# Supplementary material for: The Language of Innovation
Source: PLoS One. 2020 Apr 30;15(4):e0230107. doi: 10.1371/journal.pone.0230107 (PMC7194493; doi:10.1371/journal.pone.0230107)
Supplement: S28 File — (GZ) [file pone.0230107.s028.tar.gz › 2006-2010/V2Run_23_VS_4500_embeddings2006-2010ED32.txt]

9.595928341150283813e-02 -1.667841225862503052e-01 -8.445533365011215210e-02 6.204010173678398132e-02 -4.110726118087768555e-01 2.097789049148559570e-01 1.886329948902130127e-01 -1.305557191371917725e-01 -6.139066442847251892e-02 2.400831580162048340e-01 2.548634074628353119e-02 -3.241636753082275391e-01 -2.692028582096099854e-01 1.685379296541213989e-01 -7.981551438570022583e-02 -8.376974612474441528e-02 -7.642853260040283203e-02 -1.755218394100666046e-02 -7.577215135097503662e-02 1.497235596179962158e-01 5.485043395310640335e-03 -1.823097839951515198e-02 -1.690066307783126831e-01 -1.788297593593597412e-01 4.489628970623016357e-01 7.535332441329956055e-02 3.367504104971885681e-02 1.208066418766975403e-01 -1.794894486665725708e-01 -2.146358489990234375e-01 7.946315407752990723e-02 -4.676935449242591858e-02
8.504038304090499878e-02 2.130301743745803833e-01 -9.676840156316757202e-03 2.835015207529067993e-02 1.277644634246826172e-01 2.983181774616241455e-01 2.884525656700134277e-01 -1.240678802132606506e-01 -4.000507295131683350e-01 -1.358700916171073914e-02 3.350695967674255371e-02 -1.724952310323715210e-01 -1.038817167282104492e-01 3.114069402217864990e-01 1.366460472345352173e-01 -9.247041493654251099e-02 1.032620444893836975e-01 9.066133946180343628e-02 -8.667840808629989624e-02 5.292643979191780090e-02 -8.215600997209548950e-02 2.137451767921447754e-01 -3.674462437629699707e-02 -1.980594396591186523e-01 2.796019911766052246e-01 -2.921582162380218506e-01 1.662395000457763672e-01 1.596068143844604492e-01 1.766867339611053467e-01 -1.624147146940231323e-01 1.411738991737365723e-01 1.005509216338396072e-02
-6.274917395785450935e-04 -1.443100571632385254e-01 1.970471739768981934e-01 1.139043942093849182e-01 -2.291313111782073975e-01 -1.060914341360330582e-02 4.670349657535552979e-01 5.107121542096138000e-02 -3.510403335094451904e-01 1.364015638828277588e-01 -1.765821576118469238e-01 -1.536948233842849731e-01 -3.068127930164337158e-01 2.436754480004310608e-02 -4.213112592697143555e-02 -2.876214981079101562e-01 -8.108122646808624268e-02 -5.529218539595603943e-02 -1.066631004214286804e-01 1.394858397543430328e-02 1.458909809589385986e-01 1.792438328266143799e-01 -1.835627704858779907e-01 -1.786470562219619751e-01 -3.986186534166336060e-02 9.909081459045410156e-02 1.397701799869537354e-01 -7.808889728039503098e-03 1.202099770307540894e-01 1.239977851510047913e-01 2.757672667503356934e-01 -3.252452239394187927e-02
-1.588549613952636719e-01 -9.734092652797698975e-02 -2.446510829031467438e-02 1.254916042089462280e-01 -1.051154211163520813e-01 1.977108716964721680e-01 -1.097376421093940735e-01 -3.639479726552963257e-02 -2.776875495910644531e-01 1.245203390717506409e-01 -1.502080708742141724e-01 -3.029052317142486572e-01 -1.179387047886848450e-01 3.098770976066589355e-01 7.548981159925460815e-02 -2.306219339370727539e-01 4.831833764910697937e-02 -4.331950843334197998e-02 -3.693034127354621887e-02 2.442720383405685425e-01 -2.891512811183929443e-01 2.410504668951034546e-01 -8.299846947193145752e-02 -1.636777967214584351e-01 1.864993423223495483e-01 8.116985112428665161e-02 6.964831054210662842e-02 -1.574046909809112549e-01 3.248633444309234619e-01 -6.742283701896667480e-02 1.431583166122436523e-01 2.597660124301910400e-01
1.280017346143722534e-01 -4.133538529276847839e-02 -1.280477643013000488e-01 2.606157362461090088e-01 -3.920358121395111084e-01 -1.331627070903778076e-01 2.261708825826644897e-01 -9.823563694953918457e-02 -2.642587721347808838e-01 -8.014348894357681274e-02 -8.200844377279281616e-02 -2.432552725076675415e-01 -2.140746265649795532e-01 2.217019349336624146e-01 2.380923628807067871e-01 -1.098228543996810913e-01 1.385761648416519165e-01 -6.900016963481903076e-02 1.718304753303527832e-01 3.053127825260162354e-01 -2.498272210359573364e-01 -1.930931061506271362e-01 -1.053304001688957214e-01 -9.518168866634368896e-02 1.388748586177825928e-01 -5.278366059064865112e-02 1.646520048379898071e-01 -7.141976803541183472e-02 6.820081174373626709e-02 -1.123793274164199829e-01 -6.978871673345565796e-02 1.283992826938629150e-01
2.624566555023193359e-01 -1.335325688123703003e-01 3.871213272213935852e-02 3.979504704475402832e-01 -1.016915515065193176e-01 9.579569101333618164e-02 -8.081591874361038208e-02 1.832777261734008789e-01 -2.176358401775360107e-01 -4.644636064767837524e-02 -2.122798413038253784e-01 -1.591506451368331909e-01 -1.588855981826782227e-01 2.690707147121429443e-01 1.004037037491798401e-01 7.851667702198028564e-03 2.538805305957794189e-01 1.326723247766494751e-01 1.490156948566436768e-01 2.876942045986652374e-02 -1.852092593908309937e-01 1.979888677597045898e-01 -8.100188523530960083e-02 -1.274024397134780884e-01 3.313464820384979248e-01 9.120653569698333740e-02 1.682997345924377441e-01 1.010155603289604187e-01 2.462616562843322754e-01 -1.293947696685791016e-01 1.551690697669982910e-01 8.119785785675048828e-02
1.612416654825210571e-01 -2.529144585132598877e-01 -8.963297307491302490e-02 1.796533912420272827e-01 -1.207818165421485901e-01 9.818555414676666260e-02 1.084184506908059120e-03 5.782547220587730408e-02 -2.195196449756622314e-01 2.284157648682594299e-02 -8.999044448137283325e-02 2.862392365932464600e-02 -2.317950129508972168e-01 2.228974401950836182e-01 4.492622613906860352e-01 3.057544119656085968e-02 1.057442501187324524e-01 -1.256730705499649048e-01 -1.005615890026092529e-01 1.685383766889572144e-01 -2.894432246685028076e-01 9.705594927072525024e-02 -1.375696212053298950e-01 -2.173900753259658813e-01 -3.037496283650398254e-02 1.167575642466545105e-01 2.940124571323394775e-01 -7.301459088921546936e-03 -1.122236028313636780e-01 -7.608977705240249634e-02 1.966334134340286255e-01 3.088138997554779053e-01
2.658813446760177612e-02 -4.444336518645286560e-02 -1.197391822934150696e-01 4.076945781707763672e-02 -1.397510319948196411e-01 4.003253877162933350e-01 2.747460966929793358e-04 -1.512275934219360352e-01 -2.516084909439086914e-01 6.656213849782943726e-02 1.397632509469985962e-01 -4.151022136211395264e-01 -2.577494382858276367e-01 5.693326517939567566e-02 1.503220349550247192e-01 -1.431133002042770386e-01 -2.046408317983150482e-02 -1.683119125664234161e-02 1.229065060615539551e-01 5.764644010923802853e-04 9.037827700376510620e-02 1.409515142440795898e-01 -2.737109661102294922e-01 6.380414217710494995e-02 3.102532625198364258e-01 -2.144377529621124268e-01 1.810349524021148682e-01 -2.149779051542282104e-01 -2.055814117193222046e-02 -1.382059007883071899e-01 1.605677306652069092e-01 1.302097737789154053e-01
7.275827229022979736e-02 -2.983547151088714600e-01 -9.943667799234390259e-02 2.196874320507049561e-01 -3.224612772464752197e-01 8.093277923762798309e-03 4.207035899162292480e-02 1.927309297025203705e-02 -2.257479876279830933e-01 7.325002551078796387e-02 -6.680187582969665527e-02 -1.539647281169891357e-01 1.660692319273948669e-02 1.973864287137985229e-01 2.006467282772064209e-01 -2.910461425781250000e-01 -6.049533188343048096e-02 -4.329597204923629761e-02 1.229620799422264099e-01 -1.306059397757053375e-02 -1.928795576095581055e-01 2.312577366828918457e-01 -1.907662749290466309e-01 9.968683123588562012e-02 3.939519822597503662e-02 1.706592887639999390e-01 2.652406096458435059e-01 -1.002435311675071716e-01 2.321787178516387939e-01 -2.999469041824340820e-01 1.540926098823547363e-01 2.368940114974975586e-01
1.393840461969375610e-01 -3.779140859842300415e-02 -4.894937947392463684e-02 2.820149958133697510e-01 -2.557846717536449432e-02 1.373732537031173706e-01 7.783786952495574951e-02 5.483511462807655334e-02 -3.338317871093750000e-01 1.187880337238311768e-01 -2.110932469367980957e-01 -1.883076429367065430e-01 -6.974754482507705688e-02 1.452554613351821899e-01 1.877477467060089111e-01 -3.160469830036163330e-01 1.087305769324302673e-01 -1.369891911745071411e-01 4.932452365756034851e-02 3.887810930609703064e-02 -1.805684417486190796e-01 3.157754242420196533e-02 -2.168607860803604126e-01 -3.881864547729492188e-01 -2.844250574707984924e-02 1.340873092412948608e-01 2.850453257560729980e-01 2.027303874492645264e-01 2.150331996381282806e-02 -1.316434592008590698e-01 2.114671654999256134e-02 2.769840657711029053e-01
-1.276314258575439453e-01 -2.091714888811111450e-01 1.170738041400909424e-01 3.270017355680465698e-02 -1.321297585964202881e-01 -3.968182951211929321e-02 3.191120028495788574e-01 2.622032761573791504e-01 -1.701926290988922119e-01 6.896197795867919922e-02 -2.067410796880722046e-01 -1.260897964239120483e-01 -2.763102054595947266e-01 1.173854991793632507e-02 3.026301264762878418e-01 -2.984373867511749268e-01 9.760165959596633911e-02 2.968019247055053711e-01 1.864284835755825043e-02 -1.057212725281715393e-01 2.489352524280548096e-01 -8.956674486398696899e-02 -1.114744842052459717e-01 -8.856667578220367432e-02 -4.079575091600418091e-02 1.950771957635879517e-01 3.340332806110382080e-01 -5.329588428139686584e-02 -3.297389298677444458e-02 -9.126010537147521973e-02 1.510986536741256714e-01 -1.676111482083797455e-02
-2.659980207681655884e-02 -1.133843511343002319e-01 -1.919461600482463837e-02 2.171403765678405762e-01 -5.738737434148788452e-02 1.477500498294830322e-01 -1.574392989277839661e-02 -1.052839308977127075e-01 -3.157302141189575195e-01 -2.547784149646759033e-01 -1.230468899011611938e-01 1.068297028541564941e-01 -1.417896598577499390e-01 1.635468602180480957e-01 2.367464601993560791e-01 -2.024382650852203369e-01 -6.189787760376930237e-02 2.489105761051177979e-01 1.818292438983917236e-01 8.817866444587707520e-02 -1.509376615285873413e-01 -1.680088788270950317e-02 -3.492667675018310547e-01 -1.395662724971771240e-01 2.334923595190048218e-01 -1.965918540954589844e-01 1.735123097896575928e-01 -1.011397913098335266e-01 1.754217892885208130e-01 -1.849975287914276123e-01 3.123338520526885986e-01 -1.488576829433441162e-02
4.218869283795356750e-02 -2.389078140258789062e-01 -1.080499216914176941e-01 3.037488758563995361e-01 -8.337078243494033813e-02 1.028720512986183167e-01 2.389234006404876709e-01 8.982446789741516113e-02 -1.807146966457366943e-01 -1.289239991456270218e-02 -3.000588417053222656e-01 -1.432244181632995605e-01 -1.640599071979522705e-01 7.934845238924026489e-02 4.030594527721405029e-01 -1.161567643284797668e-01 1.086442098021507263e-01 -1.171812862157821655e-01 1.263051778078079224e-01 1.804047971963882446e-01 -2.226394861936569214e-01 1.380167156457901001e-01 -8.751669526100158691e-02 -2.726544439792633057e-01 2.151273190975189209e-01 1.337078660726547241e-01 6.891232728958129883e-02 8.505430072546005249e-02 1.869163662195205688e-01 -2.416147142648696899e-01 -5.552320927381515503e-02 6.925220787525177002e-02
-3.671117499470710754e-02 -9.692773967981338501e-02 -1.563203036785125732e-01 8.658348023891448975e-02 -1.189024746417999268e-01 8.206199109554290771e-02 2.707234025001525879e-01 -7.098151743412017822e-02 -4.196400344371795654e-01 1.050487011671066284e-01 -1.468461453914642334e-01 2.551454901695251465e-01 -5.633395910263061523e-01 1.603829562664031982e-01 1.065790206193923950e-01 -3.791064023971557617e-02 7.147374004125595093e-02 -2.228705771267414093e-02 5.288287997245788574e-02 1.146836858242750168e-02 3.713941201567649841e-02 -7.295563817024230957e-02 4.492567107081413269e-02 -1.976431608200073242e-01 3.424820899963378906e-01 1.047771424055099487e-01 1.839446276426315308e-01 -2.901591733098030090e-02 3.472493262961506844e-04 -3.461934626102447510e-02 -1.711491309106349945e-02 8.774457126855850220e-02
8.027177304029464722e-02 -3.548120558261871338e-01 -2.613595873117446899e-02 7.291544973850250244e-02 3.538806736469268799e-02 1.282412260770797729e-01 1.833535879850387573e-01 -2.319445163011550903e-01 -3.506818413734436035e-01 1.433309866115450859e-03 -1.628497987985610962e-02 -1.239281445741653442e-01 -5.898182466626167297e-02 1.703292429447174072e-01 3.103595972061157227e-01 1.505751162767410278e-01 -2.118551731109619141e-01 3.692522644996643066e-02 -8.253801614046096802e-02 -4.047611728310585022e-03 -1.927239149808883667e-01 2.556349337100982666e-01 -2.825336158275604248e-01 -6.400112062692642212e-02 1.646545976400375366e-01 -3.051403760910034180e-01 1.042345762252807617e-01 -1.945340037345886230e-01 8.460508286952972412e-02 4.458933696150779724e-02 1.925299912691116333e-01 -1.087563559412956238e-01
-6.086251139640808105e-02 -1.259025335311889648e-01 1.240124329924583435e-01 8.016358315944671631e-02 -7.752412930130958557e-03 6.070221960544586182e-02 4.684860408306121826e-01 2.458856403827667236e-01 -3.161535859107971191e-01 1.153799891471862793e-02 -3.199297785758972168e-01 -3.223384544253349304e-02 -3.822852075099945068e-01 8.962425589561462402e-02 -1.129695773124694824e-01 -2.132532894611358643e-01 -5.645835027098655701e-02 5.704957246780395508e-02 -1.027027592062950134e-01 -2.354492098093032837e-01 -6.863490492105484009e-02 -1.721176207065582275e-01 -6.754747033119201660e-02 -1.456392258405685425e-01 1.418278813362121582e-01 9.401187300682067871e-02 1.179248914122581482e-01 -6.462738662958145142e-02 -8.089271187782287598e-02 -2.303092181682586670e-01 8.964738249778747559e-02 1.089380383491516113e-01
-3.482495376374572515e-04 6.578800827264785767e-02 -1.333540771156549454e-02 7.574407756328582764e-02 -9.160339832305908203e-02 -2.248600125312805176e-01 3.572219908237457275e-01 -1.928862780332565308e-01 -1.856039166450500488e-01 2.153200060129165649e-01 -1.364424973726272583e-01 3.187247365713119507e-02 -4.859859049320220947e-01 2.959148287773132324e-01 1.588143259286880493e-01 -1.238994821906089783e-01 1.076634004712104797e-01 7.380270957946777344e-02 -2.376504391431808472e-01 -4.185706004500389099e-02 2.998815476894378662e-02 -1.089951917529106140e-01 -5.821995809674263000e-02 -1.757356971502304077e-01 1.399761289358139038e-01 1.801727712154388428e-01 2.289903908967971802e-01 -5.849653109908103943e-02 1.581323295831680298e-01 1.386675238609313965e-02 1.268680691719055176e-01 1.723326742649078369e-01
-2.625879086554050446e-02 -1.962572783231735229e-01 2.400265261530876160e-02 3.358706235885620117e-01 -2.565291225910186768e-01 9.600961580872535706e-03 -9.520309977233409882e-03 -1.659613102674484253e-01 -1.534194350242614746e-01 -5.484334379434585571e-02 -1.905561238527297974e-01 -1.761993318796157837e-01 -1.099132075905799866e-01 4.587789997458457947e-02 1.843798607587814331e-01 -1.361132264137268066e-01 5.320480465888977051e-02 -1.745701283216476440e-01 -2.514260709285736084e-01 1.306232213973999023e-01 -2.558051049709320068e-01 1.045242100954055786e-01 -2.605670690536499023e-01 -3.039371669292449951e-01 -1.970134489238262177e-02 -2.072780430316925049e-01 1.280077099800109863e-01 1.173875853419303894e-01 1.503872275352478027e-01 -2.669756412506103516e-01 1.168596595525741577e-01 2.489570230245590210e-01
-6.948389858007431030e-02 -2.097054123878479004e-01 -3.139463067054748535e-02 1.447141021490097046e-01 -3.075078502297401428e-02 2.176003009080886841e-01 9.908051788806915283e-02 -2.030686587095260620e-01 -2.184184193611145020e-01 -1.766051799058914185e-01 -1.317284107208251953e-01 7.266543060541152954e-02 -2.592786252498626709e-01 1.180889979004859924e-01 2.839232087135314941e-01 -7.797672599554061890e-02 -2.018175721168518066e-01 1.717212498188018799e-01 -1.581390202045440674e-01 3.460058867931365967e-01 -5.489230155944824219e-02 2.616656720638275146e-01 -1.915828287601470947e-01 -7.132177054882049561e-02 4.014372825622558594e-01 -1.755948811769485474e-01 1.096835210919380188e-01 1.832111738622188568e-02 2.095933258533477783e-02 -1.006863340735435486e-01 2.125145494937896729e-02 -1.301035135984420776e-01
8.617387153208255768e-03 -3.405632078647613525e-01 -5.374864861369132996e-02 3.023133575916290283e-01 -4.071630537509918213e-01 1.978470832109451294e-01 5.317026749253273010e-03 4.984430968761444092e-02 -1.640735864639282227e-01 1.338117197155952454e-02 -1.328342258930206299e-01 -1.094745993614196777e-01 -8.370260894298553467e-02 1.645700484514236450e-01 1.237100213766098022e-01 -1.873481273651123047e-01 1.636622995138168335e-01 -2.078031152486801147e-01 4.031350091099739075e-02 -1.171000301837921143e-01 -2.308133542537689209e-01 8.474374562501907349e-02 -4.300523921847343445e-02 -3.525001108646392822e-01 -6.805623322725296021e-02 -1.520823836326599121e-01 2.400723397731781006e-01 1.031130179762840271e-01 -6.001815199851989746e-02 -3.108597733080387115e-02 1.944796741008758545e-01 1.752558648586273193e-01
-6.463997066020965576e-02 -2.904077172279357910e-01 -1.075258478522300720e-01 2.215120941400527954e-01 -9.366744011640548706e-02 1.547333039343357086e-02 -1.608271896839141846e-01 2.803131341934204102e-01 -2.330984324216842651e-01 2.187753170728683472e-01 -1.503919214010238647e-01 -2.196293324232101440e-01 -9.684854745864868164e-02 2.919639945030212402e-01 2.836067676544189453e-01 -4.637094959616661072e-02 -2.107301726937294006e-02 9.946155548095703125e-02 2.124782465398311615e-02 1.413165181875228882e-01 -1.191498828120529652e-03 4.275859892368316650e-02 -1.853214949369430542e-01 -1.135812774300575256e-01 1.575521826744079590e-01 -1.257437467575073242e-01 5.884327366948127747e-02 1.884516328573226929e-01 2.937778234481811523e-01 -3.555373549461364746e-01 -6.343393027782440186e-02 1.047091707587242126e-01
3.940109536051750183e-02 -4.122440516948699951e-01 1.065952330827713013e-02 3.254930377006530762e-01 8.168436586856842041e-02 1.032484173774719238e-01 -2.358844131231307983e-02 3.314867243170738220e-02 -2.636996209621429443e-01 -7.684524357318878174e-02 -2.476311177015304565e-01 -1.821881681680679321e-01 -3.274158388376235962e-02 1.772297471761703491e-01 1.399847269058227539e-01 -1.556616574525833130e-01 3.367586433887481689e-02 -2.015470862388610840e-01 -3.864437714219093323e-02 1.896407827734947205e-02 -2.932085096836090088e-01 7.015986740589141846e-02 5.803249031305313110e-02 -2.717056572437286377e-01 1.112452819943428040e-01 3.980503603816032410e-02 -7.913126796483993530e-02 -1.168293878436088562e-01 7.210841029882431030e-02 -2.750156819820404053e-01 2.552539408206939697e-01 2.561986446380615234e-01
1.066700816154479980e-01 -8.411186933517456055e-02 -6.823341548442840576e-02 5.291380733251571655e-02 -8.205791004002094269e-03 5.274311453104019165e-02 2.769122421741485596e-01 -1.469691097736358643e-01 -3.659874796867370605e-01 2.813727259635925293e-01 -8.049478381872177124e-02 -1.141206845641136169e-01 -5.048537850379943848e-01 7.889254949986934662e-03 3.959922865033149719e-02 -2.022462636232376099e-01 1.583242863416671753e-01 1.971243023872375488e-01 -6.386236101388931274e-02 1.557097882032394409e-01 1.418864578008651733e-01 -3.173635527491569519e-02 6.988355517387390137e-02 -1.659836173057556152e-01 2.926410436630249023e-01 1.751980781555175781e-01 1.028945446014404297e-01 1.301183700561523438e-01 5.082706362009048462e-02 -6.124323606491088867e-02 -2.063076011836528778e-03 2.166070342063903809e-01
2.202905565500259399e-01 -3.542530536651611328e-02 4.153151437640190125e-02 6.994469556957483292e-03 -1.026588231325149536e-01 -1.944650262594223022e-01 6.138788536190986633e-02 -6.679974030703306198e-03 -1.392173767089843750e-01 5.337957665324211121e-02 -3.264226913452148438e-01 -2.562963664531707764e-01 -2.472662478685379028e-01 4.363442659378051758e-01 1.826679110527038574e-01 -1.799773573875427246e-01 7.884276658296585083e-02 -2.840187549591064453e-01 1.648409813642501831e-01 1.405097693204879761e-01 -1.199630647897720337e-01 1.022111847996711731e-01 1.202964223921298981e-02 -2.672000527381896973e-01 1.640751212835311890e-01 1.711793243885040283e-01 1.794919967651367188e-01 5.919500812888145447e-02 1.555171757936477661e-01 -1.566098779439926147e-01 8.131719380617141724e-02 8.403337001800537109e-02
1.825402975082397461e-01 -1.690066754817962646e-01 1.149158924818038940e-01 -6.061578914523124695e-02 -1.272000521421432495e-01 3.274668753147125244e-01 8.216001838445663452e-02 -2.265205793082714081e-02 -5.636949837207794189e-02 1.756481081247329712e-01 -1.941994875669479370e-01 -1.567976027727127075e-01 -3.202710747718811035e-01 2.189343124628067017e-01 1.077609602361917496e-02 -1.101735755801200867e-01 1.863001473248004913e-02 2.161015197634696960e-02 1.394482403993606567e-01 2.588846534490585327e-02 -2.152182459831237793e-01 1.473495066165924072e-01 -2.570693492889404297e-01 2.900260314345359802e-02 1.222433596849441528e-01 8.648321963846683502e-03 -7.872157543897628784e-02 6.269098818302154541e-02 -6.487225741147994995e-02 -3.073128163814544678e-01 4.638049304485321045e-01 1.915010362863540649e-01
-2.525605857372283936e-01 -9.632127732038497925e-02 2.570443041622638702e-02 -9.119861572980880737e-02 -5.836009979248046875e-02 1.269511878490447998e-01 4.520359039306640625e-01 9.968754649162292480e-02 1.247000228613615036e-02 2.549085319042205811e-01 -1.970698088407516479e-01 -5.937675945460796356e-03 -3.617932796478271484e-01 -1.251917928457260132e-01 1.392259001731872559e-01 -2.453171759843826294e-01 8.476212620735168457e-02 -4.554841294884681702e-02 -1.705785840749740601e-01 -1.240077093243598938e-01 -5.579319968819618225e-02 7.221497595310211182e-02 -2.296092808246612549e-01 -2.601762115955352783e-01 2.175571620464324951e-01 3.471317142248153687e-02 2.630617022514343262e-01 -1.220164820551872253e-01 -8.832140825688838959e-03 -2.518202736973762512e-02 -1.952007561922073364e-01 -1.039986312389373779e-02
-1.181620731949806213e-01 -2.254986912012100220e-01 1.713105440139770508e-01 1.357309073209762573e-01 -3.136014938354492188e-01 -2.959828078746795654e-02 4.584050774574279785e-01 -4.460317082703113556e-03 -2.760640978813171387e-01 8.798959851264953613e-02 -1.210079118609428406e-01 7.377723604440689087e-02 -3.882123231887817383e-01 2.453549765050411224e-02 7.058268040418624878e-02 -2.016651183366775513e-01 1.020144596695899963e-01 1.772429943084716797e-01 -1.595811694860458374e-01 -6.591022759675979614e-02 8.575430512428283691e-02 1.260157078504562378e-01 -2.256741002202033997e-02 -1.840075850486755371e-01 1.382233798503875732e-01 -6.023969501256942749e-02 -5.823044106364250183e-02 -6.026973947882652283e-02 2.470453269779682159e-02 -1.012250110507011414e-01 3.260317444801330566e-01 2.990830503404140472e-02
2.088293433189392090e-01 -2.471666038036346436e-01 -3.905809670686721802e-02 3.110718727111816406e-01 -2.905097976326942444e-02 -1.496378611773252487e-02 -1.329231634736061096e-02 -2.706070197746157646e-03 -3.113832175731658936e-01 7.216861099004745483e-02 -7.578042894601821899e-02 -2.987561821937561035e-01 -2.219459116458892822e-01 8.783324807882308960e-02 3.553524315357208252e-01 -8.764986693859100342e-02 8.381314575672149658e-02 4.336995631456375122e-02 9.040503948926925659e-02 -5.302033200860023499e-02 -2.409438341856002808e-01 2.104885429143905640e-01 -2.376645654439926147e-01 -3.380619883537292480e-01 1.713670492172241211e-01 1.446901857852935791e-01 1.131154075264930725e-01 2.353214658796787262e-02 4.851149022579193115e-02 -6.779272854328155518e-02 -1.261239796876907349e-01 1.677224785089492798e-01
1.266065984964370728e-01 -2.955705225467681885e-01 -1.389224315062165260e-03 2.375011742115020752e-01 -1.022607833147048950e-01 -9.311682730913162231e-02 2.724332269281148911e-03 -3.869292885065078735e-02 -2.608986198902130127e-01 8.740594983100891113e-02 -6.091648712754249573e-02 -1.754462420940399170e-01 -9.926121681928634644e-02 2.841148674488067627e-01 3.813098669052124023e-01 -1.445374488830566406e-01 1.970958113670349121e-01 -3.689657151699066162e-02 2.339004725217819214e-01 3.432825803756713867e-01 -1.364271640777587891e-01 7.926354557275772095e-02 -1.315221041440963745e-01 -2.717029750347137451e-01 1.502618193626403809e-01 1.010332554578781128e-01 2.391066998243331909e-01 6.520573049783706665e-02 1.199504286050796509e-01 -1.213234513998031616e-01 -1.984471268951892853e-02 4.200866911560297012e-03
6.819704174995422363e-02 -7.619613409042358398e-02 -2.826233208179473877e-01 4.456519782543182373e-01 -1.774881631135940552e-01 5.192390829324722290e-02 1.693990230560302734e-01 -5.798559263348579407e-02 -1.385214477777481079e-01 6.796361505985260010e-02 -1.834335774183273315e-01 -7.692349608987569809e-03 -5.395893007516860962e-02 3.602243065834045410e-01 1.504166126251220703e-01 -1.203839480876922607e-01 2.487331926822662354e-01 -9.223159402608871460e-02 -2.560913190245628357e-02 -1.171578094363212585e-01 -2.301887571811676025e-01 1.344866584986448288e-02 -1.168003007769584656e-01 -2.249363958835601807e-01 3.068918548524379730e-02 -1.952648907899856567e-02 1.604903787374496460e-01 6.436919420957565308e-02 -1.024112850427627563e-01 -2.056215554475784302e-01 1.865199655294418335e-01 3.107337355613708496e-01
1.459645330905914307e-01 -1.327672004699707031e-01 1.831311732530593872e-02 1.958767473697662354e-01 4.953639581799507141e-02 6.199179589748382568e-02 -6.728185806423425674e-03 -9.600427001714706421e-02 -3.775043487548828125e-01 -2.270537801086902618e-02 -3.212852180004119873e-01 -4.962292909622192383e-01 1.854833588004112244e-02 8.159240335226058960e-02 1.352765858173370361e-01 -3.292653337121009827e-02 1.640045791864395142e-01 2.704113908112049103e-02 -9.913843870162963867e-02 2.243163883686065674e-01 -3.606996536254882812e-01 1.168170869350433350e-01 -7.891232520341873169e-02 -3.017411753535270691e-02 1.206984594464302063e-01 -5.797728896141052246e-02 1.635293513536453247e-01 9.280727244913578033e-03 -4.947823937982320786e-03 -3.092727661132812500e-01 5.994270369410514832e-02 7.238335162401199341e-02
4.706993326544761658e-02 -2.801814377307891846e-01 -2.370501458644866943e-01 4.077353700995445251e-02 -2.774974703788757324e-01 1.583530455827713013e-01 2.051504701375961304e-01 -1.379087567329406738e-01 -1.612909585237503052e-01 1.114968955516815186e-01 6.498596072196960449e-02 2.556576766073703766e-02 -3.195507228374481201e-01 1.211975812911987305e-01 4.398905858397483826e-02 -9.970745444297790527e-02 -1.328825391829013824e-02 -1.043771132826805115e-01 -8.629951626062393188e-02 1.642211228609085083e-01 4.206478968262672424e-02 -1.149156093597412109e-01 6.546815484762191772e-02 1.933877170085906982e-02 3.320150673389434814e-01 -5.426932126283645630e-02 1.434143483638763428e-01 -6.354320794343948364e-02 4.272461235523223877e-01 -3.019071817398071289e-01 1.150439381599426270e-01 1.908164322376251221e-01
-7.707314938306808472e-02 -1.366226375102996826e-01 -7.578898221254348755e-02 3.425705432891845703e-01 -1.561998575925827026e-01 1.590452194213867188e-01 -1.065047755837440491e-01 -1.981578469276428223e-01 -2.243913859128952026e-01 1.240772777236998081e-03 -1.394088864326477051e-01 -2.312129288911819458e-01 -4.512923657894134521e-01 1.169167086482048035e-01 4.864408075809478760e-02 -4.707471653819084167e-02 2.427576296031475067e-02 1.071610152721405029e-01 4.300402477383613586e-02 -1.156299747526645660e-02 -2.562630772590637207e-01 1.857256703078746796e-02 -2.454960942268371582e-01 -1.956962496042251587e-01 3.223506808280944824e-01 -2.243642695248126984e-02 -1.253193169832229614e-01 1.405112259089946747e-02 1.332167387008666992e-01 -2.898603379726409912e-01 2.042489126324653625e-02 -7.544901221990585327e-02
-3.321415930986404419e-02 -1.551196277141571045e-01 2.325219213962554932e-01 2.247714065015316010e-02 -2.456531226634979248e-01 -2.730066701769828796e-02 2.352655977010726929e-01 1.487718224525451660e-01 -2.424109131097793579e-01 1.782249212265014648e-01 -9.564035385847091675e-02 -3.781734779477119446e-02 -5.586199760437011719e-01 1.059495136141777039e-01 1.077598109841346741e-01 -8.208458870649337769e-02 -2.950862608850002289e-02 1.200825572013854980e-01 -2.306354939937591553e-01 2.756014838814735413e-02 1.175210624933242798e-01 -1.106635928153991699e-01 -7.295817136764526367e-02 -2.817012667655944824e-01 1.656058132648468018e-01 2.152129709720611572e-01 3.786490112543106079e-02 2.280500344932079315e-02 8.662390708923339844e-02 -1.201903894543647766e-01 2.427443116903305054e-01 4.903455823659896851e-02
2.452129311859607697e-02 -1.510998010635375977e-01 -4.066993296146392822e-02 6.532545387744903564e-02 -2.312993556261062622e-01 -6.833226885646581650e-03 6.873339414596557617e-02 2.697227708995342255e-02 -4.182668030261993408e-01 -1.274245977401733398e-01 -6.811629980802536011e-02 -5.263989791274070740e-02 -2.027813345193862915e-01 3.368616402149200439e-01 1.692526936531066895e-01 -1.491250842809677124e-01 8.243354409933090210e-02 -1.255186349153518677e-01 6.145608797669410706e-02 -5.262169241905212402e-02 -1.242257654666900635e-01 -2.972846105694770813e-02 -2.234600484371185303e-01 -1.793475747108459473e-01 1.818754822015762329e-01 1.032082661986351013e-01 1.230964288115501404e-01 -6.806459277868270874e-02 4.228365719318389893e-01 -3.277080655097961426e-01 1.654206775128841400e-02 1.734580099582672119e-01
8.233270794153213501e-02 -1.558091212064027786e-02 1.574275493621826172e-01 -1.446591317653656006e-02 -1.548216938972473145e-01 4.773312807083129883e-01 1.784882135689258575e-02 -5.531836301088333130e-03 -3.668644428253173828e-01 1.801219582557678223e-01 -9.801390022039413452e-02 -2.862166240811347961e-02 -3.062269985675811768e-01 1.862868815660476685e-01 1.122839003801345825e-01 -1.811736226081848145e-01 -9.685079753398895264e-02 -4.262687265872955322e-02 -7.214755564928054810e-02 -9.490920603275299072e-02 -1.268991380929946899e-01 1.618433445692062378e-01 -2.922429144382476807e-01 -4.159593209624290466e-02 2.996530234813690186e-01 -5.528735369443893433e-02 -1.752001643180847168e-01 -1.860673278570175171e-01 5.674492195248603821e-02 -1.158521547913551331e-01 -1.809824109077453613e-01 -4.526456072926521301e-02
1.292637288570404053e-01 -2.741751968860626221e-01 9.640079736709594727e-02 4.989990219473838806e-02 -2.087682485580444336e-01 -1.691487580537796021e-01 5.899485945701599121e-02 1.139262467622756958e-01 -2.500828504562377930e-01 -1.281407475471496582e-01 -5.572636798024177551e-02 -1.138434186577796936e-01 -3.280381262302398682e-01 -7.533489912748336792e-02 1.615478396415710449e-01 -2.498286515474319458e-01 -6.075951829552650452e-02 1.400149464607238770e-01 1.101064607501029968e-01 5.831980332732200623e-02 5.741987004876136780e-02 1.967948488891124725e-02 1.096767708659172058e-01 -2.535076439380645752e-02 3.741527199745178223e-01 -2.051635645329952240e-02 2.000349760055541992e-01 2.717381156980991364e-02 1.051654666662216187e-01 -1.664939373731613159e-01 7.748474925756454468e-02 4.793051183223724365e-01
-9.919897466897964478e-02 -1.154468059539794922e-01 2.682805061340332031e-01 1.325561106204986572e-01 -1.190045624971389771e-01 4.151916876435279846e-02 4.111279547214508057e-01 1.087358668446540833e-01 -7.539714872837066650e-02 -9.842506796121597290e-02 -6.017328426241874695e-02 -5.403919145464897156e-03 -6.628590822219848633e-02 2.768869102001190186e-01 4.338947590440511703e-03 -3.003971278667449951e-01 6.922931224107742310e-02 1.013514623045921326e-01 -3.470613658428192139e-01 -8.123975247144699097e-02 2.178174108266830444e-01 -5.521758645772933960e-02 -3.009771406650543213e-01 -2.327743619680404663e-01 1.123105138540267944e-01 1.038746312260627747e-01 7.637365162372589111e-02 -1.978393793106079102e-01 1.468665301799774170e-01 -2.666858434677124023e-01 3.163697570562362671e-02 2.758586220443248749e-02
4.227348789572715759e-02 -2.905895709991455078e-01 1.641798466444015503e-01 1.487794890999794006e-02 2.186370193958282471e-01 3.038482367992401123e-01 2.462349534034729004e-01 -1.493147909641265869e-01 -3.331382274627685547e-01 1.891928613185882568e-01 -2.448896765708923340e-01 1.699069142341613770e-01 1.314453780651092529e-02 1.777242124080657959e-01 -7.033344358205795288e-02 -1.584699153900146484e-01 1.015045195817947388e-01 -7.848782092332839966e-02 -9.914846718311309814e-02 -2.121539972722530365e-02 2.155463844537734985e-01 -6.021289527416229248e-02 -2.344739884138107300e-01 -3.646706640720367432e-01 1.194609329104423523e-02 1.437627971172332764e-01 1.657701283693313599e-01 1.698140054941177368e-01 -5.294151976704597473e-02 -5.394012853503227234e-02 1.737736351788043976e-02 1.348166316747665405e-01
2.758947908878326416e-01 -7.159260660409927368e-02 -1.018447503447532654e-01 1.661382913589477539e-01 -1.940186470746994019e-01 -7.693406194448471069e-02 2.257522940635681152e-01 -5.177919939160346985e-02 -1.052327156066894531e-01 -1.107562780380249023e-01 -1.182814240455627441e-01 -2.145935148000717163e-01 -1.880071014165878296e-01 1.708434075117111206e-01 3.467282056808471680e-01 -1.720671504735946655e-01 2.295896112918853760e-01 -1.362092047929763794e-01 9.359861165285110474e-02 -1.700678318738937378e-01 -2.821625769138336182e-02 1.231528297066688538e-01 -6.801658868789672852e-02 -2.452430874109268188e-01 2.534334361553192139e-01 1.132043600082397461e-01 3.997296094894409180e-01 -4.815675318241119385e-02 1.011330932378768921e-01 -1.989767998456954956e-01 -3.791509568691253662e-02 7.580750435590744019e-02
-5.207104235887527466e-02 -2.131200581789016724e-01 2.729446589946746826e-01 1.593798696994781494e-01 -2.650541365146636963e-01 6.741570681333541870e-02 3.744611442089080811e-01 -6.290691345930099487e-02 -2.653012275695800781e-01 3.664456307888031006e-02 -1.629206091165542603e-01 1.059983819723129272e-01 -4.256646931171417236e-01 1.133809331804513931e-02 2.612876892089843750e-02 -1.536307781934738159e-01 2.381245344877243042e-01 2.243784517049789429e-01 -1.737186610698699951e-01 -8.548510074615478516e-02 8.089714497327804565e-02 -1.021315436810255051e-02 -1.810161173343658447e-01 -2.562276422977447510e-01 3.681534528732299805e-02 3.441190347075462341e-02 -2.200355194509029388e-02 -8.298975974321365356e-02 -1.387390773743391037e-02 5.509388446807861328e-02 2.118541449308395386e-01 1.012746244668960571e-01
-8.708293735980987549e-02 -2.193690985441207886e-01 1.060142070055007935e-01 9.738793224096298218e-02 -3.182795345783233643e-01 -5.149639770388603210e-02 3.921046555042266846e-01 2.735004946589469910e-02 -2.459230124950408936e-01 3.271261230111122131e-02 -1.971436887979507446e-01 -5.425952374935150146e-02 -3.686175048351287842e-01 -2.619610913097858429e-02 1.178948860615491867e-02 -2.795126140117645264e-01 6.196105107665061951e-02 1.937838792800903320e-01 -2.592507004737854004e-01 -1.118813976645469666e-01 5.464027449488639832e-02 1.489777714014053345e-01 6.778270006179809570e-02 -1.842094510793685913e-01 1.805647462606430054e-01 1.955226249992847443e-02 9.461135417222976685e-02 -1.516848504543304443e-01 7.485789712518453598e-03 3.960403148084878922e-03 3.112864792346954346e-01 1.375576946884393692e-02
1.173875182867050171e-01 -1.267673820257186890e-01 -2.146297879517078400e-02 2.320497632026672363e-01 -1.118851359933614731e-02 -1.346186697483062744e-01 1.638322025537490845e-01 -2.032710425555706024e-02 -5.510339513421058655e-02 -8.993984013795852661e-02 -2.846693098545074463e-01 -3.387556644156575203e-03 -2.294838428497314453e-01 3.761563897132873535e-01 3.823628723621368408e-01 -1.546160876750946045e-01 1.948552429676055908e-01 7.424913346767425537e-03 1.697811186313629150e-01 -3.880524635314941406e-02 -3.757999837398529053e-02 7.322166115045547485e-02 -2.655179202556610107e-01 -2.450731247663497925e-01 1.853145956993103027e-01 1.563484668731689453e-01 1.959183514118194580e-01 4.555975645780563354e-02 -4.876173101365566254e-03 -1.883822828531265259e-01 -1.458406150341033936e-01 2.284444719552993774e-01
3.198929131031036377e-01 -1.775053590536117554e-01 -5.604752898216247559e-02 -1.126362755894660950e-02 -3.913380503654479980e-01 -3.478204086422920227e-02 2.532312572002410889e-01 -1.076809614896774292e-01 -1.805456280708312988e-01 -9.273193031549453735e-02 4.678513109683990479e-02 -6.377201527357101440e-02 -3.243938684463500977e-01 2.305601686239242554e-01 3.161360919475555420e-01 -1.486221253871917725e-01 9.277975559234619141e-02 -7.290455698966979980e-02 1.030488163232803345e-01 2.146487385034561157e-01 -7.113004475831985474e-02 5.673882085829973221e-03 3.104547038674354553e-02 -2.722380459308624268e-01 2.095587253570556641e-01 2.013107687234878540e-01 2.138022333383560181e-02 7.586937397718429565e-02 1.829544156789779663e-01 -8.354990184307098389e-02 -4.134142026305198669e-02 1.460908353328704834e-01
1.548999100923538208e-01 -2.242578417062759399e-01 -2.492008954286575317e-01 1.064781993627548218e-01 -3.241686150431632996e-03 6.617607921361923218e-02 2.762534189969301224e-03 -3.142730593681335449e-01 -1.886367946863174438e-01 -3.736374899744987488e-02 -2.310608327388763428e-01 -1.317749172449111938e-01 -2.691661715507507324e-01 6.440135091543197632e-02 2.498475164175033569e-01 -2.704200148582458496e-01 -1.034375801682472229e-01 -3.709818795323371887e-02 -1.540237069129943848e-01 1.694471091032028198e-01 -3.531492352485656738e-01 5.354432389140129089e-02 3.531409800052642822e-02 9.668174199759960175e-03 2.375424057245254517e-01 2.584568969905376434e-02 2.417939007282257080e-01 1.399579495191574097e-01 3.033507764339447021e-01 8.123419433832168579e-02 3.786808252334594727e-02 2.436573058366775513e-02
-3.975766897201538086e-02 -2.004768699407577515e-01 7.570087164640426636e-02 1.518133748322725296e-02 -2.581183910369873047e-01 -1.227051485329866409e-02 4.088454246520996094e-01 -1.512843463569879532e-02 -3.306663334369659424e-01 2.340430766344070435e-02 -1.518333256244659424e-01 -1.043102890253067017e-01 -4.081930816173553467e-01 6.731762737035751343e-02 -5.908246710896492004e-02 -1.744791567325592041e-01 -3.711430588737130165e-03 2.260871082544326782e-01 -2.864813506603240967e-01 -1.495047658681869507e-02 7.576149702072143555e-02 1.935309767723083496e-01 -1.294283419847488403e-01 -2.287197411060333252e-01 1.336993575096130371e-01 2.383106350898742676e-01 1.596251688897609711e-02 -3.960529714822769165e-02 -1.756653003394603729e-02 -5.970382690429687500e-02 2.017598897218704224e-01 4.945203661918640137e-02
-3.338442416861653328e-03 -3.202364444732666016e-01 2.812151908874511719e-01 5.284919217228889465e-02 6.849817186594009399e-02 4.456394314765930176e-01 1.844235509634017944e-01 -2.810370028018951416e-01 -2.618681192398071289e-01 1.799191348254680634e-02 1.200471743941307068e-01 -1.163238734006881714e-01 -8.622305095195770264e-02 2.016512304544448853e-02 2.026054114103317261e-01 -3.097501993179321289e-01 -5.427469313144683838e-02 2.821714244782924652e-02 2.338986545801162720e-01 6.053082272410392761e-02 -9.423506259918212891e-02 5.721392109990119934e-02 -2.785296142101287842e-01 3.424883261322975159e-02 2.301309853792190552e-01 -1.125369966030120850e-01 4.411634802818298340e-02 8.596348576247692108e-03 1.787308454513549805e-01 1.154109649360179901e-02 4.038752615451812744e-02 5.684735998511314392e-02
2.315223217010498047e-01 -2.604411840438842773e-01 -7.480904459953308105e-02 1.739458441734313965e-01 -1.790423989295959473e-01 -4.602744802832603455e-02 3.563111647963523865e-02 -1.760653965175151825e-02 -3.041953742504119873e-01 -7.638457417488098145e-02 -3.017012178897857666e-01 -2.031761407852172852e-01 -3.044202178716659546e-02 3.624957501888275146e-01 3.731616139411926270e-01 -1.727217733860015869e-01 6.104711815714836121e-02 9.549645334482192993e-02 -2.158976159989833832e-02 -7.409241050481796265e-02 -2.021640837192535400e-01 9.631110727787017822e-02 -1.211019530892372131e-01 -1.867311596870422363e-01 3.861115872859954834e-02 9.638974815607070923e-02 1.659860908985137939e-01 -5.049219727516174316e-02 2.092886418104171753e-01 -2.799435053020715714e-03 -2.305569648742675781e-01 1.361717134714126587e-01
-1.128585822880268097e-02 -1.878371238708496094e-01 1.923633515834808350e-01 -3.922105580568313599e-02 -3.209885656833648682e-01 1.187409013509750366e-01 3.969100117683410645e-01 -2.512845396995544434e-02 -2.895857691764831543e-01 1.280381381511688232e-01 -1.847485303878784180e-01 -4.623634368181228638e-02 -4.130410552024841309e-01 -2.546401321887969971e-02 5.627229809761047363e-02 -1.928811520338058472e-01 6.634119153022766113e-02 1.540634930133819580e-01 -2.321382761001586914e-01 -1.906365007162094116e-01 8.373858779668807983e-02 1.766063719987869263e-01 -3.450454026460647583e-02 -1.556456685066223145e-01 1.153877303004264832e-01 6.551740318536758423e-02 1.086406484246253967e-01 -1.223950907588005066e-01 5.173198878765106201e-02 -7.572231441736221313e-02 2.571546733379364014e-01 4.107632115483283997e-02
1.428333017975091934e-02 -1.311816871166229248e-01 1.474901586771011353e-01 1.606764346361160278e-01 4.870150610804557800e-02 2.479643821716308594e-01 1.639755070209503174e-01 -2.547068595886230469e-01 -1.638283580541610718e-01 -3.398625850677490234e-01 -2.258284538984298706e-01 -1.749973446130752563e-01 -1.457699686288833618e-01 1.583904623985290527e-01 1.544696986675262451e-01 2.745416201651096344e-02 6.233863160014152527e-02 -2.659886479377746582e-01 -1.183078512549400330e-01 -2.799592316150665283e-01 7.855237461626529694e-03 -2.477373927831649780e-01 -2.372949868440628052e-01 -1.971881985664367676e-01 1.761295944452285767e-01 1.413633376359939575e-01 1.261752247810363770e-01 1.330802887678146362e-01 2.044433951377868652e-01 4.934663698077201843e-02 1.233037486672401428e-01 -1.294842809438705444e-01
7.277641445398330688e-02 -1.434135735034942627e-01 1.850170046091079712e-01 1.237963214516639709e-01 -8.236125111579895020e-02 -6.265334784984588623e-02 2.966854572296142578e-01 2.137242257595062256e-01 -2.635614871978759766e-01 1.971005648374557495e-01 -3.712897375226020813e-02 -4.305293411016464233e-02 -4.699417054653167725e-01 1.336855590343475342e-01 8.040239661931991577e-02 -1.726030260324478149e-01 1.541067659854888916e-01 8.120436966419219971e-02 -1.898144483566284180e-01 -3.910702094435691833e-02 2.232504785060882568e-01 7.150252163410186768e-02 -7.876739650964736938e-02 -2.689184844493865967e-01 2.631791830062866211e-01 1.895735114812850952e-01 1.275154501199722290e-01 -1.577697098255157471e-01 -1.032485440373420715e-01 -1.002738103270530701e-01 1.526834517717361450e-01 4.352379590272903442e-02
1.786066293716430664e-01 -1.140102744102478027e-01 2.125380486249923706e-01 2.148159295320510864e-01 -1.009355415590107441e-03 1.461164206266403198e-01 1.636213362216949463e-01 3.704496845602989197e-02 -1.542716324329376221e-01 9.638251364231109619e-02 -2.787439525127410889e-01 -6.077140569686889648e-02 -9.870115667581558228e-02 2.263935208320617676e-01 5.769231170415878296e-02 -1.327205598354339600e-01 8.210121840238571167e-02 5.520646646618843079e-02 -1.154983937740325928e-01 -1.667149662971496582e-01 3.460846841335296631e-02 -6.023975461721420288e-02 -2.839787602424621582e-01 6.055437400937080383e-02 4.487501084804534912e-01 -3.551521003246307373e-01 -1.228924002498388290e-02 -3.640635013580322266e-01 -4.188970848917961121e-02 -7.069341838359832764e-02 9.659617394208908081e-02 3.901790454983711243e-02
1.761763989925384521e-01 -1.609517931938171387e-01 -1.739262640476226807e-01 1.275485903024673462e-01 -6.992461532354354858e-02 1.785385236144065857e-02 1.122233644127845764e-01 -9.227229282259941101e-03 -3.988609313964843750e-01 -6.559178233146667480e-02 -3.193982839584350586e-01 -2.054986059665679932e-01 -6.101278588175773621e-02 2.021955549716949463e-01 3.296161293983459473e-01 -1.443012710660696030e-02 1.772512197494506836e-01 8.361457288265228271e-02 4.606239032000303268e-03 1.835131347179412842e-01 -5.453453864902257919e-03 2.633881866931915283e-01 -2.001217007637023926e-01 -3.276960551738739014e-01 -8.373069576919078827e-03 1.358006149530410767e-03 2.144929319620132446e-01 -3.617108613252639771e-02 5.485631525516510010e-02 -2.762612402439117432e-01 -4.137723892927169800e-02 -1.337601710110902786e-02
8.925829082727432251e-02 -2.808181941509246826e-01 -5.829402059316635132e-02 2.973888516426086426e-01 -1.440492272377014160e-01 -1.987853944301605225e-01 2.721419930458068848e-01 1.069511473178863525e-01 -3.034684956073760986e-01 8.349259942770004272e-02 -1.390020251274108887e-01 -1.124326884746551514e-01 -1.404792349785566330e-02 2.160173356533050537e-01 1.991036385297775269e-01 -3.587215766310691833e-02 2.464377582073211670e-01 1.434814184904098511e-02 7.591412961483001709e-02 -7.717199157923460007e-03 -2.352933734655380249e-01 3.102088570594787598e-01 -2.156447470188140869e-01 -1.944956183433532715e-01 1.107043474912643433e-01 -4.924897104501724243e-02 2.912541031837463379e-01 9.224756807088851929e-02 7.846771180629730225e-02 -6.688704341650009155e-02 -7.555669546127319336e-02 1.723672896623611450e-01
2.729560136795043945e-01 -2.417137771844863892e-01 9.079892188310623169e-02 1.237471252679824829e-01 -1.337842196226119995e-01 1.620294898748397827e-01 1.524389237165451050e-01 -3.245598971843719482e-01 -4.952880740165710449e-02 -2.369724586606025696e-02 -1.094888299703598022e-01 -3.531101346015930176e-01 -2.461745589971542358e-02 1.589146256446838379e-01 5.641346797347068787e-02 2.776446044445037842e-01 1.802576780319213867e-01 1.006621122360229492e-01 -2.925141900777816772e-02 1.716653406620025635e-01 -2.693447470664978027e-01 -7.836516946554183960e-02 -1.399959325790405273e-01 4.301519133150577545e-03 1.984628587961196899e-01 8.216559141874313354e-02 1.336168944835662842e-01 -1.107564345002174377e-01 2.888880074024200439e-01 -1.667424142360687256e-01 2.552423477172851562e-01 3.228741511702537537e-02
-7.494292408227920532e-02 -2.041309475898742676e-01 1.693326681852340698e-01 1.332336217164993286e-01 -2.647324502468109131e-01 3.853541240096092224e-02 4.419212043285369873e-01 2.588522247970104218e-02 -2.656534016132354736e-01 1.748655438423156738e-01 -3.138999920338392258e-03 -6.148243322968482971e-02 -3.089552521705627441e-01 -3.506762534379959106e-02 5.998365208506584167e-02 -2.817699015140533447e-01 -1.606323570013046265e-02 1.426762342453002930e-01 -1.220865473151206970e-01 -2.072698771953582764e-01 9.274668246507644653e-02 1.420725286006927490e-01 3.893259167671203613e-02 -2.802268266677856445e-01 8.258415758609771729e-02 1.029032096266746521e-01 1.530377417802810669e-01 -9.325431287288665771e-02 1.304937992244958878e-02 -1.444196701049804688e-01 2.721464931964874268e-01 1.490461230278015137e-01
-2.725573629140853882e-02 -2.372676581144332886e-01 -8.447416871786117554e-02 3.168915957212448120e-02 6.973581016063690186e-02 7.743742316961288452e-02 3.145836666226387024e-02 3.195765316486358643e-01 -3.775920867919921875e-01 6.985675543546676636e-02 -1.858036965131759644e-01 -4.482531249523162842e-01 -1.516742110252380371e-01 8.725880831480026245e-02 3.237746655941009521e-01 1.347279250621795654e-01 1.824984401464462280e-01 1.242120936512947083e-01 -2.055059224367141724e-01 -1.183756720274686813e-02 7.045410573482513428e-02 4.471867531538009644e-02 -1.945395022630691528e-01 1.439815312623977661e-01 1.492497771978378296e-01 2.224561758339405060e-02 1.775324195623397827e-01 2.039715088903903961e-02 2.359294593334197998e-01 -6.480623781681060791e-02 -4.875922575592994690e-03 -1.144320517778396606e-01
-1.565206944942474365e-01 -7.251163572072982788e-02 1.983574181795120239e-01 7.175064831972122192e-02 -9.496627002954483032e-02 6.932006031274795532e-02 2.582384049892425537e-01 -2.455972135066986084e-02 -2.373388260602951050e-01 2.650232017040252686e-01 4.492377862334251404e-02 -1.052014157176017761e-01 -4.964941740036010742e-01 2.258107066154479980e-01 1.550418436527252197e-01 -6.254433840513229370e-02 8.658743649721145630e-02 1.439746618270874023e-01 -2.501688897609710693e-01 2.042435295879840851e-02 1.335576623678207397e-01 -3.126832097768783569e-02 1.331491023302078247e-01 -2.274096906185150146e-01 1.634872257709503174e-01 1.220549643039703369e-01 2.516446709632873535e-01 9.336724877357482910e-02 1.167105957865715027e-01 1.349752098321914673e-01 2.571364678442478180e-02 2.321215122938156128e-01
-3.615320101380348206e-02 -2.332482337951660156e-01 6.202628090977668762e-02 3.609966337680816650e-01 -5.763218924403190613e-02 8.410326391458511353e-02 -8.770868927240371704e-02 -1.416159868240356445e-01 -2.527629137039184570e-01 1.085128635168075562e-02 -2.432778626680374146e-01 -1.274861991405487061e-01 -2.416211813688278198e-01 2.124222517013549805e-01 2.868135273456573486e-01 -6.485362350940704346e-02 2.525344192981719971e-01 -6.717733107507228851e-03 3.768913447856903076e-02 2.130338400602340698e-01 -1.380672305822372437e-02 1.661606431007385254e-01 -2.909592092037200928e-01 5.746030434966087341e-02 2.778837382793426514e-01 9.481091797351837158e-02 -2.313199080526828766e-02 -3.706422448158264160e-02 1.807462573051452637e-01 -2.305927127599716187e-01 -1.340591162443161011e-02 2.050441205501556396e-01
-1.870427280664443970e-01 -1.522954106330871582e-01 1.408576369285583496e-01 1.322709023952484131e-01 -2.803808152675628662e-01 -1.256611496210098267e-01 2.753833830356597900e-01 -3.841539472341537476e-02 -3.037493824958801270e-01 4.793737456202507019e-02 -1.315761506557464600e-01 -5.338989570736885071e-02 -3.285661637783050537e-01 -8.374775946140289307e-02 5.248410525382496417e-05 -3.569000959396362305e-01 4.022920504212379456e-02 1.647155582904815674e-01 -1.669563949108123779e-01 -2.195656448602676392e-01 6.237015128135681152e-02 1.509344428777694702e-01 -1.364668011665344238e-01 -3.160732388496398926e-01 2.197595983743667603e-01 9.722022712230682373e-02 1.250262856483459473e-01 -1.339290291070938110e-01 -9.930084459483623505e-03 -1.217054873704910278e-01 1.389630585908889771e-01 -1.146337203681468964e-02
2.933330237865447998e-01 -8.539376780390739441e-03 1.996489763259887695e-01 3.932783603668212891e-01 2.347465604543685913e-02 1.729564182460308075e-02 1.824485361576080322e-01 -9.325283765792846680e-02 -2.382564842700958252e-01 1.484496444463729858e-01 -4.135656356811523438e-02 -2.940833866596221924e-01 -1.184488609433174133e-01 1.463682204484939575e-01 6.650164723396301270e-02 -1.396024525165557861e-01 -2.211198955774307251e-01 1.218588054180145264e-01 -2.102253437042236328e-01 6.636163592338562012e-02 6.769603490829467773e-02 -1.246436536312103271e-01 -2.921652793884277344e-01 -1.020022667944431305e-02 3.792361021041870117e-01 -5.755825713276863098e-02 2.343921177089214325e-02 -1.519021391868591309e-01 -1.852837949991226196e-01 -1.539617329835891724e-01 4.995194822549819946e-02 -3.075508028268814087e-02
-7.708611432462930679e-03 -1.035587191581726074e-01 2.079334855079650879e-01 1.619140952825546265e-01 -2.334285825490951538e-01 -3.440256416797637939e-02 3.046864867210388184e-01 1.533757895231246948e-01 -8.658066391944885254e-02 1.299738585948944092e-01 -2.381107360124588013e-01 -1.147455200552940369e-01 -4.208111166954040527e-01 2.687215805053710938e-02 -4.269296769052743912e-03 -2.189299166202545166e-01 1.968860924243927002e-01 -3.804463893175125122e-02 -2.482110857963562012e-01 7.957518100738525391e-03 2.755330502986907959e-01 -9.708178788423538208e-02 -1.134623810648918152e-01 -1.387875080108642578e-01 8.728377521038055420e-02 1.497292816638946533e-01 1.997512578964233398e-01 3.539102524518966675e-02 -7.530046254396438599e-02 -9.427778422832489014e-02 1.920899003744125366e-01 2.927761375904083252e-01
3.893620669841766357e-01 -2.455978840589523315e-01 2.169001102447509766e-01 8.019669353961944580e-02 -1.745436936616897583e-01 1.052024681121110916e-02 -3.987264633178710938e-02 -2.305013090372085571e-01 -2.316290289163589478e-01 1.145710572600364685e-01 -1.333885192871093750e-01 -4.610940217971801758e-01 -9.595376253128051758e-02 1.555197685956954956e-01 1.242020502686500549e-01 -7.768651098012924194e-02 -9.247220307588577271e-02 -1.280995905399322510e-01 -1.138789802789688110e-01 -5.603887513279914856e-02 -1.032325103878974915e-01 4.863814637064933777e-02 4.997139051556587219e-02 -2.152378903701901436e-03 -3.567935153841972351e-02 -1.370659768581390381e-01 2.573701739311218262e-01 1.385667771100997925e-01 2.577497363090515137e-01 -1.289463788270950317e-01 2.272525280714035034e-01 -2.171529456973075867e-02
1.918190568685531616e-01 -1.698571592569351196e-01 -2.245743870735168457e-01 1.830975115299224854e-01 -1.338716000318527222e-01 1.498461663722991943e-01 3.374691307544708252e-01 -5.669300910085439682e-03 -3.531797826290130615e-01 -5.651271343231201172e-02 -2.600794471800327301e-02 -2.306012809276580811e-01 5.738475825637578964e-03 1.863163262605667114e-01 4.308353066444396973e-01 -5.717269703745841980e-02 8.707738667726516724e-02 1.574539206922054291e-02 7.954607903957366943e-02 1.093395352363586426e-01 -1.413072496652603149e-01 2.847127430140972137e-02 -2.313557416200637817e-01 -3.280977308750152588e-01 8.245289325714111328e-03 5.878287181258201599e-02 5.211031064391136169e-02 1.469044834375381470e-01 8.826446533203125000e-02 -2.030036412179470062e-02 -2.717444114387035370e-02 2.141469269990921021e-01
3.645534813404083252e-02 -3.471760749816894531e-01 1.805605553090572357e-02 4.518278241157531738e-01 -1.719114631414413452e-01 3.854955732822418213e-02 5.672404170036315918e-02 8.431137353181838989e-02 -6.400664895772933960e-02 4.415363818407058716e-02 -2.559533417224884033e-01 -7.467502355575561523e-02 -6.313896179199218750e-02 2.127559632062911987e-01 2.736884057521820068e-01 -1.010912358760833740e-01 1.575132310390472412e-01 -1.892383545637130737e-01 3.497201204299926758e-02 3.269323613494634628e-03 -1.816854178905487061e-01 -6.192739680409431458e-02 -2.044935226440429688e-01 -2.990017533302307129e-01 7.855767756700515747e-02 -8.727842569351196289e-02 1.339512765407562256e-01 1.437399536371231079e-01 3.234840184450149536e-02 1.400823425501585007e-02 1.423165202140808105e-01 3.420223891735076904e-01
-3.107108920812606812e-02 -1.829050928354263306e-01 -6.929454207420349121e-02 8.375004678964614868e-02 2.917708829045295715e-02 2.380071580410003662e-01 1.413717269897460938e-01 -2.519659101963043213e-01 -2.754477560520172119e-01 -6.587562710046768188e-02 -2.042499631643295288e-01 -2.042930424213409424e-01 -2.367999553680419922e-01 4.275946319103240967e-02 -2.233830094337463379e-02 -3.187568783760070801e-01 -1.210181787610054016e-01 -1.129698008298873901e-01 1.999195292592048645e-02 1.222080141305923462e-01 1.505118757486343384e-01 2.248011976480484009e-01 -3.514373600482940674e-01 -3.214371949434280396e-02 3.159388601779937744e-01 -1.018150225281715393e-01 1.136483997106552124e-01 -1.565734297037124634e-01 1.980232894420623779e-01 -8.795010298490524292e-02 2.087209671735763550e-01 -1.025668010115623474e-01
2.601020634174346924e-01 -1.620296090841293335e-01 7.992327213287353516e-02 2.492820620536804199e-01 -5.551075935363769531e-02 1.008631363511085510e-01 1.660430878400802612e-01 4.276525974273681641e-02 -2.184965610504150391e-01 2.105836421251296997e-01 6.270032376050949097e-02 -2.710856199264526367e-01 -1.358542293310165405e-01 1.106722503900527954e-01 2.105654589831829071e-02 -1.445125639438629150e-01 -1.479068249464035034e-01 2.731952667236328125e-01 -3.700045049190521240e-01 -9.290756657719612122e-03 5.495775118470191956e-02 -1.850325018167495728e-01 -3.004903793334960938e-01 4.800134897232055664e-02 2.698340415954589844e-01 -4.905243963003158569e-02 -1.014999449253082275e-01 -1.984144002199172974e-01 -9.932780265808105469e-02 -1.122035980224609375e-01 2.482696026563644409e-01 3.217023238539695740e-02
-7.093369215726852417e-02 -1.643227040767669678e-01 -5.029079690575599670e-02 1.216712892055511475e-01 -1.905871331691741943e-01 1.251796782016754150e-01 1.922574825584888458e-02 3.349031805992126465e-01 -4.279038310050964355e-01 9.773267805576324463e-02 -5.352577194571495056e-02 -2.999013960361480713e-01 -2.091867327690124512e-01 1.001586839556694031e-01 2.546084579080343246e-03 -8.845629543066024780e-02 3.096584379673004150e-01 -1.745388656854629517e-01 1.138441450893878937e-02 2.856342680752277374e-02 -1.738305389881134033e-01 -1.347214281558990479e-01 -1.870489269495010376e-01 -4.857246205210685730e-02 2.477267980575561523e-01 -2.922340035438537598e-01 1.375051140785217285e-01 -4.852589592337608337e-02 9.296590089797973633e-02 -4.982662573456764221e-02 -4.530565068125724792e-02 -2.116798460483551025e-01
6.476027518510818481e-02 -2.106408327817916870e-01 -1.662456244230270386e-01 6.856572628021240234e-02 -4.532147571444511414e-02 8.402722328901290894e-02 -2.805744484066963196e-02 7.397861778736114502e-02 -3.608753681182861328e-01 2.414804250001907349e-01 1.058359891176223755e-01 1.819097815314307809e-04 -2.003278583288192749e-01 2.201149910688400269e-01 2.255126535892486572e-01 -2.118591666221618652e-01 -2.015623599290847778e-01 1.662060916423797607e-01 -1.341608017683029175e-01 2.854541316628456116e-02 4.407171905040740967e-02 2.015463113784790039e-01 -8.857219479978084564e-03 -1.564968079328536987e-01 3.045207262039184570e-01 -2.756250202655792236e-01 1.013365089893341064e-01 -2.663774788379669189e-01 2.431519925594329834e-01 -1.848917752504348755e-01 9.005951136350631714e-02 -1.187872141599655151e-01
-1.192569136619567871e-01 -3.567989170551300049e-02 6.702809780836105347e-02 1.498909443616867065e-01 -2.131278961896896362e-01 -5.399752408266067505e-02 4.834960103034973145e-01 2.157000824809074402e-02 -1.852830946445465088e-01 2.210205197334289551e-01 -4.640729352831840515e-02 5.483851954340934753e-02 -4.287114143371582031e-01 2.701636254787445068e-01 4.152697697281837463e-02 -1.711103469133377075e-01 1.300934404134750366e-01 1.479792296886444092e-01 -1.475066393613815308e-01 5.142330750823020935e-02 1.663860380649566650e-01 -3.659104555845260620e-02 3.148346440866589546e-03 -9.408146888017654419e-02 2.894397377967834473e-01 1.944682896137237549e-01 5.350940860807895660e-03 1.931969076395034790e-01 3.657607361674308777e-02 1.090084463357925415e-01 1.367132961750030518e-01 8.293740451335906982e-02
3.011593818664550781e-01 -1.068458408117294312e-01 -1.979866325855255127e-01 9.027108550071716309e-02 -2.473058104515075684e-01 -6.560045480728149414e-02 4.596054181456565857e-02 1.077581271529197693e-01 -1.773579567670822144e-01 -7.362528238445520401e-03 -2.751356363296508789e-02 -1.360502839088439941e-01 -2.803264185786247253e-02 2.967548072338104248e-01 4.788732230663299561e-01 -2.757369875907897949e-01 3.326982632279396057e-02 -5.927169695496559143e-02 -9.228457510471343994e-02 2.014260739088058472e-01 -8.819741010665893555e-02 1.037069708108901978e-01 -1.726248413324356079e-01 -2.772961258888244629e-01 2.453738003969192505e-01 1.437416225671768188e-01 9.046011418104171753e-02 1.248516961932182312e-01 1.448844224214553833e-01 -8.983384072780609131e-02 2.279635518789291382e-03 1.171842440962791443e-01
1.316109448671340942e-01 -3.097869753837585449e-01 -3.869030624628067017e-02 -2.069830894470214844e-02 -1.634708046913146973e-01 1.474766880273818970e-01 9.824486449360847473e-03 -2.864973843097686768e-01 -1.685035675764083862e-01 1.249001398682594299e-01 -1.023018062114715576e-01 9.209913015365600586e-02 -2.907621487975120544e-02 2.631143033504486084e-01 -1.170712336897850037e-01 -6.831018626689910889e-02 2.682356536388397217e-01 -6.235096976161003113e-02 -1.909243166446685791e-01 1.661525219678878784e-01 1.326457113027572632e-01 -4.071795940399169922e-01 -2.397831529378890991e-01 -3.102986328303813934e-02 1.806759536266326904e-01 1.791175305843353271e-01 1.868337541818618774e-01 -2.234190553426742554e-01 -1.347401738166809082e-01 -6.126827746629714966e-02 2.098769843578338623e-01 7.413218915462493896e-02
-1.597677171230316162e-01 -2.025255113840103149e-01 1.242107301950454712e-01 1.800547689199447632e-01 -2.205489277839660645e-01 2.510767057538032532e-02 5.050436258316040039e-01 8.297678828239440918e-02 -1.580793559551239014e-01 -3.836852312088012695e-02 -1.159934774041175842e-01 -8.986380882561206818e-03 -3.615947067737579346e-01 8.637342602014541626e-02 7.080591470003128052e-02 -7.053992152214050293e-02 -7.875211536884307861e-02 1.738868653774261475e-01 -1.250757277011871338e-01 -1.563648432493209839e-01 1.442072242498397827e-01 1.630323082208633423e-01 -1.920874267816543579e-01 -2.172430902719497681e-01 1.687161475419998169e-01 1.544822454452514648e-01 1.842897683382034302e-01 -1.928283870220184326e-01 -6.490156054496765137e-02 -6.222848594188690186e-02 1.772133111953735352e-01 1.233766078948974609e-01
7.029743492603302002e-02 -1.338660269975662231e-01 1.210254877805709839e-01 4.400357306003570557e-01 -6.272026151418685913e-02 2.456761300563812256e-01 1.248262822628021240e-01 -1.971168220043182373e-01 -2.649084031581878662e-01 6.979282200336456299e-02 -1.515991985797882080e-01 -2.683997154235839844e-01 -1.959812641143798828e-01 2.370168119668960571e-01 1.880274116992950439e-01 -1.947244629263877869e-02 9.888955205678939819e-02 -6.374819576740264893e-02 2.373502701520919800e-01 5.722692236304283142e-02 -3.694336116313934326e-02 1.469765305519104004e-01 -8.340209722518920898e-02 2.180897630751132965e-03 2.556968927383422852e-01 -1.628385484218597412e-01 -1.282201856374740601e-01 -2.473662048578262329e-01 1.907643675804138184e-01 -5.033885687589645386e-02 1.914098411798477173e-01 -3.569312766194343567e-02
1.418412178754806519e-01 -1.228173002600669861e-01 1.927626878023147583e-01 2.789512276649475098e-02 1.018604822456836700e-02 1.278063207864761353e-01 -1.769303381443023682e-01 -2.125272154808044434e-01 -5.022110417485237122e-02 -2.028497755527496338e-01 -1.555655747652053833e-01 -1.048293411731719971e-01 -2.606457769870758057e-01 2.516679465770721436e-01 3.754728436470031738e-01 -2.253649570047855377e-02 3.460137173533439636e-02 1.779847033321857452e-02 5.205351859331130981e-02 -3.666117042303085327e-02 -1.706397980451583862e-01 -3.873241543769836426e-01 -1.972929835319519043e-01 -2.431048154830932617e-01 3.205998241901397705e-02 6.447035819292068481e-02 1.061197593808174133e-01 6.282332539558410645e-02 6.543566705659031868e-04 -1.077233031392097473e-01 3.445857465267181396e-01 2.210513800382614136e-01
2.742487788200378418e-01 -1.466779112815856934e-01 -1.244551874697208405e-02 -2.355613559484481812e-02 -5.495256278663873672e-03 3.964821994304656982e-01 1.923524737358093262e-01 9.944142401218414307e-02 -1.897525787353515625e-01 -1.445119678974151611e-01 -1.971329934895038605e-02 -1.267907172441482544e-01 5.924773216247558594e-02 1.866729855537414551e-01 3.421544432640075684e-01 -4.816920030862092972e-03 -1.636659502983093262e-01 -2.442452013492584229e-01 -1.128873974084854126e-01 -3.692203015089035034e-02 -1.673520542681217194e-02 7.556053996086120605e-02 -1.120571270585060120e-01 -2.673080563545227051e-02 2.867495417594909668e-01 -2.564161121845245361e-01 2.150534838438034058e-01 -1.013419553637504578e-01 1.118839606642723083e-01 -1.866228729486465454e-01 2.819116711616516113e-01 -1.360878944396972656e-01
6.152160931378602982e-03 -1.062433347105979919e-01 3.725495189428329468e-02 1.142266243696212769e-01 -3.236990869045257568e-01 -1.629313975572586060e-01 -1.840567886829376221e-01 -2.736151218414306641e-02 -9.792235679924488068e-03 3.663750365376472473e-02 -1.249336227774620056e-01 1.111367195844650269e-01 -3.289942443370819092e-01 2.569459192454814911e-02 3.441995382308959961e-01 -2.623607814311981201e-01 1.456927955150604248e-01 -1.245007663965225220e-01 -4.467282909899950027e-03 3.689703298732638359e-03 -2.290918976068496704e-01 2.110406160354614258e-01 -2.305008471012115479e-01 -2.622400783002376556e-02 3.742733597755432129e-01 6.434769928455352783e-02 1.685800552368164062e-01 -9.850836545228958130e-02 5.274832993745803833e-02 -1.112629547715187073e-01 2.266676425933837891e-01 2.149399220943450928e-01
-1.352214068174362183e-02 -9.584236145019531250e-02 2.208172231912612915e-01 7.874780893325805664e-02 -3.083081245422363281e-01 8.312251302413642406e-04 4.699588716030120850e-01 2.129659056663513184e-02 -2.428898513317108154e-01 7.804041355848312378e-02 -1.309800744056701660e-01 -5.541550368070602417e-02 -4.097171425819396973e-01 -5.181316751986742020e-03 1.072698906064033508e-01 -2.009579986333847046e-01 7.587192952632904053e-02 1.642865091562271118e-01 -1.041291356086730957e-01 -1.259740889072418213e-01 9.741344302892684937e-02 2.299347668886184692e-01 -1.599764674901962280e-01 -2.021402716636657715e-01 6.825949996709823608e-02 6.665887683629989624e-02 1.585305035114288330e-01 -2.450389787554740906e-02 2.197712473571300507e-02 -1.932503134012222290e-01 2.185990959405899048e-01 7.403635978698730469e-02
-1.591981351375579834e-01 -1.092303544282913208e-01 8.188250660896301270e-02 1.281962692737579346e-01 1.467379275709390640e-02 4.035743474960327148e-01 1.597404330968856812e-01 -1.027335599064826965e-01 -2.027637958526611328e-01 -1.658779382705688477e-02 -1.896431595087051392e-01 -2.643528878688812256e-01 -3.579897284507751465e-01 4.185857623815536499e-02 2.097537666559219360e-01 -9.270041435956954956e-02 -2.592839002609252930e-01 7.543745636940002441e-02 5.675652995705604553e-02 1.635522842407226562e-01 -6.844966858625411987e-02 9.266153909265995026e-03 -1.837332248687744141e-01 2.972163818776607513e-02 1.333231627941131592e-01 -2.993227541446685791e-01 4.687850549817085266e-02 -1.693290174007415771e-01 9.717800468206405640e-02 -1.389977931976318359e-01 2.829232513904571533e-01 1.460898071527481079e-01
7.564800977706909180e-02 -1.897003650665283203e-01 4.682379215955734253e-02 1.040372103452682495e-01 -2.189421057701110840e-01 1.067994013428688049e-01 1.511512398719787598e-01 1.449083834886550903e-01 -3.657570481300354004e-01 -1.172605156898498535e-02 -2.938514202833175659e-02 -8.455044776201248169e-02 -7.580195367336273193e-02 3.523224294185638428e-01 1.876917183399200439e-01 -1.367875188589096069e-01 1.381687074899673462e-01 -1.576426625251770020e-01 8.857639133930206299e-02 -2.190051041543483734e-02 -6.567168235778808594e-02 4.260810092091560364e-02 -1.893430054187774658e-01 -8.180906064808368683e-03 2.359130084514617920e-01 2.357573360204696655e-01 4.183191806077957153e-02 -1.541029661893844604e-02 4.632830023765563965e-01 -1.824388056993484497e-01 -5.832294933497905731e-03 2.466942369937896729e-01
-6.446930766105651855e-02 -1.901123821735382080e-01 1.699042320251464844e-02 2.424114346504211426e-01 -8.041501790285110474e-02 -1.498969178646802902e-02 3.436365127563476562e-01 -1.762958914041519165e-01 -1.045881062746047974e-01 3.683310151100158691e-01 -2.069861441850662231e-01 -2.332254312932491302e-02 -4.029404222965240479e-01 1.944955885410308838e-01 5.429988726973533630e-02 7.290464639663696289e-02 9.868551045656204224e-02 1.748680472373962402e-01 -1.407713294029235840e-01 7.572408765554428101e-02 2.802461087703704834e-01 6.467943638563156128e-02 -1.753101199865341187e-01 -1.294322460889816284e-01 4.640629887580871582e-02 1.777983158826828003e-01 2.319221794605255127e-01 1.005940809845924377e-01 1.590346097946166992e-01 -1.361566483974456787e-01 -5.525593832135200500e-02 7.557874917984008789e-02
-1.074025500565767288e-02 -2.682695984840393066e-01 1.896247118711471558e-01 -2.964621409773826599e-02 -1.307203471660614014e-01 -5.035870149731636047e-02 5.086815357208251953e-01 -5.429823324084281921e-02 -2.343122661113739014e-01 2.476841509342193604e-01 -1.293261200189590454e-01 8.868405967950820923e-02 -4.499843120574951172e-01 6.681934744119644165e-02 2.784094810485839844e-01 -1.184070557355880737e-01 -6.031290814280509949e-02 2.523452974855899811e-02 -1.485253721475601196e-01 4.163571819663047791e-02 1.019803360104560852e-01 -4.286635294556617737e-02 -1.809939555823802948e-02 -3.769626468420028687e-02 1.628826409578323364e-01 2.243060916662216187e-01 -3.543227538466453552e-02 2.933913655579090118e-02 2.872365899384021759e-02 -6.164422631263732910e-02 1.172510683536529541e-01 1.761850714683532715e-01
1.596547067165374756e-01 -2.642128169536590576e-01 2.723522186279296875e-01 3.037448525428771973e-01 1.197294667363166809e-01 3.019178807735443115e-01 1.468866914510726929e-01 -1.228454858064651489e-01 -2.418377064168453217e-02 1.526746600866317749e-01 -3.211316466331481934e-01 -1.159457787871360779e-01 1.118607968091964722e-01 2.390564829111099243e-01 2.029462158679962158e-01 -2.997709512710571289e-01 2.108492404222488403e-01 1.267809718847274780e-01 -6.513161584734916687e-03 -1.493160892277956009e-02 -2.645120956003665924e-03 1.304469555616378784e-01 6.755702942609786987e-02 5.267681181430816650e-02 1.562815308570861816e-01 9.848803281784057617e-02 6.094901356846094131e-03 -1.355934292078018188e-01 -1.022034138441085815e-01 2.727828919887542725e-01 1.746435910463333130e-01 4.328619316220283508e-02
6.925526075065135956e-03 -1.860161721706390381e-01 3.404713571071624756e-01 -1.069408878684043884e-01 -2.411411404609680176e-01 -1.760371774435043335e-02 1.347787529230117798e-01 2.678482532501220703e-01 -4.368422329425811768e-01 9.058502316474914551e-02 -2.476999610662460327e-01 -3.551216721534729004e-01 -3.077881038188934326e-01 1.803568005561828613e-01 -1.827496290206909180e-02 1.092291548848152161e-01 -1.578797847032546997e-01 4.603002965450286865e-02 2.856398373842239380e-02 -1.950515783391892910e-03 -5.550135299563407898e-02 -1.555806249380111694e-01 1.741832047700881958e-01 -1.255708560347557068e-02 5.473571643233299255e-02 1.025935052894055843e-03 1.915586888790130615e-01 -3.183918073773384094e-02 6.142754852771759033e-02 -1.057063937187194824e-01 1.573916710913181305e-02 1.484836041927337646e-01
7.602280378341674805e-02 -2.215267866849899292e-01 1.246621087193489075e-01 1.375628113746643066e-01 -1.629651337862014771e-01 3.343411087989807129e-01 -7.489521801471710205e-02 -1.347192078828811646e-01 -2.958458103239536285e-02 2.353243529796600342e-01 -1.037418171763420105e-01 -9.619645774364471436e-02 -4.140660762786865234e-01 2.475366592407226562e-01 1.982412338256835938e-01 8.464910835027694702e-02 -7.607496529817581177e-02 1.861905157566070557e-01 -3.407902643084526062e-02 -7.821004092693328857e-02 7.636443525552749634e-02 1.976606845855712891e-01 -2.317288070917129517e-01 -1.306511368602514267e-02 2.190734446048736572e-01 -1.249393150210380554e-01 -5.250505730509757996e-02 9.487959742546081543e-02 7.194922119379043579e-02 -1.973701268434524536e-01 3.197907507419586182e-01 1.576723307371139526e-01
8.852687478065490723e-02 -3.982500731945037842e-01 -1.295516043901443481e-01 1.567064523696899414e-01 9.587735868990421295e-03 1.548053324222564697e-01 1.048248335719108582e-01 9.691250324249267578e-02 -1.409759521484375000e-01 3.698919340968132019e-02 -8.442538231611251831e-02 -4.217446148395538330e-01 -1.458311732858419418e-02 1.130451261997222900e-01 2.515287101268768311e-01 -2.502575516700744629e-01 3.400441706180572510e-01 -9.730944037437438965e-02 -9.117783606052398682e-02 8.893828094005584717e-02 2.733154781162738800e-02 -8.253575116395950317e-02 -1.542654335498809814e-01 -3.861308470368385315e-02 1.046498641371726990e-01 -2.391401119530200958e-02 1.501134634017944336e-01 -2.305279485881328583e-03 3.104681670665740967e-01 -3.012782931327819824e-01 -6.121461838483810425e-02 -5.930159613490104675e-02
1.673921048641204834e-01 -2.356200516223907471e-01 -2.892223000526428223e-01 -4.968122392892837524e-02 -8.937332034111022949e-02 2.938775718212127686e-02 1.681555956602096558e-01 -2.042276859283447266e-01 -1.379595100879669189e-01 2.468825783580541611e-03 -1.579019799828529358e-02 -3.166574537754058838e-01 -9.083043783903121948e-02 1.229355186223983765e-01 3.735988438129425049e-01 -2.979358136653900146e-01 9.541877359151840210e-02 -5.014578811824321747e-03 2.331557720899581909e-01 -4.235794302076101303e-03 -2.496527135372161865e-01 8.336369693279266357e-02 3.867923095822334290e-02 -2.860994078218936920e-03 3.126933574676513672e-01 8.934436738491058350e-02 2.999148666858673096e-01 5.448568239808082581e-02 -1.107669156044721603e-02 -1.575820446014404297e-01 -2.771309390664100647e-02 1.468124389648437500e-01
-3.452548384666442871e-02 -1.109239682555198669e-01 1.867039650678634644e-01 1.830935031175613403e-01 -2.651230990886688232e-01 2.539398148655891418e-02 3.449604809284210205e-01 -4.218732193112373352e-02 -3.146928548812866211e-01 1.596514582633972168e-01 -2.306170761585235596e-01 7.644958049058914185e-02 -3.830433487892150879e-01 7.557854056358337402e-02 6.508503854274749756e-02 -2.806314527988433838e-01 8.157157152891159058e-02 2.196468859910964966e-01 -1.067789122462272644e-01 -4.693271964788436890e-02 1.482548713684082031e-01 6.322663277387619019e-02 -4.381851106882095337e-02 -2.659856975078582764e-01 3.006708808243274689e-02 1.938533186912536621e-01 1.051002833992242813e-02 -5.288602411746978760e-02 3.580210357904434204e-02 -9.657335281372070312e-02 2.774604856967926025e-01 1.063227206468582153e-01
3.699148073792457581e-02 -3.526385426521301270e-01 -1.647282391786575317e-01 1.181537359952926636e-01 -1.135338097810745239e-01 5.959659069776535034e-02 3.119797408580780029e-01 -6.354171037673950195e-02 3.274982050061225891e-02 1.553331911563873291e-01 -3.684783279895782471e-01 -2.464496344327926636e-01 -7.448944449424743652e-02 3.450456634163856506e-02 8.283763378858566284e-02 -1.034792959690093994e-01 -1.197511777281761169e-01 -6.310475524514913559e-03 1.871123909950256348e-02 -6.467331945896148682e-02 1.566619798541069031e-02 -1.257833652198314667e-02 -5.226479098200798035e-02 -1.810804009437561035e-01 1.254502683877944946e-01 -1.404417306184768677e-01 5.087811499834060669e-02 -5.060072541236877441e-01 3.048754632472991943e-01 -1.372686326503753662e-01 8.309734612703323364e-02 4.145877435803413391e-02
-2.050361633300781250e-01 -2.245338559150695801e-01 1.171132326126098633e-01 -1.532080955803394318e-02 1.797123998403549194e-01 2.067628502845764160e-02 5.804802849888801575e-02 -1.312185376882553101e-01 -3.530054688453674316e-01 -1.348790228366851807e-01 -7.757284492254257202e-02 -4.923361912369728088e-02 -1.000629588961601257e-01 1.545775383710861206e-01 1.270890533924102783e-01 -2.890968322753906250e-01 -1.267604678869247437e-01 -6.659992039203643799e-02 -3.143016993999481201e-01 -1.915918439626693726e-01 -6.038034334778785706e-04 -2.967278361320495605e-01 -2.826946675777435303e-01 9.550657123327255249e-02 4.254858195781707764e-01 -1.512839831411838531e-02 1.055053770542144775e-01 1.311540007591247559e-01 -4.615221545100212097e-02 1.117035001516342163e-02 3.005379065871238708e-02 9.777659177780151367e-02
-1.395118534564971924e-01 -4.141488671302795410e-01 2.152797020971775055e-02 8.052562922239303589e-02 9.318090230226516724e-02 4.627177957445383072e-03 7.192931324243545532e-02 3.236818611621856689e-01 -3.610472083091735840e-01 3.408446535468101501e-02 -5.284916982054710388e-02 -3.319035768508911133e-01 -9.569699317216873169e-02 3.368159830570220947e-01 2.381357550621032715e-01 -7.671813946217298508e-03 2.429043501615524292e-01 7.172993384301662445e-03 5.173692107200622559e-02 4.401025827974081039e-03 -1.437081396579742432e-01 -1.317182034254074097e-01 -1.599844396114349365e-01 1.041149795055389404e-01 1.321710199117660522e-01 -6.168921664357185364e-02 9.441323578357696533e-02 4.067673906683921814e-02 -3.491356270387768745e-03 -2.964316606521606445e-01 -3.854297101497650146e-02 -4.670942574739456177e-02
3.191570043563842773e-01 -3.215804994106292725e-01 1.326998025178909302e-01 2.168296724557876587e-01 1.407489627599716187e-01 2.037856876850128174e-01 9.255816042423248291e-02 2.690303325653076172e-02 -1.202784925699234009e-01 -5.282767117023468018e-03 -2.673762850463390350e-02 -2.586205899715423584e-01 -1.323498934507369995e-01 3.164030238986015320e-02 2.342818379402160645e-01 7.686476409435272217e-02 -1.900155246257781982e-01 6.806421279907226562e-02 -4.103147238492965698e-02 8.213710039854049683e-02 -2.539955079555511475e-01 1.271378695964813232e-01 -2.055925875902175903e-01 -7.602662593126296997e-02 3.599004149436950684e-01 -3.015770614147186279e-01 2.612602114677429199e-01 -1.758284121751785278e-02 3.754550591111183167e-02 -1.268229782581329346e-01 1.138168871402740479e-01 -2.601225301623344421e-02
7.658298313617706299e-02 -2.484979331493377686e-01 -1.344628632068634033e-01 4.660038948059082031e-01 -1.557019632309675217e-02 2.515289001166820526e-02 -5.960232811048626900e-04 -9.912717342376708984e-02 -1.156945750117301941e-01 5.345443636178970337e-02 -3.333371877670288086e-01 -1.832872331142425537e-01 -1.502362042665481567e-01 2.144253253936767578e-01 1.774428933858871460e-01 -1.700033247470855713e-01 2.134981602430343628e-01 -9.348110854625701904e-02 -9.172251820564270020e-02 5.604316294193267822e-02 -2.526961266994476318e-02 9.397928416728973389e-02 2.602496556937694550e-02 -2.104441076517105103e-01 3.787869960069656372e-02 7.207603752613067627e-02 3.767895400524139404e-01 -1.934630237519741058e-02 1.673166304826736450e-01 1.859177276492118835e-02 7.568348944187164307e-02 3.052932918071746826e-01
1.334867328405380249e-01 -1.281033158302307129e-01 1.366989314556121826e-01 6.273642182350158691e-02 1.534419506788253784e-01 1.434960812330245972e-01 1.427263766527175903e-01 -2.872505486011505127e-01 -2.339649349451065063e-01 -5.605987086892127991e-02 -3.921225666999816895e-02 -3.127390742301940918e-01 -1.805785894393920898e-01 6.464900076389312744e-02 1.636021882295608521e-01 4.176750406622886658e-02 2.806802690029144287e-01 -1.829544454813003540e-01 -8.973855525255203247e-02 -1.480150073766708374e-01 1.404486596584320068e-01 -4.131681025028228760e-01 -1.970920860767364502e-01 -1.277148425579071045e-01 3.591060042381286621e-01 1.862567849457263947e-02 1.278772205114364624e-01 8.017797768115997314e-02 -3.327953815460205078e-02 -8.634383976459503174e-02 6.348322331905364990e-02 -1.453341096639633179e-01
3.836020082235336304e-02 -1.735253334045410156e-01 1.823369115591049194e-01 2.953523024916648865e-02 4.538793489336967468e-02 3.225024938583374023e-01 1.112629249691963196e-01 -1.367299258708953857e-01 -1.898731291294097900e-01 6.111842393875122070e-02 -4.119292199611663818e-01 -2.467297762632369995e-01 -3.609568178653717041e-01 1.823492348194122314e-01 2.382190823554992676e-01 6.654887646436691284e-02 -5.635569989681243896e-02 2.525367960333824158e-02 5.669870972633361816e-02 -6.020666286349296570e-02 -6.801403313875198364e-02 7.940921932458877563e-02 -2.591719031333923340e-01 -1.016643270850181580e-02 -3.510235995054244995e-02 -2.459711395204067230e-02 -8.419046550989151001e-02 1.062779426574707031e-01 1.213884167373180389e-02 -1.157889589667320251e-01 3.613340854644775391e-01 2.211191952228546143e-01
2.302775532007217407e-02 5.630724504590034485e-02 -9.329361468553543091e-02 2.750083506107330322e-01 -3.259331881999969482e-01 3.261629492044448853e-02 -5.696120113134384155e-02 -1.522465646266937256e-01 -1.528403759002685547e-01 -5.714256316423416138e-02 -2.129526734352111816e-01 -2.283232845366001129e-02 -8.733969181776046753e-02 2.702785432338714600e-01 3.353903293609619141e-01 -3.640356659889221191e-01 6.932107359170913696e-02 -3.746675550937652588e-01 8.438830822706222534e-02 -1.272045671939849854e-01 -1.085140034556388855e-01 -4.027912765741348267e-02 -7.405479252338409424e-02 -1.349788755178451538e-01 3.843092918395996094e-01 5.774934217333793640e-02 3.698304668068885803e-02 -9.441936016082763672e-02 1.900610141456127167e-02 -7.502596080303192139e-02 7.897076755762100220e-02 3.066830150783061981e-02
-2.201236784458160400e-01 -1.400252431631088257e-01 2.065229043364524841e-02 1.276911050081253052e-01 8.283124119043350220e-02 3.008994460105895996e-01 1.071061491966247559e-01 -3.425686806440353394e-02 -2.576413750648498535e-01 -3.690389916300773621e-02 -1.058053672313690186e-01 -3.174471259117126465e-01 -3.338381946086883545e-01 1.793451160192489624e-01 3.258564975112676620e-03 -2.050358057022094727e-01 -8.833549171686172485e-02 -9.334890171885490417e-03 1.654827594757080078e-01 -3.503915388137102127e-03 2.532371133565902710e-02 2.467114627361297607e-01 -1.151196733117103577e-01 7.813705503940582275e-02 4.322859942913055420e-01 -2.150952517986297607e-01 6.244829297065734863e-02 -5.734481289982795715e-02 -1.610296517610549927e-01 -1.547857075929641724e-01 1.771050244569778442e-01 -4.533506184816360474e-02
-2.374389953911304474e-02 -4.069365262985229492e-01 -7.787697762250900269e-02 3.391238451004028320e-01 -2.429915815591812134e-01 1.736437529325485229e-01 2.295905500650405884e-01 -1.066758558154106140e-01 -2.676142752170562744e-01 1.060329601168632507e-01 -1.265464276075363159e-01 1.954339630901813507e-02 -7.210773229598999023e-02 1.977882385253906250e-01 8.299604058265686035e-02 -2.199739217758178711e-02 7.354927062988281250e-02 -2.253891825675964355e-01 -6.394824385643005371e-02 1.759450733661651611e-01 -3.328412175178527832e-01 7.479538768529891968e-02 -1.704012751579284668e-01 -2.086046487092971802e-01 3.632077947258949280e-02 4.522622376680374146e-02 2.078582644462585449e-01 2.028113752603530884e-01 -9.681500494480133057e-02 -2.791329519823193550e-03 -1.480106115341186523e-01 9.672690927982330322e-02
9.980902075767517090e-02 -5.505753308534622192e-02 6.489284336566925049e-02 2.007902711629867554e-01 2.835638076066970825e-02 3.819248676300048828e-01 7.247674465179443359e-02 -1.476915776729583740e-01 -3.314867913722991943e-01 2.798134088516235352e-01 3.525260463356971741e-02 -1.020982041954994202e-01 -3.251259028911590576e-01 1.493128761649131775e-02 2.346217334270477295e-01 -1.208061277866363525e-01 -1.679127290844917297e-02 -8.097308874130249023e-02 -1.280113607645034790e-01 -4.783151298761367798e-02 -2.667103111743927002e-01 4.968272894620895386e-02 -1.908201724290847778e-02 6.079261377453804016e-02 1.853889226913452148e-01 -2.066343873739242554e-01 4.213345423340797424e-02 -1.699193120002746582e-01 1.557901352643966675e-01 -9.204453974962234497e-02 9.321376681327819824e-02 3.755040764808654785e-01
1.191751509904861450e-01 2.846216037869453430e-02 3.307818174362182617e-01 4.024067148566246033e-02 -1.646025329828262329e-01 -1.662743687629699707e-01 1.849779635667800903e-01 2.885878682136535645e-01 -3.686334788799285889e-01 -6.077667698264122009e-03 -1.199169903993606567e-01 -4.270891100168228149e-02 -2.069765478372573853e-01 2.789722084999084473e-01 1.638940162956714630e-02 1.778215542435646057e-02 2.330274134874343872e-02 1.133951321244239807e-01 -2.440952211618423462e-01 -4.217314068228006363e-03 9.328909963369369507e-02 1.001675575971603394e-01 1.617106348276138306e-01 5.357249392545782030e-05 3.190678954124450684e-01 -2.178757339715957642e-01 1.873887777328491211e-01 -3.140722960233688354e-02 5.604504421353340149e-02 -1.500578969717025757e-01 1.908641904592514038e-01 2.509538829326629639e-01
2.311102747917175293e-01 -1.254704594612121582e-01 9.311827272176742554e-02 2.573331296443939209e-01 1.267440021038055420e-01 1.538476943969726562e-01 1.948530524969100952e-01 -8.367703855037689209e-02 -3.393724560737609863e-01 2.808500528335571289e-01 -1.311756968498229980e-01 -1.437900513410568237e-01 -1.281267255544662476e-01 6.626319140195846558e-02 1.125176772475242615e-01 -8.467817306518554688e-02 -6.560473889112472534e-02 1.623256057500839233e-01 -2.455078363418579102e-01 -2.100734114646911621e-01 3.197582066059112549e-02 -1.623366922140121460e-01 -2.415468543767929077e-01 1.219429522752761841e-01 3.920859992504119873e-01 -1.364812403917312622e-01 -2.405745349824428558e-02 -1.664327383041381836e-01 1.252911537885665894e-01 -1.029295474290847778e-01 1.698555648326873779e-01 8.515048772096633911e-02
-1.042246669530868530e-01 -1.662263125181198120e-01 2.328320592641830444e-01 1.760629862546920776e-01 -1.656957417726516724e-01 5.273227393627166748e-02 3.412962257862091064e-01 -5.253259092569351196e-02 -3.310366272926330566e-01 7.444445788860321045e-02 -2.115840315818786621e-01 -6.009671464562416077e-02 -3.031097352504730225e-01 -6.988929957151412964e-02 -1.685424149036407471e-02 -1.607642024755477905e-01 6.296774838119745255e-03 2.031435966491699219e-01 -2.734397351741790771e-01 -6.287831068038940430e-02 1.761097908020019531e-01 8.979978412389755249e-02 6.695615500211715698e-02 -1.830447465181350708e-01 1.978529095649719238e-01 1.624098569154739380e-01 1.765379607677459717e-01 -1.484885960817337036e-01 -1.217679213732481003e-02 2.642908692359924316e-02 3.035400211811065674e-01 1.777783632278442383e-01
-3.418166562914848328e-02 -2.941537797451019287e-01 -5.468665063381195068e-02 2.134297043085098267e-01 -3.290953040122985840e-01 3.535702824592590332e-01 2.086181491613388062e-01 -9.398221224546432495e-02 -7.076624780893325806e-02 -1.438392102718353271e-01 -1.980408132076263428e-01 6.461782753467559814e-02 -2.860018424689769745e-02 1.662800312042236328e-01 4.295919835567474365e-02 -1.320228278636932373e-01 3.581459075212478638e-02 -1.132090762257575989e-01 -6.154777109622955322e-02 1.758913695812225342e-01 -2.510212063789367676e-01 2.383808195590972900e-01 -2.482741922140121460e-01 -2.446149289608001709e-01 1.596953807165846229e-04 3.770468384027481079e-02 2.635075151920318604e-01 1.888967752456665039e-01 3.235674649477005005e-02 -3.094209730625152588e-02 1.152686700224876404e-01 2.220069169998168945e-01
3.381815552711486816e-01 -1.382364481687545776e-01 3.606860293075442314e-03 1.049295291304588318e-01 -1.530709713697433472e-01 -1.314965821802616119e-02 2.176223099231719971e-01 -4.028783366084098816e-02 -1.204959973692893982e-01 -2.239569127559661865e-01 -3.373447358608245850e-01 -1.494603455066680908e-01 -1.160444971174001694e-02 2.236844003200531006e-01 1.171861812472343445e-01 -2.315374016761779785e-01 1.304843835532665253e-02 -1.187890395522117615e-01 1.256469339132308960e-01 1.956836320459842682e-03 -3.176215589046478271e-01 6.291576195508241653e-03 -2.247099876403808594e-01 -1.838756501674652100e-01 2.091506868600845337e-01 -3.202292025089263916e-01 3.648624196648597717e-02 -3.202272206544876099e-02 1.957887113094329834e-01 -1.539293676614761353e-01 1.126012206077575684e-02 1.961773782968521118e-01
2.369734644889831543e-01 -1.517306566238403320e-01 2.260508388280868530e-01 -7.718916982412338257e-02 1.690628379583358765e-01 2.110652178525924683e-01 -1.434342861175537109e-01 -9.958177059888839722e-02 -2.220227122306823730e-01 6.246272474527359009e-03 -1.747447252273559570e-01 -2.233744710683822632e-01 -9.980418533086776733e-02 1.352389752864837646e-01 4.188536703586578369e-01 2.465833723545074463e-02 -1.168757677078247070e-01 -1.463609039783477783e-01 -2.676888704299926758e-01 -2.265460938215255737e-01 -7.840169966220855713e-02 -1.804976016283035278e-01 -3.165929317474365234e-01 -1.386341005563735962e-01 2.327186167240142822e-01 5.518328025937080383e-02 1.811393052339553833e-01 3.526742011308670044e-02 9.766676276922225952e-02 1.658452674746513367e-02 -5.234015360474586487e-02 7.766142487525939941e-02
1.122296974062919617e-01 -5.460219923406839371e-03 1.940904557704925537e-01 7.404363155364990234e-02 -2.369478642940521240e-01 1.558596193790435791e-01 -2.051476947963237762e-02 -2.449872642755508423e-01 -6.962849944829940796e-02 3.267441987991333008e-01 -1.844292283058166504e-01 -1.094381883740425110e-01 -3.509261906147003174e-01 2.242045402526855469e-01 1.320121586322784424e-01 9.991596639156341553e-02 -3.950477391481399536e-02 7.125860452651977539e-02 -1.096727848052978516e-01 4.213389754295349121e-02 -1.804454475641250610e-01 2.080796211957931519e-01 -3.390917778015136719e-01 9.942608885467052460e-03 1.068606451153755188e-01 -8.814854174852371216e-02 -5.437405034899711609e-02 3.917605802416801453e-02 -5.531012266874313354e-02 -7.791597396135330200e-02 3.717149794101715088e-01 2.501052618026733398e-01
1.904107443988323212e-02 -1.114465966820716858e-01 -1.308775274083018303e-03 1.429079920053482056e-01 4.852186422795057297e-03 1.858195960521697998e-01 -1.049840971827507019e-01 -1.471446454524993896e-01 -9.924456477165222168e-02 1.101390644907951355e-01 -1.603420376777648926e-01 -1.347252875566482544e-01 -4.856653213500976562e-01 2.731949687004089355e-01 1.476071327924728394e-01 -7.730177044868469238e-02 1.745637357234954834e-01 -8.603855967521667480e-02 1.154540255665779114e-01 -6.626711040735244751e-02 -2.345803380012512207e-01 2.707847952842712402e-01 -2.365180402994155884e-01 -1.916290447115898132e-02 8.285363018512725830e-02 -4.776882380247116089e-02 1.909930706024169922e-01 1.990855634212493896e-01 9.457163512706756592e-02 2.382065635174512863e-03 4.005067348480224609e-01 2.419089525938034058e-02
1.506291562691330910e-03 -7.142703235149383545e-02 -1.101694256067276001e-01 -1.875367574393749237e-02 -3.510086834430694580e-01 1.384528726339340210e-01 -2.323582023382186890e-02 -1.040479093790054321e-01 -3.369858860969543457e-01 1.056943163275718689e-01 1.336343586444854736e-01 1.777505129575729370e-02 -2.621950507164001465e-01 2.907611131668090820e-01 3.307023346424102783e-01 -1.702188551425933838e-01 8.691996335983276367e-02 1.166152022778987885e-02 9.843368828296661377e-02 -9.213470853865146637e-03 -1.580068022012710571e-01 -6.193359196186065674e-02 -2.268265001475811005e-02 9.156411141157150269e-02 3.710321187973022461e-01 -8.485564589500427246e-02 2.295160889625549316e-01 -1.362309455871582031e-01 2.292492687702178955e-01 -3.741577640175819397e-02 -1.511604487895965576e-01 2.146182954311370850e-01
-1.868826001882553101e-01 -9.324479103088378906e-02 -2.497627632692456245e-03 1.762371212244033813e-01 -7.210465520620346069e-02 -2.166773937642574310e-02 4.706545472145080566e-01 -1.848530024290084839e-01 -2.239354103803634644e-01 2.068094313144683838e-01 7.222612947225570679e-02 -4.769179970026016235e-02 -5.147120356559753418e-01 2.207993716001510620e-01 1.406726241111755371e-01 -3.525298461318016052e-02 1.227423474192619324e-01 -1.366225536912679672e-02 -1.577105671167373657e-01 5.715934187173843384e-02 1.460581123828887939e-01 -8.028855174779891968e-02 1.094129774719476700e-02 -1.229555681347846985e-01 1.889416426420211792e-01 6.304409354925155640e-02 6.686802208423614502e-02 7.653170824050903320e-02 3.647772967815399170e-02 -1.816349923610687256e-01 1.421172767877578735e-01 1.947010904550552368e-01
-5.979055166244506836e-02 -2.305920422077178955e-01 3.485861420631408691e-01 7.615286111831665039e-02 -2.852029502391815186e-01 -1.092259958386421204e-01 4.050495326519012451e-01 9.371693246066570282e-03 -2.861577868461608887e-01 5.160082131624221802e-02 -9.295084513723850250e-03 -7.660383731126785278e-02 -4.746622741222381592e-01 9.921520203351974487e-02 -5.482974462211132050e-03 -2.861713767051696777e-01 1.354614645242691040e-01 7.135814428329467773e-02 -8.388401567935943604e-02 -4.201781749725341797e-02 5.100163444876670837e-02 -1.398234628140926361e-02 -3.341430798172950745e-02 -1.854840070009231567e-01 1.380098909139633179e-01 9.993409365415573120e-02 9.402214735746383667e-02 -5.157286673784255981e-02 7.333693653345108032e-02 -4.884112626314163208e-02 1.724440306425094604e-01 -4.843626543879508972e-02
-3.402552753686904907e-02 -2.741872966289520264e-01 1.270755976438522339e-01 4.087976366281509399e-02 -3.058733642101287842e-01 -6.777863204479217529e-02 3.893215954303741455e-01 9.280087798833847046e-02 -2.195082157850265503e-01 7.891731709241867065e-02 -1.813273280858993530e-01 5.417223274707794189e-02 -3.578532040119171143e-01 -3.335093706846237183e-02 1.629885844886302948e-02 -2.541114985942840576e-01 -2.912406809628009796e-02 1.623292267322540283e-01 -1.590908765792846680e-01 -9.694893658161163330e-02 7.359102368354797363e-02 1.586792618036270142e-01 -6.393766403198242188e-02 -2.947957217693328857e-01 1.504148542881011963e-01 7.135502994060516357e-02 1.107192039489746094e-01 -8.888786286115646362e-02 -8.198753744363784790e-02 -5.537687614560127258e-02 3.341459929943084717e-01 1.022711545228958130e-01
2.316571921110153198e-01 -3.848385512828826904e-01 -8.237019181251525879e-02 6.878462433815002441e-02 -1.718669831752777100e-01 -2.383046969771385193e-02 1.438110470771789551e-01 -1.990505158901214600e-01 -3.673992753028869629e-01 -6.855821702629327774e-03 -2.569743804633617401e-02 4.183673858642578125e-02 -3.543399870395660400e-01 9.777679294347763062e-02 -3.751946240663528442e-02 -1.258464455604553223e-01 1.363516598939895630e-01 -1.137830764055252075e-01 2.432086132466793060e-02 1.756720617413520813e-02 1.463464554399251938e-02 -2.542983293533325195e-01 5.882411450147628784e-02 -1.371119320392608643e-01 2.920825481414794922e-01 5.031753703951835632e-02 1.895716041326522827e-01 1.191698089241981506e-01 3.306455314159393311e-01 1.553040742874145508e-01 8.743727952241897583e-02 8.861542493104934692e-02
5.062725767493247986e-02 -1.023079976439476013e-01 -4.805311560630798340e-02 3.847257792949676514e-01 -5.438454821705818176e-02 1.444999128580093384e-02 1.094226166605949402e-01 -1.084301173686981201e-01 -2.240805625915527344e-01 -3.896696120500564575e-02 -3.292626738548278809e-01 -1.466837674379348755e-01 -8.389223366975784302e-02 1.735022068023681641e-01 1.373179852962493896e-01 1.685353461652994156e-03 1.672423630952835083e-01 -2.164910137653350830e-01 5.277829989790916443e-02 -1.078487634658813477e-01 -2.520875036716461182e-01 6.124491989612579346e-02 -1.517240554094314575e-01 -1.123313605785369873e-01 1.413236111402511597e-01 1.965204924345016479e-01 4.285418391227722168e-01 -4.438357427716255188e-04 9.544270485639572144e-02 -1.169872358441352844e-01 1.547446399927139282e-01 3.015202581882476807e-01
-1.214464530348777771e-01 6.149507593363523483e-03 2.106151580810546875e-01 2.125363498926162720e-01 -2.045780420303344727e-01 2.581389248371124268e-01 3.721216022968292236e-01 -1.378080341964960098e-02 -1.789393872022628784e-01 1.033030636608600616e-02 -2.091627717018127441e-01 -1.684424579143524170e-01 -2.751832008361816406e-01 2.116225361824035645e-01 1.016007736325263977e-01 -2.400804311037063599e-01 -6.434088200330734253e-02 2.985783386975526810e-03 -2.048079222440719604e-01 -4.431133717298507690e-02 2.036038935184478760e-01 -5.931154265999794006e-02 -9.050048887729644775e-02 -2.636781632900238037e-01 3.444481641054153442e-02 8.187033236026763916e-02 1.142490133643150330e-01 -3.471796810626983643e-01 -1.670915186405181885e-01 -1.056980937719345093e-01 -6.548341363668441772e-02 1.442928612232208252e-02
1.236034706234931946e-01 -2.763779759407043457e-01 -3.959552571177482605e-02 3.445436954498291016e-01 -3.879191577434539795e-01 1.271132528781890869e-01 1.009943112730979919e-01 7.692352682352066040e-02 -1.728831231594085693e-01 8.953575789928436279e-02 -1.988600343465805054e-01 -2.060871757566928864e-02 -6.461187452077865601e-02 1.320472806692123413e-01 4.347387701272964478e-02 -2.223637104034423828e-01 1.387189179658889771e-01 -4.712308570742607117e-02 -1.587886065244674683e-01 1.469048708677291870e-01 -3.245168030261993408e-01 -1.575353890657424927e-01 -4.397106170654296875e-02 -2.508636116981506348e-01 -5.411950498819351196e-02 2.421104721724987030e-02 2.199872136116027832e-01 2.014437466859817505e-01 -5.901131033897399902e-02 1.788690499961376190e-02 1.959918290376663208e-01 2.377477884292602539e-01
-1.061616316437721252e-01 -2.700471282005310059e-01 -4.371986538171768188e-02 -9.475141018629074097e-02 2.322942391037940979e-02 2.488339543342590332e-01 3.412208259105682373e-01 -8.989754319190979004e-02 -3.575423657894134521e-01 -3.449111059308052063e-02 -9.731058031320571899e-02 3.448772057890892029e-02 -9.895707666873931885e-02 3.107497096061706543e-01 6.611330062150955200e-02 -1.269149631261825562e-01 -3.301364928483963013e-02 -3.907282277941703796e-02 3.131219372153282166e-02 2.445670962333679199e-01 -8.108257316052913666e-03 -1.970713436603546143e-01 -2.206457853317260742e-01 -9.045505523681640625e-02 3.785464167594909668e-01 -2.787047326564788818e-01 -5.592156574130058289e-02 -9.781058132648468018e-02 3.981350734829902649e-02 9.983851015567779541e-02 1.861031949520111084e-01 -1.113009378314018250e-01
-1.535040442831814289e-03 2.177382260560989380e-02 2.432112023234367371e-02 1.207994446158409119e-01 -3.584664165973663330e-01 4.915145635604858398e-01 -4.246991500258445740e-02 -1.653824187815189362e-02 -2.180083841085433960e-01 1.640362292528152466e-01 -1.875441707670688629e-02 -1.336096227169036865e-01 -1.827793419361114502e-01 1.894032359123229980e-01 1.397701203823089600e-01 -1.594245135784149170e-01 1.177549287676811218e-01 1.910729520022869110e-02 7.975724339485168457e-02 2.090747803449630737e-01 6.035914644598960876e-03 2.725479379296302795e-02 -1.794516891241073608e-01 4.294145852327346802e-02 2.986020445823669434e-01 -9.964834153652191162e-02 -1.823934726417064667e-02 -3.712781518697738647e-02 2.376804202795028687e-01 -2.753982245922088623e-01 9.541565924882888794e-02 2.528431713581085205e-01
1.923908591270446777e-01 5.055191460996866226e-03 9.218226373195648193e-02 -1.320939064025878906e-01 -1.877764910459518433e-01 3.223546147346496582e-01 1.123043745756149292e-01 -1.696261018514633179e-01 -1.163009032607078552e-01 1.869715005159378052e-01 -2.882520854473114014e-01 -2.588428556919097900e-01 -3.302933573722839355e-01 3.260472416877746582e-01 1.484811902046203613e-01 1.104771047830581665e-01 -1.121458560228347778e-01 -7.405541092157363892e-02 -7.396080344915390015e-02 1.914362907409667969e-01 -5.139527469873428345e-02 1.592801511287689209e-01 -2.368960678577423096e-01 -4.767550900578498840e-02 3.849866241216659546e-02 -1.029264926910400391e-01 2.623270452022552490e-02 9.444140642881393433e-02 3.817376680672168732e-03 -2.210930138826370239e-01 2.973937988281250000e-01 -5.122553929686546326e-02
2.102504670619964600e-01 -3.173012733459472656e-01 1.458875369280576706e-02 2.853830754756927490e-01 -3.290823698043823242e-01 5.566791072487831116e-02 1.431132405996322632e-01 -1.650462448596954346e-01 4.490868002176284790e-02 -1.066004857420921326e-01 -1.868029683828353882e-02 -5.965841189026832581e-02 2.142958492040634155e-01 1.024747639894485474e-01 1.453812792897224426e-02 -5.652454495429992676e-02 1.688217818737030029e-01 -4.776591807603836060e-02 -8.039462566375732422e-02 -8.710860460996627808e-02 -1.604795008897781372e-01 4.770279303193092346e-02 -3.168202936649322510e-02 -1.769870817661285400e-01 3.586591482162475586e-01 -3.010120391845703125e-01 9.878133237361907959e-02 1.027898639440536499e-01 6.931914389133453369e-02 -2.342047691345214844e-01 2.527376115322113037e-01 2.625482976436614990e-01
2.367739006876945496e-02 -2.143174409866333008e-01 6.591650843620300293e-02 -1.878554224967956543e-01 -1.354262232780456543e-01 -1.087646260857582092e-01 -3.975263610482215881e-02 -1.105198860168457031e-01 -2.399236559867858887e-01 1.088835448026657104e-01 -1.826398819684982300e-01 4.300473630428314209e-02 1.648048311471939087e-01 -1.390520632266998291e-01 3.995926380157470703e-01 -2.170311063528060913e-01 4.481035098433494568e-02 2.517112493515014648e-01 -2.430424652993679047e-02 1.047007068991661072e-01 1.367460191249847412e-01 -4.752964898943901062e-02 -9.969601035118103027e-02 -2.702151238918304443e-01 2.556678056716918945e-01 -2.102560102939605713e-01 1.776705384254455566e-01 1.350331306457519531e-01 9.782274812459945679e-02 8.063500374555587769e-02 3.896867036819458008e-01 6.224526092410087585e-02
1.372162997722625732e-01 -1.161635145545005798e-01 2.765960097312927246e-01 2.157356590032577515e-01 8.687618374824523926e-02 1.910250335931777954e-01 1.093887612223625183e-01 2.061433941125869751e-01 -9.718264639377593994e-02 5.645481497049331665e-02 4.035442695021629333e-02 -4.400855302810668945e-02 -6.039229780435562134e-02 2.809915244579315186e-01 -1.113315597176551819e-01 -3.905732333660125732e-01 -1.255147010087966919e-01 4.780306294560432434e-02 -4.711886122822761536e-02 -7.470376789569854736e-02 -1.605317443609237671e-01 -1.656199842691421509e-01 -3.821999728679656982e-01 -1.754589229822158813e-01 2.410785108804702759e-01 -1.178168281912803650e-01 7.240880280733108521e-02 -9.165292233228683472e-02 -3.795744851231575012e-02 1.187389716506004333e-01 3.473336100578308105e-01 6.828415393829345703e-02
2.860293388366699219e-01 -7.556860893964767456e-02 1.081707999110221863e-01 -1.518203224986791611e-02 -1.196118146181106567e-01 1.774011105298995972e-01 9.605006873607635498e-02 2.976537309587001801e-02 -3.119262456893920898e-01 2.868526577949523926e-01 5.188671499490737915e-02 -2.695470154285430908e-01 -4.304132238030433655e-02 1.097714304924011230e-01 2.731305062770843506e-01 2.983539402484893799e-01 -6.978111807256937027e-03 1.436654627323150635e-01 -7.700283080339431763e-02 1.044488549232482910e-01 6.017764285206794739e-02 -4.371932893991470337e-02 -2.020326908677816391e-03 -1.318732053041458130e-01 4.802396297454833984e-01 -4.131459072232246399e-02 1.115864422172307968e-02 -2.843639552593231201e-01 -1.324786804616451263e-02 -1.954186707735061646e-02 1.089359745383262634e-01 1.612577587366104126e-01
4.060948640108108521e-02 -1.436354815959930420e-01 5.013585463166236877e-02 3.712200522422790527e-01 -1.846483796834945679e-01 6.035026535391807556e-02 1.737286746501922607e-01 -7.361442595720291138e-02 -1.677332222461700439e-01 1.728176022879779339e-03 -2.566291391849517822e-01 -1.212479323148727417e-01 -1.511778086423873901e-01 3.160161077976226807e-01 1.968413293361663818e-01 -1.684179604053497314e-01 1.920787245035171509e-01 -1.907459348440170288e-01 -6.492224335670471191e-02 -1.010073572397232056e-01 -3.698940873146057129e-01 -3.816150501370429993e-02 -1.858082041144371033e-02 -1.148719564080238342e-01 -7.256558537483215332e-02 -2.857367321848869324e-02 2.323781549930572510e-01 1.847342997789382935e-01 -6.351431459188461304e-02 -3.816846758127212524e-02 9.726893156766891479e-02 3.418478369712829590e-01
-8.251660317182540894e-02 -1.407539937645196915e-02 3.661595284938812256e-02 8.179713040590286255e-02 -3.251652717590332031e-01 4.255421459674835205e-02 1.691436171531677246e-01 4.962593689560890198e-02 -3.236787617206573486e-01 5.849439650774002075e-02 -1.316516250371932983e-01 -6.793987005949020386e-02 -5.973748862743377686e-02 1.548731327056884766e-01 1.245800107717514038e-01 -2.259825319051742554e-01 3.902008756995201111e-02 -2.572891712188720703e-01 6.646114587783813477e-02 -6.784705445170402527e-03 -4.067653045058250427e-02 1.486717760562896729e-01 -8.557999879121780396e-02 9.861313737928867340e-03 3.325237631797790527e-01 5.203383788466453552e-02 2.626007795333862305e-01 2.728925645351409912e-02 3.949120342731475830e-01 -3.197745084762573242e-01 -7.686275988817214966e-02 2.675829231739044189e-01
1.504040956497192383e-01 -2.552042007446289062e-01 -1.848824173212051392e-01 4.331574141979217529e-01 -2.213294804096221924e-01 1.386928111314773560e-01 -1.592457108199596405e-02 -9.278242290019989014e-02 -8.155796676874160767e-02 9.644352644681930542e-02 -2.156262248754501343e-01 -1.103108972311019897e-01 -1.039349881466478109e-04 1.635324954986572266e-01 2.251484990119934082e-01 -1.831240057945251465e-01 7.957840710878372192e-02 -1.266455799341201782e-01 -7.843945175409317017e-02 7.753849029541015625e-02 -2.786693572998046875e-01 1.606021891348063946e-03 -7.843068242073059082e-02 -2.751331925392150879e-01 1.720775365829467773e-01 -8.503365330398082733e-03 2.136445641517639160e-01 6.142012029886245728e-02 5.278154835104942322e-02 -1.912691593170166016e-01 8.845503628253936768e-02 3.277705609798431396e-01
-1.549461185932159424e-01 -3.115904927253723145e-01 -3.241477906703948975e-02 2.294391766190528870e-02 9.404946118593215942e-02 3.669896721839904785e-02 1.925244033336639404e-01 2.740069525316357613e-03 -1.167296767234802246e-01 2.529349327087402344e-01 -3.605132400989532471e-01 -2.100870609283447266e-01 -1.788751482963562012e-01 -1.480964478105306625e-02 1.100593209266662598e-01 1.538561284542083740e-02 1.168785393238067627e-01 1.428776681423187256e-01 -8.733743429183959961e-02 6.564273685216903687e-02 1.524448990821838379e-01 -8.072454482316970825e-02 -1.898330748081207275e-01 -3.244991898536682129e-01 4.150823652744293213e-01 -1.046489402651786804e-01 -8.987981081008911133e-02 -2.939240932464599609e-01 1.076032519340515137e-01 3.696445003151893616e-02 2.277930732816457748e-03 1.613026261329650879e-01
-5.639567598700523376e-02 -1.870068311691284180e-01 1.965320855379104614e-01 -1.447902433574199677e-02 -3.611384658142924309e-03 1.508018076419830322e-01 1.515711694955825806e-01 3.404352441430091858e-02 -3.453617990016937256e-01 -2.682961709797382355e-02 -5.791397392749786377e-02 1.605848670005798340e-01 -1.078190058469772339e-01 3.780557513236999512e-01 1.051169726997613907e-02 2.265368215739727020e-02 8.931852132081985474e-02 4.057348147034645081e-02 2.651903964579105377e-02 1.305667310953140259e-01 -1.026161387562751770e-01 -1.705182045698165894e-01 -1.353161334991455078e-01 -8.510586619377136230e-02 4.472306370735168457e-01 -1.954710185527801514e-01 7.384303957223892212e-02 -1.552627980709075928e-01 2.825553119182586670e-01 1.960387676954269409e-01 2.692229747772216797e-01 -1.440408676862716675e-01
-1.455340981483459473e-01 -7.924514263868331909e-02 1.141401529312133789e-01 1.325546950101852417e-02 -2.626647949218750000e-01 -5.388145148754119873e-02 3.339300751686096191e-01 -1.446275711059570312e-01 -3.097600042819976807e-01 2.778119742870330811e-01 -1.235081851482391357e-01 2.553100511431694031e-02 -4.354985952377319336e-01 2.275706231594085693e-01 -8.159983903169631958e-02 -1.279547512531280518e-01 7.351742684841156006e-02 1.172076761722564697e-01 -1.321196556091308594e-01 1.373458802700042725e-01 8.120510727167129517e-02 -1.369706541299819946e-01 -3.544938284903764725e-03 -1.547766029834747314e-01 2.304840683937072754e-01 2.465392202138900757e-01 1.510614342987537384e-02 1.300224065780639648e-01 6.480276584625244141e-02 -8.791685104370117188e-02 2.249000221490859985e-01 5.626729130744934082e-02
2.296870052814483643e-01 -2.126624584197998047e-01 -1.692078858613967896e-01 -2.037390880286693573e-02 -2.697138786315917969e-01 -9.378807246685028076e-02 -2.828454971313476562e-02 7.982533425092697144e-02 -2.353735268115997314e-01 3.337132558226585388e-02 -2.480939328670501709e-01 1.423292309045791626e-01 -2.282152622938156128e-01 -3.266713395714759827e-02 3.059689998626708984e-01 -1.471462473273277283e-02 2.086441069841384888e-01 8.803280442953109741e-02 -2.657568454742431641e-01 9.523806162178516388e-03 -1.123277395963668823e-01 -1.162460297346115112e-01 -1.288285702466964722e-01 -6.271898746490478516e-02 2.489031553268432617e-01 -1.277402392588555813e-03 8.650187402963638306e-02 2.852481007575988770e-01 -1.725562959909439087e-01 -2.101629972457885742e-01 2.525098621845245361e-01 -2.044099122285842896e-01
1.846741735935211182e-01 -2.149820476770401001e-01 1.117460057139396667e-01 3.170776367187500000e-01 9.080725163221359253e-02 1.947853714227676392e-01 -5.555637925863265991e-02 -2.456329762935638428e-01 -1.629483401775360107e-01 1.288541108369827271e-01 -3.008187413215637207e-01 -3.812396526336669922e-01 1.862077116966247559e-01 2.288061231374740601e-01 1.107169091701507568e-01 1.120501682162284851e-01 1.970664039254188538e-02 -2.634614147245883942e-02 7.731360942125320435e-02 -5.453457683324813843e-02 -3.386242389678955078e-01 6.254626810550689697e-02 -3.466510772705078125e-02 -2.000988572835922241e-01 2.606103718280792236e-01 -1.142456680536270142e-01 3.173866868019104004e-02 1.223666965961456299e-02 1.065068021416664124e-01 -1.589858382940292358e-01 1.272680610418319702e-01 3.762250021100044250e-02
1.196111068129539490e-01 -1.931712031364440918e-01 2.012025564908981323e-01 1.339212059974670410e-01 6.488226354122161865e-02 2.620443105697631836e-01 3.083831965923309326e-01 8.767171762883663177e-03 -1.523659825325012207e-01 6.030451878905296326e-02 -6.648902595043182373e-02 -7.725527137517929077e-02 7.227922230958938599e-02 1.986047178506851196e-01 2.592381834983825684e-02 2.387786656618118286e-02 -6.349829584360122681e-02 -1.675056219100952148e-01 -1.153220161795616150e-01 3.900422016158699989e-03 -5.698210746049880981e-02 -2.069248631596565247e-02 -2.677991986274719238e-01 -5.640179291367530823e-02 5.940011739730834961e-01 -2.373507469892501831e-01 8.871054649353027344e-02 -1.790255904197692871e-01 1.461126655340194702e-01 1.315681934356689453e-01 1.559712141752243042e-01 5.195472389459609985e-02
5.858971178531646729e-02 -1.207627356052398682e-01 1.159881129860877991e-01 1.885309070348739624e-01 -3.564710915088653564e-01 1.342790722846984863e-01 5.147203803062438965e-03 2.296188287436962128e-02 -2.425634413957595825e-01 5.186792835593223572e-02 1.958256121724843979e-03 -9.003597497940063477e-02 8.496717363595962524e-02 -3.962844982743263245e-02 2.408236414194107056e-01 -4.175953567028045654e-02 2.633033506572246552e-02 -2.575920149683952332e-02 -1.488365083932876587e-01 2.868860363960266113e-01 -5.801709741353988647e-02 1.749024391174316406e-01 -3.164075613021850586e-01 -3.844071626663208008e-01 7.752642780542373657e-02 5.380363762378692627e-02 3.458379209041595459e-01 -1.782778054475784302e-01 1.801443248987197876e-01 -2.288903295993804932e-01 -1.016010642051696777e-01 7.780140638351440430e-02
-1.077736318111419678e-01 -7.584575563669204712e-02 -1.883940026164054871e-02 1.969439685344696045e-01 -2.154912352561950684e-01 3.181197494268417358e-02 3.647694587707519531e-01 -1.742624044418334961e-01 -2.508469820022583008e-01 3.015090525150299072e-01 -5.904653668403625488e-02 8.064065873622894287e-02 -4.854782819747924805e-01 1.709652394056320190e-01 1.183966100215911865e-01 -2.358254939317703247e-01 1.542270332574844360e-01 8.907286822795867920e-02 -3.040421009063720703e-01 9.616487473249435425e-02 1.659570783376693726e-01 -3.460106998682022095e-02 -1.545730978250503540e-01 -9.299886971712112427e-02 1.130192428827285767e-01 7.769022136926651001e-02 5.900225788354873657e-02 -1.424437016248703003e-02 1.592652915860526264e-05 6.735335290431976318e-02 -8.629770018160343170e-03 1.115909293293952942e-01
1.732654869556427002e-01 -1.555031090974807739e-01 1.094179153442382812e-01 1.586208934895694256e-03 -1.874811202287673950e-01 2.992121279239654541e-01 7.000143080949783325e-02 -1.699149608612060547e-01 2.559061348438262939e-02 1.678061485290527344e-01 -2.279162406921386719e-01 -1.651599109172821045e-01 -4.617991149425506592e-01 2.876722812652587891e-01 1.203888654708862305e-01 8.844719082117080688e-02 -1.574107632040977478e-02 2.439896389842033386e-02 -4.991539195179939270e-02 -5.713514983654022217e-02 -2.446082979440689087e-01 5.477700009942054749e-02 -2.656855285167694092e-01 1.439501438289880753e-02 -1.224588043987751007e-02 -9.136277437210083008e-02 1.080606430768966675e-01 -4.957245662808418274e-02 1.535600125789642334e-01 -9.591879695653915405e-02 3.782508373260498047e-01 1.014489307999610901e-01
1.106180921196937561e-01 -1.648579239845275879e-01 -2.169750481843948364e-01 2.310534939169883728e-02 8.553829789161682129e-02 3.471785411238670349e-02 -2.666807919740676880e-02 -3.110406734049320221e-02 -2.272594422101974487e-01 1.201592385768890381e-01 -2.795414924621582031e-01 1.376670449972152710e-01 8.992312103509902954e-02 1.842578202486038208e-01 1.179342791438102722e-01 -1.808257550001144409e-01 2.678306400775909424e-01 1.751119643449783325e-01 -9.212934225797653198e-02 2.075065672397613525e-01 1.027647480368614197e-01 -1.655630320310592651e-01 -2.914624214172363281e-01 1.515967696905136108e-01 4.280140995979309082e-01 4.709800705313682556e-02 1.664442270994186401e-01 1.851741820573806763e-01 -2.451478540897369385e-01 -4.764525219798088074e-02 2.032465934753417969e-01 4.024255555123090744e-03
-8.725666254758834839e-02 -1.728842258453369141e-01 2.799415290355682373e-01 1.303353458642959595e-01 -1.901024580001831055e-01 4.715324640274047852e-01 -2.703538537025451660e-01 5.705673992633819580e-02 -3.431799113750457764e-01 1.418831795454025269e-01 1.791920363903045654e-01 -8.148536831140518188e-02 -9.679815173149108887e-02 2.427296936511993408e-01 3.091604113578796387e-01 -8.668352663516998291e-02 4.108836129307746887e-02 4.824669659137725830e-02 7.956724613904953003e-03 9.408673644065856934e-02 -5.868273228406906128e-02 -6.598491017939522862e-05 -1.255298685282468796e-02 3.121680766344070435e-02 1.707572191953659058e-01 -1.179475104436278343e-03 1.962884664535522461e-01 -1.301873624324798584e-01 1.729080975055694580e-01 -1.924637407064437866e-01 9.201981872320175171e-02 8.202334493398666382e-02
1.390320658683776855e-01 -1.708160340785980225e-01 3.171991556882858276e-02 1.355839818716049194e-01 -2.147413939237594604e-01 -2.693167887628078461e-02 -6.709498912096023560e-02 -1.841872632503509521e-01 -1.968151479959487915e-01 1.501204222440719604e-01 -7.822306454181671143e-02 -4.658240377902984619e-01 -2.372917719185352325e-02 -2.699754387140274048e-02 2.869707643985748291e-01 -2.807573080062866211e-01 7.904238253831863403e-02 -2.701003253459930420e-01 -1.328320056200027466e-01 1.129536032676696777e-01 -2.531138956546783447e-01 4.504688084125518799e-03 -5.815407633781433105e-02 5.440397188067436218e-02 3.568268120288848877e-01 1.204219460487365723e-01 -5.470718606375157833e-04 1.472183465957641602e-01 1.348036080598831177e-01 1.234817132353782654e-01 1.246939003467559814e-01 8.650331199169158936e-02
-5.910612270236015320e-02 -7.034906744956970215e-02 3.798506036400794983e-02 2.148719877004623413e-01 -8.925092220306396484e-02 2.509481310844421387e-01 -1.275545507669448853e-01 -6.829955428838729858e-02 -4.066532254219055176e-01 3.590635359287261963e-01 -2.421578019857406616e-01 -2.606617510318756104e-01 -1.525848805904388428e-01 1.468176841735839844e-01 1.723531931638717651e-01 -8.850120753049850464e-02 6.592813134193420410e-02 7.571725547313690186e-02 2.463289499282836914e-01 -1.342639327049255371e-02 -9.591836482286453247e-02 9.791762381792068481e-02 -2.569248974323272705e-01 5.667305737733840942e-02 4.848474636673927307e-02 -1.246772632002830505e-01 -3.651188686490058899e-02 -4.672379419207572937e-02 2.072498649358749390e-01 -2.874833345413208008e-01 1.975256651639938354e-01 6.196662411093711853e-02
1.881890445947647095e-01 -2.788008749485015869e-01 2.488887608051300049e-01 1.358188539743423462e-01 -8.013425022363662720e-02 2.646445930004119873e-01 2.486788779497146606e-01 -2.353352727368474007e-03 -1.529195159673690796e-01 3.776237741112709045e-02 -1.697243601083755493e-01 -6.832112371921539307e-02 -1.015972867608070374e-01 2.102847099304199219e-01 -1.109372004866600037e-01 -3.745497390627861023e-02 1.090937107801437378e-01 4.871860891580581665e-02 -9.739162027835845947e-02 -1.529704034328460693e-01 1.094656810164451599e-01 -1.526014059782028198e-01 -2.166408449411392212e-01 5.870896577835083008e-02 5.333505272865295410e-01 -1.170189827680587769e-01 4.380047693848609924e-02 -1.738416254520416260e-01 5.101487040519714355e-02 2.619965970516204834e-01 -2.744253166019916534e-02 8.073418587446212769e-02
-3.652804344892501831e-02 -2.969717979431152344e-01 2.646507918834686279e-01 2.272168844938278198e-01 -1.167265251278877258e-01 -1.815725266933441162e-01 3.967926800251007080e-01 -8.067663758993148804e-02 -1.222503334283828735e-01 1.247502565383911133e-01 -7.958188652992248535e-03 -1.544384658336639404e-01 -3.340111374855041504e-01 2.686966657638549805e-01 -4.787931218743324280e-02 -3.496299088001251221e-01 1.596571654081344604e-01 2.887716293334960938e-01 -1.481982469558715820e-01 7.058873772621154785e-02 -3.878705576062202454e-02 1.164655759930610657e-01 -1.751259267330169678e-01 -1.134151443839073181e-01 -4.038139246404170990e-03 1.441763248294591904e-02 8.566939830780029297e-02 -8.809231221675872803e-02 6.993522495031356812e-02 1.449090894311666489e-02 -2.610597200691699982e-02 3.170454874634742737e-03
2.325299233198165894e-01 -1.883394867181777954e-01 1.472315341234207153e-01 6.126407533884048462e-02 9.131974726915359497e-02 3.836065828800201416e-01 1.806077361106872559e-01 1.003694087266921997e-01 -9.154726564884185791e-02 3.055153489112854004e-01 -2.050938010215759277e-01 -1.514535695314407349e-01 1.982671320438385010e-01 -9.480478242039680481e-03 3.921107202768325806e-02 6.287964433431625366e-02 8.730819076299667358e-02 5.716551095247268677e-03 1.036674156785011292e-01 1.398780643939971924e-01 -1.722728013992309570e-01 -6.007086485624313354e-02 2.115598507225513458e-02 -2.887689769268035889e-01 2.284311801195144653e-01 3.401737809181213379e-01 1.457122862339019775e-01 8.770508319139480591e-02 -7.542920857667922974e-02 -1.485644131898880005e-01 2.926220893859863281e-01 -9.963114559650421143e-02
8.775163441896438599e-03 -1.322809904813766479e-01 2.461521178483963013e-01 2.681983076035976410e-02 -9.311504662036895752e-02 -1.999311847612261772e-03 3.797717690467834473e-01 2.642266452312469482e-01 -2.645896673202514648e-01 1.386367827653884888e-01 -2.680533528327941895e-01 2.799069881439208984e-02 -3.181237578392028809e-01 2.015974521636962891e-01 -6.235548853874206543e-02 -2.749367952346801758e-01 1.826583780348300934e-02 1.881106197834014893e-01 -1.446811705827713013e-01 -1.272222548723220825e-01 9.863938391208648682e-02 7.301554828882217407e-02 -1.145215407013893127e-01 -2.186900079250335693e-01 5.137401074171066284e-02 6.411289423704147339e-02 2.722101807594299316e-01 -8.519519865512847900e-02 -1.104523241519927979e-01 -1.752508282661437988e-01 8.411058038473129272e-02 1.681631803512573242e-01
-4.129045456647872925e-02 -3.065651515498757362e-03 -9.309438616037368774e-02 1.709425896406173706e-01 -5.606124997138977051e-01 5.982927605509757996e-02 5.057740584015846252e-02 -9.075160324573516846e-02 -2.373998761177062988e-01 4.451484233140945435e-02 -1.954264938831329346e-01 -2.145419716835021973e-01 7.835821248590946198e-03 6.424085050821304321e-02 2.169463485479354858e-01 -4.214423522353172302e-02 2.903992831707000732e-01 -1.524411290884017944e-01 -2.613678574562072754e-01 -1.082838028669357300e-01 6.072989851236343384e-02 5.813262239098548889e-02 -1.806166619062423706e-01 1.106420978903770447e-01 3.396876156330108643e-01 -7.179564237594604492e-02 -9.229848161339759827e-03 1.958413422107696533e-02 9.797505289316177368e-02 1.707009375095367432e-01 -3.300257399678230286e-02 1.891279220581054688e-01
1.346007883548736572e-01 -4.966051504015922546e-02 -1.075330674648284912e-01 3.817565739154815674e-02 -3.384024798870086670e-01 -1.348925828933715820e-01 -1.001487970352172852e-01 -3.870405629277229309e-02 -1.723091751337051392e-01 6.813807412981987000e-03 -2.159472703933715820e-01 -1.574994325637817383e-01 -9.349285066127777100e-02 1.207580864429473877e-01 3.022215366363525391e-01 -3.853746354579925537e-01 -1.393166370689868927e-02 1.937673799693584442e-02 -9.644722938537597656e-02 -7.389471679925918579e-02 -1.344354003667831421e-01 -1.632561832666397095e-01 -1.931802183389663696e-01 -2.534006834030151367e-01 3.260574638843536377e-01 1.702422350645065308e-01 -7.240259647369384766e-02 2.047284096479415894e-01 7.763411104679107666e-02 5.564801767468452454e-02 2.411469370126724243e-01 -2.156141251325607300e-01
1.010971441864967346e-01 -7.982078194618225098e-02 2.492907345294952393e-01 3.580320859327912331e-03 -1.372006088495254517e-01 3.092059791088104248e-01 6.892969459295272827e-02 3.036535531282424927e-02 -5.232151225209236145e-02 3.044821321964263916e-01 -1.689332723617553711e-01 -1.341841816902160645e-01 -4.460000097751617432e-01 2.063775062561035156e-01 3.174172341823577881e-01 9.413104504346847534e-02 -9.524771571159362793e-02 -7.570213172584772110e-03 -2.400045655667781830e-02 7.504600286483764648e-02 -2.080919742584228516e-01 1.739570051431655884e-01 -1.729328483343124390e-01 3.645382588729262352e-03 7.589977234601974487e-02 5.003661289811134338e-02 -9.962176904082298279e-03 -2.704592049121856689e-02 -6.621653586626052856e-02 -9.859321266412734985e-02 3.831375241279602051e-01 1.386225670576095581e-01
1.546523123979568481e-01 -2.948733270168304443e-01 6.409998238086700439e-02 5.808727070689201355e-02 -3.082481957972049713e-02 -3.242402570322155952e-03 1.159685254096984863e-01 -6.159284710884094238e-02 -2.713579237461090088e-01 -4.417820647358894348e-02 -2.214083224534988403e-01 5.475226044654846191e-02 -3.038987815380096436e-01 2.904258966445922852e-01 -4.772945120930671692e-02 -5.249196663498878479e-02 2.674547582864761353e-02 -8.123687654733657837e-02 -2.624078691005706787e-01 5.104567855596542358e-03 -8.598665893077850342e-02 -1.823552846908569336e-01 -3.018090724945068359e-01 1.142033189535140991e-01 -5.176810547709465027e-03 -1.035108119249343872e-01 4.319082200527191162e-01 -1.569266617298126221e-02 -1.733999252319335938e-01 5.291441455483436584e-02 2.046020925045013428e-01 -2.467108517885208130e-01
1.342922598123550415e-01 -1.473605036735534668e-01 -1.854417473077774048e-01 -1.654653847217559814e-01 -1.954211294651031494e-01 1.140127703547477722e-01 2.707044780254364014e-01 -1.742982715368270874e-01 -2.857230007648468018e-01 1.750997453927993774e-01 -1.101699322462081909e-01 1.581346988677978516e-01 -3.107838630676269531e-01 1.649501174688339233e-01 1.629227995872497559e-01 -1.029936503618955612e-02 9.380128979682922363e-02 -5.016699060797691345e-02 -2.209654301404953003e-01 2.034301310777664185e-01 3.106905519962310791e-01 -1.494228746742010117e-02 -1.506682485342025757e-01 -1.972655057907104492e-01 1.163649260997772217e-01 -1.439876761287450790e-02 2.043901383876800537e-01 6.273736059665679932e-02 1.008216366171836853e-01 -5.103485286235809326e-02 4.692836478352546692e-02 3.307940959930419922e-01
1.142375022172927856e-01 -1.219381541013717651e-01 1.684157997369766235e-01 -2.708857133984565735e-02 1.484066992998123169e-01 2.668921053409576416e-01 1.993345618247985840e-01 2.450131922960281372e-01 -2.760411798954010010e-01 1.337732672691345215e-01 -6.109023839235305786e-02 -6.860345602035522461e-02 -1.782678812742233276e-01 2.889830768108367920e-01 5.079421028494834900e-02 -3.271712064743041992e-01 5.056019872426986694e-02 -1.050419919192790985e-02 -7.714008539915084839e-02 1.794709563255310059e-01 5.777231976389884949e-02 -2.076793909072875977e-01 -2.201418429613113403e-01 -1.592503115534782410e-02 4.256643056869506836e-01 -1.599669009447097778e-01 1.674854941666126251e-02 -1.594840139150619507e-01 7.720372080802917480e-02 1.710139065980911255e-01 1.364776194095611572e-01 1.334785483777523041e-02
3.680863976478576660e-01 -2.517611384391784668e-01 -6.856441497802734375e-03 2.927550487220287323e-02 -1.317275464534759521e-01 6.937620695680379868e-03 1.644620597362518311e-01 1.166843622922897339e-01 3.663710504770278931e-02 -1.417759209871292114e-01 -1.263940930366516113e-01 -2.395184934139251709e-01 4.568706452846527100e-02 2.169213742017745972e-01 2.375110834836959839e-01 -1.902119219303131104e-01 4.292871430516242981e-02 -7.039529085159301758e-02 1.144902035593986511e-01 -1.611971557140350342e-01 -2.380992621183395386e-01 -3.887733817100524902e-02 -1.383865177631378174e-01 -2.138156592845916748e-01 2.549611330032348633e-01 -1.200954765081405640e-01 1.365820020437240601e-01 1.076622009277343750e-01 2.000762075185775757e-01 -1.586154848337173462e-01 5.135427787899971008e-02 3.989708721637725830e-01
-7.806348800659179688e-02 -1.232409477233886719e-01 3.317596390843391418e-02 2.049082517623901367e-01 -1.062807589769363403e-01 -7.953455299139022827e-02 4.086418151855468750e-01 -5.459690466523170471e-02 -1.720434427261352539e-01 3.501667380332946777e-01 -2.239609956741333008e-01 1.491134017705917358e-01 -3.819432258605957031e-01 1.518561840057373047e-01 1.758745759725570679e-01 -1.221146881580352783e-01 7.407810539007186890e-02 8.719396591186523438e-02 -2.406501322984695435e-01 1.730607450008392334e-01 1.404335647821426392e-01 -6.028245016932487488e-02 -3.634327277541160583e-02 -2.647145092487335205e-01 1.876560747623443604e-01 1.653838604688644409e-01 5.364869721233844757e-03 1.198099181056022644e-01 1.443128883838653564e-01 -4.219989478588104248e-02 1.150847077369689941e-01 -1.187904272228479385e-02
-1.485252827405929565e-01 1.192004233598709106e-02 -1.482845395803451538e-01 1.992990970611572266e-01 -8.545244485139846802e-02 9.690960496664047241e-02 3.878460526466369629e-01 -1.840423196554183960e-01 -1.324423700571060181e-01 3.513114154338836670e-01 -4.588377475738525391e-02 7.249490916728973389e-02 -2.756460309028625488e-01 1.749159842729568481e-01 1.343555152416229248e-01 -6.694124639034271240e-02 5.447199568152427673e-02 2.113452106714248657e-01 -2.962741553783416748e-01 5.951161682605743408e-02 8.038895577192306519e-02 3.522903472185134888e-02 -1.582533121109008789e-01 -2.181737422943115234e-01 -1.324386298656463623e-01 1.284656226634979248e-01 2.260937243700027466e-01 1.636482626199722290e-01 8.552299812436103821e-03 -2.394400537014007568e-01 1.119949743151664734e-01 1.909931749105453491e-01
2.297204732894897461e-01 -1.588545143604278564e-01 2.206421792507171631e-01 5.757672712206840515e-02 1.406652480363845825e-01 2.699716389179229736e-01 -1.758964546024799347e-02 7.389320433139801025e-02 -3.135120868682861328e-01 3.170059248805046082e-02 -4.427110776305198669e-02 -2.786588668823242188e-02 -2.405741363763809204e-01 2.050485312938690186e-01 -2.644353732466697693e-02 -1.556366086006164551e-01 5.487838387489318848e-02 -7.757007330656051636e-02 -1.952241957187652588e-01 8.893668651580810547e-02 -5.530523136258125305e-02 -1.347064077854156494e-01 -2.362426668405532837e-01 -1.169630065560340881e-01 4.477741420269012451e-01 -1.255791187286376953e-01 2.042953073978424072e-01 -2.259649932384490967e-01 2.327741235494613647e-01 1.572618931531906128e-01 9.752949327230453491e-02 -3.793086111545562744e-02
3.114070296287536621e-01 -2.641349136829376221e-01 1.955439597368240356e-01 1.073647364974021912e-01 -1.113099828362464905e-01 3.568234741687774658e-01 1.744787842035293579e-01 -3.018494322896003723e-02 -1.432969272136688232e-01 5.687295645475387573e-02 -1.946594417095184326e-01 -6.116043776273727417e-02 -9.252118319272994995e-02 2.397531419992446899e-01 9.657505434006452560e-04 2.254968695342540741e-02 1.667163074016571045e-01 3.819293901324272156e-02 -5.157498270273208618e-02 2.675780653953552246e-02 4.217858612537384033e-02 -9.818889200687408447e-02 -2.283323109149932861e-01 8.271650969982147217e-02 5.001852512359619141e-01 -1.883836835622787476e-01 4.960418865084648132e-02 -2.392334640026092529e-01 1.193683221936225891e-01 7.453882694244384766e-02 -5.983560904860496521e-02 9.324898570775985718e-02
1.248879432678222656e-01 -2.050126045942306519e-01 5.514965392649173737e-03 4.050310552120208740e-01 -2.425157278776168823e-01 9.910232573747634888e-02 3.819710761308670044e-02 -4.260599985718727112e-02 -1.911677122116088867e-01 1.880922019481658936e-01 -1.320383846759796143e-01 -6.619303021579980850e-03 -5.437272042036056519e-02 2.134498506784439087e-01 2.120975404977798462e-01 -2.260466516017913818e-01 7.367611676454544067e-02 -2.546481788158416748e-01 -1.216153129935264587e-01 4.105979204177856445e-02 -2.305497527122497559e-01 1.519519239664077759e-01 1.871522888541221619e-02 -4.099584221839904785e-01 2.968522347509860992e-02 -1.037675663828849792e-01 7.991939783096313477e-02 1.876136213541030884e-01 -1.038531661033630371e-01 -1.331777218729257584e-02 1.706377714872360229e-01 2.183068692684173584e-01
1.525386720895767212e-01 -2.065238803625106812e-01 -2.370919734239578247e-01 -2.083939462900161743e-01 -4.708551242947578430e-02 1.154890730977058411e-01 1.880706101655960083e-01 -1.832584291696548462e-01 -4.139671921730041504e-01 2.478072345256805420e-01 -9.269122779369354248e-02 -6.534457206726074219e-02 -2.827089130878448486e-01 2.156358659267425537e-01 -1.261050999164581299e-01 6.938687991350889206e-03 2.117661014199256897e-02 -6.384163349866867065e-02 -2.198723703622817993e-01 1.456652581691741943e-01 4.263794422149658203e-02 -1.502874344587326050e-01 -2.289656549692153931e-01 -1.366892904043197632e-01 1.229614689946174622e-01 -1.544465720653533936e-01 2.998647689819335938e-01 -8.602336049079895020e-02 7.784859836101531982e-02 -3.040530532598495483e-02 1.501138359308242798e-01 -1.628079712390899658e-01
-3.266014903783798218e-02 -6.414806097745895386e-02 -8.008053153753280640e-02 -3.443457931280136108e-02 -7.304932177066802979e-02 -5.339262634515762329e-02 -2.322160080075263977e-02 -1.296736449003219604e-01 -9.232389926910400391e-02 -1.488671451807022095e-01 -3.406358957290649414e-01 -4.352884367108345032e-02 -1.663191914558410645e-01 4.853821173310279846e-02 3.204918503761291504e-01 -1.524878293275833130e-01 4.299424123018980026e-03 -1.912215203046798706e-01 -2.319914996623992920e-01 -1.243884395807981491e-02 -2.930825054645538330e-01 -2.057812958955764771e-01 -2.184044569730758667e-01 -2.109234184026718140e-01 2.831413447856903076e-01 2.168990671634674072e-01 1.108080521225929260e-01 9.760072827339172363e-02 1.722503006458282471e-01 9.890517219901084900e-03 3.963183760643005371e-01 -1.011625900864601135e-01
-1.123940385878086090e-02 -1.087134033441543579e-01 2.476217225193977356e-02 4.780261591076850891e-02 -7.828710228204727173e-02 4.234332218766212463e-02 3.306404054164886475e-01 -4.683921113610267639e-02 -5.272941663861274719e-02 1.656439900398254395e-01 -4.061616659164428711e-01 -3.826854228973388672e-01 5.357336625456809998e-02 1.693599075078964233e-01 6.548279523849487305e-02 2.660585008561611176e-02 3.496729535982012749e-03 -9.266624599695205688e-02 -4.677023366093635559e-02 -7.657048106193542480e-02 2.424356341361999512e-02 -6.258910894393920898e-02 -1.640546172857284546e-01 -4.052954316139221191e-01 2.216456979513168335e-01 -2.245252132415771484e-01 2.750065177679061890e-02 -3.249914646148681641e-01 1.149552464485168457e-01 -8.413171023130416870e-02 6.232039257884025574e-02 2.123946249485015869e-01
2.272726595401763916e-01 -2.366663664579391479e-01 1.842928826808929443e-01 2.538653016090393066e-01 -3.870181366801261902e-02 2.601430751383304596e-02 2.249662876129150391e-01 -8.592563122510910034e-02 -8.449760824441909790e-02 3.958080112934112549e-01 1.030488498508930206e-02 -2.861013412475585938e-01 -1.324282139539718628e-01 1.512276828289031982e-01 -1.357367844320833683e-03 -3.903677314519882202e-02 -2.174921780824661255e-01 8.771357685327529907e-02 -9.350512176752090454e-02 -2.336119115352630615e-01 1.714143529534339905e-02 -1.601595729589462280e-01 -2.204609066247940063e-01 2.702901884913444519e-02 3.596612513065338135e-01 -5.147843156009912491e-03 5.145004391670227051e-02 -2.268433123826980591e-01 -1.146830990910530090e-01 -2.188521325588226318e-01 8.773437142372131348e-02 1.529240328818559647e-02
2.639383971691131592e-01 -1.384798288345336914e-01 1.698446273803710938e-01 2.051378637552261353e-01 -8.054012060165405273e-02 2.124098688364028931e-01 1.812938898801803589e-01 1.952735520899295807e-02 -5.904701724648475647e-02 4.346095025539398193e-02 -3.184725940227508545e-01 -8.891050517559051514e-02 -2.765886113047599792e-02 2.873723208904266357e-01 -3.561672940850257874e-02 -9.290889650583267212e-02 3.913514688611030579e-02 -4.357225447893142700e-02 -7.114207372069358826e-03 -5.722737684845924377e-02 7.377748191356658936e-02 4.623734392225742340e-03 -2.249776422977447510e-01 1.103213950991630554e-01 5.718841552734375000e-01 -1.687804758548736572e-01 -2.302635647356510162e-02 -2.545354962348937988e-01 1.660400927066802979e-01 1.095184590667486191e-02 9.743483364582061768e-02 1.199098303914070129e-01
-6.413535773754119873e-02 -3.437781035900115967e-01 -1.215366646647453308e-02 3.512510359287261963e-01 -2.289488911628723145e-01 1.626994013786315918e-01 1.024993732571601868e-01 1.200092956423759460e-02 -1.338229328393936157e-01 7.406553626060485840e-02 -2.142326384782791138e-01 -3.959903120994567871e-02 -1.414861809462308884e-02 1.777566075325012207e-01 3.274336755275726318e-01 -2.320897728204727173e-01 1.242637410759925842e-01 -1.979764923453330994e-02 -8.580276370048522949e-02 9.592483192682266235e-02 -1.785954236984252930e-01 2.237409166991710663e-02 -1.374743320047855377e-02 -1.938842684030532837e-01 -9.547577053308486938e-02 1.832884177565574646e-02 3.112102150917053223e-01 2.278508543968200684e-01 -1.371919661760330200e-01 -1.498432159423828125e-01 1.455898880958557129e-01 2.786410450935363770e-01
-1.509147882461547852e-01 -2.166462987661361694e-01 1.665708720684051514e-01 1.778746992349624634e-01 -1.707617491483688354e-01 -1.129674911499023438e-01 3.932297229766845703e-01 2.602496929466724396e-02 -3.154094517230987549e-01 5.811728909611701965e-02 -1.639627367258071899e-01 -3.724185749888420105e-02 -3.793285191059112549e-01 -9.442294947803020477e-03 3.295581415295600891e-02 -2.381064444780349731e-01 3.580733016133308411e-02 1.186464577913284302e-01 -2.822962403297424316e-01 -1.059930920600891113e-01 1.444094330072402954e-01 1.260781586170196533e-01 3.014959208667278290e-02 -2.390667349100112915e-01 2.306500226259231567e-01 4.403611272573471069e-02 1.244567707180976868e-01 -3.670672327280044556e-02 3.769485652446746826e-02 -3.586710616946220398e-02 2.548681795597076416e-01 -6.865428760647773743e-03
1.918797641992568970e-01 -1.799370497465133667e-01 -2.394821196794509888e-01 -1.887347847223281860e-01 -1.926338374614715576e-01 5.227296799421310425e-02 2.761109769344329834e-01 -1.173891425132751465e-01 -3.952730000019073486e-01 2.194104194641113281e-01 -3.247959911823272705e-02 6.403142213821411133e-02 -2.077732533216476440e-01 2.647888660430908203e-01 -8.411700278520584106e-02 -6.331140547990798950e-02 9.675717353820800781e-02 1.514821499586105347e-01 5.276058614253997803e-02 -9.781025350093841553e-03 5.582075938582420349e-02 -2.860459387302398682e-01 4.956974461674690247e-02 -1.905857920646667480e-01 2.509455978870391846e-01 3.477557748556137085e-02 2.166122943162918091e-01 2.169712632894515991e-02 2.335967123508453369e-01 -6.146040558815002441e-02 5.636769533157348633e-02 2.051045149564743042e-01
-3.013280928134918213e-01 -6.105830892920494080e-02 3.345025479793548584e-01 2.034258991479873657e-01 -1.429756283760070801e-01 2.530755996704101562e-01 -9.824175387620925903e-02 -1.017873659729957581e-01 -2.995598614215850830e-01 4.974036663770675659e-02 -8.985085785388946533e-02 -2.368791997432708740e-01 -3.991831839084625244e-02 1.205300167202949524e-01 2.057114392518997192e-01 1.809009164571762085e-02 2.029795944690704346e-01 7.985060662031173706e-02 -9.399665892124176025e-02 -5.055516958236694336e-02 -6.711494922637939453e-02 1.059287264943122864e-01 -1.896265894174575806e-02 -1.477926820516586304e-01 8.147791773080825806e-02 4.794112220406532288e-02 1.276114434003829956e-01 -7.648239284753799438e-02 3.434197604656219482e-01 -3.683451414108276367e-01 1.709681004285812378e-01 1.473947167396545410e-01
-1.617996990680694580e-01 -2.984693646430969238e-01 1.761341094970703125e-01 1.324736978858709335e-03 -9.146647155284881592e-02 -3.196940943598747253e-02 3.100177049636840820e-01 -2.805838547646999359e-02 -2.913101613521575928e-01 8.546078205108642578e-02 -1.205850914120674133e-01 -1.398498266935348511e-01 -4.222849309444427490e-01 1.258763670921325684e-01 -3.456164151430130005e-02 -2.564570307731628418e-01 1.022007614374160767e-01 2.305033504962921143e-01 -9.872223436832427979e-02 1.122015044093132019e-01 -2.065295577049255371e-01 2.130194306373596191e-01 -1.354323476552963257e-01 -1.680239662528038025e-02 1.159757748246192932e-01 1.669880896806716919e-01 1.306609809398651123e-01 -1.545021981000900269e-01 6.305418163537979126e-02 -7.125654257833957672e-03 2.430111616849899292e-01 -1.486598849296569824e-01
-5.152733251452445984e-02 -3.442923426628112793e-01 2.962519824504852295e-01 2.066064067184925079e-02 -3.594273002818226814e-03 2.680243253707885742e-01 -4.413279145956039429e-02 1.027610674500465393e-01 -2.343083471059799194e-01 1.419725269079208374e-01 -2.047661542892456055e-01 8.323280140757560730e-03 -1.585520654916763306e-01 6.967511028051376343e-02 -6.191508099436759949e-02 5.759161338210105896e-02 -1.015577465295791626e-01 1.521486639976501465e-01 -2.589842677116394043e-01 3.251050114631652832e-01 -7.593084871768951416e-02 -1.437083333730697632e-01 -1.710746586322784424e-01 1.518452763557434082e-01 2.527819275856018066e-01 -1.303727775812149048e-01 3.615515828132629395e-01 -6.224853172898292542e-02 -2.303542010486125946e-02 1.575244665145874023e-01 1.620118468999862671e-01 2.541340654715895653e-03
1.423929780721664429e-01 -2.382969260215759277e-01 1.487882733345031738e-01 -9.834438562393188477e-02 -2.175994664430618286e-01 -8.252429217100143433e-02 1.672574132680892944e-01 1.974717974662780762e-01 -3.495596051216125488e-01 1.044433638453483582e-01 -2.532378733158111572e-01 -1.790796965360641479e-01 -2.472008764743804932e-01 2.510933578014373779e-01 9.240750223398208618e-02 -7.939266413450241089e-02 -1.016865819692611694e-01 -1.095802038908004761e-01 5.731547623872756958e-02 1.187587156891822815e-01 4.094678442925214767e-03 1.648244261741638184e-01 2.071753889322280884e-01 -7.095706462860107422e-02 2.779968976974487305e-01 3.250836860388517380e-03 -9.539499133825302124e-02 -1.191529482603073120e-01 9.382311254739761353e-02 -1.562460958957672119e-01 7.916343212127685547e-02 3.830814361572265625e-01
-2.750593125820159912e-01 -9.833206422626972198e-03 1.781579479575157166e-02 3.845358192920684814e-01 -2.137012034654617310e-01 1.424556523561477661e-01 3.104466199874877930e-01 4.287000000476837158e-02 -3.367082774639129639e-01 3.302097693085670471e-02 -1.627746075391769409e-01 -7.884406298398971558e-02 1.682760864496231079e-01 9.976147115230560303e-02 8.331297338008880615e-02 2.962583601474761963e-01 -1.373057514429092407e-01 4.213383363094180822e-04 -1.195337176322937012e-01 -1.110950484871864319e-02 -1.193888112902641296e-01 -2.265596091747283936e-01 6.027355045080184937e-02 -1.130594089627265930e-01 2.894624173641204834e-01 1.355609446763992310e-01 1.821891367435455322e-01 -5.206219386309385300e-03 -9.910654276609420776e-02 -1.115638837218284607e-01 2.243891656398773193e-01 -9.199050813913345337e-02
3.061709702014923096e-01 -1.374985426664352417e-01 1.613626182079315186e-01 -1.863535121083259583e-02 -7.378796488046646118e-02 3.311592638492584229e-01 2.529453933238983154e-01 -9.250979870557785034e-03 -1.576333940029144287e-01 -3.835418028756976128e-03 -2.826023697853088379e-01 -6.951320916414260864e-02 -9.231181442737579346e-02 2.370353341102600098e-01 9.594051539897918701e-02 -5.090950522571802139e-03 5.944365262985229492e-02 9.439533203840255737e-02 -1.169310659170150757e-01 -3.054874949157238007e-02 2.565040439367294312e-02 -3.686032816767692566e-02 -1.256317198276519775e-01 7.862257957458496094e-02 5.461713075637817383e-01 -1.882384568452835083e-01 2.840310148894786835e-02 -1.621645539999008179e-01 2.681711614131927490e-01 9.039076417684555054e-02 -5.053842440247535706e-02 6.148635223507881165e-02
-1.229602172970771790e-01 -1.511107087135314941e-01 2.702598646283149719e-02 3.138104677200317383e-01 -2.972708344459533691e-01 2.940116524696350098e-01 -4.437441378831863403e-02 1.062822714447975159e-01 -3.309989869594573975e-01 5.816493183374404907e-02 -1.672843694686889648e-01 -2.007073611021041870e-01 -2.090720981359481812e-01 1.899538189172744751e-01 6.259518116712570190e-02 -5.417292565107345581e-02 -3.098587039858102798e-03 1.186893358826637268e-01 -9.087359532713890076e-03 1.053816601634025574e-01 -6.189905852079391479e-02 3.691725730895996094e-01 -1.823401600122451782e-01 4.926785081624984741e-02 1.183696538209915161e-01 6.967125833034515381e-02 1.837088018655776978e-01 -2.977363206446170807e-02 2.743085920810699463e-01 -2.314160615205764771e-01 5.462214350700378418e-02 1.433205157518386841e-01
-1.374562680721282959e-01 -1.744036972522735596e-01 4.934696946293115616e-03 1.043985038995742798e-01 3.055412694811820984e-02 6.044570356607437134e-02 -4.973586648702621460e-02 -1.349705159664154053e-01 -1.326908469200134277e-01 -6.945455074310302734e-02 -1.696027070283889771e-01 -4.717153310775756836e-01 -1.843757778406143188e-01 1.403710991144180298e-01 2.788221538066864014e-01 7.932174019515514374e-03 -2.665046043694019318e-02 1.077229380607604980e-01 6.351072341203689575e-02 1.966388225555419922e-01 -1.951397955417633057e-01 -1.564010828733444214e-01 -1.697304844856262207e-01 -5.827857926487922668e-02 6.542748957872390747e-02 -3.929363936185836792e-02 2.295710295438766479e-01 2.020338624715805054e-01 1.444889903068542480e-01 -5.434308573603630066e-02 4.817404150962829590e-01 -6.529507040977478027e-02
1.720452606678009033e-01 -1.308211684226989746e-01 1.986347511410713196e-02 -1.913732616230845451e-03 -2.033633589744567871e-01 3.067316412925720215e-01 -5.716829746961593628e-02 -7.156727463006973267e-02 -1.925095766782760620e-01 2.971459627151489258e-01 -2.637532055377960205e-01 -1.145460158586502075e-01 -3.740308284759521484e-01 2.737737596035003662e-01 1.291905641555786133e-01 5.241877958178520203e-02 -9.131981059908866882e-03 3.225070191547274590e-03 -5.763803143054246902e-03 1.589950290508568287e-03 -1.032211184501647949e-01 1.772506535053253174e-01 -2.964784801006317139e-01 1.454720497131347656e-01 1.400234550237655640e-01 -1.703930199146270752e-01 -3.990941494703292847e-02 -3.810431063175201416e-02 3.953852504491806030e-02 -2.219759374856948853e-01 3.195666968822479248e-01 1.040080413222312927e-01
1.120528057217597961e-01 -3.534351587295532227e-01 -7.695589959621429443e-02 3.000370860099792480e-01 -2.080651968717575073e-01 2.446420937776565552e-01 1.322611719369888306e-01 -4.448793083429336548e-02 -2.320395410060882568e-01 1.524705141782760620e-01 -1.951557099819183350e-01 -5.029874294996261597e-02 -1.728996932506561279e-01 1.400511115789413452e-01 1.657435894012451172e-01 -4.853434115648269653e-02 9.522867202758789062e-02 -4.984335601329803467e-02 5.118719488382339478e-02 1.608321815729141235e-01 -1.880529075860977173e-01 4.691712558269500732e-02 -2.247200608253479004e-01 -1.988669335842132568e-01 -8.224811404943466187e-02 1.356637328863143921e-01 1.840838640928268433e-01 2.813131213188171387e-01 -8.289118856191635132e-02 -1.721201837062835693e-02 8.556731045246124268e-03 3.658465743064880371e-01
2.396268993616104126e-01 -2.062760889530181885e-01 8.151478320360183716e-02 2.066092640161514282e-01 -8.004853874444961548e-02 2.719243466854095459e-01 4.207408726215362549e-01 -1.415718793869018555e-01 -6.053972616791725159e-02 1.711867004632949829e-01 1.192525029182434082e-01 -3.909010067582130432e-02 -1.242160052061080933e-02 2.007584869861602783e-01 -4.342095926403999329e-02 -1.635434329509735107e-01 -1.131415814161300659e-01 2.173971384763717651e-01 -2.396686971187591553e-01 1.695588827133178711e-01 8.797479420900344849e-02 -1.147819980978965759e-01 -1.923138797283172607e-01 -1.676558256149291992e-01 3.203550279140472412e-01 -3.889898955821990967e-02 7.814519107341766357e-03 -1.970662176609039307e-01 1.255634822882711887e-03 3.603050112724304199e-02 2.365805655717849731e-01 -1.513392776250839233e-01
9.419195353984832764e-02 -2.004513293504714966e-01 7.731381803750991821e-02 -3.038259688764810562e-03 1.528485119342803955e-01 2.622447013854980469e-01 9.185416996479034424e-02 3.131282031536102295e-01 -2.699235081672668457e-01 1.794956326484680176e-01 -1.108894869685173035e-01 -1.176346912980079651e-01 -1.560580879449844360e-01 3.011000752449035645e-01 2.785395644605159760e-02 -2.923114597797393799e-01 4.909476265311241150e-02 -1.510170251131057739e-01 -1.066047102212905884e-01 1.198389455676078796e-01 7.120215147733688354e-02 -2.138998359441757202e-01 -3.527231886982917786e-02 -8.382304012775421143e-02 4.517281055450439453e-01 -1.320392489433288574e-01 -4.370718076825141907e-02 -1.596202701330184937e-01 7.293164730072021484e-02 1.682435274124145508e-01 1.391055434942245483e-01 -4.469313845038414001e-02
-1.660916022956371307e-02 -1.442180275917053223e-01 1.140608191490173340e-01 -6.951891630887985229e-02 -3.515741527080535889e-01 3.521877825260162354e-01 -2.985906600952148438e-02 -4.746764153242111206e-02 -2.827900648117065430e-01 1.021684631705284119e-01 -1.642830818891525269e-01 -3.200242221355438232e-01 -7.592749595642089844e-02 7.011197158135473728e-05 2.563770413398742676e-01 -1.134960539638996124e-02 -9.111779183149337769e-02 -2.461575902998447418e-02 9.980582445859909058e-02 5.114815011620521545e-02 -3.126615583896636963e-01 -1.705426871776580811e-01 -4.126103594899177551e-02 -1.950536817312240601e-01 1.468219161033630371e-01 2.958421111106872559e-01 1.360535621643066406e-01 -1.114238947629928589e-01 -1.308768093585968018e-01 1.136238574981689453e-01 2.290617972612380981e-01 -9.094733744859695435e-02
1.100083217024803162e-01 -2.744286656379699707e-01 3.615411743521690369e-02 4.658180177211761475e-01 -8.434601128101348877e-02 4.504689201712608337e-02 1.452133338898420334e-02 1.003042906522750854e-01 -2.026501446962356567e-01 1.254961192607879639e-01 -3.338789641857147217e-01 2.529789507389068604e-02 -5.431369692087173462e-02 1.671921610832214355e-01 2.594521641731262207e-01 -2.086951434612274170e-01 2.471203356981277466e-01 -1.180284768342971802e-01 -5.648013949394226074e-02 -8.887936174869537354e-02 -2.715950012207031250e-01 3.813529759645462036e-02 -3.682817798107862473e-03 -1.818671971559524536e-01 7.942891120910644531e-02 5.489708110690116882e-02 2.599486112594604492e-01 7.620659470558166504e-02 -1.012664064764976501e-01 -1.253246217966079712e-01 1.009123250842094421e-01 2.256780117750167847e-01
-1.502901464700698853e-01 -2.074033319950103760e-01 1.314393877983093262e-01 1.365035623311996460e-01 -2.379365563392639160e-01 -1.060131266713142395e-01 2.010237723588943481e-01 1.231692135334014893e-01 -4.237001836299896240e-01 -5.289359018206596375e-02 -2.504230141639709473e-01 -4.391441121697425842e-02 -1.632115095853805542e-01 1.819535195827484131e-01 1.094097942113876343e-01 7.902407087385654449e-03 -1.775275766849517822e-01 2.249021269381046295e-02 1.702328473329544067e-01 9.451739490032196045e-02 1.241638585925102234e-01 1.605028808116912842e-01 -2.312665432691574097e-02 -2.125718258321285248e-02 2.523056268692016602e-01 -9.049699455499649048e-02 1.187665462493896484e-01 1.059367284178733826e-01 4.313940405845642090e-01 -1.317940503358840942e-01 5.444220080971717834e-02 2.015092521905899048e-01
-3.911188244819641113e-02 -6.603976339101791382e-02 -5.713551491498947144e-02 2.929271459579467773e-01 -8.328375965356826782e-02 1.151727586984634399e-01 1.302847415208816528e-01 -1.082679703831672668e-01 -3.481560945510864258e-01 -1.422849297523498535e-01 -1.464308500289916992e-01 -2.757184207439422607e-01 1.298829913139343262e-02 5.998633801937103271e-02 2.656086981296539307e-01 -1.294896900653839111e-01 -6.288942694664001465e-02 3.508999943733215332e-01 2.141979523003101349e-02 2.401634901762008667e-01 -5.182539671659469604e-02 1.003367304801940918e-01 -1.971347630023956299e-01 -1.987610012292861938e-01 1.623173952102661133e-01 -2.442290782928466797e-01 3.074644207954406738e-01 1.310613006353378296e-01 1.592409014701843262e-01 2.991467528045177460e-02 -4.058364033699035645e-02 -1.555253267288208008e-01
-4.288787394762039185e-02 -9.723070263862609863e-02 1.721994578838348389e-01 1.563850045204162598e-01 -2.593005895614624023e-01 -7.061716914176940918e-02 4.100769162178039551e-01 -2.073593204841017723e-03 -2.247433513402938843e-01 1.173928976058959961e-01 -2.459390014410018921e-01 -5.716382339596748352e-02 -4.009379446506500244e-01 -1.002051085233688354e-01 3.396378830075263977e-02 -3.285386860370635986e-01 9.268468245863914490e-03 1.643224060535430908e-01 -1.644271165132522583e-01 -1.072876527905464172e-01 5.821977928280830383e-02 1.511129736900329590e-01 -2.417138963937759399e-02 -2.285720109939575195e-01 1.629342883825302124e-01 8.090101182460784912e-02 2.085352241992950439e-01 -2.567276172339916229e-02 5.687301978468894958e-02 -8.512621372938156128e-02 2.253466546535491943e-01 5.558269843459129333e-02
2.826512157917022705e-01 -1.799852252006530762e-01 8.302884548902511597e-02 2.007189989089965820e-01 -2.436296455562114716e-02 9.381345659494400024e-02 2.522254586219787598e-01 8.694744110107421875e-02 -3.781173825263977051e-01 2.592061758041381836e-01 1.675877347588539124e-02 -1.547528803348541260e-01 -1.779133975505828857e-01 1.426122784614562988e-01 -2.291895821690559387e-02 -1.326455324888229370e-01 -2.452601492404937744e-01 1.924086958169937134e-01 -1.661680489778518677e-01 -1.502421796321868896e-01 9.046262502670288086e-02 -2.089288085699081421e-01 -3.643531203269958496e-01 -1.277122199535369873e-01 2.491784989833831787e-01 -1.494193263351917267e-02 4.975334554910659790e-02 -1.651798039674758911e-01 1.911307219415903091e-03 -1.048537641763687134e-01 6.104852259159088135e-02 -2.009936422109603882e-02
2.269570976495742798e-01 -1.486230492591857910e-01 2.105605453252792358e-01 3.022150695323944092e-01 4.485632851719856262e-02 1.271070241928100586e-01 3.353112936019897461e-01 -7.511692494153976440e-02 -2.608012259006500244e-01 2.921657860279083252e-01 3.095150180160999298e-02 -1.647902578115463257e-01 -1.529079973697662354e-01 1.146551296114921570e-01 3.471421822905540466e-02 -5.247160792350769043e-02 -1.582552492618560791e-01 2.172600328922271729e-01 -1.491456925868988037e-01 -6.052949279546737671e-02 -1.242634654045104980e-02 -2.067799419164657593e-01 -3.303744494915008545e-01 7.797541096806526184e-03 2.767087817192077637e-01 -1.984677463769912720e-02 8.878203481435775757e-02 -2.368635386228561401e-01 6.558917462825775146e-02 -1.640265285968780518e-01 9.755077213048934937e-02 2.375817112624645233e-02
1.488791853189468384e-01 -7.306851446628570557e-02 1.465775668621063232e-01 2.818537652492523193e-01 9.239147603511810303e-02 2.511830627918243408e-01 1.347918808460235596e-01 1.860406100749969482e-01 -7.236930727958679199e-02 9.696048498153686523e-02 6.692086905241012573e-02 -1.917313411831855774e-02 -1.340521872043609619e-01 3.729738891124725342e-01 -7.331850379705429077e-02 -3.061939775943756104e-01 -5.651886388659477234e-02 -3.228849545121192932e-02 -1.091237738728523254e-01 -2.398042380809783936e-02 -1.327595263719558716e-01 -5.582562834024429321e-02 -3.386300802230834961e-01 -2.614220678806304932e-01 3.400186002254486084e-01 7.105217128992080688e-02 1.568600982427597046e-01 -1.860035806894302368e-01 -1.334288120269775391e-01 2.947817742824554443e-02 2.211038172245025635e-01 -5.974895879626274109e-02
-4.155462235212326050e-02 -6.216398626565933228e-02 1.376553475856781006e-01 1.423719823360443115e-01 -1.052794903516769409e-01 4.228549003601074219e-01 1.695703342556953430e-02 -2.098043821752071381e-02 -4.682333767414093018e-01 1.933613270521163940e-01 -1.931695267558097839e-02 -5.269302055239677429e-02 -6.955923140048980713e-02 2.173184156417846680e-01 -5.255267396569252014e-02 -2.148115634918212891e-01 -1.718539893627166748e-01 6.548476219177246094e-02 -7.403889298439025879e-02 -7.640811800956726074e-02 7.102854549884796143e-02 1.638237535953521729e-01 -3.114042282104492188e-01 -2.146142348647117615e-02 3.392945826053619385e-01 -1.592489480972290039e-01 -1.525013148784637451e-01 -1.524781286716461182e-01 9.045160375535488129e-03 -9.139539301395416260e-02 1.418422311544418335e-01 1.175588220357894897e-01
1.889032125473022461e-01 -2.510104775428771973e-01 -6.576319783926010132e-02 -4.786537494510412216e-03 -2.036959081888198853e-01 -1.185060851275920868e-02 -1.189935579895973206e-01 -1.918032914400100708e-01 -2.566241621971130371e-01 8.195521309971809387e-03 -2.463898807764053345e-01 -1.180725321173667908e-01 -2.295246124267578125e-01 1.121053993701934814e-01 2.028906047344207764e-01 -3.992969542741775513e-02 1.188271120190620422e-01 -1.512489467859268188e-01 9.134820103645324707e-02 -2.188678830862045288e-01 -5.569783970713615417e-03 5.345522239804267883e-02 -2.586073987185955048e-02 -1.952591091394424438e-01 3.250505030155181885e-01 6.561904400587081909e-02 1.829295605421066284e-01 1.131309345364570618e-01 8.112101256847381592e-02 -8.527572453022003174e-02 1.211565360426902771e-01 4.859183430671691895e-01
1.105453222990036011e-01 -1.646587401628494263e-01 -1.006557345390319824e-01 2.896085083484649658e-01 -1.586360931396484375e-01 2.967026829719543457e-01 4.663778841495513916e-02 -9.037148207426071167e-02 -3.230652809143066406e-01 3.159587979316711426e-01 -1.186339929699897766e-01 -1.184480041265487671e-01 -1.031901985406875610e-01 6.402000784873962402e-02 1.239567920565605164e-01 -2.794112861156463623e-01 3.771541640162467957e-02 -3.606976196169853210e-02 3.565927222371101379e-02 2.743923068046569824e-01 -2.402530312538146973e-01 2.362398356199264526e-01 -3.798865526914596558e-02 5.170731991529464722e-02 7.092329859733581543e-02 -2.410253435373306274e-01 2.142839878797531128e-02 2.276697605848312378e-01 -1.551084127277135849e-02 -6.455261260271072388e-02 1.440869718790054321e-01 2.551792860031127930e-01
2.948468625545501709e-01 -1.855630874633789062e-01 -1.236522197723388672e-01 1.857750415802001953e-01 -1.348313782364130020e-02 1.257976740598678589e-01 1.991599202156066895e-01 2.977557294070720673e-02 -3.401697278022766113e-01 1.820081770420074463e-01 -3.499916754662990570e-03 -9.055528044700622559e-02 -1.270749568939208984e-01 1.898348182439804077e-01 -2.121414542198181152e-01 -3.151340782642364502e-01 -1.495314240455627441e-01 1.278791576623916626e-01 -1.484464108943939209e-01 -2.660107314586639404e-01 -7.651915401220321655e-02 -9.345281796413473785e-06 -2.088313102722167969e-01 1.345217693597078323e-02 1.843956857919692993e-01 -3.471331298351287842e-02 3.016532659530639648e-01 -2.406305521726608276e-01 7.057222723960876465e-02 -2.036708891391754150e-01 4.711443930864334106e-02 6.908974796533584595e-02
-2.079348079860210419e-02 -2.962802648544311523e-01 -6.140960380434989929e-02 1.112929284572601318e-01 -7.566303014755249023e-02 8.529867231845855713e-02 3.255235776305198669e-02 -1.267972290515899658e-01 -1.402269005775451660e-01 -2.428110688924789429e-01 -2.395376861095428467e-01 -4.204243421554565430e-01 -1.143373325467109680e-01 1.223696991801261902e-01 1.803878396749496460e-01 -1.179816126823425293e-01 -5.349887162446975708e-02 1.680524498224258423e-01 -2.687058784067630768e-02 1.259222179651260376e-01 -1.541718542575836182e-01 -4.427115619182586670e-02 -3.193480372428894043e-01 1.503205299377441406e-01 1.709965914487838745e-01 1.030643656849861145e-02 1.126211509108543396e-01 2.945373356342315674e-01 1.648710370063781738e-01 4.993877373635768890e-03 3.476705253124237061e-01 -5.808117613196372986e-02
1.262418776750564575e-01 -2.035586908459663391e-02 -1.569345742464065552e-01 1.572453677654266357e-01 -2.078012526035308838e-01 1.624735146760940552e-01 6.959414482116699219e-02 1.334302127361297607e-01 -4.839398264884948730e-01 2.731160223484039307e-01 -1.006619706749916077e-01 -1.600747406482696533e-01 1.346582621335983276e-01 1.495587080717086792e-01 -1.010868176817893982e-01 -1.474519222974777222e-01 -3.116382658481597900e-02 5.035209469497203827e-04 4.353937506675720215e-02 1.120029315352439880e-01 -1.267280280590057373e-01 3.497794270515441895e-01 -2.578778564929962158e-01 -1.490896344184875488e-01 1.629552543163299561e-01 -1.939600706100463867e-01 2.059451788663864136e-01 -1.818188130855560303e-01 1.323036253452301025e-01 -6.398636102676391602e-02 3.605654090642929077e-02 -1.413113325834274292e-01
1.016420647501945496e-01 -1.540625840425491333e-01 3.364133536815643311e-01 -2.212501764297485352e-01 -1.371264606714248657e-01 4.187707602977752686e-02 -6.184619665145874023e-02 8.718781173229217529e-02 -4.058782160282135010e-01 1.378194689750671387e-01 -1.980882585048675537e-01 4.480829462409019470e-02 -2.080018818378448486e-01 2.112383544445037842e-01 9.278117865324020386e-02 1.219678819179534912e-01 9.545027278363704681e-03 -2.826716983690857887e-03 -1.157224029302597046e-01 1.489942669868469238e-01 -4.290587455034255981e-02 1.991380453109741211e-01 -2.118393778800964355e-02 1.913399086333811283e-03 1.878730952739715576e-01 3.259993344545364380e-02 1.406535506248474121e-01 1.658780500292778015e-02 1.156545206904411316e-01 -3.632047772407531738e-01 5.403719097375869751e-02 3.914132714271545410e-01
-3.641150891780853271e-02 -1.220576465129852295e-01 1.407670974731445312e-01 6.014866754412651062e-02 -3.001785278320312500e-01 -5.489830393344163895e-03 3.483418524265289307e-01 4.982111230492591858e-02 -2.508713901042938232e-01 6.548145413398742676e-02 -1.782258003950119019e-01 1.123052164912223816e-01 -3.823624253273010254e-01 -7.690440863370895386e-02 7.757741957902908325e-02 -2.641961872577667236e-01 -4.399707075208425522e-03 1.659865081310272217e-01 -1.290099471807479858e-01 -2.201914489269256592e-01 7.454757392406463623e-02 1.378513723611831665e-01 -6.188214197754859924e-02 -3.418162465095520020e-01 1.898349374532699585e-01 6.159803643822669983e-02 1.945996880531311035e-01 -4.546697437763214111e-02 -8.650100976228713989e-02 -3.693702444434165955e-02 2.683803141117095947e-01 9.098212420940399170e-02
1.426383852958679199e-01 -4.427042230963706970e-02 4.457760602235794067e-02 1.386976391077041626e-01 -8.776276558637619019e-02 -2.772752195596694946e-02 1.754352636635303497e-02 -1.257862448692321777e-01 -3.072610795497894287e-01 -1.158240437507629395e-01 -2.052239626646041870e-01 -2.774506807327270508e-01 -1.781269013881683350e-01 2.284155040979385376e-01 2.499105930328369141e-01 -1.659486889839172363e-01 -2.030352316796779633e-02 2.018351107835769653e-01 -9.825298562645912170e-03 2.599682807922363281e-01 -2.230820506811141968e-01 1.904793977737426758e-01 -3.606536686420440674e-01 -3.913603425025939941e-01 -5.555603280663490295e-02 -1.320964097976684570e-01 1.229708194732666016e-01 1.292267814278602600e-02 1.185111850500106812e-01 2.141501940786838531e-02 4.072841256856918335e-02 3.087023459374904633e-02
-4.066424444317817688e-02 -1.066145971417427063e-01 2.298847585916519165e-01 1.119704730808734894e-02 -3.146423101425170898e-01 3.559332713484764099e-02 4.443105459213256836e-01 5.643448978662490845e-02 -3.903803527355194092e-01 -4.901325702667236328e-02 -1.025280207395553589e-01 -1.248609274625778198e-01 -3.395108282566070557e-01 -9.405103512108325958e-03 2.620182372629642487e-02 -2.014852464199066162e-01 1.618983149528503418e-01 8.141435682773590088e-02 -1.605060398578643799e-01 -7.003135979175567627e-02 9.471686929464340210e-02 6.923430413007736206e-02 -9.076568484306335449e-02 -2.145880013704299927e-01 9.157377481460571289e-02 4.842524603009223938e-02 -1.703336834907531738e-02 -5.624435469508171082e-02 -1.722127944231033325e-02 -1.568432450294494629e-01 3.424748182296752930e-01 8.761739730834960938e-02
1.191537454724311829e-01 -1.015216019004583359e-02 1.814956516027450562e-01 1.117597222328186035e-01 3.147066012024879456e-02 1.565006673336029053e-01 1.658848673105239868e-01 2.724724635481834412e-02 -3.297337293624877930e-01 3.938410282135009766e-01 -2.320284992456436157e-01 -3.706772029399871826e-01 -1.659807264804840088e-01 9.322347491979598999e-02 6.758912652730941772e-02 -2.370345778763294220e-02 -4.118637740612030029e-02 2.784363925457000732e-01 -8.357879519462585449e-02 -2.288722246885299683e-01 8.616582490503787994e-03 -2.137061357498168945e-01 -2.998807467520236969e-02 9.503892809152603149e-02 3.870855867862701416e-01 -8.385627716779708862e-02 1.300956159830093384e-01 -8.339791744947433472e-02 -3.062650375068187714e-02 -8.608122915029525757e-02 5.680408701300621033e-02 5.909255146980285645e-02
-1.570411175489425659e-01 -5.467877537012100220e-02 2.143608778715133667e-01 3.607267513871192932e-02 -6.015387549996376038e-02 -7.763887196779251099e-02 3.458715081214904785e-01 2.015698999166488647e-01 -1.620270907878875732e-01 4.457216337323188782e-02 -1.126589328050613403e-01 -7.034894078969955444e-02 1.799312829971313477e-01 4.070718958973884583e-02 1.308708339929580688e-01 -2.025734446942806244e-02 -2.227585315704345703e-01 -1.530618518590927124e-01 5.783320218324661255e-02 1.123606190085411072e-01 -3.843226656317710876e-02 1.283238083124160767e-02 -2.786392569541931152e-01 -3.600690141320228577e-02 3.525328934192657471e-01 -9.158387780189514160e-02 4.453795254230499268e-01 9.876624494791030884e-02 -3.036557510495185852e-02 1.409104019403457642e-01 3.377342224121093750e-01 1.118855476379394531e-01
1.119171455502510071e-01 -1.349212378263473511e-01 1.160751581192016602e-01 3.637932613492012024e-02 8.577698469161987305e-02 3.743083178997039795e-01 1.683593839406967163e-01 2.392445504665374756e-01 -2.579026222229003906e-01 1.089611798524856567e-01 -3.317092359066009521e-02 -4.497542232275009155e-02 -7.681141048669815063e-02 2.881021797657012939e-01 -1.104552969336509705e-01 -3.108008503913879395e-01 -9.540666639804840088e-02 -1.600328683853149414e-01 -2.477430179715156555e-02 6.763356924057006836e-02 -2.899966388940811157e-02 -1.947050839662551880e-01 -1.482483595609664917e-01 -1.918307840824127197e-01 4.506640136241912842e-01 4.123848676681518555e-02 -2.350448258221149445e-02 -2.055827379226684570e-01 5.531516298651695251e-02 1.116392686963081360e-01 1.657500565052032471e-01 1.190663874149322510e-01
4.296495392918586731e-02 -3.757485747337341309e-01 1.688859015703201294e-01 1.583985239267349243e-02 2.630986273288726807e-02 1.795900762081146240e-01 1.768039315938949585e-01 -3.685036301612854004e-02 -2.048252075910568237e-01 1.690329909324645996e-01 -1.101958677172660828e-01 -2.010253071784973145e-01 2.408032417297363281e-01 3.664578795433044434e-01 1.798016130924224854e-01 -1.836634427309036255e-01 2.337594628334045410e-01 3.870773687958717346e-02 -1.287601888179779053e-01 -2.088777720928192139e-02 -1.948418654501438141e-02 2.237792909145355225e-01 -2.699596583843231201e-01 2.055297046899795532e-01 6.146677210927009583e-02 -1.190297678112983704e-01 -7.861508429050445557e-02 3.536178916692733765e-02 -7.879328727722167969e-02 1.172666549682617188e-01 1.253379285335540771e-01 2.853621542453765869e-01
1.872960180044174194e-01 -1.101501286029815674e-01 1.050458699464797974e-01 9.337188675999641418e-03 -1.747923046350479126e-01 2.521366477012634277e-01 1.360160261392593384e-01 -1.508265882730484009e-01 -1.684629768133163452e-01 -1.783910691738128662e-01 -5.804279819130897522e-02 -1.725269705057144165e-01 -1.413515955209732056e-01 2.028925567865371704e-01 2.509255707263946533e-01 -4.780546203255653381e-02 -1.481639742851257324e-01 6.405633687973022461e-02 1.357671059668064117e-02 2.581737339496612549e-01 -2.942417860031127930e-01 1.687416732311248779e-01 -2.818723917007446289e-01 -6.849901378154754639e-02 2.596137225627899170e-01 -3.210767209529876709e-01 9.530702233314514160e-02 1.746725873090326786e-03 1.455176528543233871e-02 -5.177288874983787537e-02 3.228687047958374023e-01 -8.807113021612167358e-02
2.160269767045974731e-02 -1.782845854759216309e-01 2.435807734727859497e-01 6.755812466144561768e-02 -2.886320948600769043e-01 -8.628671616315841675e-02 3.886473476886749268e-01 2.435005269944667816e-03 -3.569280803203582764e-01 2.151742279529571533e-01 -1.058661043643951416e-01 -1.466723158955574036e-02 -5.109875798225402832e-01 1.355526894330978394e-01 6.852769106626510620e-02 -6.068712845444679260e-02 7.397053390741348267e-02 1.394957154989242554e-01 -1.222682967782020569e-01 -6.425677333027124405e-03 6.467492133378982544e-02 -1.158727407455444336e-01 7.922256737947463989e-02 -1.905557215213775635e-01 1.449673622846603394e-01 1.206336542963981628e-01 1.421172171831130981e-01 1.419560909271240234e-01 -8.967699855566024780e-02 -1.367553230375051498e-02 6.367247551679611206e-02 2.729559689760208130e-02
-3.048947080969810486e-02 -2.153888344764709473e-01 1.205521896481513977e-01 2.035141885280609131e-01 -4.986082762479782104e-02 -1.001456379890441895e-02 7.131035625934600830e-02 -1.337441205978393555e-01 -3.659488260746002197e-01 8.490455150604248047e-02 7.105018943548202515e-02 9.585921466350555420e-02 -4.502955377101898193e-01 1.188730746507644653e-01 -8.962422609329223633e-02 -3.875545412302017212e-02 1.904018037021160126e-02 3.661405062302947044e-03 8.571881055831909180e-02 8.597668260335922241e-02 3.415418416261672974e-02 2.501893937587738037e-01 -3.923973441123962402e-01 -5.299340188503265381e-02 4.421403706073760986e-01 -1.335093379020690918e-01 1.064438447356224060e-01 -5.120824277400970459e-02 -4.270939156413078308e-02 1.364986691623926163e-02 1.501383930444717407e-01 -4.352161288261413574e-02
1.106082499027252197e-01 -1.994057893753051758e-01 2.823472321033477783e-01 9.675572067499160767e-02 -1.748094707727432251e-01 3.036987185478210449e-01 5.844521522521972656e-02 -7.352671772241592407e-02 -2.718883752822875977e-02 1.312246769666671753e-01 -3.255745470523834229e-01 -2.146036922931671143e-01 -3.528138399124145508e-01 3.656651079654693604e-01 1.112357676029205322e-01 3.578758239746093750e-02 -2.109563723206520081e-02 -5.616258829832077026e-02 -1.522049400955438614e-02 -9.662140905857086182e-02 -1.448269784450531006e-01 1.497318297624588013e-01 -8.078271150588989258e-02 1.330084353685379028e-01 7.905101403594017029e-03 -1.105112507939338684e-01 1.902297139167785645e-02 5.612729117274284363e-02 4.153466969728469849e-02 -1.897014230489730835e-01 3.841313123703002930e-01 6.015340611338615417e-02
3.984312992542982101e-03 -3.511752784252166748e-01 -2.868409454822540283e-02 -2.497462369501590729e-02 -1.312708556652069092e-01 5.451339483261108398e-01 -2.130068838596343994e-02 7.195642590522766113e-02 -2.660764753818511963e-01 7.047032564878463745e-02 -1.690468341112136841e-01 -8.930343203246593475e-03 -7.630541175603866577e-02 1.131805703043937683e-01 6.398223340511322021e-02 -1.148932054638862610e-01 2.537072598934173584e-01 2.154508046805858612e-02 6.816513091325759888e-02 1.413443982601165771e-01 -6.593237817287445068e-02 1.553518511354923248e-02 -1.717822998762130737e-01 1.638604104518890381e-01 2.222197204828262329e-01 -8.230277895927429199e-02 1.619757413864135742e-01 -4.461852461099624634e-02 3.492719531059265137e-01 -1.884548068046569824e-01 1.229867562651634216e-01 8.611046522855758667e-02
2.541196644306182861e-01 -2.560290694236755371e-01 1.362452469766139984e-02 -1.359843015670776367e-01 4.094884917140007019e-02 8.580301702022552490e-02 8.693663775920867920e-02 -3.131787478923797607e-01 -1.704579889774322510e-01 2.652537226676940918e-01 -2.770622968673706055e-01 -1.757095009088516235e-01 1.737338304519653320e-01 2.461504638195037842e-01 1.684616953134536743e-01 -2.183085680007934570e-01 3.506520390510559082e-01 1.354871392250061035e-01 4.925287142395973206e-02 -1.070919111371040344e-01 -7.943323999643325806e-02 -5.137314274907112122e-02 -1.372478604316711426e-01 6.364660710096359253e-02 4.806224722415208817e-03 1.733907014131546021e-01 7.970247417688369751e-02 -2.351430803537368774e-01 5.046520754694938660e-02 -5.300026386976242065e-02 2.683161795139312744e-01 -8.078607916831970215e-02
-4.443060141056776047e-03 -2.519296407699584961e-01 -1.613303646445274353e-02 3.742264211177825928e-01 -1.799391359090805054e-01 7.929199188947677612e-02 1.220284029841423035e-01 -1.110893264412879944e-01 -1.880687773227691650e-01 7.454974949359893799e-02 -3.353264331817626953e-01 3.777663409709930420e-02 -9.141187369823455811e-02 2.203318625688552856e-01 2.281623184680938721e-01 -2.252999395132064819e-01 1.326367408037185669e-01 -1.103296596556901932e-02 -6.541868299245834351e-02 3.266913071274757385e-02 -3.012405633926391602e-01 -9.983120858669281006e-02 2.991666086018085480e-02 -3.094430863857269287e-01 -1.013405844569206238e-01 -5.368804559111595154e-02 1.646875888109207153e-01 6.606882065534591675e-02 -9.214999526739120483e-02 3.515054285526275635e-02 1.299979835748672485e-01 3.522795438766479492e-01
3.711103498935699463e-01 -2.008368223905563354e-01 -6.047517433762550354e-02 -7.154409587383270264e-02 -3.129954636096954346e-01 -1.004279311746358871e-02 -1.434664335101842880e-02 1.727136224508285522e-01 -1.272555887699127197e-01 1.722896471619606018e-02 -1.748668104410171509e-01 6.977750360965728760e-02 -1.512421518564224243e-01 2.762661501765251160e-02 2.757018208503723145e-01 -1.319819688796997070e-01 2.106137871742248535e-01 1.181596145033836365e-01 -2.208809182047843933e-02 -1.054206746630370617e-03 -3.705642744898796082e-02 -1.832922995090484619e-01 -2.231779098510742188e-01 -2.620276995003223419e-02 3.116672337055206299e-01 3.998364508152008057e-02 8.328278362751007080e-02 4.033461809158325195e-01 -1.194642633199691772e-01 2.392889745533466339e-02 2.922323942184448242e-01 5.639461427927017212e-02
1.229017302393913269e-01 -2.462567985057830811e-01 2.050555646419525146e-01 -7.681229151785373688e-03 -4.918422177433967590e-02 -1.938003301620483398e-01 2.943051755428314209e-01 2.214162647724151611e-01 -4.209661483764648438e-01 6.226541846990585327e-02 -2.413186877965927124e-01 -1.585429757833480835e-01 -1.251565217971801758e-01 2.176477015018463135e-02 1.339618563652038574e-01 3.866859152913093567e-02 6.268010288476943970e-02 -1.264671385288238525e-01 6.525513529777526855e-02 -7.691539824008941650e-02 1.676894277334213257e-01 -3.067406453192234039e-02 2.067780494689941406e-01 -1.555510610342025757e-01 2.800964117050170898e-01 -9.371976554393768311e-02 6.640035659074783325e-02 -1.484879199415445328e-02 6.555713713169097900e-02 -2.875065505504608154e-01 2.372857779264450073e-01 2.127171903848648071e-01
3.715849816799163818e-01 -2.264506816864013672e-01 -4.969573579728603363e-03 -1.278458070009946823e-02 -1.649908423423767090e-01 1.184519380331039429e-01 1.004867702722549438e-01 -3.594009876251220703e-01 -8.857317268848419189e-02 6.226515024900436401e-02 3.188061341643333435e-02 -2.331590652465820312e-01 -3.438313305377960205e-02 1.726370751857757568e-01 3.378998339176177979e-01 -8.507864922285079956e-02 -1.977226883172988892e-01 -8.167383819818496704e-02 -3.190141022205352783e-01 -9.274542331695556641e-02 -2.743043601512908936e-01 1.589549183845520020e-01 4.704722017049789429e-02 -2.415663562715053558e-02 9.852086752653121948e-02 -1.176782548427581787e-01 1.399195343255996704e-01 -8.876375108957290649e-02 1.793151348829269409e-01 -1.971179246902465820e-01 1.554922759532928467e-01 6.923582404851913452e-02
2.919663786888122559e-01 -3.046208620071411133e-01 -1.070189923048019409e-01 4.624066874384880066e-02 -2.180719673633575439e-01 -2.756438031792640686e-02 2.153848856687545776e-02 -1.750123314559459686e-02 -6.550440192222595215e-02 -3.398751094937324524e-02 -1.229825317859649658e-01 -1.510511338710784912e-01 -1.373745501041412354e-01 2.692333757877349854e-01 1.455257385969161987e-01 -1.674554497003555298e-01 1.410873085260391235e-01 -1.473613735288381577e-02 6.417728960514068604e-02 -8.693461120128631592e-02 -2.233683615922927856e-01 1.229499131441116333e-01 -1.606199294328689575e-01 -2.326558083295822144e-01 2.491618692874908447e-01 -2.096804082393646240e-01 2.043319046497344971e-01 2.417712658643722534e-02 3.710009157657623291e-01 -2.052069157361984253e-01 -1.363218948245048523e-02 2.650713920593261719e-01
-7.640245556831359863e-02 -5.835784971714019775e-02 3.844182193279266357e-02 1.230692043900489807e-01 -2.299919426441192627e-01 1.735316962003707886e-01 2.133129723370075226e-02 1.834339648485183716e-01 -3.821178674697875977e-01 -6.425073742866516113e-02 1.268138457089662552e-02 -1.640985161066055298e-01 2.261349856853485107e-01 1.281311511993408203e-01 2.431502491235733032e-01 -1.852347701787948608e-02 -5.078193545341491699e-02 -9.856264106929302216e-03 1.941081881523132324e-02 1.430450193583965302e-02 5.697132088243961334e-03 1.715714484453201294e-01 -3.661887347698211670e-01 -3.947455883026123047e-01 1.996321082115173340e-01 1.944257169961929321e-01 2.176149636507034302e-01 -1.693246811628341675e-01 6.286917626857757568e-02 -1.854504942893981934e-01 3.609212115406990051e-03 1.951559036970138550e-01
3.503859043121337891e-02 -1.332556456327438354e-01 1.599047183990478516e-01 2.606306672096252441e-01 8.342104405164718628e-02 5.733899027109146118e-02 7.121898978948593140e-02 -2.343638837337493896e-01 -2.854120433330535889e-01 -1.376174855977296829e-03 4.480747878551483154e-02 -7.515495270490646362e-02 -3.005171418190002441e-01 1.658857166767120361e-01 1.317679882049560547e-01 -1.234202980995178223e-01 -2.974025011062622070e-01 -9.997662156820297241e-02 -2.259814739227294922e-01 -3.837940469384193420e-02 -7.566200196743011475e-02 -1.302942186594009399e-01 -3.179282546043395996e-01 7.239297032356262207e-02 4.873524010181427002e-01 -1.502843350172042847e-01 1.401409953832626343e-01 -9.065324813127517700e-02 5.733647942543029785e-02 -4.271883144974708557e-02 6.815119832754135132e-02 -3.624716773629188538e-03
-1.469933986663818359e-01 -9.453856199979782104e-02 6.151691079139709473e-02 -8.433743566274642944e-02 -2.623184621334075928e-01 -3.315588459372520447e-02 6.928637623786926270e-02 -3.999601677060127258e-02 -1.348087787628173828e-01 -9.152147173881530762e-02 -1.517163664102554321e-01 -1.477997004985809326e-01 -5.312079563736915588e-02 2.953708916902542114e-02 3.590055108070373535e-01 -2.534586787223815918e-01 1.160245984792709351e-01 1.438047364354133606e-02 -7.080422341823577881e-02 2.112083323299884796e-02 -1.876673847436904907e-01 -3.104075193405151367e-01 -3.038616478443145752e-01 -1.154985949397087097e-01 3.517954945564270020e-01 1.747504323720932007e-01 1.176680997014045715e-02 2.251612842082977295e-01 -3.526001051068305969e-02 3.376851603388786316e-02 3.736916482448577881e-01 -1.023759618401527405e-01
2.023713588714599609e-01 -3.386813700199127197e-01 1.602543145418167114e-01 3.307329118251800537e-02 -1.560410708189010620e-01 3.431036770343780518e-01 -6.404627859592437744e-02 2.656064033508300781e-01 -1.267455071210861206e-01 1.203257068991661072e-01 3.812556341290473938e-02 -1.129342019557952881e-01 -1.324988156557083130e-01 1.567908078432083130e-01 -1.163967475295066833e-01 -2.117464691400527954e-01 5.151278525590896606e-02 3.702241554856300354e-02 -1.920531690120697021e-01 -8.671814948320388794e-02 2.218973077833652496e-02 7.159320265054702759e-02 -3.322249948978424072e-01 -1.870648711919784546e-01 3.109739720821380615e-01 -1.963917315006256104e-01 9.266778826713562012e-02 -4.668164532631635666e-03 2.752149403095245361e-01 -8.614738285541534424e-02 -8.978737890720367432e-02 -1.450867652893066406e-01
-4.655499011278152466e-02 -2.568676173686981201e-01 -1.872212812304496765e-02 8.105713874101638794e-02 -2.477155476808547974e-01 2.288168109953403473e-02 -2.424634620547294617e-02 -2.921909093856811523e-01 -2.538032233715057373e-01 1.115134637802839279e-02 -1.009994447231292725e-01 -1.313867866992950439e-01 -1.993533521890640259e-01 2.220305651426315308e-01 2.299841046333312988e-01 7.621787488460540771e-02 -5.547474324703216553e-02 -1.969402581453323364e-01 1.291051506996154785e-01 -1.073037385940551758e-01 -3.033421039581298828e-01 -6.808803230524063110e-02 5.787307769060134888e-02 -3.006115257740020752e-01 2.081909328699111938e-01 9.781693667173385620e-02 2.230820432305335999e-02 2.468055933713912964e-01 -3.247831389307975769e-02 -1.896605193614959717e-01 8.447480946779251099e-02 3.441475927829742432e-01
7.115190476179122925e-02 -1.771562248468399048e-01 1.578089743852615356e-01 -7.392691820859909058e-02 -1.949304193258285522e-01 2.078104168176651001e-01 -3.232930228114128113e-02 2.154292538762092590e-02 -3.063462674617767334e-01 2.092553526163101196e-01 -1.129121482372283936e-01 -2.813486158847808838e-01 -4.047134518623352051e-02 -8.679874241352081299e-02 1.781443804502487183e-01 -6.305519491434097290e-02 -3.409834504127502441e-01 1.102720946073532104e-01 -4.168546944856643677e-02 1.628298014402389526e-01 -1.564965248107910156e-01 -2.936828881502151489e-03 -1.218592599034309387e-01 -2.746867537498474121e-01 -2.510104142129421234e-02 1.792902499437332153e-01 3.364543914794921875e-01 2.338463813066482544e-02 -4.702242091298103333e-02 2.287101000547409058e-01 3.007034063339233398e-01 -1.145338267087936401e-01
1.759097427129745483e-01 -7.670439034700393677e-02 -1.172069162130355835e-01 1.710895001888275146e-01 -5.301129072904586792e-02 2.266806513071060181e-01 1.326218992471694946e-01 9.780187159776687622e-02 -5.014188289642333984e-01 1.494154036045074463e-01 3.131082653999328613e-02 -1.801056414842605591e-01 5.793472379446029663e-02 1.552261561155319214e-01 -1.531179994344711304e-01 1.485816948115825653e-02 -2.277060747146606445e-01 6.310846190899610519e-03 -1.278884559869766235e-01 1.222364977002143860e-01 -2.594769299030303955e-01 1.411355584859848022e-01 -7.918473333120346069e-02 -3.664673864841461182e-01 3.125340938568115234e-01 -1.258160024881362915e-01 1.387954950332641602e-01 -8.343692868947982788e-03 2.862210385501384735e-02 1.244529262185096741e-01 -1.417091637849807739e-01 1.731623336672782898e-02
3.353453874588012695e-01 -2.439580857753753662e-01 -9.545971453189849854e-02 2.173425108194351196e-01 -1.437809765338897705e-01 -3.541906476020812988e-01 9.154424816370010376e-02 1.346977502107620239e-01 -7.218752801418304443e-02 -1.502735633403062820e-02 -2.950897812843322754e-01 -1.825276613235473633e-01 -1.508224010467529297e-01 2.263428419828414917e-01 1.662589907646179199e-01 -2.663033306598663330e-01 -9.605412371456623077e-03 -4.669748991727828979e-02 -1.088516321033239365e-02 -7.245758920907974243e-02 -7.922232151031494141e-02 6.401197612285614014e-02 -1.295081228017807007e-01 -1.426750868558883667e-01 1.711973845958709717e-01 1.521960496902465820e-01 3.256242573261260986e-01 2.820804342627525330e-02 3.553263470530509949e-02 -2.659212052822113037e-01 -1.192988008260726929e-01 2.979539567604660988e-03
1.938206143677234650e-02 -3.779696673154830933e-02 -9.400693699717521667e-03 -4.213336110115051270e-02 1.155175361782312393e-02 2.695713378489017487e-02 9.868491441011428833e-02 -2.946525514125823975e-01 -1.407832372933626175e-02 3.424716889858245850e-01 -2.583624422550201416e-01 -1.584876328706741333e-01 -8.609779179096221924e-02 3.703826665878295898e-01 -2.112642303109169006e-02 -2.126666009426116943e-01 -9.995289146900177002e-02 2.205657660961151123e-01 -1.046070829033851624e-01 1.279447674751281738e-01 2.698662579059600830e-01 -1.361287832260131836e-01 -2.845944464206695557e-01 -1.474591903388500214e-02 8.092147111892700195e-02 -3.226053714752197266e-02 4.415374398231506348e-01 9.344361722469329834e-02 1.356178894639015198e-02 -9.577827155590057373e-02 2.879698388278484344e-02 1.389379650354385376e-01
-1.880695521831512451e-01 -8.233950287103652954e-02 -1.722231656312942505e-01 -8.216065913438796997e-02 1.422137720510363579e-03 6.457566469907760620e-02 2.782833278179168701e-01 3.788406401872634888e-02 -1.725251376628875732e-01 1.321782320737838745e-01 -2.817608416080474854e-01 -1.205552294850349426e-01 -2.855579853057861328e-01 7.771303504705429077e-02 1.163228452205657959e-01 -3.739290535449981689e-01 2.020646352320909500e-04 2.214707806706428528e-02 -9.453619271516799927e-02 -2.945805191993713379e-01 1.791630834341049194e-01 9.719852358102798462e-02 -1.674318164587020874e-01 -4.168140590190887451e-01 3.436746820807456970e-02 3.440115228295326233e-02 2.118523418903350830e-01 -3.445055708289146423e-02 -6.836044043302536011e-02 -2.318095713853836060e-01 9.388127923011779785e-02 -3.346187621355056763e-02
7.175315916538238525e-02 -9.426396340131759644e-03 1.830817013978958130e-01 2.877042628824710846e-03 -1.984126120805740356e-01 1.276645660400390625e-01 3.014452457427978516e-01 -1.429774761199951172e-01 -3.693757653236389160e-01 3.367788493633270264e-01 -2.356146126985549927e-01 3.411508351564407349e-02 3.588297069072723389e-01 5.789288133382797241e-02 3.166522085666656494e-01 -4.659406095743179321e-02 -1.206223592162132263e-01 4.705440253019332886e-02 -2.065613418817520142e-01 3.736617043614387512e-02 -5.773283168673515320e-02 -2.568824589252471924e-01 -2.842184528708457947e-02 -1.876472495496273041e-02 1.623588502407073975e-01 3.856486082077026367e-02 6.562478840351104736e-02 -7.872277498245239258e-02 1.425039470195770264e-01 3.408074006438255310e-02 2.270195633172988892e-01 1.024877429008483887e-01
-4.021233320236206055e-02 -3.806180357933044434e-01 -1.125817745923995972e-01 1.058608368039131165e-01 -1.147485598921775818e-01 2.854452654719352722e-02 -6.610054522752761841e-02 -3.091613054275512695e-01 -1.732931882143020630e-01 -1.257712692022323608e-01 1.089632734656333923e-01 -3.646509349346160889e-01 -2.520262300968170166e-01 2.127433866262435913e-01 2.402064651250839233e-01 -2.057196572422981262e-02 9.042878448963165283e-02 1.757657974958419800e-01 -2.942766528576612473e-03 8.060013502836227417e-02 -1.943681538105010986e-01 1.266203820705413818e-01 -1.012793034315109253e-01 -1.715007424354553223e-01 2.418958097696304321e-01 -1.307205408811569214e-01 -8.400338888168334961e-02 1.584611386060714722e-01 -5.989356432110071182e-03 -2.123131155967712402e-01 2.511717677116394043e-01 5.552256852388381958e-02
1.548506915569305420e-01 -1.440715640783309937e-01 2.043902426958084106e-01 1.917413771152496338e-01 -4.167636483907699585e-02 9.756116569042205811e-02 -5.313158407807350159e-02 2.383001297712326050e-01 -6.855786591768264771e-02 2.043942213058471680e-01 -5.102493613958358765e-02 -2.734495997428894043e-01 -2.722222506999969482e-01 1.357696801424026489e-01 -2.006012201309204102e-02 -4.273033142089843750e-01 -6.469553709030151367e-02 4.139277711510658264e-02 -9.180853515863418579e-02 1.448280215263366699e-01 6.573955714702606201e-02 -6.860245019197463989e-02 -3.142673373222351074e-01 -2.384434454143047333e-02 2.835579216480255127e-01 -2.199492901563644409e-01 1.434340775012969971e-01 3.921030089259147644e-02 1.932117491960525513e-01 -2.197493165731430054e-01 -6.324779987335205078e-02 -1.493234038352966309e-01
1.510408669710159302e-01 -1.991653293371200562e-01 1.498791724443435669e-01 1.017324104905128479e-01 1.488129496574401855e-01 7.352047413587570190e-02 1.003029868006706238e-01 -1.489029377698898315e-01 -5.217514187097549438e-02 4.012796282768249512e-01 -1.830100417137145996e-01 2.164869308471679688e-01 -1.680322587490081787e-01 3.116130232810974121e-01 1.461883485317230225e-01 -1.684552729129791260e-01 7.171813398599624634e-02 2.305581979453563690e-02 -2.060556560754776001e-01 1.686662584543228149e-01 2.179384678602218628e-01 -1.882819831371307373e-01 7.925000041723251343e-02 -4.140617251396179199e-01 1.012691035866737366e-01 1.610287837684154510e-02 2.437522411346435547e-01 6.730416417121887207e-02 2.932067587971687317e-02 -6.809144467115402222e-02 7.611811906099319458e-02 -5.218769237399101257e-02
3.518551588058471680e-02 -7.776629179716110229e-02 1.508728861808776855e-01 2.342201918363571167e-01 -1.208057105541229248e-01 8.221685886383056641e-02 -1.755013875663280487e-02 -1.130512356758117676e-01 -1.597639620304107666e-01 1.414649561047554016e-02 -9.219446033239364624e-02 -3.132730424404144287e-01 -1.443534940481185913e-01 2.328597903251647949e-01 2.235914170742034912e-01 -1.892872452735900879e-01 1.293127685785293579e-01 7.225628942251205444e-02 2.173513472080230713e-01 8.419264853000640869e-02 5.124003812670707703e-02 -1.855213195085525513e-02 1.899369060993194580e-01 -3.626611530780792236e-01 2.925771176815032959e-01 2.699075639247894287e-01 1.336649060249328613e-01 -1.381112188100814819e-01 2.750112861394882202e-02 -3.072705864906311035e-01 -1.610607951879501343e-01 1.550983190536499023e-01
2.117476314306259155e-01 -2.527621090412139893e-01 5.664893612265586853e-02 -1.745381206274032593e-01 2.067876048386096954e-02 9.470631182193756104e-02 2.049745470285415649e-01 -7.467617094516754150e-02 -2.648655325174331665e-02 1.234034076333045959e-01 -1.542624980211257935e-01 -1.186127960681915283e-01 -2.500343024730682373e-01 3.580888509750366211e-01 -2.949600294232368469e-02 -3.121083416044712067e-02 4.160778224468231201e-01 2.622742950916290283e-02 1.078851241618394852e-02 3.332557156682014465e-02 2.477294206619262695e-01 -7.987419515848159790e-02 -2.081834226846694946e-01 -9.250240772962570190e-02 3.828125307336449623e-03 -1.906639784574508667e-01 1.114412099123001099e-01 -1.436824649572372437e-01 -2.475094497203826904e-01 -5.552001297473907471e-02 3.229304850101470947e-01 1.465868055820465088e-01
-5.142951011657714844e-02 -1.738061755895614624e-01 2.168842554092407227e-01 3.378071635961532593e-02 -3.207044601440429688e-01 -1.434601284563541412e-02 -4.103987663984298706e-02 1.732773929834365845e-01 -8.040576428174972534e-02 1.500373035669326782e-01 -2.672513723373413086e-01 -3.089658319950103760e-01 -9.732834994792938232e-03 -1.145922392606735229e-01 2.583280503749847412e-01 -1.299902498722076416e-01 2.151904702186584473e-01 3.492200747132301331e-02 -1.623705774545669556e-01 -3.615254461765289307e-01 -7.708193361759185791e-02 1.993031948804855347e-01 5.723488703370094299e-02 1.249556168913841248e-01 3.913741111755371094e-01 4.006818402558565140e-03 1.551466584205627441e-01 1.043118610978126526e-01 3.701111301779747009e-02 1.045984476804733276e-01 1.422881186008453369e-01 4.051440209150314331e-02
1.638935953378677368e-01 -1.873627305030822754e-01 -1.063959300518035889e-01 -3.106782585382461548e-02 -2.216065824031829834e-01 -1.239859312772750854e-01 -5.126294121146202087e-02 -2.009080797433853149e-01 -2.794837057590484619e-01 5.518638342618942261e-02 -1.601822376251220703e-01 -1.419475078582763672e-01 -1.600217819213867188e-02 2.211499661207199097e-01 1.945372521877288818e-01 -3.917852416634559631e-02 -4.047283437103033066e-03 -4.005123674869537354e-02 -1.726256683468818665e-02 -1.636004447937011719e-01 -1.846405118703842163e-01 1.462099254131317139e-01 -2.165219932794570923e-01 -1.255856454372406006e-01 2.946571707725524902e-01 -1.684718877077102661e-01 7.933814823627471924e-02 8.297313936054706573e-03 6.775429937988519669e-03 -9.434223175048828125e-02 8.440833538770675659e-02 5.641993880271911621e-01
1.009788960218429565e-01 1.323402523994445801e-01 5.374747887253761292e-02 1.017797067761421204e-01 -1.985033452510833740e-01 1.446421742439270020e-01 5.143035203218460083e-02 8.172111213207244873e-02 -4.164147675037384033e-01 2.161733657121658325e-01 -1.340276300907135010e-01 3.101850301027297974e-02 3.628189489245414734e-02 3.039403259754180908e-01 1.356389373540878296e-01 2.228545993566513062e-01 -1.030721813440322876e-01 3.300715088844299316e-01 6.320656836032867432e-02 -1.091055050492286682e-01 -1.385620236396789551e-01 -1.492098271846771240e-01 -2.221379801630973816e-02 -1.183045357465744019e-01 2.972925305366516113e-01 -2.931840419769287109e-01 1.076238155364990234e-01 -2.317305952310562134e-01 -1.334760189056396484e-01 -6.468126177787780762e-02 1.285398453474044800e-01 1.378799378871917725e-01
-7.952246814966201782e-02 -5.103988647460937500e-01 -9.358078241348266602e-02 2.217698991298675537e-01 -2.119451910257339478e-01 1.721106916666030884e-01 7.961172610521316528e-02 -8.411375805735588074e-03 -2.809930443763732910e-01 3.745287284255027771e-02 -1.084794104099273682e-01 3.630635887384414673e-02 7.706399261951446533e-02 7.357148081064224243e-02 6.285041570663452148e-02 -1.710470318794250488e-01 5.649682506918907166e-02 -1.587373018264770508e-01 -2.302434742450714111e-01 9.453394263982772827e-02 -2.127536982297897339e-01 1.106896996498107910e-01 -2.128122597932815552e-01 -2.564702630043029785e-01 -7.222560700029134750e-03 3.127717971801757812e-02 2.712361812591552734e-01 1.634707599878311157e-01 -1.457705497741699219e-01 5.166329070925712585e-02 8.660009503364562988e-02 2.541913986206054688e-01
-1.714519113302230835e-01 -2.922550737857818604e-01 1.533568464219570160e-02 2.375869601964950562e-01 -1.291325967758893967e-02 8.113502711057662964e-02 -8.594132959842681885e-02 -1.400991827249526978e-01 -1.538418531417846680e-01 -1.737657338380813599e-01 -2.119783908128738403e-01 -2.918191850185394287e-01 -2.841831445693969727e-01 3.307904601097106934e-01 2.371841967105865479e-01 -1.591654308140277863e-02 3.365060314536094666e-02 2.111630588769912720e-01 6.015050411224365234e-02 2.222124785184860229e-01 -1.886371821165084839e-01 7.578039076179265976e-03 -1.531116068363189697e-01 -1.086237579584121704e-01 1.257510334253311157e-01 1.620966382324695587e-02 4.568795859813690186e-02 2.828285992145538330e-01 1.302740722894668579e-01 1.135039888322353363e-02 2.750655114650726318e-01 -5.982393398880958557e-02
5.620112270116806030e-02 -3.675856888294219971e-01 2.871251851320266724e-02 -8.543194085359573364e-02 4.220046848058700562e-02 3.769271820783615112e-02 3.476542830467224121e-01 2.314701229333877563e-01 -8.907447755336761475e-02 9.074550867080688477e-02 -2.123485207557678223e-01 -1.851904094219207764e-01 7.995612919330596924e-03 1.181927546858787537e-01 1.509709507226943970e-01 -7.381246984004974365e-02 9.939947724342346191e-02 -9.987624734640121460e-02 7.218213379383087158e-02 1.835182867944240570e-02 -4.898841958492994308e-03 -3.285139203071594238e-01 -1.242392137646675110e-01 -4.292243123054504395e-01 1.831668764352798462e-01 1.768037863075733185e-02 -7.537400722503662109e-02 -3.136788308620452881e-01 8.033285290002822876e-02 -1.833480745553970337e-01 5.724157672375440598e-03 1.645215302705764771e-01
4.423214867711067200e-02 -3.650601208209991455e-01 2.739949822425842285e-01 -9.814937412738800049e-02 -8.813802897930145264e-02 3.051713407039642334e-01 -4.097380489110946655e-02 -1.685057580471038818e-01 2.819766756147146225e-03 9.019985795021057129e-02 -2.897526621818542480e-01 -2.329306751489639282e-01 -3.834329545497894287e-01 3.264838159084320068e-01 1.110772341489791870e-01 1.098945215344429016e-01 1.484690904617309570e-01 -4.502885416150093079e-02 1.373532712459564209e-01 -6.613960117101669312e-02 -6.321576237678527832e-02 1.071512997150421143e-01 -9.898578375577926636e-02 -1.058827415108680725e-01 2.532123471610248089e-05 -5.846007540822029114e-02 4.406049475073814392e-02 -2.518898621201515198e-02 -9.247468411922454834e-02 -1.940660923719406128e-01 1.662600040435791016e-01 2.471146434545516968e-01
-1.391994506120681763e-01 -1.228079423308372498e-01 3.136588633060455322e-02 -1.225407198071479797e-01 -1.778103262186050415e-01 9.146576374769210815e-02 1.706492453813552856e-01 -1.313932612538337708e-02 -3.600354194641113281e-01 1.344571113586425781e-01 -9.405725449323654175e-02 -2.311458885669708252e-01 -2.165207453072071075e-02 2.599250972270965576e-01 1.577148139476776123e-01 -6.377550959587097168e-02 -4.892415553331375122e-02 2.302304096519947052e-02 2.106779068708419800e-02 1.694250851869583130e-01 -1.365047395229339600e-01 -5.192843079566955566e-02 2.837269566953182220e-03 2.993986904621124268e-01 3.952961266040802002e-01 -4.525907039642333984e-01 1.107083484530448914e-01 3.988341614603996277e-02 1.147238314151763916e-01 -1.711812168359756470e-01 1.089061871170997620e-01 -3.154973685741424561e-02
-7.049018889665603638e-02 -4.068101942539215088e-01 2.595432400703430176e-01 -1.974039971828460693e-01 5.027998238801956177e-02 -1.587342843413352966e-02 2.529022656381130219e-02 -1.838754117488861084e-01 -1.620710641145706177e-01 2.321834564208984375e-01 -1.162541881203651428e-01 -5.497290566563606262e-02 5.927926301956176758e-02 -2.063474990427494049e-02 2.391289919614791870e-01 -8.053958415985107422e-02 1.362436115741729736e-01 -8.534587174654006958e-02 -3.721042349934577942e-02 -5.325775220990180969e-02 -6.402476876974105835e-02 2.029987871646881104e-01 -3.872839808464050293e-01 -2.821421921253204346e-01 1.193736195564270020e-01 1.470686048269271851e-01 4.157122373580932617e-01 -2.784743905067443848e-02 2.712321281433105469e-02 2.166922204196453094e-02 -5.228175595402717590e-02 -5.723084881901741028e-02
2.574208974838256836e-01 -3.636654233559966087e-03 2.259731590747833252e-01 1.509041935205459595e-01 -2.732623219490051270e-01 1.437982916831970215e-01 1.381963640451431274e-01 3.646508976817131042e-02 -4.113179817795753479e-02 2.507719397544860840e-01 -1.195908635854721069e-01 8.003263920545578003e-02 -6.982991099357604980e-02 3.930848836898803711e-02 1.326585263013839722e-01 -1.710459738969802856e-01 8.360905922017991543e-04 -2.885424531996250153e-02 3.764836490154266357e-02 2.150948494672775269e-01 4.532765597105026245e-02 -1.127506420016288757e-01 9.906212985515594482e-02 -3.535583317279815674e-01 5.551923438906669617e-02 -1.525945365428924561e-01 4.350275993347167969e-01 2.255397289991378784e-01 -1.085092350840568542e-01 -1.389426589012145996e-01 2.221409380435943604e-01 -2.460364401340484619e-01
2.263015955686569214e-01 -3.374193906784057617e-01 7.254698872566223145e-02 2.588127553462982178e-01 -6.537538021802902222e-03 -7.361699640750885010e-02 6.338357180356979370e-02 -1.831459999084472656e-02 -1.923296898603439331e-01 -7.979183644056320190e-02 -1.269230097532272339e-01 -1.733722984790802002e-01 -2.439977228641510010e-02 1.333294510841369629e-01 5.813757330179214478e-02 9.180773049592971802e-02 -2.510360479354858398e-01 1.826942712068557739e-01 -1.931076645851135254e-01 1.014211331494152546e-03 -2.336101830005645752e-01 1.017491221427917480e-01 -9.847807884216308594e-02 -7.595001906156539917e-02 2.663015425205230713e-01 1.899240911006927490e-02 2.304266095161437988e-01 3.064446151256561279e-01 1.440490186214447021e-01 1.657933294773101807e-01 3.894153833389282227e-01 -3.038321807980537415e-02
-1.125511601567268372e-01 -9.458373486995697021e-02 3.520218133926391602e-01 -2.396228611469268799e-01 3.316727280616760254e-02 1.329314559698104858e-01 -6.720633059740066528e-02 -4.234392642974853516e-01 -1.836490333080291748e-01 1.110641583800315857e-01 -8.211790025234222412e-02 1.098228096961975098e-01 -5.985597893595695496e-02 3.015803992748260498e-01 2.203423976898193359e-01 -3.070426583290100098e-01 2.639190852642059326e-01 9.769389405846595764e-03 5.423052981495857239e-02 1.144885271787643433e-01 -1.968824267387390137e-01 -3.591444343328475952e-03 -1.915343850851058960e-01 -1.644914746284484863e-01 2.142403572797775269e-01 -3.609512001276016235e-02 -5.322459712624549866e-02 -1.976614892482757568e-01 -3.668747376650571823e-03 -7.560198754072189331e-02 6.967417895793914795e-02 -6.503269821405410767e-02
-9.483020007610321045e-02 -3.073867559432983398e-01 -1.033921688795089722e-01 3.253654837608337402e-01 -2.429741919040679932e-01 2.271301299333572388e-01 1.317524015903472900e-01 -6.576691288501024246e-03 -1.307206749916076660e-01 -2.194898575544357300e-02 -2.694367468357086182e-01 6.310582906007766724e-02 -1.096053197979927063e-01 1.091955676674842834e-01 1.778345853090286255e-01 -1.895445436239242554e-01 4.593178629875183105e-02 -1.712418794631958008e-01 -1.731370538473129272e-01 -4.549911990761756897e-02 -2.636156380176544189e-01 -1.067192628979682922e-01 -7.443825900554656982e-02 -3.113956153392791748e-01 8.536810427904129028e-02 -1.057382822036743164e-01 8.902640640735626221e-02 2.066160887479782104e-01 -1.700388044118881226e-01 -1.564771533012390137e-01 1.062597930431365967e-01 2.926768064498901367e-01
-4.553749039769172668e-02 -2.896631062030792236e-01 -8.174109458923339844e-02 -1.909144781529903412e-02 4.312228038907051086e-02 2.945596277713775635e-01 2.067667841911315918e-01 -4.477888345718383789e-03 -2.449856400489807129e-01 2.715344727039337158e-01 -1.099530085921287537e-01 8.539105951786041260e-02 8.604706823825836182e-02 2.967688739299774170e-01 1.118689924478530884e-01 -2.136791944503784180e-01 -2.050145529210567474e-02 1.616827994585037231e-01 -7.246205210685729980e-02 2.829825580120086670e-01 -1.257531940937042236e-01 -1.801955252885818481e-01 1.458342373371124268e-01 -3.143434524536132812e-01 -4.049927741289138794e-02 -1.667290925979614258e-01 -5.210778862237930298e-02 -2.654703259468078613e-01 -4.004143923521041870e-02 -2.638740539550781250e-01 1.090990379452705383e-01 5.271971970796585083e-02
5.771158635616302490e-02 -1.467868536710739136e-01 1.703240424394607544e-01 2.420423030853271484e-01 -3.166782557964324951e-01 2.659247815608978271e-01 -1.705706566572189331e-01 -8.002097904682159424e-02 -1.769587546586990356e-01 -2.059953808784484863e-01 -1.902061849832534790e-01 -2.155208140611648560e-01 3.206758946180343628e-02 1.024557277560234070e-01 1.233084350824356079e-01 -1.592924632132053375e-02 -4.028348624706268311e-02 -2.219184674322605133e-02 -1.053004413843154907e-01 4.374475032091140747e-02 -5.654520541429519653e-02 1.771997287869453430e-02 5.920860916376113892e-02 -2.065063416957855225e-01 2.500589191913604736e-01 -1.207338422536849976e-01 3.413038551807403564e-01 -2.462249845266342163e-01 -1.274516284465789795e-01 -2.078011929988861084e-01 1.662776321172714233e-01 3.026478290557861328e-01
1.135104224085807800e-01 -1.022899821400642395e-01 -2.860260196030139923e-03 1.700363308191299438e-01 -1.073821783065795898e-01 -1.982954144477844238e-01 1.724051833152770996e-01 7.491192966699600220e-02 6.826977431774139404e-02 -6.064489483833312988e-02 -1.878757625818252563e-01 -2.044833749532699585e-01 -7.096962630748748779e-02 3.725368082523345947e-01 2.259150296449661255e-01 -1.608810126781463623e-01 5.745087936520576477e-02 -1.689018607139587402e-01 -4.403174389153718948e-03 -4.478310793638229370e-02 -2.403575628995895386e-01 7.795804645866155624e-03 -1.219561025500297546e-01 -2.966527044773101807e-01 2.391647547483444214e-01 1.248423159122467041e-01 4.497361481189727783e-01 -6.954093277454376221e-02 2.818285860121250153e-02 -1.082145944237709045e-01 -1.980133503675460815e-01 1.708646565675735474e-01
6.125156953930854797e-02 -2.274025082588195801e-01 -1.859044283628463745e-02 4.021136760711669922e-01 -1.422594040632247925e-01 1.398452967405319214e-01 1.888508722186088562e-02 1.389220505952835083e-01 -5.253893136978149414e-02 2.620645463466644287e-01 -1.419397443532943726e-01 -5.427722632884979248e-02 -1.034998148679733276e-01 2.387596666812896729e-01 2.001500874757766724e-01 -1.895328462123870850e-01 1.087734550237655640e-01 -7.311839610338211060e-02 -1.811602562665939331e-01 -6.401801854372024536e-02 -3.257569670677185059e-01 6.941120326519012451e-02 5.138489976525306702e-02 -2.089503407478332520e-01 6.173586100339889526e-02 -6.000998616218566895e-02 2.224299907684326172e-01 2.410825639963150024e-01 -9.259893000125885010e-02 -7.391474395990371704e-02 1.648952811956405640e-01 3.424095511436462402e-01
1.988452374935150146e-01 -1.836147308349609375e-01 3.209725618362426758e-01 -9.185920469462871552e-03 -1.562961935997009277e-01 4.736466333270072937e-02 2.664342224597930908e-01 -5.631354078650474548e-02 -3.485355973243713379e-01 -3.508237004280090332e-01 -1.660344302654266357e-01 -2.472020536661148071e-01 -3.112323284149169922e-01 1.428044289350509644e-01 1.473997682332992554e-01 8.485592901706695557e-02 -3.015758842229843140e-02 -1.780199855566024780e-01 -5.855231359601020813e-02 -8.431075140833854675e-03 1.357489824295043945e-01 1.101339012384414673e-01 1.289814859628677368e-01 -2.082152813673019409e-01 1.116852834820747375e-01 -1.083766818046569824e-01 1.429601609706878662e-01 -6.452529877424240112e-02 -2.113579399883747101e-02 -5.843599513173103333e-02 1.245844662189483643e-01 2.203212827444076538e-01
4.922313988208770752e-02 -2.326401025056838989e-01 1.059347856789827347e-02 2.422850131988525391e-01 -1.863460838794708252e-01 1.240449398756027222e-01 1.499349325895309448e-01 7.589314877986907959e-02 -9.381879866123199463e-02 1.297312825918197632e-01 -1.321840733289718628e-01 -2.379743605852127075e-01 2.284363359212875366e-01 8.273515105247497559e-02 2.432651519775390625e-01 -2.839840948581695557e-01 -3.601463884115219116e-02 2.659485340118408203e-01 -6.075748056173324585e-02 2.632418274879455566e-01 -3.344317972660064697e-01 -1.875635832548141479e-01 2.348502725362777710e-02 7.552371919155120850e-02 2.881330847740173340e-01 2.295046746730804443e-01 -9.330246597528457642e-02 -1.128275990486145020e-01 -1.484320312738418579e-01 -3.937350586056709290e-02 1.677661091089248657e-01 2.344891428947448730e-02
6.857907027006149292e-02 -2.874251306056976318e-01 5.355532839894294739e-02 3.999682888388633728e-02 2.063580453395843506e-01 1.939521431922912598e-01 2.655914723873138428e-01 -1.976434886455535889e-01 -2.090906351804733276e-01 3.188855573534965515e-02 -1.440013200044631958e-01 5.147941783070564270e-02 -2.690621018409729004e-01 1.693090498447418213e-01 -5.042339116334915161e-02 2.090788073837757111e-02 -1.054322160780429840e-02 1.019614413380622864e-01 -7.557435333728790283e-02 8.577332645654678345e-02 5.019613355398178101e-02 -1.997829824686050415e-01 -4.002994894981384277e-01 -6.008064374327659607e-03 3.934405446052551270e-01 -1.171474754810333252e-01 3.501281440258026123e-01 6.966333836317062378e-02 1.170903723686933517e-02 -1.241039335727691650e-01 1.059835217893123627e-02 -9.139741212129592896e-02
-5.076508503407239914e-03 -2.544852197170257568e-01 -2.236150354146957397e-01 6.214344874024391174e-02 2.420333027839660645e-01 4.994170740246772766e-02 8.240032196044921875e-02 -2.400122582912445068e-01 -7.488128542900085449e-02 1.867724061012268066e-01 -1.121953576803207397e-01 -1.230723038315773010e-01 -3.871709574013948441e-03 7.368709892034530640e-02 2.024748921394348145e-01 -1.629658490419387817e-01 4.071114659309387207e-01 1.010868623852729797e-01 2.160022854804992676e-01 2.287557721138000488e-02 -2.076036632061004639e-01 4.494822025299072266e-02 -9.706512838602066040e-02 -7.778998464345932007e-02 2.063498497009277344e-01 1.556911021471023560e-01 3.122371137142181396e-01 -9.945656359195709229e-02 -5.835027247667312622e-02 -8.928214013576507568e-02 3.606427311897277832e-01 1.236032396554946899e-01
1.621465012431144714e-02 -4.035217314958572388e-02 -3.094930015504360199e-02 -6.337661296129226685e-02 -2.542554736137390137e-01 -1.801219433546066284e-01 2.358228564262390137e-01 4.355885088443756104e-02 -1.734667718410491943e-01 5.267182737588882446e-02 -2.464644759893417358e-01 -3.012573346495628357e-02 -3.519354015588760376e-02 1.768665164709091187e-01 4.975115358829498291e-01 -1.370405554771423340e-01 5.227463319897651672e-02 -3.675427660346031189e-02 1.561627238988876343e-01 5.600293725728988647e-02 -3.946198895573616028e-02 -1.654798090457916260e-01 -2.230925112962722778e-01 -2.301254719495773315e-01 2.548364400863647461e-01 1.089093238115310669e-01 -1.238063499331474304e-01 9.125962853431701660e-02 6.589049100875854492e-02 -1.617795042693614960e-02 4.149494469165802002e-01 -6.839883327484130859e-02
2.120432704687118530e-01 -9.907217323780059814e-02 9.856895357370376587e-02 2.925398051738739014e-01 3.176095336675643921e-02 9.315975755453109741e-02 2.805497944355010986e-01 1.574258804321289062e-01 -2.772978842258453369e-01 3.682880401611328125e-01 -1.274006366729736328e-01 -2.285961955785751343e-01 -2.370394319295883179e-01 1.202218420803546906e-02 1.334169507026672363e-01 -2.809858322143554688e-02 -9.521155804395675659e-02 1.417210698127746582e-01 -1.306275725364685059e-01 -1.652697175741195679e-01 -4.932583123445510864e-02 -1.756519824266433716e-01 -3.165881931781768799e-01 2.225108677521348000e-03 2.406620979309082031e-01 -1.517839431762695312e-01 1.519262325018644333e-02 -1.767352968454360962e-01 -1.142137423157691956e-01 -1.630292087793350220e-01 1.280981004238128662e-01 -7.284717261791229248e-02
-5.001873895525932312e-02 -2.894404828548431396e-01 1.564360857009887695e-01 -4.517941176891326904e-02 -1.831727027893066406e-01 4.213377833366394043e-01 -1.117457970976829529e-01 -2.252268604934215546e-02 -2.858868539333343506e-01 -1.604979187250137329e-01 -2.389509230852127075e-01 -1.017546132206916809e-01 -1.119449362158775330e-02 1.841974854469299316e-01 -4.832120146602392197e-03 3.313106670975685120e-02 -1.585273891687393188e-01 7.033009082078933716e-02 -2.037106454372406006e-01 2.791992723941802979e-01 1.476441975682973862e-02 -8.097305148839950562e-02 5.965389311313629150e-02 -2.862858474254608154e-01 3.699667453765869141e-01 -6.292732059955596924e-02 -9.079798310995101929e-02 1.274244785308837891e-01 1.164059266448020935e-01 -1.096489727497100830e-01 5.003133788704872131e-02 -1.334394812583923340e-01
-9.714251011610031128e-02 -2.868387699127197266e-01 1.263357996940612793e-01 1.754986494779586792e-01 1.033796668052673340e-01 1.740809902548789978e-02 6.370198726654052734e-02 -2.413466125726699829e-01 -1.834971010684967041e-01 3.111343681812286377e-01 -2.512696683406829834e-01 2.156000584363937378e-01 1.150712091475725174e-02 2.630907297134399414e-01 8.988439291715621948e-02 -1.955389045178890228e-02 -2.550886012613773346e-02 1.705603003501892090e-01 -2.737811580300331116e-02 -1.567766964435577393e-01 1.702096015214920044e-01 7.461384683847427368e-02 -6.872286647558212280e-02 -3.487010896205902100e-01 -1.864228025078773499e-02 -1.890020503196865320e-04 4.169191420078277588e-01 3.659547073766589165e-03 1.480869762599468231e-02 -2.641522884368896484e-01 7.302608340978622437e-02 -6.991973519325256348e-02
1.064849719405174255e-01 -8.246755599975585938e-02 1.516126990318298340e-01 -9.969175606966018677e-02 -1.592318862676620483e-01 2.112568318843841553e-01 -7.449436932802200317e-02 -9.526539593935012817e-02 -1.937949061393737793e-01 2.967084944248199463e-01 -2.217193692922592163e-01 -9.888344258069992065e-02 -3.725778162479400635e-01 3.412118852138519287e-01 1.653031855821609497e-01 -4.574387148022651672e-02 3.999762982130050659e-02 1.062309592962265015e-01 -6.593080237507820129e-03 -5.269205570220947266e-02 -1.504423916339874268e-01 1.563913971185684204e-01 -3.294831812381744385e-01 1.298622488975524902e-01 7.692746073007583618e-02 -1.894796043634414673e-01 -4.933654144406318665e-02 -1.806764677166938782e-02 4.979469627141952515e-02 -1.583037972450256348e-01 3.387584090232849121e-01 1.415693312883377075e-01
-8.289031684398651123e-02 -1.500064581632614136e-01 2.360251843929290771e-01 -3.239497169852256775e-02 -1.288481652736663818e-01 -8.725963532924652100e-02 2.997272312641143799e-01 -1.637833118438720703e-01 -2.770622670650482178e-01 -4.236137866973876953e-02 -7.966859638690948486e-02 -1.859233528375625610e-01 -4.213033914566040039e-01 1.573355793952941895e-01 -5.863140150904655457e-02 -3.512103855609893799e-01 -7.999625988304615021e-03 2.520011067390441895e-01 -9.102535992860794067e-02 -1.692190021276473999e-02 -4.865901917219161987e-02 6.597572565078735352e-02 -1.463290899991989136e-01 -2.632394619286060333e-02 2.438409030437469482e-01 1.714923530817031860e-01 5.253599956631660461e-02 -3.089876659214496613e-02 2.061766758561134338e-02 -3.853847086429595947e-02 3.197645246982574463e-01 -1.636275500059127808e-01
2.467708289623260498e-01 -1.969675421714782715e-01 8.100900799036026001e-02 -3.883119672536849976e-02 -1.941089630126953125e-01 -2.667645737528800964e-02 2.781199514865875244e-01 1.624277383089065552e-01 -2.626447975635528564e-01 -8.240772783756256104e-02 -2.846283614635467529e-01 -1.159136146306991577e-01 -2.113204151391983032e-01 2.730665802955627441e-01 -2.890658564865589142e-02 -5.801695957779884338e-02 9.776124497875571251e-04 1.577122360467910767e-01 -1.626423001289367676e-01 -2.694065272808074951e-01 3.020561337471008301e-01 9.419194608926773071e-02 5.181582644581794739e-02 -7.639858126640319824e-02 3.783695399761199951e-01 -5.691054090857505798e-02 6.485747545957565308e-02 -1.510870605707168579e-01 2.091146074235439301e-02 6.066757813096046448e-02 -1.057864278554916382e-01 1.875775754451751709e-01
1.454495042562484741e-01 -4.225757420063018799e-01 3.858127817511558533e-02 3.505573421716690063e-02 1.810583099722862244e-02 -3.682623803615570068e-02 2.437812089920043945e-01 -1.351110041141510010e-01 -1.375366896390914917e-01 1.388085931539535522e-01 -8.825224637985229492e-02 1.019407808780670166e-01 -2.254710942506790161e-01 2.141306251287460327e-01 -1.258932054042816162e-01 -1.608272343873977661e-01 6.621225178241729736e-02 2.246079295873641968e-01 -8.311472833156585693e-02 -1.072300076484680176e-01 2.238946259021759033e-01 -3.188076019287109375e-01 -1.783255785703659058e-01 2.026068046689033508e-02 2.503546774387359619e-01 -7.495792116969823837e-03 3.963030874729156494e-01 -5.010577663779258728e-02 2.358439378440380096e-02 -6.841800361871719360e-02 1.640025973320007324e-01 -1.084859445691108704e-01
3.209252059459686279e-01 -3.003961145877838135e-01 4.243901968002319336e-01 2.246551513671875000e-01 -6.784506142139434814e-02 1.055597811937332153e-01 3.524481505155563354e-02 -2.652520239353179932e-01 -1.850780248641967773e-01 7.831057161092758179e-02 -1.177217215299606323e-01 -1.917464733123779297e-01 -4.899010434746742249e-02 -2.451047115027904510e-02 4.198970496654510498e-01 8.942485786974430084e-03 9.515257179737091064e-02 -4.104211181402206421e-02 -4.535024985671043396e-03 -7.101594656705856323e-02 -6.761962920427322388e-02 -3.950590640306472778e-02 1.139426231384277344e-01 7.130680978298187256e-02 1.797166913747787476e-01 -1.024172455072402954e-01 3.460763720795512199e-03 -1.073088962584733963e-02 2.393868565559387207e-02 5.540182068943977356e-02 3.337885737419128418e-01 1.430562883615493774e-01
2.910368740558624268e-01 -3.249126970767974854e-01 2.121993154287338257e-01 1.257925182580947876e-01 -9.822894632816314697e-02 1.957820802927017212e-01 1.106570959091186523e-01 -2.798079550266265869e-01 -5.940691754221916199e-02 3.851897269487380981e-02 -7.578063756227493286e-03 -3.036733269691467285e-01 -1.940950751304626465e-01 7.093741442076861858e-04 2.909410893917083740e-01 -9.709492325782775879e-02 -2.530577778816223145e-01 -2.107123583555221558e-01 -1.346202343702316284e-01 -9.130434691905975342e-02 -1.274610608816146851e-01 5.336036905646324158e-02 1.889240741729736328e-01 -4.943819716572761536e-02 2.208551615476608276e-01 -8.943022042512893677e-02 1.657859832048416138e-01 2.124803513288497925e-02 1.923135221004486084e-01 -5.057407543063163757e-02 2.544847726821899414e-01 -1.347510144114494324e-02
1.113186851143836975e-01 -3.652843236923217773e-01 2.293902337551116943e-01 1.589739769697189331e-01 7.632848620414733887e-02 -1.285012662410736084e-01 4.431749582290649414e-01 -5.920086428523063660e-02 -8.568961173295974731e-02 1.020733267068862915e-01 4.817993938922882080e-02 -1.788025200366973877e-01 -2.793829441070556641e-01 3.178226053714752197e-01 5.415367707610130310e-02 -3.026973903179168701e-01 -7.902571558952331543e-02 1.188625693321228027e-01 -1.128416582942008972e-01 -7.372144609689712524e-02 3.071705624461174011e-02 6.722348742187023163e-03 -2.994966208934783936e-01 -1.940126866102218628e-01 -1.214917674660682678e-01 -9.668925404548645020e-02 9.111373126506805420e-02 -5.417900159955024719e-02 -8.200906962156295776e-02 4.086244385689496994e-03 1.478874590247869492e-02 1.384976506233215332e-01
-4.388020560145378113e-02 -6.161822751164436340e-02 4.984857887029647827e-02 9.406554698944091797e-02 -9.929414838552474976e-02 1.178495734930038452e-01 2.243817895650863647e-01 -1.151414364576339722e-01 -3.927703797817230225e-01 -2.946100011467933655e-02 -8.116111904382705688e-02 9.201980382204055786e-02 -3.479358851909637451e-01 7.901576906442642212e-02 -1.894964873790740967e-01 -6.242137029767036438e-02 -1.472497284412384033e-01 1.154922470450401306e-01 -8.662845194339752197e-02 5.516040697693824768e-02 -1.026935800909996033e-01 -2.612867951393127441e-01 -2.949068248271942139e-01 -3.993225097656250000e-02 4.540510475635528564e-01 -1.967246979475021362e-01 2.720338106155395508e-01 -9.721328318119049072e-02 -3.335856646299362183e-02 9.935300797224044800e-02 6.204753182828426361e-03 7.749055325984954834e-02
-3.867456689476966858e-02 -1.144454628229141235e-01 2.448062300682067871e-01 -4.955612495541572571e-02 -1.069108620285987854e-01 -1.013876348733901978e-01 3.112801015377044678e-01 -1.200140789151191711e-01 -1.718370616436004639e-01 -4.005999490618705750e-02 -7.263693213462829590e-02 -2.066041827201843262e-01 -4.443057775497436523e-01 1.141414642333984375e-01 -5.711646378040313721e-02 -3.458447456359863281e-01 3.980659693479537964e-02 1.504988223314285278e-01 -1.132027953863143921e-01 9.332055598497390747e-02 -1.733065992593765259e-01 1.344739794731140137e-01 -1.705760508775711060e-01 -1.294562369585037231e-01 1.810201704502105713e-01 1.344662010669708252e-01 1.708710938692092896e-01 -1.761266887187957764e-01 -3.062340989708900452e-02 1.149217132478952408e-03 3.280210494995117188e-01 -1.351890265941619873e-01
8.312299847602844238e-02 -6.590636074542999268e-02 1.194427255541086197e-02 -9.817738831043243408e-02 -2.773832082748413086e-01 -1.016701385378837585e-01 -1.131306402385234833e-02 -1.202511861920356750e-01 -7.456737011671066284e-02 7.166235148906707764e-02 -2.280163913965225220e-01 -1.283731013536453247e-01 -2.187129855155944824e-01 4.159303382039070129e-02 4.012503325939178467e-01 -1.633543223142623901e-01 5.547336861491203308e-02 -4.608508199453353882e-02 -4.466699436306953430e-02 1.452827006578445435e-01 -1.494586765766143799e-01 -1.384857743978500366e-01 -3.502750098705291748e-01 -1.991907358169555664e-01 2.844701111316680908e-01 1.661876738071441650e-01 -6.299336673691868782e-04 3.012750446796417236e-01 9.059212170541286469e-03 1.436064988374710083e-01 3.159914612770080566e-01 -9.288062155246734619e-02
6.420386582612991333e-02 -1.268332004547119141e-01 -2.383511513471603394e-03 3.143241107463836670e-01 -1.839828342199325562e-01 3.133240342140197754e-02 1.228551194071769714e-01 1.127762943506240845e-01 -1.940018385648727417e-01 9.630083292722702026e-02 -3.489401638507843018e-01 -2.162349782884120941e-02 4.769423231482505798e-02 2.735535502433776855e-01 2.940869927406311035e-01 -1.015217229723930359e-01 5.760500580072402954e-02 -1.671037673950195312e-01 7.243492640554904938e-03 -1.827988773584365845e-02 -2.354354709386825562e-01 5.697833374142646790e-03 6.332559883594512939e-02 -2.322833240032196045e-01 5.059289932250976562e-02 -1.005605608224868774e-01 4.562976062297821045e-01 5.327097140252590179e-03 -6.962222605943679810e-02 -1.573272943496704102e-01 -2.161761000752449036e-02 2.815565466880798340e-01
1.326581835746765137e-01 -2.310421019792556763e-01 3.428953588008880615e-01 9.345234185457229614e-02 -8.797208219766616821e-02 3.332934677600860596e-01 2.003326117992401123e-01 -1.772228777408599854e-01 1.744287610054016113e-01 1.485697329044342041e-01 -1.572629511356353760e-01 -1.861817091703414917e-01 9.014493785798549652e-03 3.108077943325042725e-01 1.612830609083175659e-01 -1.657777428627014160e-01 1.724374592304229736e-01 2.715331315994262695e-01 -6.699945032596588135e-02 1.330027729272842407e-01 -1.369191855192184448e-01 4.853129386901855469e-02 -2.574878558516502380e-02 1.432464271783828735e-01 1.678561568260192871e-01 1.282230578362941742e-02 -1.510085165500640869e-02 -1.414811462163925171e-01 -2.265089154243469238e-01 -2.954380400478839874e-02 3.118251264095306396e-02 2.839197218418121338e-01
-8.564508706331253052e-02 -2.746525406837463379e-01 2.547542154788970947e-01 1.978769153356552124e-01 -4.489520788192749023e-01 -8.900377154350280762e-02 5.378446355462074280e-02 -7.673819363117218018e-02 9.000092744827270508e-03 9.018264710903167725e-02 -2.157882899045944214e-01 -3.886660635471343994e-01 -7.221000641584396362e-02 -9.693492949008941650e-02 1.894513964653015137e-01 -4.578770324587821960e-02 1.416461020708084106e-01 1.475998014211654663e-01 -5.325020849704742432e-02 -1.558170318603515625e-01 1.080289930105209351e-01 1.469889283180236816e-01 1.984890364110469818e-02 9.310642629861831665e-02 3.017749488353729248e-01 -6.194087490439414978e-02 2.854492366313934326e-01 -1.026361137628555298e-01 5.952824652194976807e-02 1.616647094488143921e-01 -6.222328543663024902e-02 6.857235729694366455e-02
1.531459204852581024e-02 -4.569798409938812256e-01 8.644896000623703003e-02 -2.410150915384292603e-01 5.856718122959136963e-02 3.842857480049133301e-02 1.839256733655929565e-01 -6.732066720724105835e-02 -1.510267704725265503e-01 1.942740380764007568e-01 -4.607536830008029938e-03 -5.071369558572769165e-02 -2.235450893640518188e-01 3.839624524116516113e-01 -2.557926252484321594e-02 -4.122394323348999023e-02 1.466702073812484741e-01 2.191406935453414917e-01 8.225302398204803467e-02 -6.869088113307952881e-02 1.057197898626327515e-01 -1.229985579848289490e-01 -1.082846298813819885e-01 -2.508499920368194580e-01 -4.238050803542137146e-02 -1.800746917724609375e-01 6.378480046987533569e-02 -1.293657869100570679e-01 2.468721382319927216e-02 -2.307174801826477051e-01 1.763762831687927246e-01 3.118600845336914062e-01
2.256190925836563110e-01 -2.349937260150909424e-01 3.109792470932006836e-01 3.278671801090240479e-01 -1.996883898973464966e-01 1.187023296952247620e-01 1.320758182555437088e-02 -1.103148330003023148e-03 -8.835393190383911133e-02 -5.694466177374124527e-03 1.616866886615753174e-01 -3.262527585029602051e-01 -1.349565982818603516e-01 8.379486948251724243e-02 1.797785609960556030e-01 -1.639552414417266846e-01 -2.163262516260147095e-01 -1.775750964879989624e-01 8.994170464575290680e-03 -2.472930103540420532e-01 -3.168931603431701660e-02 -1.391161084175109863e-01 5.745490267872810364e-02 4.140353202819824219e-02 2.786267697811126709e-01 -1.968839317560195923e-01 1.886219233274459839e-01 -7.046021055430173874e-03 -3.198645263910293579e-02 6.734197959303855896e-03 3.022052347660064697e-01 -3.620630502700805664e-02
-1.399448513984680176e-01 -9.702515602111816406e-02 -3.104276722297072411e-03 8.507539331912994385e-02 -1.459484994411468506e-01 -4.732146859169006348e-03 2.101017236709594727e-01 -2.833347916603088379e-01 -1.855130344629287720e-01 9.403473138809204102e-02 -1.601734757423400879e-01 -1.052723824977874756e-01 -4.365288615226745605e-01 2.819910049438476562e-01 1.359948217868804932e-01 -8.115926384925842285e-02 -1.305372118949890137e-01 2.804692834615707397e-02 -3.256832361221313477e-01 -1.354491263628005981e-01 1.981650888919830322e-01 -5.904211662709712982e-03 -1.476361602544784546e-01 -2.609644234180450439e-01 1.080342307686805725e-01 -1.046941801905632019e-02 -1.741906553506851196e-01 3.190959393978118896e-01 -4.799000918865203857e-02 -4.841167107224464417e-02 -1.242195367813110352e-01 8.595043420791625977e-02
-5.881420895457267761e-02 6.304308027029037476e-02 3.550955057144165039e-01 4.952471703290939331e-02 -1.063651368021965027e-01 -4.400192946195602417e-02 2.173461914062500000e-01 1.316395401954650879e-01 -4.338813722133636475e-01 6.116165593266487122e-02 -1.849891096353530884e-01 2.261378243565559387e-02 -3.739389479160308838e-01 2.006187289953231812e-01 6.557335704565048218e-02 -9.293436887674033642e-04 -1.184836700558662415e-01 7.624872773885726929e-02 -2.246594429016113281e-01 8.453921973705291748e-02 2.837035953998565674e-01 -2.057485580444335938e-01 -8.657417446374893188e-02 4.366058483719825745e-02 2.992360889911651611e-01 -8.849482983350753784e-02 1.052010282874107361e-01 -1.015892252326011658e-01 -8.455146104097366333e-02 2.796539478003978729e-02 1.108677089214324951e-01 1.625460982322692871e-01
1.574764959514141083e-02 -2.355088293552398682e-01 -9.721919894218444824e-02 2.941370308399200439e-01 -1.864574551582336426e-01 1.353773195296525955e-02 1.575739681720733643e-01 -2.054563164710998535e-01 -3.782606124877929688e-01 3.971675410866737366e-02 -8.448249846696853638e-02 1.841520518064498901e-02 -2.471830993890762329e-01 1.114607453346252441e-01 -3.152796998620033264e-02 -2.811727821826934814e-01 9.731945395469665527e-02 -7.234571874141693115e-02 -2.986865341663360596e-01 2.535556070506572723e-02 -1.521334238350391388e-02 3.918891400098800659e-02 -1.281347274780273438e-01 3.215585649013519287e-02 7.786200940608978271e-02 -3.121023438870906830e-02 3.183806240558624268e-01 -1.829215586185455322e-01 -2.384490817785263062e-01 -1.385941728949546814e-02 2.477511614561080933e-01 -2.377879023551940918e-01
3.771367296576499939e-02 -2.626509219408035278e-02 7.037168741226196289e-02 1.207820046693086624e-02 -3.957502841949462891e-01 3.461929783225059509e-02 -5.362065881490707397e-02 4.513247311115264893e-02 -1.663492470979690552e-01 6.590700149536132812e-02 -1.026874855160713196e-01 -2.058375477790832520e-01 -4.013924598693847656e-01 9.076848626136779785e-02 2.534630894660949707e-01 -1.721837744116783142e-02 9.235396981239318848e-02 -9.962399303913116455e-02 -6.450230721384286880e-03 -1.517415493726730347e-01 -2.997058629989624023e-01 2.140541523694992065e-01 -2.481540739536285400e-01 7.883493602275848389e-02 3.164963126182556152e-01 -7.861287146806716919e-02 -1.869537234306335449e-01 6.094776093959808350e-02 -5.314700305461883545e-02 2.834436856210231781e-02 3.059091567993164062e-01 1.550876945257186890e-01
1.202071532607078552e-01 -1.616541594266891479e-01 6.031678989529609680e-02 1.461946368217468262e-01 -1.156115382909774780e-01 2.789318561553955078e-01 3.217207789421081543e-01 2.253262847661972046e-01 -9.815351665019989014e-02 1.671723425388336182e-01 1.341506689786911011e-01 3.011820092797279358e-02 -1.517801173031330109e-02 6.102515384554862976e-02 9.649229794740676880e-02 -2.293285131454467773e-01 -9.901805967092514038e-02 2.119860351085662842e-01 -3.018789589405059814e-01 -7.957431674003601074e-02 -4.111571982502937317e-02 2.219732478260993958e-02 -1.783877015113830566e-01 8.924492448568344116e-02 4.219931364059448242e-01 -7.859231904149055481e-03 1.545710265636444092e-01 -3.286480307579040527e-01 -9.733574837446212769e-02 -6.966117769479751587e-02 2.186387628316879272e-01 -1.654583960771560669e-02
-9.199921786785125732e-02 6.924459245055913925e-03 -1.481409817934036255e-01 -1.922441879287362099e-04 6.119047757238149643e-04 2.991496585309505463e-02 1.961853206157684326e-01 1.168527975678443909e-01 5.597092583775520325e-02 -4.001963511109352112e-02 -1.253958940505981445e-01 -1.525920927524566650e-01 -2.559649944305419922e-01 2.821093201637268066e-01 2.834460437297821045e-01 -2.261476069688796997e-01 2.017762213945388794e-01 3.414481878280639648e-01 -2.181571163237094879e-02 -1.148715913295745850e-01 -1.785054653882980347e-01 -1.426575332880020142e-01 2.163491249084472656e-01 -6.179739907383918762e-02 2.524587213993072510e-01 -2.792170345783233643e-01 3.027088344097137451e-01 -1.186406016349792480e-01 1.591984480619430542e-01 2.918066270649433136e-02 1.756420582532882690e-01 1.338209658861160278e-01
7.544026011601090431e-04 -3.676894307136535645e-02 1.320236921310424805e-01 6.431984901428222656e-02 -2.136825621128082275e-01 5.863197892904281616e-02 -6.356975995004177094e-03 3.543384000658988953e-02 -7.987000793218612671e-02 2.597177922725677490e-01 -7.142984122037887573e-02 -1.573691368103027344e-01 1.558226197957992554e-01 3.948330879211425781e-02 2.048682123422622681e-01 -1.664597988128662109e-01 2.147410809993743896e-01 -4.704698175191879272e-02 -4.289476573467254639e-01 -3.522460162639617920e-01 -2.872489094734191895e-01 -5.006771907210350037e-02 -8.670001477003097534e-02 2.683664672076702118e-02 4.398617744445800781e-01 2.544533461332321167e-02 3.545278310775756836e-02 -4.209720343351364136e-02 1.360726542770862579e-02 1.443522423505783081e-01 2.251168042421340942e-01 9.463395178318023682e-02
-5.266981944441795349e-02 -1.869676262140274048e-01 -8.362964540719985962e-02 9.964971989393234253e-02 -1.163470372557640076e-01 -7.878733426332473755e-02 -8.490839600563049316e-02 -9.711248427629470825e-02 -1.970449239015579224e-01 -4.795755073428153992e-02 -2.428117692470550537e-01 -8.222509920597076416e-02 -1.032371893525123596e-01 1.102596148848533630e-01 2.076968401670455933e-01 -9.523334354162216187e-02 1.257513016462326050e-01 -5.666005611419677734e-02 -6.989578157663345337e-02 -3.991229236125946045e-01 -5.542201176285743713e-02 1.646699160337448120e-01 -6.543789803981781006e-02 -1.660505384206771851e-01 2.688808143138885498e-01 1.409858763217926025e-01 2.654310166835784912e-01 1.482647955417633057e-01 2.614591503515839577e-03 -2.307127118110656738e-01 1.418202072381973267e-01 4.731638133525848389e-01
1.090775802731513977e-01 -4.225204288959503174e-01 -4.778470098972320557e-02 -1.659988015890121460e-01 -1.964828372001647949e-02 2.910226881504058838e-01 6.907252222299575806e-02 1.703988201916217804e-02 -6.909528374671936035e-02 2.123016417026519775e-01 -2.444524317979812622e-01 1.515356600284576416e-01 9.295266121625900269e-02 2.726662755012512207e-01 3.248148411512374878e-02 -2.047837944701313972e-03 3.977814018726348877e-01 -3.127845469862222672e-03 -4.895360022783279419e-02 1.194171532988548279e-01 6.567896157503128052e-02 -2.618422210216522217e-01 -8.626668155193328857e-02 5.467936396598815918e-02 1.820537298917770386e-01 6.656961143016815186e-02 2.989024221897125244e-01 -1.027580127120018005e-01 8.518410846590995789e-03 -1.670598052442073822e-02 2.576183974742889404e-01 1.028895527124404907e-01
2.647854089736938477e-01 -4.908033087849617004e-02 -4.821592569351196289e-02 2.991945743560791016e-01 -1.461945772171020508e-01 1.710655093193054199e-01 2.333716005086898804e-01 -5.927597358822822571e-02 -2.355908155441284180e-01 1.049617081880569458e-01 -2.110546678304672241e-01 4.634625092148780823e-02 -3.211812674999237061e-01 1.837761253118515015e-01 1.232357975095510483e-02 -1.894831955432891846e-01 1.999575644731521606e-01 8.756586164236068726e-02 -3.977151811122894287e-01 -1.197422817349433899e-01 -9.215157479047775269e-02 6.271790713071823120e-02 -1.327699422836303711e-01 -1.006994768977165222e-02 1.574841141700744629e-02 3.245291113853454590e-02 1.635280102491378784e-01 -2.343503534793853760e-01 7.972116768360137939e-02 -1.205184012651443481e-01 1.404938101768493652e-01 -2.586969733238220215e-01
1.816635578870773315e-01 -1.824265718460083008e-01 2.815921008586883545e-01 5.031948164105415344e-02 2.117621898651123047e-02 2.139114737510681152e-01 5.440683662891387939e-02 4.992023110389709473e-02 3.038294147700071335e-03 2.312267869710922241e-01 -1.149730384349822998e-01 -1.691779121756553650e-02 1.925284788012504578e-02 2.617704868316650391e-01 1.626593805849552155e-02 -1.546545475721359253e-01 -1.521456092596054077e-01 2.106629610061645508e-01 -2.492135614156723022e-01 1.187498569488525391e-01 3.247986361384391785e-02 9.208741784095764160e-02 -1.926704347133636475e-01 -5.180203169584274292e-02 1.350303590297698975e-01 2.124023586511611938e-01 4.834578335285186768e-01 -2.203063964843750000e-01 -5.084591731429100037e-02 1.466971933841705322e-01 4.421186819672584534e-02 2.746382057666778564e-01
6.526491045951843262e-02 -3.510335981845855713e-01 -5.668456852436065674e-02 3.757039308547973633e-01 -2.150407284498214722e-01 1.256691813468933105e-01 -1.770771108567714691e-02 -9.561562538146972656e-02 -6.308785080909729004e-02 1.010350808501243591e-01 -1.241184920072555542e-01 9.174205362796783447e-02 -4.314394295215606689e-02 2.994718253612518311e-01 1.608121991157531738e-01 -1.449767947196960449e-01 4.541953280568122864e-02 -5.928413197398185730e-02 -1.342402249574661255e-01 -4.040009528398513794e-02 -2.824554741382598877e-01 -1.392718963325023651e-02 -1.395761966705322266e-01 -3.705460727214813232e-01 2.581562474370002747e-02 -4.996176064014434814e-02 1.482563018798828125e-01 2.800942957401275635e-01 -5.483170505613088608e-03 -5.437292903661727905e-02 2.041175812482833862e-01 2.645513117313385010e-01
7.912893593311309814e-02 -2.683762907981872559e-01 -2.431429747957736254e-04 1.464951783418655396e-01 1.337168961763381958e-01 7.764909416437149048e-02 9.126710891723632812e-02 -2.550804615020751953e-01 7.341114338487386703e-03 -2.555673122406005859e-01 -8.906099200248718262e-02 -3.097546696662902832e-01 -2.266241163015365601e-01 1.349952369928359985e-01 3.557408750057220459e-01 -1.306963562965393066e-01 3.678220137953758240e-02 5.468413233757019043e-02 -9.253120981156826019e-03 -2.111933939158916473e-02 -1.731953322887420654e-01 -2.624108083546161652e-02 -7.163229584693908691e-02 -3.116630017757415771e-02 2.140581905841827393e-01 2.916013300418853760e-01 3.169213533401489258e-01 1.837662607431411743e-01 -9.464049339294433594e-02 -1.168116331100463867e-01 2.993322014808654785e-01 -3.946278616786003113e-02
1.519598364830017090e-01 -1.878733187913894653e-01 -1.019785739481449127e-02 2.545093744993209839e-02 -2.633354365825653076e-01 3.065717816352844238e-01 9.394320845603942871e-02 -1.292165815830230713e-01 -2.711521685123443604e-01 2.583783268928527832e-01 -8.159234374761581421e-02 -3.396924138069152832e-01 3.045941889286041260e-02 -1.253832429647445679e-01 1.424990147352218628e-01 1.283263042569160461e-02 -1.778166592121124268e-01 -7.814450655132532120e-04 4.869722574949264526e-02 -5.019852519035339355e-02 -3.019573390483856201e-01 -1.876254379749298096e-01 5.391876772046089172e-02 -1.846037656068801880e-01 1.286653280258178711e-01 2.535158395767211914e-01 2.479068636894226074e-01 -1.133009567856788635e-01 -8.118200115859508514e-03 6.225032731890678406e-02 3.059530258178710938e-01 -3.049667226150631905e-03
2.433887310326099396e-02 -2.392004132270812988e-01 4.310788959264755249e-02 -4.091745615005493164e-02 -1.215618103742599487e-01 -2.254160344600677490e-01 1.653573065996170044e-01 -1.036609783768653870e-01 -8.642743527889251709e-02 2.915229275822639465e-02 -1.548565179109573364e-01 -3.908123970031738281e-01 1.785477995872497559e-01 3.488625288009643555e-01 2.125815898180007935e-01 -2.332947589457035065e-02 1.000318229198455811e-01 -6.287010014057159424e-02 -3.742467164993286133e-01 -8.489836752414703369e-02 -1.442005783319473267e-01 1.489284634590148926e-01 -2.348501533269882202e-01 -4.593563452363014221e-02 2.480250895023345947e-01 7.443891465663909912e-02 -1.670350879430770874e-01 9.994765371084213257e-02 -1.069263294339179993e-01 -1.032064631581306458e-01 3.544488549232482910e-02 2.467215806245803833e-01
1.183616593480110168e-01 -3.160615861415863037e-01 4.526879787445068359e-01 -1.885956823825836182e-01 -1.789830923080444336e-01 -1.252775639295578003e-01 3.304217010736465454e-02 2.590141594409942627e-01 -4.987908899784088135e-01 1.220141574740409851e-01 -1.404425054788589478e-01 -6.171135976910591125e-02 -1.861959695816040039e-01 1.198067218065261841e-01 -2.578051574528217316e-02 8.010829240083694458e-02 -5.405155941843986511e-02 -6.843478977680206299e-02 -2.572016045451164246e-02 -1.034694537520408630e-01 -7.928660511970520020e-02 -4.145073890686035156e-02 7.097327709197998047e-02 -1.734795421361923218e-01 2.945000231266021729e-01 -2.482855878770351410e-02 8.009316772222518921e-02 -9.358548372983932495e-02 -1.397491712123155594e-02 -8.656832575798034668e-02 3.572610020637512207e-02 1.130476519465446472e-01
4.536594450473785400e-02 -1.917803734540939331e-01 -7.365369703620672226e-03 4.264017343521118164e-01 -2.170253098011016846e-01 1.691816598176956177e-01 9.464257955551147461e-02 9.425228089094161987e-02 -3.598376736044883728e-02 1.717593520879745483e-01 -1.724108159542083740e-01 1.555207464843988419e-02 -1.593867093324661255e-01 3.290752172470092773e-01 2.026686072349548340e-01 -1.076210141181945801e-01 1.288268417119979858e-01 -3.475456312298774719e-02 -7.975301146507263184e-02 -9.889946132898330688e-02 -3.103460073471069336e-01 -9.735281765460968018e-02 3.139729425311088562e-02 -2.581523358821868896e-01 -4.211595281958580017e-02 1.109813079237937927e-01 2.405182421207427979e-01 1.941433250904083252e-01 -4.459249321371316910e-03 -7.397766411304473877e-02 7.574989646673202515e-02 3.322394192218780518e-01
2.384659796953201294e-01 -1.240799203515052795e-01 1.924160420894622803e-01 -5.915968120098114014e-02 -2.119547724723815918e-01 2.448219358921051025e-01 1.017921194434165955e-01 -2.895201183855533600e-02 -1.052508801221847534e-01 1.724496930837631226e-01 -2.525909543037414551e-01 -1.534788757562637329e-01 -2.774047432467341423e-03 1.857791841030120850e-01 9.519258886575698853e-02 6.542153656482696533e-02 1.171258389949798584e-01 1.689898073673248291e-01 -1.633934974670410156e-01 -1.103222072124481201e-01 2.356430888175964355e-02 -2.268436700105667114e-01 5.959093198180198669e-02 9.829109162092208862e-02 5.513848066329956055e-01 -2.472483217716217041e-01 3.274295851588249207e-02 -1.631437242031097412e-01 2.182237356901168823e-01 -1.245855540037155151e-02 8.931712806224822998e-02 -1.203496847301721573e-02
-2.808540761470794678e-01 -1.876010932028293610e-02 1.337512880563735962e-01 1.671528629958629608e-02 -9.848113171756267548e-03 -8.834502100944519043e-02 3.448450565338134766e-01 1.151664927601814270e-01 -9.013006836175918579e-02 2.423719018697738647e-01 3.451839834451675415e-02 -2.300815433263778687e-01 -2.300427854061126709e-02 1.001692265272140503e-01 6.266374140977859497e-02 -3.729108348488807678e-02 -1.682556569576263428e-01 -2.555090002715587616e-02 6.015670672059059143e-02 1.546007543802261353e-01 -3.251529037952423096e-01 -2.265784889459609985e-01 -5.579481646418571472e-02 -2.081468254327774048e-01 4.234757423400878906e-01 -1.025999933481216431e-01 3.060878813266754150e-01 9.900060296058654785e-02 -1.212995201349258423e-01 8.033885806798934937e-02 1.726631373167037964e-01 1.460362374782562256e-01
2.073720395565032959e-01 -1.316612660884857178e-01 1.009619561955332756e-03 1.070080474019050598e-01 -2.631597816944122314e-01 2.223069220781326294e-01 2.750593125820159912e-01 -1.231702789664268494e-01 5.057741329073905945e-02 -4.215373098850250244e-02 -1.451942622661590576e-01 -7.930281758308410645e-02 -1.146778184920549393e-02 1.503913402557373047e-01 1.557391285896301270e-01 -2.295588254928588867e-01 -2.094626724720001221e-01 9.219961613416671753e-02 -9.969190508127212524e-02 -1.988104581832885742e-01 6.974530871957540512e-03 3.732289373874664307e-02 -3.618462979793548584e-01 2.355317026376724243e-02 4.187179207801818848e-01 -1.879518181085586548e-01 -5.192443355917930603e-02 -2.440758347511291504e-01 2.577053606510162354e-01 -3.072103718295693398e-03 1.102306395769119263e-01 -3.227119147777557373e-02
-2.051331400871276855e-01 -1.902742087841033936e-01 -1.044900044798851013e-01 1.290332823991775513e-01 -2.249183598905801773e-04 1.957352608442306519e-01 3.865929692983627319e-02 -1.497801691293716431e-01 -2.359026521444320679e-01 1.641877889633178711e-01 -1.022547036409378052e-01 -6.283862888813018799e-02 -3.357129096984863281e-01 4.279885590076446533e-01 1.329434216022491455e-01 1.776454225182533264e-02 -2.006112039089202881e-01 -2.068140208721160889e-01 5.227781087160110474e-02 1.304443478584289551e-01 4.999233409762382507e-02 7.577848434448242188e-02 -2.174040228128433228e-01 5.916666239500045776e-02 4.038030505180358887e-01 -1.200567260384559631e-01 -3.279776871204376221e-02 -9.535382688045501709e-02 4.883183538913726807e-02 -2.026858329772949219e-01 6.930377334356307983e-02 -1.528002619743347168e-01
-2.581776864826679230e-02 -2.590224742889404297e-01 1.743858009576797485e-01 -2.069392353296279907e-01 2.465040236711502075e-02 -5.986533686518669128e-02 -1.130516454577445984e-01 -2.215491980314254761e-01 -3.281627297401428223e-01 3.420661389827728271e-01 2.118926309049129486e-02 -2.056013494729995728e-01 9.169036895036697388e-02 1.890673637390136719e-01 1.490612477064132690e-01 -1.221377775073051453e-01 1.777071505784988403e-01 1.945219486951828003e-01 5.426924675703048706e-02 3.009718284010887146e-02 1.044060811400413513e-01 1.673534065485000610e-01 -2.011752426624298096e-01 -2.923748791217803955e-01 3.442308306694030762e-01 1.690772175788879395e-01 2.119462788105010986e-01 -3.058976680040359497e-02 -3.692810237407684326e-02 6.551326811313629150e-02 -7.371512707322835922e-03 -8.635984361171722412e-02
6.671057641506195068e-02 -3.714679181575775146e-01 2.367962449789047241e-01 -1.994378268718719482e-01 -1.402657330036163330e-01 1.113980859518051147e-01 1.524642705917358398e-01 1.372206062078475952e-01 -3.346811532974243164e-01 -2.007853388786315918e-01 -1.100269928574562073e-01 -8.292048424482345581e-02 -3.024356067180633545e-01 2.560168802738189697e-01 1.694547832012176514e-01 -1.662250161170959473e-01 -2.271977020427584648e-03 1.926112025976181030e-01 1.400372684001922607e-01 -2.287724986672401428e-02 2.335904836654663086e-01 2.055957466363906860e-01 -8.820999413728713989e-02 -3.358209878206253052e-02 4.906276240944862366e-02 -2.037259936332702637e-01 -4.179188981652259827e-02 1.176098659634590149e-01 9.149707853794097900e-02 -6.215994805097579956e-02 1.283027082681655884e-01 2.274219542741775513e-01
2.836900651454925537e-01 7.734844833612442017e-02 2.156956791877746582e-01 2.407924085855484009e-01 -1.818732917308807373e-01 6.636752933263778687e-02 1.177124455571174622e-01 -9.022399038076400757e-02 -6.925043649971485138e-03 1.079529449343681335e-01 -6.113880872726440430e-02 -2.545934021472930908e-01 -1.651002615690231323e-01 2.989937365055084229e-01 1.997623294591903687e-01 -1.142862960696220398e-01 1.353482306003570557e-01 -4.745405167341232300e-02 -1.946043409407138824e-02 1.269023120403289795e-01 1.702365428209304810e-01 1.691610217094421387e-01 7.503863424062728882e-02 -1.983830481767654419e-01 2.692624032497406006e-01 1.691185384988784790e-01 2.242058962583541870e-01 1.269201785326004028e-01 -3.093220293521881104e-02 -3.871848881244659424e-01 -1.704976856708526611e-01 1.123300567269325256e-01
1.504729986190795898e-01 -1.889403164386749268e-01 2.856808602809906006e-01 -1.421623677015304565e-01 -1.727992445230484009e-01 -1.098384335637092590e-01 1.751341819763183594e-01 4.908620193600654602e-02 -5.250501036643981934e-01 1.626434922218322754e-01 -2.887416481971740723e-01 -6.138736382126808167e-02 -1.410712152719497681e-01 9.040371328592300415e-02 -8.107751607894897461e-02 7.468476425856351852e-03 1.028199866414070129e-01 -9.832426160573959351e-02 -4.272612184286117554e-02 -4.697381705045700073e-02 2.550706267356872559e-01 -8.488047868013381958e-03 4.106555506587028503e-02 -1.149544492363929749e-01 2.215577512979507446e-01 -6.597495824098587036e-02 3.013344407081604004e-01 1.800948381423950195e-02 1.009078044444322586e-02 -2.473717331886291504e-01 -5.983909592032432556e-03 1.750794798135757446e-01
2.995596826076507568e-01 -1.343040168285369873e-01 2.046606242656707764e-01 2.306562364101409912e-01 -8.609990775585174561e-02 1.327883899211883545e-01 1.170103400945663452e-01 8.715174347162246704e-02 -2.557472288608551025e-01 2.233479768037796021e-01 5.552897229790687561e-02 -7.455307245254516602e-02 -1.938942819833755493e-01 2.093568891286849976e-01 -2.353880368173122406e-02 -2.018311023712158203e-01 -2.209891229867935181e-01 2.298655211925506592e-01 -2.231711596250534058e-01 -7.347821444272994995e-02 2.741817757487297058e-02 -1.174938827753067017e-01 -2.889956235885620117e-01 -1.145943626761436462e-01 3.155378401279449463e-01 -2.842409722506999969e-02 -6.795087456703186035e-02 -1.348666697740554810e-01 -3.438913077116012573e-02 -3.069368302822113037e-01 1.299809515476226807e-01 2.461458370089530945e-02
-2.157190069556236267e-02 -2.885978668928146362e-02 1.470098197460174561e-01 1.144226863980293274e-01 -2.493177354335784912e-01 1.496577262878417969e-01 2.500944733619689941e-01 1.148264408111572266e-01 -1.096387207508087158e-01 -6.357564032077789307e-02 -1.161055266857147217e-01 -4.426173493266105652e-02 -2.963472008705139160e-01 3.578822612762451172e-01 1.603115350008010864e-01 -1.922480612993240356e-01 -1.545911282300949097e-01 3.127170354127883911e-02 -1.466303169727325439e-01 -9.800207614898681641e-02 1.039045006036758423e-01 -2.223386615514755249e-02 -3.543984293937683105e-01 -3.333027958869934082e-01 -2.851125970482826233e-02 6.643052399158477783e-02 1.804404258728027344e-01 -3.264018297195434570e-01 -1.574705839157104492e-01 -1.366844028234481812e-01 -2.233258821070194244e-02 -3.720147907733917236e-02
6.275693885982036591e-03 -2.070244699716567993e-01 -2.203823998570442200e-02 1.805060803890228271e-01 1.132596954703330994e-01 1.391722708940505981e-01 -9.873595088720321655e-02 -8.348549157381057739e-02 -2.340831458568572998e-01 -3.799378871917724609e-02 -9.348367154598236084e-02 -5.239610075950622559e-01 -7.229468226432800293e-02 1.964919269084930420e-01 2.508245110511779785e-01 -3.226082026958465576e-02 -2.850843966007232666e-02 2.940888702869415283e-01 -3.579128906130790710e-02 8.493201434612274170e-02 -2.613318264484405518e-01 1.048655528575181961e-02 -6.889962404966354370e-02 -2.089911885559558868e-02 1.545271873474121094e-01 -2.614096039906144142e-03 1.243819594383239746e-01 2.091639041900634766e-01 -4.915777966380119324e-02 1.047164015471935272e-02 4.140903055667877197e-01 3.646541014313697815e-02
-8.545964211225509644e-02 -5.335420370101928711e-01 9.829499572515487671e-02 -2.138288915157318115e-01 -3.455733507871627808e-02 1.378189474344253540e-01 7.355687022209167480e-02 -8.590777963399887085e-02 -6.205242127180099487e-02 -6.312936544418334961e-02 1.257483363151550293e-01 -3.564034402370452881e-01 -3.745298460125923157e-02 7.990082353353500366e-02 2.301533818244934082e-01 -2.321648783981800079e-02 1.325278729200363159e-02 1.298731267452239990e-01 2.845943868160247803e-01 -2.406496182084083557e-02 2.050479054450988770e-01 -1.165649369359016418e-01 -2.060924172401428223e-01 2.337367273867130280e-03 4.387445151805877686e-01 -5.559832230210304260e-02 4.570870101451873779e-02 -5.525876767933368683e-03 -1.861659623682498932e-02 6.842359900474548340e-02 6.157740578055381775e-02 6.665062904357910156e-02
1.114668101072311401e-01 -3.743553161621093750e-01 -7.690544426441192627e-02 2.175854146480560303e-01 -3.430064618587493896e-01 2.559988200664520264e-01 3.600014001131057739e-02 -1.127241626381874084e-01 -8.254675567150115967e-02 -1.111962571740150452e-01 1.567433923482894897e-01 -1.216181069612503052e-01 -1.601103693246841431e-01 2.570461630821228027e-01 1.134126260876655579e-01 -1.697730571031570435e-01 1.176533382385969162e-02 2.590140700340270996e-02 -1.487862318754196167e-01 1.276615262031555176e-01 -2.179710865020751953e-01 1.544110029935836792e-01 -2.247698307037353516e-01 -2.425781935453414917e-01 1.178655028343200684e-02 2.320560067892074585e-02 2.636922001838684082e-01 2.034291028976440430e-01 -1.428148001432418823e-01 -7.988585531711578369e-02 9.161009453237056732e-03 2.159452736377716064e-01
5.413370206952095032e-02 -1.764448881149291992e-01 1.972856372594833374e-01 1.870933175086975098e-01 3.719153627753257751e-02 2.493316382169723511e-01 2.482978254556655884e-01 -5.537098273634910583e-02 -2.179194390773773193e-01 2.750737406313419342e-02 -2.513138651847839355e-01 -6.221613846719264984e-03 -1.200108528137207031e-01 2.590323984622955322e-01 -9.533687680959701538e-02 -6.389686465263366699e-02 5.731750652194023132e-02 9.674518369138240814e-03 7.994189113378524780e-02 6.960675865411758423e-02 1.181316599249839783e-01 6.314228288829326630e-03 -3.492439687252044678e-01 3.816554695367813110e-02 5.140959024429321289e-01 -1.516835689544677734e-01 -3.806330263614654541e-02 -1.976268589496612549e-01 1.536237001419067383e-01 1.830152124166488647e-01 1.431672573089599609e-01 -1.383932773023843765e-02
-1.185337305068969727e-01 -2.783998548984527588e-01 1.396586298942565918e-01 1.393661797046661377e-01 -1.964278370141983032e-01 1.310373693704605103e-01 -4.222496412694454193e-03 1.875273883342742920e-01 -2.948420643806457520e-01 -4.715053737163543701e-02 -1.635211259126663208e-01 -3.308470174670219421e-02 -1.178054660558700562e-01 2.427077442407608032e-01 1.225876882672309875e-01 -1.999457180500030518e-01 7.337673753499984741e-02 -5.590127781033515930e-02 7.897836714982986450e-02 4.103673994541168213e-02 -2.378681302070617676e-02 7.545120269060134888e-02 -2.567310631275177002e-01 7.562649250030517578e-02 3.040753304958343506e-01 1.369518488645553589e-01 2.010835409164428711e-01 2.171283960342407227e-02 4.010293483734130859e-01 -2.370837181806564331e-01 -5.825513601303100586e-02 2.587018311023712158e-01
2.170462310314178467e-01 -2.735445201396942139e-01 3.892188668251037598e-01 1.200100779533386230e-01 5.145817250013351440e-02 2.137536704540252686e-01 6.580292433500289917e-02 1.671491749584674835e-02 1.668418347835540771e-01 1.250904053449630737e-01 -2.920557856559753418e-01 -2.309347130358219147e-02 -1.961523666977882385e-02 4.878699481487274170e-01 1.154127120971679688e-01 -2.804148495197296143e-01 2.249742485582828522e-02 1.360789686441421509e-01 4.035024344921112061e-02 -5.559460073709487915e-02 -1.696210540831089020e-02 -1.634114980697631836e-02 -2.228149175643920898e-01 7.286022603511810303e-02 2.161660045385360718e-01 -1.646648347377777100e-01 4.543800279498100281e-02 -3.309278935194015503e-02 7.460410241037607193e-03 1.502363234758377075e-01 9.915261715650558472e-02 1.041273549199104309e-01
-1.897489652037620544e-02 -2.935057580471038818e-01 1.444780677556991577e-01 -2.981873974204063416e-02 -1.682576239109039307e-01 3.411014974117279053e-01 1.141779944300651550e-01 -1.368640065193176270e-01 -3.102917373180389404e-01 6.607510894536972046e-02 6.015973538160324097e-02 -6.202936172485351562e-02 -2.059780061244964600e-01 9.495224803686141968e-02 1.925833970308303833e-01 -7.590971887111663818e-02 2.726327478885650635e-01 4.645956307649612427e-02 -7.119512651115655899e-03 3.613431751728057861e-01 -5.269288271665573120e-02 -3.283783793449401855e-02 -3.447380661964416504e-01 8.705069869756698608e-02 9.168805181980133057e-02 -3.176111876964569092e-01 1.405089721083641052e-02 -3.641194477677345276e-02 9.998758137226104736e-02 -1.104739829897880554e-01 1.121977046132087708e-01 1.729563176631927490e-01
-3.546806573867797852e-01 -2.090596109628677368e-01 2.126378417015075684e-01 1.172467619180679321e-01 -2.341621816158294678e-01 1.440577208995819092e-01 -1.746211200952529907e-01 -1.151698268949985504e-02 -3.133447170257568359e-01 2.713707648217678070e-02 6.950846407562494278e-03 -2.889807522296905518e-01 -1.580885611474514008e-02 3.181279897689819336e-01 1.176123544573783875e-01 -2.117605656385421753e-01 4.432120919227600098e-02 3.087656572461128235e-02 5.226523056626319885e-02 -2.507529780268669128e-02 -4.519730806350708008e-02 9.616690874099731445e-02 -1.254685968160629272e-01 -3.198271989822387695e-02 1.059671416878700256e-01 5.859570950269699097e-02 2.902978658676147461e-01 -5.909392982721328735e-02 3.428289890289306641e-01 -2.337425202131271362e-01 3.466322645545005798e-02 1.121771857142448425e-01
5.808976665139198303e-02 -2.688435912132263184e-01 1.524736881256103516e-01 2.231848090887069702e-01 -5.144829303026199341e-02 1.771880835294723511e-01 1.165306717157363892e-01 -1.694065332412719727e-01 -2.109309732913970947e-01 4.490847885608673096e-02 1.233820840716362000e-01 -1.573016643524169922e-01 -2.256287336349487305e-01 5.680874735116958618e-02 1.526312679052352905e-01 -1.231707930564880371e-01 -3.397760689258575439e-01 -2.584329545497894287e-01 -1.274492144584655762e-01 -1.809962540864944458e-01 -3.053450398147106171e-02 -1.471904814243316650e-01 -4.374680668115615845e-02 2.899010106921195984e-02 4.976144134998321533e-01 -2.425076067447662354e-01 1.517569273710250854e-01 3.754224628210067749e-02 -1.875232532620429993e-02 6.519304215908050537e-02 2.321365848183631897e-02 5.735720321536064148e-02
-4.107778891921043396e-02 5.841177329421043396e-02 1.827866286039352417e-01 8.549001067876815796e-02 -2.494844794273376465e-01 5.592471957206726074e-01 -2.399522811174392700e-03 -2.764061652123928070e-02 -3.198374509811401367e-01 2.680843174457550049e-01 4.946303740143775940e-02 -1.234031245112419128e-01 -1.356087327003479004e-01 2.884566187858581543e-01 1.590562462806701660e-01 2.529000863432884216e-02 8.776944130659103394e-02 1.353411003947257996e-02 1.740219816565513611e-02 1.195630803704261780e-01 6.834024190902709961e-02 1.776438653469085693e-01 -1.397773623466491699e-01 -3.670359775424003601e-02 2.130745202302932739e-01 -1.281822174787521362e-01 1.717790029942989349e-02 -2.678896188735961914e-01 1.198637485504150391e-01 -1.668431758880615234e-01 5.293807759881019592e-02 2.326019853353500366e-02
1.266081035137176514e-01 -1.806746721267700195e-01 2.486115694046020508e-01 3.701222687959671021e-02 -1.218546107411384583e-01 2.719796299934387207e-01 -6.007865816354751587e-02 -1.546185910701751709e-01 -1.417101919651031494e-01 3.657786250114440918e-01 -2.914868593215942383e-01 -9.382343292236328125e-02 -4.240111410617828369e-01 1.797571182250976562e-01 1.191285848617553711e-01 3.103655017912387848e-02 7.113342732191085815e-02 -6.564000248908996582e-02 6.934525072574615479e-02 4.063411802053451538e-02 -1.273844540119171143e-01 1.212611049413681030e-01 -1.702495664358139038e-01 1.289688795804977417e-01 2.695027589797973633e-01 -2.063896358013153076e-01 -6.695535033941268921e-02 1.186640560626983643e-02 9.089469909667968750e-02 -1.593348681926727295e-01 1.668760627508163452e-01 1.522787511348724365e-01
5.469183623790740967e-02 -3.669411540031433105e-01 -1.199257373809814453e-01 3.031129240989685059e-01 -2.343466281890869141e-01 2.897065877914428711e-01 1.263272762298583984e-01 -1.330255120992660522e-01 -7.188811898231506348e-02 -2.520582079887390137e-02 -3.554547438398003578e-04 -1.443349663168191910e-02 -1.624199301004409790e-01 1.857093870639801025e-01 7.950955629348754883e-02 -1.892183572053909302e-01 1.687808334827423096e-01 -1.592014729976654053e-01 -5.313330516219139099e-02 1.456449180841445923e-01 -2.362470626831054688e-01 -2.605251036584377289e-02 -3.316637873649597168e-02 -2.591802477836608887e-01 9.347946941852569580e-02 -4.555165767669677734e-02 2.138788104057312012e-01 1.597465574741363525e-01 4.093515127897262573e-02 -2.033711783587932587e-02 1.245405301451683044e-01 4.150733351707458496e-01
-2.986317267641425133e-03 -3.169053792953491211e-01 -5.786054953932762146e-02 -7.988169789314270020e-02 -6.022138148546218872e-02 9.779997169971466064e-02 -7.379143685102462769e-02 -2.167284935712814331e-01 -2.500360012054443359e-01 -2.614703476428985596e-01 -8.111051470041275024e-02 -3.800718188285827637e-01 -2.011683136224746704e-01 1.984937191009521484e-01 3.699658811092376709e-01 -6.087127327919006348e-02 3.089401684701442719e-02 8.244809508323669434e-02 -1.160853728652000427e-01 3.012867271900177002e-02 -4.054768010973930359e-02 -1.909509114921092987e-02 6.841605529189109802e-03 -1.478927731513977051e-01 8.566205948591232300e-02 1.446803808212280273e-01 1.868986189365386963e-01 1.484909504652023315e-01 3.225485980510711670e-02 1.100721880793571472e-01 4.199106395244598389e-01 3.259769454598426819e-02
2.026254832744598389e-01 -2.123657912015914917e-01 2.926464378833770752e-01 -1.010638382285833359e-02 -4.972793161869049072e-02 1.901692003011703491e-01 1.121865808963775635e-01 -1.463406682014465332e-01 -3.099777386523783207e-04 2.049438506364822388e-01 -3.729808032512664795e-01 -1.432575732469558716e-01 1.081402525305747986e-01 3.390295803546905518e-01 5.580342933535575867e-02 -3.053933084011077881e-01 -1.264150533825159073e-02 2.565288543701171875e-01 1.099786022678017616e-03 6.497697532176971436e-02 -4.236712679266929626e-02 2.897241711616516113e-02 -1.535586863756179810e-01 1.468760818243026733e-01 2.928505539894104004e-01 -6.037856638431549072e-02 5.821933969855308533e-02 -3.700677305459976196e-02 -4.926459118723869324e-02 2.724837362766265869e-01 1.751923374831676483e-02 2.041628509759902954e-01
-2.349561825394630432e-02 -1.699644178152084351e-01 8.831298351287841797e-02 2.366843819618225098e-01 3.977237641811370850e-02 4.804548993706703186e-02 2.052457183599472046e-01 -1.470677256584167480e-01 -2.870716154575347900e-01 -1.006622910499572754e-01 -3.801000118255615234e-02 -2.721894383430480957e-01 -8.535120636224746704e-02 1.219689622521400452e-01 2.300462573766708374e-01 -2.312915027141571045e-01 1.427709758281707764e-01 2.867699563503265381e-01 1.227352023124694824e-01 2.928571701049804688e-01 -1.725228428840637207e-01 2.202159166336059570e-02 -1.675551682710647583e-01 -4.001241624355316162e-01 4.755380749702453613e-02 -1.648074984550476074e-01 2.315278500318527222e-01 4.665604233741760254e-02 1.718316972255706787e-01 5.806758627295494080e-02 -4.538716748356819153e-02 -2.019089087843894958e-02
-6.180021911859512329e-02 -2.555255591869354248e-01 1.269520726054906845e-02 1.336898803710937500e-01 2.711903117597103119e-02 1.618335843086242676e-01 7.962489128112792969e-02 -6.046286225318908691e-02 -2.792495787143707275e-01 1.273514777421951294e-01 -2.734934687614440918e-01 1.818750426173210144e-02 -2.766160666942596436e-01 3.139110207557678223e-01 -1.505061089992523193e-01 -8.699305355548858643e-02 9.021390229463577271e-02 -6.329420953989028931e-02 -2.515148222446441650e-01 -1.119634062051773071e-01 -1.745985597372055054e-01 -2.259027361869812012e-01 -1.506928801536560059e-01 1.366370916366577148e-01 1.723491847515106201e-01 -1.957453228533267975e-02 3.646448850631713867e-01 -1.315282285213470459e-01 -2.178186029195785522e-01 -5.489157501870067790e-06 7.087163627147674561e-02 -2.401485443115234375e-01
-4.956313222646713257e-02 -6.112755462527275085e-02 1.701836287975311279e-01 2.478403449058532715e-01 -3.916064798831939697e-01 4.264863580465316772e-02 -1.958328485488891602e-01 -9.221492707729339600e-02 -2.188997268676757812e-01 -6.697107106447219849e-02 -2.247250825166702271e-01 -3.312803804874420166e-01 -1.181779429316520691e-02 6.462027132511138916e-02 1.623599827289581299e-01 -1.129353791475296021e-01 2.931427657604217529e-01 -1.152806133031845093e-01 -1.912929713726043701e-01 -3.105009347200393677e-02 -1.633241325616836548e-01 1.246811449527740479e-01 -1.684037148952484131e-01 -6.649044901132583618e-02 3.054180145263671875e-01 -4.984446335583925247e-03 2.705338178202509880e-03 -2.433141022920608521e-01 8.673471957445144653e-02 4.308446496725082397e-02 1.492143273353576660e-01 2.221969366073608398e-01
1.979522220790386200e-02 -1.820173114538192749e-01 -1.017515584826469421e-01 -1.167603489011526108e-02 -3.029602468013763428e-01 -2.187484055757522583e-01 6.479318439960479736e-02 -9.852060675621032715e-02 -4.853778779506683350e-01 -1.407389640808105469e-01 -6.586114317178726196e-02 -6.340914964675903320e-02 -1.722654700279235840e-01 1.290420144796371460e-01 -7.841556519269943237e-02 7.954149693250656128e-02 -9.314327687025070190e-02 -1.064963936805725098e-01 -7.745429873466491699e-02 7.910119742155075073e-02 -1.729893982410430908e-01 1.412337571382522583e-01 9.181994199752807617e-02 -1.734055727720260620e-01 4.145734310150146484e-01 9.011976071633398533e-04 2.792016863822937012e-01 4.225654155015945435e-02 2.225757241249084473e-01 -4.720366373658180237e-02 2.204914689064025879e-01 -8.512154221534729004e-02
-3.266886575147509575e-03 -3.338233530521392822e-01 3.001454472541809082e-01 -5.518506094813346863e-02 9.115471690893173218e-02 -1.921182381920516491e-03 -3.651481866836547852e-02 -2.558668851852416992e-01 -2.126723974943161011e-01 3.957810699939727783e-01 -2.438112646341323853e-01 -5.401892215013504028e-02 1.323852837085723877e-01 1.503933817148208618e-01 2.201351970434188843e-01 -3.034512996673583984e-01 4.263202473521232605e-02 1.422683149576187134e-01 1.725715547800064087e-01 7.333799451589584351e-02 9.462007135152816772e-02 -1.659397184848785400e-01 4.803419485688209534e-02 -3.385682702064514160e-01 1.669571176171302795e-02 -3.528464958071708679e-02 4.859037697315216064e-02 -6.150780245661735535e-02 3.244091989472508430e-03 3.607782721519470215e-02 1.119023337960243225e-01 2.079423666000366211e-01
-4.891558364033699036e-02 -3.890093564987182617e-01 8.437635749578475952e-02 -1.850335672497749329e-02 5.723258480429649353e-02 5.885091051459312439e-02 -6.178369745612144470e-02 -3.199132978916168213e-01 8.251332491636276245e-02 2.329490631818771362e-01 -2.137534767389297485e-01 -1.123836934566497803e-01 -3.448849320411682129e-01 3.886205255985260010e-01 1.877816170454025269e-01 -1.590076535940170288e-01 1.046374216675758362e-01 -1.578783541917800903e-01 -1.208296120166778564e-01 2.654762938618659973e-02 9.821902215480804443e-02 1.376665234565734863e-01 -8.053911849856376648e-03 -1.946364045143127441e-01 1.792031228542327881e-01 -1.830300502479076385e-02 2.066983096301555634e-02 -1.979763656854629517e-01 -8.147093653678894043e-02 2.757190763950347900e-01 -8.285005576908588409e-03 5.900185182690620422e-02
1.037519648671150208e-01 -2.086957693099975586e-01 2.796963453292846680e-01 8.805214613676071167e-02 -3.954674303531646729e-01 3.320069517940282822e-04 2.549170851707458496e-01 1.628170907497406006e-01 -1.613216400146484375e-01 -1.740307062864303589e-01 -2.806719541549682617e-01 1.137816719710826874e-02 -1.067151129245758057e-01 1.383791565895080566e-01 1.615171581506729126e-01 4.391470551490783691e-02 -1.713801175355911255e-01 1.344330161809921265e-01 1.328073292970657349e-01 -7.164048403501510620e-02 1.416447013616561890e-01 -9.229717403650283813e-02 1.908700019121170044e-01 -9.309528768062591553e-02 2.793131172657012939e-01 -9.378496557474136353e-02 1.863583624362945557e-01 -2.446445226669311523e-01 -9.109977632761001587e-02 -4.544521123170852661e-02 1.224934160709381104e-01 2.595890760421752930e-01
-1.044220011681318283e-02 -2.079706788063049316e-01 9.117655456066131592e-02 -2.398538589477539062e-02 -4.535279422998428345e-02 4.997500404715538025e-02 2.074439972639083862e-01 1.371445506811141968e-01 -4.047550261020660400e-02 3.127349019050598145e-01 -3.394710421562194824e-01 -8.477399498224258423e-02 -6.187821552157402039e-02 8.490947633981704712e-02 1.938896924257278442e-01 2.535946965217590332e-01 4.485648870468139648e-02 -4.832022637128829956e-02 -1.703004091978073120e-01 -1.143122166395187378e-01 9.835752844810485840e-02 -1.165221035480499268e-01 -2.044497579336166382e-01 -3.719724714756011963e-01 2.907811403274536133e-01 -1.361369788646697998e-01 -5.188267305493354797e-02 -3.826242089271545410e-01 1.016466170549392700e-01 -5.663052573800086975e-02 1.479650884866714478e-01 9.539401531219482422e-02
-2.336772382259368896e-01 -3.019248843193054199e-01 -4.664326086640357971e-02 2.698473334312438965e-01 -1.555805653333663940e-01 3.257320523262023926e-01 4.110415279865264893e-02 -8.594810217618942261e-02 -1.968549489974975586e-01 -2.936671674251556396e-01 7.343230396509170532e-02 -2.271949350833892822e-01 -3.097151778638362885e-02 2.541079521179199219e-01 7.738382369279861450e-02 -1.750534921884536743e-01 1.738805472850799561e-01 1.838898509740829468e-01 -1.795946061611175537e-01 1.970479041337966919e-01 -9.419418871402740479e-02 -1.001608092337846756e-02 -1.008250787854194641e-01 -5.113910138607025146e-02 1.746825128793716431e-01 -3.658198192715644836e-02 1.461533010005950928e-01 1.170574352145195007e-01 1.295342389494180679e-02 -1.818674989044666290e-02 1.373054087162017822e-01 3.354742527008056641e-01
-1.999783068895339966e-01 -1.279452443122863770e-01 -1.868366897106170654e-01 -1.658078655600547791e-02 3.975448757410049438e-02 -7.044135779142379761e-02 1.989064067602157593e-01 -5.699389055371284485e-02 -1.069757863879203796e-01 3.660051524639129639e-01 -1.972737610340118408e-01 -1.992359310388565063e-01 -1.188300624489784241e-01 1.856385618448257446e-01 -1.451245248317718506e-01 -2.574170827865600586e-01 1.111052706837654114e-01 2.838092744350433350e-01 -1.751937568187713623e-01 -1.583414971828460693e-01 4.679749906063079834e-02 -2.643323130905628204e-02 -2.909007668495178223e-01 -4.086084663867950439e-01 1.709100157022476196e-01 8.485144376754760742e-02 -4.945903271436691284e-02 -1.175654381513595581e-01 -7.475025951862335205e-02 -8.349750936031341553e-02 1.437028944492340088e-01 1.008028835058212280e-01
-2.700105309486389160e-01 -1.948627084493637085e-01 -3.478869050741195679e-02 -1.581764221191406250e-01 -1.181830614805221558e-01 4.902501776814460754e-02 1.666336357593536377e-01 -2.730126678943634033e-01 -1.856961250305175781e-01 3.225640356540679932e-01 -1.648781150579452515e-01 -3.841219544410705566e-01 -1.116869077086448669e-01 9.520293772220611572e-02 4.151120036840438843e-02 8.451875299215316772e-02 1.050336658954620361e-01 2.609168179333209991e-02 1.166787520051002502e-01 -2.422075420618057251e-01 1.329112499952316284e-01 6.170972436666488647e-02 -2.410401999950408936e-01 -2.844484746456146240e-01 2.702072560787200928e-01 -5.288155749440193176e-02 3.338482603430747986e-02 1.178067028522491455e-01 1.778869479894638062e-01 4.725367575883865356e-02 4.544858261942863464e-02 -1.712613105773925781e-01
-4.520480334758758545e-02 -2.342488467693328857e-01 -7.534826174378395081e-03 1.880839280784130096e-02 -5.858016014099121094e-02 5.295026302337646484e-02 -7.931290194392204285e-03 -2.221193760633468628e-01 4.376555234193801880e-02 1.771227121353149414e-01 -2.014209926128387451e-01 -1.522245556116104126e-01 -4.082221090793609619e-01 2.015315443277359009e-01 6.622529029846191406e-02 -2.677440047264099121e-01 -9.124361723661422729e-02 1.091233491897583008e-01 -2.994125187397003174e-01 2.523662708699703217e-02 9.870385378599166870e-02 1.001407429575920105e-01 3.137481957674026489e-02 -2.619291543960571289e-01 2.571356892585754395e-01 -4.109929874539375305e-02 1.186408549547195435e-01 3.306224197149276733e-02 -2.899016141891479492e-01 2.235359102487564087e-01 -1.562734693288803101e-01 2.557059526443481445e-01
-2.148588001728057861e-01 -2.577760517597198486e-01 -3.210764378309249878e-02 2.209461331367492676e-01 -3.340320885181427002e-01 1.854369491338729858e-01 3.796885609626770020e-01 -7.943226397037506104e-02 -2.758145332336425781e-01 3.026078939437866211e-01 2.294443361461162567e-02 -1.885194517672061920e-02 1.168862916529178619e-02 -4.021513089537620544e-02 2.491066753864288330e-01 1.592909991741180420e-01 -1.300135105848312378e-01 -1.005193442106246948e-01 -7.956134527921676636e-02 8.768209815025329590e-02 -2.283361852169036865e-01 -1.046470180153846741e-01 5.281470343470573425e-02 5.652908980846405029e-02 2.723304927349090576e-01 2.029599994421005249e-01 1.941453516483306885e-01 4.317594692111015320e-02 -7.094319164752960205e-02 1.656382344663143158e-02 1.129252836108207703e-01 1.792877726256847382e-02
-3.236030414700508118e-02 -2.532609701156616211e-01 1.475546807050704956e-01 4.353137314319610596e-02 -1.764463819563388824e-02 6.102885678410530090e-02 3.091271519660949707e-01 1.952314563095569611e-02 -1.619770526885986328e-01 1.984927430748939514e-02 -1.571066677570343018e-02 -1.608603894710540771e-01 -4.797894656658172607e-01 6.475099921226501465e-02 -8.189594745635986328e-02 -2.465590536594390869e-01 5.108017101883888245e-02 1.881961524486541748e-01 -5.118054337799549103e-03 9.506200253963470459e-02 -6.122159957885742188e-02 2.205838114023208618e-01 -1.104198321700096130e-01 -1.484631448984146118e-01 2.996651828289031982e-01 1.452506780624389648e-01 1.584254205226898193e-01 4.103578254580497742e-02 -3.128255158662796021e-02 -1.225209757685661316e-01 3.644300103187561035e-01 -1.905716061592102051e-01
-2.054047733545303345e-01 -6.889007240533828735e-02 2.450165525078773499e-02 1.616140753030776978e-01 -1.921496838331222534e-01 1.440632790327072144e-01 2.102986425161361694e-01 -2.049865722656250000e-01 -2.219191193580627441e-01 8.517215400934219360e-02 -2.044898569583892822e-01 1.207431480288505554e-01 -1.606325209140777588e-01 1.142337545752525330e-01 -7.813699543476104736e-02 -1.598207354545593262e-01 -7.910370826721191406e-02 2.310272753238677979e-01 -2.785115316510200500e-02 2.215391993522644043e-01 -3.500519320368766785e-02 -5.364737287163734436e-02 -2.299429774284362793e-01 7.263477146625518799e-02 1.821510344743728638e-01 -4.934828281402587891e-01 2.665590345859527588e-01 9.924374520778656006e-02 5.353489145636558533e-02 1.975860148668289185e-01 1.666377335786819458e-01 -2.070861868560314178e-03
1.922766417264938354e-01 -2.010681331157684326e-01 -3.727072477340698242e-01 -7.858156412839889526e-02 -1.374441236257553101e-01 -9.047539904713630676e-03 2.246391028165817261e-01 -3.639582917094230652e-02 -3.560699522495269775e-01 2.018566280603408813e-01 3.560489043593406677e-02 -3.280289098620414734e-02 -1.857465058565139771e-01 1.051819697022438049e-01 2.654915116727352142e-02 -1.333449929952621460e-01 2.491390705108642578e-01 -1.513336878269910812e-02 2.109620161354541779e-02 1.269769817590713501e-01 8.511713147163391113e-02 -1.430340260267257690e-01 8.150184899568557739e-02 -2.221330106258392334e-01 2.370789498090744019e-01 -9.457324445247650146e-02 2.777732312679290771e-01 -4.784017428755760193e-02 1.625203192234039307e-01 1.090266779065132141e-01 1.142473667860031128e-01 3.381168842315673828e-01
-1.439143717288970947e-01 -6.019503250718116760e-02 1.662342064082622528e-02 2.413886338472366333e-01 -2.386854439973831177e-01 3.250629305839538574e-01 -4.671930149197578430e-02 2.701613306999206543e-02 -3.555295169353485107e-01 7.669737935066223145e-02 -2.964463233947753906e-01 1.478198636323213577e-02 -1.950190514326095581e-01 1.322728395462036133e-01 1.822688728570938110e-01 -1.821767687797546387e-01 3.950738534331321716e-02 1.375329047441482544e-01 1.691427975893020630e-01 -9.571189433336257935e-02 1.695509441196918488e-02 2.286087125539779663e-01 -2.018247991800308228e-01 -1.078819856047630310e-01 2.650164067745208740e-01 9.044256806373596191e-02 -1.531094014644622803e-01 -1.516602039337158203e-01 1.449550539255142212e-01 -6.965287774801254272e-02 -5.518533289432525635e-02 3.038364052772521973e-01
-6.378407776355743408e-02 4.775517620146274567e-03 -3.769467025995254517e-02 1.310387998819351196e-01 -5.149934887886047363e-01 -1.506068855524063110e-01 1.414706744253635406e-02 4.077499732375144958e-03 -2.541327178478240967e-01 3.495111130177974701e-03 -1.867348104715347290e-01 -5.210184305906295776e-02 -2.606472559273242950e-02 2.271112352609634399e-01 3.216361105442047119e-01 -3.433511257171630859e-01 1.831109076738357544e-01 -1.864756643772125244e-01 -1.079405844211578369e-01 6.101300939917564392e-02 -1.869464665651321411e-02 -6.518743187189102173e-02 -2.150658816099166870e-01 1.243337430059909821e-02 2.497840076684951782e-01 8.566475659608840942e-02 -7.261266559362411499e-02 1.088729649782180786e-01 1.222110688686370850e-01 1.761540584266185760e-02 2.758313715457916260e-01 -2.349278330802917480e-02
9.916955232620239258e-02 -4.895047098398208618e-02 -2.586678601801395416e-02 -5.874102003872394562e-03 9.137974679470062256e-02 2.091967165470123291e-01 8.683104068040847778e-02 1.894622296094894409e-01 -3.625035583972930908e-01 1.751695573329925537e-01 -2.376808077096939087e-01 -1.134351268410682678e-01 -1.427885890007019043e-01 3.640269041061401367e-01 1.750959306955337524e-01 -3.673958182334899902e-01 5.932149291038513184e-02 -1.442540884017944336e-01 -1.000362560153007507e-01 1.931936889886856079e-01 2.575358748435974121e-02 -2.366584837436676025e-01 4.293206334114074707e-02 -7.187730818986892700e-02 1.833939701318740845e-01 -1.685412526130676270e-01 1.562175340950489044e-02 -1.977701932191848755e-01 2.838184237480163574e-01 5.002944171428680420e-02 6.749284267425537109e-02 -1.310510486364364624e-01
2.220953553915023804e-01 -2.456547021865844727e-01 -1.017476618289947510e-02 1.552470624446868896e-01 2.524155424907803535e-03 1.161713749170303345e-01 2.291883230209350586e-01 8.820609003305435181e-02 -4.719347506761550903e-02 2.911168038845062256e-01 -3.316346108913421631e-01 -1.754838526248931885e-01 -1.451605707406997681e-01 1.409488469362258911e-01 -4.669991880655288696e-02 -1.208638120442628860e-02 -6.044158246368169785e-03 -1.817160844802856445e-02 -8.571699261665344238e-02 -1.728488355875015259e-01 1.411189585924148560e-01 -8.299685269594192505e-02 -2.222928255796432495e-01 -3.147478699684143066e-01 4.484969377517700195e-01 -7.268758863210678101e-02 -2.103109359741210938e-01 -1.934079080820083618e-01 1.236265599727630615e-01 1.290322188287973404e-02 3.738140314817428589e-02 -5.918719619512557983e-02
1.607416868209838867e-01 -8.365884423255920410e-02 8.296870440244674683e-02 2.502574324607849121e-01 -2.705245912075042725e-01 5.187232512980699539e-03 2.760668285191059113e-02 -1.850629448890686035e-01 -1.464091390371322632e-01 6.541714817285537720e-02 -2.956948280334472656e-01 -2.024269849061965942e-02 -9.008531272411346436e-02 1.256210952997207642e-01 1.514948755502700806e-01 -3.776669204235076904e-01 3.817568123340606689e-01 -1.443542540073394775e-01 1.722417473793029785e-01 -4.180326685309410095e-02 9.553758800029754639e-02 9.765547513961791992e-02 -8.663774281740188599e-02 -1.887293905019760132e-01 2.437454015016555786e-01 1.744954735040664673e-01 -6.293232738971710205e-02 -1.290870010852813721e-01 2.162225246429443359e-01 -1.105509325861930847e-01 1.764010637998580933e-01 1.613539159297943115e-01
2.192135155200958252e-02 -1.292787045240402222e-01 -1.853388994932174683e-01 2.065931260585784912e-01 -3.238580822944641113e-01 1.350355148315429688e-01 3.545505404472351074e-01 -2.204977571964263916e-01 -7.889009267091751099e-02 1.902339011430740356e-01 9.059296920895576477e-03 2.086929790675640106e-02 -4.537765085697174072e-01 1.299011856317520142e-01 5.378167331218719482e-02 -1.371370628476142883e-03 6.458602100610733032e-02 1.793337464332580566e-01 -2.754547595977783203e-01 -8.697543293237686157e-02 1.682188510894775391e-01 -1.229789555072784424e-01 -5.369360093027353287e-03 -2.413835376501083374e-01 5.138144642114639282e-02 5.528148263692855835e-02 2.766375541687011719e-01 3.027045354247093201e-02 1.143700480461120605e-01 1.163476333022117615e-01 8.739323168992996216e-02 2.890417724847793579e-02
3.632734715938568115e-01 -4.613924399018287659e-02 8.905566483736038208e-02 1.090520843863487244e-01 -2.243499606847763062e-01 -8.721945807337760925e-03 -4.982822015881538391e-02 1.015075817704200745e-01 3.367181867361068726e-02 1.033979430794715881e-01 -6.598659604787826538e-02 -7.577860355377197266e-02 -7.074945420026779175e-02 3.816779255867004395e-01 1.079339627176523209e-02 -8.649436384439468384e-02 1.649048328399658203e-01 -1.496787741780281067e-02 1.385843604803085327e-01 -1.331388503313064575e-01 8.605192601680755615e-02 4.461104050278663635e-02 -3.173584342002868652e-01 -2.926434278488159180e-01 2.586174011230468750e-01 -2.619188725948333740e-01 1.907789856195449829e-01 -1.585211157798767090e-01 3.491300940513610840e-01 -1.303802728652954102e-01 5.476460978388786316e-02 6.066925823688507080e-02
8.422633260488510132e-02 -3.983578681945800781e-01 1.008525863289833069e-02 6.763796508312225342e-02 3.734010830521583557e-02 1.520206481218338013e-01 6.411504745483398438e-02 -8.545494079589843750e-02 -1.507731825113296509e-01 2.019054293632507324e-01 -2.349029630422592163e-01 -9.649511426687240601e-03 -2.086011767387390137e-01 3.673044443130493164e-01 -2.235715836286544800e-01 -1.382685452699661255e-01 1.146718338131904602e-01 -5.716931447386741638e-02 -2.137376070022583008e-01 3.515324369072914124e-02 -1.548705548048019409e-01 -2.050551921129226685e-01 -2.030424624681472778e-01 1.387960761785507202e-01 1.768318563699722290e-01 -8.754299953579902649e-03 2.968575656414031982e-01 -4.056637734174728394e-02 -1.723167598247528076e-01 1.376821547746658325e-01 1.104165464639663696e-01 -2.355934530496597290e-01
2.105524688959121704e-01 -1.870192885398864746e-01 2.478071674704551697e-02 -5.467272177338600159e-02 -3.452559709548950195e-01 4.531278088688850403e-02 -4.258945211768150330e-02 -1.252202317118644714e-02 -1.095888763666152954e-01 -7.808296382427215576e-02 -1.650714278221130371e-01 -1.726337149739265442e-02 -9.502790123224258423e-02 9.636050090193748474e-03 4.475869238376617432e-01 -2.314879149198532104e-01 1.178217455744743347e-01 -6.720640510320663452e-02 -1.492573916912078857e-01 9.610976278781890869e-02 -3.487210720777511597e-02 -2.042502462863922119e-01 -3.237939178943634033e-01 -2.214154899120330811e-01 2.863726615905761719e-01 1.870451867580413818e-01 -8.277004212141036987e-02 1.458514928817749023e-01 -1.857615709304809570e-01 -2.207941003143787384e-02 2.306118607521057129e-01 -7.179888337850570679e-02
-1.790843904018402100e-02 -2.745460867881774902e-01 2.222041487693786621e-01 -1.191095449030399323e-02 -1.524966955184936523e-01 9.260253980755805969e-03 3.216530680656433105e-01 -2.009877115488052368e-01 -2.681494653224945068e-01 1.433114558458328247e-01 -1.705409586429595947e-01 -2.262984067201614380e-01 -4.089165031909942627e-01 -3.378199180588126183e-03 -1.133995503187179565e-01 -3.381188511848449707e-01 -3.928462415933609009e-02 1.966467797756195068e-01 -4.891877993941307068e-02 3.247074037790298462e-02 -1.931605786085128784e-01 1.593006998300552368e-01 -8.409140259027481079e-02 -7.948720455169677734e-02 9.295413643121719360e-02 1.801038384437561035e-01 6.731750071048736572e-02 -1.704678833484649658e-01 6.193894147872924805e-02 -1.242379918694496155e-01 1.500151008367538452e-01 -6.527751684188842773e-02
-4.792253673076629639e-02 -2.343581169843673706e-01 1.748398840427398682e-01 5.658937618136405945e-02 -1.820317506790161133e-01 -5.850668624043464661e-02 2.820220589637756348e-01 -1.453277766704559326e-01 -2.075054496526718140e-01 7.873299764469265938e-04 -1.238110885024070740e-01 -1.611179858446121216e-01 -4.450021088123321533e-01 1.175659820437431335e-01 -2.497205324470996857e-02 -4.183899462223052979e-01 -8.669236674904823303e-03 2.955199480056762695e-01 -4.722743853926658630e-02 -2.528787218034267426e-02 -1.122283563017845154e-01 1.112678200006484985e-01 -1.463359892368316650e-01 6.832107156515121460e-02 1.547091454267501831e-01 1.220924556255340576e-01 1.335203498601913452e-01 -1.338199675083160400e-01 -2.277908660471439362e-02 3.004873171448707581e-02 2.549286186695098877e-01 -1.326693445444107056e-01
-6.434395164251327515e-02 -3.119139969348907471e-01 -6.604746729135513306e-02 7.795609533786773682e-02 -4.208408296108245850e-01 9.862261265516281128e-02 -2.703325077891349792e-02 -9.091202169656753540e-02 -3.378790915012359619e-01 1.535639911890029907e-01 2.862859070301055908e-01 -9.449578821659088135e-02 -1.568315774202346802e-01 -6.912313401699066162e-02 2.702690064907073975e-01 1.152634713798761368e-02 1.855884445831179619e-03 6.641723960638046265e-02 3.668918088078498840e-02 -6.566669791936874390e-03 -2.966755628585815430e-01 3.046781383454799652e-02 4.017632082104682922e-02 -1.716316789388656616e-01 4.228384196758270264e-01 -2.492782846093177795e-02 2.851073443889617920e-02 1.671975702047348022e-01 1.320426613092422485e-01 2.731331624090671539e-02 3.059859760105609894e-02 8.941957354545593262e-02
-4.000120609998703003e-02 1.086759939789772034e-02 2.206252366304397583e-01 1.019899100065231323e-01 -1.816111616790294647e-02 2.524354755878448486e-01 -1.068807914853096008e-01 -3.556107282638549805e-01 -2.489713430404663086e-01 2.112210541963577271e-01 -1.962155401706695557e-01 -7.502330094575881958e-02 -1.065309420228004456e-01 2.772843539714813232e-01 2.107653021812438965e-01 -1.728736311197280884e-01 -1.658916473388671875e-02 -1.047928258776664734e-01 4.820713773369789124e-02 -2.867339551448822021e-02 -3.052315413951873779e-01 -4.313656315207481384e-02 -3.773274645209312439e-02 -1.020976379513740540e-01 5.497533828020095825e-02 1.104122921824455261e-01 1.527824699878692627e-01 1.971826553344726562e-01 -3.127376735210418701e-01 1.072836946696043015e-02 2.890656292438507080e-01 -2.092904150485992432e-01
4.897915944457054138e-02 -1.961987167596817017e-01 1.873564124107360840e-01 -1.978144198656082153e-01 6.485786288976669312e-02 1.023384034633636475e-01 1.775392740964889526e-01 -3.490166738629341125e-03 -3.669311702251434326e-01 2.208075374364852905e-01 -1.600427925586700439e-01 -1.724893450736999512e-01 2.693842053413391113e-01 2.239613085985183716e-01 9.121169894933700562e-02 -1.135011613368988037e-01 -9.076083451509475708e-02 -1.085028238594532013e-02 2.615806646645069122e-02 1.542133837938308716e-01 -1.177596151828765869e-01 -1.465358585119247437e-01 -1.527960896492004395e-01 3.578927367925643921e-02 2.619142532348632812e-01 2.083172500133514404e-01 2.372123599052429199e-01 3.294326663017272949e-01 -5.715218558907508850e-02 -2.695820033550262451e-01 8.698819577693939209e-02 -5.371737480163574219e-02
1.985423117876052856e-01 -3.760837316513061523e-01 8.289127796888351440e-02 -1.212812587618827820e-01 -9.611544013023376465e-02 9.836559742689132690e-02 2.013538628816604614e-01 -1.762829124927520752e-01 -2.933427393436431885e-01 3.170101940631866455e-01 -3.636413514614105225e-01 2.262213975191116333e-01 1.786490082740783691e-01 9.092710912227630615e-02 4.008235409855842590e-02 -3.054731898009777069e-02 2.121599018573760986e-01 9.026648104190826416e-02 -1.611053645610809326e-01 -1.936578005552291870e-02 9.263271838426589966e-02 -4.100467264652252197e-02 1.319233924150466919e-01 -2.368843704462051392e-01 9.928543120622634888e-02 -4.120311513543128967e-02 3.200946450233459473e-01 -4.917761683464050293e-02 6.590851396322250366e-02 -9.435234218835830688e-02 3.000527061522006989e-02 -2.232525870203971863e-02
-3.265356644988059998e-02 -2.434700280427932739e-01 3.813935816287994385e-02 2.251261100172996521e-02 -1.542083770036697388e-01 4.818767309188842773e-02 2.752808034420013428e-01 1.284977346658706665e-01 1.857764571905136108e-01 2.113945186138153076e-01 -3.623206913471221924e-01 -2.772258222103118896e-01 -8.412713557481765747e-02 7.274587452411651611e-02 5.807472392916679382e-02 4.391599819064140320e-02 5.519451200962066650e-02 -7.835012674331665039e-02 -1.050764173269271851e-01 4.798661917448043823e-02 1.181948632001876831e-01 1.131544783711433411e-01 -1.884674280881881714e-01 -3.870693147182464600e-01 3.194043040275573730e-01 -2.766015231609344482e-01 -4.399340599775314331e-03 -1.775591671466827393e-01 2.339582294225692749e-01 -7.991887629032135010e-02 9.195072203874588013e-02 -1.190794049762189388e-03
1.211393550038337708e-01 -1.542298346757888794e-01 1.517659276723861694e-01 -7.542677223682403564e-02 3.389599919319152832e-02 6.878913938999176025e-02 2.077800780534744263e-01 -2.364090085029602051e-01 -1.199902743101119995e-01 1.902043372392654419e-01 -1.736098676919937134e-01 -1.727176308631896973e-01 9.807553887367248535e-02 1.465529501438140869e-01 -5.722407624125480652e-02 -8.673622459173202515e-02 4.149129390716552734e-01 6.449384242296218872e-02 5.410167202353477478e-02 8.580628782510757446e-02 -1.656465530395507812e-01 1.409211158752441406e-01 -1.436911374330520630e-01 -2.473454736173152924e-02 9.257116168737411499e-02 1.091272104531526566e-02 4.422007203102111816e-01 -1.365724503993988037e-01 -1.407569348812103271e-01 -4.534297436475753784e-02 3.892963826656341553e-01 1.548272520303726196e-01
5.293679609894752502e-02 -2.808189392089843750e-01 -7.230229675769805908e-02 -1.814089046092703938e-04 -5.258879065513610840e-02 1.839802116155624390e-01 3.965937346220016479e-02 -1.959630548954010010e-01 -2.872908413410186768e-01 -1.523738205432891846e-01 -7.413493096828460693e-02 -2.396993637084960938e-01 -2.144787162542343140e-01 1.888297498226165771e-01 2.482524663209915161e-01 -1.040475219488143921e-01 -6.783241033554077148e-02 -1.016164943575859070e-02 -6.096915900707244873e-02 1.507105678319931030e-01 -1.217436864972114563e-01 -8.239699900150299072e-02 -3.639921173453330994e-02 -1.685530245304107666e-01 1.971351802349090576e-01 2.513151057064533234e-02 1.107457429170608521e-01 4.539224505424499512e-01 2.392233610153198242e-01 3.518334031105041504e-02 2.588420510292053223e-01 2.189825028181076050e-01
1.360946428030729294e-02 -8.376973122358322144e-02 9.506441652774810791e-02 1.615035533905029297e-01 -1.547639220952987671e-01 2.103098332881927490e-01 4.298697412014007568e-01 8.679070323705673218e-02 -7.448598742485046387e-03 5.616499856114387512e-02 1.013836115598678589e-01 -1.415109168738126755e-02 -1.947751790285110474e-01 3.420727252960205078e-01 8.644790202379226685e-02 -1.256902515888214111e-01 -1.625922881066799164e-02 1.489086747169494629e-01 -3.587479293346405029e-01 1.185895279049873352e-01 1.697711050510406494e-01 -1.019332781434059143e-01 -1.817676723003387451e-01 -3.909889459609985352e-01 4.813125357031822205e-02 -2.310265302658081055e-01 1.708579808473587036e-02 -2.798617258667945862e-02 -1.594011187553405762e-01 -1.682225465774536133e-01 -5.210924521088600159e-02 -4.181919991970062256e-02
4.981956444680690765e-03 -1.539506465196609497e-01 2.652925625443458557e-02 -5.754903331398963928e-02 -1.124238520860671997e-01 -2.202191203832626343e-02 1.525276433676481247e-02 -2.761835157871246338e-01 -6.609757989645004272e-02 2.122119516134262085e-01 -1.401153355836868286e-01 -2.375259697437286377e-01 -2.555930055677890778e-03 -7.804487645626068115e-02 2.334441393613815308e-01 1.685668155550956726e-02 4.845943450927734375e-01 -6.768308579921722412e-02 -1.354381442070007324e-01 6.840336322784423828e-02 -2.410183697938919067e-01 -6.317374110221862793e-02 -2.767455875873565674e-01 -4.662987962365150452e-02 4.226725995540618896e-01 8.208903670310974121e-02 1.877517253160476685e-01 -5.541542172431945801e-02 -1.607187092304229736e-01 6.321480125188827515e-02 1.931997388601303101e-01 4.636442661285400391e-02
1.803032308816909790e-01 -2.148527354001998901e-01 1.808462142944335938e-01 2.090283483266830444e-01 1.040207874029874802e-02 1.241706609725952148e-01 2.044884264469146729e-01 -1.110707782208919525e-02 -2.937650680541992188e-01 1.322729736566543579e-01 3.195706754922866821e-03 -9.538115561008453369e-02 5.689065903425216675e-02 1.775008812546730042e-02 -3.708171844482421875e-02 -2.573477327823638916e-01 -5.248937383294105530e-02 2.542345225811004639e-01 -2.702097296714782715e-01 -2.185198813676834106e-01 9.996371716260910034e-02 -1.571328043937683105e-01 -2.165649645030498505e-02 5.197128653526306152e-02 4.595738351345062256e-01 -6.336672604084014893e-02 1.704023778438568115e-01 -3.234438002109527588e-01 -1.208902522921562195e-01 -2.493108389899134636e-03 7.927259057760238647e-02 8.729154616594314575e-02
-1.058600023388862610e-01 -2.451795190572738647e-01 9.724991396069526672e-03 -1.657238006591796875e-01 -8.176954835653305054e-02 2.149986289441585541e-02 -6.894559599459171295e-03 -1.387794017791748047e-01 -4.849298298358917236e-02 4.812727868556976318e-01 7.010687887668609619e-02 -5.395134687423706055e-01 4.567995201796293259e-03 2.539518177509307861e-01 -1.878476887941360474e-01 -1.763603687286376953e-01 2.085511982440948486e-01 -3.402918949723243713e-02 9.706851840019226074e-02 -7.962961494922637939e-02 -1.161624789237976074e-01 2.608261629939079285e-02 -1.085416972637176514e-01 -3.999178111553192139e-02 1.907087415456771851e-01 -1.344031244516372681e-01 1.945971548557281494e-01 1.190972700715065002e-01 1.312326919287443161e-02 6.288776174187660217e-03 1.229751333594322205e-01 -6.331364810466766357e-02
8.713518828153610229e-02 -2.629150748252868652e-01 -3.570083901286125183e-02 1.118832081556320190e-01 -2.399257719516754150e-01 -5.607943981885910034e-02 -6.129048019647598267e-02 -2.038747519254684448e-01 -8.557271957397460938e-02 -1.673019826412200928e-01 -2.744669020175933838e-01 -1.248468011617660522e-01 -5.045763775706291199e-02 3.442229032516479492e-01 9.201259166002273560e-02 -7.957503944635391235e-02 -3.961795195937156677e-02 -7.375754415988922119e-02 2.608022652566432953e-02 -9.316356480121612549e-02 -3.614221811294555664e-01 1.100662723183631897e-01 -4.963948577642440796e-02 -3.226609528064727783e-01 1.781273782253265381e-01 -2.539216876029968262e-01 2.600596547126770020e-01 7.011378556489944458e-02 1.987396739423274994e-02 -1.881140321493148804e-01 7.238993048667907715e-02 2.567800581455230713e-01
-1.393806487321853638e-01 -2.056800425052642822e-01 2.884099185466766357e-01 7.966096699237823486e-02 1.996110752224922180e-02 1.879357360303401947e-02 3.116893172264099121e-01 -3.628675267100334167e-02 -1.698685139417648315e-01 1.173683702945709229e-01 7.057791203260421753e-02 -1.591617316007614136e-01 -4.968588948249816895e-01 8.679192513227462769e-02 -1.248118206858634949e-01 -3.782400786876678467e-01 1.618852913379669189e-01 9.947618842124938965e-02 -2.895878441631793976e-02 7.689339667558670044e-02 -1.550639979541301727e-02 1.086093857884407043e-01 -2.298419736325740814e-02 -7.678478211164474487e-02 2.532370686531066895e-01 8.900187164545059204e-02 1.564671397209167480e-01 -3.866413317155092955e-05 -3.525944426655769348e-02 -1.197702512145042419e-01 2.907726168632507324e-01 -7.450611889362335205e-02
7.385951280593872070e-02 -2.543204128742218018e-01 -2.891767397522926331e-02 -2.664537169039249420e-03 -1.317650526762008667e-01 6.618698686361312866e-02 3.040630221366882324e-01 2.261124737560749054e-02 -1.944222114980220795e-02 2.240089774131774902e-01 -4.720856845378875732e-01 -3.455819189548492432e-01 -2.201691120862960815e-01 3.973558172583580017e-02 -2.628115750849246979e-02 4.106054827570915222e-02 9.499729424715042114e-02 -2.227194793522357941e-02 -1.001658439636230469e-01 -1.242022775113582611e-02 1.919396594166755676e-02 -1.687247753143310547e-01 -1.654980331659317017e-01 -3.577163219451904297e-01 2.266054749488830566e-01 -1.018128469586372375e-01 -5.930223688483238220e-02 -2.739157378673553467e-01 1.393449455499649048e-01 -4.930580779910087585e-02 1.369476132094860077e-02 5.330470204353332520e-02
3.544018268585205078e-01 -1.600001454353332520e-01 1.318964958190917969e-01 4.314765706658363342e-02 -1.262305080890655518e-01 2.271778136491775513e-01 2.661294341087341309e-01 -1.675615459680557251e-01 -1.266873329877853394e-01 7.139491289854049683e-02 -7.041864097118377686e-02 -2.084597498178482056e-01 -1.625005155801773071e-01 -2.294002566486597061e-03 2.503144443035125732e-01 -5.497497692704200745e-02 -2.502089440822601318e-01 -1.253243833780288696e-01 -1.326352655887603760e-01 -8.136287331581115723e-02 -1.898427456617355347e-01 4.172404762357473373e-03 2.640406787395477295e-01 -7.638578116893768311e-02 2.344463169574737549e-01 -2.100464701652526855e-01 1.894776374101638794e-01 2.195160463452339172e-02 2.368092834949493408e-01 6.073923781514167786e-02 2.894627153873443604e-01 9.102401137351989746e-02
-2.923415005207061768e-01 -1.328198313713073730e-01 2.692330628633499146e-02 7.440625131130218506e-02 1.124728024005889893e-01 -7.335431128740310669e-02 2.877611517906188965e-01 1.317387670278549194e-01 -1.505571752786636353e-01 2.030231505632400513e-01 3.408690169453620911e-02 -9.416022896766662598e-02 5.067177861928939819e-02 1.457810699939727783e-01 2.540988326072692871e-01 1.286272108554840088e-01 -1.999642886221408844e-02 -9.195759892463684082e-02 -1.488640159368515015e-02 2.782096862792968750e-01 -4.281656816601753235e-02 -6.231985520571470261e-03 -5.602763593196868896e-02 -7.157803326845169067e-02 5.027603507041931152e-01 -6.457722932100296021e-02 3.735664188861846924e-01 6.401291117072105408e-03 -1.152581721544265747e-01 -2.314415387809276581e-02 2.680520713329315186e-01 1.215758919715881348e-01
-1.075938493013381958e-01 -3.745243251323699951e-01 -1.013395488262176514e-01 -3.249401226639747620e-03 7.860187441110610962e-02 2.562620490789413452e-02 -1.078732870519161224e-02 -2.068375200033187866e-01 -2.807551920413970947e-01 1.673038452863693237e-01 -5.474507063627243042e-02 3.380177915096282959e-02 -9.104222804307937622e-02 -3.361577168107032776e-03 2.886703610420227051e-02 -1.162803098559379578e-01 7.786068320274353027e-02 -1.845410615205764771e-01 -3.836302459239959717e-01 -1.751635805703699589e-03 1.687876693904399872e-02 -2.533569633960723877e-01 -3.690721988677978516e-01 -4.678950831294059753e-02 3.050360679626464844e-01 2.410198794677853584e-03 3.407805263996124268e-01 1.517374962568283081e-01 -5.677120015025138855e-02 -1.401112973690032959e-01 9.640394151210784912e-02 2.487707184627652168e-03
1.689727753400802612e-01 -3.285453319549560547e-01 -2.944994159042835236e-02 1.362593472003936768e-01 2.376538887619972229e-02 -6.201215088367462158e-02 -1.734796017408370972e-01 -1.093397960066795349e-01 -9.345358610153198242e-02 1.393904983997344971e-01 5.895590782165527344e-02 -3.374484777450561523e-01 -1.289874911308288574e-01 1.884586364030838013e-01 3.135585486888885498e-01 2.857946418225765228e-02 8.673872053623199463e-02 3.801337257027626038e-02 -1.178194805979728699e-01 -7.180425524711608887e-02 2.213113568723201752e-02 8.141670376062393188e-02 4.812861233949661255e-02 -8.305810391902923584e-02 3.470220565795898438e-01 -3.851735964417457581e-02 -3.746288642287254333e-02 2.083712071180343628e-01 8.993231505155563354e-02 -2.437272071838378906e-01 4.579648673534393311e-01 1.118886247277259827e-01
-1.009194925427436829e-02 -2.171300202608108521e-01 2.935182116925716400e-02 -7.223532348871231079e-02 1.612657904624938965e-01 -1.629227399826049805e-01 3.077272176742553711e-01 -2.211951315402984619e-01 -1.968106627464294434e-01 3.451219797134399414e-01 -3.369951248168945312e-01 -3.214064538478851318e-01 2.565976697951555252e-03 4.397361353039741516e-02 2.123620957136154175e-01 -6.967975199222564697e-02 2.252352386713027954e-01 2.894885241985321045e-01 9.899605065584182739e-02 -1.260402351617813110e-01 -2.251004725694656372e-01 5.605276674032211304e-02 -2.132418453693389893e-01 9.493502974510192871e-02 7.237135618925094604e-02 1.271647866815328598e-02 1.079291552305221558e-01 -1.131090223789215088e-01 6.828929297626018524e-03 -2.488365210592746735e-02 -7.363171316683292389e-03 1.575288474559783936e-01
1.121069490909576416e-01 -2.162738889455795288e-01 1.641480135731399059e-03 1.366568356752395630e-01 -1.133855432271957397e-01 2.254988253116607666e-01 -1.345021128654479980e-01 1.809307783842086792e-01 -2.301296591758728027e-01 2.416297346353530884e-01 2.451058924198150635e-01 1.443284004926681519e-01 -3.616059124469757080e-01 1.704531461000442505e-01 1.241102144122123718e-01 -1.652981340885162354e-01 7.605841755867004395e-02 -3.926678374409675598e-02 2.401668876409530640e-01 6.927989423274993896e-02 1.425107847899198532e-02 -6.068103760480880737e-02 -9.216900169849395752e-02 -1.710884571075439453e-01 2.882958054542541504e-01 1.057778764516115189e-02 1.591967344284057617e-01 -3.256617486476898193e-02 2.969940304756164551e-01 1.875395327806472778e-01 1.496620923280715942e-01 2.139882147312164307e-01
-7.752683013677597046e-02 8.278747089207172394e-03 6.550160795450210571e-02 -7.526668906211853027e-02 -4.313563406467437744e-01 -1.250061690807342529e-01 -1.133891642093658447e-01 7.401276379823684692e-02 -2.986473441123962402e-01 2.256142199039459229e-01 -5.013018473982810974e-02 -1.252623349428176880e-01 -2.194664441049098969e-02 -1.322271302342414856e-02 5.744989514350891113e-01 2.627787180244922638e-02 6.160888820886611938e-02 9.661155194044113159e-02 -1.575069725513458252e-01 5.172892659902572632e-02 -1.077831611037254333e-01 7.033169269561767578e-02 -5.515313521027565002e-02 -7.721664756536483765e-02 1.806831806898117065e-01 1.203906983137130737e-01 2.726481854915618896e-01 -1.085756495594978333e-01 2.470914274454116821e-02 6.885002553462982178e-02 2.007061094045639038e-01 -1.707697212696075439e-01
4.159552976489067078e-02 -9.178788959980010986e-02 2.377420663833618164e-02 2.367907166481018066e-01 -3.734051287174224854e-01 -4.069843795150518417e-03 4.288136214017868042e-02 -2.742030322551727295e-01 -9.972745925188064575e-02 2.709117904305458069e-02 -6.586481630802154541e-02 1.555197536945343018e-01 -1.089914217591285706e-01 2.401762008666992188e-01 1.471582055091857910e-01 -3.068017661571502686e-01 2.768320739269256592e-01 -2.335951328277587891e-01 5.841171951033174992e-04 2.433336339890956879e-02 -2.086843103170394897e-01 1.331130117177963257e-01 2.466469258069992065e-02 -2.489165812730789185e-01 2.696885764598846436e-01 -5.654605478048324585e-02 1.615511775016784668e-01 1.993869617581367493e-02 4.601430892944335938e-02 -2.118479609489440918e-01 1.077065244317054749e-01 2.748285830020904541e-01
-9.731587022542953491e-02 -1.071471273899078369e-01 -3.861751034855842590e-02 -7.052147388458251953e-02 -3.198071420192718506e-01 1.172795668244361877e-01 3.184155523777008057e-01 9.825244545936584473e-02 -2.819356918334960938e-01 1.853011548519134521e-01 -2.144986689090728760e-01 -7.151611149311065674e-02 1.315618604421615601e-01 2.733887545764446259e-02 3.072650134563446045e-01 -1.264877468347549438e-01 -1.074352115392684937e-01 -6.771519035100936890e-02 2.662606909871101379e-02 -1.142500713467597961e-02 -3.248731791973114014e-01 -3.126487135887145996e-01 -3.907414618879556656e-03 -2.137127816677093506e-01 1.711842715740203857e-01 1.649620980024337769e-01 -9.890259802341461182e-02 -2.188049443066120148e-02 -4.106349870562553406e-02 -1.139236763119697571e-01 2.889274656772613525e-01 -1.456971466541290283e-01
8.424315601587295532e-02 -4.313156306743621826e-01 -1.771625876426696777e-01 7.239536941051483154e-02 1.829298771917819977e-02 8.166806399822235107e-02 -4.979259520769119263e-02 -2.546455562114715576e-01 -2.810567319393157959e-01 -1.679629087448120117e-01 -8.095070719718933105e-02 -3.199560642242431641e-01 -1.586193293333053589e-01 1.862354725599288940e-01 4.344376325607299805e-01 -2.780317328870296478e-02 -8.876333385705947876e-02 5.919996649026870728e-02 -9.402201324701309204e-02 -5.441345274448394775e-03 -4.114844370633363724e-03 7.120814174413681030e-02 3.642831742763519287e-02 -5.816131085157394409e-02 1.531590670347213745e-01 7.431688159704208374e-02 1.021073982119560242e-01 2.787332236766815186e-01 -6.528457254171371460e-02 -3.754399344325065613e-02 2.782994210720062256e-01 1.265962887555360794e-02
-7.340351492166519165e-02 -2.178799808025360107e-01 5.190995708107948303e-02 1.247494108974933624e-02 -1.957867145538330078e-01 3.996011316776275635e-01 2.350415885448455811e-01 -4.772167280316352844e-02 -2.357312291860580444e-01 2.220328301191329956e-01 -2.091900445520877838e-02 -6.191389635205268860e-02 -2.279320061206817627e-01 -6.140589341521263123e-02 9.884850680828094482e-02 -2.070980519056320190e-01 7.966862618923187256e-02 6.272483617067337036e-03 -5.202362686395645142e-02 3.195393681526184082e-01 -2.499334067106246948e-01 1.256220638751983643e-01 -2.099235653877258301e-01 1.240547597408294678e-01 1.583378016948699951e-01 -2.932337820529937744e-01 5.457527190446853638e-02 4.599266871809959412e-02 2.083744555711746216e-01 -1.172133535146713257e-01 -4.497001692652702332e-02 2.167865931987762451e-01
-1.788396090269088745e-01 -3.311335742473602295e-01 -1.227425597608089447e-02 1.616425253450870514e-02 -4.217331409454345703e-01 1.478400528430938721e-01 -8.922418206930160522e-02 3.256018087267875671e-02 -2.912232875823974609e-01 -1.389383077621459961e-01 -4.793531261384487152e-04 1.309197396039962769e-01 -1.305332034826278687e-01 8.564078807830810547e-02 1.637254655361175537e-01 -3.827742636203765869e-01 2.175177037715911865e-01 -1.512858867645263672e-01 -3.956384584307670593e-02 -4.201749712228775024e-02 -1.432697474956512451e-01 -4.412943380884826183e-04 4.149931296706199646e-02 -8.190096169710159302e-02 2.633082270622253418e-01 -2.281261682510375977e-01 -3.599148616194725037e-02 -1.329747494310140610e-02 -2.213208936154842377e-02 -2.175480872392654419e-01 1.684647798538208008e-01 1.695196777582168579e-01
3.147504851222038269e-02 -1.334336847066879272e-01 5.900226905941963196e-02 -2.554291859269142151e-02 -5.256787408143281937e-03 2.161893099546432495e-01 3.728350251913070679e-02 -2.105301767587661743e-01 -1.851388067007064819e-02 3.236346542835235596e-01 -1.494298130273818970e-01 1.083941757678985596e-01 -8.474663645029067993e-02 2.448545396327972412e-01 8.272375166416168213e-02 -2.605750858783721924e-01 3.030260093510150909e-02 2.052437067031860352e-01 -2.552707493305206299e-01 2.406722493469715118e-02 1.372062116861343384e-01 -1.907498091459274292e-01 -7.963521778583526611e-02 -2.035125195980072021e-01 2.983599156141281128e-02 7.776704430580139160e-02 5.202105045318603516e-01 1.308720558881759644e-01 8.182535320520401001e-02 -1.878293007612228394e-01 -1.017897129058837891e-01 2.116055190563201904e-01
-3.591865673661231995e-02 -1.968284994363784790e-01 -1.612380892038345337e-01 -9.184505045413970947e-02 -1.760498285293579102e-01 -1.641029492020606995e-02 2.900317907333374023e-01 3.428614512085914612e-02 -3.469966948032379150e-01 -7.200115919113159180e-02 -9.328801929950714111e-02 9.799294173717498779e-02 -1.861784607172012329e-01 2.862628400325775146e-01 1.125890538096427917e-01 -6.957120448350906372e-02 -8.322704583406448364e-02 1.169678047299385071e-01 2.047767192125320435e-01 1.851690858602523804e-01 8.435345441102981567e-02 -1.876505091786384583e-02 -2.029170989990234375e-01 -7.583646476268768311e-02 3.542718589305877686e-01 -5.182189866900444031e-02 4.618619009852409363e-02 7.214842736721038818e-02 4.270884990692138672e-01 -7.083708792924880981e-02 1.397958695888519287e-01 1.929649710655212402e-01
1.729123992845416069e-03 -2.724018692970275879e-01 3.252749890089035034e-02 1.004320010542869568e-01 -4.545834660530090332e-01 -9.273805469274520874e-02 -7.415276020765304565e-02 -1.880229115486145020e-01 -1.715625524520874023e-01 6.862597912549972534e-02 -1.760427951812744141e-01 8.259184658527374268e-02 -2.186338882893323898e-03 2.129518687725067139e-01 8.010155707597732544e-02 -3.103272318840026855e-01 2.598824203014373779e-01 -2.648992240428924561e-01 1.655146479606628418e-02 1.646392233669757843e-02 -6.446365267038345337e-02 1.797661930322647095e-01 -5.626022070646286011e-02 1.538014691323041916e-02 3.113693594932556152e-01 -1.708353012800216675e-01 1.318141072988510132e-01 2.189037799835205078e-01 1.655797362327575684e-01 -1.280570775270462036e-01 1.337242722511291504e-01 8.525399863719940186e-02
1.180526334792375565e-02 -2.525121271610260010e-01 1.025411337614059448e-01 9.746758639812469482e-02 -5.346707627177238464e-02 9.788419306278228760e-02 2.673543691635131836e-01 -1.350526213645935059e-01 -3.405165076255798340e-01 -9.272224456071853638e-02 -3.286625072360038757e-02 -1.059763580560684204e-01 -4.445284605026245117e-01 1.608702093362808228e-01 -8.381143957376480103e-02 -2.698854804039001465e-01 1.111063435673713684e-01 1.367123126983642578e-01 -1.745167821645736694e-01 -3.845485299825668335e-02 -9.862437844276428223e-02 1.385682672262191772e-01 -2.448756694793701172e-01 -5.626663193106651306e-02 5.744111910462379456e-02 2.209817469120025635e-01 9.940014034509658813e-02 -1.078178659081459045e-01 -5.237550288438796997e-02 -6.376479566097259521e-02 3.434579670429229736e-01 -1.424110829830169678e-01
9.451901167631149292e-02 -1.106271892786026001e-01 8.466224186122417450e-03 -7.639433443546295166e-02 1.106340885162353516e-01 2.100604772567749023e-01 1.981501467525959015e-02 1.975885629653930664e-01 -2.809279859066009521e-01 2.425650358200073242e-01 -1.733246147632598877e-01 -1.876076608896255493e-01 -1.109716445207595825e-01 2.191595882177352905e-01 2.582507766783237457e-02 -4.919358789920806885e-01 2.692891471087932587e-02 -1.078373491764068604e-01 -8.101288229227066040e-02 1.435841917991638184e-01 -8.516843616962432861e-02 -1.866573542356491089e-01 1.132233440876007080e-01 -1.037348806858062744e-01 3.188140690326690674e-01 -1.954454034566879272e-01 1.416029554093256593e-04 -1.024645566940307617e-01 2.992303967475891113e-01 3.431242331862449646e-02 1.203716620802879333e-01 -1.017662808299064636e-01
3.918735384941101074e-01 -2.128026187419891357e-01 -6.359729170799255371e-02 1.806791275739669800e-01 -1.616358458995819092e-01 1.931822001934051514e-01 1.213287115097045898e-01 6.014782935380935669e-02 -1.505134999752044678e-01 9.771171212196350098e-02 3.456864506006240845e-02 1.064375936985015869e-01 -2.984238266944885254e-01 2.867593169212341309e-01 3.803797811269760132e-02 -2.966986298561096191e-01 -2.858792841434478760e-01 2.784184217453002930e-01 -1.512160599231719971e-01 -6.542424112558364868e-02 1.616047881543636322e-02 -1.955982297658920288e-02 -2.424973100423812866e-01 -1.652524224482476711e-03 1.358449608087539673e-01 -2.516598068177700043e-02 1.740303337574005127e-01 -2.059514522552490234e-01 3.042112290859222412e-02 -1.873061507940292358e-01 4.407976567745208740e-02 4.003152996301651001e-02
1.198912858963012695e-01 -1.126288697123527527e-01 1.060822904109954834e-01 1.605294495820999146e-01 1.067145913839340210e-01 2.055717855691909790e-01 5.386928841471672058e-02 2.533548474311828613e-01 -3.969520330429077148e-02 2.386008352041244507e-01 9.925630688667297363e-02 7.203429192304611206e-02 -6.351654231548309326e-02 4.054457247257232666e-01 -1.426068600267171860e-02 -3.732266724109649658e-01 -2.192896306514739990e-01 -1.649670898914337158e-01 -1.469739973545074463e-01 2.331968024373054504e-02 -2.934113843366503716e-03 7.038547098636627197e-02 -2.813042700290679932e-01 -2.241194248199462891e-01 3.192099034786224365e-01 1.157023236155509949e-01 1.486508455127477646e-02 -5.537676811218261719e-02 8.249618113040924072e-02 -9.944524616003036499e-02 2.293423563241958618e-01 1.186436712741851807e-01
-6.516564637422561646e-02 -1.869676858186721802e-01 -5.362794548273086548e-02 2.541528642177581787e-01 -1.080863773822784424e-01 2.846163213253021240e-01 -6.332643330097198486e-03 -9.103902429342269897e-02 -4.544645175337791443e-02 -5.822343751788139343e-02 -5.974257364869117737e-02 -3.254704177379608154e-01 -4.627276659011840820e-01 2.813527286052703857e-01 1.082260683178901672e-01 4.428219050168991089e-02 3.441711189225316048e-03 5.135152488946914673e-02 -7.400209456682205200e-02 1.094097793102264404e-01 -1.047376021742820740e-01 -4.119937121868133545e-02 -2.292787581682205200e-01 1.108836159110069275e-01 1.900861859321594238e-01 8.944386988878250122e-02 -1.206910312175750732e-01 1.819579452276229858e-01 4.944804683327674866e-02 -1.471753865480422974e-01 3.893811702728271484e-01 7.242763787508010864e-02
5.407618731260299683e-02 -9.602125734090805054e-02 -3.091979958117008209e-02 6.832217425107955933e-02 -5.871105939149856567e-02 -7.714868336915969849e-02 3.431667983531951904e-01 -2.223219871520996094e-01 -2.500171363353729248e-01 3.357135131955146790e-02 2.469250746071338654e-02 -2.519236803054809570e-01 8.799198269844055176e-02 1.201876103878021240e-01 4.505116492509841919e-02 1.512496620416641235e-01 4.335553944110870361e-01 3.084307312965393066e-01 -1.465945318341255188e-02 6.337003409862518311e-02 -1.054098904132843018e-01 -6.034810841083526611e-02 -2.805238366127014160e-01 -1.774570494890213013e-01 1.442507803440093994e-01 1.974813491106033325e-01 1.698035448789596558e-01 -1.065502464771270752e-01 -2.300863116979598999e-01 5.100767686963081360e-02 2.461119443178176880e-01 -4.963346570730209351e-02
-1.048144251108169556e-01 -1.957697719335556030e-01 -5.826472304761409760e-03 8.638060837984085083e-02 -9.293252229690551758e-02 1.877287477254867554e-01 5.800345912575721741e-02 -1.188506260514259338e-01 -2.467765957117080688e-01 2.051495574414730072e-02 -6.336659938097000122e-02 -2.028340846300125122e-02 -4.358248710632324219e-01 3.123413920402526855e-01 3.114223107695579529e-02 7.624249160289764404e-02 -7.463882118463516235e-02 2.501096017658710480e-02 1.870546340942382812e-01 1.737479120492935181e-01 1.244923695921897888e-01 1.886460781097412109e-01 -3.016808927059173584e-01 -8.767761290073394775e-02 3.926651775836944580e-01 -5.256367102265357971e-02 5.224549397826194763e-02 -5.201110243797302246e-02 6.544096767902374268e-02 -1.252315044403076172e-01 2.766183614730834961e-01 -2.043751776218414307e-01
-2.780421078205108643e-01 -2.928333580493927002e-01 -7.681035995483398438e-02 2.964383959770202637e-01 -6.229627504944801331e-02 -1.762204319238662720e-01 1.743786484003067017e-01 -2.110202610492706299e-01 -1.108511537313461304e-01 3.728055581450462341e-02 -1.440185606479644775e-01 -1.360150724649429321e-01 -3.712894022464752197e-01 1.545734554529190063e-01 2.280258238315582275e-01 -1.604696214199066162e-01 -1.407223846763372421e-02 4.787672776728868484e-03 -3.707597553730010986e-01 -2.888412773609161377e-02 2.395342588424682617e-01 -7.051344960927963257e-02 -1.173468772321939468e-02 -1.913118362426757812e-01 2.066949456930160522e-01 -8.463170379400253296e-02 -2.490963786840438843e-02 1.273187398910522461e-01 8.653320372104644775e-02 7.789604831486940384e-03 -1.300938278436660767e-01 1.099362149834632874e-01
-5.801866296678781509e-03 -2.905596494674682617e-01 -2.520904839038848877e-01 1.811270117759704590e-01 -1.508418172597885132e-01 1.423727571964263916e-01 5.939637497067451477e-02 -9.700088948011398315e-02 -2.482259422540664673e-01 -1.611409336328506470e-01 -2.122415602207183838e-01 -2.369922846555709839e-01 -1.744786798954010010e-01 2.376871109008789062e-01 1.811653077602386475e-01 -3.372870013117790222e-02 1.138857081532478333e-01 2.848424315452575684e-01 1.027066931128501892e-01 3.281879127025604248e-01 -1.298465579748153687e-01 2.040789425373077393e-01 -1.358002424240112305e-01 -1.395660489797592163e-01 1.586276441812515259e-01 -1.291611194610595703e-01 1.204607412219047546e-01 2.071588933467864990e-01 1.166075244545936584e-01 4.238788038492202759e-02 1.664207279682159424e-01 4.881672188639640808e-02
-1.077328845858573914e-01 -9.738669544458389282e-02 8.459880203008651733e-02 -8.200410753488540649e-02 -1.136993020772933960e-01 7.213033735752105713e-02 2.555949687957763672e-01 -1.429762095212936401e-01 -3.071422576904296875e-01 3.413018584251403809e-01 3.658731281757354736e-02 1.466283947229385376e-01 -3.585125207901000977e-01 1.767296940088272095e-01 -1.047424599528312683e-02 -6.510052829980850220e-02 -4.194093402475118637e-03 -4.630264639854431152e-02 -2.275319993495941162e-01 -8.891325443983078003e-02 2.671575248241424561e-01 -7.905215770006179810e-02 -4.678867757320404053e-02 -2.379678785800933838e-01 3.946259617805480957e-01 2.475293427705764771e-01 4.859207198023796082e-02 -3.953905031085014343e-02 6.251332163810729980e-02 -9.501815587282180786e-02 1.744890809059143066e-01 -2.768082730472087860e-02
-2.141434401273727417e-01 -2.887494862079620361e-01 -4.442358762025833130e-02 -1.325601786375045776e-01 -6.246195733547210693e-02 -2.536735124886035919e-02 1.530863195657730103e-01 -4.768713191151618958e-02 -8.553703874349594116e-02 2.209247201681137085e-01 -1.210485920310020447e-01 -4.672079384326934814e-01 5.394731089472770691e-02 -8.603940904140472412e-02 -9.993991255760192871e-02 -1.889304816722869873e-01 -3.425388783216476440e-02 5.774213373661041260e-02 1.376758664846420288e-01 -2.320733964443206787e-01 -6.768486648797988892e-02 2.957234391942620277e-03 -2.596927583217620850e-01 -1.417913138866424561e-01 3.275826573371887207e-01 -2.457179427146911621e-01 3.265646696090698242e-01 -3.324660658836364746e-02 6.987351924180984497e-02 1.454494893550872803e-01 3.453071787953376770e-02 6.153808906674385071e-02
-1.304719317704439163e-02 -3.165012001991271973e-01 -5.120080709457397461e-02 -1.148170605301856995e-01 -1.947428584098815918e-01 -3.010653145611286163e-02 3.277356028556823730e-01 1.955652609467506409e-02 -9.337745606899261475e-02 1.898238211870193481e-01 -3.605461418628692627e-01 -1.819576174020767212e-01 -1.703132002148777246e-04 1.237937435507774353e-01 1.308949887752532959e-01 1.648659259080886841e-01 9.868300706148147583e-02 -1.423379927873611450e-01 -4.594810307025909424e-02 -1.355966776609420776e-01 8.035895973443984985e-02 -1.873719096183776855e-01 -3.390369117259979248e-01 -2.958949506282806396e-01 8.342570811510086060e-02 -2.448968738317489624e-01 -4.235786572098731995e-02 -1.347787976264953613e-01 2.101751416921615601e-01 -1.193606527522206306e-03 1.846178025007247925e-01 1.000994592905044556e-01
1.487849056720733643e-01 -4.373547732830047607e-01 1.199188455939292908e-01 -3.105301558971405029e-01 -1.836438104510307312e-02 2.081105858087539673e-01 1.215841323137283325e-01 7.964069955050945282e-03 -2.427883893251419067e-01 1.118919402360916138e-01 -1.835705339908599854e-01 -1.623156368732452393e-01 1.358837783336639404e-01 1.733679771423339844e-01 1.484021395444869995e-01 -3.209536969661712646e-01 4.107214510440826416e-03 -2.144282907247543335e-01 -7.304409891366958618e-02 2.159012556076049805e-01 1.480392813682556152e-01 -1.563473343849182129e-01 5.933457985520362854e-02 -2.232560366392135620e-01 2.609669864177703857e-01 -1.150579676032066345e-01 6.779083982110023499e-03 -8.628248423337936401e-02 -1.350497156381607056e-01 -5.486138164997100830e-02 6.172860041260719299e-02 2.558579854667186737e-02
-1.842730641365051270e-01 -2.694059014320373535e-01 1.767562180757522583e-01 -2.191843523178249598e-04 -5.957680195569992065e-02 8.663274347782135010e-02 2.577172815799713135e-01 5.643363669514656067e-02 -1.573154330253601074e-01 1.303265392780303955e-01 4.605608060956001282e-02 -2.070357650518417358e-02 -2.435570396482944489e-02 3.315743505954742432e-01 3.253920376300811768e-01 -1.689727306365966797e-01 -4.375956207513809204e-02 2.219517976045608521e-01 1.785553395748138428e-01 -1.768545359373092651e-01 -2.330654859542846680e-01 8.311896584928035736e-03 2.725410163402557373e-01 -1.073401607573032379e-02 2.001036852598190308e-01 -1.572535187005996704e-01 2.402538657188415527e-01 -3.989397361874580383e-02 2.261350601911544800e-01 -3.584532439708709717e-02 2.143488526344299316e-01 -1.635349392890930176e-01
-9.573898464441299438e-02 -1.660040467977523804e-01 3.337088599801063538e-02 -7.694256305694580078e-02 -2.437191158533096313e-01 -6.123429536819458008e-02 5.947616882622241974e-03 -2.418639361858367920e-01 -3.595460355281829834e-01 1.718628257513046265e-01 -2.135542482137680054e-01 -3.490902483463287354e-02 2.505978643894195557e-01 -5.103684961795806885e-02 1.667771488428115845e-01 -5.883608385920524597e-02 1.576573252677917480e-01 2.321832776069641113e-01 -1.469707190990447998e-01 4.287603870034217834e-02 1.734044849872589111e-01 -1.874122917652130127e-01 -6.080312654376029968e-02 -2.913333773612976074e-01 3.954791724681854248e-01 -1.648868173360824585e-01 2.392204664647579193e-02 5.614893138408660889e-02 -9.425015002489089966e-02 -1.634357571601867676e-01 2.242899537086486816e-01 -5.532833188772201538e-02
7.322851568460464478e-02 -2.280948758125305176e-01 3.114607930183410645e-01 -2.089432328939437866e-01 -2.546873092651367188e-01 3.175214678049087524e-02 1.172312796115875244e-01 -9.564337134361267090e-02 -1.920865625143051147e-01 2.839327156543731689e-01 -3.796707987785339355e-01 -1.709841936826705933e-01 5.966244637966156006e-02 1.777098476886749268e-01 2.638781368732452393e-01 5.090438202023506165e-02 -4.183002188801765442e-02 -3.086331859230995178e-02 3.610980510711669922e-02 4.102189466357231140e-02 -2.002385556697845459e-01 -1.269233077764511108e-01 1.458733826875686646e-01 6.469131261110305786e-02 3.344773352146148682e-01 -8.285603672266006470e-02 -6.017720326781272888e-02 -1.703996658325195312e-01 1.664360910654067993e-01 -4.575024545192718506e-02 1.889256685972213745e-01 1.033153459429740906e-01
2.814662456512451172e-01 -3.529199063777923584e-01 9.092253446578979492e-02 2.876111567020416260e-01 -5.702817812561988831e-02 1.793779432773590088e-01 -7.963768392801284790e-02 -1.245274916291236877e-01 -1.209540143609046936e-01 -2.370579866692423820e-03 -9.302804619073867798e-02 -2.565590143203735352e-01 6.296001374721527100e-02 1.745837181806564331e-01 2.838823944330215454e-03 1.114252433180809021e-01 -1.237850710749626160e-01 -1.247472167015075684e-01 1.443680189549922943e-02 3.559762984514236450e-02 -1.865447908639907837e-01 7.469806820154190063e-02 -1.669198870658874512e-01 -5.034431815147399902e-02 5.191819071769714355e-01 -2.222606688737869263e-01 9.961886703968048096e-02 -1.108968481421470642e-01 4.242523014545440674e-02 -8.045070618391036987e-02 2.312670201063156128e-01 7.691471278667449951e-02
-2.048802562057971954e-02 -1.962226331233978271e-01 -9.481950104236602783e-02 5.514433979988098145e-02 -4.047234058380126953e-01 -7.982102222740650177e-03 -7.112929224967956543e-02 -8.125057071447372437e-02 -3.635356724262237549e-01 5.088827759027481079e-02 1.095721498131752014e-01 8.314304053783416748e-03 -1.583718657493591309e-01 1.178371831774711609e-01 2.206783890724182129e-01 5.591743439435958862e-02 -8.606758899986743927e-03 1.531945168972015381e-01 -5.441213771700859070e-02 -9.632437676191329956e-02 -2.630402445793151855e-01 -2.188087441027164459e-02 1.443773359060287476e-01 -1.667590141296386719e-01 5.491698384284973145e-01 5.280132964253425598e-02 1.013137251138687134e-01 1.284335851669311523e-01 2.166821509599685669e-01 -6.105925422161817551e-04 6.083506345748901367e-02 3.461880143731832504e-03
1.878813207149505615e-01 -3.471934497356414795e-01 9.378780610859394073e-03 -1.411361694335937500e-01 1.097246930003166199e-01 1.929607689380645752e-01 1.800016611814498901e-01 -3.209550082683563232e-01 -4.032832011580467224e-02 2.830692827701568604e-01 -1.819136291742324829e-01 -2.426801621913909912e-01 7.014168798923492432e-02 1.915919929742813110e-01 1.304742246866226196e-01 -1.875707805156707764e-01 2.988418042659759521e-01 -6.596275418996810913e-02 8.800458163022994995e-02 1.738325804471969604e-01 -1.930007338523864746e-01 7.360285520553588867e-02 -8.646360039710998535e-02 1.112761497497558594e-01 8.178526163101196289e-02 8.733607828617095947e-02 2.636047899723052979e-01 -1.304149329662322998e-01 -1.835641562938690186e-01 -4.187828674912452698e-02 1.388472616672515869e-01 1.490110456943511963e-01
7.726700603961944580e-02 -3.574902117252349854e-01 3.773557543754577637e-01 -1.210426092147827148e-01 -1.898476183414459229e-01 4.023595154285430908e-02 2.220554798841476440e-01 1.902679651975631714e-01 -3.750213682651519775e-01 -7.061207294464111328e-02 -1.062419936060905457e-01 -1.086091324687004089e-01 -2.445761859416961670e-01 2.386832833290100098e-01 9.109036624431610107e-02 2.236017584800720215e-02 3.163476288318634033e-02 -4.127797111868858337e-02 -8.042876608669757843e-03 2.023436278104782104e-01 5.194953177124261856e-03 1.207500696182250977e-01 2.067624479532241821e-01 3.730598464608192444e-02 4.186671599745750427e-02 -2.115136981010437012e-01 1.334030628204345703e-01 3.997450694441795349e-02 -2.259122394025325775e-02 -2.852938175201416016e-01 1.066039651632308960e-01 1.734953075647354126e-01
2.151631712913513184e-01 -3.593593239784240723e-01 -3.253105655312538147e-02 4.158995673060417175e-02 -8.365342766046524048e-02 2.029521614313125610e-01 1.746949553489685059e-01 -1.682192534208297729e-01 -2.846249639987945557e-01 -6.071358546614646912e-02 -1.401898264884948730e-02 -1.252901554107666016e-01 -2.499738484621047974e-01 2.224906831979751587e-01 3.946350514888763428e-01 -6.417014636099338531e-03 -9.246596693992614746e-02 -5.766286700963973999e-02 -1.047702655196189880e-01 6.086994707584381104e-02 -2.424249500036239624e-01 -1.575514972209930420e-01 1.102852150797843933e-01 -1.342890709638595581e-01 5.562381073832511902e-02 -1.494233161211013794e-01 1.973897404968738556e-02 1.765109151601791382e-01 3.545635044574737549e-01 7.876069098711013794e-02 1.293366551399230957e-01 2.136672660708427429e-02
-3.655586391687393188e-02 -6.080337800085544586e-03 -3.139895386993885040e-03 1.035373806953430176e-01 -5.604292452335357666e-02 4.295152723789215088e-01 2.064886987209320068e-01 -1.710404753684997559e-01 -9.660705924034118652e-02 1.475259214639663696e-01 -1.340830773115158081e-01 -1.138743609189987183e-01 -1.025958508253097534e-01 2.045358121395111084e-01 3.671762347221374512e-01 -5.852603167295455933e-02 -4.707429930567741394e-02 -9.988229721784591675e-02 5.712800845503807068e-02 4.434816911816596985e-02 -4.058800935745239258e-01 -9.632373601198196411e-02 -2.481217496097087860e-02 1.651559956371784210e-02 2.904359400272369385e-01 3.087757825851440430e-01 1.103016212582588196e-01 -4.500239714980125427e-02 -2.770358622074127197e-01 2.425693161785602570e-02 6.179236993193626404e-02 -9.144564718008041382e-02
-2.128954045474529266e-02 -4.992223680019378662e-01 5.635751783847808838e-02 5.291426926851272583e-02 -1.718223281204700470e-02 2.794559895992279053e-01 -6.858373433351516724e-02 -2.060908377170562744e-01 -7.250360399484634399e-02 1.841400712728500366e-01 -1.590703129768371582e-01 -1.750078350305557251e-01 -7.158783730119466782e-03 2.693830430507659912e-01 1.711176186800003052e-01 -1.555783152580261230e-01 1.219001486897468567e-01 1.581270545721054077e-01 -1.223135292530059814e-01 -3.440951406955718994e-01 -2.172364145517349243e-01 1.385002136230468750e-01 -2.054359763860702515e-01 2.080381065607070923e-01 1.651010066270828247e-01 6.024032831192016602e-02 -9.067230671644210815e-02 2.478186041116714478e-02 -4.678717255592346191e-02 -3.128144890069961548e-02 -2.332915924489498138e-02 1.704748719930648804e-01
4.202354252338409424e-01 -9.236989915370941162e-02 2.345979213714599609e-02 7.700654119253158569e-02 -1.430437713861465454e-01 -6.392913311719894409e-02 1.110441312193870544e-01 -2.769763115793466568e-03 -5.636916309595108032e-02 1.660934835672378540e-01 -3.172316551208496094e-01 -1.758472472429275513e-01 -8.671427518129348755e-02 2.784251272678375244e-01 -4.834891855716705322e-02 -1.916410401463508606e-02 7.463475316762924194e-02 -6.976067274808883667e-02 -1.420904416590929031e-02 -1.692263484001159668e-01 6.747859530150890350e-03 1.707666665315628052e-01 -2.162839323282241821e-01 -1.854189932346343994e-01 4.163838624954223633e-01 -2.735933363437652588e-01 2.279999479651451111e-02 -8.802471309900283813e-02 2.925785779953002930e-01 6.504829972982406616e-03 -4.006214439868927002e-02 1.674710065126419067e-01
8.179101347923278809e-02 5.467745661735534668e-02 -2.362953424453735352e-01 6.993821822106838226e-03 -3.856532871723175049e-01 -3.752433881163597107e-02 1.984461843967437744e-01 -1.137820407748222351e-01 -1.497020721435546875e-01 1.718261241912841797e-01 -2.018396854400634766e-01 -7.114122062921524048e-02 1.794924400746822357e-02 1.321733742952346802e-01 3.698917329311370850e-01 -2.197836637496948242e-01 -1.949249394237995148e-02 -4.205565899610519409e-02 -9.225388616323471069e-02 1.466885209083557129e-01 -9.402919560670852661e-02 -1.561012715101242065e-01 -1.794115304946899414e-01 -2.614664733409881592e-01 2.577458918094635010e-01 9.150875359773635864e-02 -2.086254656314849854e-01 1.314207166433334351e-01 7.238001376390457153e-02 -2.158519029617309570e-01 2.776073217391967773e-01 -2.969226054847240448e-02
-2.734141983091831207e-02 -2.661915421485900879e-01 1.761231720447540283e-01 -6.773284077644348145e-02 -3.839028477668762207e-01 -2.308882959187030792e-02 -9.851729264482855797e-04 7.668907195329666138e-02 -5.141633152961730957e-01 -1.365226060152053833e-01 -2.069017142057418823e-01 -2.018932625651359558e-02 -1.785029619932174683e-01 2.056988328695297241e-01 -5.934935808181762695e-02 -1.586419641971588135e-01 1.315739750862121582e-01 3.061631135642528534e-02 -1.798707060515880585e-02 1.951032876968383789e-01 -7.450272142887115479e-02 9.815929830074310303e-02 1.515904366970062256e-01 -8.220023661851882935e-02 2.780311405658721924e-01 -1.237767748534679413e-02 1.199588328599929810e-01 -6.101180613040924072e-02 9.194766730070114136e-02 -2.899734973907470703e-01 -5.372412130236625671e-02 1.317374259233474731e-01
-4.855400323867797852e-02 -1.335506290197372437e-01 9.955500811338424683e-02 4.282749891281127930e-01 -2.899753749370574951e-01 8.281832933425903320e-02 -1.674744039773941040e-01 -1.644187867641448975e-01 -3.477722108364105225e-01 -2.624565362930297852e-01 -1.907604783773422241e-01 -2.172428965568542480e-01 7.777516543865203857e-02 1.505036652088165283e-01 1.080361157655715942e-01 -2.133917212486267090e-01 -1.562911272048950195e-02 4.777611792087554932e-02 -1.620629727840423584e-01 5.572011694312095642e-02 3.658539429306983948e-02 1.453711092472076416e-01 -8.882053196430206299e-02 -2.565345764160156250e-01 1.030284613370895386e-01 -3.948361054062843323e-02 1.415571123361587524e-01 -1.357734054327011108e-01 -6.898849457502365112e-02 -9.128743410110473633e-02 1.964605599641799927e-01 2.252259403467178345e-01
1.531082540750503540e-01 -2.167518436908721924e-01 -9.142836183309555054e-02 4.300792887806892395e-02 7.752254605293273926e-02 1.892904192209243774e-01 3.160338401794433594e-01 1.295184046030044556e-01 -2.416191548109054565e-01 -7.386152719845995307e-05 -3.865321353077888489e-02 1.963073909282684326e-01 -2.944509387016296387e-01 -1.666954369284212589e-03 -3.749056532979011536e-02 -2.575930356979370117e-01 2.902843654155731201e-01 2.250556461513042450e-02 -5.805622413754463196e-02 -1.338510364294052124e-01 1.696229428052902222e-01 2.044576540356501937e-04 6.505639106035232544e-02 -1.527985334396362305e-01 2.185974419116973877e-01 5.432336032390594482e-02 3.317153751850128174e-01 1.778364032506942749e-01 1.421535313129425049e-01 -1.787889050319790840e-03 3.201924860477447510e-01 1.745270192623138428e-01
4.765484109520912170e-02 -1.576478928327560425e-01 3.765386044979095459e-01 1.823055297136306763e-01 4.451613873243331909e-02 2.981737256050109863e-01 -2.311638183891773224e-02 6.711156107485294342e-03 3.215754404664039612e-02 1.321938484907150269e-01 -9.669253230094909668e-02 -1.359080374240875244e-01 -3.572884202003479004e-02 3.834623396396636963e-01 -2.994792722165584564e-02 -8.772174268960952759e-02 -9.439438581466674805e-02 3.187471032142639160e-01 -2.127573788166046143e-01 5.713653936982154846e-02 1.508726775646209717e-01 -2.914119511842727661e-02 -2.750426828861236572e-01 -7.895224541425704956e-02 1.878995597362518311e-01 2.112160772085189819e-01 3.375421464443206787e-01 -5.729652196168899536e-02 -5.329412594437599182e-02 7.200380787253379822e-03 3.270057961344718933e-02 1.936946809291839600e-01
-1.988001763820648193e-01 -1.176668331027030945e-02 9.475385397672653198e-02 1.463660448789596558e-01 -3.977426514029502869e-02 1.360330283641815186e-01 2.028365731239318848e-01 7.034286111593246460e-02 7.090418040752410889e-02 4.572414159774780273e-01 -3.139422535896301270e-01 3.922002762556076050e-02 -4.464928805828094482e-01 1.595957875251770020e-01 -4.693683236837387085e-02 -2.831701636314392090e-01 -3.103326074779033661e-02 1.323848664760589600e-01 -2.949164509773254395e-01 -2.342708781361579895e-02 9.873747825622558594e-02 2.483357675373554230e-02 1.824562065303325653e-02 -2.137413173913955688e-01 9.369758516550064087e-02 7.520028948783874512e-02 1.747425347566604614e-01 1.895226724445819855e-02 4.940686374902725220e-02 -1.345485895872116089e-01 9.945874661207199097e-02 6.471895426511764526e-02
2.434070110321044922e-01 -9.860895574092864990e-02 2.120001316070556641e-01 3.233704268932342529e-01 -5.163341760635375977e-02 1.965299844741821289e-01 3.218626677989959717e-01 2.544829435646533966e-02 -1.759923845529556274e-01 -8.421916514635086060e-03 9.695840626955032349e-02 -1.329747736454010010e-01 -4.070887342095375061e-02 3.294483125209808350e-01 1.042277440428733826e-01 -3.266162425279617310e-02 -6.096839532256126404e-02 1.971793919801712036e-01 -9.097944200038909912e-02 -1.369219645857810974e-02 1.413970589637756348e-01 -1.906507760286331177e-01 -2.519976496696472168e-01 -7.572498172521591187e-02 2.360463887453079224e-01 -1.143540292978286743e-01 -7.229859381914138794e-02 -1.870160102844238281e-01 -5.151871591806411743e-02 -1.656424254179000854e-01 3.334742784500122070e-01 -1.697042286396026611e-01
1.199472919106483459e-01 -2.496190816164016724e-01 1.139661818742752075e-01 6.847775727510452271e-02 -6.943713128566741943e-02 3.221721351146697998e-01 -2.394322678446769714e-02 1.625268196221441031e-04 -1.135696023702621460e-01 7.767297327518463135e-02 7.824189215898513794e-02 -5.452727153897285461e-02 -1.929346770048141479e-01 4.240384399890899658e-01 5.838444083929061890e-02 8.761093020439147949e-03 9.285945445299148560e-02 5.796638503670692444e-02 2.797262556850910187e-02 9.288775175809860229e-02 -4.188977181911468506e-02 -2.658509463071823120e-02 -9.796477109193801880e-02 -2.793545424938201904e-01 4.323162734508514404e-01 -3.435784578323364258e-01 9.208196401596069336e-02 -1.724196970462799072e-01 3.415279090404510498e-02 1.513172984123229980e-01 -2.190025746822357178e-01 1.456849575042724609e-01
8.551475405693054199e-02 -1.780646741390228271e-01 -1.418495178222656250e-01 4.156909584999084473e-01 -2.048046290874481201e-01 5.647595971822738647e-02 1.166192907840013504e-02 7.298346608877182007e-02 -6.755559146404266357e-02 1.673338264226913452e-01 -2.528986334800720215e-01 1.098125241696834564e-02 -1.784560382366180420e-01 3.233876526355743408e-01 1.307060420513153076e-01 -1.830605715513229370e-01 2.356324493885040283e-01 -1.396884173154830933e-01 -7.399211078882217407e-02 -6.254162639379501343e-02 -3.202988803386688232e-01 -6.701009720563888550e-02 -6.800163537263870239e-02 -2.301786839962005615e-01 3.313180990517139435e-03 -1.144872903823852539e-01 2.645841240882873535e-01 9.315789490938186646e-02 -1.584158688783645630e-01 -9.109039604663848877e-02 7.743509113788604736e-02 2.312967330217361450e-01
1.370553225278854370e-01 -4.081831499934196472e-02 1.704864203929901123e-01 2.040454596281051636e-01 -1.741220206022262573e-01 1.229777634143829346e-01 1.216579452157020569e-01 1.525647640228271484e-01 -6.412650644779205322e-02 -2.879884093999862671e-02 9.564816020429134369e-03 -1.991978287696838379e-01 -4.679574817419052124e-02 7.541474699974060059e-02 -2.181492745876312256e-02 7.193809747695922852e-02 -2.550417482852935791e-01 1.438464224338531494e-01 -1.175308600068092346e-01 1.377242803573608398e-01 -1.010203137993812561e-01 -1.124554546549916267e-03 -2.153719775378704071e-02 -4.095500409603118896e-01 3.486043810844421387e-01 -1.582972407341003418e-01 2.721143662929534912e-01 2.049084603786468506e-01 2.305998951196670532e-01 3.030604422092437744e-01 2.371459603309631348e-01 -7.932163029909133911e-02
1.449118852615356445e-01 -5.495699495077133179e-02 8.978114277124404907e-02 1.790375113487243652e-01 -2.142978906631469727e-01 1.247331574559211731e-01 1.714138090610504150e-01 -1.148347109556198120e-01 1.271806359291076660e-01 5.496963486075401306e-02 2.201402001082897186e-02 5.765160545706748962e-03 -7.340361922979354858e-02 1.361791938543319702e-01 2.117400318384170532e-01 -2.594748437404632568e-01 -2.357751578092575073e-01 1.548398137092590332e-01 -1.787810623645782471e-01 -1.483437120914459229e-01 2.720250189304351807e-02 9.635793417692184448e-02 -3.956613540649414062e-01 -3.418783843517303467e-02 4.141964614391326904e-01 -2.468431890010833740e-01 7.082698494195938110e-02 -1.998750716447830200e-01 1.923651546239852905e-01 -6.772942095994949341e-02 1.420671641826629639e-01 -1.884105503559112549e-01
4.693953320384025574e-02 -3.516443073749542236e-01 9.536607563495635986e-02 1.749453134834766388e-02 -5.151771381497383118e-02 1.738135218620300293e-01 -6.360902637243270874e-02 -2.770930230617523193e-01 -1.591954678297042847e-01 1.540621668100357056e-01 -7.490517944097518921e-02 -1.154724732041358948e-01 1.084879562258720398e-01 3.997841179370880127e-01 7.455185055732727051e-02 -3.634701669216156006e-02 2.472002804279327393e-01 2.123967558145523071e-01 -1.700896173715591431e-01 -2.285300046205520630e-01 -1.717209964990615845e-01 4.847723245620727539e-02 -1.230664253234863281e-01 2.782701514661312103e-02 1.496860384941101074e-01 2.222330123186111450e-02 -7.278697192668914795e-02 -1.493391394615173340e-01 -1.715530902147293091e-01 -7.839524745941162109e-02 2.058393955230712891e-01 3.754603862762451172e-01
-1.220026612281799316e-01 -4.635114669799804688e-01 7.758045196533203125e-02 1.328732520341873169e-01 -5.162876471877098083e-02 -3.989806398749351501e-02 4.265372157096862793e-01 -1.704886853694915771e-01 -1.230932995676994324e-01 2.229541540145874023e-01 7.262614369392395020e-02 -5.625695362687110901e-02 -2.231346219778060913e-01 2.286736369132995605e-01 -4.211849719285964966e-02 -1.963211297988891602e-01 -6.974699348211288452e-02 2.303829640150070190e-01 -2.013606280088424683e-01 -3.853730484843254089e-02 2.324945665895938873e-02 5.112287402153015137e-02 -2.323276102542877197e-01 -1.870645433664321899e-01 -5.661813914775848389e-02 -6.947325915098190308e-02 1.160947307944297791e-01 -1.121870353817939758e-01 -1.619496792554855347e-01 1.371614038944244385e-01 9.606532007455825806e-02 1.875712424516677856e-01
8.033270388841629028e-02 -9.026581794023513794e-02 2.901262044906616211e-02 2.019115835428237915e-01 -1.685426384210586548e-02 7.061747461557388306e-02 3.476636111736297607e-01 5.645836144685745239e-02 -4.190346896648406982e-01 3.265689909458160400e-01 1.338210050016641617e-02 -5.855505354702472687e-03 -1.660627573728561401e-01 2.057717889547348022e-01 1.191634461283683777e-01 -5.906706675887107849e-02 5.052760243415832520e-02 1.172222848981618881e-02 -3.282029032707214355e-01 -1.933986693620681763e-01 -1.728837005794048309e-02 -6.935458630323410034e-02 -3.214202523231506348e-01 9.992678463459014893e-02 2.022790461778640747e-01 -2.966412715613842010e-02 -4.600299522280693054e-02 -3.369935154914855957e-01 8.401690423488616943e-02 -6.882502138614654541e-02 7.325021922588348389e-02 -5.955720692873001099e-02
7.710105180740356445e-02 -2.190888226032257080e-01 -1.955593563616275787e-02 2.984236180782318115e-01 -1.810064911842346191e-02 7.404349744319915771e-02 -1.632340401411056519e-01 -1.966346949338912964e-01 -1.785254180431365967e-01 2.115609943866729736e-01 1.187707334756851196e-01 -4.584777653217315674e-01 -1.199294477701187134e-01 1.690395623445510864e-01 2.206094413995742798e-01 7.977335900068283081e-02 2.702754735946655273e-01 -1.549266427755355835e-01 -1.458841264247894287e-01 -1.688655763864517212e-01 7.921180874109268188e-02 1.309885978698730469e-01 -5.263974145054817200e-02 -1.970180869102478027e-01 2.330944836139678955e-01 -1.367435455322265625e-01 -1.681455411016941071e-02 -1.254992093890905380e-02 7.989814132452011108e-02 -2.101412713527679443e-01 1.952042132616043091e-01 1.121609285473823547e-01
1.493579447269439697e-01 -3.261484801769256592e-01 1.237311437726020813e-01 1.756842136383056641e-01 1.538981646299362183e-01 -6.375351548194885254e-02 1.021912917494773865e-01 -1.851797252893447876e-01 -1.183153912425041199e-01 8.335287868976593018e-02 -1.447508633136749268e-01 -4.010315537452697754e-01 4.607624560594558716e-02 5.306483805179595947e-02 3.322463929653167725e-01 -1.158956214785575867e-01 2.551848813891410828e-02 -5.905445292592048645e-02 -1.306871026754379272e-01 1.280677765607833862e-01 -1.125628128647804260e-03 2.259775996208190918e-01 1.173894666135311127e-02 8.295730501413345337e-02 1.303342133760452271e-01 2.812064997851848602e-02 1.157101616263389587e-01 2.539451122283935547e-01 1.881043165922164917e-01 6.728272419422864914e-03 4.058839082717895508e-01 1.721822023391723633e-01
3.032372891902923584e-01 -2.553826868534088135e-01 -4.341692104935646057e-02 -1.660811156034469604e-01 -3.248216211795806885e-01 5.084633082151412964e-02 1.417517066001892090e-01 -1.611024737358093262e-01 -1.049646213650703430e-01 6.454686075448989868e-02 -1.155046224594116211e-01 -3.935955464839935303e-03 1.380625069141387939e-01 -1.369913965463638306e-01 6.308571249246597290e-02 -8.755887299776077271e-02 1.873282194137573242e-01 1.398324668407440186e-01 -1.718437969684600830e-01 7.186254113912582397e-02 3.366731107234954834e-02 -1.356099396944046021e-01 -3.401311635971069336e-01 -7.255926728248596191e-02 4.077632725238800049e-01 -3.990342840552330017e-02 1.519386172294616699e-01 1.981636434793472290e-01 -1.374977827072143555e-01 -2.163396179676055908e-01 2.315544188022613525e-01 -4.291257634758949280e-02
2.117984741926193237e-01 -1.598840057849884033e-01 2.176865339279174805e-01 2.501427233219146729e-01 2.236270532011985779e-02 2.538942992687225342e-01 2.904808223247528076e-01 3.759174421429634094e-02 -1.462509632110595703e-01 1.190271526575088501e-01 -8.261644281446933746e-03 -9.754844009876251221e-02 1.602640748023986816e-02 1.710431873798370361e-01 2.105198502540588379e-01 -1.619761623442173004e-02 -2.925191819667816162e-01 1.360791474580764771e-01 -2.101308703422546387e-01 5.059055238962173462e-02 -3.122184798121452332e-02 -8.691738359630107880e-03 -2.705098688602447510e-01 -2.616863511502742767e-02 3.020268380641937256e-01 -1.523670107126235962e-01 -1.246665325015783310e-02 -1.284277886152267456e-01 -1.210604459047317505e-01 -3.190918564796447754e-01 2.375178039073944092e-01 -1.412290632724761963e-01
1.623192615807056427e-02 -2.500673830509185791e-01 6.938927341252565384e-03 2.061836272478103638e-01 1.092088371515274048e-01 6.450693309307098389e-02 2.426419407129287720e-02 -9.804643690586090088e-02 -1.642132252454757690e-01 8.282960951328277588e-02 -2.888718843460083008e-01 -3.340485319495201111e-02 -2.547815740108489990e-01 3.525919318199157715e-01 -1.549835503101348877e-01 -7.478880882263183594e-02 1.317636519670486450e-01 5.347548052668571472e-02 -3.222930431365966797e-01 -4.547925665974617004e-02 -7.011017203330993652e-02 -1.834145933389663696e-01 -2.326979637145996094e-01 6.866069138050079346e-02 1.860359460115432739e-01 -2.774213626980781555e-02 3.995984494686126709e-01 -1.417667120695114136e-01 -1.718835383653640747e-01 -8.260221220552921295e-03 1.437350064516067505e-01 -2.051997929811477661e-01
-7.385671883821487427e-02 -2.237778604030609131e-01 3.087592720985412598e-01 1.156204193830490112e-01 -2.535286247730255127e-01 2.107042819261550903e-01 -1.313385963439941406e-01 -1.637950688600540161e-01 2.756256237626075745e-02 1.116492375731468201e-01 -3.041836619377136230e-01 -1.650113612413406372e-01 7.128226757049560547e-02 2.253969013690948486e-01 1.750117540359497070e-01 1.029095053672790527e-01 -5.538887903094291687e-02 2.031721919775009155e-01 2.328940182924270630e-01 6.344564259052276611e-02 -2.580429911613464355e-01 5.516569688916206360e-02 5.569630861282348633e-02 -1.644989550113677979e-01 3.118243813514709473e-01 7.748741656541824341e-02 1.164794620126485825e-02 -1.721804291009902954e-01 2.141769528388977051e-01 -2.165641188621520996e-01 1.020757257938385010e-01 1.196471452713012695e-01
2.315280735492706299e-01 -1.043460369110107422e-01 2.128559648990631104e-01 2.048394680023193359e-01 -1.160224750638008118e-01 2.324815392494201660e-01 -8.306417614221572876e-02 -1.729196012020111084e-01 -1.139187142252922058e-01 1.877202540636062622e-01 -3.408651947975158691e-01 -1.296559572219848633e-01 -4.168919026851654053e-01 1.822534650564193726e-01 9.629333019256591797e-02 -1.155952736735343933e-02 1.141800433397293091e-01 -1.271179467439651489e-01 2.842581272125244141e-01 -1.606736332178115845e-01 -1.643967032432556152e-01 6.947354972362518311e-02 -1.775357276201248169e-01 -3.936939407140016556e-03 3.087315261363983154e-01 -8.595841377973556519e-02 -7.434688508510589600e-02 -5.418213456869125366e-02 -4.466726630926132202e-02 -1.002954617142677307e-01 1.380562633275985718e-01 6.935102492570877075e-02
2.372789569199085236e-02 -2.019399851560592651e-01 -8.889731019735336304e-02 -1.339143216609954834e-01 -3.071082234382629395e-01 2.278915345668792725e-01 3.666739463806152344e-01 1.838432550430297852e-01 3.487273305654525757e-02 2.136458754539489746e-01 -9.925795346498489380e-02 -2.392869144678115845e-01 -1.717733144760131836e-01 2.455828338861465454e-01 1.178454458713531494e-01 -1.151028461754322052e-02 -5.777658894658088684e-02 5.730542540550231934e-02 -7.168575655668973923e-03 -2.951746881008148193e-01 -6.025398522615432739e-02 -4.047761484980583191e-02 1.232686936855316162e-01 8.834102749824523926e-02 1.566127091646194458e-01 -2.298963367938995361e-01 3.028536140918731689e-01 1.211552247405052185e-01 1.978329271078109741e-01 -1.774697005748748779e-01 9.015641361474990845e-02 -1.261149793863296509e-01
2.689507901668548584e-01 -1.012160331010818481e-01 1.209242865443229675e-01 1.693632155656814575e-01 1.559648662805557251e-01 1.921695917844772339e-01 1.543555259704589844e-01 9.120791405439376831e-02 -2.848516106605529785e-01 1.509007662534713745e-01 1.186738628894090652e-02 -8.841492235660552979e-02 -2.415286451578140259e-01 1.849807798862457275e-01 1.177591737359762192e-02 -1.709295660257339478e-01 2.007963322103023529e-02 3.940592706203460693e-02 -2.018703073263168335e-01 -5.258497595787048340e-02 1.222267076373100281e-01 -1.101666986942291260e-01 -2.941339313983917236e-01 3.451909637078642845e-03 5.436040759086608887e-01 -7.259447872638702393e-02 -2.512764930725097656e-02 -1.945463567972183228e-01 4.997783899307250977e-02 -5.352682247757911682e-02 1.679202914237976074e-01 1.226612478494644165e-01
2.541684918105602264e-02 -8.853841572999954224e-02 -8.561372011899948120e-02 2.370971441268920898e-01 -1.878894716501235962e-01 1.116962805390357971e-01 2.305097728967666626e-01 -2.542577981948852539e-01 -1.837269403040409088e-02 3.595526814460754395e-01 -5.322344973683357239e-02 -1.083540078252553940e-02 -4.380557537078857422e-01 -1.718877814710140228e-02 1.945099532604217529e-01 -3.238465636968612671e-02 1.256082653999328613e-01 1.135512739419937134e-01 -3.945215940475463867e-01 1.580167189240455627e-02 2.315580993890762329e-01 -3.938448801636695862e-02 -7.200700789690017700e-02 -1.820720136165618896e-01 4.636876285076141357e-02 -1.235839501023292542e-01 2.873978614807128906e-01 -9.795377030968666077e-03 3.256630152463912964e-03 2.607604674994945526e-02 1.231398731470108032e-01 -6.876540184020996094e-02
2.287213802337646484e-01 -2.089131474494934082e-01 3.016999065876007080e-01 2.315894663333892822e-01 7.742557674646377563e-02 1.650181114673614502e-01 2.498714923858642578e-01 -1.750695705413818359e-02 -2.741438150405883789e-01 2.627702951431274414e-01 1.086806040257215500e-02 -2.644302546977996826e-01 -9.973763674497604370e-02 8.178063482046127319e-02 1.732141077518463135e-01 1.589271356351673603e-03 -1.730047762393951416e-01 8.173849433660507202e-02 -1.438032537698745728e-01 8.909357711672782898e-03 -3.628894314169883728e-02 -1.951951235532760620e-01 -3.348892927169799805e-01 -2.503990381956100464e-02 3.152002394199371338e-01 4.272907972335815430e-02 -2.550992742180824280e-02 -4.193834215402603149e-02 -1.464179158210754395e-01 -2.183172404766082764e-01 1.102589666843414307e-01 -9.011615812778472900e-02
4.657784104347229004e-02 -3.212869465351104736e-01 -1.469893157482147217e-01 3.908958435058593750e-01 -2.425377666950225830e-01 1.576098501682281494e-01 1.354001183062791824e-02 -7.578421384096145630e-02 -1.402757912874221802e-01 -1.076887920498847961e-01 -1.205445379018783569e-01 -3.361900746822357178e-01 -1.026814877986907959e-01 6.193296238780021667e-02 1.688248068094253540e-01 -7.518481463193893433e-02 -2.125338613986968994e-01 -1.472804546356201172e-01 -1.121089160442352295e-01 9.905736893415451050e-02 -2.158659696578979492e-01 1.440470963716506958e-01 -1.411698609590530396e-01 -1.198562160134315491e-01 1.789347082376480103e-01 -1.312007382512092590e-02 2.218743860721588135e-01 1.996552795171737671e-01 -1.134982481598854065e-01 -7.125466316938400269e-02 1.525796651840209961e-01 2.642728388309478760e-01
-2.080364339053630829e-02 -2.069156318902969360e-01 -1.543556004762649536e-01 2.955481708049774170e-01 -3.101878166198730469e-01 2.318378835916519165e-01 1.208329275250434875e-01 1.449550269171595573e-03 -1.180897355079650879e-01 7.686967402696609497e-02 -8.764099329710006714e-02 -4.184788092970848083e-02 -9.542368352413177490e-02 2.630118727684020996e-01 1.745850592851638794e-01 -1.050151661038398743e-01 1.064449623227119446e-01 -1.988251507282257080e-01 2.621524222195148468e-02 2.293416857719421387e-01 -2.177006304264068604e-01 -3.222010657191276550e-02 -2.006419450044631958e-01 -2.017776668071746826e-01 2.891973592340946198e-02 2.599178813397884369e-02 3.285241127014160156e-01 3.761118352413177490e-01 -1.013899669051170349e-01 2.585592679679393768e-03 1.055319681763648987e-01 1.614371538162231445e-01
1.106617897748947144e-01 -1.984809339046478271e-01 3.761104121804237366e-02 2.314056754112243652e-01 6.880260258913040161e-02 7.811987400054931641e-02 1.445700228214263916e-01 -1.528089791536331177e-01 -3.301959931850433350e-01 8.627416938543319702e-02 -2.354726195335388184e-01 -2.359960041940212250e-02 -2.439358681440353394e-01 1.984463930130004883e-01 -8.532118052244186401e-02 -2.055328190326690674e-01 -5.424703657627105713e-02 -1.259908676147460938e-01 -2.492564916610717773e-01 -2.065129131078720093e-01 -6.251907348632812500e-02 3.798103332519531250e-02 -1.702608615159988403e-01 2.567638643085956573e-02 7.950346916913986206e-02 -2.276989864185452461e-03 3.792335987091064453e-01 -1.413238793611526489e-01 -1.055484861135482788e-01 7.400426082313060760e-03 3.102365136146545410e-01 -2.850822806358337402e-01
-4.318427294492721558e-02 -2.696153223514556885e-01 -9.618002176284790039e-02 -4.968275129795074463e-02 -6.621620059013366699e-02 7.681360095739364624e-02 6.853161752223968506e-02 3.263648450374603271e-01 -3.993426263332366943e-02 9.480535238981246948e-02 -2.352660447359085083e-01 -2.451903373003005981e-01 -9.645392745733261108e-02 3.037844300270080566e-01 1.418088078498840332e-01 -1.722965091466903687e-01 1.260192394256591797e-01 2.853436172008514404e-01 -5.768984556198120117e-02 -5.685831233859062195e-02 -3.189461529254913330e-01 -2.618729770183563232e-01 -8.911801874637603760e-02 -2.364145591855049133e-02 1.666527241468429565e-01 -2.445310726761817932e-02 2.572063505649566650e-01 4.550430551171302795e-02 2.814668118953704834e-01 -1.442275792360305786e-01 -1.724624037742614746e-01 -7.589267194271087646e-02
3.128222003579139709e-02 -2.060604393482208252e-01 2.634435594081878662e-01 -1.577553451061248779e-01 -1.077855080366134644e-01 3.548595607280731201e-01 1.143700629472732544e-01 -3.401184454560279846e-02 7.015758007764816284e-02 1.198044419288635254e-01 -1.986436098814010620e-01 -2.247254401445388794e-01 -3.220529854297637939e-01 1.238430216908454895e-01 2.305168956518173218e-01 -2.734980545938014984e-02 -3.797790780663490295e-02 7.528749294579029083e-03 -2.060344256460666656e-02 -6.919784843921661377e-02 -6.101968139410018921e-02 1.526617854833602905e-01 -2.420971691608428955e-01 -1.145917270332574844e-02 -3.779578953981399536e-02 -1.083759367465972900e-01 3.513756766915321350e-02 1.868027150630950928e-01 1.865389943122863770e-02 -1.771298795938491821e-01 4.322412312030792236e-01 2.607130110263824463e-01
-5.715526640415191650e-02 -1.158632710576057434e-01 3.950591385364532471e-01 7.686399668455123901e-02 2.565866410732269287e-01 2.566730976104736328e-01 2.329288236796855927e-02 -1.012008190155029297e-01 -2.905385196208953857e-01 -1.825539022684097290e-01 5.251450091600418091e-02 -1.019044294953346252e-01 -3.116066753864288330e-01 6.967455893754959106e-02 1.774905472993850708e-01 -3.552555292844772339e-02 5.704320967197418213e-03 9.302252531051635742e-02 -2.193597555160522461e-01 -1.164790317416191101e-01 -2.100479155778884888e-01 -2.137632817029953003e-01 -1.423250734806060791e-01 -1.372420638799667358e-01 3.340286612510681152e-01 2.947001159191131592e-02 2.086222171783447266e-01 -5.645139515399932861e-02 1.255243271589279175e-01 5.583789665251970291e-03 1.972628235816955566e-01 -9.792507626116275787e-03
-6.742152571678161621e-02 -1.310319006443023682e-01 5.117236450314521790e-02 -6.896579288877546787e-04 -1.074346005916595459e-01 2.490997314453125000e-01 5.582249164581298828e-02 -2.454861551523208618e-01 -2.811303734779357910e-01 4.459838196635246277e-02 1.822917163372039795e-01 5.716252326965332031e-02 -3.661149442195892334e-01 1.932177841663360596e-01 1.399520486593246460e-01 -1.034869477152824402e-01 1.528943926095962524e-01 -2.439070492982864380e-02 1.805562078952789307e-01 2.081897258758544922e-01 -4.175599291920661926e-02 4.986376315355300903e-02 -1.319221407175064087e-01 -1.434212177991867065e-01 3.374417126178741455e-01 -9.481957554817199707e-02 1.234266459941864014e-01 7.904084026813507080e-02 2.317385077476501465e-01 -2.111753076314926147e-01 1.860700547695159912e-01 3.164261877536773682e-01
-3.247682377696037292e-02 -2.190487459301948547e-02 1.233540475368499756e-01 -1.479770243167877197e-01 -2.337254136800765991e-01 -1.166506037116050720e-01 2.297876589000225067e-02 -2.299465388059616089e-01 -3.399995267391204834e-01 1.351576000452041626e-01 -2.232792228460311890e-01 -2.008209936320781708e-02 2.799820899963378906e-01 4.738962650299072266e-02 2.213013023138046265e-01 -1.489445418119430542e-01 9.251451492309570312e-02 1.100264638662338257e-01 -5.358345061540603638e-02 -2.331696217879652977e-03 1.303658187389373779e-01 -1.806540340185165405e-01 -4.278431832790374756e-02 -3.479130268096923828e-01 2.946826219558715820e-01 -2.502297461032867432e-01 2.305807322263717651e-01 -5.171541124582290649e-02 9.897025674581527710e-02 -6.352844182401895523e-03 3.026119470596313477e-01 -3.231536597013473511e-02
1.786476969718933105e-01 -8.349448442459106445e-02 -1.823076978325843811e-02 2.265780232846736908e-02 -3.028131723403930664e-01 -2.817925810813903809e-01 -3.692515939474105835e-02 -1.071353182196617126e-01 -3.021975755691528320e-01 8.169576525688171387e-02 -1.239471435546875000e-01 -2.216240316629409790e-01 1.026294454932212830e-01 1.386672705411911011e-01 1.529933512210845947e-01 -2.011258304119110107e-01 5.480792000889778137e-02 -1.424948722124099731e-01 -1.740505397319793701e-01 -2.641198039054870605e-01 -3.493383526802062988e-01 5.502185970544815063e-02 -1.651035398244857788e-01 -1.346703469753265381e-01 2.634956538677215576e-01 4.738491773605346680e-02 3.469752520322799683e-02 1.432578265666961670e-01 5.968326702713966370e-02 6.891785562038421631e-02 1.846851408481597900e-01 3.009686470031738281e-01
1.690147258341312408e-02 -2.073226869106292725e-01 1.037971023470163345e-02 1.246516034007072449e-01 -1.271894872188568115e-01 -4.168809205293655396e-02 -4.344715853221714497e-04 -2.385019958019256592e-01 -2.449793815612792969e-01 2.148168720304965973e-02 -2.725007012486457825e-02 -2.671040892601013184e-01 -6.795716285705566406e-02 2.032139897346496582e-01 2.549232244491577148e-01 -6.589485798031091690e-03 2.219106703996658325e-01 -4.125490412116050720e-02 1.553116738796234131e-01 -1.104737445712089539e-01 -2.342584878206253052e-01 7.220785319805145264e-02 -1.289788931608200073e-01 -1.213622465729713440e-01 1.401491016149520874e-01 1.848891973495483398e-01 1.601397097110748291e-01 1.408172249794006348e-01 -1.725708395242691040e-01 -4.037172496318817139e-01 1.399104297161102295e-01 3.638811707496643066e-01
-1.651526242494583130e-02 -1.956444829702377319e-01 -1.547896414995193481e-01 8.660934865474700928e-02 -1.379770189523696899e-01 1.150725781917572021e-01 1.370688080787658691e-01 6.986993551254272461e-02 -3.992718160152435303e-01 4.722533747553825378e-02 -1.438868492841720581e-01 7.353660464286804199e-02 -1.591745615005493164e-01 4.955374002456665039e-01 4.491256549954414368e-02 -1.090495735406875610e-01 -7.874446362257003784e-02 5.595014616847038269e-02 2.140920609235763550e-01 3.694852888584136963e-01 6.880101561546325684e-02 -7.448497414588928223e-02 3.928949311375617981e-02 -9.015320241451263428e-02 1.776741296052932739e-01 -2.319185584783554077e-01 1.436430215835571289e-01 1.785784810781478882e-01 1.826073229312896729e-01 1.125354021787643433e-01 7.252486795186996460e-02 -2.630814723670482635e-02
2.751149833202362061e-01 -3.448841273784637451e-01 1.195554062724113464e-01 -9.841790795326232910e-02 -5.114731844514608383e-03 3.123554289340972900e-01 1.034020856022834778e-01 -7.746842503547668457e-02 -2.578604519367218018e-01 2.496285885572433472e-01 -3.272564113140106201e-01 7.534715533256530762e-02 1.148271001875400543e-02 2.579610049724578857e-01 -1.409022510051727295e-01 4.208112880587577820e-02 1.999651491641998291e-01 6.610490381717681885e-02 -1.558465361595153809e-01 -1.050873845815658569e-01 9.163828194141387939e-02 -2.080551385879516602e-01 -1.174199953675270081e-01 1.354117989540100098e-01 1.878195405006408691e-01 2.781817317008972168e-02 3.411553800106048584e-01 -2.056169323623180389e-02 -5.972024425864219666e-02 6.293794512748718262e-02 1.325963251292705536e-02 1.147270873188972473e-01
-1.710323393344879150e-01 -1.443570852279663086e-01 1.402243077754974365e-01 1.443672329187393188e-01 -3.770795185118913651e-03 -2.693354338407516479e-02 2.556078732013702393e-01 -1.818553656339645386e-01 -4.515416920185089111e-01 -1.616480499505996704e-01 -1.481788456439971924e-01 4.383528605103492737e-02 -9.368956089019775391e-02 3.097254633903503418e-01 -3.623130545020103455e-02 -2.199643105268478394e-01 -1.380205154418945312e-01 -3.142622299492359161e-04 1.005421727895736694e-01 1.933497190475463867e-01 4.607706144452095032e-02 7.396285980939865112e-02 -3.485156968235969543e-02 -7.928358390927314758e-04 1.658074557781219482e-01 -1.132907196879386902e-01 9.541139006614685059e-02 1.827641725540161133e-01 2.982807755470275879e-01 -3.307023346424102783e-01 1.394954025745391846e-01 1.611702442169189453e-01
-4.439809918403625488e-02 -6.359136104583740234e-02 2.036078274250030518e-01 4.864054266363382339e-03 -3.379695713520050049e-01 4.194937050342559814e-01 -8.739865571260452271e-02 5.000085383653640747e-02 -3.369048833847045898e-01 1.779792606830596924e-01 1.302704066038131714e-01 -2.166906446218490601e-01 -3.369251638650894165e-02 3.280646502971649170e-01 1.809435486793518066e-01 -1.851110309362411499e-01 1.323696523904800415e-01 2.378490567207336426e-01 -8.367847651243209839e-03 1.396699845790863037e-01 -3.034499846398830414e-02 8.074878901243209839e-02 -1.414442360401153564e-01 1.445945948362350464e-01 4.766141995787620544e-02 8.706180378794670105e-03 1.437454372644424438e-01 -1.477585583925247192e-01 1.967316120862960815e-01 -1.722309142351150513e-01 -2.335103601217269897e-02 1.072916537523269653e-01
-1.088411882519721985e-01 3.817820921540260315e-02 -2.328720688819885254e-02 -1.820004545152187347e-02 -4.240707159042358398e-01 7.812886685132980347e-02 3.023744225502014160e-01 4.812043532729148865e-02 -9.719377756118774414e-02 5.868242308497428894e-02 -8.069583028554916382e-02 -1.866117119789123535e-01 4.658120870590209961e-02 6.987194716930389404e-02 3.600529134273529053e-01 -2.292914390563964844e-01 5.481757223606109619e-02 -5.593543499708175659e-02 -1.414627283811569214e-01 -5.512530449777841568e-03 -2.442865818738937378e-01 -3.096491694450378418e-01 -2.147424370050430298e-01 -2.455801069736480713e-01 1.513077765703201294e-01 1.875329762697219849e-01 -1.004832088947296143e-01 5.014187470078468323e-02 -6.032235175371170044e-02 9.962061047554016113e-02 2.964364886283874512e-01 -4.874624311923980713e-02
1.390396356582641602e-01 -2.136726081371307373e-01 -4.654250293970108032e-02 1.858341246843338013e-01 -1.949730515480041504e-01 -1.713592442683875561e-03 9.675274789333343506e-02 -2.366358600556850433e-02 -2.698259651660919189e-01 2.740163803100585938e-01 -6.880217790603637695e-02 -9.212661534547805786e-02 -2.555605173110961914e-01 1.130725070834159851e-02 1.104169860482215881e-01 -3.189109265804290771e-01 1.412428468465805054e-01 -1.753374785184860229e-01 -2.951382994651794434e-01 -1.309150755405426025e-01 5.955161899328231812e-02 1.881070435047149658e-01 -1.790221631526947021e-01 -2.265858091413974762e-02 -1.820893085096031427e-04 -2.910985648632049561e-01 2.709581255912780762e-01 -1.140205115079879761e-01 -1.461107283830642700e-01 -9.135032445192337036e-02 1.767273545265197754e-01 -2.267408519983291626e-01
-1.206506043672561646e-01 -1.315275132656097412e-01 1.194828897714614868e-01 -1.898355036973953247e-02 -2.615902721881866455e-01 -1.363517194986343384e-01 3.590026795864105225e-01 -9.620281867682933807e-03 -3.373017907142639160e-01 3.500307500362396240e-01 -8.214055746793746948e-02 3.595415875315666199e-02 -3.408852815628051758e-01 2.874118387699127197e-01 1.919357106089591980e-02 -8.520957082509994507e-02 9.600037336349487305e-02 -2.594603784382343292e-02 -3.077279329299926758e-01 7.778403162956237793e-02 1.057805866003036499e-01 -1.414704043418169022e-02 1.090008541941642761e-01 -1.449012607336044312e-01 2.135825157165527344e-01 1.759389191865921021e-01 -3.395044477656483650e-03 1.011283486150205135e-03 7.051887363195419312e-02 -5.786678753793239594e-03 1.973798871040344238e-01 -1.062368527054786682e-01
-2.309120958670973778e-03 -2.282075732946395874e-01 1.661042273044586182e-01 1.572441495954990387e-02 -1.414112597703933716e-01 -5.640209466218948364e-02 1.608318835496902466e-02 4.762037470936775208e-02 -3.071862757205963135e-01 2.576993107795715332e-01 1.904970780014991760e-02 -1.402037739753723145e-01 5.984437465667724609e-02 8.099200576543807983e-02 3.140820562839508057e-01 -1.225822865962982178e-01 1.936524063348770142e-01 2.423119358718395233e-02 -3.213810324668884277e-01 -2.554935514926910400e-01 -3.521077930927276611e-01 9.104801714420318604e-02 -1.445028781890869141e-01 6.516884267330169678e-02 2.967323362827301025e-01 -1.577547565102577209e-02 -3.335173428058624268e-02 6.043161451816558838e-02 -1.813027821481227875e-02 2.202993780374526978e-01 7.284847646951675415e-02 2.801547944545745850e-01
2.402514368295669556e-01 -1.899200528860092163e-01 -7.481043040752410889e-02 1.571560651063919067e-02 1.545874774456024170e-02 1.345184296369552612e-01 1.612167954444885254e-01 -4.157079011201858521e-02 -2.301048189401626587e-01 2.608079016208648682e-01 -9.172015637159347534e-02 -1.346083134412765503e-01 -1.136147156357765198e-01 -8.057366125285625458e-03 -3.895634785294532776e-02 -1.922703832387924194e-01 5.809799954295158386e-02 4.985127225518226624e-02 -8.331398665904998779e-02 6.690131127834320068e-02 8.027336001396179199e-02 -2.824808657169342041e-01 -1.069704815745353699e-01 -5.502320528030395508e-01 7.492081075906753540e-02 -2.226595580577850342e-02 3.853155076503753662e-01 -2.168935835361480713e-01 -1.715746372938156128e-01 -7.038901746273040771e-02 -6.293012294918298721e-03 3.983437642455101013e-02
1.030694227665662766e-02 -2.140821814537048340e-01 2.072927728295326233e-02 -7.742685079574584961e-02 -1.158024892210960388e-01 -1.260261833667755127e-01 2.228552252054214478e-01 1.131134629249572754e-01 -1.186242625117301941e-01 3.020445406436920166e-01 -2.428419888019561768e-01 -2.613775730133056641e-01 -7.718546688556671143e-02 1.122058853507041931e-01 2.520651519298553467e-01 6.086083501577377319e-02 7.703273743391036987e-02 -1.747416555881500244e-01 1.846106909215450287e-02 1.316770911216735840e-01 1.061258837580680847e-01 -3.030659854412078857e-01 -2.341869175434112549e-01 -3.799132704734802246e-01 6.226252764463424683e-02 -1.945115327835083008e-01 4.047067463397979736e-02 -2.853023409843444824e-01 -4.366653412580490112e-02 8.544006943702697754e-02 5.946100503206253052e-02 2.087523043155670166e-01
8.668635971844196320e-03 -2.401738762855529785e-01 -1.014150157570838928e-01 3.312105238437652588e-01 -2.228358983993530273e-01 -6.767528504133224487e-02 -6.463780999183654785e-02 -5.254227668046951294e-02 -1.579023152589797974e-01 -8.919990062713623047e-02 -8.090210705995559692e-02 -6.693167984485626221e-02 3.355234116315841675e-02 2.512853443622589111e-01 1.732816100120544434e-01 -1.498501151800155640e-01 1.746695116162300110e-02 -1.930930018424987793e-01 6.499960273504257202e-02 1.583252102136611938e-01 3.754332289099693298e-02 1.133346930146217346e-01 -4.469934105873107910e-02 -3.786250948905944824e-01 3.350127041339874268e-01 2.277160286903381348e-01 2.396465241909027100e-01 -1.727204173803329468e-01 4.913918673992156982e-02 -2.950962781906127930e-01 1.431024372577667236e-01 1.122413203120231628e-01
7.239026017487049103e-03 -1.141254603862762451e-01 5.017261207103729248e-02 2.238963246345520020e-01 -1.844886392354965210e-01 -1.399700995534658432e-02 6.549286097288131714e-02 1.475991457700729370e-01 -2.503046095371246338e-01 -1.352707147598266602e-01 -2.084850072860717773e-01 -1.232865601778030396e-01 -1.950492560863494873e-01 2.462739348411560059e-01 1.679268479347229004e-01 -2.612622082233428955e-01 1.682583093643188477e-01 -1.830101460218429565e-01 1.859560906887054443e-01 6.020056456327438354e-02 -4.234986379742622375e-02 1.808824762701988220e-02 -1.239028647541999817e-01 -1.467099040746688843e-01 4.046804308891296387e-01 1.799652725458145142e-01 5.137478932738304138e-02 -9.931653738021850586e-02 3.169900476932525635e-01 -2.963461279869079590e-01 1.767896115779876709e-02 5.407292395830154419e-02
2.839212492108345032e-02 -3.493421375751495361e-01 -1.022166907787322998e-01 9.493660181760787964e-03 -7.322842627763748169e-02 2.009500563144683838e-02 -5.058852955698966980e-02 -1.703907251358032227e-01 -3.790834546089172363e-01 7.286819070577621460e-02 -9.568655490875244141e-02 3.331887349486351013e-02 -5.495464801788330078e-02 -7.255402207374572754e-02 9.764533489942550659e-02 -1.481224447488784790e-01 4.097720608115196228e-03 -2.694533765316009521e-02 1.175165548920631409e-01 5.285368859767913818e-02 -4.140312597155570984e-02 -1.987813115119934082e-01 2.059999108314514160e-01 -4.031102061271667480e-01 4.909213483333587646e-01 7.469564676284790039e-02 1.119029521942138672e-01 5.435626953840255737e-03 -7.987643778324127197e-02 -2.069982886314392090e-01 1.225476488471031189e-01 2.081543505191802979e-01
3.251621127128601074e-01 -1.826277375221252441e-01 1.189833134412765503e-01 6.056617945432662964e-02 -2.206830382347106934e-01 1.894817650318145752e-01 1.189164668321609497e-01 -3.302993774414062500e-01 1.601009815931320190e-02 5.999107845127582550e-03 -1.004845649003982544e-01 -3.029629886150360107e-01 -1.477005425840616226e-02 1.074852347373962402e-01 2.634432613849639893e-01 -1.710179895162582397e-01 -2.234406173229217529e-01 2.664355002343654633e-02 -1.914653480052947998e-01 -2.002986818552017212e-01 -2.868302762508392334e-01 6.714429706335067749e-02 1.185182780027389526e-01 -2.835217304527759552e-02 7.861147820949554443e-02 -3.683985397219657898e-02 1.943197548389434814e-01 4.812592640519142151e-02 1.897881925106048584e-01 -2.668180763721466064e-01 1.724392324686050415e-01 9.511622786521911621e-02
1.004537194967269897e-02 -2.607598006725311279e-01 -1.169495731592178345e-01 -1.167594119906425476e-01 -4.838710650801658630e-02 1.727517880499362946e-02 3.277500718832015991e-02 -4.358705878257751465e-02 -3.666349351406097412e-01 1.851814426481723785e-02 -9.522675722837448120e-02 -3.792218118906021118e-02 -1.138298138976097107e-01 5.322774052619934082e-01 9.949095547199249268e-02 -1.059832572937011719e-01 2.809510566294193268e-02 -9.297850541770458221e-03 5.673236027359962463e-02 2.115818858146667480e-01 7.176185399293899536e-02 -8.126875013113021851e-02 -1.102221533656120300e-01 -7.732763141393661499e-02 2.304650545120239258e-01 -3.919380009174346924e-01 1.897380799055099487e-01 6.553047895431518555e-02 1.495032338425517082e-04 2.315102815628051758e-01 1.340774893760681152e-01 -1.973819881677627563e-01
1.911292225122451782e-02 -2.280075699090957642e-01 -5.384611338376998901e-02 -2.339469268918037415e-02 7.371056824922561646e-02 7.256514579057693481e-02 2.163925021886825562e-01 -1.570201963186264038e-01 9.376987814903259277e-02 1.461602896451950073e-01 -5.809298157691955566e-01 -3.918798267841339111e-02 2.233180254697799683e-01 2.752295881509780884e-02 2.803061008453369141e-01 -8.156429976224899292e-02 8.599194884300231934e-02 -3.135782480239868164e-02 -2.192112356424331665e-01 -7.954025268554687500e-02 -1.305604875087738037e-01 -7.501909136772155762e-02 -8.189576864242553711e-02 -1.855415999889373779e-01 3.147057592868804932e-01 -2.521231770515441895e-01 1.357290595769882202e-01 -8.016447722911834717e-02 -1.058975383639335632e-01 -4.641762375831604004e-02 -3.828047215938568115e-02 1.677603870630264282e-01
-2.087801247835159302e-01 -7.981737703084945679e-02 2.496399283409118652e-01 -2.216248214244842529e-02 -2.880172133445739746e-01 -1.105570122599601746e-01 3.644950091838836670e-01 -5.621635541319847107e-02 -1.817851811647415161e-01 1.771268695592880249e-01 -2.385949045419692993e-01 -1.241883486509323120e-01 -3.699349761009216309e-01 -1.145060639828443527e-02 -4.940018057823181152e-02 -2.728519439697265625e-01 -3.284481121227145195e-03 1.527043431997299194e-01 -1.438201665878295898e-01 7.026734203100204468e-02 1.938694156706333160e-02 1.974007934331893921e-01 -7.373123615980148315e-02 -1.624751836061477661e-01 2.101425230503082275e-01 9.608239680528640747e-02 2.093224525451660156e-01 -1.310325413942337036e-02 7.001236081123352051e-02 -2.332347333431243896e-01 1.673560142517089844e-01 -2.402772940695285797e-02
7.541415095329284668e-02 -2.352911382913589478e-01 -5.483032390475273132e-02 1.365182995796203613e-01 -8.436340838670730591e-02 -1.283913105726242065e-01 2.388041019439697266e-01 7.157299201935529709e-03 1.491331160068511963e-01 2.525365948677062988e-01 -3.905652165412902832e-01 -1.398337185382843018e-01 -9.833251684904098511e-02 2.129932940006256104e-01 3.431404381990432739e-02 -3.430217131972312927e-02 -1.778238713741302490e-01 -1.375061124563217163e-01 -7.864650338888168335e-02 -6.435225158929824829e-02 8.237258344888687134e-02 -2.597578987479209900e-02 -2.409177087247371674e-02 -4.208996891975402832e-01 3.360787034034729004e-01 -2.444866746664047241e-01 -2.120411396026611328e-01 -4.923677071928977966e-02 5.643143877387046814e-02 -1.957384049892425537e-01 9.991662949323654175e-02 5.903362482786178589e-02
-1.412138342857360840e-01 4.475520551204681396e-02 -5.458021536469459534e-03 1.048100143671035767e-01 -4.281100034713745117e-01 3.584570065140724182e-02 -1.975658386945724487e-01 -2.343523874878883362e-02 -3.049612343311309814e-01 2.084362357854843140e-01 -2.129957973957061768e-01 -1.165307238698005676e-01 -3.083185479044914246e-02 1.572591364383697510e-01 1.328906863927841187e-01 -2.731680870056152344e-03 2.565367221832275391e-01 -1.956703513860702515e-01 -1.500713080167770386e-01 -1.037438437342643738e-01 -1.577634066343307495e-01 1.504079997539520264e-01 -2.378603667020797729e-01 5.493060126900672913e-02 3.583461642265319824e-01 -1.611192524433135986e-02 6.593908648937940598e-03 -1.060019209980964661e-01 1.650436073541641235e-01 -1.961362808942794800e-01 1.954977810382843018e-01 1.256400346755981445e-01
-1.488920450210571289e-01 -1.881980299949645996e-01 8.017309010028839111e-02 2.787218391895294189e-01 -2.757776677608489990e-01 9.130540490150451660e-02 5.199716612696647644e-02 8.765809237957000732e-02 -3.039504587650299072e-01 -5.242618173360824585e-02 -8.562182635068893433e-02 -2.075272351503372192e-01 -8.505811542272567749e-02 2.780260145664215088e-01 1.056458130478858948e-01 -1.031796559691429138e-01 1.673740446567535400e-01 5.189904570579528809e-02 7.775568962097167969e-02 -1.509288996458053589e-01 9.953646222129464149e-04 4.605485498905181885e-02 -1.863391101360321045e-01 -5.435093492269515991e-02 2.902848422527313232e-01 1.636295318603515625e-01 5.431563779711723328e-02 -9.744795411825180054e-02 4.619145989418029785e-01 -1.584653705358505249e-01 -6.972961127758026123e-02 2.132879346609115601e-01
6.170918792486190796e-02 -1.239870861172676086e-02 9.121102094650268555e-02 2.417646907269954681e-02 -8.942830562591552734e-02 3.202708363533020020e-01 -2.656828239560127258e-02 -9.012407064437866211e-02 -1.109868586063385010e-01 2.669200897216796875e-01 -3.323628604412078857e-01 -1.849307268857955933e-01 -3.222083449363708496e-01 2.930876612663269043e-01 8.422411978244781494e-02 -4.858276247978210449e-02 -7.054724544286727905e-02 1.485140621662139893e-01 -1.691001094877719879e-02 -1.312945634126663208e-01 -1.935823704116046429e-03 9.695283323526382446e-02 -3.132075071334838867e-01 1.299795210361480713e-01 9.617364406585693359e-02 -1.993053257465362549e-01 -4.183851927518844604e-02 3.912548068910837173e-03 -4.788720980286598206e-02 -1.390316188335418701e-01 4.203807413578033447e-01 1.493267565965652466e-01
2.412879765033721924e-01 -6.720939278602600098e-02 1.500843763351440430e-01 2.097034603357315063e-01 -2.433302402496337891e-01 8.939627557992935181e-02 -4.743945971131324768e-02 1.179452165961265564e-01 -1.435803025960922241e-01 2.485989481210708618e-01 -2.740141749382019043e-01 -1.249423921108245850e-01 1.429897919297218323e-02 2.423684746026992798e-01 2.352993637323379517e-01 8.882726728916168213e-02 2.307495176792144775e-01 -2.170510739088058472e-01 -1.921167075634002686e-01 -1.658814400434494019e-01 -8.363210409879684448e-02 1.115007549524307251e-01 -1.530674099922180176e-01 1.582082808017730713e-01 3.474050760269165039e-01 -8.430246263742446899e-02 -1.395354513078927994e-02 -2.078659087419509888e-01 -8.645039796829223633e-02 2.220002859830856323e-01 1.467396020889282227e-01 9.963202476501464844e-02
-5.080565810203552246e-02 -2.609860599040985107e-01 -5.802175495773553848e-03 -1.417799890041351318e-01 -2.517343163490295410e-01 3.666543960571289062e-01 3.821706473827362061e-01 3.488096222281455994e-02 -3.168689436279237270e-04 1.821812242269515991e-01 -2.923379838466644287e-01 -1.355868279933929443e-01 -1.169821545481681824e-01 3.499579429626464844e-01 1.004200279712677002e-01 2.221920713782310486e-02 -1.370856314897537231e-01 -1.276964880526065826e-02 -1.090223565697669983e-01 -1.774359643459320068e-01 -6.498584151268005371e-02 -7.188395410776138306e-02 9.176338464021682739e-02 8.048790693283081055e-02 1.188362166285514832e-01 7.700581103563308716e-03 1.010903418064117432e-01 4.596374928951263428e-02 2.336743175983428955e-01 -2.248122096061706543e-01 -1.625747978687286377e-01 -1.887384355068206787e-01
-9.576788544654846191e-02 -4.404779672622680664e-01 1.930365413427352905e-01 2.719665467739105225e-01 -7.926358282566070557e-02 -1.266981661319732666e-01 3.848164975643157959e-01 -1.747917234897613525e-01 -2.003416717052459717e-01 1.130244657397270203e-01 -1.156668458133935928e-02 -1.837248057126998901e-01 -2.487353235483169556e-01 2.804783284664154053e-01 -4.997058771550655365e-03 -2.338452935218811035e-01 -3.823318704962730408e-02 1.421529054641723633e-01 -1.409464031457901001e-01 4.379184171557426453e-02 6.028065457940101624e-02 6.313832104206085205e-02 -1.643665283918380737e-01 -1.310745328664779663e-01 -1.760869324207305908e-01 -1.186190024018287659e-01 -2.570544742047786713e-02 4.855155944824218750e-02 -1.548941880464553833e-01 -5.652064457535743713e-03 1.355811208486557007e-01 1.295783966779708862e-01
1.074414923787117004e-01 -1.527782976627349854e-01 1.739552021026611328e-01 2.719676792621612549e-01 -7.798394560813903809e-02 1.032315120100975037e-01 1.998214572668075562e-01 -2.542996592819690704e-02 -1.911324262619018555e-01 2.289169132709503174e-01 8.420335501432418823e-02 -2.972197532653808594e-01 -8.081986755132675171e-02 1.041389629244804382e-01 4.247521609067916870e-02 -1.109807193279266357e-01 -2.229276448488235474e-01 1.623450219631195068e-01 -2.913295030593872070e-01 6.462968885898590088e-02 1.094796061515808105e-01 -2.248048931360244751e-01 -4.388255774974822998e-01 -4.733628034591674805e-02 3.218668103218078613e-01 -8.454682677984237671e-02 5.482552200555801392e-02 -1.301170289516448975e-01 -1.102392673492431641e-01 -1.165981739759445190e-01 9.238764643669128418e-02 1.768404059112071991e-02
2.527111023664474487e-02 -7.515118271112442017e-02 2.230098694562911987e-01 -1.418071091175079346e-01 -2.829367294907569885e-02 2.646351456642150879e-01 1.904591321945190430e-01 -2.618678659200668335e-02 -3.247615993022918701e-01 1.834419518709182739e-01 -1.714291870594024658e-01 -8.934010565280914307e-02 2.548324763774871826e-01 2.135291099548339844e-01 8.314468711614608765e-02 -1.403854135423898697e-02 -2.052424103021621704e-02 -2.226476930081844330e-02 3.641435503959655762e-02 8.570894598960876465e-02 -1.496756374835968018e-01 -1.693271398544311523e-01 -1.050094887614250183e-01 5.447266995906829834e-02 3.460152745246887207e-01 3.121772706508636475e-01 2.248995155096054077e-01 3.163367211818695068e-01 1.624016207642853260e-03 -2.090600579977035522e-01 1.871878504753112793e-01 -2.659768983721733093e-02
2.617047540843486786e-02 -1.507822275161743164e-01 -1.318410187959671021e-01 2.668734267354011536e-02 -2.604135870933532715e-01 3.876907229423522949e-01 1.369847208261489868e-01 1.909640729427337646e-01 -2.157405167818069458e-01 -8.540201000869274139e-03 1.892108283936977386e-02 -1.681012511253356934e-01 -2.752920687198638916e-01 3.487213253974914551e-01 3.068500757217407227e-01 -2.033568620681762695e-01 1.288772672414779663e-01 9.201397001743316650e-02 1.822165250778198242e-01 2.362747490406036377e-02 -3.449171409010887146e-02 1.238376367837190628e-02 -5.699575319886207581e-02 1.534501016139984131e-01 2.347430959343910217e-02 -1.574863791465759277e-01 2.234058976173400879e-01 -1.906305402517318726e-01 2.540037333965301514e-01 -1.145977154374122620e-01 -2.364361658692359924e-02 1.447241194546222687e-02
6.563785672187805176e-02 -2.545742392539978027e-01 2.981348633766174316e-01 -2.112668901681900024e-01 -1.503345370292663574e-01 -1.004634723067283630e-01 1.917019933462142944e-01 1.959360688924789429e-01 -3.291404843330383301e-01 -4.110281879547983408e-04 -2.066736817359924316e-01 -1.287167519330978394e-01 -3.232724070549011230e-01 1.723020523786544800e-01 2.569116279482841492e-02 -1.481341868638992310e-01 6.644038110971450806e-02 -1.346412952989339828e-02 6.912751495838165283e-02 -1.690907925367355347e-01 2.654045820236206055e-01 9.861014783382415771e-02 1.097344532608985901e-01 -2.104267179965972900e-01 2.240758687257766724e-01 -1.606900990009307861e-01 2.053529322147369385e-01 4.960111156105995178e-02 -7.750128209590911865e-02 -6.269539892673492432e-02 1.131031811237335205e-01 2.174342721700668335e-01
7.232397049665451050e-02 -1.583170890808105469e-01 1.078083179891109467e-02 -1.271564662456512451e-01 -8.132366091012954712e-02 -2.105138599872589111e-01 2.812408506870269775e-01 1.124036833643913269e-01 -3.562991023063659668e-01 1.400703340768814087e-01 -3.370436131954193115e-01 -3.330209851264953613e-01 -2.678390145301818848e-01 5.917488411068916321e-02 -7.758162170648574829e-02 -5.485896766185760498e-02 6.906802952289581299e-02 -1.223412007093429565e-01 7.850690931081771851e-02 -4.785847291350364685e-02 9.131929278373718262e-02 -1.044602841138839722e-01 1.953475642949342728e-03 -2.473183572292327881e-01 2.719986140727996826e-01 -2.185710668563842773e-01 4.832124337553977966e-02 -2.477790564298629761e-01 8.382374420762062073e-03 -7.440061867237091064e-02 1.146822646260261536e-01 2.063123434782028198e-01
2.167172133922576904e-01 -6.160170584917068481e-02 -2.263615578413009644e-01 1.177275329828262329e-01 -7.786561548709869385e-02 1.455219984054565430e-01 2.186796367168426514e-01 1.400665380060672760e-02 -3.036817908287048340e-01 4.885123670101165771e-02 -3.085131756961345673e-02 8.106854557991027832e-02 -1.163493543863296509e-01 3.722715675830841064e-01 2.551078796386718750e-01 -2.667447626590728760e-01 6.079896166920661926e-02 9.596719592809677124e-02 -1.940779387950897217e-02 2.444247454404830933e-01 1.695735454559326172e-01 2.605777978897094727e-01 -5.723280087113380432e-02 -1.346674747765064240e-02 2.443243861198425293e-01 -3.103694915771484375e-01 1.729907691478729248e-01 -1.505766659975051880e-01 1.825038939714431763e-01 -1.390998833812773228e-03 9.501312859356403351e-03 5.685081705451011658e-02
1.340248435735702515e-01 -7.717297971248626709e-02 1.464067846536636353e-01 3.562423214316368103e-02 -2.772981226444244385e-01 2.277108281850814819e-01 1.381111703813076019e-02 -9.049307554960250854e-02 -2.809831798076629639e-01 2.651119828224182129e-01 2.342053875327110291e-02 -2.444541007280349731e-01 5.775533989071846008e-02 8.101032674312591553e-02 6.500457227230072021e-02 8.432983607053756714e-02 -2.769233286380767822e-01 1.445357054471969604e-01 1.371773928403854370e-01 -9.170114994049072266e-02 -1.411809772253036499e-01 -9.368688799440860748e-03 -4.910580348223447800e-03 -2.588108777999877930e-01 2.420577108860015869e-01 5.236023664474487305e-02 3.273978829383850098e-01 1.898565441370010376e-01 4.228697624057531357e-03 3.107663094997406006e-01 2.505023479461669922e-01 -9.863808006048202515e-02
6.397943943738937378e-02 -2.884290218353271484e-01 7.526773493736982346e-03 9.603878110647201538e-02 -2.090239971876144409e-01 6.335401535034179688e-02 1.575424522161483765e-01 1.642667353153228760e-01 -1.855453103780746460e-01 -1.540547162294387817e-01 -4.114048779010772705e-01 -1.543885320425033569e-01 -6.701227277517318726e-02 2.569709718227386475e-01 -4.111037403345108032e-02 2.813917696475982666e-01 7.139081507921218872e-02 1.837191879749298096e-01 2.106186933815479279e-02 -2.383835315704345703e-01 2.883066236972808838e-01 1.495128720998764038e-01 -1.941274404525756836e-01 -3.511156886816024780e-02 2.582615315914154053e-01 1.046412810683250427e-01 -1.028062589466571808e-02 8.766348659992218018e-02 -1.942207068204879761e-01 -8.891193568706512451e-02 4.414301365613937378e-02 1.665942370891571045e-01
-9.984717518091201782e-02 1.459371484816074371e-02 3.289854824542999268e-01 -3.035992011427879333e-02 -9.467531740665435791e-02 -7.435777224600315094e-03 1.438379585742950439e-01 -9.824296087026596069e-02 -1.731240004301071167e-01 8.400491625070571899e-02 -3.202324733138084412e-02 -4.802180081605911255e-02 -1.484714541584253311e-02 3.929996192455291748e-01 5.684554949402809143e-02 1.965901106595993042e-01 -1.736080646514892578e-01 -1.941197663545608521e-01 -2.588939666748046875e-01 9.350142627954483032e-02 9.364542365074157715e-02 -9.908197820186614990e-02 -3.256883621215820312e-01 -1.689053028821945190e-01 3.220944702625274658e-01 -2.979147620499134064e-02 2.411009818315505981e-01 1.361225247383117676e-01 1.884330362081527710e-01 2.010501921176910400e-01 2.172776013612747192e-01 5.645889416337013245e-02
9.800825268030166626e-02 -7.634309679269790649e-02 7.424604147672653198e-02 1.737032085657119751e-01 -3.473610281944274902e-01 7.912238687276840210e-02 -3.463746234774589539e-02 4.007657989859580994e-02 -2.427553832530975342e-01 -1.320470031350851059e-02 -1.973092108964920044e-01 -2.061292976140975952e-01 -2.186245769262313843e-01 1.592676490545272827e-01 1.971006244421005249e-01 -3.281529247760772705e-01 7.214110344648361206e-03 4.028492420911788940e-02 1.906530708074569702e-01 9.982026368379592896e-02 1.332127451896667480e-01 1.677979342639446259e-02 -9.428347647190093994e-02 -1.554462313652038574e-01 2.837614417076110840e-01 1.415299624204635620e-01 5.912721529603004456e-02 9.876363910734653473e-03 4.188753366470336914e-01 -1.457891315221786499e-01 -2.636951208114624023e-02 2.414859533309936523e-01
1.990182101726531982e-01 -1.645973324775695801e-01 1.039238572120666504e-01 -1.465871185064315796e-01 -1.272347420454025269e-01 -5.008934065699577332e-02 4.352215677499771118e-02 -2.810903452336788177e-02 -6.805720925331115723e-02 2.581095695495605469e-01 -2.408991158008575439e-01 -2.222618758678436279e-01 -7.949759252369403839e-03 2.952971160411834717e-01 2.620582878589630127e-01 -4.270147532224655151e-02 -1.088867336511611938e-01 1.452021747827529907e-01 -4.712149873375892639e-02 -2.579174190759658813e-02 -3.890775144100189209e-01 -4.677002876996994019e-02 3.201664984226226807e-01 -2.574047632515430450e-02 3.701457083225250244e-01 -6.012099608778953552e-02 1.614005118608474731e-01 -1.198028773069381714e-01 2.205144017934799194e-01 3.201243653893470764e-02 1.382745802402496338e-01 2.868698351085186005e-02
3.361079469323158264e-02 -3.474582433700561523e-01 1.884726583957672119e-01 3.151995129883289337e-03 -2.930079102516174316e-01 -3.242900222539901733e-02 9.611281007528305054e-02 -1.499063968658447266e-01 -5.241674557328224182e-02 -1.390688866376876831e-01 2.787422202527523041e-02 -2.478091269731521606e-01 3.819116204977035522e-02 1.768491268157958984e-01 -5.684024095535278320e-02 -6.861118227243423462e-02 2.943320274353027344e-01 -1.777443140745162964e-01 -1.684763133525848389e-01 9.092177450656890869e-02 -2.408988326787948608e-01 -4.843571037054061890e-02 -1.751213520765304565e-02 -2.578338086605072021e-01 2.988294363021850586e-01 -3.088847696781158447e-01 1.601040214300155640e-01 -7.148380856961011887e-03 -2.879113517701625824e-02 -8.984009176492691040e-02 2.415041923522949219e-01 1.984777152538299561e-01
-8.164990693330764771e-03 6.603345274925231934e-02 1.065206155180931091e-01 2.060836553573608398e-01 -3.579952418804168701e-01 -8.762791007757186890e-02 -8.279889076948165894e-02 2.177223330363631248e-03 -4.249027967453002930e-01 2.056095004081726074e-01 -1.658990979194641113e-01 -5.019947141408920288e-02 -1.101633012294769287e-01 1.400987505912780762e-01 4.442872405052185059e-01 -4.161346703767776489e-02 2.743464112281799316e-01 -6.551194190979003906e-02 -6.676879525184631348e-02 2.911049872636795044e-02 6.675514578819274902e-02 -1.149544566869735718e-01 -8.482723683118820190e-02 -1.053018346428871155e-01 1.614477336406707764e-01 2.230843603610992432e-01 -9.791984409093856812e-02 2.111228257417678833e-01 3.407004475593566895e-02 -2.638065069913864136e-02 2.100890576839447021e-01 -1.360306590795516968e-01
1.387316267937421799e-02 -3.020067326724529266e-02 1.166104376316070557e-01 7.790158689022064209e-02 3.449078649282455444e-03 -5.042713601142168045e-04 2.324641495943069458e-01 1.007823422551155090e-01 -3.753924965858459473e-01 1.604305803775787354e-01 -2.014967948198318481e-01 -1.306783407926559448e-01 7.500765472650527954e-02 2.748944461345672607e-01 -1.193386781960725784e-02 3.155939877033233643e-01 -1.636295616626739502e-01 -2.230616472661495209e-02 -2.496522217988967896e-01 1.326049715280532837e-01 1.980546303093433380e-02 2.774872630834579468e-02 -1.438635289669036865e-01 -8.739603310823440552e-02 3.832277357578277588e-01 8.904958516359329224e-02 2.785719931125640869e-01 7.933345437049865723e-02 1.094862073659896851e-01 2.839712202548980713e-01 2.037069350481033325e-01 -1.603692770004272461e-02
3.305647969245910645e-01 -1.566016525030136108e-01 -5.440470762550830841e-03 2.412907034158706665e-01 8.138504624366760254e-02 1.176150143146514893e-01 3.564696013927459717e-01 5.801132321357727051e-02 -1.656678467988967896e-01 1.139457058161497116e-02 4.301600903272628784e-02 -9.739007055759429932e-02 -2.492637187242507935e-02 9.536564350128173828e-02 1.753818243741989136e-01 -2.284614145755767822e-01 -1.144187301397323608e-01 9.406868368387222290e-02 -2.053702771663665771e-01 4.689301177859306335e-02 -6.308592855930328369e-02 2.009110338985919952e-02 -3.321960866451263428e-01 7.988584786653518677e-02 2.136119306087493896e-01 -2.561633288860321045e-01 5.981967225670814514e-02 -1.375161409378051758e-01 -5.351885408163070679e-02 -2.800662517547607422e-01 3.325594961643218994e-01 -1.113867908716201782e-01
1.091278418898582458e-01 -2.631965875625610352e-01 2.465246170759201050e-01 -4.612768534570932388e-03 -2.148856967687606812e-01 5.653138272464275360e-03 2.959465682506561279e-01 2.626812085509300232e-02 -3.969985842704772949e-01 2.210689894855022430e-02 -7.075965404510498047e-02 1.243135631084442139e-01 -4.980680048465728760e-01 2.300474196672439575e-01 -1.556807160377502441e-01 -1.630360446870326996e-02 3.447786346077919006e-02 -4.565724730491638184e-02 -8.016430586576461792e-02 -2.070423029363155365e-02 7.785333693027496338e-02 9.530871361494064331e-02 -7.220468670129776001e-02 -1.200275346636772156e-01 3.013870716094970703e-01 1.455532312393188477e-01 8.557274192571640015e-02 4.332809150218963623e-02 2.209417819976806641e-01 -2.050666324794292450e-02 3.668769821524620056e-02 5.284640938043594360e-02
-1.237114425748586655e-03 -2.891626656055450439e-01 -2.166771590709686279e-01 1.979440748691558838e-01 -2.525154352188110352e-01 1.439396888017654419e-01 2.205975912511348724e-02 -8.752200752496719360e-02 -1.898067295551300049e-01 1.351036131381988525e-01 -1.311519742012023926e-01 -7.605066895484924316e-02 -7.488261163234710693e-02 2.670082449913024902e-01 4.211098700761795044e-02 -1.690969220362603664e-03 4.860266298055648804e-02 5.839162692427635193e-02 6.199712678790092468e-02 2.632065415382385254e-01 -4.337988495826721191e-01 6.210562214255332947e-02 -2.218518108129501343e-01 -3.696302771568298340e-01 2.484741434454917908e-02 2.438693679869174957e-02 1.290195882320404053e-01 2.253666371107101440e-01 -5.933547019958496094e-02 -1.625729799270629883e-01 9.886982291936874390e-02 1.285747587680816650e-01
-3.021693788468837738e-02 -3.839000165462493896e-01 2.108763754367828369e-01 2.651048898696899414e-01 1.130982208997011185e-02 -1.517735421657562256e-01 4.001296162605285645e-01 -8.996205776929855347e-02 -2.071960866451263428e-01 2.005097419023513794e-01 3.048381954431533813e-02 -1.462687551975250244e-02 -3.041841685771942139e-01 3.720524609088897705e-01 3.440913558006286621e-02 -2.393473833799362183e-01 8.525258302688598633e-02 1.873784661293029785e-01 -1.885400563478469849e-01 -9.309816174209117889e-03 5.235085263848304749e-02 1.183028072118759155e-01 -1.388481408357620239e-01 -1.884534955024719238e-01 -6.850009411573410034e-02 2.772358432412147522e-02 5.727925896644592285e-02 -4.036090895533561707e-02 -6.619059294462203979e-02 -1.660028100013732910e-02 5.352391302585601807e-02 6.681080162525177002e-02
2.826210558414459229e-01 -1.399014890193939209e-01 3.016800880432128906e-01 7.356777042150497437e-02 -1.514336559921503067e-02 2.771788835525512695e-01 1.281590759754180908e-01 -9.721305221319198608e-02 1.257554143667221069e-01 9.547783434391021729e-02 -2.283464521169662476e-01 -2.980772554874420166e-01 4.542952403426170349e-02 2.197113186120986938e-01 2.622692659497261047e-02 -3.482879102230072021e-01 9.456690400838851929e-02 2.439309209585189819e-01 6.737506389617919922e-02 -4.402413591742515564e-02 -3.852770850062370300e-02 2.303877100348472595e-02 -2.582567334175109863e-01 8.744033053517341614e-03 2.748074531555175781e-01 -1.341325342655181885e-01 1.453329175710678101e-01 -5.699555948376655579e-02 -1.711174994707107544e-01 2.149181514978408813e-01 -6.377141922712326050e-03 1.607547998428344727e-01
2.377001009881496429e-02 -2.959954738616943359e-01 -8.959995955228805542e-02 5.111896619200706482e-02 -2.421400994062423706e-01 2.510077357292175293e-01 -5.200938507914543152e-02 7.245656847953796387e-02 -1.687501966953277588e-01 -6.035644095391035080e-03 -1.380532234907150269e-01 -2.255204506218433380e-02 -6.962454319000244141e-02 3.628921881318092346e-02 2.636838853359222412e-01 -1.786460429430007935e-01 1.247371658682823181e-01 1.203642860054969788e-01 -1.375723481178283691e-01 1.777833402156829834e-01 -2.840512394905090332e-01 1.904434859752655029e-01 -3.292728364467620850e-01 -3.037572801113128662e-01 1.120307222008705139e-01 1.033601164817810059e-01 3.597267270088195801e-01 1.639874577522277832e-01 -6.763387471437454224e-02 2.712212875485420227e-02 -1.772367507219314575e-01 3.775386139750480652e-02
2.044853270053863525e-01 -4.428302869200706482e-02 1.054530069231987000e-01 9.428244084119796753e-02 -1.021301820874214172e-01 3.158730566501617432e-01 1.975339651107788086e-01 3.692892938852310181e-02 -2.648875713348388672e-01 3.974064886569976807e-01 -8.750184625387191772e-02 -1.667483896017074585e-01 -4.406431317329406738e-02 8.671193569898605347e-02 1.802426725625991821e-01 1.682206541299819946e-01 -3.668692708015441895e-02 3.387135565280914307e-01 -4.147540405392646790e-02 -7.294072955846786499e-02 9.241917729377746582e-02 -2.371182851493358612e-02 1.406603143550455570e-03 2.928845398128032684e-02 4.425862729549407959e-01 -1.565847545862197876e-01 1.290980577468872070e-01 -2.558599710464477539e-01 -3.371560201048851013e-02 -3.321998938918113708e-02 5.738694220781326294e-02 1.033334881067276001e-01
-2.301364988088607788e-01 -4.331745207309722900e-01 -9.471243619918823242e-02 -8.347188681364059448e-02 5.020219087600708008e-02 9.287419915199279785e-02 1.802867799997329712e-01 -1.050831228494644165e-01 -7.832550257444381714e-02 1.356957107782363892e-01 1.296176761388778687e-01 -4.684566855430603027e-01 2.993640862405300140e-02 9.756428003311157227e-02 1.550147682428359985e-02 -2.021657675504684448e-02 5.626431811833754182e-05 6.129364669322967529e-02 2.742618620395660400e-01 -2.335587143898010254e-02 5.991495028138160706e-02 -1.196272447705268860e-01 -2.646842300891876221e-01 -4.331658408045768738e-02 3.815665245056152344e-01 -2.282909452915191650e-01 1.495946198701858521e-01 9.961955994367599487e-02 -5.299349129199981689e-02 5.748401954770088196e-02 1.055785939097404480e-01 1.655754074454307556e-02
8.585617691278457642e-02 -1.687373816967010498e-01 1.234942674636840820e-01 -2.120756730437278748e-02 -1.676963567733764648e-01 3.387858569622039795e-01 1.143045499920845032e-01 -1.415825933218002319e-01 1.482302788645029068e-02 1.495512574911117554e-01 -2.250330895185470581e-01 -6.784289330244064331e-02 -3.566805422306060791e-01 3.610366284847259521e-01 1.639509797096252441e-01 1.630669087171554565e-01 -1.305707097053527832e-01 -9.242874383926391602e-02 2.664741501212120056e-02 -8.344243466854095459e-02 -2.270606309175491333e-01 1.347182244062423706e-01 -2.182573080062866211e-01 1.086299587041139603e-02 8.843944221735000610e-02 -2.776181697845458984e-02 5.024094879627227783e-02 -8.186884969472885132e-02 -2.460808120667934418e-02 -1.218732297420501709e-01 4.308437407016754150e-01 1.181163117289543152e-01
-1.065379157662391663e-01 -6.949738413095474243e-02 1.731433570384979248e-01 5.621819198131561279e-02 -3.445544838905334473e-02 -6.151076778769493103e-02 3.529632985591888428e-01 -2.493355274200439453e-01 -2.741739153861999512e-01 -2.100598625838756561e-02 -9.977780282497406006e-02 -1.461972296237945557e-01 -3.395049571990966797e-01 1.122910454869270325e-01 -7.074707001447677612e-02 -3.712558746337890625e-01 -1.090336143970489502e-01 2.877731919288635254e-01 -2.050450816750526428e-02 -4.114001989364624023e-02 -2.114987671375274658e-01 1.272385269403457642e-01 -1.043270751833915710e-01 5.518294498324394226e-02 1.430729925632476807e-01 5.114605650305747986e-02 1.888146996498107910e-01 -1.540568470954895020e-01 6.380461156368255615e-02 -1.433027535676956177e-01 3.091024756431579590e-01 -8.379233628511428833e-02
1.818904429674148560e-01 -3.469529449939727783e-01 1.530420035123825073e-01 6.201632320880889893e-02 -2.000478953123092651e-01 2.948468029499053955e-01 1.397220790386199951e-01 -7.185342162847518921e-02 2.967630922794342041e-01 -1.072049289941787720e-01 -2.321557998657226562e-01 -1.568485796451568604e-02 5.114266276359558105e-02 3.376254439353942871e-01 3.997224867343902588e-01 -1.211539730429649353e-01 -3.284138161689043045e-03 1.615038216114044189e-01 -2.262208610773086548e-01 -4.418011754751205444e-03 -7.531146518886089325e-03 -5.123896524310112000e-03 5.123900249600410461e-02 9.815584635362029076e-04 1.862540096044540405e-01 1.658290028572082520e-01 1.524048745632171631e-01 -5.508396774530410767e-02 -5.468808487057685852e-02 6.140317395329475403e-02 1.048657968640327454e-01 1.914627403020858765e-01
-1.600797474384307861e-01 -2.790539562702178955e-01 1.151485368609428406e-01 2.683580517768859863e-01 1.124172732234001160e-01 2.440240085124969482e-01 2.707076966762542725e-01 -1.871490478515625000e-01 -1.969753801822662354e-01 1.425631046295166016e-01 -9.288721531629562378e-02 -1.837894879281520844e-02 -1.316371709108352661e-01 2.421432435512542725e-01 -8.166045695543289185e-02 -9.788215905427932739e-02 -1.028565987944602966e-01 1.371425688266754150e-01 -1.398553848266601562e-01 1.781536936759948730e-01 1.712707728147506714e-01 -2.769640386104583740e-01 -3.038434386253356934e-01 -1.516578253358602524e-02 1.796697825193405151e-01 -2.226271778345108032e-01 2.808746099472045898e-01 -1.219139397144317627e-01 8.866211026906967163e-02 -1.903283409774303436e-02 5.453548952937126160e-02 -6.603395193815231323e-02
1.176476944237947464e-02 -1.435469686985015869e-01 2.207732051610946655e-01 4.597389698028564453e-02 -3.367457985877990723e-01 5.493218451738357544e-02 4.548796415328979492e-01 1.283316612243652344e-01 -3.234004378318786621e-01 6.031364575028419495e-02 -1.901056021451950073e-01 -1.461168825626373291e-01 -3.667204678058624268e-01 5.128302425146102905e-02 6.745722144842147827e-02 -2.258581668138504028e-01 9.617462009191513062e-02 1.233888342976570129e-01 -2.569871842861175537e-01 -8.828333020210266113e-02 8.580105751752853394e-02 5.056409910321235657e-02 8.274560421705245972e-02 -1.330324560403823853e-01 4.850368574261665344e-02 1.250488460063934326e-01 3.727171197533607483e-02 5.058976262807846069e-02 1.391670387238264084e-02 -1.377301365137100220e-01 2.323197275400161743e-01 -4.859885573387145996e-02
1.453531235456466675e-01 -2.222038209438323975e-01 -3.818330913782119751e-02 3.964176774024963379e-01 -2.952328622341156006e-01 1.123922225087881088e-02 -1.014967858791351318e-01 -6.139855086803436279e-02 -4.927971865981817245e-03 2.138821929693222046e-01 -1.177628934383392334e-01 1.351491957902908325e-01 -7.025705277919769287e-02 2.590350210666656494e-01 2.313632220029830933e-01 -3.480640947818756104e-01 1.572972983121871948e-01 -1.131064370274543762e-01 1.147725619375705719e-02 -9.699366986751556396e-02 -1.496317237615585327e-01 -9.425787627696990967e-02 5.708187818527221680e-03 -2.381313145160675049e-01 1.669985502958297729e-01 -2.182483300566673279e-02 1.135805547237396240e-01 5.964219942688941956e-02 7.566639687865972519e-03 -4.017120972275733948e-02 1.106185764074325562e-01 3.887137770652770996e-01
-1.219503134489059448e-01 -1.173074916005134583e-01 4.508713260293006897e-02 1.403015404939651489e-01 -5.959398746490478516e-01 -1.599323153495788574e-01 -1.307225823402404785e-01 5.988093838095664978e-02 -2.961837947368621826e-01 2.616593800485134125e-02 -1.152446866035461426e-02 -1.828928738832473755e-01 3.277510032057762146e-02 2.674790918827056885e-01 3.987698256969451904e-01 -1.287945061922073364e-01 7.862589508295059204e-02 -1.928596571087837219e-02 -7.325920462608337402e-02 1.426592096686363220e-02 6.249921396374702454e-02 -1.057400405406951904e-01 -1.201386600732803345e-01 1.361472718417644501e-02 1.056304425001144409e-01 9.271806478500366211e-02 2.708194255828857422e-01 3.591433539986610413e-02 -3.703239781316369772e-05 6.991452723741531372e-02 1.653053611516952515e-01 -9.800251573324203491e-02
-8.728261291980743408e-02 -8.344804495573043823e-02 1.256249845027923584e-01 -2.042203396558761597e-02 -4.374983310699462891e-01 2.844854891300201416e-01 3.056843876838684082e-01 1.355860829353332520e-01 -1.962734162807464600e-01 9.458099305629730225e-02 -5.307106301188468933e-02 -1.619889587163925171e-01 1.245619207620620728e-01 1.796248927712440491e-02 4.557980597019195557e-01 -2.134548872709274292e-01 -8.441685140132904053e-02 7.936788350343704224e-02 1.046769469976425171e-01 -6.806765682995319366e-03 -3.121454417705535889e-01 -1.304650157690048218e-01 -2.249756082892417908e-02 -6.213219091296195984e-02 8.226816356182098389e-02 7.028210163116455078e-02 3.712751343846321106e-02 2.345191873610019684e-02 -1.578476279973983765e-01 -9.204659610986709595e-03 2.285612225532531738e-01 -7.244856655597686768e-02
2.740748524665832520e-01 -1.571696996688842773e-01 1.086837574839591980e-01 -1.456988742575049400e-03 -1.723866611719131470e-01 3.673438429832458496e-01 1.968340128660202026e-01 2.981261968670878559e-05 -9.543564915657043457e-02 2.050014026463031769e-02 -3.101128339767456055e-01 1.843784749507904053e-02 7.195265032351016998e-03 2.871382534503936768e-01 2.268009074032306671e-02 1.312926877290010452e-02 -1.543062506243586540e-03 1.258936226367950439e-01 -2.399789728224277496e-02 -1.219801306724548340e-01 -1.378173660486936569e-02 -1.382220089435577393e-01 -1.783918356522917747e-03 -1.189354248344898224e-02 4.973143339157104492e-01 -1.894331127405166626e-01 1.873922161757946014e-02 -1.914938837289810181e-01 3.405092656612396240e-01 3.276997432112693787e-02 -4.863893613219261169e-02 7.334057986736297607e-02
1.832782477140426636e-02 -1.890870630741119385e-01 -9.683356434106826782e-02 -8.882452547550201416e-02 -1.548199355602264404e-01 8.450986444950103760e-02 -2.963971532881259918e-02 1.491566468030214310e-02 -9.207154810428619385e-02 -1.672917157411575317e-01 -6.897501647472381592e-02 -3.542894124984741211e-01 -5.607684329152107239e-02 1.679491698741912842e-01 3.630144596099853516e-01 -1.292293965816497803e-01 1.904455572366714478e-01 2.251342684030532837e-01 -1.244912389665842056e-02 -1.868572458624839783e-02 -1.695227473974227905e-01 -1.239976584911346436e-01 -1.891036480665206909e-01 -1.189539730548858643e-01 1.283083204180002213e-02 1.391427367925643921e-01 2.667008340358734131e-01 6.941745430231094360e-02 4.858072381466627121e-03 8.835139870643615723e-02 5.121608376502990723e-01 -1.440953016281127930e-01
-1.446888297796249390e-01 -3.098989725112915039e-01 -3.559583798050880432e-02 -6.412237882614135742e-02 -1.774802058935165405e-01 7.671155035495758057e-02 6.557245552539825439e-02 -1.209530532360076904e-01 -2.757560908794403076e-01 5.541082471609115601e-02 4.827895760536193848e-02 -1.802652180194854736e-01 1.160730496048927307e-01 2.634545266628265381e-01 3.349120020866394043e-01 -3.279791399836540222e-02 1.978119760751724243e-01 6.895691901445388794e-02 -1.201627850532531738e-01 -2.317184656858444214e-01 -3.608233928680419922e-01 1.787221133708953857e-01 -1.258710920810699463e-01 1.126302182674407959e-01 1.762330085039138794e-01 9.096064418554306030e-02 -5.446841195225715637e-02 1.007150579243898392e-02 -1.895738244056701660e-01 -4.953933879733085632e-02 2.296978384256362915e-01 2.739337682723999023e-01
-2.182102799415588379e-01 -4.012055099010467529e-01 -3.277416527271270752e-02 2.965170443058013916e-01 -1.826673001050949097e-01 1.763264387845993042e-01 -2.812889218330383301e-02 -2.863841317594051361e-02 -2.341017127037048340e-01 -2.195599973201751709e-01 -6.621423363685607910e-02 -1.992178112268447876e-01 7.777537405490875244e-02 2.538628876209259033e-01 1.506705135107040405e-01 -3.041161298751831055e-01 -8.106447011232376099e-02 9.240920841693878174e-02 -2.246471494436264038e-02 1.029425635933876038e-01 -6.446823477745056152e-02 2.164327353239059448e-01 -1.585877537727355957e-01 -1.629549451172351837e-02 1.300905644893646240e-01 -1.913341283798217773e-01 8.084567636251449585e-02 2.235109359025955200e-01 -9.973327815532684326e-02 2.968196012079715729e-02 2.296956628561019897e-01 1.653641611337661743e-01
3.034241199493408203e-01 -1.461287736892700195e-01 -1.152819469571113586e-01 2.029025852680206299e-01 -2.045666612684726715e-02 3.061118349432945251e-02 3.452697768807411194e-02 -9.497832506895065308e-02 -3.894383311271667480e-01 1.405455917119979858e-01 -8.425357192754745483e-02 -2.227769792079925537e-01 -1.698812991380691528e-01 2.186513841152191162e-01 -1.032800748944282532e-01 -1.526786088943481445e-01 -1.758484989404678345e-01 2.933293394744396210e-02 -1.520982086658477783e-01 -3.371239900588989258e-01 8.485905826091766357e-02 1.397152692079544067e-01 -1.130108088254928589e-01 2.736019715666770935e-02 2.262606024742126465e-01 1.165369600057601929e-01 3.664421141147613525e-01 -1.815261542797088623e-01 -7.781393826007843018e-02 -1.240945048630237579e-02 1.662573516368865967e-01 -8.423378318548202515e-02
-9.004073217511177063e-03 -3.934311866760253906e-02 8.775813877582550049e-02 -7.399429380893707275e-02 -2.403614968061447144e-01 9.947920590639114380e-02 3.209448233246803284e-02 8.552065491676330566e-02 -4.347263649106025696e-02 1.175969541072845459e-01 -8.222033828496932983e-02 -2.316634058952331543e-01 1.832428425550460815e-01 1.681587994098663330e-01 2.839369773864746094e-01 -1.401758491992950439e-01 3.497046828269958496e-01 -7.085762917995452881e-02 -1.933443844318389893e-01 9.950752556324005127e-02 -3.401242941617965698e-02 -7.694438681937754154e-05 -3.767652064561843872e-02 -1.846341788768768311e-01 4.269620776176452637e-01 1.853820085525512695e-01 8.988417685031890869e-02 2.887424230575561523e-01 -7.027672231197357178e-02 2.065135538578033447e-01 2.705882787704467773e-01 1.752878129482269287e-01
-1.737968623638153076e-02 -2.174779176712036133e-01 -8.174164593219757080e-02 4.390872269868850708e-02 -1.255528032779693604e-01 1.778177469968795776e-01 6.023302301764488220e-02 -2.104146480560302734e-01 -3.897570446133613586e-02 2.041818052530288696e-01 -8.040773123502731323e-02 -2.444622367620468140e-01 -4.551463723182678223e-01 4.204011559486389160e-01 2.422178722918033600e-02 8.368111401796340942e-02 -2.787760496139526367e-01 3.281600400805473328e-02 1.198698580265045166e-01 5.322444811463356018e-02 -8.694092184305191040e-02 -5.782505962997674942e-03 -2.956215143203735352e-01 6.533196568489074707e-02 2.012213915586471558e-01 1.051032990217208862e-01 -3.868846595287322998e-02 -8.397264033555984497e-02 1.497895866632461548e-01 -1.621792912483215332e-01 1.997905522584915161e-01 -5.998552590608596802e-02
-1.904033273458480835e-01 -8.899608999490737915e-02 2.951282560825347900e-01 -4.185305163264274597e-02 -2.749926410615444183e-03 2.456148266792297363e-01 -1.105028614401817322e-01 -4.466620981693267822e-01 -3.184597566723823547e-02 -6.426437757909297943e-03 -6.528749316930770874e-02 -2.251343727111816406e-01 -1.308166384696960449e-01 3.498879075050354004e-01 2.936430275440216064e-01 -3.583361506462097168e-01 1.657504588365554810e-01 -1.518711745738983154e-01 5.796601623296737671e-02 1.921928115189075470e-02 -1.770729273557662964e-01 3.156309947371482849e-02 -1.370224803686141968e-01 -4.878241568803787231e-02 1.257894933223724365e-01 -1.044427454471588135e-01 3.751963749527931213e-02 2.804591134190559387e-02 9.860201925039291382e-02 8.741427445784211159e-04 1.791613548994064331e-01 -7.894358038902282715e-02
3.711416125297546387e-01 -2.249949872493743896e-01 -3.840738534927368164e-02 2.051663696765899658e-01 -3.027897700667381287e-02 -1.348529383540153503e-02 1.606369465589523315e-01 -3.267102316021919250e-02 -3.914983570575714111e-01 1.604042947292327881e-01 3.766829520463943481e-02 -8.769148588180541992e-02 -1.760742366313934326e-01 2.546146512031555176e-01 -9.629803150892257690e-02 -2.170491218566894531e-01 -2.689991295337677002e-01 8.680570125579833984e-02 -1.161446496844291687e-01 -2.625751793384552002e-01 -4.520316794514656067e-02 1.588117890059947968e-02 -2.063310593366622925e-01 -2.029285393655300140e-02 3.190747201442718506e-01 1.099729351699352264e-02 1.336490362882614136e-01 -1.361116617918014526e-01 -6.546338647603988647e-02 -1.966061890125274658e-01 1.029978394508361816e-01 -1.709134504199028015e-02
1.102032363414764404e-01 -1.992355138063430786e-01 1.440482139587402344e-01 -7.820507138967514038e-02 -1.604437530040740967e-01 1.131609361618757248e-02 4.049094915390014648e-01 -6.864752620458602905e-02 -1.016643270850181580e-01 1.592563241720199585e-01 -1.210432946681976318e-01 -1.618909835815429688e-02 1.956615000963211060e-01 1.928291767835617065e-01 3.187426924705505371e-01 1.229189261794090271e-01 7.098340243101119995e-02 4.072401672601699829e-02 -1.778826266527175903e-01 1.493771821260452271e-01 -3.105550706386566162e-01 7.232464849948883057e-02 -9.461129456758499146e-02 1.100724563002586365e-01 4.450090825557708740e-01 -2.184566669166088104e-02 1.257912367582321167e-01 -1.004477366805076599e-01 2.046056091785430908e-02 -7.792312651872634888e-02 2.334267497062683105e-01 -1.231998205184936523e-01
2.045810669660568237e-01 -1.494421809911727905e-01 2.581766247749328613e-01 3.618617653846740723e-01 -1.401569694280624390e-01 1.881255358457565308e-01 1.437879800796508789e-01 -1.757311671972274780e-01 -3.012057542800903320e-01 -5.786850303411483765e-02 -2.933303639292716980e-02 -2.215292751789093018e-01 -4.360810294747352600e-02 1.343987584114074707e-01 -7.125034928321838379e-02 -2.421812340617179871e-02 -3.766238987445831299e-01 1.801362484693527222e-01 -2.150744795799255371e-01 -1.441402137279510498e-01 -1.627875715494155884e-01 -1.674711406230926514e-01 -1.793375164270401001e-01 -8.824498206377029419e-02 2.140104025602340698e-01 -1.250805556774139404e-01 1.289410889148712158e-01 -4.330323636531829834e-02 -1.009100954979658127e-02 1.883918046951293945e-01 9.302366524934768677e-02 4.437272250652313232e-02
3.797256946563720703e-02 -1.896225363016128540e-01 8.789388230070471764e-04 2.546275258064270020e-01 -9.582111239433288574e-02 1.073130369186401367e-01 3.346084654331207275e-01 1.263261139392852783e-01 -1.754023320972919464e-02 -4.038201272487640381e-02 1.660436242818832397e-01 -5.697165429592132568e-02 -8.921253681182861328e-02 2.474416792392730713e-01 2.520753741264343262e-01 -2.020439356565475464e-01 4.497095569968223572e-02 2.407204955816268921e-01 -1.246719285845756531e-01 -2.900392115116119385e-01 2.190899699926376343e-01 -1.500362902879714966e-01 -3.503082692623138428e-01 4.294088110327720642e-02 3.171071112155914307e-01 -1.445944420993328094e-02 1.697026789188385010e-01 -1.939273625612258911e-02 -2.051964104175567627e-01 1.109509170055389404e-01 -7.066515740007162094e-03 6.106823682785034180e-02
-3.182565420866012573e-02 -2.472930252552032471e-01 -1.265377104282379150e-01 4.059303998947143555e-01 -2.345795333385467529e-01 6.795177608728408813e-02 5.476593598723411560e-02 4.005906358361244202e-02 -1.568351536989212036e-01 1.987514495849609375e-01 -2.116619050502777100e-01 7.485718280076980591e-02 -2.835650928318500519e-02 1.690689921379089355e-01 1.651230603456497192e-01 -2.643516361713409424e-01 5.687529966235160828e-02 -5.312727391719818115e-02 7.542113307863473892e-03 1.296994835138320923e-01 -2.755903303623199463e-01 -5.813223868608474731e-02 6.193366274237632751e-02 -1.962874531745910645e-01 3.882091119885444641e-02 -5.512239411473274231e-02 3.315328061580657959e-01 2.194052636623382568e-01 -8.125264942646026611e-02 -6.107797101140022278e-02 2.116281837224960327e-01 2.990083992481231689e-01
-3.757593035697937012e-02 -4.032634571194648743e-02 -7.236690074205398560e-02 -1.952780783176422119e-01 1.391672715544700623e-02 1.148316562175750732e-01 1.939476430416107178e-01 -1.133217141032218933e-01 1.371007412672042847e-01 1.737215369939804077e-01 -5.813697576522827148e-01 -9.617985785007476807e-02 1.025964766740798950e-01 1.227698624134063721e-01 2.567461729049682617e-01 -1.729978024959564209e-01 1.647277027368545532e-01 -4.530709981918334961e-02 -3.351033627986907959e-01 7.788655161857604980e-02 -7.105654478073120117e-02 -8.010546118021011353e-02 -4.969247430562973022e-02 -2.461076825857162476e-01 2.766666114330291748e-01 -1.505258232355117798e-01 9.993256628513336182e-02 -9.986937791109085083e-02 -8.669152855873107910e-02 -1.355694085359573364e-01 3.388010337948799133e-02 6.191497296094894409e-02
1.660896390676498413e-01 -2.224441021680831909e-01 7.174937985837459564e-03 4.057742357254028320e-01 -2.382044047117233276e-01 1.166125312447547913e-01 2.027685642242431641e-01 1.714300513267517090e-01 -2.306793034076690674e-01 2.393959462642669678e-01 -1.467635184526443481e-01 -3.486191621050238609e-03 -1.169467717409133911e-01 2.569229602813720703e-01 2.540870904922485352e-01 -1.184036210179328918e-01 4.131957143545150757e-02 -4.765605181455612183e-02 -6.487871706485748291e-02 -4.169649258255958557e-02 -2.773077785968780518e-01 3.284055367112159729e-02 7.393536716699600220e-02 -1.646652966737747192e-01 -3.210503235459327698e-02 2.348940446972846985e-02 1.760904937982559204e-01 1.627898812294006348e-01 -1.116161048412322998e-01 -5.883324518799781799e-02 1.202915906906127930e-01 3.421677947044372559e-01
2.610028684139251709e-01 -4.913486912846565247e-02 2.347682714462280273e-01 1.651238650083541870e-01 -8.001055568456649780e-02 3.176791369915008545e-01 1.956604570150375366e-01 1.268620938062667847e-01 -3.120225071907043457e-01 3.018903136253356934e-01 -2.448202371597290039e-01 -1.450149565935134888e-01 6.877896934747695923e-02 1.662235856056213379e-01 2.374384254217147827e-01 1.124737337231636047e-01 7.416817545890808105e-02 1.517483144998550415e-01 -6.738744210451841354e-03 -2.078723162412643433e-01 6.728535983711481094e-03 -1.235662028193473816e-01 -1.430587656795978546e-02 1.056746542453765869e-01 3.846640884876251221e-01 -1.610586941242218018e-01 4.963310807943344116e-02 -7.728410512208938599e-02 -1.322555840015411377e-01 1.079476624727249146e-01 6.705927103757858276e-02 8.824626915156841278e-03
-1.510619968175888062e-01 -1.466568559408187866e-01 7.688219100236892700e-02 2.425304651260375977e-01 -8.942007273435592651e-02 1.108975186944007874e-01 3.290790021419525146e-01 1.640518754720687866e-01 -2.486636489629745483e-01 1.902452558279037476e-01 -1.839235424995422363e-01 -2.398292720317840576e-02 -3.653336167335510254e-01 3.198628127574920654e-02 4.548393934965133667e-02 -1.631183475255966187e-01 1.457152962684631348e-01 1.482066512107849121e-01 -2.588972449302673340e-01 -1.657480299472808838e-01 5.228076875209808350e-02 7.749561220407485962e-02 -1.409179568290710449e-01 -2.072094976902008057e-01 3.427205607295036316e-02 2.760712504386901855e-01 2.599599361419677734e-01 -2.281655222177505493e-01 3.433988243341445923e-02 -1.996792294085025787e-02 1.547722518444061279e-01 8.972175419330596924e-02
[truncated: 3,271,806 more chars]
