# Supplementary material for: The Language of Innovation
Source: PLoS One. 2020 Apr 30;15(4):e0230107. doi: 10.1371/journal.pone.0230107 (PMC7194493; doi:10.1371/journal.pone.0230107)
Supplement: S28 File — (GZ) [file pone.0230107.s028.tar.gz › 2006-2010/V2Run_24_VS_4500_embeddings2006-2010ED32.txt]

2.408578246831893921e-01 -1.051783189177513123e-01 -9.873484820127487183e-02 1.843312755227088928e-02 -4.497845843434333801e-02 3.333204090595245361e-01 2.412442117929458618e-01 8.932067453861236572e-02 4.453584179282188416e-02 -2.136096060276031494e-01 3.831378519535064697e-01 -1.809104382991790771e-01 -1.170449238270521164e-02 1.130882650613784790e-01 1.537215411663055420e-01 1.620921194553375244e-01 3.079454004764556885e-01 4.303764179348945618e-02 3.343537822365760803e-02 -6.659442186355590820e-02 -1.364095602184534073e-02 1.028267294168472290e-01 -4.009970724582672119e-01 -4.905754327774047852e-02 -1.680338233709335327e-01 2.900895178318023682e-01 -9.053722955286502838e-03 -1.908371299505233765e-01 -1.251137852668762207e-01 2.682400867342948914e-02 -9.266149997711181641e-02 3.900225088000297546e-02
2.859539985656738281e-01 -2.081707715988159180e-01 2.143627703189849854e-01 6.232056766748428345e-02 -1.110729128122329712e-01 -6.893387436866760254e-02 -7.616768032312393188e-02 3.508343994617462158e-01 -1.361690461635589600e-01 -3.352567180991172791e-02 1.427026540040969849e-01 1.255367975682020187e-02 3.354484960436820984e-02 -2.184355258941650391e-02 -1.766445487737655640e-01 -4.569934308528900146e-02 3.630003929138183594e-01 1.147863641381263733e-01 -2.098387628793716431e-01 -1.851103752851486206e-01 -1.053331866860389709e-01 -5.388285964727401733e-02 -1.213032230734825134e-01 -1.529997885227203369e-01 1.173073202371597290e-01 3.660859167575836182e-01 2.512921094894409180e-01 -2.298338115215301514e-01 -6.118151918053627014e-02 -6.595742702484130859e-02 2.218661755323410034e-01 -8.699545264244079590e-02
4.513065218925476074e-01 1.478750109672546387e-01 -3.751673921942710876e-02 -3.188699856400489807e-02 2.886464595794677734e-01 3.092993795871734619e-01 3.918116912245750427e-02 2.952824532985687256e-01 4.073817282915115356e-02 -9.132047742605209351e-02 -2.168498933315277100e-02 -2.618576288223266602e-01 2.239326387643814087e-01 5.362646654248237610e-02 1.440327912569046021e-01 1.642391234636306763e-01 5.814331397414207458e-02 2.009340822696685791e-01 2.162373624742031097e-02 -1.283863931894302368e-01 3.304778784513473511e-02 -1.011901125311851501e-01 8.616081625223159790e-02 1.042956188321113586e-01 1.109418738633394241e-02 1.308995038270950317e-01 1.599808484315872192e-01 -1.100612580776214600e-01 -1.841776072978973389e-01 1.682787090539932251e-01 -2.007844150066375732e-01 -2.769183516502380371e-01
1.019024625420570374e-01 -8.902760595083236694e-02 1.407072395086288452e-01 2.007402628660202026e-01 2.560598403215408325e-02 3.302472531795501709e-01 3.745480999350547791e-02 1.097428649663925171e-01 -1.080437079071998596e-01 -2.554389461874961853e-02 2.345472574234008789e-01 1.919726282358169556e-01 7.292177528142929077e-02 1.227925047278404236e-01 2.599508687853813171e-02 -1.239335983991622925e-01 1.386661827564239502e-01 2.185940593481063843e-01 -2.070580273866653442e-01 -7.920736074447631836e-02 -4.303162172436714172e-02 -2.597839832305908203e-01 -6.865066289901733398e-02 -5.406449362635612488e-02 -8.907371014356613159e-02 3.378057777881622314e-01 2.388570904731750488e-01 9.349948726594448090e-03 -4.625757336616516113e-01 -1.084998156875371933e-02 -8.849205821752548218e-02 -2.521136105060577393e-01
2.782962620258331299e-01 -4.205178841948509216e-02 1.008793264627456665e-01 2.601917386054992676e-01 -7.227878272533416748e-02 3.709301948547363281e-01 2.371522337198257446e-01 3.839032724499702454e-02 7.707578688859939575e-02 -5.550605431199073792e-02 2.117475122213363647e-01 -2.335625439882278442e-01 -1.560492515563964844e-01 -8.186656236648559570e-02 -2.182969301939010620e-01 -1.278335303068161011e-01 2.629375755786895752e-01 2.468885481357574463e-01 1.875194460153579712e-01 2.172767743468284607e-02 -3.221045807003974915e-02 -3.954064473509788513e-02 -3.107618913054466248e-02 -1.195532828569412231e-02 1.222074553370475769e-01 1.567054390907287598e-01 2.886475808918476105e-02 1.386375352740287781e-02 -1.726471781730651855e-01 1.764758527278900146e-01 1.003612726926803589e-01 -3.974221646785736084e-01
3.096101284027099609e-01 -1.014752089977264404e-01 2.445509880781173706e-01 8.074268698692321777e-02 3.279106318950653076e-02 8.942934125661849976e-02 4.844685271382331848e-02 2.559415102005004883e-01 -7.455727458000183105e-02 1.523759122937917709e-02 4.248372614383697510e-01 -1.921147704124450684e-01 -5.267529934644699097e-02 1.100357621908187866e-01 -2.176807075738906860e-02 -7.196356356143951416e-02 2.701128721237182617e-01 8.409515023231506348e-02 1.568408310413360596e-02 -1.182455103844404221e-02 -1.024321764707565308e-01 -3.581962585449218750e-01 -1.479682475328445435e-01 7.799242436885833740e-02 -5.105733126401901245e-02 7.258574478328227997e-03 2.861638367176055908e-01 1.794228851795196533e-01 -3.092210292816162109e-01 -6.201274227350950241e-03 2.649945579469203949e-02 -2.158229202032089233e-01
1.174842491745948792e-01 -8.046307414770126343e-02 -7.569863647222518921e-02 1.273274123668670654e-01 2.947154920548200607e-03 2.595164477825164795e-01 -5.095124617218971252e-02 2.427303194999694824e-01 1.951812505722045898e-01 -1.748270988464355469e-01 3.096341788768768311e-01 -3.743144273757934570e-01 -6.935480050742626190e-03 1.466048359870910645e-01 3.833316266536712646e-02 -2.302994132041931152e-01 2.076636701822280884e-01 1.942791938781738281e-01 -3.051196224987506866e-02 -3.452521562576293945e-01 7.086046785116195679e-02 -2.321748584508895874e-01 -3.867730125784873962e-02 -1.182312220335006714e-01 -1.283641606569290161e-01 2.015679627656936646e-01 2.004841156303882599e-02 5.503754690289497375e-02 -1.686711758375167847e-01 1.365873366594314575e-01 -2.077734097838401794e-02 -2.544414997100830078e-01
3.125942647457122803e-01 -1.359557919204235077e-02 4.226682335138320923e-02 -1.428376585245132446e-01 -3.201182782649993896e-01 3.399821817874908447e-01 7.255262881517410278e-02 2.873645424842834473e-01 -1.094476878643035889e-01 4.718589410185813904e-02 1.387360244989395142e-01 -3.309252858161926270e-02 2.440356649458408356e-03 2.535775005817413330e-01 9.302547574043273926e-02 -1.469185575842857361e-02 3.029818236827850342e-01 1.526545733213424683e-01 -2.798132300376892090e-01 -3.084398508071899414e-01 1.537424027919769287e-01 -2.390156127512454987e-02 -1.796833612024784088e-02 6.698197126388549805e-02 -2.300306037068367004e-02 1.596205234527587891e-01 -1.688904613256454468e-01 -5.249429494142532349e-02 -2.148956507444381714e-01 -5.705323815345764160e-02 1.373700052499771118e-01 -1.521093547344207764e-01
2.119999974966049194e-01 -1.636263579130172729e-01 -1.117961630225181580e-01 4.787439480423927307e-02 -1.592425256967544556e-01 3.451971709728240967e-01 1.405322998762130737e-01 6.671401206403970718e-03 2.214642427861690521e-02 -4.548672959208488464e-02 2.422088980674743652e-01 1.372785121202468872e-02 1.661911010742187500e-01 -1.378037184476852417e-01 1.520190834999084473e-01 -1.026337146759033203e-01 2.317432910203933716e-01 2.422686666250228882e-01 1.115535721182823181e-01 -1.828819215297698975e-01 -2.049210667610168457e-01 -3.618309497833251953e-01 -1.316036842763423920e-02 1.258347183465957642e-01 -2.238160222768783569e-01 2.708510458469390869e-01 9.653582423925399780e-02 9.491490200161933899e-03 -2.337889224290847778e-01 1.618633046746253967e-02 1.021771598607301712e-02 -2.691005766391754150e-01
1.155539751052856445e-01 -1.194048821926116943e-01 9.462261572480201721e-03 1.267585009336471558e-01 -2.497326210141181946e-02 1.630722284317016602e-01 1.657688915729522705e-01 2.816122174263000488e-01 1.163958907127380371e-01 -1.987620592117309570e-01 3.554224669933319092e-01 5.107762664556503296e-02 5.907694995403289795e-02 2.976752445101737976e-02 -3.913094848394393921e-02 -2.268230915069580078e-01 2.226051837205886841e-01 1.528826355934143066e-01 2.178665697574615479e-01 -4.211245775222778320e-01 1.814037375152111053e-02 1.773925265297293663e-03 -2.209694534540176392e-01 -2.762443013489246368e-02 -4.846131429076194763e-02 1.261241734027862549e-01 6.214239820837974548e-02 3.134671226143836975e-02 -3.411615192890167236e-01 1.665182560682296753e-01 1.914905011653900146e-01 -1.770258545875549316e-01
3.606527745723724365e-01 1.332796216011047363e-01 -3.163647055625915527e-01 -1.156433820724487305e-01 8.227194845676422119e-02 1.214071810245513916e-01 2.612313032150268555e-01 3.045968711376190186e-01 1.897845417261123657e-01 1.981558464467525482e-02 1.393226683139801025e-01 -5.201876163482666016e-02 1.896277815103530884e-01 2.071726769208908081e-01 2.713216543197631836e-01 1.831326633691787720e-02 1.324176043272018433e-01 3.607867285609245300e-02 -6.631404906511306763e-02 -1.394282653927803040e-02 -7.456567138433456421e-02 4.430397227406501770e-02 -1.330675929784774780e-01 1.113401353359222412e-01 6.895896792411804199e-02 2.492803037166595459e-01 1.788611412048339844e-01 -1.448027491569519043e-01 -1.877170503139495850e-01 2.510961890220642090e-01 -2.533783614635467529e-01 -3.770584613084793091e-02
4.121780991554260254e-01 -2.951466143131256104e-01 3.999577462673187256e-02 2.308145463466644287e-01 -2.774135172367095947e-01 2.060451358556747437e-01 7.884613424539566040e-02 1.035291850566864014e-01 -7.255309820175170898e-02 4.218392819166183472e-02 1.430285423994064331e-01 -8.801817148923873901e-02 9.602427482604980469e-02 1.002707108855247498e-01 1.149197146296501160e-01 -1.389421969652175903e-01 1.212443932890892029e-01 3.595650196075439453e-02 -1.398760527372360229e-01 -2.076864056289196014e-02 1.385004520416259766e-01 -1.788515001535415649e-01 -2.576379477977752686e-01 -1.044582389295101166e-02 1.439781486988067627e-01 -8.320928364992141724e-02 1.837250292301177979e-01 -3.341311812400817871e-01 -2.242575883865356445e-01 -9.043727070093154907e-02 2.030043452978134155e-01 -1.958603113889694214e-01
4.137989282608032227e-01 -6.670749932527542114e-02 9.372348338365554810e-02 1.845071613788604736e-01 2.129414491355419159e-02 2.092531174421310425e-01 4.945867508649826050e-02 1.419709175825119019e-01 9.437475353479385376e-02 -4.658948257565498352e-02 3.083133101463317871e-01 -9.739063680171966553e-02 -6.229105591773986816e-02 3.528697043657302856e-02 -1.126620396971702576e-01 -2.592257559299468994e-01 2.096708863973617554e-01 2.206686437129974365e-01 1.556580960750579834e-01 -2.930535376071929932e-01 7.466218620538711548e-02 -2.706449627876281738e-01 -8.392731659114360809e-03 4.039907827973365784e-02 1.377713382244110107e-01 1.298905313014984131e-01 6.888747680932283401e-03 1.226301938295364380e-01 -4.126200675964355469e-01 8.872098475694656372e-02 2.292079105973243713e-02 -3.367239609360694885e-02
4.476288855075836182e-01 1.603169590234756470e-01 -5.892245471477508545e-02 1.468410789966583252e-01 1.677412390708923340e-01 -1.987900286912918091e-01 7.473354786634445190e-02 3.501340374350547791e-02 7.713551074266433716e-02 5.842073634266853333e-02 3.420079350471496582e-01 -9.623974561691284180e-02 1.066181659698486328e-01 -1.305891126394271851e-01 3.559808060526847839e-02 1.768830716609954834e-01 3.000661730766296387e-01 1.069542169570922852e-01 4.554464668035507202e-02 -2.042462378740310669e-01 -1.917080581188201904e-01 7.502991706132888794e-02 -1.657857745885848999e-02 5.954248830676078796e-02 -2.654872089624404907e-02 9.202898293733596802e-02 2.360181659460067749e-01 -4.575579613447189331e-02 -1.547890752553939819e-01 1.697846800088882446e-01 6.823819130659103394e-02 -4.024552702903747559e-01
2.166884392499923706e-01 -1.056623905897140503e-01 2.492878735065460205e-01 -2.660071849822998047e-02 -3.160079121589660645e-01 2.982906997203826904e-01 8.971545100212097168e-02 1.605023294687271118e-01 9.916344657540321350e-03 -6.905396282672882080e-02 2.094323635101318359e-01 -8.794488012790679932e-02 1.180789247155189514e-01 -9.192419052124023438e-02 -8.322121202945709229e-02 -1.013718768954277039e-01 1.074200123548507690e-01 2.884330749511718750e-01 -1.881982535123825073e-01 -2.518639266490936279e-01 1.732584238052368164e-01 1.183193027973175049e-01 1.579869911074638367e-02 -4.843834787607192993e-02 -1.086557805538177490e-01 -7.476957887411117554e-02 3.448308110237121582e-01 -3.916292488574981689e-01 -9.105776995420455933e-02 8.583960682153701782e-02 -1.475567650049924850e-02 1.206947416067123413e-01
3.061967492103576660e-01 3.617799282073974609e-02 3.612494096159934998e-02 -7.886745035648345947e-02 1.242512166500091553e-01 -1.122228279709815979e-01 3.799995407462120056e-02 1.416112780570983887e-01 1.622545570135116577e-01 6.690696626901626587e-02 2.152017503976821899e-01 -1.587597131729125977e-01 1.598523408174514771e-01 1.825595945119857788e-01 2.047926336526870728e-01 9.991257637739181519e-02 2.859913408756256104e-01 2.758445143699645996e-01 2.739694416522979736e-01 -1.675120890140533447e-01 8.732382208108901978e-02 -9.134621918201446533e-02 4.997793957591056824e-02 1.176121830940246582e-01 -7.505124807357788086e-02 2.883414328098297119e-01 9.629615396261215210e-02 -2.967631816864013672e-01 -1.625236272811889648e-01 1.602380126714706421e-01 -3.009635806083679199e-01 -1.125694364309310913e-01
2.572655081748962402e-01 2.132490426301956177e-01 -2.417073026299476624e-02 2.632582485675811768e-01 3.275736272335052490e-01 5.683341249823570251e-02 2.973086237907409668e-01 2.318280637264251709e-01 1.066547706723213196e-01 -1.094362437725067139e-01 2.727180123329162598e-01 -4.020358994603157043e-02 6.035073311068117619e-04 -3.529159352183341980e-02 2.074853330850601196e-01 1.779136061668395996e-01 1.913323849439620972e-01 6.903129629790782928e-03 2.265722751617431641e-01 -1.959079951047897339e-01 4.665539786219596863e-02 1.368295997381210327e-01 -8.308405429124832153e-02 2.110195964633021504e-05 2.000780552625656128e-01 2.030566930770874023e-01 4.204824566841125488e-02 -1.933586150407791138e-01 -3.055691532790660858e-02 1.377120763063430786e-01 -5.478451773524284363e-02 -3.049517273902893066e-01
-5.127225536853075027e-03 -9.178388863801956177e-02 -1.548020988702774048e-01 7.497891783714294434e-02 -1.695262193679809570e-01 3.202038705348968506e-01 1.145686209201812744e-01 2.847602367401123047e-01 -1.737004965543746948e-01 -4.744892567396163940e-02 2.062863260507583618e-01 -1.290854662656784058e-01 -2.243758738040924072e-02 -1.632120460271835327e-02 -1.233234778046607971e-01 -2.953120470046997070e-01 2.195973843336105347e-01 3.380173146724700928e-01 4.426507651805877686e-02 -1.353922635316848755e-01 1.536300629377365112e-01 -6.566045433282852173e-02 1.153907738626003265e-02 -1.596629470586776733e-01 -1.076686158776283264e-01 4.382836632430553436e-03 5.873891711235046387e-02 -1.068992987275123596e-01 -4.676538407802581787e-01 1.852190941572189331e-01 1.046713814139366150e-02 -1.604319661855697632e-01
5.552329421043395996e-01 -2.384786009788513184e-01 2.694674432277679443e-01 2.065702974796295166e-01 1.693909615278244019e-02 2.238775789737701416e-02 -1.128140836954116821e-02 1.143978014588356018e-01 -1.030108705163002014e-01 -9.436207264661788940e-02 2.627667970955371857e-02 5.139735713601112366e-02 1.175081953406333923e-01 -3.606184571981430054e-02 -2.530751936137676239e-02 -7.006128132343292236e-02 1.849427521228790283e-01 1.623300015926361084e-01 -1.924023330211639404e-01 -1.164012327790260315e-01 2.440108060836791992e-01 -1.796832494437694550e-02 1.207910701632499695e-01 -2.782918885350227356e-02 5.677213147282600403e-02 -4.711093381047248840e-02 1.423090100288391113e-01 -2.504116892814636230e-01 -3.708888888359069824e-01 -1.022415906190872192e-01 1.980742067098617554e-01 7.430460304021835327e-03
1.716989725828170776e-01 -1.903063803911209106e-01 -1.706694364547729492e-01 2.963938415050506592e-01 -9.416659176349639893e-02 -2.724154666066169739e-02 1.206049397587776184e-01 2.073690444231033325e-01 -3.661036491394042969e-02 -5.821068212389945984e-02 1.812740266323089600e-01 -7.142719626426696777e-02 1.258250623941421509e-01 1.728553883731365204e-02 -5.369484424591064453e-02 -2.764963209629058838e-01 2.792250812053680420e-01 2.576251924037933350e-01 1.769591867923736572e-01 -1.964799314737319946e-01 -2.388904802501201630e-02 -1.394854485988616943e-01 -1.287957727909088135e-01 -1.962113380432128906e-01 -1.883494108915328979e-01 1.514946222305297852e-01 -6.036510318517684937e-02 6.348004192113876343e-02 -4.309166967868804932e-01 6.255920976400375366e-02 -6.702434271574020386e-02 -2.498967945575714111e-01
2.400104999542236328e-01 -8.000792562961578369e-02 1.465789824724197388e-01 6.066035479307174683e-02 1.501665860414505005e-01 3.285543322563171387e-01 3.083314746618270874e-02 3.340015411376953125e-01 3.472757339477539062e-02 -1.666671633720397949e-01 1.257435381412506104e-01 1.140027344226837158e-01 -1.798254549503326416e-01 5.673966929316520691e-02 5.350261926651000977e-02 -2.552502788603305817e-02 3.136006593704223633e-01 2.771768271923065186e-01 -5.495868972502648830e-04 1.798696517944335938e-01 -1.945551633834838867e-01 -1.932921111583709717e-01 -9.182925522327423096e-02 5.809604004025459290e-02 -1.007850021123886108e-01 5.795425549149513245e-02 -5.704162269830703735e-02 1.608461141586303711e-03 -4.483980238437652588e-01 -4.237417131662368774e-02 1.723288595676422119e-01 -1.645815372467041016e-01
1.627913564443588257e-01 -1.441309303045272827e-01 -1.328744087368249893e-02 3.668889775872230530e-02 -1.458012908697128296e-01 2.031632661819458008e-01 1.796782314777374268e-01 1.721097677946090698e-01 1.456615980714559555e-02 -3.191447257995605469e-02 5.284393429756164551e-01 -9.057512879371643066e-02 1.332062929868698120e-01 1.363265216350555420e-01 1.096929684281349182e-01 -2.832707464694976807e-01 1.191794425249099731e-01 1.102683544158935547e-01 -1.618371605873107910e-01 -1.017689928412437439e-01 -4.671323299407958984e-02 -3.730143234133720398e-02 -6.584309786558151245e-02 -9.527398645877838135e-02 -1.661100089550018311e-01 -1.358844153583049774e-02 -1.034060195088386536e-01 2.260140478610992432e-01 -4.295667409896850586e-01 1.003170013427734375e-01 -1.708897948265075684e-01 -1.274097710847854614e-01
4.149101674556732178e-01 -1.289824116975069046e-02 -5.692860111594200134e-02 -1.189812645316123962e-01 3.512182235717773438e-01 3.687810897827148438e-02 2.505246400833129883e-01 8.151409029960632324e-02 -1.065950319170951843e-01 1.307008713483810425e-01 2.831451296806335449e-01 8.970033377408981323e-03 -1.092410385608673096e-01 -8.980253338813781738e-02 8.771568536758422852e-02 2.927480041980743408e-01 1.789906769990921021e-01 2.805307209491729736e-01 1.127127259969711304e-01 -1.382838040590286255e-01 -7.702301722019910812e-03 1.051573455333709717e-01 2.518521388992667198e-03 -4.871921241283416748e-02 9.937269985675811768e-02 2.092670798301696777e-01 1.710650920867919922e-01 -1.514668613672256470e-01 -1.441792100667953491e-01 1.115440428256988525e-01 9.271140396595001221e-02 -3.005276620388031006e-01
2.118046879768371582e-01 1.417823731899261475e-01 8.597778528928756714e-02 3.572247624397277832e-01 -1.085447221994400024e-01 2.721919119358062744e-01 1.301450729370117188e-01 8.545072050765156746e-04 2.428037673234939575e-01 -2.609771192073822021e-01 4.371679425239562988e-01 -2.304066121578216553e-01 -7.404219359159469604e-02 3.804631903767585754e-02 1.618585549294948578e-02 -8.105450123548507690e-02 1.940862834453582764e-02 9.065812081098556519e-02 2.602484822273254395e-01 -1.776038706302642822e-01 2.801227383315563202e-02 -8.916565030813217163e-02 -2.031613886356353760e-02 -3.599439933896064758e-02 6.483365595340728760e-02 8.785357326269149780e-02 1.469119340181350708e-01 -1.438702493906021118e-01 -3.668203651905059814e-01 5.439038854092359543e-03 -5.067978799343109131e-02 -5.028382316231727600e-02
2.847950458526611328e-01 5.485294386744499207e-02 -1.788351126015186310e-02 2.059602588415145874e-01 -1.942162364721298218e-01 2.417788654565811157e-01 1.652238517999649048e-01 3.687138557434082031e-01 -3.701152801513671875e-01 -6.643144786357879639e-02 -4.508523643016815186e-02 -7.730686664581298828e-02 1.126481667160987854e-01 3.855399321764707565e-03 5.743995425291359425e-04 1.879070550203323364e-01 1.154647246003150940e-01 3.118248581886291504e-01 -1.166569516062736511e-01 -4.038966074585914612e-02 1.622254550457000732e-01 -2.133989520370960236e-02 -1.945072412490844727e-01 -3.377083316445350647e-02 -1.736298054456710815e-01 1.217886805534362793e-01 2.888189554214477539e-01 1.441234201192855835e-01 -2.700884938240051270e-01 -1.580621115863323212e-02 4.821869730949401855e-02 7.280854973942041397e-03
3.768678009510040283e-01 -5.801786854863166809e-02 1.072700917720794678e-01 -1.623180508613586426e-01 1.848433283157646656e-03 8.693950623273849487e-02 2.923065237700939178e-02 3.439384102821350098e-01 3.092085421085357666e-01 -7.927127927541732788e-02 8.165951818227767944e-02 5.572104454040527344e-02 -7.760886102914810181e-02 5.809021368622779846e-02 1.227812543511390686e-01 2.036233544349670410e-01 3.747539594769477844e-02 8.048409223556518555e-02 9.133533388376235962e-02 -1.248026415705680847e-01 5.017990246415138245e-02 1.941249221563339233e-01 -7.153919339179992676e-02 1.458705663681030273e-01 1.624235697090625763e-02 3.441013991832733154e-01 -1.228175908327102661e-01 -1.680525690317153931e-01 -1.554658263921737671e-01 4.406868219375610352e-01 -1.828420162200927734e-01 1.545732095837593079e-02
4.290743172168731689e-01 9.576426446437835693e-02 2.135749161243438721e-02 -5.421309545636177063e-02 3.909817636013031006e-01 8.408730477094650269e-02 1.685147434473037720e-01 3.359348475933074951e-01 1.356279999017715454e-01 -7.852213084697723389e-02 8.427488058805465698e-02 -3.018682897090911865e-01 1.821108609437942505e-01 2.420172244310379028e-01 4.666639491915702820e-02 4.951889812946319580e-02 2.423925697803497314e-01 1.688119918107986450e-01 2.134825736284255981e-01 8.912203460931777954e-02 2.197715453803539276e-02 -2.167946100234985352e-02 -7.980367541313171387e-02 4.797032848000526428e-02 -2.552331611514091492e-02 2.089884579181671143e-01 1.936083883047103882e-01 -8.839002996683120728e-02 -1.462798267602920532e-01 9.285708516836166382e-02 8.334223181009292603e-02 -7.749699056148529053e-02
1.577316671609878540e-01 -1.501689553260803223e-01 1.484486758708953857e-01 1.845537871122360229e-01 -3.212967514991760254e-02 3.061230480670928955e-01 9.983411431312561035e-02 2.135275006294250488e-01 2.406168496236205101e-03 -2.870537638664245605e-01 4.074721634387969971e-01 -1.009563356637954712e-01 8.299402892589569092e-03 -6.531792879104614258e-02 -5.149257183074951172e-02 -1.518115848302841187e-01 1.824730038642883301e-01 2.244921922683715820e-01 -9.267747402191162109e-02 -1.951969265937805176e-01 1.661911024712026119e-03 -1.230423897504806519e-01 9.833125025033950806e-02 -4.079534858465194702e-02 8.046492934226989746e-02 -4.889457020908594131e-03 1.325078494846820831e-02 1.265445351600646973e-01 -3.699391782283782959e-01 2.366093099117279053e-01 1.860324293375015259e-01 -2.247426807880401611e-01
2.223003208637237549e-01 -3.091868013143539429e-02 2.248781919479370117e-01 1.285320073366165161e-01 -2.472526952624320984e-02 3.778713345527648926e-01 1.876035332679748535e-01 2.645600028336048126e-02 1.956638544797897339e-01 -1.716268211603164673e-01 3.675954937934875488e-01 -1.686464995145797729e-01 -7.530229538679122925e-02 -7.754959166049957275e-02 -5.493700504302978516e-02 -1.581761986017227173e-01 2.856362760066986084e-01 2.441285997629165649e-01 7.626060396432876587e-02 -1.452296972274780273e-01 1.116214171051979065e-01 -2.972410619258880615e-01 -9.650232642889022827e-02 -6.771941483020782471e-02 -4.347049817442893982e-02 7.027935981750488281e-02 1.462390422821044922e-01 -4.685622081160545349e-02 -2.185451835393905640e-01 2.276270091533660889e-01 1.057691201567649841e-01 -9.074538946151733398e-02
1.848453842103481293e-02 5.989194847643375397e-03 1.408148463815450668e-02 1.401061117649078369e-01 -5.317659676074981689e-02 3.335405886173248291e-02 1.413967162370681763e-01 2.521268129348754883e-01 -8.939787000417709351e-02 -1.796937137842178345e-01 3.192721009254455566e-01 -2.290322929620742798e-01 5.301364511251449585e-02 -1.815795600414276123e-01 -1.418385505676269531e-01 -1.086911186575889587e-01 2.235340029001235962e-01 1.602581143379211426e-01 1.640162616968154907e-01 -3.530129194259643555e-01 3.514778334647417068e-03 -1.815411150455474854e-01 -1.657433956861495972e-01 2.382864430546760559e-02 -2.154784053564071655e-01 2.061889320611953735e-01 1.392898708581924438e-02 1.281805038452148438e-01 -3.353331387042999268e-01 1.877129971981048584e-01 -1.159952655434608459e-01 -2.739000916481018066e-01
5.055514350533485413e-02 -3.093947470188140869e-01 1.045711040496826172e-01 1.816201955080032349e-01 -1.401418447494506836e-01 2.857814729213714600e-01 1.725682169198989868e-01 1.448696702718734741e-01 -6.832449138164520264e-02 1.158364117145538330e-02 4.190559685230255127e-01 -1.520147770643234253e-01 8.757435530424118042e-02 9.803044795989990234e-02 1.060305535793304443e-01 -1.767650693655014038e-01 2.493780404329299927e-01 3.350958526134490967e-01 -7.686017453670501709e-02 7.324449717998504639e-02 -5.537533387541770935e-02 8.118672668933868408e-02 8.061385899782180786e-02 -1.472067683935165405e-01 -3.528403863310813904e-02 1.210539191961288452e-01 1.972952038049697876e-01 2.197945564985275269e-01 -2.131202220916748047e-01 1.253406852483749390e-01 2.295216023921966553e-01 -4.372874274849891663e-02
4.953749477863311768e-01 2.912433147430419922e-01 4.082109406590461731e-02 2.593858838081359863e-01 9.210211783647537231e-02 3.108366727828979492e-01 -7.475192192941904068e-03 -1.741053350269794464e-02 7.865706831216812134e-02 1.322823911905288696e-01 7.094258069992065430e-02 -1.850198507308959961e-01 -2.511248290538787842e-01 2.819007262587547302e-03 5.302306637167930603e-02 1.179864108562469482e-01 1.250944733619689941e-01 1.781308501958847046e-01 4.517656192183494568e-02 -1.787409484386444092e-01 -1.755744367837905884e-01 2.420046739280223846e-02 -1.372242998331785202e-02 -1.631977409124374390e-01 -1.266129165887832642e-01 7.203964889049530029e-02 2.386878579854965210e-01 -2.297702431678771973e-01 -1.532660871744155884e-01 -9.951502829790115356e-02 -3.506972268223762512e-02 -2.177266627550125122e-01
4.623000621795654297e-01 -3.605878911912441254e-03 3.383750915527343750e-01 2.200900204479694366e-02 -1.312683075666427612e-01 3.057084083557128906e-01 1.543240714818239212e-02 4.676114767789840698e-02 -2.545077800750732422e-01 -4.395124688744544983e-02 1.251712888479232788e-01 -2.385732717812061310e-02 1.724717766046524048e-01 1.522230356931686401e-01 5.589390173554420471e-02 -2.219876796007156372e-01 2.510112822055816650e-01 -1.271122414618730545e-02 1.141418293118476868e-01 -1.303102821111679077e-01 1.665583997964859009e-01 -1.355321854352951050e-01 -6.932825595140457153e-02 -3.616044297814369202e-02 -1.976935118436813354e-01 6.004630774259567261e-02 1.284869015216827393e-01 -1.577120088040828705e-02 -2.554384171962738037e-01 1.190950423479080200e-01 1.380853056907653809e-01 -2.579883038997650146e-01
3.723000288009643555e-01 3.456186056137084961e-01 2.621144428849220276e-02 8.409339003264904022e-03 2.611753344535827637e-01 -4.375365376472473145e-02 1.517057269811630249e-01 2.217285186052322388e-01 9.909131377935409546e-02 -7.607563585042953491e-02 1.550919413566589355e-01 -6.824117153882980347e-02 1.894853860139846802e-01 -8.671891875565052032e-03 1.556804180145263672e-01 -6.316360086202621460e-02 2.174772322177886963e-01 3.205100893974304199e-01 7.675866037607192993e-02 -2.636730438098311424e-03 1.303350776433944702e-01 5.333302915096282959e-02 5.708984099328517914e-03 -9.767918288707733154e-02 1.033765226602554321e-01 2.270656973123550415e-01 2.151955068111419678e-01 -1.883718073368072510e-01 -1.990544795989990234e-01 2.135081142187118530e-01 -2.027593255043029785e-01 -1.861965805292129517e-01
3.218865096569061279e-01 1.253672689199447632e-01 -1.260216385126113892e-01 8.533372730016708374e-02 -1.040997579693794250e-01 3.780275285243988037e-01 1.746018677949905396e-01 2.463665418326854706e-02 7.544182986021041870e-02 -5.237361788749694824e-02 3.189500570297241211e-01 -6.190422177314758301e-02 -7.620947062969207764e-02 -5.973678827285766602e-02 1.112080216407775879e-01 -1.372188925743103027e-01 1.827421784400939941e-01 -1.899926690384745598e-03 8.074894547462463379e-02 -1.266884207725524902e-01 -6.671006977558135986e-02 -1.704146265983581543e-01 -7.637895643711090088e-02 -4.828160628676414490e-02 1.020482406020164490e-01 1.481007784605026245e-01 1.183058470487594604e-01 -1.773185431957244873e-01 -5.056596994400024414e-01 -1.404058095067739487e-02 1.847948431968688965e-01 -2.294723093509674072e-01
3.929118514060974121e-01 6.631158292293548584e-02 2.583531439304351807e-01 8.692976087331771851e-02 -2.508466541767120361e-01 2.008509933948516846e-01 5.922067537903785706e-02 1.512349247932434082e-01 -1.901002526283264160e-01 6.554558128118515015e-02 -2.563937939703464508e-02 1.051773652434349060e-01 1.855487823486328125e-01 1.079006865620613098e-01 1.946910768747329712e-01 -6.294254213571548462e-02 2.760964930057525635e-01 1.404561698436737061e-01 1.866594888269901276e-02 -3.446080982685089111e-01 -2.446380853652954102e-01 1.171922609210014343e-01 1.155516952276229858e-01 -8.051759749650955200e-02 -1.469204574823379517e-01 1.589155048131942749e-01 -2.348907478153705597e-02 -1.920230872929096222e-02 -2.459680438041687012e-01 -1.280429363250732422e-01 7.183532230556011200e-03 -2.529821395874023438e-01
2.998936772346496582e-01 4.029725492000579834e-02 -1.585707664489746094e-01 3.039123862981796265e-02 6.122541800141334534e-02 1.789962053298950195e-01 1.877216808497905731e-02 1.160811185836791992e-01 2.115199714899063110e-01 1.034508943557739258e-01 5.046095252037048340e-01 -5.896234139800071716e-02 -7.035317365080118179e-03 -1.499367877840995789e-02 -1.354540288448333740e-01 6.794137507677078247e-02 1.875149309635162354e-01 1.283369213342666626e-01 1.231334879994392395e-01 8.331759274005889893e-02 2.351088449358940125e-02 -8.779704570770263672e-02 -1.621621847152709961e-01 4.884783551096916199e-02 -1.767822653055191040e-01 3.158680498600006104e-01 -2.795951254665851593e-02 -2.713497281074523926e-01 -1.739419549703598022e-01 -1.490803062915802002e-01 -1.583126485347747803e-01 -3.198559582233428955e-01
2.848618328571319580e-01 -3.037394769489765167e-02 5.875080078840255737e-02 1.569320447742938995e-02 -1.257739812135696411e-01 -4.206739831715822220e-03 1.767244786024093628e-01 3.851744532585144043e-01 1.578539460897445679e-01 -1.983468234539031982e-01 1.454632878303527832e-01 -2.283964119851589203e-02 3.410277068614959717e-01 2.507291734218597412e-01 -1.251555085182189941e-01 2.185885310173034668e-01 2.348251789808273315e-01 1.103499382734298706e-01 1.477499753236770630e-01 -9.563297033309936523e-02 5.347228050231933594e-02 -6.553106009960174561e-02 -4.938889294862747192e-02 -2.175652235746383667e-02 2.056390941143035889e-01 7.745469361543655396e-02 1.916352659463882446e-01 -1.493061482906341553e-01 -9.773670881986618042e-02 2.885868549346923828e-01 -2.544298171997070312e-01 -1.304636150598526001e-01
1.950738281011581421e-01 -2.484201192855834961e-01 -2.407221645116806030e-01 2.150733470916748047e-01 1.733107417821884155e-01 6.324090063571929932e-02 -1.135842129588127136e-01 1.557715386152267456e-01 -4.768061637878417969e-02 -3.818076476454734802e-02 5.013371631503105164e-02 -1.115853413939476013e-01 6.696911901235580444e-02 5.044799298048019409e-02 5.203450471162796021e-02 2.866594493389129639e-01 -9.807413443922996521e-03 3.997984528541564941e-01 -5.715946853160858154e-02 -2.887526154518127441e-01 1.682443618774414062e-01 -1.328153312206268311e-01 7.403061538934707642e-02 2.866626903414726257e-02 2.072559297084808350e-01 3.898063674569129944e-02 3.853769972920417786e-02 -4.391560852527618408e-01 -1.900813877582550049e-01 1.595583409070968628e-01 -9.353634715080261230e-02 7.896579056978225708e-02
1.920361071825027466e-01 -2.160832732915878296e-01 1.627352088689804077e-01 2.082840502262115479e-01 8.055313676595687866e-02 1.018499657511711121e-01 3.964314982295036316e-02 1.831310801208019257e-02 1.045201569795608521e-01 -2.048440128564834595e-01 4.776558279991149902e-01 -1.813404560089111328e-01 -7.000748813152313232e-02 -1.505331993103027344e-01 1.610045433044433594e-01 -1.157676614820957184e-02 1.538917869329452515e-01 2.454442530870437622e-01 2.555661499500274658e-01 -1.010712236166000366e-01 7.230149209499359131e-02 -3.068716078996658325e-02 -5.218070466071367264e-03 1.332232542335987091e-02 1.672028936445713043e-02 2.758578360080718994e-01 7.530772127211093903e-03 5.633151158690452576e-02 -3.872004747390747070e-01 1.654444634914398193e-02 6.121922284364700317e-02 -2.467217296361923218e-01
3.412386476993560791e-01 -1.326181180775165558e-02 -2.528501488268375397e-02 -8.498281240463256836e-02 3.552573919296264648e-01 -6.815803796052932739e-02 8.089077472686767578e-02 3.124033510684967041e-01 1.746705472469329834e-01 -2.009650319814682007e-02 1.420851200819015503e-01 -3.461470901966094971e-01 2.938334047794342041e-01 9.089581668376922607e-02 5.971840769052505493e-02 1.120922565460205078e-01 1.727971285581588745e-01 1.867268830537796021e-01 4.879485443234443665e-02 -1.318157166242599487e-01 1.811201423406600952e-01 -5.244861170649528503e-02 -7.249119877815246582e-02 -1.185249313712120056e-01 6.012300774455070496e-02 1.735560446977615356e-01 2.431015819311141968e-01 -9.628153592348098755e-02 -1.503998786211013794e-01 2.279594242572784424e-01 -1.943607069551944733e-02 -2.060746550559997559e-01
5.828806757926940918e-01 2.384778670966625214e-02 -7.346316240727901459e-03 -4.133302718400955200e-02 2.702358663082122803e-01 6.543711572885513306e-02 1.247029677033424377e-01 2.901953756809234619e-01 1.114130839705467224e-01 -1.396359596401453018e-02 5.146949086338281631e-03 -3.835321664810180664e-01 1.762463152408599854e-01 1.915356516838073730e-01 1.557530313730239868e-01 -2.735729096457362175e-03 1.443232744932174683e-01 1.817340850830078125e-01 1.868583559989929199e-01 2.982510998845100403e-02 6.292441394180059433e-04 -4.201700910925865173e-02 3.006991744041442871e-02 -7.992164790630340576e-02 -6.304328795522451401e-03 2.106617838144302368e-01 1.490010768175125122e-01 -9.770266711711883545e-02 -4.890716075897216797e-02 1.918091475963592529e-01 1.275033969432115555e-02 -1.219394877552986145e-01
4.755711182951927185e-02 -5.223007872700691223e-02 2.380993813276290894e-01 1.595573872327804565e-01 8.852668851613998413e-02 1.834106147289276123e-01 2.152876406908035278e-01 2.947921454906463623e-01 2.830473482608795166e-01 -1.397786140441894531e-01 2.881709039211273193e-01 -1.739329695701599121e-01 -1.507284343242645264e-01 -1.071991696953773499e-01 2.203755080699920654e-02 4.049231857061386108e-02 8.264372497797012329e-02 1.805549114942550659e-01 1.177360564470291138e-01 -2.264076322317123413e-01 2.380455136299133301e-01 -1.700285673141479492e-01 -7.349327951669692993e-02 1.458912193775177002e-01 -5.993413552641868591e-02 1.818767637014389038e-01 -9.041912853717803955e-03 -7.617505639791488647e-02 -3.944124281406402588e-01 -4.629499837756156921e-02 1.551696509122848511e-01 -2.183965295553207397e-01
3.492331802845001221e-01 1.403234004974365234e-01 8.095872402191162109e-02 2.417221367359161377e-01 1.287071555852890015e-01 1.735318005084991455e-01 3.800255060195922852e-02 -4.496869817376136780e-02 1.454336494207382202e-01 -1.287025809288024902e-01 4.026042819023132324e-01 -3.116065561771392822e-01 -1.893522739410400391e-01 -6.444489210844039917e-02 -1.881877928972244263e-01 1.213303953409194946e-01 2.480682432651519775e-01 9.881490468978881836e-02 9.297817945480346680e-02 1.261751633137464523e-03 1.780039668083190918e-01 -1.206104084849357605e-01 -1.693485975265502930e-01 -2.243770360946655273e-01 5.646530538797378540e-02 1.963337510824203491e-01 3.894843533635139465e-02 -2.321651438251137733e-03 -2.585904598236083984e-01 -1.594723761081695557e-02 1.277098804712295532e-01 -1.557994037866592407e-01
4.347475469112396240e-01 -2.470052242279052734e-01 -1.764397919178009033e-01 2.429919987916946411e-01 -5.596232786774635315e-02 1.950477808713912964e-01 4.772051796317100525e-02 9.996541589498519897e-02 3.122777864336967468e-02 -1.312637627124786377e-01 3.182405233383178711e-01 -8.885201811790466309e-02 -1.049396768212318420e-01 -3.637384506873786449e-04 -8.517087996006011963e-02 -7.679533213376998901e-02 3.566048741340637207e-01 3.414781093597412109e-01 -1.468393057584762573e-01 -1.438737958669662476e-01 1.827415972948074341e-01 5.185450613498687744e-02 -2.522444911301136017e-02 -4.436331335455179214e-03 -3.858709707856178284e-02 -4.999470338225364685e-02 2.856413125991821289e-01 1.839466691017150879e-01 -4.088430851697921753e-02 -9.417954832315444946e-02 -4.545088484883308411e-02 4.686499480158090591e-03
4.864817857742309570e-01 1.559949517250061035e-01 -5.038564559072256088e-03 -6.931757181882858276e-02 2.532766759395599365e-01 4.687692224979400635e-02 1.111768856644630432e-01 2.679221034049987793e-01 1.610530167818069458e-02 -1.901278272271156311e-02 3.365486487746238708e-02 -2.116041630506515503e-01 1.627876907587051392e-01 5.410529673099517822e-02 1.900595575571060181e-01 1.318906396627426147e-01 2.617208063602447510e-01 1.667979359626770020e-01 1.975726932287216187e-01 -7.266469299793243408e-02 -7.561905658803880215e-04 -8.368291705846786499e-02 -1.523557398468255997e-02 -5.863239988684654236e-02 5.287050083279609680e-02 2.787567079067230225e-01 1.916816830635070801e-01 -1.327501088380813599e-01 -1.509698778390884399e-01 2.837538123130798340e-01 -1.958428882062435150e-02 -2.536579370498657227e-01
4.622588157653808594e-01 -1.261316239833831787e-01 -4.485384561121463776e-03 1.172149851918220520e-01 -2.802082896232604980e-01 2.814679741859436035e-01 1.664381623268127441e-01 4.635668918490409851e-02 -1.666995435953140259e-01 -3.950432408601045609e-03 3.846846148371696472e-02 7.395491003990173340e-02 6.692319363355636597e-02 1.838064491748809814e-01 2.045142203569412231e-01 -6.766177713871002197e-02 3.487757593393325806e-02 2.966697216033935547e-01 -2.308251410722732544e-01 -3.056730926036834717e-01 -1.690339297056198120e-02 1.082930527627468109e-02 1.747431308031082153e-01 5.651192739605903625e-02 1.805499312467873096e-03 7.150495797395706177e-02 1.448689699172973633e-01 -2.584020495414733887e-01 6.376617401838302612e-02 9.046670794486999512e-02 1.184967532753944397e-01 -2.457464933395385742e-01
2.450828254222869873e-01 -7.022058963775634766e-02 5.441407486796379089e-02 1.582620590925216675e-01 4.425125569105148315e-02 1.951327472925186157e-01 1.945841312408447266e-01 3.220250308513641357e-01 5.955626443028450012e-02 -2.392732203006744385e-01 3.460750877857208252e-01 -1.006936728954315186e-01 -1.265835762023925781e-01 -1.218575611710548401e-01 1.603299677371978760e-01 -4.021888673305511475e-01 1.607335358858108521e-01 8.082766830921173096e-02 -6.237598881125450134e-02 -2.949651330709457397e-02 1.038302574306726456e-02 -2.235509604215621948e-01 5.131977144628763199e-03 5.541646480560302734e-02 8.935049921274185181e-02 1.489089280366897583e-01 1.232152432203292847e-01 4.792688414454460144e-02 -2.920650541782379150e-01 1.455463618040084839e-01 3.008084557950496674e-02 -2.664982378482818604e-01
4.975033402442932129e-01 1.205303445458412170e-01 5.565829947590827942e-02 -1.445560306310653687e-01 2.447814792394638062e-01 9.590331465005874634e-02 5.645341798663139343e-02 2.461522966623306274e-01 1.684728413820266724e-01 -5.789817124605178833e-02 4.190403595566749573e-02 -3.185614645481109619e-01 1.582336872816085815e-01 6.176901236176490784e-02 2.939438819885253906e-01 -5.483606457710266113e-02 1.142971813678741455e-01 7.601860165596008301e-02 1.987629532814025879e-01 2.740393974818289280e-04 8.356138318777084351e-02 1.617568172514438629e-02 -7.987400889396667480e-02 -8.522986620664596558e-02 -1.398863736540079117e-02 2.917418181896209717e-01 1.891633868217468262e-01 -1.674556434154510498e-01 -1.858353614807128906e-01 1.965887546539306641e-01 -3.102057427167892456e-02 -1.591360867023468018e-01
2.461687475442886353e-01 -2.287851721048355103e-01 -5.151876434683799744e-02 8.084622025489807129e-02 -1.572453826665878296e-01 6.818208843469619751e-02 -1.385903730988502502e-02 6.789554655551910400e-02 -2.585238516330718994e-01 -6.435418128967285156e-02 2.619065046310424805e-01 -3.162372112274169922e-01 -1.875675469636917114e-01 3.357265591621398926e-01 1.070763915777206421e-02 -6.149464473128318787e-02 4.168020188808441162e-02 1.870273947715759277e-01 1.699172258377075195e-01 -2.634681463241577148e-01 -7.712738215923309326e-02 6.200600042939186096e-02 -1.703876554965972900e-01 -5.470564588904380798e-02 -8.123034238815307617e-02 2.362906038761138916e-01 2.312335222959518433e-01 -1.314743757247924805e-01 1.532411426305770874e-01 1.704116612672805786e-01 -1.767228990793228149e-01 -2.419961839914321899e-01
4.691078364849090576e-01 2.111089825630187988e-01 3.126948326826095581e-02 -8.642382919788360596e-02 6.498204171657562256e-02 -1.177836768329143524e-02 1.159801557660102844e-01 2.865636050701141357e-01 1.193395406007766724e-01 1.065160036087036133e-01 9.055887162685394287e-02 -1.724436879158020020e-01 2.115282565355300903e-01 -1.629588427022099495e-03 3.862506523728370667e-02 8.137610554695129395e-02 3.290838897228240967e-01 5.329099483788013458e-03 5.389493331313133240e-02 -1.577562242746353149e-01 2.261063456535339355e-01 1.458579897880554199e-01 -6.203424185514450073e-02 8.041962236166000366e-02 4.706798866391181946e-02 1.437615156173706055e-01 1.555580943822860718e-01 -9.264374524354934692e-02 -2.398974150419235229e-01 3.060688972473144531e-01 -2.756986618041992188e-01 -9.419778734445571899e-02
1.879024654626846313e-01 -2.150142043828964233e-01 3.208391070365905762e-01 6.434377282857894897e-02 -8.843724429607391357e-02 -6.179122999310493469e-02 1.775357723236083984e-01 3.114465773105621338e-01 -1.864114254713058472e-01 2.512370049953460693e-01 1.112103611230850220e-01 -2.504299581050872803e-01 1.439023464918136597e-01 6.239918246865272522e-02 2.704334557056427002e-01 8.249180018901824951e-02 2.707366347312927246e-01 2.782252430915832520e-01 -7.666539400815963745e-02 -1.368929743766784668e-01 -8.601595647633075714e-03 1.328448653221130371e-01 -5.364609882235527039e-02 -4.227965325117111206e-02 6.148273497819900513e-02 1.266885697841644287e-01 -2.293876558542251587e-02 -1.298256069421768188e-01 -2.659129202365875244e-01 -2.245927304029464722e-01 -1.790234744548797607e-01 -7.489664852619171143e-02
9.483506530523300171e-02 -2.124884575605392456e-01 9.803514927625656128e-02 1.511260122060775757e-01 -1.096941083669662476e-01 1.976586878299713135e-01 2.412047982215881348e-01 2.772121429443359375e-01 2.178886234760284424e-01 -1.617053747177124023e-01 3.257097601890563965e-01 -4.313241690397262573e-02 -1.264587193727493286e-01 1.220209896564483643e-01 7.602056954056024551e-03 -1.670282185077667236e-01 3.769885003566741943e-01 1.595434360206127167e-02 1.469659991562366486e-02 -5.202390998601913452e-02 1.223113313317298889e-01 -2.251863777637481689e-01 1.259513795375823975e-01 -2.907521277666091919e-02 1.377983242273330688e-01 2.780988812446594238e-01 1.105054765939712524e-01 -5.722041055560112000e-02 -3.351116478443145752e-01 1.539367884397506714e-01 1.063050106167793274e-01 -9.096697904169559479e-03
2.525786459445953369e-01 -8.394825458526611328e-02 2.092558443546295166e-01 1.482173949480056763e-01 3.239721432328224182e-02 1.398084014654159546e-01 1.164193898439407349e-01 1.878781914710998535e-01 1.269863396883010864e-01 -1.795758903026580811e-01 2.062091678380966187e-01 -9.157525748014450073e-02 -2.072355896234512329e-01 -1.489583700895309448e-01 9.143064916133880615e-02 -2.174024581909179688e-01 2.305899858474731445e-01 7.549423724412918091e-02 1.880163550376892090e-01 -3.229769170284271240e-01 -1.425950229167938232e-02 -1.206305474042892456e-01 1.736401170492172241e-01 -1.357226520776748657e-01 -1.573862284421920776e-01 1.268816739320755005e-01 1.822461485862731934e-01 6.002319231629371643e-02 -3.673208355903625488e-01 2.182645350694656372e-01 -6.912305206060409546e-02 -2.168477326631546021e-01
1.822146773338317871e-01 -3.579268455505371094e-01 3.195338249206542969e-01 2.319168150424957275e-01 -2.187394946813583374e-01 1.604076474905014038e-01 9.442060440778732300e-02 3.310912549495697021e-01 -2.529346346855163574e-01 1.786025911569595337e-01 3.042652606964111328e-01 -3.050463795661926270e-01 1.476044654846191406e-01 -4.751479998230934143e-02 -7.026031613349914551e-02 -1.861604899168014526e-01 6.957155186682939529e-03 1.813929378986358643e-01 -9.495565295219421387e-02 1.087326407432556152e-01 -9.375986643135547638e-03 -4.301899753045290709e-04 -1.615084111690521240e-01 7.144301384687423706e-02 -3.216432407498359680e-02 6.779182702302932739e-03 1.357117146253585815e-01 -3.627194091677665710e-02 -7.587067037820816040e-02 1.441856175661087036e-01 1.015773415565490723e-01 5.288020148873329163e-02
5.686541199684143066e-01 1.497176140546798706e-01 -5.147315561771392822e-02 -1.295362710952758789e-01 2.051357924938201904e-01 6.606996059417724609e-02 5.695953965187072754e-02 3.550401926040649414e-01 4.686544463038444519e-02 -1.047860756516456604e-01 1.109245344996452332e-01 -2.739686071872711182e-01 9.616973996162414551e-02 2.097493708133697510e-01 2.289695292711257935e-01 1.821045763790607452e-02 7.565039396286010742e-02 1.547808796167373657e-01 1.450707465410232544e-01 -7.080949097871780396e-02 4.392832145094871521e-02 -7.840491831302642822e-02 5.115393083542585373e-03 8.691607415676116943e-02 9.183793514966964722e-02 1.855475306510925293e-01 1.491215676069259644e-01 -1.504612714052200317e-01 -2.338915467262268066e-01 1.865336298942565918e-01 -6.029988080263137817e-02 -1.520514115691184998e-02
1.289108097553253174e-01 -8.307910710573196411e-02 5.896829441189765930e-02 -4.156606271862983704e-02 3.422227874398231506e-02 1.516743153333663940e-01 1.504859793931245804e-02 3.617471158504486084e-01 -2.063850015401840210e-01 -6.543598324060440063e-02 3.334090411663055420e-01 -1.142146289348602295e-01 -1.743677854537963867e-01 9.010616689920425415e-02 1.244910508394241333e-01 -7.297914475202560425e-02 4.828685820102691650e-01 6.096846982836723328e-02 -1.092575639486312866e-01 3.629532409831881523e-03 -2.905647754669189453e-01 1.617871075868606567e-01 1.362796127796173096e-01 2.775283455848693848e-01 1.059359535574913025e-01 1.181395426392555237e-01 -6.998456083238124847e-04 9.035898000001907349e-02 -1.875131726264953613e-01 1.106320843100547791e-01 2.200268059968948364e-01 3.737699612975120544e-02
2.831554710865020752e-01 2.688470184803009033e-01 8.614327758550643921e-02 3.347931429743766785e-02 2.416878789663314819e-01 2.351043745875358582e-02 1.794921457767486572e-01 3.432113826274871826e-01 6.168849021196365356e-02 1.808142811059951782e-01 2.281611710786819458e-01 -1.539257168769836426e-01 2.301460132002830505e-02 -5.546289682388305664e-02 1.941532492637634277e-01 7.281910628080368042e-02 1.026606038212776184e-01 3.588970005512237549e-01 1.675383448600769043e-01 -1.817952245473861694e-01 2.331408858299255371e-02 1.189774349331855774e-01 -2.681581974029541016e-01 2.596349641680717468e-02 6.939886510372161865e-02 2.566342949867248535e-01 -3.024045750498771667e-02 -1.392364054918289185e-01 -7.137238234281539917e-02 1.118724793195724487e-01 5.135300755500793457e-02 -2.686998248100280762e-01
1.959478706121444702e-01 -7.788491994142532349e-02 2.864550352096557617e-01 6.291224621236324310e-03 -5.227125063538551331e-02 3.875342905521392822e-01 -4.766733385622501373e-03 7.904643565416336060e-02 -1.125971078872680664e-01 8.307864516973495483e-02 1.591862440109252930e-01 -2.040772885084152222e-01 -5.470069870352745056e-02 2.262049168348312378e-02 3.206772496923804283e-03 3.159230574965476990e-02 2.828989326953887939e-01 1.896635591983795166e-01 2.932150103151798248e-02 -8.185721188783645630e-02 1.114687696099281311e-01 -2.428790181875228882e-01 7.798423618078231812e-02 8.744087070226669312e-02 -2.409453243017196655e-01 4.641170427203178406e-02 1.893083155155181885e-01 -1.857561990618705750e-02 -4.952218830585479736e-01 1.107286661863327026e-01 5.904078856110572815e-02 -2.389264106750488281e-01
5.428462624549865723e-01 2.534181624650955200e-02 -2.027682214975357056e-02 -3.666994348168373108e-02 2.542674243450164795e-01 1.839158870279788971e-02 4.344971850514411926e-02 4.647465944290161133e-01 8.532668463885784149e-03 -6.618767231702804565e-02 6.090435665100812912e-03 -3.078959286212921143e-01 1.431060284376144409e-01 2.849434502422809601e-02 1.238046735525131226e-01 4.490792751312255859e-02 1.394061446189880371e-01 1.188381165266036987e-01 2.320349514484405518e-01 -8.364347368478775024e-02 -2.818598039448261261e-02 -4.334275797009468079e-02 1.862418651580810547e-02 3.616956528276205063e-03 1.690962538123130798e-02 2.192374318838119507e-01 2.461058050394058228e-01 -1.397247910499572754e-01 -3.245893120765686035e-02 2.142257094383239746e-01 -9.351044148206710815e-02 2.382825128734111786e-02
1.320153176784515381e-01 -1.954092085361480713e-01 2.305151671171188354e-01 9.436799585819244385e-02 -3.237174823880195618e-02 3.710322827100753784e-02 2.167786657810211182e-01 1.871132701635360718e-01 -2.248774468898773193e-01 1.223337426781654358e-01 1.516036838293075562e-01 -8.766908198595046997e-02 2.186150103807449341e-01 1.144615262746810913e-01 2.551052719354629517e-02 -5.587403476238250732e-02 3.845701217651367188e-01 3.080736994743347168e-01 1.575114578008651733e-02 -8.859848231077194214e-02 5.821255967020988464e-02 4.546960890293121338e-01 -6.696620583534240723e-02 1.582060009241104126e-01 7.754421979188919067e-02 1.121964678168296814e-01 9.404794871807098389e-02 -1.031498238444328308e-01 -2.013908028602600098e-01 6.369610875844955444e-02 -2.074710577726364136e-01 -1.440353244543075562e-01
4.108360707759857178e-01 2.650949954986572266e-01 -1.702395267784595490e-02 1.220910921692848206e-01 3.243798315525054932e-01 4.457798600196838379e-02 -3.713670372962951660e-02 2.356089949607849121e-01 7.490530610084533691e-02 4.612981900572776794e-02 2.275359481573104858e-01 -6.734537333250045776e-02 2.516429424285888672e-01 1.160442829132080078e-01 1.758769005537033081e-01 1.806664615869522095e-01 8.470866084098815918e-02 9.304925799369812012e-02 4.101623222231864929e-02 -1.636139117181301117e-02 5.379180982708930969e-02 1.338614672422409058e-01 3.790488233789801598e-03 -2.879445627331733704e-02 -8.879491686820983887e-02 2.314790636301040649e-01 1.443307250738143921e-01 -1.189755946397781372e-01 -2.289902120828628540e-01 3.655872642993927002e-01 -2.263516485691070557e-01 -6.334730237722396851e-02
1.390027701854705811e-01 2.810686081647872925e-02 -1.051119714975357056e-01 1.996520906686782837e-01 -1.502126604318618774e-01 7.959934324026107788e-02 2.257069647312164307e-01 5.180534720420837402e-01 -2.352535575628280640e-01 -1.396470516920089722e-01 3.172930479049682617e-01 -2.396834045648574829e-01 -2.419247627258300781e-01 5.100928619503974915e-02 1.670100912451744080e-02 -1.735033243894577026e-01 1.431927978992462158e-01 3.592071533203125000e-01 -1.318397372961044312e-01 2.673724479973316193e-02 1.624381691217422485e-01 -9.933277219533920288e-02 1.317340731620788574e-01 8.048994094133377075e-02 1.589016243815422058e-02 1.284995488822460175e-02 8.111488074064254761e-02 -1.171201616525650024e-01 5.044031888246536255e-03 6.555738300085067749e-02 5.282673519104719162e-03 5.910785123705863953e-02
3.122043907642364502e-01 -2.804588675498962402e-01 2.417221665382385254e-02 8.788523823022842407e-02 -9.859260171651840210e-02 1.023083999752998352e-01 1.284273415803909302e-01 1.556465029716491699e-01 1.618182063102722168e-01 -8.704457432031631470e-02 3.756428658962249756e-01 -8.096700906753540039e-02 -1.679299175739288330e-01 2.531892247498035431e-02 -2.320659458637237549e-01 -1.058435440063476562e-01 2.442725598812103271e-01 2.367113530635833740e-01 -4.420957341790199280e-02 -2.809503376483917236e-01 -1.849565422162413597e-03 -1.847839057445526123e-01 1.066727377474308014e-02 -4.592282697558403015e-02 9.565393626689910889e-02 2.182002216577529907e-01 -4.522375017404556274e-02 9.615998715162277222e-03 -1.545283198356628418e-01 3.593637943267822266e-01 9.404878318309783936e-02 -1.600216925144195557e-01
1.600888669490814209e-01 -9.201651811599731445e-02 -7.070553489029407501e-03 1.941800713539123535e-01 -2.506588213145732880e-02 9.498395025730133057e-02 9.891782701015472412e-02 3.948113620281219482e-01 -7.201279699802398682e-02 -1.803464293479919434e-01 2.826489806175231934e-01 -2.648223638534545898e-01 1.824010163545608521e-01 2.221478149294853210e-02 -1.089552193880081177e-01 -3.331723511219024658e-01 2.135187536478042603e-01 1.127402707934379578e-01 1.618319749832153320e-01 -2.621509432792663574e-01 -1.505635771900415421e-02 -3.347170725464820862e-02 -4.122289642691612244e-02 -1.186179444193840027e-01 -1.406147778034210205e-01 1.507174521684646606e-01 -1.584886163473129272e-01 1.214411258697509766e-01 -3.868775963783264160e-01 -4.111386463046073914e-02 -1.865180581808090210e-02 -6.379278749227523804e-02
5.916436910629272461e-01 -9.694556891918182373e-02 2.018878608942031860e-01 -1.562841534614562988e-01 -1.406461447477340698e-01 5.805301293730735779e-02 6.343852728605270386e-02 7.089480757713317871e-02 -8.636014908552169800e-02 -3.152301609516143799e-01 -7.106775790452957153e-02 -1.000807061791419983e-01 -4.786730557680130005e-02 2.157468944787979126e-01 3.451823070645332336e-02 5.639685317873954773e-02 9.457392245531082153e-02 1.160437464714050293e-01 -2.646003961563110352e-01 -9.454521536827087402e-02 7.451526075601577759e-02 6.686789129162207246e-05 -9.350389987230300903e-02 1.245763152837753296e-01 -2.554604969918727875e-02 2.057122141122817993e-01 3.041646443307399750e-02 -2.088123410940170288e-01 -2.794946432113647461e-01 -1.355939507484436035e-01 1.099727079272270203e-01 -2.019820064306259155e-01
1.372033953666687012e-01 -1.306532025337219238e-01 2.858390100300312042e-02 7.562562823295593262e-02 5.384938046336174011e-02 6.733726710081100464e-02 3.669399917125701904e-01 1.245770975947380066e-01 -2.001340389251708984e-01 4.078990593552589417e-02 -5.610349401831626892e-02 -1.694156378507614136e-01 2.607423365116119385e-01 1.047935634851455688e-01 9.449754655361175537e-02 -1.446479558944702148e-01 3.853606581687927246e-01 3.552688658237457275e-01 -1.270757615566253662e-01 -9.351798892021179199e-02 1.117553375661373138e-02 1.492501497268676758e-01 1.037144288420677185e-02 1.979996562004089355e-01 2.107827812433242798e-01 9.478182531893253326e-03 1.676699519157409668e-01 -1.010374128818511963e-01 -2.243305891752243042e-01 3.512271493673324585e-02 -2.715026736259460449e-01 -2.194205969572067261e-01
2.016117572784423828e-01 2.149193435907363892e-01 3.399451076984405518e-01 -2.464068681001663208e-02 -2.849180996417999268e-02 2.053012549877166748e-01 3.194709122180938721e-02 1.835704743862152100e-01 -6.623671948909759521e-02 -1.917502433061599731e-01 2.225076705217361450e-01 1.283382624387741089e-01 -1.874205023050308228e-01 3.006928265094757080e-01 -9.633485227823257446e-02 -3.993682912550866604e-04 3.758546113967895508e-01 1.230319291353225708e-01 -4.545161500573158264e-02 -1.973442584276199341e-01 -2.503131031990051270e-01 -5.520680546760559082e-02 -4.095258936285972595e-02 8.618791401386260986e-02 -2.048361115157604218e-02 3.580853343009948730e-02 1.805897206068038940e-01 -1.795637905597686768e-01 -3.069764673709869385e-01 -2.218661084771156311e-02 -8.743250370025634766e-02 1.902667433023452759e-01
5.711268186569213867e-01 -8.933547884225845337e-02 1.959852874279022217e-01 1.313888840377330780e-02 -8.494104444980621338e-02 3.382764160633087158e-01 1.133997365832328796e-01 1.366439461708068848e-01 -6.494527310132980347e-02 6.734368950128555298e-02 -1.209757030010223389e-01 1.135821565985679626e-01 -1.130870431661605835e-01 5.014326795935630798e-02 -1.266573667526245117e-01 1.927541941404342651e-02 3.919000625610351562e-01 6.805124878883361816e-02 6.076172366738319397e-02 4.596604499965906143e-03 5.959692224860191345e-02 1.695069223642349243e-01 -1.382555663585662842e-01 -1.032688468694686890e-01 9.808905422687530518e-02 1.991312801837921143e-01 -5.907120928168296814e-02 -1.396801471710205078e-01 -2.760350108146667480e-01 -1.254049688577651978e-01 -1.253477782011032104e-01 -4.654036089777946472e-02
2.708657979965209961e-01 3.000337183475494385e-01 6.394087523221969604e-02 -6.744178384542465210e-02 2.992751598358154297e-01 1.344771534204483032e-01 2.715607285499572754e-01 1.529143452644348145e-01 1.738376170396804810e-01 -1.610440462827682495e-01 1.747464090585708618e-01 -9.776107966899871826e-02 1.024392917752265930e-01 -5.480677634477615356e-02 4.169306904077529907e-02 2.542011141777038574e-01 1.663068681955337524e-01 2.185861468315124512e-01 7.200912386178970337e-02 -1.631488800048828125e-01 9.734831750392913818e-02 1.741086244583129883e-01 -2.036732882261276245e-01 1.328946948051452637e-01 -2.228968311101198196e-03 3.519832789897918701e-01 1.361201554536819458e-01 -1.998611539602279663e-01 -1.053187921643257141e-01 1.357383280992507935e-01 5.676308274269104004e-02 -1.606550067663192749e-01
2.585347592830657959e-01 -1.374216377735137939e-01 5.491249635815620422e-02 6.088756397366523743e-02 2.089162729680538177e-02 1.463813930749893188e-01 7.569866627454757690e-02 -1.225804910063743591e-01 1.101187542080879211e-01 -2.167889475822448730e-01 3.631615042686462402e-01 -2.506560981273651123e-01 -1.774769276380538940e-01 -1.025494039058685303e-01 2.830799669027328491e-02 -1.869978904724121094e-01 2.383668273687362671e-01 1.127041280269622803e-01 1.436009444296360016e-02 -1.106873378157615662e-01 4.447215795516967773e-02 -2.230719476938247681e-01 -2.132111936807632446e-01 -7.341270893812179565e-02 4.998354986310005188e-02 3.186393380165100098e-01 1.302381008863449097e-01 -5.023372545838356018e-02 -3.718813955783843994e-01 1.561178416013717651e-01 2.171700000762939453e-01 -1.240875199437141418e-01
1.537679433822631836e-01 7.564265280961990356e-02 -1.454242765903472900e-01 3.602626025676727295e-01 -8.299835026264190674e-02 -1.063728332519531250e-01 6.410796940326690674e-02 2.592403255403041840e-02 -4.664759710431098938e-02 -1.300432384014129639e-01 1.163164339959621429e-02 -3.279526233673095703e-01 1.180381104350090027e-01 1.824075877666473389e-01 1.664146967232227325e-02 3.502618968486785889e-01 1.093943789601325989e-01 5.222035944461822510e-02 -5.224501341581344604e-02 -2.079873532056808472e-01 7.901897281408309937e-02 1.868910193443298340e-01 -5.484159290790557861e-02 -1.385831385850906372e-01 -5.917116999626159668e-02 -8.063243003562092781e-04 -8.046729862689971924e-02 -4.040577113628387451e-01 -3.835340142250061035e-01 1.874406039714813232e-01 1.352199167013168335e-01 4.410720244050025940e-02
4.077806770801544189e-01 1.852659694850444794e-02 -3.797686891630291939e-03 -3.332027792930603027e-02 1.395796090364456177e-01 -5.466401576995849609e-02 5.045308545231819153e-02 2.779936790466308594e-01 5.965761095285415649e-02 -5.233882740139961243e-02 9.511396288871765137e-02 -2.174958884716033936e-01 2.644905745983123779e-01 1.618321239948272705e-01 2.137824147939682007e-01 9.687649458646774292e-02 2.487285733222961426e-01 4.253859817981719971e-02 1.254245191812515259e-01 -1.076005250215530396e-01 5.728683620691299438e-02 -6.814327090978622437e-02 4.667643830180168152e-02 1.150927841663360596e-01 2.400125712156295776e-01 3.433802723884582520e-01 2.184754610061645508e-01 -9.164178371429443359e-02 -2.554194033145904541e-01 2.596536576747894287e-01 -1.042145937681198120e-01 -1.629954576492309570e-01
2.882705628871917725e-01 3.090506978332996368e-02 3.793032765388488770e-01 7.510714232921600342e-02 -2.743901908397674561e-01 2.574253976345062256e-01 1.728576272726058960e-01 9.143266081809997559e-02 -1.255935579538345337e-01 3.384732827544212341e-02 1.309709399938583374e-01 -2.733300328254699707e-01 5.789421126246452332e-02 1.230068877339363098e-01 1.604160666465759277e-01 -3.901050984859466553e-02 1.734237521886825562e-01 2.725300490856170654e-01 -2.025785446166992188e-01 -9.826105087995529175e-02 1.709843240678310394e-02 -2.422010451555252075e-01 1.755041480064392090e-01 2.237311378121376038e-02 -2.449317425489425659e-01 1.068922728300094604e-01 2.017539590597152710e-01 -9.053654223680496216e-02 -1.621539443731307983e-01 -1.871970482170581818e-02 3.188494825735688210e-03 -1.996111422777175903e-01
3.332799971103668213e-01 7.638122420758008957e-03 8.369604125618934631e-03 3.525404036045074463e-01 -1.343789398670196533e-01 1.444839984178543091e-01 6.671640276908874512e-02 1.477443873882293701e-01 -1.880222707986831665e-01 -1.764562577009201050e-01 2.877632975578308105e-01 -2.013760954141616821e-01 -1.824590414762496948e-01 2.976316511631011963e-01 -1.348488181829452515e-01 1.462872605770826340e-02 -1.783220171928405762e-01 2.781623601913452148e-01 5.688907951116561890e-02 -3.511432185769081116e-02 1.756093651056289673e-01 4.659922420978546143e-02 -2.940035760402679443e-01 -2.696795761585235596e-01 -3.127269446849822998e-02 2.226371131837368011e-02 1.957598887383937836e-02 -8.983306586742401123e-03 -1.929941177368164062e-01 8.173137158155441284e-02 -6.271155178546905518e-02 -1.164486557245254517e-01
2.901394069194793701e-01 4.388019442558288574e-03 9.222351014614105225e-02 -1.507585635408759117e-03 -2.404451668262481689e-01 1.208045408129692078e-01 1.359661817550659180e-01 1.455461978912353516e-01 -2.897630631923675537e-01 -2.158965170383453369e-01 3.118654787540435791e-01 -1.560457348823547363e-01 1.415478140115737915e-01 -1.520819514989852905e-01 1.260702591389417648e-02 -2.811284065246582031e-01 3.039087057113647461e-01 1.801637560129165649e-01 -1.626718789339065552e-01 -1.398998498916625977e-01 -1.324748843908309937e-01 1.232050955295562744e-01 1.063893660902976990e-01 -1.924448460340499878e-01 1.208925694227218628e-01 6.236543506383895874e-02 -4.627192392945289612e-02 -3.292926847934722900e-01 -4.730838909745216370e-02 -1.448929309844970703e-01 1.272420734167098999e-01 -1.532576885074377060e-02
1.265463531017303467e-01 -6.968708336353302002e-02 -1.738393604755401611e-01 1.835672110319137573e-01 1.187478378415107727e-01 2.163444459438323975e-01 3.853531479835510254e-01 5.039297416806221008e-02 -9.265165030956268311e-02 -6.278582662343978882e-02 2.005709558725357056e-01 -1.457773000001907349e-01 -2.545105814933776855e-01 -3.859408944845199585e-02 8.652473986148834229e-02 2.072473056614398956e-02 1.546019911766052246e-01 1.604387015104293823e-01 5.158703401684761047e-02 -1.250562071800231934e-01 2.198243886232376099e-01 -1.154531538486480713e-01 -1.096772998571395874e-01 2.420800626277923584e-01 -2.678326964378356934e-01 1.157963350415229797e-01 8.155855536460876465e-02 2.749016694724559784e-02 -4.589631259441375732e-01 -1.075158715248107910e-01 6.348064541816711426e-02 -1.899182349443435669e-01
4.880945086479187012e-01 1.604825705289840698e-01 -2.349204197525978088e-02 -1.192166656255722046e-01 2.611110508441925049e-01 -4.429389536380767822e-02 7.857472449541091919e-02 3.942266106605529785e-01 1.001700982451438904e-01 -1.412560343742370605e-01 1.277596503496170044e-01 -2.646833956241607666e-01 2.743183076381683350e-01 9.798462688922882080e-02 1.863837391138076782e-01 3.464702516794204712e-02 2.164160907268524170e-01 1.131863966584205627e-01 9.028171002864837646e-02 1.979945972561836243e-02 -2.841893583536148071e-02 -1.217002347111701965e-01 6.411673873662948608e-02 6.293822824954986572e-02 1.932067982852458954e-02 1.043561473488807678e-01 7.121399790048599243e-02 -2.014576792716979980e-01 -1.995285898447036743e-01 2.163729369640350342e-01 -9.226831793785095215e-02 -9.172762930393218994e-02
3.515451848506927490e-01 -1.444271672517061234e-02 2.393976598978042603e-01 1.904251575469970703e-01 -3.721824586391448975e-01 1.697804182767868042e-01 1.339098513126373291e-01 1.679502725601196289e-01 -1.288753151893615723e-01 2.209045179188251495e-02 -8.431919664144515991e-02 1.682323589920997620e-02 -7.600309699773788452e-02 6.810196489095687866e-02 1.102846115827560425e-02 -1.781223900616168976e-02 1.728584170341491699e-01 2.448235303163528442e-01 -1.454275399446487427e-01 5.052410066127777100e-02 1.433306783437728882e-01 2.763940393924713135e-01 -1.118677034974098206e-01 5.392424389719963074e-02 -2.182784825563430786e-01 2.324953526258468628e-01 9.367108345031738281e-02 -2.855545878410339355e-01 -2.178474068641662598e-01 8.869074285030364990e-02 1.189122945070266724e-01 -2.155187726020812988e-01
2.950105965137481689e-01 7.634550333023071289e-02 3.742830455303192139e-02 1.181200146675109863e-01 -1.074747145175933838e-01 2.556304335594177246e-01 1.546089649200439453e-01 -6.869398057460784912e-03 -4.816351924091577530e-03 1.077629178762435913e-01 2.109356075525283813e-01 -1.110039576888084412e-01 -9.597486257553100586e-02 -1.134323403239250183e-01 8.239041268825531006e-02 -4.319483041763305664e-02 2.342496216297149658e-01 4.641824960708618164e-02 -3.555363416671752930e-02 -2.653940580785274506e-02 -2.533942461013793945e-01 -2.642964124679565430e-01 -1.238211095333099365e-01 6.195332482457160950e-02 9.274765849113464355e-02 2.141347974538803101e-01 8.910025656223297119e-02 -2.787639014422893524e-02 -5.459021925926208496e-01 1.066398769617080688e-01 2.073751837015151978e-01 -2.529222965240478516e-01
2.461088746786117554e-01 3.105389475822448730e-01 1.436301041394472122e-02 9.651657938957214355e-02 3.427896499633789062e-01 -7.145790010690689087e-02 2.581597864627838135e-02 2.615386545658111572e-01 -1.073078736662864685e-01 -1.836136430501937866e-01 1.385323554277420044e-01 -1.428289618343114853e-02 -3.423637524247169495e-02 -4.008125886321067810e-02 1.222135871648788452e-01 2.477068752050399780e-01 6.896008551120758057e-02 1.616151630878448486e-01 6.269632279872894287e-02 -2.954730391502380371e-01 1.122823543846607208e-02 -6.023830547928810120e-02 -2.428820133209228516e-01 4.924520850181579590e-02 2.670859992504119873e-01 1.174773797392845154e-01 8.894782513380050659e-02 -1.839332878589630127e-01 -2.827830612659454346e-01 2.704356610774993896e-01 -8.811067789793014526e-02 -1.518904119729995728e-01
3.925386369228363037e-01 2.537086904048919678e-01 -9.248108416795730591e-02 -3.584253042936325073e-02 3.063650131225585938e-01 -4.980971291661262512e-02 2.062856853008270264e-01 1.883582174777984619e-01 -2.194886095821857452e-02 -1.691469848155975342e-01 3.228934407234191895e-01 -3.187295496463775635e-01 1.414722651243209839e-01 -6.379061937332153320e-02 1.889474540948867798e-01 1.291543394327163696e-01 1.406144350767135620e-01 2.179198116064071655e-01 7.007163017988204956e-02 2.302519790828227997e-02 7.545550912618637085e-02 1.077417656779289246e-01 -1.558022499084472656e-01 4.938294738531112671e-02 6.802978366613388062e-02 1.975215673446655273e-01 1.758099719882011414e-02 -7.489716261625289917e-02 -1.777866184711456299e-01 3.788711037486791611e-03 -1.451198309659957886e-01 -2.587811648845672607e-01
6.279148161411285400e-02 -2.101299762725830078e-01 1.899031698703765869e-01 1.780960559844970703e-01 -6.165060028433799744e-02 -1.110812574625015259e-01 3.620196878910064697e-01 7.048389315605163574e-02 6.013884022831916809e-02 7.318287342786788940e-02 2.399089038372039795e-01 2.635368518531322479e-02 3.677480220794677734e-01 -1.938914656639099121e-01 2.152367234230041504e-01 -4.507504776120185852e-02 -8.922106772661209106e-02 2.639966607093811035e-01 -2.642961442470550537e-01 -2.854624986648559570e-01 1.634634882211685181e-01 9.440280497074127197e-02 -1.255316287279129028e-01 7.759531587362289429e-02 -9.836106747388839722e-02 1.185258626937866211e-01 -1.676778942346572876e-01 -1.826370209455490112e-01 -1.923628449440002441e-01 1.499757021665573120e-01 2.341963117942214012e-04 -1.115434244275093079e-01
2.961701750755310059e-01 2.247114032506942749e-01 8.761396259069442749e-02 5.482618510723114014e-02 2.178095281124114990e-03 -8.034656941890716553e-02 6.151330471038818359e-02 2.436846643686294556e-01 -5.200788751244544983e-02 1.962591558694839478e-01 1.387996524572372437e-01 -6.733975559473037720e-02 3.314890265464782715e-01 -2.454700469970703125e-01 -2.044743150472640991e-01 -7.268350571393966675e-02 4.338941350579261780e-02 1.178327277302742004e-01 -5.633385106921195984e-02 4.943531006574630737e-02 -4.199369996786117554e-02 -1.685479283332824707e-01 -4.052440822124481201e-02 -5.040086060762405396e-02 -3.236228227615356445e-02 4.596483707427978516e-01 5.518656224012374878e-02 -2.333357334136962891e-01 -2.962968945503234863e-01 1.311850994825363159e-01 -1.959030628204345703e-01 -1.740416735410690308e-01
3.337749242782592773e-01 1.667324453592300415e-01 2.201688289642333984e-01 9.083867073059082031e-02 -3.186823725700378418e-01 2.745506167411804199e-01 6.447336822748184204e-02 4.129672050476074219e-01 -2.527714967727661133e-01 2.043704316020011902e-02 1.083046197891235352e-01 -1.304859668016433716e-01 8.143978565931320190e-02 -1.143947914242744446e-01 5.705276504158973694e-02 1.383403688669204712e-01 8.345910906791687012e-02 -1.908894255757331848e-02 -1.519963443279266357e-01 -1.333681195974349976e-01 1.636752933263778687e-01 8.807290345430374146e-02 -1.188901290297508240e-01 1.308926194906234741e-01 -1.492425203323364258e-01 -6.722313817590475082e-03 2.507720589637756348e-01 -1.540812663733959198e-02 -2.712739109992980957e-01 1.265129446983337402e-01 -6.168681755661964417e-02 -1.561328172683715820e-01
2.604573071002960205e-01 -1.439691185951232910e-01 1.589300632476806641e-01 -1.096454933285713196e-01 -1.769623458385467529e-01 2.412981837987899780e-01 8.381566405296325684e-02 1.418659836053848267e-01 -6.092410162091255188e-02 -1.696156561374664307e-01 3.539427816867828369e-01 1.292886286973953247e-01 -2.670203447341918945e-01 1.098681390285491943e-01 2.087285518646240234e-01 -1.209925934672355652e-01 3.548300564289093018e-01 1.910620778799057007e-01 1.036013290286064148e-01 2.742672339081764221e-02 -1.754632592201232910e-01 -4.315498471260070801e-02 -2.083813585340976715e-02 8.961648494005203247e-02 1.132281869649887085e-01 1.417787671089172363e-01 -1.562145203351974487e-01 -3.489932417869567871e-02 -2.746454775333404541e-01 2.999828755855560303e-01 -1.346700638532638550e-02 -4.752803221344947815e-02
4.587326049804687500e-01 -1.614441722631454468e-01 4.418576136231422424e-02 4.047544896602630615e-01 -1.937424018979072571e-02 3.394642472267150879e-01 -9.012101590633392334e-02 9.188761562108993530e-02 9.721020609140396118e-02 -1.177848801016807556e-01 3.806121945381164551e-01 -1.380281597375869751e-01 8.091602474451065063e-02 -1.028800085186958313e-01 4.449201002717018127e-02 -1.367474496364593506e-01 8.213093876838684082e-02 2.759142816066741943e-01 -6.183981429785490036e-03 -7.578676193952560425e-02 -4.694350063800811768e-02 -6.763505190610885620e-02 -9.332779049873352051e-02 6.832878291606903076e-02 -2.991323731839656830e-02 2.242607176303863525e-01 -4.894216358661651611e-02 1.628119647502899170e-01 -2.887728251516819000e-02 -7.734975777566432953e-03 1.992110759019851685e-01 -1.049317568540573120e-01
3.719157576560974121e-01 2.026132941246032715e-01 -3.690726310014724731e-02 -5.088433623313903809e-02 2.894883751869201660e-01 1.046174913644790649e-01 2.141083478927612305e-01 3.770326375961303711e-01 6.105869263410568237e-02 -1.116344034671783447e-01 1.057481542229652405e-01 -2.211997956037521362e-01 2.187373638153076172e-01 7.836767286062240601e-02 1.772118210792541504e-01 8.905176818370819092e-02 6.556364148855209351e-02 1.683451831340789795e-01 1.746502518653869629e-01 -1.351086199283599854e-01 1.312574744224548340e-01 -6.659371778368949890e-03 1.495838444679975510e-02 -6.258556246757507324e-02 2.789124287664890289e-02 2.426284700632095337e-01 2.910301983356475830e-01 -1.314877718687057495e-01 -2.114189714193344116e-01 2.050458788871765137e-01 3.846834599971771240e-02 -1.078966110944747925e-01
2.222210913896560669e-01 -7.811856269836425781e-02 1.950493007898330688e-01 1.962742954492568970e-01 -2.590704560279846191e-01 3.091499209403991699e-01 2.013477683067321777e-01 3.318940699100494385e-01 1.373603343963623047e-01 1.456748992204666138e-01 1.587194390594959259e-02 -1.851228326559066772e-01 -6.473272293806076050e-02 -1.772069931030273438e-01 1.675818562507629395e-01 1.978760808706283569e-01 7.842044532299041748e-02 1.905509531497955322e-01 1.400797218084335327e-01 -1.211694180965423584e-01 -7.155182305723428726e-03 -1.820089295506477356e-02 3.083606958389282227e-01 -1.606059521436691284e-01 5.687588453292846680e-02 -4.022777080535888672e-03 9.349142014980316162e-02 -1.961698234081268311e-01 -2.034169882535934448e-01 1.595999747514724731e-01 -2.215504646301269531e-01 1.126173362135887146e-01
3.686507046222686768e-01 5.365515872836112976e-02 1.445425488054752350e-02 2.085104137659072876e-01 -9.024274349212646484e-02 -1.215660795569419861e-01 1.485229581594467163e-01 2.159193903207778931e-01 -5.781408399343490601e-02 -6.456664949655532837e-02 7.849735766649246216e-02 -2.760890424251556396e-01 -2.022968381643295288e-01 3.619672358036041260e-01 7.154500484466552734e-02 -1.483610123395919800e-01 5.876634269952774048e-02 1.822844445705413818e-01 -1.259705275297164917e-01 -3.596484363079071045e-01 3.249197825789451599e-02 2.149344384670257568e-01 -2.005668282508850098e-01 -8.536410331726074219e-02 7.412606477737426758e-02 -2.107796818017959595e-01 3.688285872340202332e-02 -2.531217336654663086e-01 -1.032095402479171753e-01 1.680430322885513306e-01 -7.598134875297546387e-02 -1.664099283516407013e-02
1.832461357116699219e-01 -4.587411507964134216e-02 2.044221013784408569e-01 -2.409442886710166931e-02 7.502904534339904785e-02 3.527117371559143066e-01 4.857492819428443909e-02 5.357105657458305359e-02 4.541938379406929016e-02 -5.718602985143661499e-02 1.994196325540542603e-01 -1.407549530267715454e-01 -2.009550482034683228e-01 1.370295137166976929e-01 2.047783732414245605e-01 -1.163302585482597351e-01 3.285090923309326172e-01 2.659504115581512451e-01 -1.639515459537506104e-01 4.221567884087562561e-02 -2.971290647983551025e-01 2.390039265155792236e-01 -1.476649641990661621e-01 1.813719421625137329e-01 -7.610154896974563599e-02 6.824167817831039429e-02 7.246448844671249390e-02 1.780218780040740967e-01 -3.243605792522430420e-01 1.836421042680740356e-01 1.156788319349288940e-01 -4.054380580782890320e-03
2.784262597560882568e-01 -1.220190897583961487e-01 2.687222361564636230e-01 6.819708645343780518e-02 -2.202893942594528198e-01 2.075510770082473755e-01 1.271315217018127441e-01 2.138809710741043091e-01 -2.635938823223114014e-01 1.362535264343023300e-02 2.879438996315002441e-01 -2.136145681142807007e-01 -5.184971913695335388e-02 -9.502664953470230103e-02 -2.083640247583389282e-01 3.925807401537895203e-02 2.103146165609359741e-01 4.501099884510040283e-01 -1.937494277954101562e-01 -4.160685464739799500e-02 -5.185474082827568054e-02 1.486223936080932617e-01 9.801536053419113159e-02 -1.532536447048187256e-01 -8.138067275285720825e-02 -1.012165844440460205e-01 5.787758156657218933e-02 -1.359423547983169556e-01 -9.456745535135269165e-02 7.336643338203430176e-02 -8.723843097686767578e-02 -1.331296712160110474e-01
1.675399690866470337e-01 9.598876349627971649e-03 9.440651535987854004e-02 1.160324811935424805e-01 1.919265389442443848e-01 2.784746699035167694e-02 1.600366830825805664e-01 2.534251511096954346e-01 -3.828711435198783875e-02 -1.034714281558990479e-01 3.599626719951629639e-01 -2.377109974622726440e-01 6.657501310110092163e-02 9.420962631702423096e-02 7.315393537282943726e-02 -1.768710315227508545e-01 1.425055563449859619e-01 3.468533456325531006e-01 2.067247331142425537e-01 -3.174912631511688232e-01 -3.454017266631126404e-02 -2.256159484386444092e-01 -1.378582268953323364e-01 -5.649615824222564697e-02 -1.688169240951538086e-01 -5.343744531273841858e-02 -9.852285683155059814e-02 1.601634323596954346e-01 -2.817412018775939941e-01 4.332072660326957703e-02 1.220474094152450562e-01 -2.291572391986846924e-01
2.457759231328964233e-01 -3.133284747600555420e-01 -7.629605382680892944e-02 1.724115163087844849e-01 -1.465247720479965210e-01 -4.920763894915580750e-02 -3.306322172284126282e-02 1.368535310029983521e-01 -2.535067200660705566e-01 -1.965484768152236938e-01 2.390740513801574707e-01 -3.316110670566558838e-01 -1.970324814319610596e-01 2.720592319965362549e-01 -9.831420332193374634e-02 9.323450177907943726e-02 6.541301310062408447e-02 2.151674479246139526e-01 6.067254766821861267e-02 -2.922380268573760986e-01 -2.406551092863082886e-01 1.165843233466148376e-01 1.071350835263729095e-02 1.073642671108245850e-01 1.094199642539024353e-01 2.196924537420272827e-01 -8.867566287517547607e-02 -2.346822470426559448e-01 -4.780729301273822784e-03 -3.623559698462486267e-02 -3.432636335492134094e-02 -1.115551367402076721e-01
1.428223252296447754e-01 8.319794386625289917e-02 -4.384284839034080505e-02 2.413667887449264526e-01 -4.250187575817108154e-01 1.391278058290481567e-01 1.540389955043792725e-01 4.348937273025512695e-01 -6.341309845447540283e-02 -1.714918911457061768e-01 1.526224613189697266e-01 -7.412070035934448242e-02 1.016750037670135498e-01 1.984644122421741486e-02 1.640132963657379150e-01 6.622523814439773560e-02 2.257694900035858154e-01 1.451915204524993896e-01 -9.973777830600738525e-02 1.484943460673093796e-02 2.064257264137268066e-01 5.394540354609489441e-02 -2.274453490972518921e-01 1.051988750696182251e-01 -3.019095957279205322e-01 1.237046495079994202e-01 2.712939977645874023e-01 -1.161489356309175491e-02 -1.547007411718368530e-01 1.882144995033740997e-02 -3.237007884308695793e-03 -1.951596140861511230e-02
2.609829008579254150e-01 -1.790681779384613037e-01 5.186472833156585693e-02 2.241659164428710938e-01 -3.309270367026329041e-02 3.614782094955444336e-01 9.947170317173004150e-02 -6.572686135768890381e-02 -1.670926623046398163e-02 5.635974183678627014e-02 1.940913200378417969e-01 -2.892526388168334961e-01 -2.666567265987396240e-02 -2.005976438522338867e-02 -1.039410829544067383e-01 -6.565752625465393066e-02 3.575724083930253983e-03 8.837955445051193237e-02 1.496030539274215698e-01 -2.274855822324752808e-01 1.233251169323921204e-01 -1.440416425466537476e-01 -3.188092410564422607e-01 1.662481427192687988e-01 -1.028655543923377991e-01 1.845198273658752441e-01 1.182787492871284485e-02 2.950752605102024972e-05 -4.840998053550720215e-01 -1.172841489315032959e-01 -1.364440023899078369e-01 -3.464637324213981628e-02
4.216316342353820801e-01 2.726655080914497375e-02 2.629663944244384766e-01 -1.204278692603111267e-02 -2.642428278923034668e-01 -1.081981579773128033e-03 1.568955630064010620e-01 2.143065333366394043e-01 -1.966335624456405640e-01 -5.033605918288230896e-02 -5.556185916066169739e-02 -2.554200589656829834e-02 -1.751108765602111816e-01 2.356289029121398926e-01 1.084109693765640259e-01 9.597401320934295654e-02 2.782414257526397705e-01 1.907129734754562378e-01 -1.013544201850891113e-01 -2.466938644647598267e-01 2.825244367122650146e-01 -7.520338147878646851e-02 5.128158256411552429e-02 1.262571811676025391e-01 -6.864874809980392456e-02 1.026754528284072876e-01 5.702232196927070618e-02 -1.238285228610038757e-01 -2.331108599901199341e-01 1.319005638360977173e-01 2.389582097530364990e-01 -8.991807699203491211e-02
1.057795658707618713e-01 -1.293756961822509766e-01 -1.057630330324172974e-01 1.933977454900741577e-01 4.738077521324157715e-02 2.072728872299194336e-01 2.508504390716552734e-01 2.160931974649429321e-01 -1.379529386758804321e-01 -1.266897171735763550e-01 2.412112355232238770e-01 -4.168445616960525513e-02 5.153529345989227295e-02 -7.780101150274276733e-02 1.134514510631561279e-01 -1.620358824729919434e-01 3.460372388362884521e-01 1.509798467159271240e-01 1.258918195962905884e-01 -3.770191669464111328e-01 2.277213633060455322e-01 -2.800795435905456543e-01 1.180213242769241333e-01 -2.880537211894989014e-01 8.263417519629001617e-03 7.233488559722900391e-02 -9.234527498483657837e-02 8.098340034484863281e-02 -1.851264834403991699e-01 8.646438270807266235e-02 -1.205595768988132477e-02 -1.892172396183013916e-01
2.554753720760345459e-01 1.266690790653228760e-01 1.290606558322906494e-01 2.082783132791519165e-01 -4.454153031110763550e-02 2.364446818828582764e-01 1.460402179509401321e-02 2.421248406171798706e-01 -5.390080064535140991e-02 2.339893579483032227e-01 3.308501243591308594e-01 7.210634648799896240e-02 1.449562013149261475e-01 -4.323957115411758423e-02 4.130725562572479248e-02 -1.933339089155197144e-01 2.900474965572357178e-01 1.665369570255279541e-01 -2.938217520713806152e-01 -1.241782903671264648e-01 1.419253945350646973e-01 1.291955560445785522e-01 -1.074516996741294861e-01 1.242332607507705688e-01 -3.156886398792266846e-01 1.477876491844654083e-02 1.571106463670730591e-01 -6.391620635986328125e-02 -1.170073822140693665e-01 -1.349262446165084839e-01 -1.280586719512939453e-01 -2.308029532432556152e-01
3.601782321929931641e-01 1.994016766548156738e-01 2.068997174501419067e-01 -2.436104416847229004e-02 1.429766565561294556e-01 -1.436885911971330643e-02 1.090086027979850769e-01 3.164761066436767578e-01 -8.481332915835082531e-04 2.408889681100845337e-01 3.328581452369689941e-01 -1.198323443531990051e-01 1.801374256610870361e-01 9.324369579553604126e-02 -1.641639173030853271e-01 -2.505190670490264893e-02 1.584650576114654541e-01 -1.056267544627189636e-01 1.386370956897735596e-01 -1.071316301822662354e-01 -1.837238967418670654e-01 7.469569891691207886e-02 7.391866296529769897e-02 -5.830819159746170044e-02 -9.232810139656066895e-02 1.693767011165618896e-01 -1.995306164026260376e-01 -3.189925849437713623e-01 -2.024029940366744995e-01 1.270581632852554321e-01 -2.071495652198791504e-01 -9.246851503849029541e-02
2.167698293924331665e-01 -1.019856408238410950e-01 2.963706552982330322e-01 1.342976689338684082e-01 -2.523165941238403320e-02 5.185922607779502869e-02 8.759277313947677612e-02 1.992678046226501465e-01 -1.939071267843246460e-01 1.709968149662017822e-01 2.605304308235645294e-02 -3.644098639488220215e-01 7.858589291572570801e-02 1.708497852087020874e-01 -8.607536554336547852e-03 -9.157035499811172485e-02 2.889747023582458496e-01 1.741641759872436523e-01 -1.094232723116874695e-01 -2.701847255229949951e-01 1.357946395874023438e-01 2.176698148250579834e-01 -1.071237474679946899e-01 -4.115192964673042297e-02 1.599928140640258789e-01 9.805364161729812622e-02 1.321383565664291382e-01 -5.045547708868980408e-02 -2.193559557199478149e-01 -3.204773738980293274e-02 -3.989378511905670166e-01 2.404644712805747986e-02
4.925908446311950684e-01 1.114834845066070557e-01 -3.890346735715866089e-02 -1.365831792354583740e-01 2.166702896356582642e-01 8.529625087976455688e-02 6.598618626594543457e-02 2.394088059663772583e-01 -1.532249990850687027e-02 3.926290199160575867e-02 1.504339873790740967e-01 -3.573054373264312744e-01 1.637835800647735596e-01 1.925655603408813477e-01 2.141790986061096191e-01 -7.266851607710123062e-03 5.638160929083824158e-02 2.044419497251510620e-01 1.272504329681396484e-01 -1.321947127580642700e-01 1.012758314609527588e-01 4.918523505330085754e-02 3.596870973706245422e-02 -6.229697167873382568e-02 2.684300765395164490e-02 3.331947624683380127e-01 1.901156157255172729e-01 -9.319148957729339600e-02 -9.530186653137207031e-02 2.515142261981964111e-01 -7.884017378091812134e-02 -1.238526925444602966e-01
5.571822822093963623e-02 -2.875741720199584961e-01 -1.273558586835861206e-01 1.990541815757751465e-01 3.267416963353753090e-03 1.978940814733505249e-01 -6.907507777214050293e-03 2.595281898975372314e-01 -2.223045192658901215e-02 -1.987776011228561401e-01 1.964090913534164429e-01 6.392045319080352783e-02 1.669362783432006836e-01 -4.627632349729537964e-02 -6.859533954411745071e-03 -1.848599612712860107e-01 3.150716722011566162e-01 -5.020657181739807129e-02 9.153494983911514282e-02 -2.909172475337982178e-01 2.822785973548889160e-01 -1.694835126399993896e-01 1.019093021750450134e-01 -1.793211996555328369e-01 -1.876467168331146240e-01 2.845030650496482849e-02 -1.682862825691699982e-02 -1.862646043300628662e-01 -3.910694122314453125e-01 9.811523556709289551e-02 -1.054893657565116882e-01 -1.201775521039962769e-01
2.579412460327148438e-01 -2.612655460834503174e-01 6.682053208351135254e-02 1.116771623492240906e-01 -2.913123965263366699e-01 1.299315989017486572e-01 2.069431394338607788e-01 1.670355945825576782e-01 1.376479715108871460e-01 -1.591140776872634888e-02 3.513123989105224609e-01 -1.729802936315536499e-01 -1.000383272767066956e-01 -2.477402836084365845e-01 1.327257752418518066e-01 -2.237617969512939453e-01 1.770712584257125854e-01 3.290683627128601074e-01 2.199211344122886658e-02 -2.136471215635538101e-03 -1.166143119335174561e-01 2.018621191382408142e-02 -8.204120397567749023e-02 -1.504308879375457764e-01 -3.579343482851982117e-02 4.968325421214103699e-02 8.942636847496032715e-02 -2.060429193079471588e-02 -3.245797455310821533e-01 -1.186755597591400146e-01 -1.285544782876968384e-01 -1.804408878087997437e-01
2.901273071765899658e-01 -1.418021619319915771e-01 1.122838705778121948e-01 1.758103370666503906e-01 2.282867394387722015e-02 -9.036648273468017578e-02 -1.638341881334781647e-02 1.722730547189712524e-01 -1.374863833189010620e-01 -1.951443552970886230e-01 2.376253455877304077e-01 -4.252464473247528076e-01 -8.433304727077484131e-02 2.650955617427825928e-01 -5.758687853813171387e-02 -1.483346223831176758e-01 -6.860347837209701538e-02 3.019237220287322998e-01 -2.270171940326690674e-01 -1.440494954586029053e-01 -1.194009333848953247e-01 1.105176955461502075e-01 -8.641022443771362305e-02 -1.851031184196472168e-01 3.140929341316223145e-02 1.422953307628631592e-01 2.313238680362701416e-01 5.538677424192428589e-02 -3.772065415978431702e-02 -3.868116438388824463e-02 -2.553334832191467285e-01 -1.851949989795684814e-01
2.183059006929397583e-01 2.127063870429992676e-01 1.098224446177482605e-01 2.511388361454010010e-01 -2.930153012275695801e-01 1.715868413448333740e-01 2.474329918622970581e-01 2.650975286960601807e-01 -2.064772099256515503e-01 6.397518515586853027e-02 1.117887906730175018e-02 -1.392256617546081543e-01 1.724417060613632202e-01 -1.321404278278350830e-01 1.696344912052154541e-01 1.339168846607208252e-01 6.582386791706085205e-02 1.352225989103317261e-01 -2.057270109653472900e-01 -9.358005970716476440e-02 1.760178208351135254e-01 6.730199791491031647e-03 -1.265720129013061523e-01 2.514250576496124268e-01 -2.245687395334243774e-01 3.619262203574180603e-02 2.961476147174835205e-01 4.798724502325057983e-02 -2.201343774795532227e-01 1.787834018468856812e-01 3.620382398366928101e-02 -1.326038986444473267e-01
2.242988646030426025e-01 1.679314374923706055e-01 2.095406688749790192e-02 2.135335505008697510e-01 -1.245538294315338135e-01 1.809114813804626465e-01 -1.620172709226608276e-01 8.790653944015502930e-02 -2.193230092525482178e-01 -2.603773474693298340e-01 3.139312863349914551e-01 -7.953234016895294189e-02 1.988332867622375488e-01 1.459091622382402420e-02 2.546353042125701904e-01 -2.160801552236080170e-02 1.336539238691329956e-01 2.643957734107971191e-01 -1.636480540037155151e-01 -8.399955183267593384e-02 1.799325644969940186e-01 -9.739510715007781982e-02 -6.615366041660308838e-02 -2.473499998450279236e-02 -2.713753879070281982e-01 9.897756390273571014e-03 2.983903586864471436e-01 6.632911413908004761e-02 -2.424357682466506958e-01 1.225890032947063446e-02 1.495242714881896973e-01 -2.246913313865661621e-01
4.194282591342926025e-01 8.623619563877582550e-03 -1.112647652626037598e-01 1.221602708101272583e-01 7.652410119771957397e-02 5.484951734542846680e-01 9.556546807289123535e-02 2.916685305535793304e-02 -6.613327562808990479e-02 5.964538082480430603e-02 2.739296555519104004e-01 -7.109704613685607910e-02 -4.088390991091728210e-02 -1.719941943883895874e-01 3.729686513543128967e-02 9.801987558603286743e-02 3.374765813350677490e-01 -9.135599434375762939e-02 -2.565202713012695312e-01 -1.170561164617538452e-01 -1.988840848207473755e-01 5.010857433080673218e-02 6.291082501411437988e-02 -6.059059500694274902e-02 -8.241023868322372437e-02 6.168657541275024414e-02 -4.802746698260307312e-03 -2.676668763160705566e-02 -1.479652971029281616e-01 -9.929490089416503906e-02 4.802878946065902710e-02 -2.300180494785308838e-01
3.510831594467163086e-01 2.639676332473754883e-01 8.976128697395324707e-02 3.393261134624481201e-02 1.898383796215057373e-01 -5.167515017092227936e-03 2.777589857578277588e-01 2.387178391218185425e-01 3.595698997378349304e-02 -1.742852628231048584e-01 2.193352133035659790e-01 -1.321580260992050171e-01 -3.975403308868408203e-02 5.201857537031173706e-02 1.133429482579231262e-01 2.478422373533248901e-01 6.475359946489334106e-02 1.945793330669403076e-01 2.441222071647644043e-01 -1.506005525588989258e-01 1.342152594588696957e-03 1.658097654581069946e-01 -1.424785703420639038e-01 -1.263009011745452881e-02 2.208282984793186188e-02 8.380521833896636963e-02 1.111059337854385376e-01 -2.156715691089630127e-01 -1.358732134103775024e-01 2.133931368589401245e-01 9.592451155185699463e-02 -3.741615116596221924e-01
4.732733964920043945e-01 1.613297164440155029e-01 -2.060188166797161102e-02 -1.171382796019315720e-02 2.264828681945800781e-01 -3.000473789870738983e-02 2.101770192384719849e-01 3.032580018043518066e-01 2.221299409866333008e-01 -6.711192429065704346e-02 5.027660354971885681e-02 -2.960992753505706787e-01 2.512724399566650391e-01 7.677455991506576538e-02 1.360252499580383301e-01 9.278058260679244995e-02 1.063688397407531738e-01 1.641307473182678223e-01 3.526223450899124146e-02 -1.055500283837318420e-01 9.284839034080505371e-02 4.141981899738311768e-02 5.883166939020156860e-02 -6.949125230312347412e-02 -7.453006505966186523e-02 2.737020552158355713e-01 1.577882915735244751e-01 -2.027117609977722168e-01 -2.295224219560623169e-01 7.258104532957077026e-02 -9.338654577732086182e-02 -1.962318420410156250e-01
4.969317615032196045e-01 1.357908844947814941e-01 -4.234426096081733704e-02 -7.508463412523269653e-02 3.076649308204650879e-01 9.874863922595977783e-02 1.070417463779449463e-01 2.917488217353820801e-01 6.502559036016464233e-02 -6.927054841071367264e-03 1.926340907812118530e-01 -3.847944140434265137e-01 2.165594995021820068e-01 1.845573335886001587e-01 1.637814044952392578e-01 5.699173361063003540e-02 1.487534195184707642e-01 2.237991690635681152e-01 8.101300895214080811e-02 8.510895073413848877e-02 8.196358382701873779e-02 -6.621138751506805420e-02 4.161160439252853394e-03 4.384936392307281494e-02 1.129110231995582581e-01 1.241254284977912903e-01 1.049239411950111389e-01 -9.404753893613815308e-02 -1.509509384632110596e-01 2.331589460372924805e-01 -3.585604578256607056e-02 -1.465237606316804886e-02
4.351828992366790771e-01 2.252838760614395142e-01 -1.502236723899841309e-01 1.856538206338882446e-01 6.801228970289230347e-02 -3.502073138952255249e-02 2.752077393233776093e-02 -1.271376758813858032e-01 -3.398613631725311279e-02 -1.124240756034851074e-01 4.330075085163116455e-01 -2.319597303867340088e-01 -2.066321521997451782e-01 5.341235920786857605e-02 -2.952592261135578156e-02 1.187142282724380493e-01 2.854303121566772461e-01 1.929184943437576294e-01 -8.638927340507507324e-02 -7.495851069688796997e-02 -2.839582972228527069e-02 1.215252205729484558e-01 -2.170444838702678680e-02 -2.195782065391540527e-01 -7.155493646860122681e-02 2.105429954826831818e-02 1.369189172983169556e-01 -2.896639406681060791e-01 -7.772333920001983643e-02 6.053911894559860229e-02 7.281947880983352661e-02 -2.125822305679321289e-01
1.137157678604125977e-01 1.393924001604318619e-02 -4.649390280246734619e-02 1.895951181650161743e-01 -2.334802411496639252e-02 1.556491404771804810e-01 1.044975817203521729e-01 2.277976125478744507e-01 1.146628428250551224e-02 5.161689594388008118e-02 4.210636913776397705e-01 -2.339504957199096680e-01 6.533938646316528320e-02 6.695815920829772949e-02 7.521573454141616821e-02 -2.715555131435394287e-01 9.642259031534194946e-02 2.191979885101318359e-01 2.622845172882080078e-01 -3.425602316856384277e-01 -7.113288342952728271e-02 -1.136788353323936462e-01 -7.594633847475051880e-02 1.021709218621253967e-01 -2.230066657066345215e-01 1.302912533283233643e-01 1.365756094455718994e-01 1.179061383008956909e-01 -3.631576299667358398e-01 1.290191411972045898e-01 -4.293171688914299011e-02 -1.043894663453102112e-01
3.933862149715423584e-01 -1.162773668766021729e-01 -1.422141045331954956e-01 -1.195506229996681213e-01 7.958702743053436279e-02 3.869149833917617798e-02 1.064346544444561005e-02 2.597025632858276367e-01 -4.578394442796707153e-02 -2.445664107799530029e-01 2.229207158088684082e-01 -1.015142444521188736e-02 3.522256314754486084e-01 1.406923830509185791e-01 9.599167853593826294e-02 1.790724098682403564e-01 2.775358557701110840e-01 2.950210310518741608e-02 1.257535517215728760e-01 -1.874641776084899902e-01 6.523941457271575928e-02 1.958135813474655151e-01 1.286686658859252930e-01 -1.294695883989334106e-01 8.924970775842666626e-02 2.853223681449890137e-01 7.714543491601943970e-02 -3.734799847006797791e-02 -1.455109864473342896e-01 1.733057647943496704e-01 -2.302868068218231201e-01 -1.387236118316650391e-01
1.221699789166450500e-01 -1.480074524879455566e-01 -1.957742720842361450e-01 2.523112893104553223e-01 1.759543418884277344e-01 1.783574670553207397e-01 8.131936937570571899e-02 3.076545894145965576e-01 -1.780507713556289673e-01 -2.864603698253631592e-01 7.756996154785156250e-02 -1.032565906643867493e-01 8.965907245874404907e-02 4.023360833525657654e-02 -2.179528400301933289e-02 -2.176057398319244385e-01 3.503254652023315430e-01 1.142290681600570679e-01 1.795274168252944946e-01 -3.424365520477294922e-01 5.422233790159225464e-02 -1.342056393623352051e-01 -2.210050970315933228e-01 -1.837956011295318604e-01 -1.663193404674530029e-01 7.712242007255554199e-02 -4.470638930797576904e-02 1.250624060630798340e-01 -1.606031358242034912e-01 3.076464869081974030e-02 -1.348194181919097900e-01 -1.555927246809005737e-01
4.644336998462677002e-01 -1.855092644691467285e-01 2.339461147785186768e-01 2.082186490297317505e-01 1.045212498866021633e-03 9.193887561559677124e-02 5.944375321269035339e-02 1.123628020286560059e-01 2.513506822288036346e-02 6.451798975467681885e-02 4.591082781553268433e-02 -1.414508372545242310e-01 -4.399010911583900452e-02 2.830848097801208496e-01 5.336116999387741089e-02 1.577997356653213501e-01 2.534753382205963135e-01 1.794006228446960449e-01 -2.175168842077255249e-01 1.475640339776873589e-03 1.630655489861965179e-02 -1.227674726396799088e-02 -7.434671372175216675e-02 -6.332131475210189819e-02 4.289435967803001404e-02 1.479219198226928711e-01 -3.867579624056816101e-02 -4.253467917442321777e-01 -1.578176915645599365e-01 -1.231403499841690063e-01 2.172780334949493408e-01 2.081787884235382080e-01
4.014459550380706787e-01 8.888421952724456787e-02 1.854616403579711914e-01 1.707216203212738037e-01 -2.009901553392410278e-01 3.659259676933288574e-01 1.266484856605529785e-01 2.165017724037170410e-01 -1.304082125425338745e-01 1.842108368873596191e-02 -2.638242021203041077e-02 6.342011690139770508e-02 4.603416845202445984e-02 -3.190651535987854004e-02 7.803957443684339523e-03 8.797026425600051880e-02 1.955972462892532349e-01 -8.824647217988967896e-02 -2.076021283864974976e-01 -2.356421649456024170e-01 -7.938997447490692139e-02 -2.072823047637939453e-01 -6.590521335601806641e-02 2.150379680097103119e-02 -1.207079887390136719e-01 -7.303167600184679031e-03 -3.386183455586433411e-02 -1.365156192332506180e-02 -3.957334458827972412e-01 -5.941624939441680908e-02 5.469836760312318802e-03 -3.497404754161834717e-01
2.446523606777191162e-01 1.195179075002670288e-01 7.099272683262825012e-03 2.237271070480346680e-01 -3.956508934497833252e-01 9.498255699872970581e-02 1.603591442108154297e-01 2.507858276367187500e-01 -3.018118739128112793e-01 -1.601448804140090942e-01 1.019455417990684509e-01 -9.742783010005950928e-02 2.679681181907653809e-01 -1.282639354467391968e-01 1.279435455799102783e-01 1.454495489597320557e-01 1.731381863355636597e-01 2.117302417755126953e-01 -1.927054673433303833e-01 -3.213802725076675415e-02 6.808248348534107208e-03 1.344798803329467773e-01 -1.260929703712463379e-01 8.186997473239898682e-02 -1.914500147104263306e-01 1.217545941472053528e-01 7.140171527862548828e-02 -1.804083026945590973e-02 -2.966442406177520752e-01 7.735934853553771973e-02 1.948323100805282593e-01 -1.289580315351486206e-01
1.515784263610839844e-01 -2.442351877689361572e-01 8.548554033041000366e-02 1.327893882989883423e-01 -1.196532621979713440e-01 9.056209027767181396e-02 1.894274652004241943e-01 2.491673082113265991e-01 -2.733604311943054199e-01 4.054518416523933411e-02 3.129105567932128906e-01 -2.989372238516807556e-03 -2.938818186521530151e-02 -2.430512756109237671e-01 -9.736724197864532471e-02 -1.709903180599212646e-01 1.813305541872978210e-02 2.049459218978881836e-01 8.100350201129913330e-02 -1.608851253986358643e-01 6.669419258832931519e-02 -1.553588826209306717e-02 -1.891087293624877930e-01 -2.115325629711151123e-01 -1.829235106706619263e-01 7.114903628826141357e-02 2.879654765129089355e-01 -1.396166533231735229e-01 -3.050587475299835205e-01 -7.231073081493377686e-02 -3.096082508563995361e-01 6.274919211864471436e-02
3.308252096176147461e-01 -3.906765878200531006e-01 -1.214165389537811279e-01 2.600519359111785889e-01 2.014444172382354736e-01 -1.512205451726913452e-01 -1.116542071104049683e-01 2.798600792884826660e-01 9.609219431877136230e-02 -3.390282392501831055e-02 1.096195951104164124e-01 -2.471088469028472900e-01 -6.621374748647212982e-03 2.219796366989612579e-02 -1.078430637717247009e-01 -2.205905467271804810e-01 1.703729629516601562e-01 1.110470443964004517e-01 -8.363788574934005737e-02 1.974428892135620117e-01 -1.466126292943954468e-01 -5.452785268425941467e-02 -9.153547883033752441e-02 1.247350499033927917e-01 -1.048796698451042175e-01 2.042510807514190674e-01 -1.481424570083618164e-01 -1.479653418064117432e-01 -2.115633636713027954e-01 2.563250064849853516e-01 1.849095895886421204e-02 1.180135831236839294e-01
2.584040760993957520e-01 -3.165347576141357422e-01 2.000482380390167236e-01 -2.122481167316436768e-02 1.529555171728134155e-01 -1.810656487941741943e-02 2.044454813003540039e-01 2.167853899300098419e-02 -3.236728310585021973e-01 -1.253261864185333252e-01 4.118482023477554321e-02 2.123768255114555359e-02 2.199377864599227905e-01 1.386661082506179810e-01 1.301467716693878174e-01 1.750067025423049927e-01 1.911208778619766235e-01 3.498581051826477051e-01 3.983244672417640686e-02 -3.050253987312316895e-01 2.174111641943454742e-02 2.537322603166103363e-02 4.536227136850357056e-02 -1.561616063117980957e-01 -9.917965531349182129e-02 -1.384186148643493652e-01 4.480507690459489822e-03 -2.155781239271163940e-01 -2.829370498657226562e-01 -5.312206596136093140e-02 -1.887689977884292603e-01 -1.169302165508270264e-01
2.400081604719161987e-01 2.023758552968502045e-02 -1.886497251689434052e-02 2.669535577297210693e-01 -2.064462602138519287e-01 1.399530768394470215e-01 3.297901749610900879e-01 1.188325285911560059e-01 -7.604096084833145142e-02 2.425931543111801147e-01 1.913520097732543945e-01 -1.189606711268424988e-01 1.152415424585342407e-01 -8.668442070484161377e-02 2.645018324255943298e-02 -1.908491700887680054e-01 4.162999987602233887e-01 2.860020659863948822e-02 -2.338765114545822144e-01 -1.389338672161102295e-01 -1.908691078424453735e-01 1.472686231136322021e-01 1.512848287820816040e-01 2.509185671806335449e-02 -9.049048647284507751e-03 1.596110463142395020e-01 7.769188284873962402e-02 -2.241772413253784180e-02 -1.492736041545867920e-01 6.747229397296905518e-02 -3.084775209426879883e-01 1.676547229290008545e-01
2.012663185596466064e-01 5.189198628067970276e-02 -1.353719383478164673e-01 2.450251430273056030e-01 -7.022986561059951782e-02 1.008990481495857239e-01 1.509119570255279541e-01 3.099685907363891602e-01 1.191369071602821350e-02 -2.132336944341659546e-01 2.302352488040924072e-01 -1.959384232759475708e-01 1.029804199934005737e-01 -6.000488623976707458e-02 -5.922837927937507629e-02 -1.321793496608734131e-01 1.691125929355621338e-01 1.846188753843307495e-01 2.509284615516662598e-01 -2.780208587646484375e-01 3.107854165136814117e-02 -1.677107810974121094e-01 -2.372128516435623169e-01 -1.937503218650817871e-01 -1.684221774339675903e-01 7.176727801561355591e-02 1.181936785578727722e-01 1.748138368129730225e-01 -3.676235973834991455e-01 8.901176601648330688e-02 -9.577602148056030273e-02 -1.270330399274826050e-01
2.807036638259887695e-01 5.217536538839340210e-02 5.256114527583122253e-02 -7.446045055985450745e-03 2.757587283849716187e-02 3.817085623741149902e-01 1.038315668702125549e-01 6.569123268127441406e-02 -9.208359755575656891e-03 4.708881303668022156e-02 2.254022508859634399e-01 -1.198038011789321899e-01 -1.117239519953727722e-01 -9.953884035348892212e-02 -6.619734317064285278e-02 -4.035833850502967834e-02 1.641500741243362427e-01 -3.260033205151557922e-02 1.952501386404037476e-01 -1.289333403110504150e-01 -2.520860731601715088e-01 -9.805641323328018188e-02 -3.235413879156112671e-02 2.337985113263130188e-02 -1.630430221557617188e-01 4.016034007072448730e-01 2.006820589303970337e-01 -2.411099374294281006e-01 -3.771224915981292725e-01 -3.225538879632949829e-02 1.189429685473442078e-01 -2.388502806425094604e-01
1.331457793712615967e-01 -4.155612364411354065e-02 -5.710664670914411545e-03 1.478025764226913452e-01 -4.568573087453842163e-02 1.638484001159667969e-01 4.605083167552947998e-02 3.045264780521392822e-01 -9.934309124946594238e-02 -1.266958862543106079e-01 3.797897398471832275e-01 -1.804490983486175537e-01 5.353672429919242859e-02 -1.315863132476806641e-01 -9.669224172830581665e-02 -2.887353599071502686e-01 2.888527512550354004e-01 2.239627093076705933e-01 2.217232137918472290e-01 -2.094277590513229370e-01 2.630665525794029236e-02 -1.897349357604980469e-01 -7.774315774440765381e-02 2.608284540474414825e-02 -2.042416781187057495e-01 1.257802098989486694e-01 -2.487182989716529846e-02 1.079607103019952774e-02 -3.967964947223663330e-01 3.212753310799598694e-02 -5.287347361445426941e-02 -1.722705811262130737e-01
1.690098941326141357e-01 -2.057693898677825928e-01 9.474555402994155884e-02 9.404377639293670654e-02 -2.130408883094787598e-01 -1.947767101228237152e-02 1.233781203627586365e-01 3.124226331710815430e-01 2.357370406389236450e-01 2.651269435882568359e-01 1.189152598381042480e-01 -1.706358045339584351e-01 -3.874319419264793396e-02 -3.799979016184806824e-02 2.544923126697540283e-01 3.131303489208221436e-01 1.300716102123260498e-01 6.083953380584716797e-02 -7.788023352622985840e-02 -2.001210153102874756e-01 -2.490420639514923096e-01 2.303752861917018890e-02 1.913685537874698639e-02 -1.546991467475891113e-01 -5.318316444754600525e-02 2.728301584720611572e-01 1.799770295619964600e-01 -1.473056226968765259e-01 -1.955944597721099854e-01 1.624150574207305908e-01 -2.581371366977691650e-01 -3.979452326893806458e-02
3.778353631496429443e-01 -2.111062705516815186e-01 2.425867766141891479e-01 1.405132412910461426e-01 6.124889105558395386e-02 1.301874667406082153e-01 1.046906039118766785e-01 3.289792686700820923e-02 -1.102953106164932251e-01 1.753211021423339844e-01 8.573178201913833618e-02 -1.502546668052673340e-01 5.076827853918075562e-02 3.219546973705291748e-01 1.745484620332717896e-01 -2.024788782000541687e-02 3.191345334053039551e-01 1.404608488082885742e-01 -1.962972581386566162e-01 5.432318150997161865e-02 -7.486383616924285889e-02 -8.372688293457031250e-02 -2.093326449394226074e-01 -8.752559870481491089e-02 -8.496757596731185913e-02 2.715807408094406128e-02 1.077931821346282959e-01 -4.557112753391265869e-01 -5.529812350869178772e-02 -1.660802364349365234e-01 2.731551416218280792e-03 7.967920601367950439e-02
1.910212486982345581e-01 3.315802216529846191e-01 -1.466989517211914062e-02 7.948215305805206299e-02 3.046760857105255127e-01 4.612721130251884460e-02 2.965328693389892578e-01 1.553170979022979736e-01 1.867711544036865234e-02 -8.197382837533950806e-02 1.340327858924865723e-01 -2.356040179729461670e-01 3.601736575365066528e-02 5.241326522082090378e-03 9.917150437831878662e-02 2.252265661954879761e-01 1.645155847072601318e-01 3.233085572719573975e-01 5.765284597873687744e-02 -3.209749609231948853e-02 8.493824303150177002e-02 -3.869004547595977783e-02 -1.428313702344894409e-01 -1.269645094871520996e-01 7.132826745510101318e-02 2.891470491886138916e-01 2.091920077800750732e-01 -2.530406117439270020e-01 -8.562263101339340210e-02 2.362748235464096069e-01 -2.896407060325145721e-02 -2.365005165338516235e-01
2.878878116607666016e-01 -1.894324272871017456e-01 -1.156640946865081787e-01 3.998955339193344116e-02 7.076623290777206421e-02 -1.056476980447769165e-01 1.844170838594436646e-01 7.936062291264533997e-03 5.882575362920761108e-02 -1.887820363044738770e-01 2.503745555877685547e-01 -1.597865372896194458e-01 -2.966321706771850586e-01 -1.396953966468572617e-02 -1.754706799983978271e-01 3.957353532314300537e-02 1.107897758483886719e-01 -2.207075804471969604e-01 -9.147903323173522949e-02 -4.444275423884391785e-02 -8.575000613927841187e-02 -9.210793673992156982e-02 -2.481372058391571045e-01 -1.824290864169597626e-02 -4.660728946328163147e-02 2.480333149433135986e-01 8.589374274015426636e-02 -3.259415924549102783e-01 -3.021630942821502686e-01 3.504711985588073730e-01 -8.983840048313140869e-02 -1.399037688970565796e-01
1.440288424491882324e-01 -1.643825322389602661e-01 3.931143581867218018e-01 1.630920916795730591e-01 -2.320838719606399536e-01 1.091074794530868530e-01 2.760940492153167725e-01 1.646444499492645264e-01 -2.637740075588226318e-01 1.287743300199508667e-01 3.979675173759460449e-01 -1.229676529765129089e-01 2.757017686963081360e-02 9.014335274696350098e-02 -1.666704565286636353e-02 -1.086548417806625366e-01 7.209146767854690552e-02 3.586084246635437012e-01 -8.884419687092304230e-03 -1.010263059288263321e-02 -8.669546991586685181e-02 -8.740090578794479370e-02 -3.853045031428337097e-02 -1.703879684209823608e-01 -2.150105386972427368e-01 3.848794102668762207e-02 1.031499132513999939e-01 -5.681219045072793961e-03 -2.218971252441406250e-01 7.427588850259780884e-02 -1.441696309484541416e-03 1.690404862165451050e-01
2.373430132865905762e-01 -1.456204652786254883e-01 3.263549506664276123e-01 1.467236224561929703e-02 -1.526368558406829834e-01 -5.069229379296302795e-02 3.427227437496185303e-01 1.497793197631835938e-01 -2.119864523410797119e-01 1.502321511507034302e-01 2.328577637672424316e-01 -2.536450326442718506e-01 1.778225004673004150e-01 8.089721202850341797e-02 1.426153033971786499e-01 8.235617727041244507e-02 2.506861090660095215e-01 3.113553225994110107e-01 -1.065033003687858582e-01 -2.010578662157058716e-01 -1.356226801872253418e-01 1.755289882421493530e-01 -1.917656958103179932e-01 -2.007285654544830322e-01 -2.060747146606445312e-02 4.334231466054916382e-02 -3.841893002390861511e-02 -2.279515862464904785e-01 4.322158917784690857e-02 -3.089554049074649811e-02 -2.816827036440372467e-02 3.802797943353652954e-02
5.020403861999511719e-02 -2.273279577493667603e-01 1.243594363331794739e-01 1.958599686622619629e-01 1.983554102480411530e-02 2.743904888629913330e-01 3.337436020374298096e-01 4.312981665134429932e-02 1.223804950714111328e-01 -1.090403571724891663e-01 1.180964633822441101e-01 -6.459774076938629150e-02 5.860730260610580444e-02 1.951902955770492554e-01 -8.357407152652740479e-02 -1.391048431396484375e-01 2.236366569995880127e-01 1.309334188699722290e-01 1.953038871288299561e-01 -1.011423245072364807e-01 -1.658241152763366699e-01 -1.977008283138275146e-01 1.641845554113388062e-01 -2.685422599315643311e-01 4.558025673031806946e-02 1.951160468161106110e-02 7.462022453546524048e-02 -2.392608970403671265e-01 -3.723828792572021484e-01 1.807258129119873047e-01 1.315397024154663086e-01 -2.347349971532821655e-01
3.531465530395507812e-01 2.207083553075790405e-01 -1.105542574077844620e-02 1.077723875641822815e-02 2.413033694028854370e-01 4.337821900844573975e-02 1.135808601975440979e-01 3.333353698253631592e-01 -5.184243246912956238e-02 -2.613162398338317871e-01 7.344464212656021118e-02 -9.775213152170181274e-02 8.962961286306381226e-02 -6.294179707765579224e-02 8.868462592363357544e-02 3.168081939220428467e-01 8.521164953708648682e-02 2.061502635478973389e-01 1.841604709625244141e-01 -2.351799458265304565e-01 1.067425124347209930e-02 1.537244021892547607e-01 -5.184209346771240234e-02 -1.165535971522331238e-01 3.138083592057228088e-02 3.595619499683380127e-01 -2.559937536716461182e-02 -1.493903994560241699e-01 -1.730419546365737915e-01 1.713041514158248901e-01 1.028085201978683472e-01 -1.842884570360183716e-01
1.633177846670150757e-01 2.237599641084671021e-01 1.099177077412605286e-01 1.864375770092010498e-01 -3.051047623157501221e-01 2.451305240392684937e-01 2.038553059101104736e-01 2.700712382793426514e-01 -2.985190451145172119e-01 -1.316259354352951050e-01 7.559330761432647705e-02 2.211634535342454910e-03 2.281427979469299316e-01 -8.763916790485382080e-02 1.254545804113149643e-02 1.247100606560707092e-01 1.926370263099670410e-01 1.755727082490921021e-01 -1.449645906686782837e-01 -1.065293140709400177e-02 1.053616553544998169e-01 -3.026905655860900879e-02 -1.779854446649551392e-01 1.026699170470237732e-01 -3.191159367561340332e-01 2.657256424427032471e-01 2.178711295127868652e-01 -7.363768666982650757e-02 -6.779264658689498901e-02 9.923774749040603638e-02 -5.666331574320793152e-02 -1.866979151964187622e-01
3.528168499469757080e-01 -2.429267317056655884e-01 -7.297249138355255127e-02 3.155312240123748779e-01 -1.083998754620552063e-01 -2.166787981986999512e-01 1.109251156449317932e-01 -1.622620224952697754e-02 -5.031599849462509155e-02 -7.956799119710922241e-02 8.782763965427875519e-03 -3.115410506725311279e-01 -7.323882728815078735e-02 -1.291150152683258057e-01 1.627126634120941162e-01 2.071956396102905273e-01 2.467104233801364899e-02 -2.127884626388549805e-01 -9.730353206396102905e-02 -1.260516792535781860e-01 -1.453234255313873291e-01 5.208069458603858948e-02 -2.179638296365737915e-01 -6.565321236848831177e-02 -1.789654195308685303e-01 8.213731646537780762e-02 -1.680722646415233612e-02 -3.512409925460815430e-01 -9.094236046075820923e-02 3.007744252681732178e-01 -7.944242656230926514e-02 -1.689579784870147705e-01
2.544341683387756348e-01 -4.248696193099021912e-02 6.868677213788032532e-03 1.849335730075836182e-01 -8.803901076316833496e-02 5.657958984375000000e-01 1.051360368728637695e-01 1.943944841623306274e-01 -2.741015255451202393e-01 2.946329861879348755e-02 9.905384480953216553e-02 3.072461485862731934e-02 2.667625434696674347e-02 1.207658275961875916e-01 2.447740174829959869e-02 1.613592952489852905e-01 7.765220105648040771e-02 -1.372937951236963272e-02 -2.051562815904617310e-01 -1.877146810293197632e-01 -2.794454097747802734e-01 -2.407067418098449707e-01 8.595392853021621704e-02 -1.112962141633033752e-01 -6.770410388708114624e-02 -1.028315350413322449e-01 8.778362721204757690e-02 -1.855333447456359863e-01 -2.706324756145477295e-01 -2.194499596953392029e-02 -7.693319767713546753e-02 -1.323885917663574219e-01
2.411721944808959961e-01 -1.755860745906829834e-01 -1.075686067342758179e-01 3.224714994430541992e-01 -1.031889095902442932e-01 1.306203007698059082e-01 3.375982046127319336e-01 -1.333588808774948120e-01 -3.249734640121459961e-01 -8.683481812477111816e-02 3.282647132873535156e-01 -2.280379086732864380e-01 -8.802361786365509033e-02 9.204126894474029541e-03 6.137702241539955139e-02 -2.816537320613861084e-01 6.185803934931755066e-02 1.784546971321105957e-01 -1.981378346681594849e-01 -7.797562330961227417e-02 1.385837346315383911e-01 -3.997093811631202698e-02 1.119924336671829224e-01 1.565837711095809937e-01 -7.044550031423568726e-02 9.267472475767135620e-02 2.492519281804561615e-02 1.300188750028610229e-01 -2.319004088640213013e-01 1.934635043144226074e-01 -4.563177004456520081e-02 -9.435531497001647949e-02
1.939108371734619141e-01 2.985405176877975464e-02 2.027093470096588135e-01 1.846601217985153198e-01 -2.062399089336395264e-01 4.664526879787445068e-01 2.174556106328964233e-01 2.896770834922790527e-01 -7.144770026206970215e-02 -1.664282195270061493e-02 8.683301508426666260e-02 -6.900786608457565308e-02 1.009393632411956787e-01 2.633065879344940186e-01 1.331328228116035461e-02 3.233291953802108765e-02 2.468553036451339722e-01 1.136418282985687256e-01 -1.218411177396774292e-01 7.397240959107875824e-03 -1.225823238492012024e-01 -8.526007831096649170e-02 -1.939862035214900970e-02 7.012257725000381470e-02 -3.336513936519622803e-01 -4.092450253665447235e-03 1.267895251512527466e-01 1.676311902701854706e-02 -3.422512114048004150e-01 -5.252148583531379700e-02 3.068203479051589966e-02 -1.780587136745452881e-01
1.504788249731063843e-01 1.406287495046854019e-02 2.207180857658386230e-01 1.006775349378585815e-01 -5.902544036507606506e-02 5.762536078691482544e-02 1.674412041902542114e-01 4.059964790940284729e-03 -2.053994685411453247e-01 1.481515318155288696e-01 2.611628770828247070e-01 -3.346171379089355469e-01 1.757920235395431519e-01 2.425435781478881836e-01 3.423308730125427246e-01 1.814656555652618408e-01 2.822335362434387207e-01 1.355524808168411255e-01 -1.675981581211090088e-01 -1.695115119218826294e-01 -5.034596472978591919e-02 1.758985519409179688e-01 -6.941747386008501053e-03 -1.272359192371368408e-01 6.495580822229385376e-02 2.323974221944808960e-01 7.363014854490756989e-03 -2.445477545261383057e-01 -1.145669668912887573e-01 -5.856706574559211731e-02 -2.144425362348556519e-01 -1.187123805284500122e-01
4.577656090259552002e-01 -1.492888629436492920e-01 1.584887653589248657e-01 7.510478049516677856e-02 2.788707613945007324e-01 -1.186800971627235413e-01 4.043150246143341064e-01 2.349331080913543701e-01 9.082818031311035156e-02 4.497320204973220825e-02 -1.964171230792999268e-01 -7.715355604887008667e-02 3.116520941257476807e-01 -1.833985373377799988e-02 1.503160595893859863e-01 1.847343146800994873e-01 -2.385525405406951904e-02 1.374710798263549805e-01 6.598594784736633301e-02 -4.225003998726606369e-03 1.137232556939125061e-01 -2.072948217391967773e-02 -1.156826242804527283e-01 4.680171236395835876e-02 7.911080121994018555e-02 7.516276091337203979e-02 1.325653791427612305e-01 -3.244793042540550232e-02 -3.049992918968200684e-01 1.121331527829170227e-01 -7.761251926422119141e-02 -1.515416949987411499e-01
1.378775835037231445e-01 7.567599415779113770e-02 2.216569185256958008e-01 3.223645389080047607e-01 -1.848707534372806549e-02 1.656953096389770508e-01 1.332270950078964233e-01 1.050193831324577332e-01 -1.643917113542556763e-01 -6.977237761020660400e-02 1.759249418973922729e-01 -1.414468139410018921e-01 1.483578532934188843e-01 1.223567649722099304e-01 -1.356818974018096924e-01 2.304812222719192505e-01 4.956345260143280029e-02 7.355448603630065918e-02 9.738482534885406494e-02 -1.647231131792068481e-01 7.508163154125213623e-02 -1.632879227399826050e-01 1.951362490653991699e-01 3.775165602564811707e-02 -1.436274945735931396e-01 1.543762832880020142e-01 5.381560325622558594e-02 -3.162855505943298340e-01 -4.594194516539573669e-02 3.553626239299774170e-01 -8.951696753501892090e-02 4.173572063446044922e-01
4.287852942943572998e-01 1.153172627091407776e-01 -5.072959139943122864e-02 -1.918130517005920410e-01 9.083611518144607544e-02 8.234961330890655518e-02 5.387926939874887466e-03 2.372766435146331787e-01 7.813395559787750244e-02 8.757393807172775269e-02 2.851124405860900879e-01 -9.411793947219848633e-02 3.212706744670867920e-01 1.136534214019775391e-01 1.621329784393310547e-01 1.467975825071334839e-01 2.230712324380874634e-01 1.466977223753929138e-02 2.107122391462326050e-01 -6.054841727018356323e-02 1.483124941587448120e-01 2.393026091158390045e-02 -1.534287333488464355e-01 5.202477425336837769e-02 -2.722539938986301422e-04 1.068717017769813538e-01 8.300415426492691040e-02 -3.045860528945922852e-01 -1.941898465156555176e-01 2.462311089038848877e-01 -2.248392552137374878e-01 -1.318839639425277710e-01
1.576879322528839111e-01 -6.435134261846542358e-02 -1.295235753059387207e-01 1.497799009084701538e-01 1.497343480587005615e-01 3.768395781517028809e-01 1.054046973586082458e-01 -1.928757578134536743e-01 -2.744549512863159180e-01 -1.024089232087135315e-01 2.430639863014221191e-01 -3.869366943836212158e-01 -9.866259992122650146e-02 9.445421397686004639e-02 1.887890100479125977e-01 -5.324327200651168823e-02 1.139918193221092224e-01 -1.789677888154983521e-01 -1.477525234222412109e-01 -1.289992332458496094e-01 -2.139407396316528320e-02 -1.391290966421365738e-02 6.486555188894271851e-02 5.269377306103706360e-02 -1.721553504467010498e-01 3.084024488925933838e-01 -4.574616998434066772e-02 -9.052435308694839478e-02 -3.434038758277893066e-01 -1.170081123709678650e-01 -4.375027120113372803e-02 -8.717474341392517090e-02
3.699936270713806152e-01 4.334148950874805450e-03 -9.741265326738357544e-02 2.944173216819763184e-01 -7.815648801624774933e-03 8.774423971772193909e-03 7.104732841253280640e-02 -1.435855776071548462e-02 -2.109158039093017578e-01 -4.868888854980468750e-01 3.250283375382423401e-02 -3.235652148723602295e-01 -1.967630237340927124e-01 1.008338667452335358e-02 -1.123356670141220093e-01 -6.119221821427345276e-02 1.791825443506240845e-01 -5.818479880690574646e-02 -2.736791782081127167e-02 5.508002266287803650e-02 3.937633242458105087e-03 -1.928768865764141083e-02 -9.188441187143325806e-02 1.031254753470420837e-01 -6.194462627172470093e-02 2.664709687232971191e-01 2.312969230115413666e-02 1.139436010271310806e-02 -3.105528652667999268e-01 2.731187641620635986e-01 2.821617014706134796e-02 -1.138560026884078979e-01
1.449346095323562622e-01 1.357004344463348389e-01 8.230438828468322754e-02 1.953824907541275024e-01 -2.637971043586730957e-01 3.005449771881103516e-01 2.466891258955001831e-01 2.996168732643127441e-01 -2.627931833267211914e-01 3.530145809054374695e-02 1.029094234108924866e-01 1.361888553947210312e-02 1.945476233959197998e-01 -1.292332112789154053e-01 2.217886298894882202e-01 1.634626537561416626e-01 2.315549999475479126e-01 9.958101063966751099e-02 -8.378830552101135254e-02 -7.086435705423355103e-02 1.312528550624847412e-01 1.274295300245285034e-01 -2.899706661701202393e-01 4.012496769428253174e-02 -3.244524300098419189e-01 2.520464826375246048e-03 2.376409024000167847e-01 2.704644948244094849e-02 -1.355569809675216675e-01 8.239828050136566162e-02 1.021272540092468262e-01 -2.713041566312313080e-02
3.232873082160949707e-01 -2.035259753465652466e-01 2.472517639398574829e-02 3.369508683681488037e-02 1.211945936083793640e-01 -1.001119017601013184e-01 2.515573613345623016e-02 1.180617585778236389e-01 -3.362112343311309814e-01 1.202536094933748245e-02 -7.016984280198812485e-03 -3.218726515769958496e-01 1.201326176524162292e-01 1.700878292322158813e-01 8.590071462094783783e-03 7.661697268486022949e-02 1.383170932531356812e-01 1.022799592465162277e-02 1.145097762346267700e-01 5.879596248269081116e-02 -7.304931432008743286e-02 1.070907264947891235e-01 -2.531360387802124023e-01 4.311836138367652893e-02 1.259812712669372559e-01 -1.196553185582160950e-01 8.085725456476211548e-02 -4.573189318180084229e-01 -3.118512928485870361e-01 2.366517782211303711e-01 -1.110079884529113770e-02 -1.705913394689559937e-01
2.953641414642333984e-01 2.590881884098052979e-01 -3.197914734482765198e-02 2.520333528518676758e-01 1.052137240767478943e-01 2.528862655162811279e-02 8.407164365053176880e-02 6.566841155290603638e-02 7.648223638534545898e-02 -1.208533495664596558e-01 2.519764602184295654e-01 2.560450509190559387e-02 -5.901745706796646118e-02 -3.782729059457778931e-02 5.184010043740272522e-02 2.114380300045013428e-01 5.762508884072303772e-02 3.055802285671234131e-01 7.892494648694992065e-02 -3.139085769653320312e-01 -2.135790139436721802e-01 1.677159518003463745e-01 5.504544079303741455e-02 -7.123740762472152710e-02 1.958769708871841431e-01 1.784920841455459595e-01 -5.937011912465095520e-02 -3.344033360481262207e-01 -2.812781631946563721e-01 9.689348936080932617e-02 1.508580148220062256e-01 -2.023147642612457275e-01
4.224560856819152832e-01 1.141911596059799194e-01 2.270182818174362183e-01 -7.970285415649414062e-02 -9.761003404855728149e-02 -1.969918049871921539e-02 1.398667991161346436e-01 -1.630474254488945007e-02 -1.715913712978363037e-01 7.876320183277130127e-02 1.041509658098220825e-01 -1.724675744771957397e-01 8.876112103462219238e-02 1.991827785968780518e-01 1.546649336814880371e-01 1.024061664938926697e-01 2.797298133373260498e-01 2.092592269182205200e-01 -9.053534269332885742e-02 -1.802500784397125244e-01 -1.499040275812149048e-01 1.193073615431785583e-01 -4.885855317115783691e-02 -2.981606125831604004e-01 1.551088038831949234e-02 6.200097873806953430e-02 -8.346206694841384888e-02 -3.965209126472473145e-01 -2.844103276729583740e-01 -2.541122399270534515e-02 -1.440085023641586304e-01 3.723734244704246521e-02
2.596994340419769287e-01 -1.198682636022567749e-01 8.817405998706817627e-02 8.863272517919540405e-02 -3.109109997749328613e-01 9.669164568185806274e-02 1.966545432806015015e-01 3.147900104522705078e-01 1.646533980965614319e-02 -1.194196641445159912e-01 4.331455528736114502e-01 -9.918737411499023438e-02 -1.238038167357444763e-01 -3.766747713088989258e-01 -4.362794384360313416e-02 -2.466343343257904053e-01 1.925833337008953094e-02 1.335984617471694946e-01 1.521716918796300888e-02 -8.973614871501922607e-02 -9.187970310449600220e-02 6.885586772114038467e-03 -1.142150983214378357e-01 -1.735023595392704010e-02 4.657953046262264252e-03 1.251749694347381592e-01 -2.051397925242781639e-03 -6.926273554563522339e-02 -3.090556859970092773e-01 -8.451965404674410820e-04 -1.789474934339523315e-01 -1.745817810297012329e-01
2.703879773616790771e-01 1.965993940830230713e-01 8.580031991004943848e-02 -1.511397399008274078e-02 4.160277843475341797e-01 -4.734155908226966858e-02 2.198826372623443604e-01 2.672483325004577637e-01 1.226512417197227478e-01 -2.805638015270233154e-01 2.440531253814697266e-01 -1.184892281889915466e-01 4.962255060672760010e-02 -1.000780835747718811e-01 1.590915620326995850e-01 2.609753906726837158e-01 7.464618980884552002e-02 2.278356552124023438e-01 -1.398925762623548508e-02 -1.261794567108154297e-01 4.843204468488693237e-02 1.220897436141967773e-01 9.851002134382724762e-03 -2.912634424865245819e-02 9.422279894351959229e-02 2.644530832767486572e-01 1.630376577377319336e-01 -1.692145019769668579e-01 -1.666243374347686768e-01 1.759149432182312012e-01 -7.209376245737075806e-02 -1.502355933189392090e-01
1.887210905551910400e-01 1.974130123853683472e-01 -6.944354623556137085e-02 4.778683558106422424e-02 3.299887776374816895e-01 -3.088793531060218811e-02 9.156505577266216278e-03 4.140157997608184814e-01 1.084382981061935425e-01 -3.002305328845977783e-01 1.929275393486022949e-01 1.594962477684020996e-01 1.325999051332473755e-01 4.175097122788429260e-02 1.489094197750091553e-01 1.522380709648132324e-01 3.235759958624839783e-02 2.969579100608825684e-01 2.236740849912166595e-02 -2.375676482915878296e-01 -8.942161803133785725e-04 7.856850326061248779e-02 -5.532892048358917236e-02 -3.792989999055862427e-03 6.948182731866836548e-02 -6.508270651102066040e-02 -6.228981167078018188e-02 -1.796479821205139160e-01 -2.889112532138824463e-01 2.559303641319274902e-01 7.904493063688278198e-02 -2.277698218822479248e-01
4.181543290615081787e-01 -4.925948381423950195e-02 2.719231247901916504e-01 2.223326638340950012e-02 1.519509498029947281e-02 -4.729627817869186401e-02 1.085120812058448792e-01 6.175860017538070679e-02 -2.520371675491333008e-01 7.738494127988815308e-02 2.081015110015869141e-01 -1.144470274448394775e-01 -3.162561729550361633e-02 3.048056662082672119e-01 1.518530845642089844e-01 4.549081251025199890e-02 2.680714726448059082e-01 2.665967941284179688e-01 -1.823284775018692017e-01 -5.816502869129180908e-02 -7.369726896286010742e-02 8.712905645370483398e-02 -4.520519077777862549e-02 -2.581037878990173340e-01 6.142626330256462097e-02 -6.659629195928573608e-02 4.375940188765525818e-02 -2.513531446456909180e-01 -2.927569150924682617e-01 -2.291503548622131348e-01 -8.756045252084732056e-02 -6.960246711969375610e-02
1.497776955366134644e-01 -1.256196349859237671e-01 3.342341184616088867e-01 1.832736432552337646e-01 -1.015292331576347351e-01 6.247476115822792053e-02 2.017307132482528687e-01 6.348603963851928711e-02 -1.705225110054016113e-01 2.081353664398193359e-01 2.193627208471298218e-01 -2.774521410465240479e-01 1.028767898678779602e-01 1.854884326457977295e-01 3.128157556056976318e-01 1.387877911329269409e-01 2.745477259159088135e-01 7.078079134225845337e-02 -1.835905462503433228e-01 -8.466761559247970581e-02 -1.691129207611083984e-01 2.625907026231288910e-02 -1.282291254028677940e-03 -1.701150685548782349e-01 1.688822805881500244e-01 1.331530958414077759e-01 -1.019366011023521423e-01 -3.025530576705932617e-01 -1.434019953012466431e-01 -3.013683296740055084e-02 -1.823281198740005493e-01 -1.247321367263793945e-01
-8.237282745540142059e-03 -1.900542229413986206e-01 -3.677398338913917542e-02 2.497774958610534668e-01 1.405389904975891113e-01 1.005120351910591125e-01 6.292629241943359375e-02 1.887905448675155640e-01 -5.794642865657806396e-02 -7.763586193323135376e-02 2.665438055992126465e-01 -2.357794940471649170e-01 6.427008658647537231e-02 -6.890982389450073242e-02 -2.646282687783241272e-02 -9.686417132616043091e-02 3.739209175109863281e-01 2.161945104598999023e-01 1.949517428874969482e-01 -3.566754758358001709e-01 1.011340063996613026e-03 2.935776114463806152e-02 -1.107495576143264771e-01 -2.010444104671478271e-01 -1.672510057687759399e-01 1.210727915167808533e-01 -1.885649189352989197e-02 2.108590602874755859e-01 -4.157681763172149658e-01 4.080402478575706482e-02 -8.922519534826278687e-02 -1.909282989799976349e-02
2.972412705421447754e-01 1.084921974688768387e-02 2.675803750753402710e-02 1.577913910150527954e-01 3.049009107053279877e-02 9.626389294862747192e-02 -9.319588541984558105e-02 1.286739110946655273e-01 -4.707281012088060379e-03 4.241957142949104309e-02 1.008531749248504639e-01 -2.801843881607055664e-01 -1.000415608286857605e-01 6.454765051603317261e-02 9.326507151126861572e-02 2.248466610908508301e-01 2.743318676948547363e-01 2.052996307611465454e-01 1.125240549445152283e-01 -4.957420751452445984e-02 -1.952966749668121338e-01 3.939399123191833496e-01 -3.485521674156188965e-02 -1.709414422512054443e-01 2.180130332708358765e-01 5.738530308008193970e-02 1.394881755113601685e-01 -3.493057787418365479e-01 -2.633429467678070068e-01 3.081770613789558411e-02 2.397305965423583984e-01 -1.009792685508728027e-01
2.683703899383544922e-01 -3.048017621040344238e-01 2.330356277525424957e-03 4.131893217563629150e-01 -1.859870366752147675e-02 -1.084716990590095520e-02 2.373102009296417236e-01 -6.149336323142051697e-02 -2.325758188962936401e-01 -1.475962996482849121e-01 1.207371056079864502e-01 -2.653444409370422363e-01 -2.322254180908203125e-01 1.181717142462730408e-01 8.555252104997634888e-03 -8.961905725300312042e-03 9.001420438289642334e-02 2.477671802043914795e-01 7.426376640796661377e-02 6.606003642082214355e-02 4.844452068209648132e-02 1.109071150422096252e-01 -1.281456351280212402e-01 3.514558821916580200e-02 -9.622485190629959106e-02 8.463951200246810913e-02 1.106554418802261353e-01 9.292271733283996582e-02 -1.147908791899681091e-01 3.704936206340789795e-01 2.983015403151512146e-02 -2.730655968189239502e-01
1.912378519773483276e-01 -8.770708739757537842e-02 5.756042525172233582e-02 1.372222155332565308e-01 -3.030298650264739990e-01 1.091628428548574448e-02 2.453380674123764038e-01 2.901077568531036377e-01 9.366466850042343140e-02 3.548702597618103027e-02 2.624723017215728760e-01 -1.552540063858032227e-01 1.878705061972141266e-02 -1.849964559078216553e-01 2.314867824316024780e-01 3.971883952617645264e-01 1.075148656964302063e-01 1.553179621696472168e-01 -3.311079367995262146e-02 -2.335230261087417603e-01 -2.454366087913513184e-01 -1.099319159984588623e-01 7.677888870239257812e-02 -1.290657818317413330e-01 2.581118047237396240e-02 1.544619351625442505e-01 1.183141618967056274e-01 5.860934033989906311e-03 -2.742530405521392822e-01 1.173412427306175232e-01 -1.709661185741424561e-01 7.337329536676406860e-02
4.302612692117691040e-02 -9.393015503883361816e-02 4.758662730455398560e-02 4.747418314218521118e-02 -1.227011382579803467e-01 2.493033558130264282e-02 2.692897319793701172e-01 2.302798777818679810e-01 -3.208210319280624390e-02 8.375457674264907837e-02 1.040151119232177734e-01 -1.880888044834136963e-01 9.096740186214447021e-02 -6.750809028744697571e-03 1.051266938447952271e-01 -9.435550123453140259e-02 2.882538437843322754e-01 3.585827052593231201e-01 3.968072310090065002e-02 -4.126689732074737549e-01 6.762359291315078735e-02 2.731656730175018311e-01 4.142206534743309021e-02 2.540289759635925293e-01 -3.241842146962881088e-03 1.398909538984298706e-01 3.606218472123146057e-02 -2.270832806825637817e-01 -1.699089705944061279e-01 7.352882623672485352e-02 -3.505431711673736572e-01 4.984441772103309631e-02
1.904236823320388794e-01 -1.725957095623016357e-01 3.949150741100311279e-01 7.216972112655639648e-02 -7.285772264003753662e-02 6.076556444168090820e-02 1.943280994892120361e-01 1.873756200075149536e-01 -1.018476560711860657e-01 2.909541726112365723e-01 2.224991619586944580e-01 -3.116653859615325928e-01 1.359111964702606201e-01 1.572923213243484497e-01 2.541972398757934570e-01 1.500267386436462402e-01 2.863546311855316162e-01 1.951517462730407715e-01 -1.911909580230712891e-01 -1.084889248013496399e-01 7.149466313421726227e-03 7.179789245128631592e-02 -7.040600478649139404e-02 -6.850637495517730713e-02 -8.748313039541244507e-02 7.769708335399627686e-02 -5.991957336664199829e-02 -1.575339883565902710e-01 -1.579991430044174194e-01 -1.928788572549819946e-01 -1.430094838142395020e-01 -1.045259684324264526e-01
1.042833477258682251e-01 -1.174667030572891235e-01 -2.391209453344345093e-01 1.660692840814590454e-01 1.538591086864471436e-01 2.232172787189483643e-01 1.741617619991302490e-01 2.297664284706115723e-01 3.956240415573120117e-02 -2.228537201881408691e-01 1.647121459245681763e-01 -8.123893290758132935e-02 2.076937556266784668e-01 -1.237191408872604370e-01 -5.075824260711669922e-02 -2.082560062408447266e-01 3.064125180244445801e-01 2.071143239736557007e-01 2.988996915519237518e-02 -3.082854151725769043e-01 6.310410797595977783e-03 -1.119495406746864319e-01 -9.046483784914016724e-02 -2.371404320001602173e-01 -1.418650895357131958e-01 1.486664265394210815e-01 -2.859739959239959717e-02 1.619534045457839966e-01 -3.374911248683929443e-01 1.811419129371643066e-01 -7.610807567834854126e-02 -1.144846677780151367e-01
5.128352642059326172e-01 8.922259509563446045e-02 4.654239118099212646e-02 -5.288807302713394165e-02 3.078777194023132324e-01 -1.508872024714946747e-03 6.554314494132995605e-02 3.480776846408843994e-01 4.279698058962821960e-02 1.500548212788999081e-03 3.262986615300178528e-02 -3.014180064201354980e-01 2.124896198511123657e-01 8.771634101867675781e-02 1.392813622951507568e-01 7.817792892456054688e-02 1.230428591370582581e-01 1.793770790100097656e-01 1.262643933296203613e-01 -2.800465375185012817e-02 -2.193957753479480743e-02 -3.146423026919364929e-02 -7.047255057841539383e-04 -1.923291594721376896e-03 -7.511884905397891998e-03 3.344225585460662842e-01 1.611459255218505859e-01 -1.609587222337722778e-01 -7.703669369220733643e-02 2.591058015823364258e-01 -6.329849362373352051e-02 -1.592379808425903320e-01
3.917570114135742188e-01 1.523242592811584473e-01 -1.978370249271392822e-01 2.415735870599746704e-01 1.084865853190422058e-01 7.621020078659057617e-02 1.360760927200317383e-01 -9.290093928575515747e-02 4.942530766129493713e-02 1.240319199860095978e-02 2.796258330345153809e-01 -1.272570490837097168e-01 -5.825299397110939026e-02 -1.584959030151367188e-01 1.009682863950729370e-01 2.543521523475646973e-01 2.100735157728195190e-01 2.093878239393234253e-01 -4.035871103405952454e-02 -8.511042594909667969e-02 -3.247136771678924561e-01 1.314341835677623749e-02 2.567770518362522125e-02 -2.868603728711605072e-02 1.186789646744728088e-01 2.790176570415496826e-01 1.491893976926803589e-01 -3.458077609539031982e-01 -4.816971346735954285e-02 -5.798920243978500366e-02 5.326518416404724121e-02 -1.856863051652908325e-01
2.347272038459777832e-01 -1.628709584474563599e-01 -8.320961147546768188e-02 1.103808451443910599e-02 -2.239170111715793610e-02 4.060039222240447998e-01 2.595480382442474365e-01 2.546392381191253662e-01 -2.042607814073562622e-01 1.446740031242370605e-01 1.620742678642272949e-01 9.286636114120483398e-02 -2.337248995900154114e-02 2.903465032577514648e-01 1.898932605981826782e-01 2.109486609697341919e-02 1.101318374276161194e-01 8.204317837953567505e-02 -1.370567530393600464e-01 1.433300226926803589e-02 -1.989310234785079956e-01 -3.242845535278320312e-01 -5.807628482580184937e-02 -1.004612296819686890e-01 -2.204712033271789551e-01 1.246682628989219666e-01 1.750221550464630127e-01 -3.255128487944602966e-02 -2.750315666198730469e-01 7.485961914062500000e-02 4.155429452657699585e-02 -1.414988785982131958e-01
5.636072158813476562e-01 8.594993501901626587e-02 4.025192558765411377e-02 -1.175458952784538269e-01 2.009017914533615112e-01 -4.273176193237304688e-03 3.916736245155334473e-01 1.387844830751419067e-01 -1.139777712523937225e-02 -1.708511821925640106e-02 -1.204376742243766785e-01 -1.508116573095321655e-01 1.346372365951538086e-01 1.962780207395553589e-01 2.763819694519042969e-01 5.274267122149467468e-02 2.600453495979309082e-01 1.110336855053901672e-01 -2.190160565078258514e-03 8.154386281967163086e-02 1.304304003715515137e-01 -9.962493181228637695e-02 -8.512596786022186279e-02 6.862830370664596558e-02 -1.513334512710571289e-01 1.663521975278854370e-01 7.748088240623474121e-02 -1.539707034826278687e-01 -6.102426908910274506e-03 1.457061618566513062e-01 -2.179393731057643890e-02 -2.131979167461395264e-01
2.190176099538803101e-01 -8.974637836217880249e-02 1.382418274879455566e-01 3.078215718269348145e-01 6.170889735221862793e-02 -7.140420377254486084e-02 -3.234087675809860229e-02 6.384595483541488647e-02 -2.448416054248809814e-01 1.041147038340568542e-01 2.261158972978591919e-01 -6.804648041725158691e-02 2.010609060525894165e-01 1.689353734254837036e-01 -7.246910780668258667e-02 8.430282771587371826e-02 4.100100100040435791e-01 6.884259730577468872e-02 -2.856658399105072021e-01 -3.565080836415290833e-02 1.177768409252166748e-01 5.251702666282653809e-02 -6.652903556823730469e-02 1.009096279740333557e-01 -2.094170078635215759e-02 -1.645694524049758911e-01 -1.346204727888107300e-01 -4.362043440341949463e-01 -1.610258817672729492e-01 2.087183892726898193e-01 -7.370161265134811401e-02 -1.020233035087585449e-01
2.677898406982421875e-01 1.950718313455581665e-01 -5.645922850817441940e-03 1.149353310465812683e-01 -1.664032344706356525e-03 2.668671309947967529e-01 8.000438660383224487e-02 1.683078259229660034e-01 1.042560040950775146e-01 3.569480478763580322e-01 3.450088798999786377e-01 -6.877452880144119263e-02 9.976087510585784912e-02 -1.569180488586425781e-01 6.827143579721450806e-02 6.267614662647247314e-02 1.688114851713180542e-01 2.116349153220653534e-02 6.936176866292953491e-02 -2.648278698325157166e-02 1.272021234035491943e-01 -2.353865802288055420e-01 1.307791471481323242e-01 -1.110761985182762146e-01 -3.476631641387939453e-02 2.490605562925338745e-01 -4.080389067530632019e-02 -2.791258692741394043e-01 -3.918496668338775635e-01 7.650405168533325195e-02 -1.324348151683807373e-01 -1.029443219304084778e-01
1.280153989791870117e-01 -5.495454743504524231e-02 2.081622332334518433e-01 1.343344300985336304e-01 8.305153250694274902e-02 1.543407589197158813e-01 4.015840590000152588e-01 1.135736554861068726e-01 -2.322648912668228149e-01 -6.914832629263401031e-03 1.519578248262405396e-01 1.778852939605712891e-01 -1.536286175251007080e-01 -7.743896543979644775e-02 -2.360728196799755096e-02 -2.376809157431125641e-02 4.173521399497985840e-01 1.324737966060638428e-01 1.929786950349807739e-01 -1.674728691577911377e-01 -1.114146336913108826e-01 6.814029067754745483e-02 -2.068509720265865326e-02 6.531409919261932373e-02 -2.936999797821044922e-01 6.104578450322151184e-02 3.635589778423309326e-02 -2.664242684841156006e-01 1.902698539197444916e-02 2.439751923084259033e-01 1.348610967397689819e-02 2.715685367584228516e-01
2.596464753150939941e-01 -6.599522382020950317e-02 4.099487066268920898e-01 1.388688683509826660e-01 -5.104464665055274963e-02 1.009849086403846741e-01 1.142724379897117615e-01 6.744893640279769897e-02 -1.452703624963760376e-01 2.577315866947174072e-01 3.124734759330749512e-01 -2.951993644237518311e-01 1.275114864110946655e-01 -8.875200152397155762e-02 2.487070113420486450e-01 -1.154976151883602142e-02 2.341145724058151245e-01 1.878503561019897461e-01 -1.623787134885787964e-01 -2.526851557195186615e-02 -1.319084912538528442e-01 5.456884205341339111e-02 -1.028770394623279572e-02 -1.098443046212196350e-01 4.765083268284797668e-02 1.731827259063720703e-01 -1.569922715425491333e-01 -1.465809643268585205e-01 -1.902598887681961060e-01 -1.827800124883651733e-01 -2.191755175590515137e-01 -7.966210693120956421e-02
1.940912455320358276e-01 -2.123977392911911011e-01 9.441605955362319946e-02 8.277471363544464111e-02 4.320981726050376892e-02 3.689889013767242432e-01 -3.230174072086811066e-03 2.603919506072998047e-01 -1.524713039398193359e-01 -5.903050303459167480e-02 1.937683820724487305e-01 7.150609046220779419e-02 7.751721143722534180e-02 3.726901486515998840e-02 7.313928753137588501e-02 -3.631871193647384644e-02 2.136597484350204468e-01 8.235391229391098022e-02 -1.169172525405883789e-01 -2.095492780208587646e-01 -1.556729078292846680e-01 -2.886141240596771240e-01 1.190679222345352173e-01 1.780363768339157104e-01 -1.822650879621505737e-01 1.768319308757781982e-01 2.465100735425949097e-01 -2.789142914116382599e-02 -2.829837203025817871e-01 -2.026455104351043701e-02 3.993296250700950623e-02 -3.749906122684478760e-01
2.090979516506195068e-01 -2.914815545082092285e-01 7.645603269338607788e-02 3.185500502586364746e-01 -1.262706816196441650e-01 2.091076523065567017e-01 -1.577096879482269287e-01 1.764380484819412231e-01 -2.082893550395965576e-01 -2.794868350028991699e-01 2.073168456554412842e-01 -7.841102033853530884e-02 -6.646753102540969849e-02 1.960615068674087524e-01 -1.828356296755373478e-03 1.732111573219299316e-01 2.504215240478515625e-01 2.190813720226287842e-01 -6.953425705432891846e-02 7.699996978044509888e-02 1.907831132411956787e-01 1.227554902434349060e-01 3.486396372318267822e-02 -1.388798356056213379e-01 -2.542370259761810303e-01 1.419279724359512329e-01 7.939907908439636230e-02 -3.533009067177772522e-02 -6.250832229852676392e-02 2.207876294851303101e-01 1.878812611103057861e-01 -1.763700544834136963e-01
1.811990141868591309e-01 2.515279054641723633e-01 1.456557214260101318e-01 2.816394269466400146e-01 -2.512545883655548096e-01 2.675730884075164795e-01 1.421665251255035400e-01 3.957953751087188721e-01 -2.844787538051605225e-01 2.525557763874530792e-02 4.634712636470794678e-02 -1.635512411594390869e-01 1.302681863307952881e-01 -1.925596222281455994e-02 3.920105099678039551e-02 1.174842566251754761e-01 1.915328204631805420e-01 1.996678262948989868e-01 -1.830777227878570557e-01 -5.405904725193977356e-02 -1.663423143327236176e-02 5.888135731220245361e-02 -2.173393666744232178e-01 1.119749173521995544e-01 -2.211560308933258057e-01 6.669930368661880493e-02 1.788203716278076172e-01 2.846549265086650848e-02 -2.235713005065917969e-01 -5.056910961866378784e-02 3.290590271353721619e-02 -1.798655539751052856e-01
1.431984752416610718e-01 -7.637664675712585449e-02 -1.572402417659759521e-01 3.388126790523529053e-01 -2.431821450591087341e-02 2.869587242603302002e-01 1.001104786992073059e-01 2.106786221265792847e-01 1.627357676625251770e-02 -4.343338683247566223e-02 2.439297884702682495e-01 1.204926241189241409e-02 4.126423224806785583e-02 6.343515217304229736e-02 7.188005000352859497e-02 -1.370295882225036621e-01 2.796421945095062256e-01 1.627214401960372925e-01 1.809100359678268433e-01 -4.627383053302764893e-01 1.134762391448020935e-01 -3.069030046463012695e-01 -8.382002264261245728e-02 -1.818503588438034058e-01 -5.916230753064155579e-02 -4.981608130037784576e-03 -1.235149502754211426e-01 -2.472845604643225670e-03 -1.725402474403381348e-01 1.915794759988784790e-01 3.992196917533874512e-02 -1.406436413526535034e-01
2.442977428436279297e-01 -2.878490686416625977e-01 1.461615692824125290e-02 9.846504777669906616e-02 5.195580795407295227e-02 8.056782186031341553e-02 1.693995296955108643e-01 7.141060382127761841e-02 -5.705698858946561813e-03 -1.176114380359649658e-01 -4.928986728191375732e-02 -5.591893196105957031e-02 2.307641953229904175e-01 1.082983911037445068e-01 1.633681505918502808e-01 1.290360093116760254e-01 4.502037465572357178e-01 2.639341056346893311e-01 -2.353711575269699097e-01 -4.027154669165611267e-02 1.653652042150497437e-01 3.003839552402496338e-01 -2.926324866712093353e-02 -1.292482167482376099e-01 1.297709196805953979e-01 2.201462388038635254e-01 3.035458363592624664e-02 -2.943103611469268799e-01 -1.367848813533782959e-01 -7.960152626037597656e-02 -1.160183846950531006e-01 -1.448088884353637695e-01
4.295182228088378906e-01 8.513616770505905151e-02 2.917213439941406250e-01 -1.175016015768051147e-01 -1.404558029025793076e-02 -1.724465377628803253e-02 9.690480679273605347e-02 -4.260451067239046097e-03 -1.397945433855056763e-01 -1.557818334549665451e-02 8.090893924236297607e-02 -2.051826566457748413e-01 7.276592403650283813e-02 1.314042657613754272e-01 1.618726700544357300e-01 7.539357990026473999e-02 3.074057996273040771e-01 2.051429003477096558e-01 -1.806840300559997559e-01 -1.611721962690353394e-01 -1.317964345216751099e-01 -3.255080804228782654e-02 -1.258802860975265503e-01 -3.197170495986938477e-01 -1.225050818175077438e-02 -2.930790372192859650e-02 7.192502170801162720e-02 -2.697022259235382080e-01 -2.988298237323760986e-01 -1.075597703456878662e-01 -2.060472518205642700e-01 1.504298299551010132e-01
3.357405662536621094e-01 -1.764536350965499878e-01 1.113792285323143005e-01 4.411148428916931152e-01 1.109254136681556702e-01 3.203214406967163086e-01 1.375125944614410400e-01 1.256014555692672729e-01 -2.567237615585327148e-01 -2.273199707269668579e-01 3.253817558288574219e-01 3.535254672169685364e-02 5.558467283844947815e-02 1.935770064592361450e-01 1.070100963115692139e-01 4.637307673692703247e-02 5.047991126775741577e-02 2.901546284556388855e-02 2.189032435417175293e-01 6.047079712152481079e-02 -4.109878093004226685e-02 -6.566420197486877441e-02 -4.620542004704475403e-02 3.495379537343978882e-02 -1.305705755949020386e-01 3.633581800386309624e-03 8.442842215299606323e-02 6.399255245923995972e-02 -3.826089948415756226e-02 1.868179440498352051e-01 -1.707436740398406982e-01 2.501299381256103516e-01
-2.058609388768672943e-02 -1.868106424808502197e-02 -2.201353386044502258e-02 2.490681558847427368e-01 9.589360654354095459e-02 9.690160304307937622e-02 2.434941083192825317e-01 3.777153193950653076e-01 1.114578917622566223e-01 -2.089844644069671631e-01 2.613792419433593750e-01 -1.944645941257476807e-01 1.306295692920684814e-01 -1.921472884714603424e-02 1.132908910512924194e-01 -1.998097449541091919e-01 2.647205591201782227e-01 1.608996540307998657e-01 7.126235961914062500e-02 -2.421967387199401855e-01 -7.112159579992294312e-02 -1.828788369894027710e-01 -1.688827723264694214e-01 -1.050917059183120728e-01 -2.354830354452133179e-01 1.773024499416351318e-01 6.986291706562042236e-02 1.892395019531250000e-01 -3.347170650959014893e-01 -9.368835017085075378e-03 -3.267431259155273438e-02 -7.207905501127243042e-02
3.342987596988677979e-01 -3.793180361390113831e-02 6.378144957125186920e-03 1.824491173028945923e-01 1.467115879058837891e-01 1.931364387273788452e-01 1.150443777441978455e-02 1.557648181915283203e-01 -1.688484996557235718e-01 1.855138689279556274e-01 2.221952974796295166e-01 7.353481650352478027e-02 8.947467803955078125e-02 -1.089864745736122131e-01 -3.058033622801303864e-02 9.774687886238098145e-02 2.238134741783142090e-01 1.177627071738243103e-01 1.740921139717102051e-01 3.071048110723495483e-02 7.766372710466384888e-02 -2.606539726257324219e-01 3.048529326915740967e-01 1.143600940704345703e-01 3.932091593742370605e-02 2.833640277385711670e-01 1.430504471063613892e-01 -2.292206436395645142e-01 -3.830086886882781982e-01 -7.828360795974731445e-02 8.441197872161865234e-02 -1.794044226408004761e-01
3.300273418426513672e-01 -3.010070621967315674e-01 8.146565407514572144e-02 1.487002819776535034e-01 -1.697365343570709229e-01 -1.706534530967473984e-03 2.569430768489837646e-01 1.641211509704589844e-01 3.402757942676544189e-01 -1.621316224336624146e-01 1.329469084739685059e-01 1.035106778144836426e-01 -1.084436941891908646e-02 8.915252983570098877e-02 1.241106092929840088e-01 -1.522960513830184937e-01 2.904669940471649170e-01 1.948341131210327148e-01 -2.519299089908599854e-01 -4.773726686835289001e-02 1.090803816914558411e-01 -1.009249314665794373e-01 -1.826979666948318481e-01 -1.656085848808288574e-01 -5.805270373821258545e-02 -4.292836412787437439e-02 2.539844512939453125e-01 -1.045282036066055298e-01 -1.790388673543930054e-01 1.486003398895263672e-01 1.600203961133956909e-01 -3.838658332824707031e-02
6.056936383247375488e-01 9.979682415723800659e-02 -5.155533179640769958e-02 -1.022821739315986633e-01 2.362808585166931152e-01 3.043185733258724213e-02 8.763958513736724854e-02 2.678546607494354248e-01 1.112848371267318726e-01 -7.673895359039306641e-02 8.114814013242721558e-02 -2.598243355751037598e-01 1.877060681581497192e-01 8.749441057443618774e-02 1.411385983228683472e-01 -2.304891822859644890e-03 7.793315500020980835e-02 1.966399699449539185e-01 1.350181698799133301e-01 -7.750682532787322998e-02 1.295825652778148651e-02 -7.825432717800140381e-02 3.072666376829147339e-02 6.959452480077743530e-02 3.318668529391288757e-02 1.441038250923156738e-01 2.094079703092575073e-01 -2.148130387067794800e-01 -1.190919578075408936e-01 3.015982508659362793e-01 -1.359809935092926025e-01 -4.623319953680038452e-02
1.929941922426223755e-01 -4.013155773282051086e-02 7.070221751928329468e-02 -5.467274412512779236e-02 -1.188906654715538025e-02 5.895958840847015381e-02 1.979791522026062012e-01 1.314039975404739380e-01 -8.413241058588027954e-02 6.534507870674133301e-02 1.131051555275917053e-01 -1.182534992694854736e-01 1.822171062231063843e-01 1.401307135820388794e-01 5.560914427042007446e-02 -8.912093192338943481e-02 4.435843527317047119e-01 3.150405287742614746e-01 2.032615989446640015e-02 -2.237477600574493408e-01 -1.231781579554080963e-02 3.077888488769531250e-01 -3.194075776264071465e-03 1.930714845657348633e-01 1.972438246011734009e-01 1.126380190253257751e-01 1.130829155445098877e-01 -2.207492291927337646e-01 -3.083668351173400879e-01 5.944165959954261780e-02 -2.720263600349426270e-01 -1.633299440145492554e-01
1.035409644246101379e-01 -8.759999647736549377e-03 1.204734444618225098e-01 7.521621137857437134e-02 -1.122609898447990417e-02 7.284395396709442139e-02 2.019519507884979248e-01 2.583410441875457764e-01 -2.812031507492065430e-01 8.208201825618743896e-02 1.136270724236965179e-02 -2.110843956470489502e-01 6.726028025150299072e-02 1.933676898479461670e-01 4.799288138747215271e-02 -8.027696982026100159e-03 3.701091408729553223e-01 3.842561244964599609e-01 -1.658986508846282959e-02 -1.775303930044174194e-01 9.223818033933639526e-02 2.523069083690643311e-01 1.247985474765300751e-02 1.185523271560668945e-01 1.971437931060791016e-01 1.126355752348899841e-01 2.489433884620666504e-01 -2.349800467491149902e-01 -2.027811408042907715e-01 -2.940614940598607063e-03 -2.564423978328704834e-01 -5.345864593982696533e-02
2.375418692827224731e-01 -2.297429442405700684e-01 2.579125761985778809e-01 -2.413284592330455780e-02 4.588421899825334549e-03 -1.072211265563964844e-01 3.354579806327819824e-01 7.558095455169677734e-02 -1.580294519662857056e-01 -1.953271478414535522e-01 4.830898251384496689e-03 -4.511535540223121643e-02 1.795193105936050415e-01 1.404175311326980591e-01 8.272356539964675903e-02 2.926239371299743652e-01 2.942782342433929443e-01 2.951496839523315430e-01 -7.095003873109817505e-02 -2.985791862010955811e-01 -1.749709626892581582e-04 9.437151253223419189e-02 -6.261231750249862671e-02 -3.059644252061843872e-02 -3.101739287376403809e-02 -1.509065181016921997e-01 6.072275713086128235e-02 -2.006815373897552490e-01 -2.588459551334381104e-01 1.063214093446731567e-01 -9.821297228336334229e-02 -2.168466150760650635e-01
3.902500867843627930e-01 -3.739839419722557068e-02 3.228689432144165039e-01 9.919027984142303467e-02 -2.036229670047760010e-01 1.540068984031677246e-01 2.665659487247467041e-01 1.941470950841903687e-01 -2.823171317577362061e-01 2.219643890857696533e-01 -5.853806063532829285e-02 -2.206499315798282623e-02 7.743852585554122925e-02 1.855671405792236328e-01 -5.701274052262306213e-02 5.731333419680595398e-02 1.236749738454818726e-01 -5.629771575331687927e-02 1.681230030953884125e-02 -3.428579568862915039e-01 -1.802150458097457886e-01 -6.890377495437860489e-03 -4.528909549117088318e-02 3.687730431556701660e-02 -7.879475504159927368e-02 1.266895085573196411e-01 5.453692004084587097e-02 -1.964279264211654663e-01 -2.343672513961791992e-01 -8.109351992607116699e-02 -1.508559435606002808e-01 -2.410944551229476929e-01
2.165536582469940186e-01 3.458090871572494507e-02 -1.780873835086822510e-01 2.004677206277847290e-01 -1.222140938043594360e-01 1.892984509468078613e-01 1.085811406373977661e-01 5.558935925364494324e-02 -6.001909449696540833e-02 1.216767579317092896e-01 5.216463804244995117e-01 -2.294304966926574707e-01 -1.293912678956985474e-01 -2.747119776904582977e-02 -3.289659041911363602e-03 9.819894284009933472e-02 7.342796027660369873e-02 2.848807275295257568e-01 1.471606343984603882e-01 -1.682548522949218750e-01 -1.218335516750812531e-02 -6.988088600337505341e-03 -7.206935435533523560e-02 -8.518813550472259521e-02 -3.048052191734313965e-01 2.732371389865875244e-01 8.369807153940200806e-02 -2.954600192606449127e-02 -3.208967149257659912e-01 -5.861767102032899857e-03 8.384995162487030029e-02 -9.694745391607284546e-02
2.922896444797515869e-01 -2.209583856165409088e-02 -9.434875100851058960e-03 4.035165607929229736e-01 -1.869268715381622314e-02 1.850705146789550781e-01 -1.791925579309463501e-01 4.484100043773651123e-01 -1.402332335710525513e-01 -4.629607312381267548e-03 1.406534761190414429e-01 6.781350821256637573e-02 4.794430360198020935e-02 -8.186238259077072144e-02 -1.298655122518539429e-01 -1.478016078472137451e-01 3.205785751342773438e-01 2.550291419029235840e-01 1.422669459134340286e-02 -2.895382344722747803e-01 1.028344854712486267e-01 -1.583635360002517700e-01 -1.359804347157478333e-02 1.714602485299110413e-02 -7.188629359006881714e-02 -7.250789552927017212e-02 3.119308874011039734e-02 2.694074250757694244e-02 -1.812006533145904541e-01 -8.388967067003250122e-02 1.922321319580078125e-02 -2.264067232608795166e-01
1.927068382501602173e-01 1.635866425931453705e-02 1.092783138155937195e-01 6.170025840401649475e-02 -9.897981584072113037e-02 1.124226972460746765e-01 1.404437720775604248e-01 2.098321467638015747e-01 4.245651885867118835e-02 7.632739096879959106e-02 -1.418471783399581909e-01 -1.699206680059432983e-01 9.168897569179534912e-02 7.087077200412750244e-02 -9.525653719902038574e-02 1.011193618178367615e-01 5.051857829093933105e-01 2.526374757289886475e-01 1.554167121648788452e-01 -3.142814040184020996e-01 -4.067045450210571289e-02 1.148957014083862305e-01 -1.257890313863754272e-01 1.026753261685371399e-01 -1.284549664705991745e-02 -8.762005716562271118e-02 -7.977761328220367432e-03 -3.119015991687774658e-01 -2.629416584968566895e-01 2.364899590611457825e-02 -2.236453294754028320e-01 -2.514327466487884521e-01
2.339445203542709351e-01 -2.814169228076934814e-01 1.225308701395988464e-01 2.911174595355987549e-01 -2.127009183168411255e-01 1.228558272123336792e-02 -1.498844027519226074e-01 1.250772774219512939e-01 -3.954439610242843628e-02 -1.847751885652542114e-01 2.367466688156127930e-01 -1.427121162414550781e-01 -1.083713620901107788e-01 2.626861929893493652e-01 4.013976827263832092e-02 6.839398294687271118e-02 3.310519456863403320e-01 2.537336349487304688e-01 -7.193568348884582520e-02 -6.044355779886245728e-02 1.903634816408157349e-01 -1.636282727122306824e-02 -1.693451255559921265e-01 -6.211281940340995789e-02 -3.026752769947052002e-01 -1.214811056852340698e-01 1.578656136989593506e-01 -2.979115396738052368e-02 -2.019674628973007202e-01 2.118460834026336670e-01 1.151025295257568359e-01 -2.658815681934356689e-02
2.038432061672210693e-01 -2.794728875160217285e-01 2.966715693473815918e-01 2.129293829202651978e-01 3.285286203026771545e-02 6.700506806373596191e-02 4.352735280990600586e-01 2.982043325901031494e-01 6.190232187509536743e-02 4.631797596812248230e-02 1.008858829736709595e-01 2.271521240472793579e-01 -2.951557934284210205e-02 1.277398318052291870e-01 -4.160697385668754578e-02 -1.982666999101638794e-01 3.640601038932800293e-01 -5.778656527400016785e-02 -1.097759082913398743e-01 -1.468366384506225586e-01 -1.680282205343246460e-01 -2.330233715474605560e-02 -1.305886171758174896e-02 4.398377239704132080e-02 -4.886908456683158875e-02 7.095127552747726440e-02 8.646967262029647827e-02 -6.218727305531501770e-02 -1.287221014499664307e-01 -5.177820473909378052e-02 3.005724959075450897e-02 -3.126605153083801270e-01
2.643167078495025635e-01 3.572613596916198730e-01 -1.457654405385255814e-02 8.109138906002044678e-02 -1.156974863260984421e-02 1.986551284790039062e-01 -8.645940572023391724e-02 2.212498188018798828e-01 -2.171026170253753662e-01 1.132503002882003784e-01 3.485674858093261719e-01 -9.318129159510135651e-03 -6.137283146381378174e-02 5.098996683955192566e-02 -3.596739098429679871e-02 2.186414450407028198e-01 1.297972649335861206e-01 -3.914437070488929749e-02 5.189080536365509033e-02 -9.727374464273452759e-02 -7.525061815977096558e-02 -2.277235239744186401e-01 1.108460780233144760e-02 -1.212634965777397156e-01 -1.660427600145339966e-01 1.550619155168533325e-01 -1.024228110909461975e-01 -2.806606292724609375e-01 -3.953016400337219238e-01 -2.570768631994724274e-02 -1.164520680904388428e-01 -2.200800627470016479e-01
4.698820114135742188e-01 6.011046469211578369e-02 -3.712005540728569031e-02 -1.562852263450622559e-01 2.618705630302429199e-01 1.099354103207588196e-01 9.134665876626968384e-02 3.178084194660186768e-01 1.490498930215835571e-01 -2.803664281964302063e-02 2.285066545009613037e-01 -4.010478258132934570e-01 1.927961111068725586e-01 1.663778722286224365e-01 2.179931998252868652e-01 2.580371871590614319e-02 8.033641427755355835e-02 1.077048555016517639e-01 1.352684944868087769e-01 -5.789873190224170685e-03 3.481110930442810059e-02 -1.591297686100006104e-01 -6.455413252115249634e-02 2.595655433833599091e-02 7.420134544372558594e-02 5.762900412082672119e-02 1.829003840684890747e-01 -2.174838036298751831e-01 -9.369497746229171753e-02 1.843623667955398560e-01 -4.305553436279296875e-02 -9.343381971120834351e-02
2.682534456253051758e-01 -2.859739959239959717e-01 -1.935192965902388096e-03 5.960591137409210205e-02 -1.379026025533676147e-01 2.133162319660186768e-01 1.433444321155548096e-01 1.610845178365707397e-01 1.526467204093933105e-01 -1.212308704853057861e-01 2.370811849832534790e-01 -5.744765326380729675e-02 8.296550065279006958e-02 1.230073794722557068e-01 4.561982676386833191e-02 -2.354187965393066406e-01 1.027990430593490601e-01 1.694697588682174683e-01 -2.053214758634567261e-01 5.809658020734786987e-02 2.157506495714187622e-01 -2.094519883394241333e-01 -1.892166957259178162e-02 -3.009738624095916748e-01 1.684304028749465942e-01 1.761309616267681122e-02 2.554524838924407959e-01 -3.431897982954978943e-02 -3.900482356548309326e-01 1.802643388509750366e-01 -3.505185991525650024e-02 -8.664169162511825562e-02
4.450279176235198975e-01 2.176773697137832642e-01 -5.692978948354721069e-02 -7.443860173225402832e-02 1.075521856546401978e-01 -3.213663771748542786e-02 1.656881123781204224e-01 3.995702266693115234e-01 8.686068654060363770e-02 -6.028471514582633972e-03 3.761328384280204773e-02 -3.310160040855407715e-01 3.611479997634887695e-01 1.213375572115182877e-02 6.845363229513168335e-02 -1.359060313552618027e-02 6.965576112270355225e-02 2.195536494255065918e-01 1.823922842741012573e-01 -7.299277931451797485e-02 -1.661459356546401978e-02 -4.087941721081733704e-03 9.316355735063552856e-02 6.022163853049278259e-02 -7.686494290828704834e-02 1.758589297533035278e-01 1.322670280933380127e-01 -1.845410913228988647e-01 -2.153537273406982422e-01 2.137205004692077637e-01 -3.359886631369590759e-02 -7.902997732162475586e-02
2.289895117282867432e-01 9.229356795549392700e-02 2.454260289669036865e-01 2.219298481941223145e-01 1.162085533142089844e-01 9.800451993942260742e-02 6.849474459886550903e-02 1.979268789291381836e-01 -1.316281259059906006e-01 1.636665910482406616e-01 7.513885945081710815e-02 -2.266125231981277466e-01 3.272074088454246521e-02 7.775271683931350708e-02 5.367401614785194397e-02 -1.627354919910430908e-01 2.061035633087158203e-01 2.506163418292999268e-01 -1.981018930673599243e-01 -3.419962823390960693e-01 2.059690281748771667e-02 1.900755614042282104e-01 -2.435287646949291229e-02 1.687260717153549194e-01 1.401862949132919312e-01 1.680240333080291748e-01 4.493917897343635559e-02 2.604645909741520882e-03 -2.247035205364227295e-01 -1.827409304678440094e-02 -4.076216518878936768e-01 1.760462671518325806e-01
3.889061808586120605e-01 8.466233499348163605e-03 1.177483424544334412e-02 1.705674082040786743e-01 1.603295654058456421e-01 5.852954834699630737e-02 1.473633497953414917e-01 2.231888771057128906e-01 -2.629522383213043213e-01 -1.582401245832443237e-01 1.428329348564147949e-01 -2.064387053251266479e-01 2.087775915861129761e-01 -1.123405620455741882e-01 -2.094804309308528900e-02 -7.464367151260375977e-02 3.274182379245758057e-01 1.028641127049922943e-02 -6.294281780719757080e-02 2.244893647730350494e-02 -4.014161527156829834e-01 1.053759232163429260e-01 -2.400608509778976440e-01 -1.007508039474487305e-01 -1.124273836612701416e-01 -1.982434391975402832e-01 -4.744439944624900818e-02 -1.477100849151611328e-01 1.547724604606628418e-01 1.701943576335906982e-01 -1.064361408352851868e-01 -8.552565425634384155e-02
4.029105901718139648e-01 -5.127997696399688721e-02 2.586754560470581055e-01 -6.196413189172744751e-02 -1.712439768016338348e-02 -5.867850035429000854e-02 4.882344976067543030e-02 -1.189648509025573730e-01 -6.230798736214637756e-02 -7.602560799568891525e-03 9.627205878496170044e-02 -5.762903019785881042e-02 5.659823864698410034e-02 1.401338428258895874e-01 1.110361889004707336e-01 1.969190239906311035e-01 3.307180404663085938e-01 2.235622256994247437e-01 -1.249458938837051392e-01 -1.988974809646606445e-01 -1.902633160352706909e-01 2.065315842628479004e-01 -1.512618809938430786e-01 -3.820566236972808838e-01 -2.082570642232894897e-01 1.706201955676078796e-02 3.572599217295646667e-02 -1.064758673310279846e-01 -2.906099557876586914e-01 -4.522073641419410706e-02 -2.184384912252426147e-01 -2.850864827632904053e-02
3.989488780498504639e-01 3.226230619475245476e-03 3.263998925685882568e-01 1.855631619691848755e-01 -2.931642159819602966e-02 -1.223087385296821594e-01 1.992678344249725342e-01 1.883633285760879517e-01 -1.711057424545288086e-01 -6.772460881620645523e-03 1.155876889824867249e-01 7.118484377861022949e-02 1.225003302097320557e-01 -9.112181514501571655e-02 3.759901523590087891e-01 -2.254074811935424805e-01 -2.689928114414215088e-01 9.002100676298141479e-02 1.690404862165451050e-02 -1.505948603153228760e-01 5.111095309257507324e-02 2.405409067869186401e-01 -4.350543767213821411e-02 -2.425200119614601135e-02 -8.581591397523880005e-02 2.908628880977630615e-01 -9.962863475084304810e-02 -1.617600619792938232e-01 -2.164170593023300171e-01 -2.838407643139362335e-02 -5.845224112272262573e-02 1.090142969042062759e-02
3.382573723793029785e-01 -1.882274448871612549e-01 8.031954616308212280e-02 1.654079407453536987e-01 -2.969101071357727051e-01 2.389423847198486328e-01 3.447706997394561768e-02 2.164337038993835449e-01 -2.329576313495635986e-01 -1.335678547620773315e-01 1.757036745548248291e-01 -9.744363278150558472e-02 7.820323109626770020e-02 -1.687992215156555176e-01 -8.077494055032730103e-02 -1.362458467483520508e-01 1.892359256744384766e-01 2.434689998626708984e-01 -3.824246525764465332e-01 -9.952308982610702515e-02 1.678797155618667603e-01 1.149283796548843384e-01 -4.104136675596237183e-02 -1.737319305539131165e-02 6.748260557651519775e-02 -9.077957831323146820e-03 1.696537584066390991e-01 -1.653384864330291748e-01 -2.654688358306884766e-01 2.915520034730434418e-02 1.538445055484771729e-01 -2.281074784696102142e-02
2.938830256462097168e-01 2.414344400167465210e-01 -6.173966079950332642e-02 -8.869098126888275146e-02 2.991838753223419189e-01 -9.035401791334152222e-02 2.921101450920104980e-01 2.443175464868545532e-01 1.602306962013244629e-01 -7.066092640161514282e-02 1.955679953098297119e-01 -2.242287546396255493e-01 1.957570165395736694e-01 -1.165802031755447388e-02 7.951615750789642334e-02 1.860081553459167480e-01 1.699195206165313721e-01 2.681753933429718018e-01 -4.287828691303730011e-03 -1.746521592140197754e-01 -1.036182604730129242e-02 2.219759859144687653e-02 -1.097343936562538147e-01 -1.423207968473434448e-01 -3.082406520843505859e-02 1.824688017368316650e-01 -4.602409154176712036e-02 -1.315818428993225098e-01 -2.517763376235961914e-01 1.575312018394470215e-01 -7.587722688913345337e-02 -3.009120225906372070e-01
4.060566127300262451e-01 4.495732858777046204e-02 1.811551749706268311e-01 -7.174827903509140015e-02 9.802889823913574219e-02 4.859052971005439758e-02 4.898935183882713318e-02 2.156446278095245361e-01 -2.925749123096466064e-01 -8.775887638330459595e-02 8.943478576838970184e-03 -4.087235778570175171e-02 1.322280466556549072e-01 5.482570081949234009e-02 1.437734365463256836e-01 -5.588781088590621948e-03 1.568722575902938843e-01 2.284275591373443604e-01 -6.194940209388732910e-02 -2.224712818861007690e-01 1.852355152368545532e-01 -7.109070569276809692e-02 -2.454121038317680359e-02 2.854049801826477051e-01 5.301123484969139099e-02 5.444345623254776001e-02 3.013428151607513428e-01 -3.187459111213684082e-01 -2.148918807506561279e-01 -1.448412239551544189e-01 2.211338728666305542e-01 -1.795333027839660645e-01
3.948062285780906677e-02 1.599216759204864502e-01 1.497152000665664673e-01 2.072231769561767578e-01 -2.476874738931655884e-01 1.723758280277252197e-01 1.262776702642440796e-01 4.918148517608642578e-01 -3.347579836845397949e-01 -1.417957693338394165e-01 8.737366646528244019e-02 -1.480084508657455444e-01 8.941303938627243042e-02 -1.314101666212081909e-01 1.197131797671318054e-01 6.920494884252548218e-02 1.000634953379631042e-01 1.955970376729965210e-01 -1.807651668787002563e-01 7.030674815177917480e-02 1.592471748590469360e-01 -1.060099899768829346e-02 -1.475503891706466675e-01 2.941907150670886040e-03 -2.387676835060119629e-01 2.310632616281509399e-01 1.864604651927947998e-01 -6.013782694935798645e-03 -1.772796660661697388e-01 8.522350341081619263e-02 2.769034542143344879e-02 -1.863407790660858154e-01
4.067795872688293457e-01 -2.758954837918281555e-02 9.418686479330062866e-02 2.432187795639038086e-01 -2.320945858955383301e-01 1.885920763015747070e-01 -7.125574350357055664e-02 1.755293011665344238e-01 -3.672832250595092773e-02 1.189983487129211426e-01 1.012824997305870056e-01 2.803109120577573776e-03 -8.301920443773269653e-02 2.244739979505538940e-02 7.264152914285659790e-02 -2.453758753836154938e-02 2.796019017696380615e-01 -7.149504497647285461e-03 -2.751908302307128906e-01 -1.645612716674804688e-01 -3.282186686992645264e-01 -5.425564572215080261e-02 -1.217719092965126038e-01 5.584795027971267700e-02 -1.227573975920677185e-01 -1.627134680747985840e-01 -5.504914373159408569e-02 3.711131587624549866e-02 -3.864870369434356689e-01 8.848818391561508179e-02 -3.663770481944084167e-02 -2.953212261199951172e-01
9.878642857074737549e-02 1.214121803641319275e-01 8.486969769001007080e-02 3.349050581455230713e-01 -8.355095982551574707e-02 -1.073537468910217285e-01 8.085618168115615845e-02 1.345909666270017624e-02 -2.316156178712844849e-01 -1.369181871414184570e-01 2.647964954376220703e-01 -2.269931584596633911e-01 2.736505866050720215e-01 9.603386744856834412e-03 1.647662669420242310e-01 7.180543988943099976e-02 -2.195588946342468262e-01 3.350833654403686523e-01 -3.299081325531005859e-02 -1.006108522415161133e-01 -1.751153469085693359e-01 -4.477780312299728394e-03 -1.640658676624298096e-01 -2.060961723327636719e-02 -2.326726913452148438e-01 3.096586763858795166e-01 2.090977132320404053e-02 -2.608891427516937256e-01 -1.080323755741119385e-01 2.501562237739562988e-01 9.670960716903209686e-03 8.367494493722915649e-02
1.534989029169082642e-01 7.937423884868621826e-02 -1.328545510768890381e-01 2.270426750183105469e-01 4.638537019491195679e-02 1.591866314411163330e-01 1.807680428028106689e-01 2.942191362380981445e-01 -2.350984700024127960e-02 -2.777571678161621094e-01 1.684283018112182617e-01 -1.589909940958023071e-01 6.446762382984161377e-02 -7.710431516170501709e-02 4.090967029333114624e-02 -2.411050349473953247e-01 2.560024857521057129e-01 1.172395944595336914e-01 1.714422404766082764e-01 -4.231033623218536377e-01 -2.956045605242252350e-02 -1.276196241378784180e-01 -1.375014483928680420e-01 -1.669177412986755371e-01 -1.583922058343887329e-01 9.963611955754458904e-05 -1.147373914718627930e-01 1.138419136404991150e-01 -3.270233571529388428e-01 9.749574214220046997e-02 -1.770477294921875000e-01 -4.819132760167121887e-02
3.844262063503265381e-01 -7.640320807695388794e-02 5.245485808700323105e-03 1.233647093176841736e-01 3.848457336425781250e-02 -6.250795722007751465e-02 1.682757437229156494e-01 -3.588947281241416931e-02 -1.827132143080234528e-02 -1.218496859073638916e-01 1.685088276863098145e-01 -3.867491781711578369e-01 -1.135523468255996704e-01 -4.126570373773574829e-02 -2.755240201950073242e-01 5.743343755602836609e-02 2.759848535060882568e-02 -1.266894042491912842e-01 5.957689136266708374e-02 -5.860989540815353394e-02 -1.134132370352745056e-01 -1.253191679716110229e-01 -4.173161089420318604e-01 -9.558994323015213013e-02 -1.578124016523361206e-01 1.039961129426956177e-01 2.092691361904144287e-01 -1.095342412590980530e-01 -1.957100480794906616e-01 3.590336740016937256e-01 -8.173725754022598267e-02 -9.014157950878143311e-02
4.310663342475891113e-01 1.015336290001869202e-01 -9.226593375205993652e-02 1.112896576523780823e-01 3.192095458507537842e-02 -8.652020245790481567e-02 -8.522535674273967743e-03 2.491544187068939209e-01 5.713902041316032410e-02 2.374838888645172119e-01 3.819141685962677002e-01 -1.989836245775222778e-01 -7.772460579872131348e-02 -1.826275438070297241e-01 -4.590728506445884705e-02 -4.189833067357540131e-03 3.777721524238586426e-02 6.326773017644882202e-02 8.611821383237838745e-02 -5.772037059068679810e-02 2.074344549328088760e-03 -1.685839444398880005e-01 1.405742764472961426e-01 1.271516978740692139e-01 8.758360147476196289e-02 3.461802303791046143e-01 -9.359573572874069214e-02 -1.852384358644485474e-01 -3.120890557765960693e-01 9.410064667463302612e-02 -2.575892210006713867e-01 4.427698254585266113e-02
1.860296130180358887e-01 -1.306837052106857300e-01 -2.675079926848411560e-02 4.982405155897140503e-02 -1.563697755336761475e-01 2.248554080724716187e-01 1.755090206861495972e-01 1.975663006305694580e-01 -1.165826767683029175e-01 -1.997591108083724976e-01 4.682681560516357422e-01 -2.292553931474685669e-01 -2.694045193493366241e-02 -1.877480894327163696e-01 1.567694395780563354e-01 -1.901533156633377075e-01 1.874806582927703857e-01 2.487663030624389648e-01 -2.122257500886917114e-01 2.254332751035690308e-01 3.445362672209739685e-02 -1.029511317610740662e-01 -7.820974290370941162e-02 -4.134560376405715942e-02 -1.271625608205795288e-01 3.925022482872009277e-02 2.109438329935073853e-01 -2.127345651388168335e-01 1.006409972906112671e-01 -6.052266061305999756e-02 -1.652247309684753418e-01 -1.310349702835083008e-01
2.469841688871383667e-01 -1.482243277132511139e-02 1.378982216119766235e-01 2.096014916896820068e-01 -1.919442713260650635e-01 1.906591504812240601e-01 1.279642730951309204e-01 2.589883208274841309e-01 -1.718274876475334167e-02 -9.996784478425979614e-02 4.933727085590362549e-01 -1.082286331802606583e-02 -2.615807354450225830e-01 -1.907070130109786987e-01 8.432109653949737549e-02 -2.431036680936813354e-01 1.780896037817001343e-01 8.684581518173217773e-02 -3.448524698615074158e-02 -4.602312296628952026e-02 -5.519469082355499268e-02 -2.151821926236152649e-02 -2.722053555771708488e-03 -2.043130621314048767e-02 -3.740191459655761719e-02 1.411395519971847534e-01 1.415951699018478394e-01 -3.585025295615196228e-02 -3.704275190830230713e-01 -1.023903042078018188e-01 -1.801663488149642944e-01 -1.582641750574111938e-01
1.121449694037437439e-01 -2.836635410785675049e-01 2.400069981813430786e-01 7.673417031764984131e-02 4.399374127388000488e-02 2.607312202453613281e-01 3.640353679656982422e-01 7.414694130420684814e-02 1.190828159451484680e-01 -1.468943506479263306e-01 1.367247402667999268e-01 -3.993083164095878601e-02 1.746106892824172974e-02 8.881198614835739136e-02 -9.297814220190048218e-02 -1.476904898881912231e-01 1.889317184686660767e-01 -1.310726255178451538e-01 1.349096558988094330e-02 -5.879169702529907227e-02 -1.766007840633392334e-01 -2.620966434478759766e-01 1.052953861653804779e-02 -8.071495592594146729e-02 -9.354300796985626221e-02 1.298526972532272339e-01 -2.580458857119083405e-02 -2.972907721996307373e-01 -4.113700985908508301e-01 9.236404299736022949e-02 6.731589883565902710e-02 -2.843675315380096436e-01
3.345266580581665039e-01 -5.248152837157249451e-02 2.306727319955825806e-01 1.527641564607620239e-01 6.284588575363159180e-02 -1.419289596378803253e-02 9.448148310184478760e-02 6.630466133356094360e-02 -2.658575177192687988e-01 -1.224446669220924377e-01 1.484721302986145020e-01 -2.374169677495956421e-01 -8.799082785844802856e-02 2.212667167186737061e-01 -1.333522703498601913e-02 -1.223665326833724976e-01 2.376828789710998535e-01 4.698832035064697266e-01 -1.745878159999847412e-01 -1.229445338249206543e-01 4.236891493201255798e-02 1.706694513559341431e-01 -3.409564867615699768e-02 1.892539709806442261e-01 2.098837867379188538e-02 -5.939722061157226562e-02 1.055949106812477112e-01 -2.858792543411254883e-01 -6.176809966564178467e-02 -7.141316682100296021e-02 -1.881824582815170288e-01 -1.530492007732391357e-01
2.292782813310623169e-01 -3.379032611846923828e-01 -1.691559255123138428e-01 4.645267128944396973e-01 7.128853350877761841e-02 1.386316120624542236e-01 2.206401079893112183e-01 3.997601568698883057e-02 -2.391416877508163452e-01 -2.856140732765197754e-01 3.486092016100883484e-02 -2.420371919870376587e-01 -1.981569081544876099e-01 -7.903614081442356110e-03 -3.159152716398239136e-02 3.865246893838047981e-03 1.389752030372619629e-01 -1.744935847818851471e-02 -1.156670823693275452e-01 -4.665209352970123291e-02 1.284095793962478638e-01 2.485410775989294052e-03 -2.264588177204132080e-01 -5.493191257119178772e-02 -1.369944494217634201e-02 1.896834820508956909e-01 1.994809210300445557e-01 -2.629977650940418243e-02 -1.002282723784446716e-01 2.739470601081848145e-01 -6.574502587318420410e-02 -5.773171782493591309e-02
2.230096459388732910e-01 5.337068066000938416e-02 2.423118650913238525e-01 -3.623912855982780457e-02 -1.172389388084411621e-01 1.107657328248023987e-01 3.709210157394409180e-01 1.899818032979965210e-01 -3.864206746220588684e-02 -1.172128245234489441e-01 9.538213163614273071e-02 6.742542982101440430e-02 3.765480965375900269e-02 1.264793574810028076e-01 2.949464917182922363e-01 2.164618112146854401e-02 4.114837944507598877e-01 1.826851516962051392e-01 1.019095722585916519e-02 -3.400642424821853638e-02 -2.326493263244628906e-01 -1.480460017919540405e-01 -2.431526966392993927e-02 -5.997742991894483566e-03 2.050997167825698853e-01 -2.197483479976654053e-01 4.663437977433204651e-02 -1.876304596662521362e-01 -2.308407276868820190e-01 3.322031116113066673e-03 -2.443214505910873413e-01 -1.805473864078521729e-01
4.850877225399017334e-01 4.528723657131195068e-02 -1.887100636959075928e-01 2.188536226749420166e-01 -1.596503406763076782e-01 1.915518343448638916e-01 7.541976124048233032e-02 4.437181353569030762e-02 -3.660110756754875183e-02 -1.886489689350128174e-01 3.024406731128692627e-01 -4.468519613146781921e-02 -2.237647771835327148e-02 -1.369741410017013550e-01 -1.537323296070098877e-01 -1.590001732110977173e-01 -3.601724281907081604e-02 2.981188893318176270e-01 1.418072879314422607e-01 -1.950751543045043945e-01 2.809310518205165863e-02 -4.742928221821784973e-02 -1.217093202285468578e-03 -1.194095015525817871e-01 -3.861074447631835938e-01 1.428246796131134033e-01 5.927190929651260376e-02 -3.263410180807113647e-02 -2.313050627708435059e-01 1.782001927495002747e-02 -3.494086861610412598e-02 -1.264509707689285278e-01
2.915622293949127197e-01 -7.573407143354415894e-02 1.939178407192230225e-01 5.287775397300720215e-01 1.751319020986557007e-01 1.543763428926467896e-01 2.247871905565261841e-01 2.322893440723419189e-01 -2.053215801715850830e-01 -2.315799593925476074e-01 9.226318448781967163e-02 -5.404883995652198792e-02 2.011448442935943604e-01 1.158614531159400940e-01 -3.538516908884048462e-02 1.003869697451591492e-01 1.305801719427108765e-01 5.375241860747337341e-02 1.348010171204805374e-02 6.682300567626953125e-02 -8.263947814702987671e-02 -2.204649848863482475e-03 7.719802111387252808e-02 -1.574000576511025429e-03 -2.099933326244354248e-01 -2.258814573287963867e-01 2.822474204003810883e-02 2.031390219926834106e-01 -6.588918715715408325e-02 2.064324468374252319e-01 -1.880555748939514160e-01 6.112600862979888916e-02
2.618083357810974121e-01 -2.615487277507781982e-01 3.061681985855102539e-01 2.250732779502868652e-01 -5.678885802626609802e-02 -5.094983056187629700e-02 3.345640003681182861e-01 2.032842040061950684e-01 1.719153523445129395e-01 -2.956402488052845001e-02 2.812472283840179443e-01 1.947473585605621338e-01 2.288364619016647339e-02 1.365956664085388184e-01 -7.651939988136291504e-02 -1.372983157634735107e-01 3.680291771888732910e-01 2.619009837508201599e-02 8.370111696422100067e-03 -2.621851265430450439e-01 -1.278219521045684814e-01 -1.410396844148635864e-01 -5.843483656644821167e-02 -5.501573160290718079e-02 3.234728425741195679e-02 -2.306430973112583160e-02 6.532672047615051270e-02 -3.110091984272003174e-01 3.583676740527153015e-02 -3.715462982654571533e-02 1.840866170823574066e-02 -1.226337924599647522e-01
1.766046136617660522e-01 5.995886772871017456e-02 1.460569947957992554e-01 1.044780313968658447e-01 -2.187539264559745789e-02 4.231272637844085693e-02 2.341910302639007568e-01 1.356576234102249146e-01 2.061854451894760132e-01 -2.748608887195587158e-01 4.401297569274902344e-01 -2.711502909660339355e-01 -1.973628066480159760e-02 -1.903148591518402100e-01 2.496858388185501099e-01 -1.901841461658477783e-01 1.421680152416229248e-01 8.007906377315521240e-02 1.339331716299057007e-01 -2.203887850046157837e-01 8.547631651163101196e-02 -3.067294880747795105e-02 5.969030782580375671e-02 1.530375480651855469e-01 7.322771847248077393e-02 6.926511973142623901e-02 -1.199219375848770142e-02 -2.588303387165069580e-02 -3.473669588565826416e-01 9.522602707147598267e-02 1.103048697113990784e-01 -2.362060695886611938e-01
5.734283477067947388e-02 9.720525890588760376e-02 6.281374022364616394e-03 1.853898614645004272e-01 1.665885597467422485e-01 2.554681897163391113e-01 -1.369192749261856079e-01 1.631831377744674683e-01 1.436927635222673416e-02 -9.278009831905364990e-02 1.886844933032989502e-01 -1.047281771898269653e-01 1.274942308664321899e-01 -7.513625919818878174e-02 3.001492917537689209e-01 6.902309507131576538e-02 1.083862632513046265e-01 1.258574575185775757e-01 -1.787986308336257935e-01 -1.424753069877624512e-01 2.969170361757278442e-02 3.426378071308135986e-01 -1.598729789257049561e-01 -1.473560035228729248e-01 1.361057609319686890e-01 -1.289802938699722290e-01 -1.350985169410705566e-01 -3.405812680721282959e-01 -2.855040431022644043e-01 3.246346414089202881e-01 -1.007433608174324036e-01 -1.745157837867736816e-01
5.048603415489196777e-01 5.167227610945701599e-02 -1.362207382917404175e-01 5.447043478488922119e-02 -4.307591915130615234e-02 8.897708356380462646e-02 -6.218611821532249451e-02 2.744593918323516846e-01 9.279597550630569458e-02 -1.930332630872726440e-01 -9.365679696202278137e-03 -9.738206863403320312e-03 -1.026824209839105606e-02 -5.128081142902374268e-02 3.238593637943267822e-01 1.047021709382534027e-02 6.894147396087646484e-02 2.451881766319274902e-01 2.208226323127746582e-01 -1.991411298513412476e-01 -1.086821779608726501e-01 1.987449675798416138e-01 1.766932010650634766e-02 2.416856959462165833e-02 6.668259948492050171e-02 2.809696793556213379e-01 1.277797967195510864e-01 -5.867695063352584839e-02 -1.307763904333114624e-01 3.190458416938781738e-01 -2.050339281558990479e-01 9.262774884700775146e-02
1.239563375711441040e-01 -4.954465106129646301e-02 9.592878818511962891e-02 1.705592423677444458e-01 1.530960351228713989e-01 -9.464980661869049072e-02 2.939542531967163086e-01 -2.124432288110256195e-02 -2.227023616433143616e-02 2.182623557746410370e-02 3.429685235023498535e-01 -2.331666499376296997e-01 -5.190742388367652893e-02 -1.129753142595291138e-02 2.675027847290039062e-01 -1.659062504768371582e-01 3.581607341766357422e-01 1.768064498901367188e-01 -3.915676102042198181e-02 1.847877725958824158e-02 -1.300822794437408447e-01 1.763397157192230225e-01 5.417181551456451416e-02 3.916699439287185669e-02 -1.597478538751602173e-01 1.845942586660385132e-01 -1.140080243349075317e-01 -1.829058825969696045e-01 -1.719305105507373810e-02 3.209394216537475586e-01 -9.223166853189468384e-03 3.555687069892883301e-01
4.555428028106689453e-01 -1.329214721918106079e-01 6.441541761159896851e-02 8.219085633754730225e-02 -2.662699222564697266e-01 1.499575078487396240e-01 -2.862363681197166443e-02 1.004991382360458374e-01 -5.249841138720512390e-02 -2.398443175479769707e-03 3.440488874912261963e-01 5.644650384783744812e-02 -2.246736316010355949e-03 -4.529883712530136108e-02 7.829176634550094604e-02 -2.364085763692855835e-01 2.059642523527145386e-01 1.900490522384643555e-01 -1.702884435653686523e-01 5.587315186858177185e-02 2.283720374107360840e-01 -3.304750099778175354e-02 -1.067113131284713745e-01 -5.763904377818107605e-02 -2.626146972179412842e-01 5.026604235172271729e-02 8.557782322168350220e-02 -1.342334970831871033e-02 -3.502244949340820312e-01 2.370866835117340088e-01 1.618962138891220093e-01 -9.229458123445510864e-02
2.907834649085998535e-01 7.416939828544855118e-03 3.031463325023651123e-01 -1.051529049873352051e-01 -1.472264826297760010e-01 -1.037775799632072449e-01 3.279412388801574707e-01 2.632594108581542969e-01 -1.327933520078659058e-01 -5.334028229117393494e-02 4.107016324996948242e-02 8.522468060255050659e-02 2.836778759956359863e-02 1.469830125570297241e-01 1.489909142255783081e-01 -3.126954287290573120e-02 4.231328964233398438e-01 9.090267866849899292e-02 1.846679151058197021e-01 -1.888315565884113312e-02 -2.959657311439514160e-01 9.759975224733352661e-02 -2.519283592700958252e-01 5.517687648534774780e-02 6.241768598556518555e-02 -8.959970623254776001e-02 1.351027041673660278e-01 -1.337168067693710327e-01 -2.375978827476501465e-01 -5.809547007083892822e-02 -8.818683028221130371e-02 -1.645157486200332642e-01
2.312353998422622681e-01 -1.755152493715286255e-01 -1.773487776517868042e-01 3.262009322643280029e-01 3.320572674274444580e-01 5.806942284107208252e-02 -2.157767415046691895e-01 -4.928947985172271729e-02 -7.399829477071762085e-02 -8.747153729200363159e-02 1.312630772590637207e-01 3.588785603642463684e-02 9.911081194877624512e-02 8.690104633569717407e-02 2.871408760547637939e-01 2.639698050916194916e-02 1.113849133253097534e-01 2.999670505523681641e-01 1.283438950777053833e-01 -9.861894696950912476e-02 1.428274065256118774e-02 1.205412223935127258e-01 -1.407209634780883789e-01 -8.407841622829437256e-02 2.089727073907852173e-01 2.024369239807128906e-01 -7.421134412288665771e-02 -1.913946270942687988e-01 -2.343044728040695190e-01 2.716159522533416748e-01 -1.064386144280433655e-01 -2.146915793418884277e-01
3.101575076580047607e-01 -8.909013122320175171e-02 9.629284590482711792e-02 -1.147766560316085815e-01 5.683080479502677917e-02 3.592121303081512451e-01 1.448312699794769287e-01 1.603752821683883667e-01 7.716856896877288818e-02 -3.380004465579986572e-01 3.516491353511810303e-01 -1.262694299221038818e-01 2.902417778968811035e-01 -7.146012783050537109e-02 -3.015835285186767578e-01 3.350809589028358459e-02 5.780931562185287476e-02 1.482118815183639526e-01 5.817586183547973633e-02 6.362617760896682739e-02 -2.218580245971679688e-02 -9.139358252286911011e-02 -9.334372356534004211e-03 6.458409875631332397e-02 -1.491716876626014709e-02 2.047732174396514893e-01 3.955702483654022217e-02 8.959619700908660889e-02 -3.856882750988006592e-01 -2.031514793634414673e-02 -2.112263999879360199e-02 -7.766240835189819336e-02
2.293287068605422974e-01 -8.523176610469818115e-02 -1.634767651557922363e-02 -2.141015417873859406e-02 -2.564336359500885010e-01 -1.277054995298385620e-01 -8.420533686876296997e-02 7.661085575819015503e-02 -1.671730726957321167e-01 -1.636059209704399109e-02 2.314892560243606567e-01 -2.647066414356231689e-01 2.546194791793823242e-01 4.945196956396102905e-02 1.294973194599151611e-01 4.707142412662506104e-01 -5.912670120596885681e-02 2.760484218597412109e-01 4.765222966670989990e-02 -5.859263241291046143e-02 1.189293712377548218e-01 9.906748682260513306e-02 -2.446709722280502319e-01 -2.536263316869735718e-02 -1.664343290030956268e-02 2.446065992116928101e-01 8.061764389276504517e-02 -1.833490729331970215e-01 -3.360826075077056885e-01 3.295406326651573181e-02 -4.513949900865554810e-02 -2.708320878446102142e-02
1.862579882144927979e-01 -9.151458740234375000e-02 -1.093203872442245483e-01 2.355019748210906982e-01 8.949117362499237061e-02 9.135632961988449097e-02 5.367936491966247559e-01 2.514662034809589386e-02 -1.746909469366073608e-01 2.152543887495994568e-02 1.628884524106979370e-01 -2.682005763053894043e-01 -7.996076717972755432e-03 9.060967713594436646e-02 2.119470834732055664e-01 -6.068043410778045654e-02 8.172345906496047974e-02 1.016990933567285538e-02 -9.442660957574844360e-02 1.180364564061164856e-01 -2.132852375507354736e-02 -9.805069118738174438e-02 2.420678138732910156e-01 6.094524636864662170e-02 -7.322541624307632446e-02 4.995828568935394287e-01 1.360829025506973267e-01 -5.956058576703071594e-02 -6.891991943120956421e-02 2.435864647850394249e-03 1.022534519433975220e-01 -6.189208477735519409e-02
1.658551096916198730e-01 9.815635159611701965e-03 -1.133039221167564392e-01 1.533330231904983521e-01 -8.978349715471267700e-02 2.505827546119689941e-01 2.143277376890182495e-01 2.565315961837768555e-01 -1.688313670456409454e-02 1.086233481764793396e-01 4.808991253376007080e-01 -7.276967912912368774e-02 -2.886382639408111572e-01 -3.887071460485458374e-02 1.071462482213973999e-01 -1.301538050174713135e-01 -9.744933247566223145e-02 3.706487268209457397e-02 8.631063252687454224e-02 -2.544127106666564941e-01 -6.875057518482208252e-02 1.578156948089599609e-01 -3.724588826298713684e-02 -1.478758752346038818e-01 -3.028345108032226562e-01 1.171799749135971069e-01 6.260100752115249634e-02 -1.152955442667007446e-01 -3.402393162250518799e-01 -9.951356332749128342e-04 -3.117853403091430664e-02 -1.274448484182357788e-01
4.065872430801391602e-01 1.394597068428993225e-02 2.110597640275955200e-01 3.775325119495391846e-01 3.688873350620269775e-02 1.626537740230560303e-01 2.912628054618835449e-01 1.013165488839149475e-01 3.298213332891464233e-02 2.773075699806213379e-01 7.030760496854782104e-02 -1.773387938737869263e-02 1.521707028150558472e-01 1.245442330837249756e-01 -6.604835391044616699e-02 -1.639398038387298584e-01 2.789238691329956055e-01 -4.183331876993179321e-02 -1.717462837696075439e-01 -3.404879942536354065e-02 -1.153143644332885742e-01 2.391370944678783417e-02 -9.383174777030944824e-02 8.796246349811553955e-02 2.703386247158050537e-01 2.127171307802200317e-01 6.323838979005813599e-02 1.959113404154777527e-03 -1.118798330426216125e-01 8.320888131856918335e-02 -2.529031932353973389e-01 1.581061333417892456e-01
2.182252258062362671e-01 -1.491494476795196533e-01 -2.101703137159347534e-01 3.470794484019279480e-02 1.237843707203865051e-01 1.241587325930595398e-01 1.556847691535949707e-01 1.929582059383392334e-01 -8.797874301671981812e-02 -2.155487388372421265e-01 8.471428602933883667e-02 -8.726195245981216431e-02 3.404605761170387268e-02 -4.528215155005455017e-02 1.810993254184722900e-02 -1.953214406967163086e-01 3.793120384216308594e-01 1.100978925824165344e-01 6.628999859094619751e-02 -3.245037794113159180e-01 1.651317477226257324e-01 -3.077147305011749268e-01 -8.624117076396942139e-02 -2.661110162734985352e-01 -2.110001295804977417e-01 -1.418950222432613373e-02 -1.682153493165969849e-01 -1.005347073078155518e-01 -3.185003697872161865e-01 3.123964369297027588e-02 -9.446257352828979492e-02 -1.466061472892761230e-01
4.547267258167266846e-01 -1.555103361606597900e-01 5.894349142909049988e-02 2.076901495456695557e-01 -2.816888988018035889e-01 1.298904120922088623e-01 -2.008619755506515503e-01 1.661511510610580444e-01 -1.161200255155563354e-01 -3.528723418712615967e-01 1.859501898288726807e-01 -3.564622253179550171e-02 -1.480630785226821899e-02 1.568200886249542236e-01 3.716460615396499634e-02 -5.273641645908355713e-02 1.752294450998306274e-01 2.050553411245346069e-01 4.359078034758567810e-02 4.047874361276626587e-02 1.701053231954574585e-01 -6.280755996704101562e-02 -9.695038199424743652e-03 -1.842900514602661133e-01 -1.439772993326187134e-01 -7.781393826007843018e-02 1.923140585422515869e-01 -8.690778166055679321e-02 -2.916607856750488281e-01 2.015481293201446533e-01 9.526596963405609131e-02 -7.822490483522415161e-02
2.382706105709075928e-01 -9.300849586725234985e-02 1.719492971897125244e-01 7.858590222895145416e-03 -5.900489538908004761e-02 -1.649186946451663971e-02 8.149745315313339233e-02 1.355481147766113281e-01 1.978345364332199097e-01 -1.473623812198638916e-01 1.708106994628906250e-01 -2.483984827995300293e-01 -8.181112259626388550e-02 -1.595109514892101288e-02 1.396653950214385986e-01 3.107422292232513428e-01 1.173109412193298340e-01 2.718314826488494873e-01 -5.767184309661388397e-03 1.037446856498718262e-01 -2.240668237209320068e-01 -1.967062056064605713e-01 6.811757385730743408e-02 -1.502864956855773926e-01 1.936629265546798706e-01 1.505664139986038208e-01 2.406119182705879211e-02 -9.693346172571182251e-02 -4.469026625156402588e-01 1.442995071411132812e-01 -2.577151954174041748e-01 1.724670380353927612e-01
5.624066665768623352e-02 2.445625960826873779e-01 8.353652060031890869e-02 1.222426742315292358e-01 -2.690294981002807617e-01 1.915136128664016724e-01 1.472839862108230591e-01 3.265804052352905273e-01 -1.039066463708877563e-01 3.821471007540822029e-03 2.937170267105102539e-01 -6.120397895574569702e-02 1.317808926105499268e-01 7.030151039361953735e-02 1.245344728231430054e-01 3.065683543682098389e-01 -1.819304563105106354e-02 2.326978147029876709e-01 -1.021785438060760498e-01 2.598559856414794922e-02 1.966904997825622559e-01 -9.441851638257503510e-03 -1.895952224731445312e-01 -1.110608652234077454e-01 -2.810891568660736084e-01 1.434963643550872803e-01 1.462873220443725586e-01 -2.283390238881111145e-02 -3.865221142768859863e-01 1.464899331331253052e-01 -6.263627670705318451e-03 9.334072237834334373e-04
3.737511336803436279e-01 1.514454334974288940e-01 3.251958191394805908e-01 2.847407162189483643e-01 7.611158490180969238e-02 2.625770270824432373e-01 1.016914248466491699e-01 1.245591863989830017e-01 6.762406229972839355e-02 1.119239255785942078e-01 2.000896781682968140e-01 -1.087521687150001526e-01 1.586625128984451294e-01 2.020580619573593140e-01 -1.086448971182107925e-02 -5.901767313480377197e-02 3.074209988117218018e-01 2.032489627599716187e-01 -3.161884844303131104e-01 -3.724360838532447815e-02 -1.695728451013565063e-01 5.320586636662483215e-02 -1.841177642345428467e-01 -5.916503071784973145e-02 -1.347781717777252197e-01 4.450788348913192749e-02 -1.490317732095718384e-01 -1.232992634177207947e-01 -7.360538840293884277e-02 -1.585552096366882324e-01 1.300435662269592285e-01 1.378014404326677322e-02
2.025801129639148712e-02 -1.724305748939514160e-01 -2.483549416065216064e-01 2.611921429634094238e-01 1.042298786342144012e-02 8.381793648004531860e-02 -1.805151812732219696e-02 2.684034109115600586e-01 3.276040311902761459e-03 -8.124980330467224121e-02 2.501850724220275879e-01 9.128884226083755493e-02 1.718663722276687622e-01 2.567198872566223145e-01 1.515283882617950439e-01 1.217221245169639587e-01 1.194819509983062744e-01 2.733262479305267334e-01 -1.680119782686233521e-01 4.076739028096199036e-02 -3.054815828800201416e-01 2.313542552292346954e-02 6.978628039360046387e-02 3.868015855550765991e-02 -1.706718802452087402e-01 -2.955375611782073975e-02 1.340453326702117920e-01 -1.509106904268264771e-01 -2.004000693559646606e-01 4.604406654834747314e-01 5.499275028705596924e-02 -6.832854449748992920e-02
1.503715366125106812e-01 -1.739017069339752197e-01 -1.629960685968399048e-01 3.137067556381225586e-01 2.437090575695037842e-01 1.157790329307317734e-02 1.023368835449218750e-01 1.455865800380706787e-01 -2.358348667621612549e-01 -1.802263408899307251e-01 2.955526113510131836e-01 3.577098622918128967e-02 9.238774329423904419e-02 -3.696327507495880127e-01 5.653617531061172485e-02 3.175095841288566589e-02 3.101163506507873535e-01 2.791985273361206055e-01 6.638330221176147461e-02 1.212804242968559265e-01 4.150548949837684631e-02 2.995461225509643555e-01 -3.450252860784530640e-02 9.607370942831039429e-02 4.837376996874809265e-02 1.002896353602409363e-01 4.296810925006866455e-02 -1.071843057870864868e-01 -1.300569623708724976e-01 1.157138422131538391e-01 -2.608689852058887482e-02 2.303111404180526733e-01
1.136032864451408386e-01 -2.042260915040969849e-01 4.263988882303237915e-02 3.255527615547180176e-01 5.395423993468284607e-02 -4.188710823655128479e-02 -5.148544907569885254e-02 2.072141468524932861e-01 -3.962901532649993896e-01 -9.921418875455856323e-02 4.243731498718261719e-01 9.486839920282363892e-02 3.407219657674431801e-03 -7.770946621894836426e-02 1.473652571439743042e-01 -7.506375759840011597e-02 2.833146154880523682e-01 2.345210015773773193e-01 3.026704117655754089e-02 -2.347587794065475464e-02 6.886311620473861694e-02 4.479661956429481506e-02 8.623545616865158081e-02 -9.255535900592803955e-02 -1.183742508292198181e-01 -1.379389762878417969e-01 2.560365200042724609e-01 -2.443375587463378906e-01 1.097953841090202332e-01 2.071649581193923950e-01 -5.645495280623435974e-02 -1.483402103185653687e-01
1.631293743848800659e-01 -1.963866353034973145e-01 -1.878384687006473541e-02 3.913954496383666992e-01 -8.683613687753677368e-02 1.326167136430740356e-01 -4.653500020503997803e-02 2.934454083442687988e-01 -2.332125306129455566e-01 1.327368710190057755e-02 1.888808161020278931e-01 2.116717994213104248e-01 -1.571776531636714935e-02 1.050643324851989746e-01 1.624221801757812500e-01 7.727874815464019775e-02 -1.742081493139266968e-01 1.154692396521568298e-01 -2.206115871667861938e-01 -3.036614656448364258e-01 -1.722841858863830566e-01 -6.253954768180847168e-02 -2.604775428771972656e-01 2.097155302762985229e-01 6.665462255477905273e-02 1.555055230855941772e-01 2.776604890823364258e-01 -2.150943875312805176e-01 -3.958545625209808350e-02 -1.926615461707115173e-02 -7.268565148115158081e-02 -2.291456912644207478e-04
7.154174894094467163e-02 -2.558134309947490692e-02 -2.973665893077850342e-01 1.645623147487640381e-01 1.212600097060203552e-01 1.037434637546539307e-01 1.839961111545562744e-01 3.368484079837799072e-01 -1.320206671953201294e-01 -1.625546813011169434e-01 2.414900958538055420e-01 -8.091052621603012085e-02 1.097747310996055603e-01 -2.443802542984485626e-02 -4.237747937440872192e-02 -1.472838222980499268e-01 3.640276789665222168e-01 1.557344943284988403e-01 4.264025017619132996e-02 -3.024196326732635498e-01 1.427893936634063721e-01 -1.223292127251625061e-01 -1.132175102829933167e-01 -1.914059221744537354e-01 -7.837744057178497314e-02 1.988710910081863403e-01 -3.784492611885070801e-02 1.308974027633666992e-01 -3.660593032836914062e-01 -1.871063001453876495e-02 -1.574387997388839722e-01 -5.319479852914810181e-02
4.133427143096923828e-01 5.146788805723190308e-02 -9.729497879743576050e-02 3.244014084339141846e-01 -6.207385659217834473e-02 1.265744715929031372e-01 -1.256885677576065063e-01 4.525512084364891052e-02 -3.862605988979339600e-02 1.766967028379440308e-02 2.311304444447159767e-03 5.697599798440933228e-02 2.862346768379211426e-01 2.160205133259296417e-02 1.866877377033233643e-01 1.311488747596740723e-01 4.286168515682220459e-01 1.648016870021820068e-01 -8.375761657953262329e-02 4.735904745757579803e-03 4.293246194720268250e-02 -2.553887665271759033e-01 -5.502732098102569580e-02 -2.483280599117279053e-01 2.172315567731857300e-01 -2.477120608091354370e-02 -7.707357406616210938e-02 -2.080689221620559692e-01 -1.856970638036727905e-01 6.053182855248451233e-02 -2.775652147829532623e-02 2.212373316287994385e-01
-1.896223612129688263e-02 -1.374447345733642578e-02 2.001724578440189362e-02 -1.426655612885951996e-02 -5.694908648729324341e-02 2.292020432651042938e-02 2.463536560535430908e-01 1.354075372219085693e-01 -2.197140753269195557e-01 -5.155526101589202881e-02 4.831648170948028564e-01 -8.988532423973083496e-02 3.103845417499542236e-01 4.743598401546478271e-02 5.156105756759643555e-02 -2.760231196880340576e-01 1.051460951566696167e-01 1.916943043470382690e-01 -9.705185145139694214e-02 -2.890010923147201538e-02 -9.702914953231811523e-02 -2.009019702672958374e-01 -3.882678598165512085e-02 1.502086524851620197e-03 -2.639971673488616943e-01 1.462155766785144806e-02 1.704820245504379272e-01 -2.781720757484436035e-01 -3.793976902961730957e-01 -5.179890617728233337e-02 9.303011000156402588e-02 -7.198918610811233521e-02
1.714652925729751587e-01 -6.428133696317672729e-02 1.585927605628967285e-01 1.310144215822219849e-01 -1.138059142976999283e-02 1.200152337551116943e-01 8.108051866292953491e-02 3.252900540828704834e-01 1.092092022299766541e-01 -3.799814283847808838e-01 3.245954513549804688e-01 -2.272723317146301270e-01 -1.598091870546340942e-01 -1.287567466497421265e-01 1.378008425235748291e-01 -1.607507914304733276e-01 -4.208004393149167299e-04 2.495500147342681885e-01 1.902777999639511108e-01 -3.001033365726470947e-01 -6.548668444156646729e-02 -3.054258599877357483e-02 -1.829103566706180573e-02 1.569469571113586426e-01 2.810840681195259094e-02 1.927476972341537476e-01 5.027381330728530884e-02 -1.471392065286636353e-02 -2.872971594333648682e-01 -1.156359463930130005e-01 -6.848664581775665283e-02 -1.921897530555725098e-01
4.717390239238739014e-02 -5.164340510964393616e-02 -1.026533991098403931e-01 1.757147312164306641e-01 -1.008466002531349659e-03 7.892534136772155762e-02 2.823207378387451172e-01 2.723905146121978760e-01 2.065658196806907654e-02 -2.616681456565856934e-01 1.866085678339004517e-01 -1.290229111909866333e-01 1.364724338054656982e-02 -8.688328787684440613e-03 -1.127790212631225586e-01 -2.159851193428039551e-01 3.095876276493072510e-01 1.883154958486557007e-01 1.539261490106582642e-01 -3.230573832988739014e-01 -3.180165588855743408e-02 -5.261978507041931152e-02 -2.284560203552246094e-01 -1.708638370037078857e-01 -2.850174605846405029e-01 2.903468310832977295e-01 -9.106522053480148315e-02 8.115489780902862549e-02 -2.551215291023254395e-01 1.931914314627647400e-02 -1.386282444000244141e-01 -6.276059895753860474e-02
3.240706622600555420e-01 2.278389930725097656e-01 -7.073019444942474365e-02 8.221261203289031982e-02 -5.582346022129058838e-02 1.977482251822948456e-02 -9.534860029816627502e-03 2.769389152526855469e-01 -9.946828335523605347e-02 1.288451254367828369e-01 4.655620157718658447e-01 -2.104126960039138794e-01 8.529443293809890747e-02 9.151347726583480835e-02 -1.320511102676391602e-01 -1.465415805578231812e-01 1.593809425830841064e-01 1.656733453273773193e-01 5.095614492893218994e-02 1.907937079668045044e-01 7.078190147876739502e-02 4.982622340321540833e-02 1.112434864044189453e-01 -2.516835629940032959e-01 5.998128280043601990e-02 1.522169858217239380e-01 9.972724318504333496e-02 -1.742871105670928955e-01 -2.811628878116607666e-01 2.326226234436035156e-02 -1.912469267845153809e-01 -2.249775379896163940e-01
1.115132197737693787e-01 -1.742724031209945679e-01 2.417990472167730331e-03 1.403795629739761353e-01 1.186115145683288574e-01 1.942128241062164307e-01 5.664750337600708008e-01 -1.386599838733673096e-01 -1.450109481811523438e-01 -5.014890432357788086e-02 2.373990416526794434e-01 8.179072290658950806e-02 5.401748046278953552e-02 2.103992253541946411e-01 1.600040793418884277e-01 8.134064823389053345e-02 1.767968982458114624e-01 1.396833211183547974e-01 -9.713996201753616333e-02 -8.341255038976669312e-02 8.078408986330032349e-02 -1.393638700246810913e-01 -3.359375521540641785e-02 1.175043731927871704e-01 7.926096767187118530e-02 1.297498047351837158e-01 -2.498815506696701050e-01 -1.263845115900039673e-01 -1.873724162578582764e-01 2.752318382263183594e-01 1.596155911684036255e-01 1.834767460823059082e-01
2.982239723205566406e-01 -1.345283091068267822e-01 1.117890402674674988e-01 1.576234996318817139e-01 4.905185475945472717e-02 4.389144107699394226e-02 -1.156686767935752869e-01 1.253587901592254639e-01 -1.386657357215881348e-01 -9.565954655408859253e-02 1.823590695858001709e-01 -3.216862380504608154e-01 1.765245199203491211e-02 2.173349559307098389e-01 1.546974629163742065e-01 8.833978325128555298e-02 1.860646456480026245e-01 -1.437948457896709442e-02 -1.605549007654190063e-01 -1.009588912129402161e-01 3.111338801681995392e-02 2.798628807067871094e-01 -1.672890782356262207e-01 -4.038444161415100098e-02 2.072647511959075928e-01 5.156052857637405396e-02 2.410050183534622192e-01 -5.188602209091186523e-01 -1.175427138805389404e-01 -8.535510860383510590e-03 -2.919799834489822388e-02 -1.021546348929405212e-01
1.012701839208602905e-01 -2.251111268997192383e-01 6.813929229974746704e-02 5.450469255447387695e-01 -5.136562883853912354e-02 -5.881690420210361481e-03 -1.293651312589645386e-01 1.415311396121978760e-01 3.236146643757820129e-02 -1.539772599935531616e-01 2.743507027626037598e-01 -1.490079164505004883e-01 1.311868727207183838e-01 -9.228844195604324341e-03 4.930582270026206970e-02 7.321993261575698853e-02 -1.945067644119262695e-01 3.685325384140014648e-01 5.622776597738265991e-02 -7.916107773780822754e-02 -8.597511053085327148e-02 -1.375492103397846222e-02 -1.351865287870168686e-02 -7.159129530191421509e-02 -1.846816986799240112e-01 2.634631991386413574e-01 1.600049883127212524e-01 -2.209749668836593628e-01 -1.935830414295196533e-01 9.064532816410064697e-02 1.706518977880477905e-01 -4.318170621991157532e-02
2.734814286231994629e-01 -7.752881944179534912e-02 8.742574602365493774e-03 3.596214950084686279e-01 4.484990239143371582e-02 -4.691316932439804077e-02 2.773867845535278320e-01 -2.124816924333572388e-02 -2.198327928781509399e-01 -1.915688663721084595e-01 1.158591508865356445e-01 -1.331837624311447144e-01 -1.981465965509414673e-01 -1.578155159950256348e-01 -5.090714991092681885e-02 -1.504765301942825317e-01 2.519139051437377930e-01 9.139045327901840210e-02 6.819920241832733154e-02 1.369618624448776245e-01 -4.393973201513290405e-02 -1.139656007289886475e-01 -3.832976520061492920e-01 -2.502421662211418152e-02 4.551153630018234253e-02 2.146218419075012207e-01 2.615870833396911621e-01 2.527688071131706238e-02 -1.998344361782073975e-01 2.691814899444580078e-01 -8.828155696392059326e-02 8.675158023834228516e-02
3.495534509420394897e-02 -9.033616632223129272e-03 2.203061990439891815e-02 8.141350001096725464e-03 1.129052042961120605e-01 1.015294939279556274e-01 2.886280119419097900e-01 2.311612069606781006e-01 -2.687329351902008057e-01 1.213917508721351624e-01 1.412359531968832016e-02 -2.174421399831771851e-01 6.190088391304016113e-02 -1.022231299430131912e-02 9.630516916513442993e-02 4.236652329564094543e-02 4.398379027843475342e-01 2.145274877548217773e-01 -1.248499453067779541e-01 -2.421367317438125610e-01 8.268674463033676147e-02 2.800125479698181152e-01 9.081608057022094727e-02 1.369308978319168091e-01 1.007404327392578125e-01 2.268104702234268188e-01 1.875826567411422729e-01 -2.822782471776008606e-02 -2.597721815109252930e-01 1.427077408879995346e-02 -3.103403747081756592e-01 -3.737148642539978027e-02
3.864025771617889404e-01 -1.655184924602508545e-01 1.199814826250076294e-01 1.804718375205993652e-01 1.594109646975994110e-02 3.174347802996635437e-02 4.841078817844390869e-02 1.512483507394790649e-01 -1.906349211931228638e-01 -1.008562743663787842e-01 5.509359017014503479e-02 2.526332158595323563e-03 -2.476104199886322021e-01 -2.550793066620826721e-02 -2.657860219478607178e-01 -8.338038623332977295e-02 7.738300412893295288e-02 7.305811345577239990e-02 -2.662126123905181885e-01 9.858616627752780914e-03 -2.276937663555145264e-01 -2.584087550640106201e-01 3.473903238773345947e-02 1.556335133500397205e-03 -2.369051985442638397e-02 -4.127695411443710327e-02 -2.972994744777679443e-02 -4.854175448417663574e-01 -2.566976845264434814e-01 1.245254799723625183e-01 -1.655592918395996094e-01 -1.050145924091339111e-01
1.125711277127265930e-01 -1.009016707539558411e-01 -3.429863154888153076e-01 2.120717614889144897e-01 2.469908148050308228e-01 9.194234758615493774e-02 -8.658558875322341919e-02 1.052971631288528442e-01 -8.029180765151977539e-02 -1.155326049774885178e-02 -5.809435155242681503e-03 2.037673955783247948e-03 1.603523492813110352e-01 4.572186991572380066e-02 1.261806860566139221e-02 -4.176824353635311127e-03 1.897222846746444702e-01 5.389835238456726074e-01 8.627440780401229858e-02 -1.555601358413696289e-01 4.364157095551490784e-03 3.437292575836181641e-02 -3.104149401187896729e-01 8.210609108209609985e-02 6.160620599985122681e-02 -1.613928563892841339e-02 -2.417020872235298157e-02 -2.730705738067626953e-01 -2.926512956619262695e-01 2.474769651889801025e-01 5.642373859882354736e-02 1.310924626886844635e-02
1.418743431568145752e-01 2.340131849050521851e-01 1.375190168619155884e-01 2.966637909412384033e-01 -2.688869535923004150e-01 2.899615168571472168e-01 2.577098608016967773e-01 3.588930368423461914e-01 -2.475667297840118408e-01 -3.381673246622085571e-02 4.835036024451255798e-02 -1.142787933349609375e-01 1.620339155197143555e-01 2.282209135591983795e-02 7.013588398694992065e-02 1.805226057767868042e-01 2.250921577215194702e-01 -7.616716623306274414e-02 -2.125756591558456421e-01 -1.103343740105628967e-01 9.890253841876983643e-02 1.447636168450117111e-02 -1.914384067058563232e-01 1.297209598124027252e-02 -1.576835662126541138e-01 1.157484576106071472e-01 1.973543018102645874e-01 -3.746392205357551575e-02 -2.263982743024826050e-01 2.308919094502925873e-03 6.842192262411117554e-03 -1.841683387756347656e-01
5.001000761985778809e-01 1.611711643636226654e-02 5.108543857932090759e-02 3.323926776647567749e-02 2.391183972358703613e-01 -1.527275890111923218e-01 2.661347091197967529e-01 1.938536614179611206e-01 -2.296781167387962341e-02 -6.196212396025657654e-02 -1.596110910177230835e-01 -1.223176568746566772e-01 1.361406743526458740e-01 1.573111414909362793e-01 2.882429063320159912e-01 8.415582776069641113e-02 3.772039115428924561e-01 2.099977284669876099e-01 -2.561466395854949951e-02 -2.094108797609806061e-02 9.239882975816726685e-02 -1.399030685424804688e-01 1.128206849098205566e-01 1.087981387972831726e-01 -6.791894137859344482e-02 2.144147157669067383e-01 1.109268739819526672e-01 -1.073589548468589783e-01 -5.698435381054878235e-02 5.992951989173889160e-02 3.655626624822616577e-02 -2.366837412118911743e-01
1.775824874639511108e-01 -9.454395622014999390e-03 -1.573569886386394501e-02 -1.274400502443313599e-01 -6.466631591320037842e-02 7.101978361606597900e-02 1.519244313240051270e-01 2.040745615959167480e-01 6.751129776239395142e-02 1.502169668674468994e-01 3.048816621303558350e-01 -3.427229821681976318e-01 2.297251820564270020e-01 -1.076703295111656189e-01 7.874760031700134277e-02 1.880061626434326172e-01 2.814173996448516846e-01 -1.451047658920288086e-01 -1.089677661657333374e-01 2.575135789811611176e-02 2.184592746198177338e-02 -2.315512672066688538e-02 1.266755312681198120e-01 -5.004585906863212585e-02 1.829595714807510376e-01 2.821637094020843506e-01 -1.105110049247741699e-01 -3.146353960037231445e-01 -1.622724235057830811e-01 2.107255719602108002e-02 -3.460866510868072510e-01 -1.768635958433151245e-01
1.036379784345626831e-01 -1.067999824881553650e-01 -6.870913505554199219e-02 1.124676391482353210e-01 9.765040874481201172e-02 -3.818679600954055786e-02 1.883810572326183319e-02 -4.053141176700592041e-02 5.967706814408302307e-02 5.901075154542922974e-02 8.672909438610076904e-02 -2.301265299320220947e-01 2.551087141036987305e-01 9.451267123222351074e-02 1.570618599653244019e-01 1.716935783624649048e-01 1.997085660696029663e-01 2.574216425418853760e-01 2.182121202349662781e-02 -4.428343474864959717e-02 9.786252630874514580e-04 2.395035177469253540e-01 -2.769418656826019287e-01 1.162544116377830505e-01 5.474596843123435974e-02 9.678830206394195557e-02 1.800282150506973267e-01 -5.428372025489807129e-01 -3.021996319293975830e-01 8.596540987491607666e-02 -1.007828041911125183e-01 -2.175473570823669434e-01
1.689886152744293213e-01 -1.775683909654617310e-01 1.448204517364501953e-01 2.055432647466659546e-01 8.314508944749832153e-02 6.106859818100929260e-02 8.025842159986495972e-02 2.946575582027435303e-01 -3.473151624202728271e-01 -2.567297779023647308e-02 3.667716085910797119e-01 -3.197095096111297607e-01 -8.551781624555587769e-02 2.557480521500110626e-02 1.275951266288757324e-01 5.673020612448453903e-03 -1.350567936897277832e-01 2.291235327720642090e-01 -2.650847434997558594e-01 -1.865545958280563354e-01 1.506460756063461304e-01 -1.550927162170410156e-01 1.257871557027101517e-02 1.698233038187026978e-01 -2.696913480758666992e-01 1.830476969480514526e-01 2.664029598236083984e-02 -3.019371628761291504e-02 1.630956493318080902e-02 -5.889059603214263916e-02 -1.608379632234573364e-01 3.822395950555801392e-02
3.311254084110260010e-01 -1.078003868460655212e-01 -4.852906335145235062e-03 1.013410016894340515e-01 -9.317929297685623169e-02 1.204535514116287231e-01 3.194862306118011475e-01 3.540514707565307617e-01 -2.785900235176086426e-01 -6.228310987353324890e-02 4.167348742485046387e-01 -2.164038121700286865e-01 3.498851880431175232e-02 -7.224281318485736847e-03 -3.780230134725570679e-02 -2.962695807218551636e-02 -1.563406665809452534e-03 3.392985761165618896e-01 -1.831399202346801758e-01 5.550149083137512207e-02 1.874704509973526001e-01 -4.549511522054672241e-02 9.747684816829860210e-04 -5.304729193449020386e-02 -1.110992357134819031e-01 -7.287761569023132324e-02 4.452221468091011047e-02 -1.425041705369949341e-01 1.440165489912033081e-01 1.024916395545005798e-02 -2.371822297573089600e-01 -5.857536196708679199e-02
3.630253970623016357e-01 -3.182718530297279358e-02 1.206164732575416565e-01 1.867063343524932861e-01 1.507533192634582520e-01 4.223227128386497498e-02 1.422225832939147949e-01 1.310324221849441528e-01 4.836446791887283325e-02 3.110633045434951782e-02 -1.047632619738578796e-01 -3.221864253282546997e-02 4.768653512001037598e-01 1.892964094877243042e-01 1.950783580541610718e-01 3.172440528869628906e-01 -5.529652116820216179e-04 1.067077890038490295e-01 6.078867986798286438e-02 -2.535628080368041992e-01 6.017225608229637146e-02 4.586511850357055664e-02 -8.559001982212066650e-02 1.058630645275115967e-02 4.997378960251808167e-02 -2.470889501273632050e-02 -6.676133722066879272e-02 -7.938315719366073608e-02 -4.420133233070373535e-01 5.771094933152198792e-02 -1.580788344144821167e-01 -9.236826002597808838e-02
3.463532626628875732e-01 8.145319670438766479e-02 2.524050772190093994e-01 1.918153911828994751e-01 6.204006820917129517e-02 -1.588250510394573212e-02 -3.749766573309898376e-02 8.866290003061294556e-02 6.538008153438568115e-02 -4.516577348113059998e-02 2.548167109489440918e-01 -1.858794242143630981e-01 7.675688713788986206e-02 3.246449828147888184e-01 -1.866364327725023031e-04 9.334306418895721436e-02 2.787291705608367920e-01 1.183474808931350708e-01 -1.158977597951889038e-01 -1.889775991439819336e-01 7.863892614841461182e-02 1.461278200149536133e-01 -6.310360133647918701e-02 1.120380461215972900e-01 1.318817734718322754e-01 -4.957030341029167175e-02 1.432628929615020752e-01 -5.288643240928649902e-01 -8.707863092422485352e-02 -3.376333788037300110e-02 6.035114452242851257e-02 -1.280198693275451660e-01
4.628190994262695312e-01 6.848916411399841309e-02 1.340323965996503830e-02 -1.905430294573307037e-02 2.578715384006500244e-01 1.389569975435733795e-02 3.526326119899749756e-01 1.578886508941650391e-01 -3.286726772785186768e-03 -9.957455098628997803e-02 -1.548438817262649536e-01 -2.390710562467575073e-01 1.541672646999359131e-01 2.151080667972564697e-01 3.722877800464630127e-01 6.665122509002685547e-02 1.967128366231918335e-01 2.121571302413940430e-01 5.765799432992935181e-02 7.555503398180007935e-02 1.600587368011474609e-01 -7.638175785541534424e-02 2.823614701628684998e-02 -2.840470895171165466e-02 -1.571301370859146118e-01 1.592334657907485962e-01 -2.507361816242337227e-03 -1.202493607997894287e-01 -1.882801800966262817e-01 1.023419722914695740e-01 -6.371678318828344345e-03 -1.555211693048477173e-01
4.301827251911163330e-01 -2.014440894126892090e-01 -6.535963714122772217e-02 3.447327315807342529e-01 7.045637071132659912e-02 2.128488011658191681e-02 1.538407802581787109e-01 -7.943128794431686401e-02 -2.510668635368347168e-01 -3.220688104629516602e-01 9.557425975799560547e-02 -1.884244680404663086e-01 -9.383356571197509766e-02 1.516347676515579224e-01 -7.449559867382049561e-02 1.395428776741027832e-01 4.352544620633125305e-02 1.769497431814670563e-02 2.560106664896011353e-02 1.824778877198696136e-02 -4.442424699664115906e-02 -1.418825387954711914e-01 -3.006340563297271729e-01 -3.818152472376823425e-02 4.835357889533042908e-02 2.153555452823638916e-01 1.259936690330505371e-01 9.225111454725265503e-02 -3.092617392539978027e-01 2.318593710660934448e-01 -2.631549909710884094e-02 -8.545637130737304688e-02
1.405762583017349243e-01 7.145733386278152466e-02 6.151800975203514099e-03 1.017692387104034424e-01 4.740160331130027771e-02 1.208537518978118896e-01 1.815817058086395264e-01 3.421046733856201172e-01 1.454896926879882812e-01 -1.643346101045608521e-01 1.285863369703292847e-01 -1.532607376575469971e-01 -1.536313742399215698e-01 -1.055890396237373352e-01 1.705654710531234741e-02 -3.174403607845306396e-01 1.357908248901367188e-01 3.304970264434814453e-01 1.419435888528823853e-01 -2.788695693016052246e-01 -9.400651603937149048e-02 -9.527761489152908325e-02 -2.127854079008102417e-01 -1.815210133790969849e-01 -1.044578552246093750e-01 3.322252333164215088e-01 -7.268887758255004883e-02 8.938208222389221191e-02 -3.198569416999816895e-01 5.618104338645935059e-02 -6.332258880138397217e-02 -9.006287902593612671e-02
1.106941923499107361e-01 -1.982811689376831055e-01 2.230439186096191406e-01 1.206467673182487488e-01 1.104021370410919189e-01 3.454830870032310486e-02 1.390450745820999146e-01 2.229537963867187500e-01 -3.145248293876647949e-01 -2.175847813487052917e-02 3.059581220149993896e-01 1.584418118000030518e-01 1.100708991289138794e-01 -1.010576933622360229e-01 4.453147649765014648e-01 8.592876046895980835e-02 -3.751385584473609924e-02 2.631122767925262451e-01 -2.883375883102416992e-01 -1.865037083625793457e-01 1.297811716794967651e-01 2.679231390357017517e-02 -9.312283247709274292e-02 -8.320748805999755859e-02 6.763231754302978516e-02 1.458473503589630127e-01 -1.505059003829956055e-01 -1.683497130870819092e-01 -1.186500117182731628e-01 1.674694716930389404e-01 1.519390940666198730e-02 -1.210967600345611572e-01
1.394336372613906860e-01 9.556193649768829346e-02 -4.800529778003692627e-02 3.641434907913208008e-01 -1.231024861335754395e-01 6.436028052121400833e-03 5.135094523429870605e-01 2.290800809860229492e-01 -3.349420800805091858e-02 -3.204786032438278198e-02 1.877000778913497925e-01 -1.464178711175918579e-01 1.012833192944526672e-01 2.590551972389221191e-01 2.830317914485931396e-01 -1.813213080167770386e-01 4.754886031150817871e-02 -1.733076572418212891e-01 3.738605603575706482e-02 1.100536212325096130e-01 -4.752668738365173340e-02 -9.022880345582962036e-02 9.644160419702529907e-02 -6.153034418821334839e-02 6.378134340047836304e-02 2.917693555355072021e-01 -3.650940582156181335e-02 -1.260592192411422729e-01 -9.607151895761489868e-02 1.297080963850021362e-01 1.796858198940753937e-02 -2.321509718894958496e-01
3.430008590221405029e-01 -1.858230493962764740e-02 -6.165684759616851807e-02 1.784512549638748169e-01 -7.988829910755157471e-02 8.735140785574913025e-03 -2.114896029233932495e-01 2.191529721021652222e-01 6.278302054852247238e-03 2.510123848915100098e-01 2.361949235200881958e-01 -1.320248693227767944e-01 3.466124236583709717e-01 -4.774403572082519531e-02 2.313001155853271484e-01 2.519190311431884766e-01 6.144095957279205322e-02 3.330508768558502197e-01 1.158352568745613098e-01 4.911689460277557373e-02 -1.697535254061222076e-02 3.157471492886543274e-02 -2.093802690505981445e-01 -1.106205955147743225e-01 9.415618330240249634e-02 1.722094118595123291e-01 -9.609759598970413208e-02 -1.430319249629974365e-01 -3.304629623889923096e-01 -4.928125068545341492e-02 3.676159307360649109e-02 -4.905041679739952087e-02
-5.816832999698817730e-04 -1.773326657712459564e-02 1.042946875095367432e-01 2.259099036455154419e-01 5.326306074857711792e-02 5.002719163894653320e-02 4.007272720336914062e-01 2.016048133373260498e-01 -2.402997612953186035e-01 -4.709193110466003418e-02 3.211696445941925049e-01 -3.097860515117645264e-01 6.234322115778923035e-02 1.175366267561912537e-01 -1.815540641546249390e-01 1.116107124835252762e-02 1.747018247842788696e-01 3.998664319515228271e-01 -1.441146731376647949e-01 -1.127780005335807800e-01 2.251323610544204712e-01 -1.328154932707548141e-02 -1.916480623185634613e-02 2.143698930740356445e-01 -9.364578872919082642e-02 -1.267047822475433350e-01 5.730173736810684204e-02 -1.951251178979873657e-01 -3.999722376465797424e-02 -8.012735843658447266e-02 -1.538565754890441895e-01 -4.880096763372421265e-02
2.819778025150299072e-01 3.323071822524070740e-02 2.855227291584014893e-01 4.689533263444900513e-02 3.125214576721191406e-01 -5.726313591003417969e-02 1.173508241772651672e-01 1.597977429628372192e-01 2.463543228805065155e-02 -1.816804111003875732e-01 1.449981778860092163e-01 -2.878615632653236389e-02 1.684273779392242432e-01 -1.264851987361907959e-01 8.514117449522018433e-02 9.632699191570281982e-02 4.751365259289741516e-02 1.056992709636688232e-01 2.679393589496612549e-01 -1.844708770513534546e-01 -1.529755294322967529e-01 2.856818735599517822e-01 -4.036702215671539307e-01 -1.705644130706787109e-01 2.127880789339542389e-02 1.541409045457839966e-01 7.596857845783233643e-02 9.808930754661560059e-02 -2.435032576322555542e-01 1.955803632736206055e-01 -8.136697113513946533e-02 -1.377141177654266357e-01
3.219797015190124512e-01 3.578214645385742188e-01 7.442577928304672241e-02 -3.031004406511783600e-02 1.918247342109680176e-02 -3.879573196172714233e-03 1.847857832908630371e-01 6.026243790984153748e-02 -1.106380745768547058e-01 1.520385444164276123e-01 1.924296170473098755e-01 -1.182640418410301208e-01 2.932399213314056396e-01 2.470373660326004028e-01 -4.751012846827507019e-02 -1.339145563542842865e-02 4.420141503214836121e-02 1.640382967889308929e-02 3.959122672677040100e-02 -2.880974113941192627e-01 -3.901306167244911194e-02 6.929921358823776245e-02 -7.852822542190551758e-02 -1.690459251403808594e-01 2.581394836306571960e-02 2.823510468006134033e-01 -8.100129663944244385e-02 -4.196411073207855225e-01 -1.666088253259658813e-01 1.112710610032081604e-01 -1.791204512119293213e-01 -1.572220623493194580e-01
2.899946868419647217e-01 -7.815970480442047119e-02 -1.373427957296371460e-01 -1.100772409699857235e-03 1.894879341125488281e-01 2.335230819880962372e-02 1.030677855014801025e-01 3.381506502628326416e-01 -1.477569639682769775e-01 -2.297603189945220947e-01 -1.897865384817123413e-01 -3.302744626998901367e-01 6.951446086168289185e-02 1.721512973308563232e-01 7.699541747570037842e-02 1.754293143749237061e-01 2.491884082555770874e-01 9.510187804698944092e-02 1.997614502906799316e-01 -6.940219085663557053e-03 1.062509194016456604e-01 -1.728583499789237976e-02 -1.375797986984252930e-01 8.070970326662063599e-02 -4.022808000445365906e-02 -5.700869485735893250e-02 1.170488744974136353e-01 -3.143247067928314209e-01 -2.366765737533569336e-01 4.885297268629074097e-02 3.864030167460441589e-02 -3.364955186843872070e-01
1.871081888675689697e-01 1.156497076153755188e-01 -3.798893466591835022e-02 1.430258601903915405e-01 -1.824332475662231445e-01 2.499879747629165649e-01 2.198051959276199341e-01 1.277302801609039307e-01 -4.198853373527526855e-01 -8.133165538311004639e-02 1.040807515382766724e-01 -1.321323812007904053e-01 -2.049086242914199829e-01 -6.930705159902572632e-02 1.024283543229103088e-01 -8.364547975361347198e-03 1.558329463005065918e-01 -3.627228550612926483e-03 -5.943019315600395203e-02 -1.670757532119750977e-01 7.795631140470504761e-02 1.391967833042144775e-01 2.599486708641052246e-02 1.498100012540817261e-01 -3.784066438674926758e-01 3.220612704753875732e-01 2.139253169298171997e-01 1.703792437911033630e-02 -2.983553409576416016e-01 -1.589938066899776459e-02 9.504362195730209351e-02 -7.184305787086486816e-02
2.079455405473709106e-01 -1.098628118634223938e-01 2.237575501203536987e-02 -3.747411305084824562e-03 1.345267891883850098e-01 -2.933134138584136963e-02 2.579849958419799805e-01 5.412549525499343872e-02 -1.779391467571258545e-01 -5.839895084500312805e-02 -4.900431260466575623e-02 -1.321533471345901489e-01 1.782977879047393799e-01 2.408249378204345703e-01 -2.184066362679004669e-02 4.067137464880943298e-02 4.616398811340332031e-01 1.944840997457504272e-01 -1.843566149473190308e-01 -1.189483925700187683e-01 -1.006785482168197632e-01 2.020573914051055908e-01 1.773781627416610718e-01 -3.912638127803802490e-02 3.146872296929359436e-02 2.315706759691238403e-01 -1.947766244411468506e-01 -4.100530967116355896e-02 -2.786195278167724609e-01 3.392780944705009460e-02 -2.168102413415908813e-01 -3.253059387207031250e-01
3.163942694664001465e-01 -2.342732846736907959e-01 1.857000887393951416e-01 1.591896414756774902e-01 8.521887660026550293e-02 2.412753850221633911e-01 -1.723358333110809326e-01 2.743180096149444580e-01 1.378420591354370117e-01 -9.059493988752365112e-02 9.058015793561935425e-02 -2.638846635818481445e-01 -1.279757171869277954e-01 -2.872717380523681641e-01 2.334200292825698853e-01 -1.605333946645259857e-02 1.398180276155471802e-01 -1.481044143438339233e-01 -1.674495339393615723e-01 -1.673093140125274658e-01 -1.976536363363265991e-01 -1.482257395982742310e-01 -1.285761594772338867e-01 -2.132407873868942261e-01 1.447712630033493042e-01 2.082481533288955688e-01 -1.241201907396316528e-01 -1.874610036611557007e-01 -1.015318259596824646e-01 -1.373857259750366211e-02 7.711150497198104858e-02 -6.474151462316513062e-02
2.731877267360687256e-01 -3.740821033716201782e-02 8.521837741136550903e-02 2.356151044368743896e-01 -1.080355048179626465e-01 2.736707590520381927e-02 4.421656727790832520e-01 9.425061754882335663e-03 -3.134464919567108154e-01 1.993246674537658691e-01 1.191893313080072403e-02 -3.823989331722259521e-01 -9.406724944710731506e-03 9.296349436044692993e-02 1.634494662284851074e-01 -1.064579859375953674e-01 -3.210203722119331360e-02 5.252537131309509277e-02 -1.788542792201042175e-02 -1.868457049131393433e-01 -6.438910961151123047e-02 6.754956394433975220e-02 -3.916944190859794617e-02 1.250554174184799194e-01 -4.349141940474510193e-02 2.897731363773345947e-01 -2.146506607532501221e-01 1.112033799290657043e-02 -1.813878566026687622e-01 2.459594756364822388e-01 1.758791059255599976e-01 2.739137969911098480e-02
1.777304261922836304e-01 1.603281358256936073e-03 -1.917693912982940674e-01 1.098431348800659180e-01 4.098361730575561523e-02 1.573605835437774658e-01 1.038671359419822693e-01 1.071562319993972778e-01 -6.715826690196990967e-02 -4.463030025362968445e-02 4.275608956813812256e-01 -1.011321619153022766e-01 -1.462984383106231689e-01 -1.275083795189857483e-02 8.053803443908691406e-02 1.059516519308090210e-01 -5.042130127549171448e-02 1.600682735443115234e-01 2.229615896940231323e-01 -2.304035425186157227e-01 -8.199943602085113525e-02 5.798505619168281555e-02 4.635782539844512939e-02 -9.797165542840957642e-02 -4.209743142127990723e-01 2.575711309909820557e-01 -1.193084865808486938e-01 5.969444662332534790e-02 -4.445141851902008057e-01 5.217619985342025757e-02 2.072783000767230988e-02 -1.309152990579605103e-01
1.137652695178985596e-01 5.510514229536056519e-02 3.266952559351921082e-02 3.978741765022277832e-01 -1.390534341335296631e-01 8.958583930507302284e-04 -4.391990229487419128e-02 -1.146033182740211487e-01 -1.095007881522178650e-01 6.245110929012298584e-02 5.412649363279342651e-02 -3.534664213657379150e-01 9.670415520668029785e-02 -2.653019037097692490e-03 1.498353481292724609e-01 1.979664415121078491e-01 2.737690135836601257e-02 2.632921002805233002e-02 -8.925390243530273438e-02 -1.316352486610412598e-01 1.651376858353614807e-02 -8.835550397634506226e-02 -7.144788280129432678e-03 -1.036485433578491211e-01 -9.686284512281417847e-02 1.145245432853698730e-01 8.854688704013824463e-02 -5.451459884643554688e-01 -3.367435634136199951e-01 2.570036649703979492e-01 -1.338579952716827393e-01 7.066258788108825684e-02
2.695403397083282471e-01 -4.444786533713340759e-02 -2.841875553131103516e-01 -7.260405272245407104e-02 -8.096115291118621826e-02 1.914080977439880371e-01 2.664523422718048096e-01 4.022265076637268066e-01 -1.739901304244995117e-01 -2.801968529820442200e-02 -1.681711822748184204e-01 -2.141740769147872925e-01 -1.958932727575302124e-02 1.632170677185058594e-01 1.697226911783218384e-01 1.662429869174957275e-01 1.860881298780441284e-01 1.230484098196029663e-01 2.158614099025726318e-01 -1.607590764760971069e-01 -1.168551482260227203e-02 1.691353768110275269e-01 -1.084835901856422424e-01 -1.282537430524826050e-01 -2.108263410627841949e-02 4.857029393315315247e-02 2.020340412855148315e-01 -2.261172384023666382e-01 -1.336479187011718750e-01 -5.124364420771598816e-02 -1.093430519104003906e-01 -2.613883316516876221e-01
3.209159150719642639e-02 4.693851619958877563e-02 1.722910255193710327e-01 2.435114830732345581e-01 1.762721389532089233e-01 -1.080323755741119385e-01 1.790722906589508057e-01 5.160207301378250122e-02 -8.988852798938751221e-02 -8.729337155818939209e-02 6.062138080596923828e-02 1.776819974184036255e-01 2.130667120218276978e-02 -5.295680463314056396e-02 1.258164495229721069e-01 7.269398123025894165e-02 2.313908040523529053e-01 8.814281970262527466e-02 -1.805037558078765869e-01 -1.003550887107849121e-01 3.288117945194244385e-01 1.436717063188552856e-01 -1.148298755288124084e-01 -1.509088873863220215e-01 3.771368041634559631e-02 1.708992123603820801e-01 -3.704025223851203918e-02 -4.430048167705535889e-01 -3.839470446109771729e-01 1.942635625600814819e-01 -2.676739692687988281e-01 -3.542353585362434387e-02
7.442667335271835327e-02 -5.222784355282783508e-02 -1.994602829217910767e-01 1.336625814437866211e-01 1.560768391937017441e-02 7.839898578822612762e-03 1.114334240555763245e-01 4.213878810405731201e-01 -1.482130438089370728e-01 -1.824241578578948975e-01 2.924847602844238281e-01 -1.495359092950820923e-01 2.550501376390457153e-02 -4.362504405435174704e-04 -6.625483743846416473e-03 -1.815518140792846680e-01 3.284689784049987793e-01 1.541615873575210571e-01 3.007112070918083191e-03 -2.718423604965209961e-01 1.078389137983322144e-01 -1.881336569786071777e-01 -1.256423890590667725e-01 -1.107725799083709717e-01 -3.064979016780853271e-01 1.236708238720893860e-01 -5.863295495510101318e-02 1.050374954938888550e-01 -3.553431034088134766e-01 1.165817752480506897e-01 -2.932954207062721252e-02 -4.372185096144676208e-02
3.073229491710662842e-01 -2.484200745820999146e-01 1.660768836736679077e-01 2.714951634407043457e-01 -7.021007686853408813e-02 6.639026105403900146e-03 -8.630704134702682495e-02 2.703777141869068146e-02 -5.081459879875183105e-02 -2.556387484073638916e-01 5.133694410324096680e-01 -5.099978670477867126e-02 -4.487323015928268433e-02 4.827485885471105576e-03 7.537548989057540894e-02 3.708143904805183411e-02 -3.626635670661926270e-02 2.550537288188934326e-01 6.304407119750976562e-02 -1.853458285331726074e-01 2.777380943298339844e-01 6.013549491763114929e-02 -1.803670972585678101e-01 8.155087381601333618e-02 -1.285792589187622070e-01 -1.091267317533493042e-01 1.306648254394531250e-01 3.797174990177154541e-02 -1.144704744219779968e-01 2.638860940933227539e-01 4.356494173407554626e-02 -1.731846779584884644e-01
3.934474885463714600e-01 -3.079596459865570068e-01 1.760504394769668579e-01 4.491286575794219971e-01 1.188007090240716934e-02 1.250029504299163818e-01 2.864892780780792236e-01 2.742356061935424805e-01 -2.492881864309310913e-01 -1.946976929903030396e-01 1.628248691558837891e-01 -5.919908732175827026e-02 9.385608881711959839e-02 4.772651940584182739e-02 6.508358567953109741e-02 -5.532587878406047821e-03 7.608006894588470459e-02 3.181115910410881042e-02 7.655574381351470947e-02 1.246684715151786804e-01 -9.559334069490432739e-02 -9.762057662010192871e-02 1.222434118390083313e-01 6.099694222211837769e-02 -2.609569430351257324e-01 -4.840847104787826538e-02 1.952856592833995819e-02 3.395391628146171570e-02 4.741337615996599197e-03 9.390962868928909302e-02 -1.420254707336425781e-01 1.807097345590591431e-01
3.054827451705932617e-01 5.148557946085929871e-02 6.630235165357589722e-02 1.100479587912559509e-01 1.416235975921154022e-02 1.157365888357162476e-01 2.568267583847045898e-01 1.493649929761886597e-01 -2.753954827785491943e-01 -1.239794641733169556e-01 1.548415273427963257e-01 -3.267481923103332520e-01 4.335227981209754944e-02 -2.684252560138702393e-01 2.009587734937667847e-01 -1.696090996265411377e-01 -2.726359963417053223e-01 1.012838706374168396e-01 1.190256979316473007e-02 -6.033595278859138489e-02 -1.372379511594772339e-01 8.141747117042541504e-02 1.486479938030242920e-01 -1.471556127071380615e-01 -1.478848904371261597e-01 2.698347344994544983e-02 -3.605593740940093994e-02 1.035371348261833191e-01 -3.974767327308654785e-01 2.635293602943420410e-01 -2.965898439288139343e-02 1.012209337204694748e-02
2.415409386157989502e-01 2.917559742927551270e-01 -3.208966180682182312e-02 8.875957131385803223e-02 -5.359178036451339722e-02 2.242490090429782867e-02 1.432732939720153809e-01 2.272519171237945557e-01 8.919378370046615601e-02 2.504092454910278320e-01 1.705124825239181519e-01 -2.175351679325103760e-01 1.272626221179962158e-01 4.999688640236854553e-02 -1.670399159193038940e-01 2.402458526194095612e-02 9.121178835630416870e-02 1.607578098773956299e-01 8.854840695858001709e-02 -2.941531687974929810e-02 1.158477831631898880e-02 -5.786741152405738831e-03 -4.531354457139968872e-02 7.808706164360046387e-02 -1.082740426063537598e-01 3.112418055534362793e-01 -2.541121244430541992e-01 -3.552922308444976807e-01 -4.456677436828613281e-01 2.327350154519081116e-02 -1.676003783941268921e-01 -3.542817663401365280e-03
1.048230845481157303e-02 3.291710093617439270e-02 -5.037931259721517563e-03 2.323236465454101562e-01 -1.981854066252708435e-02 1.144552528858184814e-01 1.824162751436233521e-01 2.883610427379608154e-01 7.593589276075363159e-02 -2.299211621284484863e-01 1.724085062742233276e-01 -1.773861497640609741e-01 1.513885259628295898e-01 -3.136352170258760452e-03 4.579860344529151917e-02 -1.648105978965759277e-01 3.435753285884857178e-01 7.242029160261154175e-02 1.978731602430343628e-01 -3.021191060543060303e-01 1.884569413959980011e-02 -1.809459030628204346e-01 -1.689245551824569702e-01 -8.669458329677581787e-02 -2.772908508777618408e-01 1.890308409929275513e-01 -2.040264457464218140e-01 1.722500026226043701e-01 -3.416578769683837891e-01 1.279567331075668335e-01 -3.495864942669868469e-02 -4.202531650662422180e-02
3.657472431659698486e-01 -1.285136789083480835e-01 2.874866724014282227e-01 2.620345056056976318e-01 -6.327070295810699463e-02 1.206470653414726257e-02 6.425969302654266357e-02 1.364012807607650757e-01 -1.480131745338439941e-01 1.335726082324981689e-01 1.392707377672195435e-01 -3.756471574306488037e-01 9.734907746315002441e-02 -1.205295100808143616e-01 1.016199365258216858e-01 -9.046124294400215149e-03 1.420032978057861328e-01 1.574302464723587036e-01 -2.441552281379699707e-01 -5.948949605226516724e-02 -3.021533191204071045e-01 -2.212469279766082764e-02 4.580472409725189209e-02 -8.815984427928924561e-02 1.694952696561813354e-01 2.126065045595169067e-01 -7.867819815874099731e-02 -3.827704116702079773e-02 -1.365022957324981689e-01 -1.608558148145675659e-01 -3.125264644622802734e-01 -5.768701434135437012e-02
3.466989994049072266e-01 6.554030627012252808e-02 -3.718738257884979248e-02 1.162225231528282166e-01 -3.727473318576812744e-02 7.820826768875122070e-02 2.512391507625579834e-01 1.153635010123252869e-01 -8.692853897809982300e-02 -2.869901061058044434e-01 4.673091322183609009e-02 -9.194830060005187988e-02 2.005237489938735962e-01 -6.161375436931848526e-03 8.459620922803878784e-02 -2.745692990720272064e-02 3.480776250362396240e-01 6.595380604267120361e-02 -1.703962981700897217e-01 5.633791536092758179e-02 -3.410686254501342773e-01 1.611968278884887695e-01 -2.754367329180240631e-02 3.314311429858207703e-02 -2.879237532615661621e-01 5.379055067896842957e-02 -3.181327283382415771e-01 -2.407247424125671387e-01 9.471384435892105103e-02 2.484873086214065552e-01 9.186850488185882568e-02 -4.436999931931495667e-02
1.532746106386184692e-01 -2.424658238887786865e-01 3.476047515869140625e-01 5.465647950768470764e-02 -3.487122058868408203e-02 4.843393713235855103e-02 2.104576230049133301e-01 3.112596869468688965e-01 7.949642091989517212e-02 -1.084990501403808594e-01 7.194579392671585083e-02 -3.212547898292541504e-01 2.308830060064792633e-02 6.354759912937879562e-03 1.009785011410713196e-01 -1.173755526542663574e-02 2.943975329399108887e-01 3.402973115444183350e-01 -1.604604870080947876e-01 -1.201675981283187866e-01 2.118473649024963379e-01 2.727449685335159302e-02 1.245373934507369995e-01 -6.948367506265640259e-02 -3.699126467108726501e-02 1.070950254797935486e-01 -1.970597505569458008e-01 -1.541078239679336548e-01 -1.345557123422622681e-01 -2.239507436752319336e-01 -1.946264803409576416e-01 -1.469854414463043213e-01
4.122003316879272461e-01 1.541364789009094238e-01 2.983143627643585205e-01 4.441721830517053604e-03 -2.987340390682220459e-01 1.654729098081588745e-01 2.031419798731803894e-02 1.242445316165685654e-02 -3.416491746902465820e-01 -4.671654850244522095e-02 1.173484399914741516e-01 -6.534806638956069946e-02 6.622416526079177856e-02 -1.076965965330600739e-02 1.112887039780616760e-01 9.977539628744125366e-02 3.760201632976531982e-01 2.014814019203186035e-01 1.891994662582874298e-02 -1.028905585408210754e-01 7.302415370941162109e-02 -1.727271080017089844e-01 -9.575925767421722412e-02 1.690758764743804932e-01 -8.121929317712783813e-02 1.864283680915832520e-01 3.745415888261049986e-04 -3.359098434448242188e-01 -4.587643221020698547e-02 6.248407065868377686e-02 3.925582021474838257e-02 -9.354134649038314819e-02
1.519509106874465942e-01 -1.090475171804428101e-01 -7.700639218091964722e-02 3.524427413940429688e-01 -9.122753143310546875e-02 4.485926777124404907e-02 -2.069447040557861328e-01 4.668193459510803223e-01 -4.931098967790603638e-02 -1.697164922952651978e-01 1.659203469753265381e-01 -8.061847835779190063e-02 2.789329588413238525e-01 -7.691075094044208527e-03 3.165587410330772400e-02 -6.066172197461128235e-02 1.846471615135669708e-02 1.857484281063079834e-01 -5.303240939974784851e-02 2.246926538646221161e-02 -3.559048175811767578e-01 -1.422886084765195847e-02 5.931273102760314941e-02 2.310214042663574219e-01 -9.662117809057235718e-02 -7.519482821226119995e-02 -2.040751092135906219e-02 -2.155883014202117920e-01 -2.180086523294448853e-01 2.846741378307342529e-01 -4.588712379336357117e-02 3.880535066127777100e-02
3.745319545269012451e-01 8.309071511030197144e-02 -6.026121601462364197e-02 3.839050186797976494e-04 -1.434759981930255890e-02 1.866278052330017090e-01 -4.704822599887847900e-02 2.657842338085174561e-01 -6.708309054374694824e-02 2.648243606090545654e-01 2.834566831588745117e-01 3.693513944745063782e-02 2.338750213384628296e-01 2.494689077138900757e-03 2.692602202296257019e-02 1.071887314319610596e-01 2.313958555459976196e-01 3.597731888294219971e-02 1.879101805388927460e-02 2.903102040290832520e-01 1.204086020588874817e-01 1.490976065397262573e-01 1.190102398395538330e-01 1.035190522670745850e-01 -7.238401472568511963e-02 3.483009934425354004e-01 1.848337054252624512e-02 -2.420455962419509888e-01 -2.139229178428649902e-01 1.408378183841705322e-01 3.446092456579208374e-02 -2.543447017669677734e-01
3.362652659416198730e-01 -1.528177559375762939e-01 3.243535161018371582e-01 -3.955779969692230225e-02 2.217425107955932617e-01 1.043748110532760620e-01 3.608548641204833984e-01 7.801999151706695557e-02 1.461771428585052490e-01 -2.307499051094055176e-01 4.364702105522155762e-01 -8.248058706521987915e-02 1.005107015371322632e-01 2.212157286703586578e-02 -5.428935214877128601e-02 1.335415095090866089e-01 5.732498690485954285e-02 -6.130546331405639648e-02 4.787484183907508850e-02 -5.092143639922142029e-02 5.113841593265533447e-02 -2.740254253149032593e-02 1.640765741467475891e-02 -3.866074979305267334e-02 -1.018564775586128235e-01 1.279923766851425171e-01 3.729641437530517578e-02 2.170026749372482300e-01 -3.920195400714874268e-01 1.059525311575271189e-04 -4.980845376849174500e-02 -9.318172186613082886e-02
2.952694892883300781e-01 1.841356456279754639e-01 -2.092370539903640747e-01 2.145276516675949097e-01 1.448269039392471313e-01 -1.352389454841613770e-01 -1.134226322174072266e-01 1.576365679502487183e-01 4.859376326203346252e-02 1.716388911008834839e-01 3.059038817882537842e-01 -2.729562819004058838e-01 1.973401755094528198e-01 -1.712531894445419312e-01 -6.270198523998260498e-02 1.586208306252956390e-02 2.423289418220520020e-01 -1.270776800811290741e-02 8.884819597005844116e-02 -1.134752258658409119e-01 -7.881909608840942383e-02 1.259469538927078247e-01 7.705394178628921509e-02 1.400081254541873932e-02 -1.433903723955154419e-02 3.374952077865600586e-01 -1.318121850490570068e-01 -2.648696005344390869e-01 -3.353425264358520508e-01 8.852119743824005127e-02 -9.625469893217086792e-02 -2.670931443572044373e-02
7.976037263870239258e-02 3.015511669218540192e-02 1.360118091106414795e-01 1.152872852981090546e-02 -5.020707845687866211e-02 1.051355749368667603e-01 2.608318626880645752e-01 1.856533288955688477e-01 -1.277441531419754028e-01 2.396426349878311157e-02 -6.892039626836776733e-02 -7.331342250108718872e-02 1.304209232330322266e-01 -1.821839134208858013e-03 5.729200690984725952e-02 -1.074562966823577881e-01 4.282031357288360596e-01 2.435254603624343872e-01 -2.368739992380142212e-02 -3.228277266025543213e-01 6.589228659868240356e-02 2.022127360105514526e-01 4.509725794196128845e-02 -6.081899628043174744e-03 5.709002166986465454e-02 9.695685654878616333e-02 1.157266423106193542e-01 -2.689258456230163574e-01 -3.284096121788024902e-01 -1.187619473785161972e-02 -3.756017684936523438e-01 -2.386922538280487061e-01
3.188665509223937988e-01 -1.663800626993179321e-01 -1.216777116060256958e-01 -3.960191830992698669e-02 -1.366405375301837921e-02 7.983761280775070190e-02 8.236258476972579956e-02 1.302292943000793457e-01 5.468618869781494141e-02 -2.855220437049865723e-01 6.725977361202239990e-02 1.122508384287357330e-02 2.822791337966918945e-01 2.433069795370101929e-01 1.382719129323959351e-01 2.416775226593017578e-01 4.023457467555999756e-01 2.817295491695404053e-02 1.894557774066925049e-01 -1.251134127378463745e-01 -4.979184642434120178e-02 8.282653242349624634e-02 1.454504132270812988e-01 1.342560648918151855e-01 1.934588998556137085e-01 2.420375943183898926e-01 1.537457294762134552e-02 -1.173371355980634689e-02 -3.276693224906921387e-01 1.384785175323486328e-01 -1.421704292297363281e-01 -1.118597611784934998e-01
3.158457279205322266e-01 -3.429506123065948486e-01 1.038412973284721375e-01 1.563071906566619873e-01 -1.505546718835830688e-01 1.432530879974365234e-01 -2.433707118034362793e-01 5.771721899509429932e-02 -1.576720327138900757e-01 -2.294861972332000732e-01 3.206060230731964111e-01 -1.798587143421173096e-01 6.713800132274627686e-02 6.085136532783508301e-02 1.032650694251060486e-01 5.358174070715904236e-02 1.948657333850860596e-01 2.983558475971221924e-01 -2.270579896867275238e-02 1.132135838270187378e-01 1.728958785533905029e-01 6.172698736190795898e-02 -2.374159730970859528e-02 -1.844124346971511841e-01 -2.891912162303924561e-01 7.110606878995895386e-02 1.702753305435180664e-01 -2.683290094137191772e-02 -1.630244106054306030e-01 2.311141043901443481e-01 1.129065454006195068e-02 1.181488577276468277e-02
3.138897716999053955e-01 1.623722910881042480e-02 5.570366606116294861e-02 2.727572619915008545e-01 -3.021285235881805420e-01 2.239789515733718872e-01 3.650423884391784668e-02 3.700682893395423889e-02 1.598987914621829987e-02 9.058688580989837646e-02 2.938342094421386719e-01 -2.072136998176574707e-01 -3.006506338715553284e-02 2.933019995689392090e-01 2.220942080020904541e-01 1.166633069515228271e-01 1.508421748876571655e-01 2.031799703836441040e-01 -1.278540045022964478e-01 3.244563043117523193e-01 -1.624220758676528931e-01 8.560692518949508667e-02 1.058302633464336395e-02 1.834167391061782837e-01 -9.419616311788558960e-02 1.262130886316299438e-01 -1.439463943243026733e-01 -2.225698828697204590e-01 -3.964231163263320923e-02 1.032126322388648987e-01 -1.654782593250274658e-01 -6.458184868097305298e-02
1.946301311254501343e-01 -2.049647420644760132e-01 -1.307423412799835205e-01 1.764448136091232300e-01 -3.665406629443168640e-02 8.826582133769989014e-02 -4.606974869966506958e-02 2.255755960941314697e-01 -1.350399255752563477e-01 -1.840290278196334839e-01 1.693904399871826172e-01 -1.789402775466442108e-02 2.379851415753364563e-02 -6.040467694401741028e-02 1.943795755505561829e-02 -3.156627118587493896e-01 3.886884152889251709e-01 1.741317659616470337e-01 -4.595370218157768250e-02 -1.388297379016876221e-01 2.900691926479339600e-01 -3.713021278381347656e-01 -6.788589805364608765e-02 -9.067068248987197876e-02 -1.733017265796661377e-01 3.112577274441719055e-02 2.630443684756755829e-02 -9.920409321784973145e-02 -3.463728129863739014e-01 1.065151467919349670e-01 -5.060975626111030579e-02 -1.065447777509689331e-01
2.627584040164947510e-01 -1.330376714468002319e-01 3.292835354804992676e-01 1.083870753645896912e-01 -9.088308364152908325e-02 -3.789828345179557800e-02 2.381667196750640869e-01 1.343497037887573242e-01 -1.381293684244155884e-01 1.888035833835601807e-01 1.124700903892517090e-01 -1.947569996118545532e-01 1.104104891419410706e-01 2.754816412925720215e-01 2.619244754314422607e-01 2.126846164464950562e-01 2.763102352619171143e-01 2.060040086507797241e-01 -1.408089101314544678e-01 -1.263223886489868164e-01 -6.145469844341278076e-03 9.708648175001144409e-02 -1.278957910835742950e-02 -1.234697252511978149e-01 -4.644360393285751343e-02 1.963091045618057251e-01 2.021080255508422852e-02 -3.803672194480895996e-01 -4.982038959860801697e-02 -1.675349473953247070e-01 -4.752567410469055176e-02 -5.793258920311927795e-02
2.929008603096008301e-01 8.190607279539108276e-02 -4.865603055804967880e-03 1.084903161972761154e-02 -6.378313153982162476e-02 2.897580862045288086e-01 1.712874025106430054e-01 -1.228500530123710632e-02 -1.839096844196319580e-02 1.058269962668418884e-01 1.905887275934219360e-01 5.375479906797409058e-02 -1.560944169759750366e-01 -5.756611377000808716e-02 5.847144126892089844e-02 8.219275623559951782e-03 2.189526259899139404e-01 7.645335048437118530e-02 -2.728565223515033722e-02 -2.483824640512466431e-02 -3.061560690402984619e-01 -2.844997644424438477e-01 -1.023607095703482628e-03 1.178656443953514099e-01 -4.000871255993843079e-02 1.562873721122741699e-01 1.366621255874633789e-01 -2.070606201887130737e-01 -4.739410579204559326e-01 1.678295284509658813e-01 9.536228142678737640e-03 -3.517910540103912354e-01
6.299973279237747192e-02 -1.324813514947891235e-01 1.415646970272064209e-01 5.768616124987602234e-02 -7.503027468919754028e-02 -4.480589926242828369e-02 4.006698429584503174e-01 2.143104970455169678e-01 -2.691754698753356934e-01 1.852156668901443481e-01 1.592509746551513672e-01 1.445076018571853638e-01 1.275607943534851074e-01 9.456712752580642700e-03 3.520385622978210449e-01 2.044312208890914917e-01 1.406080424785614014e-01 2.819407582283020020e-01 -2.040743678808212280e-01 -1.544214934110641479e-01 1.688920408487319946e-01 1.718007028102874756e-01 -8.053176105022430420e-02 -1.634325683116912842e-01 -5.801838263869285583e-02 1.434466987848281860e-01 -1.840867251157760620e-01 -1.665846407413482666e-01 -1.103243082761764526e-01 2.097480446100234985e-01 -3.849611058831214905e-02 -8.187063038349151611e-02
1.798944026231765747e-01 4.457789659500122070e-02 6.189986318349838257e-02 4.539330005645751953e-01 -2.169698178768157959e-01 1.686071753501892090e-01 -8.459439128637313843e-02 2.340748757123947144e-01 -2.036980688571929932e-01 7.125801593065261841e-02 -2.092534117400646210e-02 -4.340679571032524109e-02 -4.784488305449485779e-02 2.293785847723484039e-02 7.960493862628936768e-02 -1.068722605705261230e-01 3.025519251823425293e-01 9.397571533918380737e-02 -3.389028310775756836e-01 -2.205291390419006348e-01 -5.345592508092522621e-04 -9.749745577573776245e-02 2.872650325298309326e-02 1.171770244836807251e-01 -1.688749878667294979e-03 -4.145758599042892456e-02 1.787866093218326569e-02 -3.263252377510070801e-01 -2.203475981950759888e-01 6.981910765171051025e-02 1.688591390848159790e-01 -2.654361724853515625e-01
1.356247514486312866e-01 -1.498325616121292114e-01 -4.831727594137191772e-02 -4.437878727912902832e-02 -1.178995370864868164e-01 4.556966722011566162e-01 1.875439882278442383e-01 2.318425178527832031e-01 3.019956313073635101e-02 -1.285365223884582520e-01 1.983411759138107300e-01 -2.743089105933904648e-03 1.348445862531661987e-01 1.258289217948913574e-01 7.305914163589477539e-02 -9.859163314104080200e-02 1.803633719682693481e-01 3.612903179600834846e-03 -1.716378033161163330e-01 4.434220865368843079e-02 -3.346637785434722900e-01 -2.103790044784545898e-01 -4.299296811223030090e-02 -4.029739648103713989e-02 -1.678565144538879395e-01 2.852898836135864258e-01 2.617446482181549072e-01 -1.642642319202423096e-01 -3.004558086395263672e-01 -4.046140704303979874e-03 -3.119672276079654694e-02 -1.359814703464508057e-01
2.842451333999633789e-01 6.219952926039695740e-02 2.118195146322250366e-01 2.467639185488224030e-02 1.568398554809391499e-03 6.936334818601608276e-02 2.273763269186019897e-01 2.276428192853927612e-01 -1.453674286603927612e-01 -1.392336003482341766e-02 3.545727133750915527e-01 -2.472698688507080078e-01 -1.316178590059280396e-01 1.595971733331680298e-01 -5.933902040123939514e-02 -1.121038645505905151e-01 2.396318614482879639e-01 2.828402519226074219e-01 -9.553000330924987793e-02 -2.057066559791564941e-01 1.597624719142913818e-01 8.335072547197341919e-02 -1.878545582294464111e-01 1.896170973777770996e-01 -6.293033249676227570e-03 -1.685552299022674561e-01 -1.892621442675590515e-02 -3.469106554985046387e-01 7.574451714754104614e-02 -9.678478538990020752e-02 -1.515228003263473511e-01 1.210530623793601990e-01
3.424160480499267578e-01 6.337460130453109741e-02 1.509723663330078125e-01 2.388980090618133545e-01 -3.164947032928466797e-01 2.785249054431915283e-01 1.373529136180877686e-01 2.579593658447265625e-01 -1.365334987640380859e-01 1.608710587024688721e-01 -7.841094397008419037e-03 1.780551671981811523e-01 1.064758375287055969e-01 1.836821287870407104e-01 8.937100321054458618e-02 -8.599534630775451660e-03 1.933483481407165527e-01 -4.440059512853622437e-02 -1.371044814586639404e-01 -2.977044284343719482e-01 -2.733517885208129883e-01 -5.274986848235130310e-02 -6.222357973456382751e-03 1.714404113590717316e-02 -1.199070289731025696e-01 1.133898645639419556e-01 1.042218878865242004e-01 -1.107297539710998535e-01 -3.180340230464935303e-01 -1.297388039529323578e-02 -8.998510241508483887e-02 -1.480076909065246582e-01
2.819998860359191895e-01 2.743771970272064209e-01 2.431120425462722778e-01 2.476744651794433594e-01 -1.932024359703063965e-01 1.395241767168045044e-01 1.455749720335006714e-01 4.477598667144775391e-01 -2.932495474815368652e-01 5.928526073694229126e-02 6.735176593065261841e-02 -9.252262860536575317e-02 -1.500185579061508179e-02 -2.672479115426540375e-02 1.835192143917083740e-01 2.224137447774410248e-02 1.866024583578109741e-01 1.188913807272911072e-01 -1.277248114347457886e-01 -1.266162693500518799e-01 6.744187790900468826e-03 1.007396280765533447e-01 1.038909032940864563e-01 2.573121152818202972e-02 -2.824441790580749512e-01 1.515139788389205933e-01 9.560325741767883301e-02 5.647199600934982300e-02 -1.904441416263580322e-01 -5.307349562644958496e-02 -1.071656588464975357e-02 -2.265846282243728638e-01
1.980188339948654175e-01 -1.467091441154479980e-01 -2.172130793333053589e-01 1.855539083480834961e-01 6.406411528587341309e-02 1.189566403627395630e-01 1.888007968664169312e-01 3.168849349021911621e-01 -5.203309282660484314e-02 6.944892555475234985e-02 3.150458037853240967e-01 -7.356312870979309082e-02 9.896506369113922119e-02 -1.822824031114578247e-02 -1.005986556410789490e-01 -3.252817988395690918e-01 2.993292212486267090e-01 -1.700492948293685913e-02 -2.461739629507064819e-02 -2.760516107082366943e-01 2.000100016593933105e-01 -1.403962075710296631e-01 -2.069599926471710205e-01 -2.191704213619232178e-01 -2.435286492109298706e-01 -3.454781370237469673e-03 1.887929998338222504e-02 9.772107005119323730e-03 -1.932908594608306885e-01 2.561665326356887817e-02 -4.339518398046493530e-02 -2.193950563669204712e-01
5.057176351547241211e-01 -1.237181276082992554e-01 -5.611896514892578125e-02 3.237145245075225830e-01 -1.718523204326629639e-01 -6.829188205301761627e-03 -1.614638790488243103e-02 4.269035533070564270e-02 -1.832721978425979614e-01 -1.720080524682998657e-01 4.214740693569183350e-01 -1.638869494199752808e-01 2.099220082163810730e-02 2.109777331352233887e-01 1.203076615929603577e-01 -2.321979217231273651e-02 1.481340080499649048e-01 2.020981460809707642e-01 -2.799523435533046722e-02 -1.175640821456909180e-01 3.060922324657440186e-01 1.036515366286039352e-02 3.391072899103164673e-02 -8.323974907398223877e-02 -1.094615012407302856e-01 1.703737117350101471e-02 3.286666050553321838e-02 1.005523279309272766e-01 -5.373436957597732544e-02 2.319193482398986816e-01 4.633465036749839783e-02 1.204397808760404587e-02
1.041780933737754822e-01 -2.075178623199462891e-01 1.926852315664291382e-01 1.769418567419052124e-01 6.690006703138351440e-02 -3.626006096601486206e-02 2.553361654281616211e-01 2.077000588178634644e-01 -1.967649012804031372e-01 5.659091845154762268e-02 1.301914006471633911e-01 1.796834766864776611e-01 1.261380314826965332e-01 -7.511530816555023193e-02 3.915584087371826172e-01 1.604949682950973511e-01 7.079888880252838135e-02 1.185880452394485474e-01 -3.620833456516265869e-01 -2.104170024394989014e-01 -1.242713816463947296e-02 2.089556455612182617e-01 2.030200324952602386e-02 -2.237670682370662689e-02 -7.220876961946487427e-02 2.960248291492462158e-01 -1.754240244626998901e-01 -1.704041659832000732e-01 -7.384534925222396851e-02 2.247442305088043213e-01 -8.868620544672012329e-02 -1.267561167478561401e-01
2.340731620788574219e-01 -2.489828020334243774e-01 1.113523915410041809e-01 1.530702263116836548e-01 -1.598203182220458984e-01 2.156918942928314209e-01 2.323250919580459595e-01 6.167143955826759338e-02 2.606651782989501953e-01 -1.128471195697784424e-01 1.100976839661598206e-01 -3.928289562463760376e-02 2.589862421154975891e-02 1.639499515295028687e-02 3.224111348390579224e-02 -4.246713221073150635e-02 1.158530712127685547e-01 1.508237868547439575e-01 -3.342928588390350342e-01 -1.227095648646354675e-01 2.374967932701110840e-01 -1.151659712195396423e-01 -4.191467911005020142e-02 -2.459994703531265259e-01 1.015214622020721436e-01 8.800604939460754395e-02 2.862692773342132568e-01 -9.195671975612640381e-02 -2.403643727302551270e-01 3.001200854778289795e-01 1.297913938760757446e-01 -2.265951186418533325e-01
3.359964489936828613e-01 -3.281209170818328857e-01 1.389145702123641968e-01 3.020990267395973206e-02 8.720843493938446045e-02 -3.298738971352577209e-02 -2.760978974401950836e-02 1.105759069323539734e-01 -2.695511579513549805e-01 -3.963968530297279358e-02 -3.912536799907684326e-02 -3.318013250827789307e-01 1.028434187173843384e-02 7.120428979396820068e-02 1.263150721788406372e-01 1.618336141109466553e-01 2.009405046701431274e-01 -3.586754947900772095e-02 3.924898803234100342e-02 -1.110222935676574707e-01 1.198464483022689819e-01 2.302710711956024170e-01 -2.433912307024002075e-01 1.373368408530950546e-02 5.093102809041738510e-03 -1.153299063444137573e-01 -1.669174246490001678e-02 -4.387230873107910156e-01 -2.719457149505615234e-01 1.455850303173065186e-01 -4.389345273375511169e-02 -1.373731642961502075e-01
1.283849626779556274e-01 -1.405762732028961182e-01 7.867217063903808594e-02 2.686915397644042969e-01 7.949697971343994141e-02 1.043472737073898315e-01 2.852816283702850342e-01 -3.297707065939903259e-02 -2.859931588172912598e-01 2.290546981384977698e-04 1.224635466933250427e-01 -2.936097979545593262e-01 -7.455793023109436035e-02 1.017669588327407837e-01 1.046419367194175720e-01 -1.280675530433654785e-01 -1.662332937121391296e-02 1.445844024419784546e-01 -1.731488555669784546e-01 -2.919713035225868225e-02 -6.940687447786331177e-02 -2.072800993919372559e-01 1.267819404602050781e-01 3.481141105294227600e-02 -2.878363728523254395e-01 2.270260155200958252e-01 1.341152936220169067e-02 8.392381132580339909e-04 -5.019532442092895508e-01 -8.774582296609878540e-02 1.315188407897949219e-01 -1.755575686693191528e-01
5.356338620185852051e-01 -9.418931603431701660e-02 6.758989300578832626e-03 2.987067997455596924e-01 1.266735196113586426e-01 -1.794051751494407654e-02 1.000062748789787292e-01 1.897418797016143799e-01 -7.928214967250823975e-03 2.566048502922058105e-01 3.609163165092468262e-01 -8.798367530107498169e-02 -2.809161692857742310e-02 2.877803146839141846e-02 -1.022464856505393982e-01 -1.514796912670135498e-01 2.102773040533065796e-01 2.699958160519599915e-02 2.286767065525054932e-01 1.387991607189178467e-01 -6.719713658094406128e-02 4.299579933285713196e-02 2.221180871129035950e-02 -2.436670958995819092e-01 -1.082225330173969269e-02 -7.114388048648834229e-02 1.856637299060821533e-01 -1.694682538509368896e-01 -1.810195297002792358e-01 -4.790300503373146057e-02 7.219890505075454712e-02 -1.492451429367065430e-01
9.346614032983779907e-02 -5.338181182742118835e-02 -2.882143855094909668e-01 3.000849783420562744e-01 5.322611331939697266e-02 -1.188816800713539124e-01 -9.768839925527572632e-02 3.749004900455474854e-01 7.182705216109752655e-03 -9.133899956941604614e-02 2.208727002143859863e-01 5.430188402533531189e-02 -6.139924004673957825e-02 -1.342171281576156616e-01 3.338526785373687744e-01 -5.959745123982429504e-02 8.067650347948074341e-02 2.671318352222442627e-01 -4.345122277736663818e-01 4.394449666142463684e-02 -6.870240718126296997e-02 1.230732537806034088e-03 -1.314726024866104126e-01 -6.044443696737289429e-03 8.299982175230979919e-03 7.227721065282821655e-02 9.756701439619064331e-02 -1.293587386608123779e-01 -3.129517138004302979e-01 1.237084120512008667e-01 -7.913246005773544312e-02 9.809006005525588989e-02
1.515175700187683105e-01 4.510275274515151978e-02 2.606347203254699707e-01 1.990465819835662842e-01 -2.805298194289207458e-02 2.075293511152267456e-01 1.599891185760498047e-01 1.781061291694641113e-02 -1.703442037105560303e-01 1.315961480140686035e-01 1.883898079395294189e-01 -1.256923656910657883e-02 1.627097278833389282e-01 -1.471481621265411377e-01 1.599443703889846802e-01 2.144138216972351074e-01 -1.868807971477508545e-01 5.076504945755004883e-01 3.816812112927436829e-02 -9.943067282438278198e-02 -8.359152823686599731e-02 7.773021608591079712e-02 -3.347476124763488770e-01 -5.597047880291938782e-02 2.960382401943206787e-02 -3.216908499598503113e-02 1.352935582399368286e-01 3.675493597984313965e-02 -2.289914935827255249e-01 2.122016251087188721e-01 -2.025451511144638062e-01 -6.140536814928054810e-02
-5.492019932717084885e-03 1.310297250747680664e-01 -1.186448857188224792e-01 2.408158630132675171e-01 6.937875598669052124e-02 1.787916868925094604e-01 1.154894977807998657e-01 2.575577497482299805e-01 -9.407567977905273438e-02 2.558579146862030029e-01 2.941743135452270508e-01 -1.631730496883392334e-01 3.107978403568267822e-01 5.625310167670249939e-02 9.872931987047195435e-02 -2.773885801434516907e-02 1.460897177457809448e-01 -2.645465917885303497e-02 1.215547546744346619e-01 1.013272479176521301e-01 2.593981921672821045e-01 -1.771552264690399170e-01 7.336193323135375977e-02 -1.405388712882995605e-01 1.106242462992668152e-01 2.377739399671554565e-01 1.272545605897903442e-01 -1.621771901845932007e-01 -3.468354940414428711e-01 9.972827136516571045e-02 -2.898413240909576416e-01 1.082395203411579132e-02
1.500671058893203735e-01 -2.340341061353683472e-01 5.058510228991508484e-02 2.449005842208862305e-01 -1.241228058934211731e-01 6.987334042787551880e-02 3.443899750709533691e-01 2.726260125637054443e-01 6.950657069683074951e-02 1.662894189357757568e-01 9.090615808963775635e-02 -1.034242957830429077e-01 -9.681041538715362549e-02 -8.235437422990798950e-02 2.070635706186294556e-01 2.505832612514495850e-01 1.926865279674530029e-01 1.471263766288757324e-01 1.091777626425027847e-02 -2.521839439868927002e-01 -2.915160357952117920e-01 1.090225577354431152e-02 1.523336023092269897e-01 2.284600213170051575e-02 2.133553028106689453e-01 2.329330593347549438e-01 1.373764425516128540e-01 -4.200897738337516785e-02 -2.326315939426422119e-01 7.715707272291183472e-02 -2.326174080371856689e-01 8.817031979560852051e-02
2.267166525125503540e-01 -1.656707525253295898e-01 -8.057446032762527466e-02 5.833630636334419250e-02 -3.816718980669975281e-02 8.561602979898452759e-02 -2.020793855190277100e-01 1.175521463155746460e-01 -1.710848808288574219e-01 -3.467908874154090881e-02 3.005299568176269531e-01 -4.964382573962211609e-02 1.765429824590682983e-01 6.161235645413398743e-02 6.162475794553756714e-02 -1.400877088308334351e-01 3.008972406387329102e-01 1.168006435036659241e-01 -2.588393390178680420e-01 -6.142048165202140808e-02 1.687012314796447754e-01 -2.654038071632385254e-01 -5.485099554061889648e-02 -2.183295935392379761e-01 -1.514467447996139526e-01 -1.417723298072814941e-01 1.107589825987815857e-01 -1.384681314229965210e-01 -3.981750011444091797e-01 1.957632005214691162e-01 2.143541350960731506e-03 -2.651410102844238281e-01
4.079555273056030273e-01 -1.165668144822120667e-01 7.756824139505624771e-03 1.456351578235626221e-01 -6.927556544542312622e-02 9.961082041263580322e-02 -5.449443310499191284e-02 3.988583683967590332e-01 7.361353933811187744e-02 2.129250019788742065e-01 -3.046523313969373703e-03 5.234207957983016968e-02 2.256194204092025757e-01 5.162632837891578674e-02 3.076112866401672363e-01 1.787384003400802612e-01 7.394396513700485229e-02 1.222779974341392517e-01 1.795473396778106689e-01 -1.963579207658767700e-01 -2.071784883737564087e-01 1.551143378019332886e-01 -2.479603290557861328e-01 -9.305533766746520996e-02 1.332685202360153198e-01 1.628134399652481079e-01 1.829818338155746460e-01 -4.960081353783607483e-02 -7.666330784559249878e-02 2.438231259584426880e-01 -7.334659248590469360e-02 9.502988308668136597e-02
2.943561673164367676e-01 -7.762197870761156082e-03 8.350165188312530518e-02 1.941040754318237305e-01 -7.264920324087142944e-02 -6.078588590025901794e-02 -1.421488970518112183e-01 3.584078550338745117e-01 -1.743836700916290283e-02 9.060726314783096313e-02 3.294059336185455322e-01 1.432173233479261398e-02 -3.245902806520462036e-02 1.063749343156814575e-01 2.412723004817962646e-01 2.581168115139007568e-01 1.473989784717559814e-01 2.325799912214279175e-01 7.420585304498672485e-02 -1.614294201135635376e-01 -3.535383343696594238e-01 -1.945946179330348969e-02 -1.958332397043704987e-02 8.162387460470199585e-02 -3.364167809486389160e-01 1.360046267509460449e-01 8.256284892559051514e-02 5.220678634941577911e-03 -2.179279364645481110e-02 1.806287467479705811e-01 -1.966476142406463623e-01 8.054620027542114258e-02
2.172524333000183105e-01 1.055575460195541382e-01 1.764731258153915405e-01 2.858240902423858643e-01 1.215295419096946716e-01 2.608392834663391113e-01 2.270973771810531616e-01 -4.565326869487762451e-02 -5.412994697690010071e-02 -1.497958451509475708e-01 9.886119514703750610e-02 9.579676389694213867e-02 2.727625966072082520e-01 -1.800775080919265747e-01 1.823838353157043457e-01 2.557774484157562256e-01 -5.578383058309555054e-02 3.902339339256286621e-01 5.870090797543525696e-02 -1.576698422431945801e-01 4.084006883203983307e-03 4.188688471913337708e-02 -2.191707640886306763e-01 -1.526355147361755371e-01 2.033539563417434692e-01 1.258305609226226807e-01 3.048004023730754852e-02 3.938689082860946655e-02 -1.699933111667633057e-01 2.351257055997848511e-01 -1.493731588125228882e-01 -1.398529559373855591e-01
2.886465787887573242e-01 -2.044378370046615601e-01 1.819037646055221558e-01 -7.565097417682409286e-03 2.765067517757415771e-01 9.301094710826873779e-02 2.831011116504669189e-01 1.157052349299192429e-02 -5.733847245573997498e-02 -1.086060479283332825e-01 2.317094355821609497e-01 -4.654378816485404968e-02 -1.267406940460205078e-01 -1.483373790979385376e-01 1.878567934036254883e-01 -2.314603030681610107e-01 3.338681757450103760e-01 3.990598022937774658e-02 1.712855249643325806e-01 1.259025651961565018e-02 -1.264500916004180908e-01 5.033574625849723816e-02 -5.116938799619674683e-02 9.193533658981323242e-02 -3.397894799709320068e-01 8.557763695716857910e-02 1.074853241443634033e-01 -2.549556791782379150e-01 1.243479847908020020e-01 2.371703386306762695e-01 -8.201308548450469971e-02 1.689956635236740112e-01
4.744332432746887207e-01 1.465595364570617676e-01 -2.284822054207324982e-02 -3.250632435083389282e-02 2.515454292297363281e-01 -8.945310860872268677e-02 1.833534836769104004e-01 1.195536181330680847e-01 -1.257596015930175781e-01 -3.299206867814064026e-02 -5.302439630031585693e-02 -1.277839541435241699e-01 1.721094697713851929e-01 2.678355276584625244e-01 3.776447772979736328e-01 8.507166057825088501e-02 3.243689835071563721e-01 2.352145910263061523e-01 -1.139247417449951172e-02 2.483729459345340729e-02 1.308004111051559448e-01 8.926593582145869732e-04 3.965273872017860413e-02 7.332613319158554077e-02 -2.200690805912017822e-01 2.006857991218566895e-01 1.617573350667953491e-01 -8.546636253595352173e-02 -1.398965120315551758e-01 6.112449988722801208e-02 3.058909997344017029e-02 -1.168215051293373108e-01
1.667724698781967163e-01 -4.041342064738273621e-02 2.252911031246185303e-01 3.273046016693115234e-01 3.973610699176788330e-02 2.396183013916015625e-01 9.939756989479064941e-02 1.945552602410316467e-02 3.194110002368688583e-03 3.817794146016240120e-03 -6.066994741559028625e-02 -4.041064158082008362e-02 1.108829230070114136e-01 1.996053010225296021e-01 -2.265359647572040558e-02 1.140708327293395996e-01 2.062923610210418701e-01 -4.703082516789436340e-02 -1.605675965547561646e-01 -3.048865497112274170e-01 2.320646941661834717e-01 -4.857292026281356812e-02 -1.417229920625686646e-01 5.819486826658248901e-02 1.694680005311965942e-02 1.105723977088928223e-01 2.495814859867095947e-01 -5.610340237617492676e-01 -6.571356207132339478e-02 7.064977288246154785e-02 1.657621264457702637e-01 -5.359039083123207092e-02
3.105484545230865479e-01 1.067031323909759521e-01 -2.946007251739501953e-02 2.088419198989868164e-01 1.806843727827072144e-01 -2.093291732307989150e-05 -4.663858562707901001e-02 4.923051968216896057e-02 1.061060801148414612e-01 -5.374647304415702820e-02 2.089520245790481567e-01 -1.572535187005996704e-01 -2.060088664293289185e-01 -2.728236615657806396e-01 1.099406927824020386e-01 2.063372433185577393e-01 2.579727172851562500e-01 3.216536939144134521e-01 -9.992036968469619751e-02 -3.004984259605407715e-01 -1.813100129365921021e-01 8.663956820964813232e-02 1.589973121881484985e-01 -4.359919950366020203e-02 6.582359969615936279e-02 1.781575530767440796e-01 1.461308449506759644e-01 -2.742939591407775879e-01 -2.120997905731201172e-01 -6.164576485753059387e-02 1.423596590757369995e-01 -1.296238899230957031e-01
2.543886601924896240e-01 2.744702808558940887e-02 1.778155863285064697e-01 1.060872897505760193e-01 8.436840772628784180e-02 2.792747914791107178e-01 1.095625236630439758e-01 9.157314896583557129e-02 -8.915835618972778320e-02 4.936257377266883850e-03 6.859109550714492798e-02 -7.100860029458999634e-02 1.824542433023452759e-01 1.465633660554885864e-01 -5.832180008292198181e-02 1.239565089344978333e-01 2.807362973690032959e-01 -1.838430878706276417e-03 -1.222000196576118469e-01 -2.103696465492248535e-01 -2.022996693849563599e-01 -2.595868706703186035e-01 1.847846955060958862e-01 4.773621261119842529e-02 -2.841288149356842041e-01 2.259169667959213257e-01 1.431027427315711975e-02 4.270017892122268677e-02 -4.158459603786468506e-01 -6.898029893636703491e-02 3.829944878816604614e-02 -3.149805665016174316e-01
3.014433979988098145e-01 -1.202664300799369812e-01 -2.495767176151275635e-02 2.173964828252792358e-01 4.705734178423881531e-02 1.319781541824340820e-01 1.095866635441780090e-01 -1.288681328296661377e-01 -3.929673135280609131e-01 -1.977634578943252563e-01 1.194358337670564651e-02 -2.624897956848144531e-01 -1.641633808612823486e-01 -1.717860549688339233e-01 -7.634580135345458984e-02 1.231905147433280945e-01 2.034792304039001465e-01 -6.722698360681533813e-02 1.459101885557174683e-01 -1.731312423944473267e-01 3.093342855572700500e-02 -1.596040874719619751e-01 -1.023056656122207642e-01 1.459504514932632446e-01 -7.699766010046005249e-02 3.488833308219909668e-01 1.202063634991645813e-01 4.006740637123584747e-03 -3.876411616802215576e-01 6.084629520773887634e-02 8.381441235542297363e-02 7.873725262470543385e-04
4.596021771430969238e-01 -8.907376788556575775e-03 3.980033472180366516e-02 -7.449500262737274170e-02 -7.455530762672424316e-02 4.202012345194816589e-02 -1.613222435116767883e-02 -4.079302027821540833e-02 -1.163224950432777405e-01 -2.740721032023429871e-02 -2.854413166642189026e-02 -1.896910220384597778e-01 -1.154699176549911499e-01 -5.027354694902896881e-03 2.305531203746795654e-01 3.114494902547448874e-04 4.282216429710388184e-01 1.285063028335571289e-01 -2.103061527013778687e-01 -1.893823295831680298e-01 -1.939888745546340942e-01 -1.577057987451553345e-01 -7.264102995395660400e-02 -2.689740955829620361e-01 8.035730570554733276e-02 8.114363998174667358e-03 1.548468768596649170e-01 -1.643020659685134888e-01 -3.296026289463043213e-01 -4.451571032404899597e-02 -1.100243479013442993e-01 2.331997305154800415e-01
1.040394380688667297e-01 -1.342323124408721924e-01 3.162420988082885742e-01 6.564592570066452026e-02 -1.819487810134887695e-01 7.321143895387649536e-02 1.461683064699172974e-01 2.648497223854064941e-01 5.727122724056243896e-02 1.025352254509925842e-02 1.115842983126640320e-01 -3.009939789772033691e-01 2.850310876965522766e-02 -2.928647212684154510e-02 2.058374136686325073e-01 2.963757514953613281e-01 1.548178642988204956e-01 1.602092385292053223e-01 1.633642241358757019e-02 -3.693349957466125488e-01 -1.723819077014923096e-01 1.361876875162124634e-01 1.094131544232368469e-01 -1.358954906463623047e-01 5.015954375267028809e-02 1.966769248247146606e-01 1.181019097566604614e-01 -8.589258790016174316e-02 -1.239697113633155823e-01 1.713468320667743683e-02 -3.852639496326446533e-01 -8.322282880544662476e-02
1.137979552149772644e-01 -1.015435606241226196e-01 1.194289177656173706e-01 2.110781073570251465e-01 6.010073423385620117e-02 2.547416985034942627e-01 7.064838707447052002e-02 7.374718040227890015e-02 5.720958486199378967e-02 -2.288921922445297241e-01 1.665666848421096802e-01 -3.613154292106628418e-01 2.279234305024147034e-02 -1.288853883743286133e-01 -1.395855247974395752e-01 2.407838217914104462e-02 1.094671264290809631e-01 -2.593169175088405609e-02 -1.018332988023757935e-01 -1.571578532457351685e-01 -6.070053949952125549e-02 1.345919817686080933e-02 -3.639649599790573120e-02 2.728555202484130859e-01 -1.393956393003463745e-01 5.137230083346366882e-02 1.006711423397064209e-01 7.197710685431957245e-03 -6.030899286270141602e-01 -1.226016655564308167e-01 1.224005781114101410e-02 -2.220676094293594360e-01
1.961171925067901611e-01 7.537872344255447388e-02 3.348745033144950867e-02 1.174676641821861267e-01 2.923892736434936523e-01 5.871991440653800964e-02 8.292425423860549927e-02 2.322684377431869507e-01 2.408887296915054321e-01 -2.036235034465789795e-01 7.532864809036254883e-02 -9.042306989431381226e-02 -1.609502732753753662e-01 2.198234796524047852e-01 1.297927498817443848e-01 2.939944863319396973e-01 1.910650283098220825e-01 1.632794588804244995e-01 9.299874072894454002e-04 -3.316124081611633301e-01 -3.597753494977951050e-02 1.767036765813827515e-01 -1.787939965724945068e-01 -1.424485445022583008e-01 7.720486819744110107e-02 2.699230909347534180e-01 1.068214103579521179e-01 -2.208749577403068542e-02 -2.612135708332061768e-01 9.284778684377670288e-02 -2.397257834672927856e-02 -2.725213468074798584e-01
7.799769937992095947e-02 -1.005987897515296936e-01 2.879578173160552979e-01 1.548171276226639748e-03 -7.710635662078857422e-02 1.292484998703002930e-01 2.755830585956573486e-01 3.124327361583709717e-01 5.444879457354545593e-02 -9.654516726732254028e-02 3.291620612144470215e-01 -8.378136157989501953e-02 -2.841577827930450439e-01 -7.094017229974269867e-03 1.485475897789001465e-01 5.572658404707908630e-02 2.211692929267883301e-01 -1.114560440182685852e-01 -1.242367476224899292e-01 -3.032160736620426178e-02 1.653788797557353973e-02 7.257276214659214020e-03 -4.962339997291564941e-02 -1.102911829948425293e-01 6.474879384040832520e-02 7.808255031704902649e-03 6.072011962532997131e-02 -1.486223638057708740e-01 -3.836219906806945801e-01 -1.151646375656127930e-01 -3.042850196361541748e-01 -3.087890744209289551e-01
2.746149301528930664e-01 -2.753008008003234863e-01 2.085701376199722290e-02 1.337451934814453125e-01 4.293359071016311646e-02 -7.620834559202194214e-02 7.693698257207870483e-02 6.787156313657760620e-02 -2.058536857366561890e-01 1.332001984119415283e-01 2.902576327323913574e-02 -2.488915920257568359e-01 1.292901188135147095e-01 1.636126339435577393e-01 1.929788291454315186e-01 2.627224028110504150e-01 1.225877255201339722e-01 -3.782252594828605652e-02 9.061480872333049774e-03 1.920857280492782593e-02 3.797919675707817078e-02 2.523786127567291260e-01 -2.341820299625396729e-01 7.391335070133209229e-02 -1.377500146627426147e-01 -9.972440451383590698e-02 -2.508761361241340637e-02 -4.320742189884185791e-01 -3.773086071014404297e-01 1.312803328037261963e-01 -8.141236007213592529e-02 -1.217664778232574463e-01
2.901177406311035156e-01 -9.626926481723785400e-02 -7.109451293945312500e-02 2.592620253562927246e-01 1.098039746284484863e-01 9.781634807586669922e-02 6.332663446664810181e-02 -8.756919763982295990e-03 -2.800885140895843506e-01 -2.410685420036315918e-01 8.220645785331726074e-02 -2.741168737411499023e-01 -2.392252385616302490e-01 6.821488030254840851e-03 -1.625643819570541382e-01 9.396438300609588623e-02 3.752875700592994690e-02 -1.174509152770042419e-01 -6.435042619705200195e-02 -1.129164993762969971e-01 8.193241059780120850e-02 -6.209038570523262024e-02 -2.202733457088470459e-01 -7.173090428113937378e-02 -7.558113336563110352e-02 2.833827435970306396e-01 1.368603855371475220e-01 6.269400473684072495e-03 -3.540346920490264893e-01 4.039928615093231201e-01 -6.568284332752227783e-02 -6.005114689469337463e-02
6.438189744949340820e-01 6.858091056346893311e-02 8.881879597902297974e-02 -3.553089126944541931e-02 1.265994906425476074e-01 -1.835457980632781982e-02 3.931940495967864990e-01 1.797472089529037476e-01 -3.466726467013359070e-02 4.014294967055320740e-02 -1.483765244483947754e-01 -1.272717863321304321e-01 1.192599609494209290e-01 6.912637501955032349e-02 2.918579280376434326e-01 -4.222987219691276550e-03 1.832133531570434570e-01 1.915818005800247192e-01 5.088844522833824158e-02 -1.782727660611271858e-03 1.934473216533660889e-01 -1.014947965741157532e-01 -5.878271535038948059e-02 1.131924763321876526e-01 -4.743126034736633301e-02 2.213570177555084229e-01 -3.169869631528854370e-02 -5.030437186360359192e-02 -5.961220711469650269e-02 1.303969770669937134e-01 -2.961667813360691071e-02 -1.003378480672836304e-01
5.517501831054687500e-01 7.226128131151199341e-02 3.022251091897487640e-02 5.012492462992668152e-02 1.252715885639190674e-01 -2.489605732262134552e-02 2.663630843162536621e-01 1.504329591989517212e-01 3.864410333335399628e-03 -4.039960727095603943e-02 -2.287579029798507690e-01 -3.083258271217346191e-01 1.678479909896850586e-01 1.305301636457443237e-01 2.847242355346679688e-01 1.252114772796630859e-01 2.793262302875518799e-01 1.169014647603034973e-01 6.657731533050537109e-02 -1.502521429210901260e-02 1.159496605396270752e-01 -1.240104362368583679e-01 -6.183426827192306519e-02 1.270574890077114105e-02 -9.642244875431060791e-02 2.018578350543975830e-01 8.579690940678119659e-03 -1.040076762437820435e-01 -1.745751313865184784e-02 2.241830080747604370e-01 4.026540368795394897e-02 -2.091857492923736572e-01
5.948955416679382324e-01 4.261155612766742706e-03 -2.473126910626888275e-02 2.917820513248443604e-01 1.512204706668853760e-01 1.387149542570114136e-01 5.676049366593360901e-02 8.534061908721923828e-02 -1.786231696605682373e-01 1.681647300720214844e-01 2.391169220209121704e-01 -6.077314168214797974e-02 -1.659463047981262207e-01 -3.511089086532592773e-02 -7.479280699044466019e-03 -3.210533037781715393e-02 3.314333558082580566e-01 -5.152830109000205994e-02 6.028344482183456421e-02 -6.552639883011579514e-03 -2.670815400779247284e-02 -1.627157777547836304e-01 -1.027259156107902527e-01 -9.404425323009490967e-02 -3.387086391448974609e-01 -1.249401569366455078e-01 -1.071582138538360596e-01 -1.899192482233047485e-02 -1.469486206769943237e-01 -2.355813980102539062e-02 1.722366213798522949e-01 -6.816301494836807251e-03
2.370428293943405151e-01 -1.511453241109848022e-01 1.672286391258239746e-01 3.414673209190368652e-01 -2.103622704744338989e-01 3.669243156909942627e-01 4.639751464128494263e-02 1.832763999700546265e-01 -1.660799086093902588e-01 -2.936126589775085449e-01 1.491793245077133179e-01 3.400423750281333923e-02 -7.300167530775070190e-02 -6.492734700441360474e-02 -2.337082102894783020e-02 1.152407303452491760e-01 -1.196661219000816345e-01 2.048806995153427124e-01 1.130259111523628235e-01 -1.780556589365005493e-01 4.133611917495727539e-02 1.416009962558746338e-01 -1.416941434144973755e-01 8.646477013826370239e-02 -1.996753364801406860e-02 9.584302455186843872e-02 8.104381710290908813e-02 -5.072791874408721924e-02 8.230046927928924561e-02 4.061627686023712158e-01 -2.434310168027877808e-01 -3.721316903829574585e-02
1.372618675231933594e-01 -1.046973168849945068e-01 1.045856624841690063e-01 2.358662933111190796e-01 2.231940776109695435e-01 1.118426248431205750e-01 2.461219727993011475e-01 4.464357346296310425e-02 -2.898313663899898529e-02 -2.422328293323516846e-01 2.746746242046356201e-01 -2.659339606761932373e-01 1.096595302224159241e-01 5.794936791062355042e-02 3.850055485963821411e-02 1.519684195518493652e-01 9.490896761417388916e-02 -1.756769418716430664e-02 -7.682091742753982544e-02 -4.353873133659362793e-01 -1.623158752918243408e-01 -5.726647004485130310e-02 7.848353683948516846e-02 -1.607387140393257141e-02 -1.407745927572250366e-01 -4.523399099707603455e-02 1.623838394880294800e-01 -3.500538766384124756e-01 4.577557370066642761e-02 1.357713192701339722e-01 1.043051630258560181e-01 3.001444041728973389e-01
1.741253733634948730e-01 -1.091912612318992615e-01 -1.620378345251083374e-01 1.995727121829986572e-01 2.172720432281494141e-01 -2.562962658703327179e-02 -9.518311126157641411e-04 2.115773409605026245e-02 2.545088157057762146e-02 1.995096951723098755e-01 -1.655002683401107788e-02 -8.489237725734710693e-02 -2.904685772955417633e-02 -1.014292612671852112e-01 1.281836479902267456e-01 -3.016868606209754944e-02 7.225607335567474365e-02 3.268260061740875244e-01 -5.450684204697608948e-02 -8.568219840526580811e-02 -1.168263405561447144e-01 5.836265161633491516e-02 -1.942259371280670166e-01 -1.036759559065103531e-02 -9.637729823589324951e-02 2.566924691200256348e-01 1.025359332561492920e-01 -4.853141009807586670e-01 -3.662605583667755127e-01 2.517142891883850098e-01 -8.462790399789810181e-02 2.526421844959259033e-01
4.286889731884002686e-02 -2.073167413473129272e-01 1.855490356683731079e-01 1.849354505538940430e-01 -2.256222963333129883e-01 4.603230953216552734e-02 1.884936243295669556e-01 3.429648280143737793e-01 1.114073246717453003e-01 -6.189014762639999390e-03 2.336012572050094604e-01 -8.829547464847564697e-02 -5.113615468144416809e-02 -6.331314146518707275e-02 3.987340033054351807e-01 3.752100467681884766e-01 2.834558188915252686e-01 -9.908929467201232910e-03 1.236321032047271729e-01 -6.534232199192047119e-02 -1.292714923620223999e-01 -7.995125651359558105e-02 1.259079426527023315e-01 -8.182952553033828735e-02 8.911917358636856079e-02 2.396344989538192749e-01 1.213162671774625778e-02 -3.155508264899253845e-02 -2.368660718202590942e-01 1.645379066467285156e-01 -4.871781170368194580e-02 3.807034343481063843e-02
5.531794950366020203e-02 -1.530255228281021118e-01 6.954856961965560913e-02 5.002353787422180176e-01 3.097016597166657448e-03 1.832547634840011597e-01 -1.131916344165802002e-01 1.414668858051300049e-01 -1.529929637908935547e-01 1.226217448711395264e-01 1.689138710498809814e-01 -2.245232760906219482e-01 3.011695146560668945e-01 7.183106616139411926e-03 1.685475111007690430e-01 1.196635072119534016e-03 -1.461795419454574585e-01 1.722603738307952881e-01 1.389331221580505371e-01 6.344451010227203369e-02 -4.852284491062164307e-02 1.243723481893539429e-01 -6.119026616215705872e-02 -2.524075470864772797e-02 -2.063188254833221436e-01 2.556826770305633545e-01 1.005658358335494995e-01 -3.385739624500274658e-01 -2.157807648181915283e-01 1.586735099554061890e-01 7.501924037933349609e-02 9.410709142684936523e-02
4.849217832088470459e-01 -1.239400729537010193e-01 -1.212910041213035583e-01 2.684303522109985352e-01 -1.426765024662017822e-01 -3.170599043369293213e-02 1.034497544169425964e-01 3.911437466740608215e-03 -9.007212519645690918e-02 -9.061186015605926514e-02 4.055764675140380859e-01 -7.042119652032852173e-02 -1.230551972985267639e-01 1.565573513507843018e-01 -3.659653291106224060e-02 4.232795536518096924e-02 2.346094548702239990e-01 2.672735154628753662e-01 -9.707705117762088776e-03 -2.199845165014266968e-01 2.476019859313964844e-01 -3.764795139431953430e-02 -6.170323118567466736e-03 -2.966229915618896484e-01 -2.013601362705230713e-01 7.552947849035263062e-03 1.192034631967544556e-01 -4.646261036396026611e-02 -3.557263687252998352e-02 8.800394088029861450e-02 8.197104185819625854e-02 -6.060994789004325867e-02
4.247391819953918457e-01 -9.503650665283203125e-02 4.895090684294700623e-02 2.332150470465421677e-04 -2.266226708889007568e-02 9.943116456270217896e-02 -6.612363457679748535e-02 8.439296483993530273e-02 -3.545726463198661804e-02 -2.606867253780364990e-01 3.283055499196052551e-02 1.929564401507377625e-02 3.115208745002746582e-01 1.234948933124542236e-01 -2.028875797986984253e-02 2.217017561197280884e-01 3.647859096527099609e-01 8.840057253837585449e-02 1.392833441495895386e-01 -8.758222311735153198e-02 -4.898343607783317566e-02 6.572902202606201172e-02 -1.972653567790985107e-01 -1.252944171428680420e-01 3.156369328498840332e-01 2.963101267814636230e-01 -2.425559759140014648e-01 -1.430090665817260742e-01 -1.679860800504684448e-01 1.688465848565101624e-02 -1.523958146572113037e-01 -7.760865241289138794e-02
1.332937777042388916e-01 -1.139248833060264587e-01 -1.486391723155975342e-01 5.726432800292968750e-01 4.778886958956718445e-02 1.130665466189384460e-01 1.128478273749351501e-01 9.723594784736633301e-02 -1.283548474311828613e-01 6.542035192251205444e-02 1.627140492200851440e-01 -2.878485023975372314e-01 7.160559296607971191e-02 3.288130164146423340e-01 5.556641519069671631e-02 -1.831769198179244995e-02 -1.214309111237525940e-01 4.239650815725326538e-02 -8.828479796648025513e-02 1.026243902742862701e-02 -1.320805400609970093e-01 1.154122129082679749e-01 1.002477295696735382e-02 5.125639215111732483e-02 -2.693238258361816406e-01 2.617096900939941406e-01 1.396172791719436646e-01 -6.492564082145690918e-02 -2.425447553396224976e-01 1.640586107969284058e-01 6.542086601257324219e-02 1.501087397336959839e-01
1.423317790031433105e-01 -2.046674191951751709e-01 -5.530553683638572693e-02 1.545325070619583130e-01 5.648134276270866394e-02 -4.387454688549041748e-02 2.126542627811431885e-01 1.476902961730957031e-01 -1.193709671497344971e-01 2.347687184810638428e-01 1.193834915757179260e-01 -2.596947848796844482e-01 1.381920278072357178e-01 1.978243440389633179e-01 3.405616059899330139e-02 -1.453188955783843994e-01 3.070335388183593750e-01 1.701431870460510254e-01 -4.481971636414527893e-02 -1.966594308614730835e-01 -8.847417682409286499e-02 4.091774523258209229e-01 5.962326377630233765e-02 1.028222683817148209e-02 1.184066981077194214e-01 1.917542219161987305e-01 -6.169762834906578064e-02 -1.943020671606063843e-01 -2.529985606670379639e-01 5.170455202460289001e-02 -2.419313490390777588e-01 -2.163731902837753296e-01
2.950239777565002441e-01 3.741775825619697571e-02 5.622447654604911804e-02 1.397805064916610718e-01 -1.600298732519149780e-01 -7.466278225183486938e-02 -1.486805230379104614e-01 1.545066833496093750e-01 -1.419433951377868652e-02 -1.612011045217514038e-01 2.135601490736007690e-01 -1.399745047092437744e-01 6.518852710723876953e-02 8.337198942899703979e-02 4.553292989730834961e-01 2.411945611238479614e-01 9.649125486612319946e-02 -1.047741398215293884e-01 -1.256211400032043457e-01 5.791495740413665771e-02 -2.204093784093856812e-01 1.507245898246765137e-01 -4.213113337755203247e-02 -6.157987192273139954e-02 -4.503210484981536865e-01 1.823048740625381470e-01 -1.535806953907012939e-01 -1.313022971153259277e-01 -1.616273671388626099e-01 1.208886951208114624e-01 7.199405878782272339e-02 6.745454668998718262e-02
5.990769341588020325e-02 -7.617577910423278809e-02 -6.655771285295486450e-04 2.229019254446029663e-01 -1.823073178529739380e-01 2.328301407396793365e-02 1.455883979797363281e-01 2.330699712038040161e-01 -4.523520916700363159e-02 -1.511418372392654419e-01 4.066804647445678711e-01 -1.130411773920059204e-01 -6.708534806966781616e-02 -1.035301610827445984e-01 1.325857043266296387e-01 -2.815999984741210938e-01 1.974613666534423828e-01 2.272246330976486206e-01 9.136276692152023315e-02 -3.206578642129898071e-02 1.072388812899589539e-01 -1.685223355889320374e-02 -5.040485877543687820e-03 -2.798821926116943359e-01 -2.762979269027709961e-01 5.361909791827201843e-02 1.335466653108596802e-01 -7.342080771923065186e-02 -4.162734150886535645e-01 -4.323150590062141418e-02 -1.116445139050483704e-01 -1.904576420783996582e-01
4.840043783187866211e-01 1.642533391714096069e-01 2.674691937863826752e-02 4.420280456542968750e-02 1.789619922637939453e-01 -2.168990112841129303e-02 3.030206561088562012e-01 1.789986938238143921e-01 1.327150315046310425e-01 -4.593225196003913879e-02 -7.646826654672622681e-02 -1.288833618164062500e-01 1.822967380285263062e-01 2.066825479269027710e-01 2.878681123256683350e-01 -2.271946705877780914e-02 3.452401161193847656e-01 2.226943969726562500e-01 5.536062270402908325e-02 5.977444816380739212e-03 2.253176718950271606e-01 3.119575791060924530e-02 -2.161584096029400826e-03 1.592882275581359863e-01 -1.113412454724311829e-01 1.066663265228271484e-01 8.251056075096130371e-02 -2.435156553983688354e-01 -4.043686017394065857e-02 9.568710625171661377e-02 3.490666672587394714e-02 -1.652913838624954224e-01
1.696515977382659912e-01 -1.687650084495544434e-01 2.133108973503112793e-01 9.584577381610870361e-02 -2.186252027750015259e-01 -1.236745994538068771e-02 1.110033541917800903e-01 3.718125224113464355e-01 5.843586847186088562e-02 6.979905813932418823e-02 1.389067918062210083e-01 -1.964508593082427979e-01 -2.803452871739864349e-02 -2.126247435808181763e-01 7.055784016847610474e-02 3.742870390415191650e-01 1.552652120590209961e-01 1.624311059713363647e-01 1.318711191415786743e-01 -1.823122352361679077e-01 -2.058409601449966431e-01 -1.234116777777671814e-01 4.974560067057609558e-02 -1.329381763935089111e-01 7.434499263763427734e-02 1.583199352025985718e-01 9.715826809406280518e-02 -1.087593212723731995e-01 -2.376870214939117432e-01 1.205658912658691406e-01 -3.442497253417968750e-01 1.096650511026382446e-01
3.938737213611602783e-01 -8.295177668333053589e-02 -2.062050066888332367e-02 1.001184955239295959e-01 -1.407386362552642822e-01 1.674353927373886108e-01 2.771533727645874023e-01 2.361712008714675903e-01 -1.785180568695068359e-01 -9.023851901292800903e-02 4.361631870269775391e-01 -2.263920456171035767e-01 -7.922318764030933380e-03 -9.562863409519195557e-02 -1.050713360309600830e-01 -9.246242046356201172e-02 1.209239438176155090e-01 2.089555263519287109e-01 -2.636948525905609131e-01 5.011235550045967102e-02 9.206604212522506714e-02 -1.223740652203559875e-01 -2.712167054414749146e-02 -7.049961015582084656e-03 1.891176798380911350e-03 1.397789120674133301e-01 -1.566993445158004761e-01 -2.155004739761352539e-01 1.834807395935058594e-01 -3.990686684846878052e-02 -1.961677223443984985e-01 -1.340005844831466675e-01
2.491679042577743530e-01 1.236001774668693542e-01 6.597267836332321167e-02 1.604487746953964233e-01 -8.373660966753959656e-03 1.291584819555282593e-01 1.640918552875518799e-01 3.209521770477294922e-01 -1.249100640416145325e-01 -2.408614754676818848e-01 1.235341578722000122e-01 -2.691133618354797363e-01 7.920933514833450317e-02 -6.283979862928390503e-02 -8.161429315805435181e-02 1.694407612085342407e-01 4.196117520332336426e-01 1.218172907829284668e-01 -5.069533735513687134e-02 9.591820091009140015e-02 -3.624552488327026367e-01 4.729220643639564514e-02 -1.907312422990798950e-01 -4.207044467329978943e-02 -2.062880694866180420e-01 -5.387404561042785645e-02 -1.085459664463996887e-01 -2.253202944993972778e-01 1.577267944812774658e-01 1.062382012605667114e-01 7.355061173439025879e-02 1.222101002931594849e-01
1.863629817962646484e-01 -1.711011677980422974e-01 -2.812509657815098763e-03 2.555832862854003906e-01 4.427015408873558044e-02 -1.391883194446563721e-01 5.052691698074340820e-02 2.189444005489349365e-01 -8.925618231296539307e-02 -1.051933839917182922e-01 1.720092892646789551e-01 -4.355350732803344727e-01 5.717553943395614624e-02 6.371942907571792603e-02 6.273230910301208496e-02 1.024232208728790283e-01 1.253369003534317017e-01 1.211505457758903503e-01 2.282453887164592743e-02 -2.838890254497528076e-01 8.242904394865036011e-02 2.324049472808837891e-01 -1.786093413829803467e-01 3.751119226217269897e-02 1.572797447443008423e-01 -2.814782559871673584e-01 7.974707335233688354e-02 -3.088893592357635498e-01 -2.124431729316711426e-01 1.344261020421981812e-01 2.483807653188705444e-01 5.023855715990066528e-02
5.166512131690979004e-01 1.861959509551525116e-02 6.385410577058792114e-02 -1.731105730868875980e-03 -5.063469335436820984e-02 7.388914376497268677e-02 5.695280805230140686e-02 2.437442392110824585e-01 -2.507574558258056641e-01 -2.622307464480400085e-02 3.088582158088684082e-01 -4.943172261118888855e-02 -8.995962142944335938e-02 1.152869164943695068e-01 5.119547247886657715e-02 -3.212069571018218994e-01 7.520494610071182251e-02 2.182369381189346313e-01 7.508488488383591175e-04 9.411444514989852905e-02 2.298900634050369263e-01 5.261205951683223248e-04 7.776111364364624023e-02 7.500068098306655884e-02 -3.140808343887329102e-01 2.144445180892944336e-01 -1.216644980013370514e-02 8.179860562086105347e-02 -1.667205691337585449e-01 1.905817985534667969e-01 -1.141985207796096802e-01 1.187009885907173157e-01
2.342603355646133423e-01 -3.932863473892211914e-02 1.361953914165496826e-01 1.871006190776824951e-01 -1.669866293668746948e-01 5.320945382118225098e-02 1.877397745847702026e-01 3.865341246128082275e-01 5.832905322313308716e-02 1.503370851278305054e-01 2.564346790313720703e-01 -2.324172407388687134e-01 1.519384682178497314e-01 1.133342459797859192e-01 1.070013046264648438e-01 -4.407700151205062866e-02 -1.889714598655700684e-01 2.798236608505249023e-01 -1.754350378178060055e-03 2.326779440045356750e-02 -9.876432269811630249e-02 2.365301847457885742e-01 -2.332676202058792114e-01 -1.477618366479873657e-01 5.628939345479011536e-02 3.149480521678924561e-01 -6.315364688634872437e-02 1.447874493896961212e-02 -1.655541211366653442e-01 1.468662321567535400e-01 1.318625807762145996e-01 2.238711565732955933e-01
2.134960144758224487e-01 1.644170582294464111e-01 2.061824500560760498e-02 -6.469877436757087708e-03 3.750881552696228027e-02 2.200298607349395752e-01 1.871910691261291504e-01 6.157109141349792480e-02 -1.179894357919692993e-01 2.544642984867095947e-01 2.943627238273620605e-01 2.208539247512817383e-01 -1.658137887716293335e-01 6.456950306892395020e-02 8.569132536649703979e-02 3.132060170173645020e-01 4.002588987350463867e-01 9.563101083040237427e-02 -1.027931272983551025e-01 -2.237719595432281494e-01 -2.041923254728317261e-02 1.373699493706226349e-02 4.921533912420272827e-02 -1.027321591973304749e-01 -1.410993635654449463e-01 -1.106662377715110779e-01 9.136096388101577759e-02 -1.770680397748947144e-01 -3.501368463039398193e-01 6.191772967576980591e-02 1.140475869178771973e-01 -1.794355958700180054e-01
2.952631115913391113e-01 -2.462265640497207642e-01 -8.399371802806854248e-02 2.389687597751617432e-01 1.211304962635040283e-01 1.863074451684951782e-01 1.177691742777824402e-01 3.014146722853183746e-02 -3.273268640041351318e-01 -3.399557769298553467e-01 1.340589672327041626e-01 -1.369971632957458496e-01 -4.687567427754402161e-02 -1.774272471666336060e-01 1.055955514311790466e-01 -2.573749609291553497e-02 2.972117960453033447e-01 3.214770555496215820e-02 -7.470370084047317505e-02 -1.531821489334106445e-01 9.228567034006118774e-02 1.316349208354949951e-02 5.565446615219116211e-02 1.431150436401367188e-01 -1.469679921865463257e-01 -1.975894905626773834e-02 -1.234366223216056824e-01 9.249076247215270996e-02 -2.592386007308959961e-01 8.998557925224304199e-02 1.617461293935775757e-01 3.478486537933349609e-01
1.305922567844390869e-01 -9.230507165193557739e-02 -4.765967279672622681e-02 2.632552087306976318e-01 1.431396007537841797e-01 2.312476187944412231e-01 1.108156591653823853e-01 1.344254165887832642e-01 7.923954725265502930e-02 1.006509959697723389e-01 2.446088939905166626e-01 -2.246815115213394165e-01 -5.610964074730873108e-02 -1.386649608612060547e-01 -5.349798500537872314e-02 -1.687204092741012573e-01 1.795232743024826050e-01 9.747885167598724365e-03 4.968921095132827759e-02 -1.288144290447235107e-01 1.450786590576171875e-01 -6.011057645082473755e-02 -2.562126517295837402e-01 -5.196299403905868530e-02 -3.394288122653961182e-01 1.287980191409587860e-02 7.291579246520996094e-02 1.540948636829853058e-02 -5.805374383926391602e-01 -7.383239269256591797e-02 -3.241407126188278198e-02 -9.621225297451019287e-02
2.767325043678283691e-01 -1.581685543060302734e-01 1.329419761896133423e-01 2.635907828807830811e-01 2.268835902214050293e-01 9.332066774368286133e-02 2.653600871562957764e-01 4.954866319894790649e-02 -2.923173904418945312e-01 -2.665674090385437012e-01 1.127932369709014893e-01 -5.404129996895790100e-02 -1.842792928218841553e-01 9.548505768179893494e-04 7.154446095228195190e-02 -6.752432137727737427e-02 1.392380744218826294e-01 1.995284855365753174e-01 1.833394914865493774e-01 2.048472873866558075e-02 -2.379695624113082886e-01 3.934651613235473633e-03 -2.539194226264953613e-01 1.817939244210720062e-02 -4.438420757651329041e-02 2.747471332550048828e-01 -5.233256518840789795e-02 -8.493320643901824951e-02 -3.866196796298027039e-02 2.084140181541442871e-01 -6.006991118192672729e-02 3.343255519866943359e-01
4.156283736228942871e-01 -1.907576024532318115e-01 -4.599309340119361877e-02 2.039945870637893677e-01 -1.780271679162979126e-01 5.976043641567230225e-02 3.875630721449851990e-02 8.720344305038452148e-02 -3.191774338483810425e-02 -7.407984882593154907e-02 4.815683960914611816e-01 6.251361966133117676e-02 1.173880398273468018e-01 2.238509356975555420e-01 -2.691700682044029236e-02 -1.028755009174346924e-01 1.830970048904418945e-01 2.959510087966918945e-01 -2.100597508251667023e-02 -3.977297991514205933e-02 3.590390086174011230e-01 1.608792506158351898e-02 -1.538753956556320190e-01 -1.370218098163604736e-01 -1.111103594303131104e-01 1.776361018419265747e-01 1.023511812090873718e-01 4.460709169507026672e-02 -2.408264391124248505e-02 1.797762513160705566e-01 3.217035159468650818e-02 1.374627556651830673e-02
4.339085817337036133e-01 1.733800768852233887e-01 1.311394572257995605e-01 3.235779404640197754e-01 -1.502623856067657471e-01 2.260217815637588501e-01 -1.503801941871643066e-01 3.848518431186676025e-01 -5.008672550320625305e-02 1.752744168043136597e-01 4.912220686674118042e-02 6.203742697834968567e-02 8.593415468931198120e-02 6.414928939193487167e-03 -5.711015686392784119e-02 -1.425011456012725830e-01 1.808251440525054932e-01 2.189023187384009361e-03 -1.936572790145874023e-01 -2.328552752733230591e-01 -3.486258909106254578e-02 4.068578034639358521e-02 -7.372412830591201782e-02 -6.770577281713485718e-02 -2.043347507715225220e-01 -1.620940566062927246e-01 2.323641255497932434e-02 -1.893274635076522827e-01 -2.019947767257690430e-01 3.979514166712760925e-02 1.925159804522991180e-02 -2.457674443721771240e-01
1.635662168264389038e-01 4.737766832113265991e-02 -2.196565717458724976e-01 3.087610602378845215e-01 2.465707436203956604e-02 2.116586863994598389e-01 5.984768643975257874e-02 1.006644293665885925e-01 -2.659716308116912842e-01 7.824913412332534790e-02 1.795436888933181763e-01 1.046001259237527847e-02 2.004035562276840210e-02 -3.015753328800201416e-01 2.948616445064544678e-02 -2.302244454622268677e-01 2.515418529510498047e-01 -3.599646314978599548e-02 -1.354761868715286255e-01 -5.581808462738990784e-02 3.218067809939384460e-02 -1.936988681554794312e-01 -7.250759005546569824e-02 2.581786550581455231e-02 -1.928785294294357300e-01 -5.418015643954277039e-02 1.950366646051406860e-01 -2.468747496604919434e-01 -4.742287397384643555e-01 -9.112691879272460938e-02 -1.049650982022285461e-01 -3.085010452196002007e-03
9.096385911107063293e-03 -1.039983928203582764e-01 -2.661340236663818359e-01 2.713585495948791504e-01 2.120818197727203369e-01 2.908250987529754639e-01 -5.677481740713119507e-02 8.587452769279479980e-02 1.181892156600952148e-01 -4.183622449636459351e-02 8.693542331457138062e-02 -1.574925333261489868e-02 2.241457812488079071e-02 -2.535627968609333038e-02 1.791348606348037720e-01 1.011801287531852722e-01 8.630409091711044312e-02 2.776347398757934570e-01 -1.204411089420318604e-01 -2.091433405876159668e-01 -9.424199908971786499e-02 2.358655184507369995e-01 -4.033618792891502380e-02 -1.817460805177688599e-01 1.430943608283996582e-01 2.704886905848979950e-02 -1.492366194725036621e-01 -3.549053668975830078e-01 -3.090591132640838623e-01 2.668696343898773193e-01 -1.317014098167419434e-01 -2.049829661846160889e-01
3.699041903018951416e-01 6.075900793075561523e-02 1.972446404397487640e-02 2.618715763092041016e-01 1.385654136538505554e-02 1.896404772996902466e-01 1.449074037373065948e-02 -1.088079735636711121e-01 4.327773675322532654e-02 1.698683053255081177e-01 3.213490545749664307e-01 2.773768901824951172e-01 -9.951443225145339966e-02 -1.417495161294937134e-01 1.058525070548057556e-01 5.038578808307647705e-02 3.820148110389709473e-01 2.835215255618095398e-02 6.734319776296615601e-02 -9.291796013712882996e-03 2.285809442400932312e-02 2.711508423089981079e-02 3.179102437570691109e-03 9.301088005304336548e-02 3.151828423142433167e-02 2.506901919841766357e-01 2.505860328674316406e-01 -3.686968982219696045e-01 -1.688343137502670288e-01 6.337220221757888794e-02 3.260109573602676392e-02 -1.737960427999496460e-01
1.385077238082885742e-01 -2.563564479351043701e-01 -3.566780090332031250e-01 2.053287178277969360e-01 -7.123656570911407471e-02 2.374429404735565186e-01 1.307723969221115112e-01 1.014193147420883179e-01 -1.409273445606231689e-01 9.377284348011016846e-02 2.219539284706115723e-01 -1.140433922410011292e-01 -1.284022331237792969e-01 -2.455345243215560913e-01 -5.732116848230361938e-02 -1.371254026889801025e-01 2.044397592544555664e-01 6.124211102724075317e-02 2.920326963067054749e-02 -9.903495013713836670e-02 3.474905714392662048e-02 1.195322908461093903e-02 -1.650569885969161987e-01 9.092191606760025024e-02 -1.767118424177169800e-01 2.108508348464965820e-01 2.032389044761657715e-01 -2.001780420541763306e-01 -4.123459160327911377e-01 -2.015083283185958862e-01 -5.744601786136627197e-02 -5.499864742159843445e-02
5.144187211990356445e-01 6.580210756510496140e-03 -1.214655563235282898e-01 1.399164050817489624e-01 7.774642109870910645e-02 -3.320258110761642456e-02 1.952642202377319336e-01 2.435519099235534668e-01 3.906705230474472046e-02 -6.690193712711334229e-02 -2.843218147754669189e-01 -2.496685236692428589e-01 1.559715420007705688e-01 1.651677489280700684e-01 3.294372558593750000e-01 -2.368983579799532890e-03 1.938565522432327271e-01 1.165278628468513489e-01 1.307087391614913940e-01 -5.974033847451210022e-02 1.011312156915664673e-01 -4.019529372453689575e-02 -3.204502165317535400e-02 7.129340618848800659e-02 1.465474162250757217e-02 1.471819877624511719e-01 1.444142609834671021e-01 -2.382000535726547241e-01 -8.293025195598602295e-02 6.252077221870422363e-02 3.579610493034124374e-03 -2.950475513935089111e-01
4.406505525112152100e-01 1.528638228774070740e-02 1.183828786015510559e-01 -8.249270170927047729e-02 -1.937381774187088013e-01 -4.446347802877426147e-02 4.393602535128593445e-02 1.012719199061393738e-01 -9.659515693783760071e-03 3.252768144011497498e-02 -5.489419400691986084e-02 -2.024926990270614624e-01 -1.591973453760147095e-01 4.790590703487396240e-02 1.284697353839874268e-01 5.033517722040414810e-03 4.092165231704711914e-01 1.709077805280685425e-01 -1.678336709737777710e-01 -8.450827747583389282e-02 -1.978169381618499756e-01 -2.262162119150161743e-01 -2.604985237121582031e-01 -2.492529749870300293e-01 -1.272020488977432251e-02 -5.510468035936355591e-02 4.102226346731185913e-02 -1.562937498092651367e-01 -3.312885463237762451e-01 -4.301951266825199127e-03 -1.599762886762619019e-01 1.637014746665954590e-01
1.616043746471405029e-01 1.142509747296571732e-02 2.782213874161243439e-02 -6.202157586812973022e-02 -8.757162094116210938e-02 2.609077095985412598e-01 1.503392755985260010e-01 1.036082506179809570e-01 7.053772360086441040e-02 -5.162694724276661873e-04 -1.384353488683700562e-01 -3.929585963487625122e-02 2.686500847339630127e-01 3.409524634480476379e-02 -6.525225192308425903e-02 1.433837413787841797e-01 5.520430207252502441e-01 2.180729657411575317e-01 5.459852516651153564e-02 -2.691347897052764893e-01 6.774026155471801758e-02 1.706185191869735718e-01 -8.444707840681076050e-03 5.584573000669479370e-02 -1.185234189033508301e-01 2.917615529440809041e-05 -1.134509146213531494e-01 -2.810339033603668213e-01 -2.559056878089904785e-01 -6.134994328022003174e-02 -2.761625349521636963e-01 -1.420928984880447388e-01
1.120727360248565674e-01 -1.394576281309127808e-01 1.651781201362609863e-01 -3.240503370761871338e-02 1.757625676691532135e-02 2.276481688022613525e-02 3.273481428623199463e-01 6.872317939996719360e-02 -1.365534868091344833e-02 2.061913162469863892e-02 -7.719081640243530273e-02 5.526271834969520569e-02 1.724580079317092896e-01 4.915176331996917725e-02 6.745345145463943481e-02 1.503059566020965576e-01 1.566222161054611206e-01 4.200706481933593750e-01 -5.214212089776992798e-02 -2.194215357303619385e-01 -1.763550043106079102e-01 2.230207175016403198e-01 -1.460619866847991943e-01 -2.294848263263702393e-01 -2.345733195543289185e-01 -1.356983929872512817e-01 9.435028582811355591e-02 -1.453027427196502686e-01 -4.299060404300689697e-01 -4.805644974112510681e-02 -8.416754007339477539e-02 -2.316666990518569946e-01
3.667728304862976074e-01 -2.385938167572021484e-02 1.203521266579627991e-01 2.020194679498672485e-01 -2.854204177856445312e-01 5.849858373403549194e-02 -2.321160733699798584e-01 2.152113467454910278e-01 -2.297299057245254517e-01 -1.640039980411529541e-01 1.333060264587402344e-01 -3.648484125733375549e-02 6.375733017921447754e-02 9.919690899550914764e-03 -5.375798419117927551e-02 1.232761517167091370e-01 2.083755135536193848e-01 2.599434554576873779e-01 8.145601302385330200e-02 3.145269304513931274e-02 1.419381797313690186e-01 -2.018354088068008423e-01 -2.609502375125885010e-01 1.064823567867279053e-01 -3.042830526828765869e-01 4.313715174794197083e-02 2.237108945846557617e-01 -7.426659017801284790e-02 -1.323348879814147949e-01 1.538318991661071777e-01 -3.583534061908721924e-02 -2.282570451498031616e-01
1.882173418998718262e-01 -5.803949758410453796e-02 -1.780704595148563385e-02 4.286328554153442383e-01 -1.300938427448272705e-01 -2.311110869050025940e-02 1.365454047918319702e-01 1.425945013761520386e-01 1.911979764699935913e-01 -1.494999527931213379e-01 2.021920531988143921e-01 8.413817733526229858e-03 2.809106111526489258e-01 1.710096001625061035e-01 1.381487548351287842e-01 -1.842367649078369141e-01 -4.584863036870956421e-02 1.333481371402740479e-01 6.256603449583053589e-02 -1.262603327631950378e-02 -1.749032735824584961e-01 1.594516783952713013e-01 -9.731744974851608276e-02 -1.319797802716493607e-02 -1.962346136569976807e-01 2.323257625102996826e-01 2.944496870040893555e-01 -2.422275245189666748e-01 -2.112721502780914307e-01 1.114583015441894531e-01 1.219876925460994244e-03 2.741285860538482666e-01
5.211122632026672363e-01 -9.634346701204776764e-03 2.929649353027343750e-01 9.060702472925186157e-02 -1.588855087757110596e-01 1.895322091877460480e-02 -2.338775433599948883e-02 1.686726361513137817e-01 -1.931309700012207031e-01 -1.686557680368423462e-01 1.153791099786758423e-01 -7.236446719616651535e-03 9.585335105657577515e-02 1.893879175186157227e-01 1.504932343959808350e-01 1.422677487134933472e-01 2.862884402275085449e-01 1.233993694186210632e-01 -8.767269551753997803e-02 6.122929975390434265e-02 1.202255263924598694e-01 -1.358347535133361816e-01 -2.021712251007556915e-02 2.793386578559875488e-01 -1.282255817204713821e-02 1.652100235223770142e-01 1.039629951119422913e-01 -2.327741980552673340e-01 -1.613145917654037476e-01 -9.614542871713638306e-02 2.301770597696304321e-01 -1.094987764954566956e-01
2.199054956436157227e-01 2.609587609767913818e-01 2.794060707092285156e-01 5.944001674652099609e-02 2.776177823543548584e-01 1.955587565898895264e-01 2.898680567741394043e-01 2.213576138019561768e-01 9.375781565904617310e-02 -9.701367467641830444e-02 1.439252048730850220e-01 5.327482894062995911e-02 5.411567911505699158e-02 4.693667218089103699e-02 2.861643396317958832e-02 6.882732361555099487e-02 -4.116616770625114441e-02 2.014834731817245483e-01 3.136112093925476074e-01 -1.909534931182861328e-01 -1.218467205762863159e-01 1.418760716915130615e-01 -3.493125140666961670e-01 -1.734425723552703857e-01 1.370885372161865234e-01 1.912976615130901337e-02 7.437802385538816452e-03 -1.005202010273933411e-01 -2.503350377082824707e-01 2.119505852460861206e-01 -8.302011527121067047e-03 -3.789054462686181068e-04
3.602522015571594238e-01 -2.036644071340560913e-01 5.101711302995681763e-02 2.692125551402568817e-02 -2.294177561998367310e-01 1.355286687612533569e-01 -1.348973484709858894e-03 6.069179251790046692e-02 1.279634982347488403e-01 -2.344054877758026123e-01 2.363917976617813110e-01 -9.167397767305374146e-02 1.096403524279594421e-01 3.153780475258827209e-02 -4.036943614482879639e-02 -9.059689939022064209e-02 4.841029345989227295e-01 7.370240986347198486e-02 -1.690796613693237305e-01 -4.378110170364379883e-02 2.488046288490295410e-01 -1.416657269001007080e-01 1.782894879579544067e-02 -2.337552160024642944e-01 -1.592767387628555298e-01 5.629963055253028870e-02 1.667985469102859497e-01 -7.739897072315216064e-02 -2.429482787847518921e-01 1.908828616142272949e-01 1.602363884449005127e-01 -3.943851590156555176e-02
2.957797944545745850e-01 2.042678892612457275e-01 1.998030021786689758e-02 3.833728283643722534e-02 1.801723837852478027e-01 -1.237368732690811157e-01 1.351777464151382446e-01 1.566850543022155762e-01 -3.688797727227210999e-02 -1.029533371329307556e-01 9.367778897285461426e-02 -2.107319682836532593e-01 1.485304981470108032e-01 -2.190476208925247192e-01 1.469481587409973145e-01 1.078902781009674072e-01 2.108009606599807739e-01 2.872515022754669189e-01 1.549025624990463257e-01 -2.123206108808517456e-01 1.541546285152435303e-01 1.008950471878051758e-01 -8.561857789754867554e-02 2.181714773178100586e-02 2.402352988719940186e-01 2.403925359249114990e-01 3.206502199172973633e-01 -3.086704015731811523e-01 -6.391350924968719482e-02 1.558416485786437988e-01 7.610930129885673523e-03 -1.735011935234069824e-01
3.281508386135101318e-01 -8.647542446851730347e-02 1.202220767736434937e-01 1.601109057664871216e-01 -2.981393933296203613e-01 4.952720925211906433e-02 8.903282135725021362e-02 2.771105468273162842e-01 2.067175656557083130e-01 -1.397782005369663239e-02 2.209056317806243896e-01 -5.655351653695106506e-02 -1.068955585360527039e-01 3.197374939918518066e-01 2.617949545383453369e-01 2.017841637134552002e-01 1.378124654293060303e-01 2.645475566387176514e-01 7.359147071838378906e-02 -1.137379184365272522e-01 -2.311658114194869995e-01 -4.773755371570587158e-02 -1.401947289705276489e-01 9.636776894330978394e-02 -1.581539064645767212e-01 1.902234703302383423e-01 -1.664441376924514771e-01 -1.310270130634307861e-01 1.744387447834014893e-01 9.611431509256362915e-02 -4.344661161303520203e-02 1.060390919446945190e-01
1.309569627046585083e-01 -4.665235430002212524e-02 1.846741884946823120e-02 2.734373211860656738e-01 -1.021415665745735168e-01 3.585974127054214478e-02 2.679913341999053955e-01 1.537626534700393677e-01 2.189807146787643433e-01 7.672850042581558228e-02 2.385813593864440918e-01 -6.294848024845123291e-02 -4.999519139528274536e-02 2.420809864997863770e-02 1.799158304929733276e-01 3.517898619174957275e-01 2.096673697233200073e-01 1.572132855653762817e-01 1.345739364624023438e-01 -1.139180362224578857e-01 -2.247053533792495728e-01 -1.951762735843658447e-01 7.376543432474136353e-02 -1.169188916683197021e-01 -5.576118826866149902e-03 1.663993000984191895e-01 -3.384235873818397522e-02 -2.223940566182136536e-03 -3.331249356269836426e-01 1.359919756650924683e-01 -2.741916179656982422e-01 2.889122068881988525e-01
3.260020315647125244e-01 1.646967828273773193e-01 -2.170368283987045288e-01 8.159270137548446655e-02 -1.414986848831176758e-01 -8.742044121026992798e-02 -2.354612806811928749e-03 6.991448998451232910e-02 -1.081749051809310913e-02 -2.064769268035888672e-01 -1.668473239988088608e-03 -2.175956070423126221e-01 -4.134130477905273438e-02 7.288084924221038818e-02 2.566243335604667664e-02 7.803083956241607666e-02 2.227597683668136597e-01 3.242280185222625732e-01 -3.690874278545379639e-01 4.909966886043548584e-02 -2.901037037372589111e-01 -3.636795654892921448e-02 2.892006002366542816e-02 -1.554529070854187012e-01 -2.980370819568634033e-02 1.558883190155029297e-01 -1.947914063930511475e-01 -1.241948753595352173e-01 -3.474346101284027100e-01 2.280916869640350342e-01 1.512706978246569633e-03 1.457593142986297607e-01
2.169695943593978882e-01 -1.047133058309555054e-01 5.673618242144584656e-02 2.397511452436447144e-01 1.120659410953521729e-01 4.704592525959014893e-01 3.049502968788146973e-01 2.581465244293212891e-01 1.099055260419845581e-01 1.000917032361030579e-01 -3.024785406887531281e-02 -6.662305444478988647e-02 1.758973449468612671e-01 -1.005530878901481628e-01 1.588489413261413574e-01 -1.622630357742309570e-01 1.411947011947631836e-01 -6.895948201417922974e-03 -1.616944074630737305e-01 -1.819764524698257446e-01 7.792919129133224487e-02 -2.877905070781707764e-01 -7.563758641481399536e-02 -6.244023144245147705e-02 -1.542719602584838867e-01 1.539334803819656372e-01 7.078320533037185669e-02 -2.866449654102325439e-01 1.762195080518722534e-01 -1.392361801117658615e-02 -5.644700676202774048e-02 1.442418843507766724e-01
1.478837579488754272e-01 -9.844230860471725464e-02 3.760166093707084656e-02 3.448438644409179688e-01 1.779906302690505981e-01 -1.227297186851501465e-01 1.193399075418710709e-02 2.095020264387130737e-01 2.558351457118988037e-01 4.070494696497917175e-02 9.003140777349472046e-02 -1.514756232500076294e-01 7.934407144784927368e-02 2.974715270102024078e-02 5.179974436759948730e-02 -9.280350059270858765e-02 2.248993068933486938e-01 5.230038240551948547e-02 -1.809302121400833130e-01 -1.311235427856445312e-01 -1.941482275724411011e-01 -6.298371404409408569e-02 -2.614741027355194092e-01 1.395128667354583740e-01 -1.378141939640045166e-01 1.354891061782836914e-01 -1.420615315437316895e-01 -1.225507259368896484e-01 -3.611305058002471924e-01 2.933602035045623779e-01 1.583313792943954468e-01 3.063738644123077393e-01
1.826206743717193604e-01 -3.182622836902737617e-03 1.297245025634765625e-01 2.371778041124343872e-01 9.128364175558090210e-02 2.405208945274353027e-01 3.554297983646392822e-01 1.201838701963424683e-01 -2.262651622295379639e-01 2.007262259721755981e-01 3.586620390415191650e-01 -2.330909967422485352e-01 4.416557401418685913e-02 -1.044349074363708496e-01 -3.549104148987680674e-04 1.161704584956169128e-01 -3.672826290130615234e-02 2.125321477651596069e-01 -8.899173885583877563e-02 3.952649608254432678e-02 -1.877627223730087280e-01 -1.425174772739410400e-01 1.503611356019973755e-02 -9.364486485719680786e-02 -1.522729694843292236e-01 3.109796941280364990e-01 -1.135697737336158752e-01 -2.329494655132293701e-01 -7.083570957183837891e-02 1.109654083847999573e-01 -8.568422496318817139e-02 2.312930673360824585e-01
3.243819624185562134e-02 -2.855351865291595459e-01 2.392230927944183350e-01 4.046947136521339417e-02 -1.102863252162933350e-01 1.769204139709472656e-01 3.530262038111686707e-02 2.893930971622467041e-01 -4.690333604812622070e-01 1.051175519824028015e-01 4.207768440246582031e-01 -1.721657663583755493e-01 7.993098348379135132e-02 1.279193609952926636e-01 9.453329443931579590e-02 2.597655355930328369e-02 2.895519733428955078e-01 2.390968352556228638e-01 -5.893072113394737244e-02 -1.898677647113800049e-02 -4.067938029766082764e-02 -1.434588572010397911e-03 4.015095531940460205e-02 -8.547293394804000854e-02 -1.972568333148956299e-01 -8.479011245071887970e-03 -1.321062911301851273e-02 -1.250639855861663818e-01 -1.478541642427444458e-01 -1.289965808391571045e-01 -5.881376191973686218e-02 -8.843307197093963623e-02
5.714572668075561523e-01 -1.019378472119569778e-02 -3.797927126288414001e-02 2.477906346321105957e-01 3.909064084291458130e-02 1.461344361305236816e-01 2.282457798719406128e-01 1.705693779513239861e-03 -6.074599176645278931e-02 6.954075396060943604e-02 4.073846042156219482e-01 -9.414709359407424927e-02 -1.294759809970855713e-01 -8.360230922698974609e-02 9.553560614585876465e-02 -5.161901190876960754e-02 3.158384561538696289e-01 -1.856741905212402344e-01 -1.021656394004821777e-02 9.721679985523223877e-02 -3.063382953405380249e-02 -8.346803486347198486e-02 -1.341960579156875610e-01 -1.435918509960174561e-01 -2.656985819339752197e-01 -5.710940435528755188e-02 -4.161294177174568176e-02 -5.270618945360183716e-02 -1.407266706228256226e-01 -3.604590147733688354e-02 1.606317907571792603e-01 3.196031600236892700e-02
1.117188204079866409e-02 -1.154193654656410217e-02 8.785693347454071045e-02 3.653396964073181152e-01 -1.025839596986770630e-01 1.921788603067398071e-01 -1.361475288867950439e-01 3.611285239458084106e-02 -2.340366095304489136e-01 2.297909371554851532e-02 3.219765126705169678e-01 -1.926834583282470703e-01 2.285737991333007812e-01 -1.308275014162063599e-01 2.556854188442230225e-01 1.670081317424774170e-01 -1.239843741059303284e-01 2.899953126907348633e-01 3.077898547053337097e-02 -9.415535628795623779e-02 -3.720121085643768311e-02 1.072651073336601257e-01 -4.446250945329666138e-02 3.644426539540290833e-02 -1.754142642021179199e-01 2.922727167606353760e-01 4.760446399450302124e-02 -2.964586317539215088e-01 -9.990895539522171021e-02 2.961769402027130127e-01 1.619322970509529114e-02 5.233648791909217834e-02
3.329175710678100586e-01 2.478799074888229370e-01 -8.987043797969818115e-02 2.025614529848098755e-01 -3.813425777480006218e-03 1.891337633132934570e-01 -1.385947018861770630e-01 4.410859048366546631e-01 9.431169368326663971e-03 1.910045742988586426e-01 4.060671627521514893e-01 -1.062760800123214722e-01 1.696720719337463379e-01 5.429784208536148071e-02 -1.985867321491241455e-02 -6.409883499145507812e-02 1.304181814193725586e-01 4.404070787131786346e-03 5.796890705823898315e-02 5.189126357436180115e-02 1.070121526718139648e-01 -2.713458240032196045e-02 5.885174497961997986e-02 -1.147431973367929459e-02 -4.943083599209785461e-02 1.147306784987449646e-01 -1.567573994398117065e-01 -2.905772030353546143e-01 -2.574125826358795166e-01 -1.338379681110382080e-01 -8.398427814245223999e-02 -1.592460870742797852e-01
4.663628339767456055e-01 1.447280310094356537e-02 -4.420737549662590027e-02 3.223412036895751953e-01 -2.184431850910186768e-01 7.017765939235687256e-02 2.860966920852661133e-01 5.350467190146446228e-02 -1.494009643793106079e-01 4.760073963552713394e-03 3.060301542282104492e-01 -5.534993857145309448e-02 -1.105544045567512512e-01 -6.718090176582336426e-02 -2.855260483920574188e-02 5.085717141628265381e-02 2.618389129638671875e-01 2.000780105590820312e-01 -1.073127686977386475e-01 -1.598560512065887451e-01 2.929247617721557617e-01 -2.666349112987518311e-01 4.057143256068229675e-02 -2.194457054138183594e-01 6.810571998357772827e-03 -1.307021081447601318e-02 1.604946516454219818e-02 -1.599503755569458008e-01 1.050929278135299683e-01 -2.922707982361316681e-02 -7.350829243659973145e-02 -6.449473649263381958e-02
2.653911113739013672e-01 -1.193678379058837891e-01 7.999880611896514893e-02 2.905671000480651855e-01 -2.727404795587062836e-02 3.843536376953125000e-01 2.182955443859100342e-01 -7.970743626356124878e-02 -1.201669499278068542e-01 -1.128487735986709595e-01 2.268592715263366699e-01 -4.980235919356346130e-02 6.120701134204864502e-02 -1.313672065734863281e-01 2.441740930080413818e-01 -5.337623879313468933e-02 2.773087099194526672e-02 9.274014830589294434e-02 9.034040570259094238e-02 -2.947411835193634033e-01 1.961354315280914307e-01 -3.523390740156173706e-02 -2.515237033367156982e-01 1.448367238044738770e-01 -1.295078694820404053e-01 -3.915429487824440002e-02 1.257006078958511353e-01 -3.114474378526210785e-02 1.403317600488662720e-01 2.692724168300628662e-01 -2.205374836921691895e-01 2.305399626493453979e-01
3.842928707599639893e-01 -1.938979178667068481e-01 1.317333877086639404e-01 9.770836681127548218e-02 -2.015530876815319061e-02 1.352223902940750122e-01 9.789047390222549438e-02 3.267559781670570374e-02 -3.097371160984039307e-01 -1.278324425220489502e-01 2.291807085275650024e-01 1.309577468782663345e-02 1.295525729656219482e-01 -7.205335795879364014e-02 3.819853365421295166e-01 6.619004160165786743e-02 -2.373053878545761108e-01 6.585872173309326172e-02 2.705233544111251831e-02 -1.266348361968994141e-01 4.070210456848144531e-02 1.757910400629043579e-01 -9.754487872123718262e-02 -1.190111935138702393e-01 -2.892994880676269531e-01 3.377095758914947510e-01 -4.389563575387001038e-02 -7.279703021049499512e-02 -1.853093206882476807e-01 -1.622262299060821533e-01 -1.450103372335433960e-01 -3.045054711401462555e-02
1.115692928433418274e-01 -1.373687684535980225e-01 2.916295528411865234e-01 1.172748208045959473e-02 -1.446493715047836304e-01 -7.122775167226791382e-02 3.694056868553161621e-01 3.404356837272644043e-01 -6.322161294519901276e-03 3.953030705451965332e-02 3.904899358749389648e-01 -2.539820373058319092e-01 -1.832257807254791260e-01 -1.206117272377014160e-01 1.754091978073120117e-01 6.523054838180541992e-02 1.456739008426666260e-01 6.356971710920333862e-02 -5.079865828156471252e-02 -1.751171797513961792e-01 -1.660884320735931396e-01 5.372372269630432129e-02 5.244858935475349426e-02 -1.121787205338478088e-01 -2.977657504379749298e-02 1.117057800292968750e-01 4.336531460285186768e-02 -6.399107724428176880e-02 -3.019103109836578369e-01 -2.191478163003921509e-01 -9.722800552845001221e-02 -1.764220297336578369e-01
3.847645521163940430e-01 -1.935988217592239380e-01 6.432516872882843018e-02 1.507552713155746460e-01 9.726344794034957886e-02 6.038416549563407898e-02 3.638609945774078369e-01 4.774369671940803528e-02 -1.416577398777008057e-01 -3.023831844329833984e-01 -7.955753058195114136e-02 -1.644624173641204834e-01 -1.687375754117965698e-01 -1.051699668169021606e-01 -1.573914140462875366e-01 -1.600406914949417114e-01 1.682949215173721313e-01 3.285285085439682007e-02 6.676175445318222046e-02 1.781321913003921509e-01 1.402570009231567383e-01 -6.861612200736999512e-02 -3.073650002479553223e-01 -3.715832158923149109e-02 -2.421223616693168879e-04 2.680126428604125977e-01 1.776543557643890381e-01 -4.096162691712379456e-02 -2.089660912752151489e-01 2.432835847139358521e-01 1.049061194062232971e-01 1.669287122786045074e-02
2.668404281139373779e-01 1.790495961904525757e-01 -1.620476245880126953e-01 1.116650328040122986e-01 1.165957674384117126e-01 1.805040687322616577e-01 1.642113178968429565e-01 1.184902861714363098e-01 -5.747285112738609314e-02 1.069026663899421692e-01 3.859069645404815674e-01 2.539516985416412354e-02 1.381981968879699707e-01 -1.119394078850746155e-01 -1.992870569229125977e-01 -1.636709421873092651e-01 2.085832655429840088e-01 5.703020095825195312e-02 8.587147109210491180e-03 2.514655143022537231e-02 -1.343030482530593872e-01 -5.622598528861999512e-02 2.335157096385955811e-01 2.158232629299163818e-01 -4.734611511230468750e-02 8.083698153495788574e-02 1.114638298749923706e-01 -3.009999096393585205e-01 -4.085925817489624023e-01 -3.585569933056831360e-02 -2.095331996679306030e-01 -1.211681067943572998e-01
-7.455100864171981812e-02 -4.263979196548461914e-02 -1.067941710352897644e-01 1.799985580146312714e-02 2.651745080947875977e-02 1.232937257736921310e-02 2.506920099258422852e-01 4.418716579675674438e-02 -1.067682951688766479e-01 -6.342765688896179199e-02 4.382803738117218018e-01 -1.373644471168518066e-01 2.680789530277252197e-01 1.091275587677955627e-01 -6.222737208008766174e-02 -2.006898224353790283e-01 1.691593676805496216e-01 2.756617665290832520e-01 -1.250934898853302002e-01 -7.426569610834121704e-02 -4.921340942382812500e-02 -2.073134630918502808e-01 -5.705604702234268188e-02 9.084687568247318268e-03 -2.475591450929641724e-01 -8.603141456842422485e-02 1.616681814193725586e-01 -2.290465235710144043e-01 -4.306459128856658936e-01 1.161996498703956604e-01 8.961815387010574341e-02 -1.793138831853866577e-01
4.437702298164367676e-01 -2.240318246185779572e-02 -1.830565631389617920e-01 1.214934810996055603e-01 3.028419315814971924e-01 1.881143637001514435e-02 -5.705792829394340515e-02 7.230678945779800415e-02 1.392377912998199463e-01 1.014294917695224285e-03 2.736020684242248535e-01 -1.565452963113784790e-01 1.295754462480545044e-01 -6.927905976772308350e-02 9.235788881778717041e-02 2.140341699123382568e-01 2.707388103008270264e-01 2.058597952127456665e-01 2.008318342268466949e-02 -1.011518239974975586e-01 -1.295553743839263916e-01 9.060297161340713501e-02 2.258344143629074097e-01 1.360209435224533081e-01 -9.565434418618679047e-03 -9.561794996261596680e-02 3.210812211036682129e-01 -3.268323540687561035e-01 -1.270892620086669922e-01 7.260432932525873184e-03 -1.588934846222400665e-02 -5.147107690572738647e-02
7.946231961250305176e-02 -1.376876235008239746e-02 7.784985005855560303e-02 3.524722456932067871e-01 2.067839354276657104e-01 -1.543993651866912842e-01 1.501719653606414795e-01 9.253820031881332397e-02 -2.467536479234695435e-01 2.269850671291351318e-02 -7.907510735094547272e-03 2.416264712810516357e-01 7.083584368228912354e-02 2.380784042179584503e-02 1.671477109193801880e-01 3.947110846638679504e-02 2.886367142200469971e-01 5.888805538415908813e-02 -1.029851809144020081e-01 -1.660002321004867554e-01 1.741185188293457031e-01 1.948114931583404541e-01 -2.277678102254867554e-01 -2.177293747663497925e-01 -1.689084433019161224e-02 1.555271297693252563e-01 -1.850759685039520264e-01 -3.421505093574523926e-01 -2.568602263927459717e-01 1.299595236778259277e-01 -1.551021039485931396e-01 -1.880009919404983521e-01
2.148499190807342529e-01 -2.211917657405138016e-03 -2.687923796474933624e-02 4.912752285599708557e-02 2.984139621257781982e-01 2.741504460573196411e-02 -1.005662232637405396e-01 4.031088650226593018e-01 2.560722529888153076e-01 -7.528865337371826172e-02 1.246541291475296021e-01 5.834019184112548828e-02 1.435837745666503906e-01 3.621949627995491028e-02 2.552292048931121826e-01 6.529211252927780151e-02 8.749996125698089600e-02 2.422502189874649048e-01 2.126120328903198242e-01 -3.075076453387737274e-02 8.489610999822616577e-02 1.813840121030807495e-01 -2.412701845169067383e-01 2.885580062866210938e-02 -6.850319914519786835e-03 2.303904145956039429e-01 1.439599841833114624e-01 -7.834685593843460083e-02 -2.387214004993438721e-01 2.538915574550628662e-01 -2.621875703334808350e-01 -1.579442173242568970e-01
2.449219673871994019e-01 -1.632270514965057373e-01 1.079111173748970032e-01 3.235144540667533875e-02 -4.882786795496940613e-02 1.288539022207260132e-01 1.759321540594100952e-01 7.426600158214569092e-02 -2.533555030822753906e-01 -1.192205995321273804e-01 -5.101291090250015259e-02 -1.446064114570617676e-01 2.541102170944213867e-01 1.193239092826843262e-01 8.672199398279190063e-02 -2.754198573529720306e-02 3.518840074539184570e-01 2.061103284358978271e-01 -1.490573585033416748e-01 -3.046224713325500488e-01 6.771423667669296265e-02 2.007719725370407104e-01 3.339084088802337646e-01 3.910670056939125061e-02 9.260290116071701050e-02 1.794020533561706543e-01 2.203143984079360962e-01 -2.486682385206222534e-01 -1.672010123729705811e-01 5.380916595458984375e-02 -1.536377817392349243e-01 -1.067325770854949951e-01
2.385933697223663330e-01 6.528278440237045288e-02 3.325200080871582031e-01 1.114135906100273132e-01 -3.952984511852264404e-02 1.799979954957962036e-01 2.970512807369232178e-01 9.447391331195831299e-02 -1.507014315575361252e-02 5.375947803258895874e-02 3.170176446437835693e-01 -1.016200170852243900e-03 3.320948779582977295e-02 2.116243839263916016e-01 1.752519458532333374e-01 1.619639992713928223e-01 3.340759873390197754e-01 1.185681894421577454e-01 -2.046308666467666626e-01 -6.758943200111389160e-02 1.663192361593246460e-02 2.199579626321792603e-01 -8.255782723426818848e-02 -3.245660960674285889e-01 2.353375405073165894e-01 1.038290709257125854e-01 -8.270698785781860352e-02 -1.084932312369346619e-01 -1.927124559879302979e-01 -1.163772493600845337e-01 6.607195734977722168e-02 7.418376207351684570e-02
1.338226795196533203e-01 2.932369522750377655e-02 -8.211923390626907349e-02 1.193704828619956970e-01 4.915605764836072922e-03 1.143862232565879822e-01 1.910504251718521118e-01 2.268599718809127808e-01 -6.128888111561536789e-03 -2.077687680721282959e-01 2.235585749149322510e-01 -1.931301504373550415e-01 2.610012516379356384e-02 -4.128009825944900513e-02 -5.042005330324172974e-02 -2.273796796798706055e-01 2.597255110740661621e-01 2.376283258199691772e-01 2.167135179042816162e-01 -4.147928357124328613e-01 -7.327260076999664307e-02 -1.809279918670654297e-01 -2.428624927997589111e-01 -1.440188735723495483e-01 -2.331725060939788818e-01 2.249619662761688232e-01 -2.766729705035686493e-02 1.031940653920173645e-01 -2.450203597545623779e-01 5.775590613484382629e-02 -1.679201573133468628e-01 -5.764650180935859680e-02
1.647987961769104004e-01 -1.163222361356019974e-02 2.315403670072555542e-01 3.576237857341766357e-01 1.543724834918975830e-01 -6.427986919879913330e-02 3.369306772947311401e-02 3.341619670391082764e-01 -1.278629302978515625e-01 -1.225104629993438721e-01 3.127210736274719238e-01 -6.822307407855987549e-02 -1.574333459138870239e-01 -3.488395363092422485e-02 1.270603984594345093e-01 -1.150359958410263062e-01 3.843271434307098389e-01 -7.597536779940128326e-03 -1.522342562675476074e-01 9.219229104928672314e-04 2.619292028248310089e-02 -9.672695770859718323e-03 7.818248867988586426e-02 -2.140259891748428345e-01 -1.543604880571365356e-01 -2.087915092706680298e-01 -5.654332041740417480e-02 -3.258511126041412354e-01 1.292427182197570801e-01 1.813808977603912354e-01 1.295250654220581055e-02 -1.050888970494270325e-01
2.244502156972885132e-01 -3.426043689250946045e-01 2.383525669574737549e-01 -7.872033864259719849e-03 -5.852868780493736267e-03 -1.578012597747147083e-04 1.741065979003906250e-01 1.955015808343887329e-01 -1.587200164794921875e-02 -1.841173619031906128e-01 1.455339323729276657e-02 -1.606069356203079224e-01 1.020829156041145325e-01 -1.014726832509040833e-01 1.404161751270294189e-01 -6.917215138673782349e-02 3.583481013774871826e-01 3.584082722663879395e-01 -1.110619455575942993e-01 -9.898882359266281128e-02 1.372861862182617188e-01 3.812175989151000977e-02 -4.947485285811126232e-04 -1.118643325753509998e-03 -1.534934504888951778e-03 2.003128677606582642e-01 -5.103632435202598572e-02 -1.690500080585479736e-01 -7.218286395072937012e-02 -2.348370254039764404e-01 -3.058499097824096680e-01 -2.773205339908599854e-01
2.991306781768798828e-01 -1.005382165312767029e-01 1.387254744768142700e-01 1.379061937332153320e-01 1.020271982997655869e-02 4.560916498303413391e-02 8.248113840818405151e-02 1.581529527902603149e-01 -1.769386231899261475e-01 -8.194492012262344360e-02 3.517072796821594238e-01 -1.171690076589584351e-01 5.239306017756462097e-02 -5.912025645375251770e-02 3.944032788276672363e-01 1.192638929933309555e-02 -2.864889204502105713e-01 1.190870776772499084e-01 -9.942405670881271362e-02 -2.245005965232849121e-01 5.955591425299644470e-02 2.356332689523696899e-01 7.803730666637420654e-02 -1.171794757246971130e-01 -1.241966485977172852e-01 3.478618562221527100e-01 -1.702385693788528442e-01 -1.571391671895980835e-01 -2.153267562389373779e-01 6.417131423950195312e-02 -8.665298670530319214e-02 8.504030853509902954e-02
4.868220686912536621e-01 -4.401643201708793640e-02 7.492001168429851532e-03 8.125722408294677734e-02 2.421606928110122681e-01 3.834667056798934937e-02 2.074975818395614624e-01 1.259642690420150757e-01 -5.410554632544517517e-02 -9.935621172189712524e-02 -1.623387038707733154e-01 -7.603464182466268539e-03 4.414871335029602051e-01 7.466274499893188477e-02 1.524753123521804810e-01 2.395769804716110229e-01 4.396653175354003906e-02 1.594674438238143921e-01 5.634461715817451477e-02 -3.145845830440521240e-01 1.739893555641174316e-01 3.495922684669494629e-02 -1.409914344549179077e-01 -1.553841517306864262e-03 1.670461893081665039e-01 3.994355350732803345e-02 1.217344030737876892e-02 -1.238798648118972778e-01 -2.536902129650115967e-01 1.479351669549942017e-01 5.333612114191055298e-02 -8.499608375132083893e-03
4.449531063437461853e-02 1.406107246875762939e-01 8.813442289829254150e-02 -1.239904854446649551e-02 1.942223608493804932e-01 -7.178225368261337280e-02 1.709083020687103271e-01 4.229993522167205811e-01 -1.290775239467620850e-01 -2.315139584243297577e-02 -2.333153225481510162e-02 -3.016478717327117920e-01 1.576142460107803345e-01 8.960144221782684326e-02 -4.296804964542388916e-02 4.016293585300445557e-02 3.923972249031066895e-01 2.933468222618103027e-01 -1.427518427371978760e-01 -1.275738626718521118e-01 -8.200746774673461914e-02 2.642062604427337646e-01 -2.281700835737865418e-05 8.679852634668350220e-02 7.592329382896423340e-02 2.913670614361763000e-02 3.603009134531021118e-02 -7.491067796945571899e-02 -3.808410167694091797e-01 -8.143188059329986572e-02 -1.775476485490798950e-01 -1.295721530914306641e-01
2.814303040504455566e-01 1.048700511455535889e-01 1.219337135553359985e-01 -1.017833277583122253e-01 -7.650581747293472290e-02 2.283543348312377930e-01 1.429889053106307983e-01 3.134733736515045166e-01 -2.368803024291992188e-01 1.597611606121063232e-01 3.242813944816589355e-01 -3.772709518671035767e-02 -3.668425232172012329e-02 1.443460136651992798e-01 -3.638215363025665283e-02 -3.625747263431549072e-01 1.800817698240280151e-01 1.649618595838546753e-01 -5.978301540017127991e-02 6.710778176784515381e-02 1.099923700094223022e-01 1.041725054383277893e-01 -2.367717213928699493e-02 1.470421701669692993e-01 -2.580725252628326416e-01 1.112517416477203369e-01 -5.508896894752979279e-03 8.039578050374984741e-02 -3.520447015762329102e-01 1.789962649345397949e-01 1.650809124112129211e-02 1.005315110087394714e-01
2.679381370544433594e-01 -1.739498078823089600e-01 8.497423678636550903e-02 2.182683795690536499e-01 1.006022244691848755e-01 2.019912790274247527e-04 6.031991913914680481e-02 2.724463641643524170e-01 -2.277512401342391968e-01 -1.000078916549682617e-01 3.906935155391693115e-01 -1.550292968750000000e-01 1.062561646103858948e-01 4.771428182721138000e-02 1.760692149400711060e-01 -1.213213205337524414e-01 -1.077503114938735962e-01 3.464482128620147705e-01 -1.395014226436614990e-01 -6.039102375507354736e-02 3.583230078220367432e-01 -8.182306587696075439e-02 2.594498097896575928e-01 5.201474204659461975e-02 -2.194742262363433838e-01 -2.929279208183288574e-02 3.196234256029129028e-02 -3.347687050700187683e-02 -1.652732640504837036e-01 2.017984632402658463e-03 7.101126760244369507e-02 1.178264543414115906e-01
2.477933317422866821e-01 -1.425061374902725220e-01 -8.956598490476608276e-02 1.082780361175537109e-01 3.535260260105133057e-02 -1.458237767219543457e-01 1.890363991260528564e-01 1.719003617763519287e-01 -1.701914891600608826e-02 -5.527826026082038879e-02 1.687954217195510864e-01 -2.108026295900344849e-01 -4.445995390415191650e-02 6.909508258104324341e-02 -1.064523681998252869e-01 6.643533706665039062e-02 -4.690100252628326416e-02 -1.534146517515182495e-01 -1.370996683835983276e-01 -2.341040968894958496e-01 -1.194709539413452148e-01 8.727582544088363647e-02 -4.044030308723449707e-01 9.723557741381227970e-04 -1.217783689498901367e-01 3.150317072868347168e-02 1.054381653666496277e-01 -2.033446133136749268e-01 -4.025865793228149414e-01 4.074985682964324951e-01 6.620744615793228149e-02 1.624836623668670654e-01
2.049309462308883667e-01 -4.884839802980422974e-02 9.848809987306594849e-02 6.815423816442489624e-02 -1.383477896451950073e-01 1.159688532352447510e-01 2.180328220129013062e-01 1.306599527597427368e-01 -3.303332030773162842e-01 -5.259883031249046326e-02 -3.152677789330482483e-02 -9.668928384780883789e-02 2.783381640911102295e-01 -4.469744861125946045e-03 -1.897427253425121307e-02 -1.424033194780349731e-01 3.406186103820800781e-01 3.739936947822570801e-01 -8.546538650989532471e-02 -3.026957623660564423e-02 3.509004786610603333e-02 3.682334125041961670e-01 1.756115853786468506e-01 -1.747936755418777466e-02 1.678893901407718658e-02 1.621070355176925659e-01 6.968387216329574585e-02 -1.468111276626586914e-01 -1.561727225780487061e-01 9.961897879838943481e-02 -2.492295950651168823e-01 -2.054957747459411621e-01
2.732562720775604248e-01 -3.030149340629577637e-01 -5.779608152806758881e-03 8.039139956235885620e-02 6.620306521654129028e-02 -5.744163691997528076e-02 -5.634107068181037903e-02 1.500468403100967407e-01 -2.210445255041122437e-01 -5.082154273986816406e-02 2.603503130376338959e-02 -2.972870171070098877e-01 1.347965449094772339e-01 1.444735974073410034e-01 1.648346483707427979e-01 2.259901612997055054e-01 1.928489506244659424e-01 3.245446830987930298e-02 -9.685700386762619019e-02 -1.751012913882732391e-02 1.019927859306335449e-02 2.522586584091186523e-01 -2.925553321838378906e-01 2.944638719782233238e-03 -3.336327150464057922e-02 -1.573553681373596191e-01 1.482199132442474365e-02 -3.658602535724639893e-01 -2.866244614124298096e-01 1.445853859186172485e-01 -9.754485450685024261e-03 -2.747577726840972900e-01
1.121664866805076599e-01 -4.973559081554412842e-02 2.605990469455718994e-01 1.817063242197036743e-01 -1.722881644964218140e-01 3.137218952178955078e-01 2.511513233184814453e-01 2.699634432792663574e-01 -3.597199320793151855e-01 2.135132066905498505e-02 2.537813484668731689e-01 3.649735078215599060e-02 6.151793897151947021e-02 -2.988022007048130035e-02 1.386652290821075439e-01 4.521532729268074036e-02 -1.151758506894111633e-01 4.012531042098999023e-02 -9.892123192548751831e-02 6.571248918771743774e-02 -1.100650578737258911e-01 -3.594928979873657227e-01 -5.116347968578338623e-02 -1.717419177293777466e-01 -7.133468240499496460e-02 1.867285519838333130e-01 4.321985412389039993e-03 -2.037600427865982056e-01 -2.688879668712615967e-01 1.488994956016540527e-01 1.141215935349464417e-01 -8.356499671936035156e-02
1.773459017276763916e-01 9.483999758958816528e-02 2.767947912216186523e-01 2.349137365818023682e-01 -2.672525346279144287e-01 1.186848506331443787e-01 2.390990257263183594e-01 2.075341045856475830e-01 -2.500801086425781250e-01 -9.864772856235504150e-02 2.078436464071273804e-01 -9.576076269149780273e-02 -9.961880743503570557e-02 5.407303199172019958e-02 2.338189631700515747e-01 2.075453698635101318e-01 7.762330025434494019e-02 2.184149473905563354e-01 -3.005244024097919464e-02 -2.460221201181411743e-01 1.641057431697845459e-01 -6.239334121346473694e-02 -4.094010964035987854e-02 8.153903484344482422e-02 -2.756384611129760742e-01 1.247743144631385803e-01 1.595858782529830933e-01 6.783325225114822388e-02 -2.335694134235382080e-01 -1.722292304039001465e-01 -5.007884278893470764e-02 -2.100523263216018677e-01
4.017718732357025146e-01 2.249036915600299835e-02 1.423006057739257812e-01 5.881739780306816101e-03 2.549418993294239044e-02 2.415573745965957642e-01 8.670163154602050781e-02 3.116245269775390625e-01 2.832820266485214233e-02 -1.206331923604011536e-01 -5.001715198159217834e-02 4.837896302342414856e-02 1.591183841228485107e-01 -4.045642912387847900e-01 2.973660230636596680e-01 -2.165262699127197266e-01 2.210306376218795776e-01 2.078102529048919678e-01 -6.685124337673187256e-02 -2.122703045606613159e-01 -1.291265934705734253e-01 -8.722741156816482544e-02 3.738129511475563049e-02 2.683354914188385010e-01 -6.868144869804382324e-02 7.414557039737701416e-02 -1.696551144123077393e-01 -8.518722653388977051e-02 -2.922692522406578064e-02 -3.854029346257448196e-03 -1.306823194026947021e-01 7.881616055965423584e-02
2.707417905330657959e-01 -2.308673784136772156e-02 3.251979351043701172e-01 6.693818420171737671e-02 -8.485839515924453735e-02 -8.492521010339260101e-04 1.730720549821853638e-01 6.842151284217834473e-02 -8.020563423633575439e-02 1.251593828201293945e-01 8.728326857089996338e-02 -2.807675004005432129e-01 1.032019853591918945e-01 2.313884496688842773e-01 3.929154947400093079e-02 8.470342308282852173e-02 3.213914334774017334e-01 2.288804799318313599e-01 -9.505275636911392212e-02 -3.411559760570526123e-01 -7.939442992210388184e-02 2.172086685895919800e-01 -4.438242316246032715e-02 -3.922588005661964417e-02 -7.210489362478256226e-03 6.654000282287597656e-02 8.660466969013214111e-02 -2.620432376861572266e-01 -2.894203364849090576e-01 -1.395880281925201416e-01 -2.364789843559265137e-01 -1.213561147451400757e-01
1.412449032068252563e-01 -1.068336218595504761e-01 -9.553185105323791504e-02 -3.425535932183265686e-02 3.749056160449981689e-01 1.041235122829675674e-02 -3.420062735676765442e-02 3.574847877025604248e-01 -9.841738641262054443e-02 -3.096533715724945068e-01 1.189717128872871399e-01 7.173274207161739469e-05 -1.157350391149520874e-01 1.479735523462295532e-01 1.341816931962966919e-01 2.129309624433517456e-01 3.997493907809257507e-02 1.939780116081237793e-01 1.081212162971496582e-01 -2.799552083015441895e-01 -3.138409554958343506e-02 1.490659713745117188e-01 -2.461556643247604370e-01 -1.058793440461158752e-01 1.041259169578552246e-01 1.706183999776840210e-01 1.228551864624023438e-01 -1.375899761915206909e-01 -2.267379909753799438e-01 9.632077068090438843e-02 -1.869933796115219593e-03 -3.337377309799194336e-01
3.161455318331718445e-02 -7.129488140344619751e-02 2.108111232519149780e-01 1.008395925164222717e-01 -3.102905489504337311e-02 2.801957912743091583e-02 2.264504581689834595e-01 1.868664622306823730e-01 -3.249011039733886719e-01 -5.336521659046411514e-03 1.442524492740631104e-01 -1.930396109819412231e-01 2.261907756328582764e-01 5.972204729914665222e-02 -1.623431965708732605e-02 -1.367116570472717285e-01 3.242351710796356201e-01 2.493701875209808350e-01 -1.379097700119018555e-01 -2.057668715715408325e-01 2.298990450799465179e-02 3.063062429428100586e-01 -4.121228307485580444e-02 1.430476605892181396e-01 2.297706604003906250e-01 8.339410275220870972e-02 2.002926915884017944e-01 -1.137079223990440369e-01 -2.601498663425445557e-01 1.252842545509338379e-01 -2.580340504646301270e-01 -7.796221226453781128e-02
4.071964323520660400e-02 -7.559043169021606445e-02 -7.309419661760330200e-02 9.379224479198455811e-02 -1.396533995866775513e-01 1.206790804862976074e-01 2.780190482735633850e-02 1.018304899334907532e-01 -2.684710621833801270e-01 -1.249420195817947388e-01 4.753802418708801270e-01 -1.679107546806335449e-02 1.421188414096832275e-01 4.104468971490859985e-02 4.596406221389770508e-02 -2.928975522518157959e-01 3.261775076389312744e-01 2.706515491008758545e-01 1.130464002490043640e-01 -2.282367795705795288e-01 1.946431547403335571e-01 -1.227968782186508179e-01 -4.712151736021041870e-02 -6.903827190399169922e-02 -2.368187308311462402e-01 1.051415801048278809e-01 2.199537865817546844e-02 -6.884928047657012939e-02 -2.089992314577102661e-01 2.197291105985641479e-01 1.143472492694854736e-01 -1.663537770509719849e-01
1.775643527507781982e-01 -3.829875588417053223e-02 -2.308666408061981201e-01 2.157172560691833496e-01 -8.484061108902096748e-04 1.965601742267608643e-01 1.031935960054397583e-01 1.336593031883239746e-01 -1.189691498875617981e-01 -1.509238332509994507e-01 3.313997685909271240e-01 -4.283253103494644165e-03 1.405217647552490234e-01 5.950457975268363953e-02 7.322470843791961670e-02 -1.663706302642822266e-01 4.591792821884155273e-01 1.170809715986251831e-01 1.706322580575942993e-01 -3.535448908805847168e-01 1.275980472564697266e-01 -2.322561144828796387e-01 5.541020655073225498e-04 -1.918234974145889282e-01 -5.598403140902519226e-02 1.228623613715171814e-01 6.163007766008377075e-02 1.004790812730789185e-01 -2.045073360204696655e-01 1.227689087390899658e-01 -5.337853357195854187e-02 -1.391563266515731812e-01
2.971434593200683594e-01 -2.896262705326080322e-01 -3.406225517392158508e-02 -5.530824139714241028e-02 5.565180629491806030e-02 2.681137761101126671e-03 1.286652684211730957e-01 1.983289420604705811e-01 -1.689628213644027710e-01 -1.426599323749542236e-01 -1.810697764158248901e-01 -3.815640807151794434e-01 1.190504431724548340e-01 6.613647937774658203e-02 2.732109837234020233e-02 6.263956427574157715e-02 1.867657750844955444e-01 2.464697211980819702e-01 1.766378432512283325e-01 -8.992221206426620483e-02 3.125920193269848824e-03 1.516400873661041260e-01 -1.937033832073211670e-01 1.589128971099853516e-01 -6.809929851442575455e-03 -1.282282620668411255e-01 9.145828336477279663e-02 -3.032771348953247070e-01 -2.268183678388595581e-01 1.476825922727584839e-01 1.756596006453037262e-02 -3.209742307662963867e-01
2.352357059717178345e-01 -3.468002425506711006e-03 2.749142646789550781e-01 -6.813566386699676514e-02 -1.437056995928287506e-02 3.467260599136352539e-01 -5.605294182896614075e-02 2.371166348457336426e-01 -4.993702471256256104e-02 -2.000274956226348877e-01 6.446194648742675781e-02 -1.563283950090408325e-01 -2.549148499965667725e-01 -1.656441539525985718e-01 3.554315268993377686e-01 -1.011725887656211853e-01 2.752437591552734375e-01 7.658327370882034302e-02 8.660323917865753174e-02 -4.096975177526473999e-02 -3.154362440109252930e-01 -1.326923444867134094e-02 -1.882760673761367798e-01 1.637787669897079468e-01 -7.168508321046829224e-02 4.005028307437896729e-02 -1.680873148143291473e-02 -1.389696300029754639e-01 -2.975206673145294189e-01 9.249450266361236572e-02 7.015801221132278442e-02 5.891095846891403198e-02
2.215707302093505859e-01 1.911985874176025391e-01 1.713149016723036766e-03 1.117633879184722900e-01 -3.376469910144805908e-01 3.270252943038940430e-01 1.239811852574348450e-01 2.717486917972564697e-01 -2.122153043746948242e-01 -1.258671283721923828e-01 2.217599302530288696e-01 -5.587946996092796326e-02 1.336136907339096069e-01 -3.665128350257873535e-02 1.944787651300430298e-01 2.049707025289535522e-01 8.487647026777267456e-02 3.217597305774688721e-02 -8.490297198295593262e-02 -5.257354304194450378e-02 1.517538577318191528e-01 1.702646315097808838e-01 -2.915982604026794434e-01 -4.452421888709068298e-02 -1.978475004434585571e-01 2.262360155582427979e-01 2.709403634071350098e-01 -1.923589967191219330e-03 -1.861471533775329590e-01 1.498755514621734619e-01 3.700996935367584229e-02 3.488284768536686897e-03
4.739035069942474365e-01 -2.321735769510269165e-01 8.236759901046752930e-02 5.906885862350463867e-02 -2.190023101866245270e-02 8.672781288623809814e-03 -1.006682813167572021e-01 5.577053502202033997e-02 -2.339683622121810913e-01 -5.936781316995620728e-02 7.865641266107559204e-02 -1.430816352367401123e-01 -1.362433582544326782e-01 2.758916318416595459e-01 2.340981960296630859e-01 -2.916882634162902832e-01 8.020340651273727417e-02 2.508380115032196045e-01 -2.129642367362976074e-01 -1.804030388593673706e-01 1.911375112831592560e-02 1.768975108861923218e-01 3.243016451597213745e-02 -3.437248058617115021e-03 -4.745393246412277222e-02 -6.599619984626770020e-02 8.407617360353469849e-02 -2.645002901554107666e-01 -1.348196808248758316e-02 2.312791943550109863e-01 -1.201369911432266235e-01 -2.150265723466873169e-01
4.105540812015533447e-01 -2.767416834831237793e-02 -7.490321993827819824e-02 2.093766480684280396e-01 -1.465913206338882446e-01 2.502136826515197754e-01 -2.983110211789608002e-02 1.541369706392288208e-01 -1.373793631792068481e-01 1.683032959699630737e-01 2.808848619461059570e-01 1.624079048633575439e-01 -1.440646797418594360e-01 2.438669092953205109e-03 5.135122314095497131e-02 1.350357979536056519e-01 2.102520614862442017e-01 2.218580245971679688e-01 -5.290610343217849731e-02 -2.350211888551712036e-01 -5.241405963897705078e-02 -7.392057776451110840e-02 -5.832175537943840027e-02 1.262734550982713699e-02 -1.852156817913055420e-01 1.342396251857280731e-02 2.740830481052398682e-01 -2.238977998495101929e-01 -2.275714427232742310e-01 -1.111619770526885986e-01 1.204935312271118164e-01 -2.770342230796813965e-01
1.442101597785949707e-01 -1.930197030305862427e-01 2.019290626049041748e-02 3.399365842342376709e-01 1.012572124600410461e-01 -1.646087020635604858e-01 7.913085818290710449e-02 2.265965044498443604e-01 2.068192660808563232e-01 7.878658175468444824e-02 7.622703164815902710e-02 -2.272009104490280151e-01 1.617306470870971680e-02 1.145605966448783875e-01 1.181858405470848083e-01 -6.327275186777114868e-02 3.031234145164489746e-01 2.882761657238006592e-01 -1.006035804748535156e-01 6.282016634941101074e-02 -1.204813420772552490e-01 -1.913640052080154419e-01 -3.202820718288421631e-01 2.196586728096008301e-01 1.252709515392780304e-02 1.844834238290786743e-01 -3.295036777853965759e-02 -1.117652356624603271e-01 -1.944133043289184570e-01 1.739099472761154175e-01 8.490362018346786499e-02 2.814554572105407715e-01
2.661706507205963135e-01 -1.940894573926925659e-01 -1.316784620285034180e-01 6.709820777177810669e-02 2.804017253220081329e-02 1.222474575042724609e-01 1.701186448335647583e-01 6.748635321855545044e-02 -1.987956464290618896e-01 -6.875769793987274170e-02 3.021566569805145264e-01 -3.025873303413391113e-01 -1.927619874477386475e-01 -1.726004779338836670e-01 2.851893380284309387e-02 -2.530447244644165039e-01 -1.170454248785972595e-01 1.685809642076492310e-01 4.576180502772331238e-02 -1.311162710189819336e-01 -1.483344379812479019e-02 6.861492246389389038e-02 -1.615237072110176086e-02 -6.477750837802886963e-02 -2.525894343852996826e-01 2.477752119302749634e-01 3.596955537796020508e-02 8.957941085100173950e-02 -4.693957567214965820e-01 1.764363050460815430e-01 6.713531911373138428e-02 -1.568500883877277374e-02
2.661518156528472900e-01 -1.703511923551559448e-01 -1.899995207786560059e-01 1.786791980266571045e-01 -2.054033875465393066e-01 1.951191425323486328e-01 5.940498039126396179e-02 2.454410791397094727e-01 -5.247725173830986023e-02 -1.283190250396728516e-01 3.965973258018493652e-01 -8.090050518512725830e-02 1.250351816415786743e-01 3.247812273912131786e-04 5.749132856726646423e-02 -2.201753854751586914e-01 1.012231037020683289e-02 1.598509103059768677e-01 1.494175046682357788e-01 -1.057641282677650452e-01 2.138266712427139282e-02 -5.226932838559150696e-02 5.569788813591003418e-02 1.111194193363189697e-01 -3.565396666526794434e-01 1.470593810081481934e-01 -9.876428544521331787e-02 -9.455510880798101425e-04 -2.969574928283691406e-01 1.939948350191116333e-01 2.393584102392196655e-01 -1.348963379859924316e-01
3.259447216987609863e-01 -8.997790515422821045e-03 1.352981925010681152e-01 2.018589079380035400e-01 -1.644307188689708710e-02 2.172379940748214722e-01 -1.845998503267765045e-02 -5.789460241794586182e-02 -1.416166592389345169e-02 2.212405502796173096e-01 2.816662490367889404e-01 -1.734829880297183990e-02 5.871453136205673218e-02 1.235752478241920471e-01 2.150967270135879517e-01 1.506130397319793701e-01 4.393932521343231201e-01 8.165547624230384827e-03 6.090166047215461731e-02 -6.078119203448295593e-02 -1.481587765738368034e-03 6.775134801864624023e-02 -1.853869110345840454e-02 -9.277253597974777222e-02 3.150190925225615501e-03 1.436095386743545532e-01 1.197123005986213684e-01 -3.375230431556701660e-01 -1.555975228548049927e-01 -7.929506152868270874e-02 3.737067878246307373e-01 1.841096580028533936e-01
1.621508151292800903e-01 3.996939584612846375e-02 4.789515223819762468e-04 1.587631106376647949e-01 7.592213153839111328e-02 -4.274566657841205597e-03 -9.220112860202789307e-02 3.180504962801933289e-02 -2.395645081996917725e-01 3.019054792821407318e-02 -3.214001655578613281e-02 -3.185342252254486084e-01 8.408058434724807739e-02 -7.506515085697174072e-02 6.112722679972648621e-02 3.072549104690551758e-01 1.287598013877868652e-01 9.003454446792602539e-02 -1.956901252269744873e-01 -1.373732984066009521e-01 -8.602555096149444580e-02 1.395925879478454590e-01 -1.967797055840492249e-02 5.639733374118804932e-02 -1.176669150590896606e-01 1.498735249042510986e-01 -5.188214033842086792e-02 -5.254085659980773926e-01 -3.439062237739562988e-01 1.316048204898834229e-01 -2.905921638011932373e-01 1.121075376868247986e-01
4.708391129970550537e-01 -7.829409837722778320e-02 8.662424236536026001e-02 2.023570537567138672e-01 -5.098930746316909790e-02 8.224117755889892578e-02 1.671081185340881348e-01 1.027758121490478516e-01 -7.963680475950241089e-02 1.215177550911903381e-01 9.959481656551361084e-02 2.906672060489654541e-01 -1.126786544919013977e-01 -2.169946022331714630e-02 3.104702336713671684e-03 1.362214982509613037e-01 4.841956496238708496e-02 1.258120238780975342e-01 1.377686858177185059e-01 -2.249750681221485138e-02 2.081930451095104218e-02 -2.203760445117950439e-01 8.493427187204360962e-02 1.030822768807411194e-01 2.908809855580329895e-02 2.152425944805145264e-01 2.081600874662399292e-01 -4.445768296718597412e-01 -2.149991244077682495e-01 -1.846409402787685394e-02 1.737409383058547974e-01 -2.433599084615707397e-01
1.753300428390502930e-01 -9.828270971775054932e-02 9.892355650663375854e-02 1.929902434349060059e-01 -8.342295885086059570e-02 5.110605359077453613e-01 3.042857162654399872e-03 3.858514130115509033e-01 -3.048180043697357178e-02 1.986356526613235474e-01 -1.075784675776958466e-02 -1.191694568842649460e-02 4.523278027772903442e-02 1.436103880405426025e-01 8.878663182258605957e-02 5.645385384559631348e-02 1.904214024543762207e-01 6.427742540836334229e-02 -1.250717490911483765e-01 -9.037277847528457642e-02 -3.904941082000732422e-01 -1.511706411838531494e-01 1.673418097198009491e-02 5.057317763566970825e-02 -8.578072488307952881e-02 1.233269795775413513e-01 -2.733270637691020966e-02 -1.514908373355865479e-01 -2.858057916164398193e-01 -4.555495455861091614e-02 -1.156498119235038757e-01 -1.880836784839630127e-01
1.928845047950744629e-01 -1.801714748144149780e-01 -1.103776693344116211e-01 2.715710699558258057e-01 8.822180330753326416e-02 4.598676785826683044e-02 3.181614875793457031e-01 -2.630480378866195679e-02 -4.328951537609100342e-01 -3.813042938709259033e-01 8.933818899095058441e-03 -1.290941685438156128e-01 -7.434128224849700928e-02 4.425649996846914291e-03 9.208330512046813965e-02 -5.259883776307106018e-02 2.436327934265136719e-01 1.534521132707595825e-01 1.868762820959091187e-01 5.396333057433366776e-03 8.908172696828842163e-02 -2.483104169368743896e-02 -1.448157727718353271e-01 9.864296298474073410e-04 -5.435779225081205368e-03 2.428418397903442383e-01 -8.818858116865158081e-02 1.838458143174648285e-02 -2.503907680511474609e-01 2.821801602840423584e-01 3.316529840230941772e-02 9.130047261714935303e-02
1.400231420993804932e-01 -1.244153529405593872e-01 -1.582628488540649414e-01 -1.539134234189987183e-01 1.285090297460556030e-01 1.886644214391708374e-01 1.619340181350708008e-01 5.698066353797912598e-01 8.152807131409645081e-03 -1.469484567642211914e-01 -1.456818878650665283e-01 -1.904795914888381958e-01 -4.941418021917343140e-02 1.019021645188331604e-01 1.008967123925685883e-02 1.535314917564392090e-01 3.660020828247070312e-01 9.934448450803756714e-02 8.539935201406478882e-02 8.339934982359409332e-03 1.455169022083282471e-01 1.823313236236572266e-01 1.360167469829320908e-02 -5.668346956372261047e-02 5.754216690547764301e-04 -1.395574659109115601e-01 -3.388506919145584106e-02 -2.177668511867523193e-01 -2.808005809783935547e-01 1.089905947446823120e-01 -5.396628007292747498e-02 -1.637265235185623169e-01
2.562528848648071289e-01 2.522460818290710449e-01 7.963555306196212769e-02 -1.344640273600816727e-02 1.187908127903938293e-01 2.446288429200649261e-02 3.249332308769226074e-01 1.229685693979263306e-01 3.776308894157409668e-02 -2.043841630220413208e-01 1.185899004340171814e-01 -3.510866165161132812e-01 1.687487661838531494e-01 -1.970515251159667969e-01 1.644140183925628662e-01 2.483430802822113037e-01 1.463379114866256714e-01 2.549467980861663818e-01 6.145261228084564209e-02 -8.679815568029880524e-03 8.153508603572845459e-02 1.388584971427917480e-01 1.234560273587703705e-02 -2.815373428165912628e-02 1.365643441677093506e-01 3.239174485206604004e-01 1.651672422885894775e-01 -2.254793792963027954e-01 -5.017247796058654785e-02 1.759111583232879639e-01 -6.523344665765762329e-02 -1.889050751924514771e-01
3.385491371154785156e-01 4.688153788447380066e-02 1.543580889701843262e-01 2.623319625854492188e-01 5.336048454046249390e-02 5.563659965991973877e-02 4.682323038578033447e-01 9.906806796789169312e-02 -3.606389462947845459e-01 1.589012742042541504e-01 1.030286848545074463e-01 -1.678507328033447266e-01 -1.233642771840095520e-01 -3.354110568761825562e-02 7.084899395704269409e-02 -1.178885921835899353e-01 -1.246472448110580444e-01 1.769797690212726593e-02 7.889410480856895447e-03 -2.333651036024093628e-01 1.409819070249795914e-02 1.508263647556304932e-01 9.178008884191513062e-02 4.320985078811645508e-02 -8.803018182516098022e-02 2.138874381780624390e-01 -1.101193502545356750e-01 -1.179404184222221375e-02 -3.083975315093994141e-01 9.742370992898941040e-02 1.150902956724166870e-01 1.973954290151596069e-01
1.459810882806777954e-01 -1.770587414503097534e-01 -7.522206753492355347e-02 8.267492800951004028e-02 8.360945433378219604e-02 -6.227169558405876160e-02 -1.242007017135620117e-01 8.123391121625900269e-02 -4.358744993805885315e-02 4.674122855067253113e-02 9.609686583280563354e-02 -1.266283392906188965e-01 -2.153711393475532532e-03 6.325092911720275879e-02 1.914072781801223755e-01 2.119242548942565918e-01 3.418542742729187012e-01 4.841685891151428223e-01 1.471199393272399902e-01 -6.782742589712142944e-02 -1.705747395753860474e-01 2.144442796707153320e-01 7.069250196218490601e-02 -7.344203442335128784e-02 1.418255716562271118e-01 1.140327006578445435e-01 -1.743782870471477509e-02 -2.301169931888580322e-01 -2.526910006999969482e-01 3.907605111598968506e-01 1.275547146797180176e-01 6.964990496635437012e-02
1.515589505434036255e-01 -7.900560647249221802e-02 -2.030139043927192688e-02 7.292209565639495850e-02 -4.474275559186935425e-02 4.671043716371059418e-03 2.444018423557281494e-01 2.147555202245712280e-01 2.525190114974975586e-01 -2.618238097056746483e-03 6.584923714399337769e-02 -1.764126569032669067e-01 -1.473354399204254150e-01 -9.445282071828842163e-02 6.623260676860809326e-02 3.085452914237976074e-01 3.113248944282531738e-01 2.371336221694946289e-01 -9.852990508079528809e-02 -1.756406505592167377e-03 -1.914637237787246704e-01 -2.053853422403335571e-01 2.650011479854583740e-01 -4.862991720438003540e-02 7.057037204504013062e-02 2.035259902477264404e-01 -1.041234284639358521e-01 -8.553530275821685791e-02 -3.520028293132781982e-01 2.628793418407440186e-01 -1.728240996599197388e-01 1.612344086170196533e-01
6.502594798803329468e-02 -1.236779391765594482e-01 8.952014893293380737e-02 8.995930850505828857e-02 2.234780937433242798e-01 2.197205871343612671e-01 1.058845818042755127e-01 -6.774880457669496536e-03 5.244347453117370605e-02 -7.798253744840621948e-02 4.371709823608398438e-01 -4.173676967620849609e-01 1.554916650056838989e-01 -1.809313520789146423e-02 -1.201533898711204529e-01 -3.005742430686950684e-01 1.349651515483856201e-01 1.817948818206787109e-01 1.704012043774127960e-02 -4.308700561523437500e-02 -1.131179705262184143e-01 -1.944537460803985596e-01 6.172452867031097412e-02 1.002828776836395264e-01 -1.491592675447463989e-01 1.518668234348297119e-01 6.934916228055953979e-02 -1.020099297165870667e-01 -3.944028913974761963e-01 4.004949703812599182e-02 3.645438700914382935e-02 -1.206607371568679810e-01
2.433069050312042236e-01 5.589571781456470490e-03 9.020356833934783936e-02 2.846344746649265289e-02 -3.123537451028823853e-02 3.051001727581024170e-01 2.085223793983459473e-01 3.936452791094779968e-03 1.198191866278648376e-01 1.275207754224538803e-02 4.039964079856872559e-01 -1.087927445769309998e-01 2.809645049273967743e-02 1.082554366439580917e-02 -1.346359252929687500e-01 4.988468810915946960e-02 2.944142818450927734e-01 3.726642206311225891e-02 1.509017124772071838e-02 -2.138168551027774811e-02 -1.528789699077606201e-01 -1.725701242685317993e-01 -7.076800614595413208e-02 3.615395724773406982e-01 -3.314897790551185608e-02 2.031771242618560791e-01 1.354068666696548462e-01 -4.968598112463951111e-02 -4.478476345539093018e-01 3.673599660396575928e-02 4.720900207757949829e-02 -1.955011039972305298e-01
3.354583680629730225e-01 4.638594016432762146e-02 -1.351421475410461426e-01 3.439777195453643799e-01 7.775098085403442383e-02 -4.440267384052276611e-02 6.292388588190078735e-02 2.747837640345096588e-02 6.967337429523468018e-02 -4.812720790505409241e-02 2.355026304721832275e-01 -3.082036972045898438e-01 -2.290417067706584930e-02 -2.207314670085906982e-01 -2.861634790897369385e-01 1.147648841142654419e-01 1.843158453702926636e-01 2.886002659797668457e-01 -1.323167383670806885e-01 -5.188441649079322815e-02 -1.880263537168502808e-01 -1.797875016927719116e-01 1.930698603391647339e-01 1.084090992808341980e-01 -2.253540307283401489e-01 4.126627743244171143e-02 7.024199515581130981e-02 -2.255368083715438843e-01 -1.868618726730346680e-01 1.466046422719955444e-01 9.885106980800628662e-02 -7.371208071708679199e-02
1.804394572973251343e-01 -1.718067526817321777e-01 -2.642496302723884583e-02 -2.831045072525739670e-03 -1.528723090887069702e-01 5.965312197804450989e-02 3.240331411361694336e-01 3.188771903514862061e-01 -2.716302275657653809e-01 -1.836106777191162109e-01 5.025539398193359375e-01 -8.985357731580734253e-02 -7.992255687713623047e-02 -1.408162415027618408e-01 1.900328882038593292e-02 2.463411539793014526e-02 7.529764622449874878e-02 2.485547214746475220e-01 -1.093121096491813660e-01 1.089943423867225647e-01 1.847816258668899536e-01 -1.591837853193283081e-01 -1.508643329143524170e-01 1.102571655064821243e-02 -1.331799775362014771e-01 5.655557289719581604e-02 3.914667759090662003e-03 -2.240037620067596436e-01 6.480810046195983887e-02 -8.361976593732833862e-03 -1.781810671091079712e-01 -1.658434420824050903e-01
3.106023669242858887e-01 -1.936040073633193970e-01 5.586911365389823914e-02 2.833835780620574951e-02 -1.017187088727951050e-01 2.161455005407333374e-01 -1.121795102953910828e-01 -1.470553781837224960e-02 3.111412562429904938e-02 2.220596820116043091e-01 2.818042039871215820e-01 -1.611346006393432617e-01 5.622273311018943787e-02 2.857178077101707458e-02 8.658025413751602173e-02 2.376630157232284546e-01 4.751738607883453369e-01 2.086068503558635712e-02 -7.520511746406555176e-02 -8.331363648176193237e-02 1.068589761853218079e-01 -5.230802111327648163e-03 -2.150474488735198975e-01 -6.558250635862350464e-02 -4.938841611146926880e-02 5.502855405211448669e-03 9.959801286458969116e-02 -4.220959246158599854e-01 -5.384112894535064697e-02 7.529777288436889648e-02 1.027149558067321777e-01 2.411455810070037842e-01
5.425832793116569519e-02 -2.956000566482543945e-01 -7.784865051507949829e-02 3.366212844848632812e-01 7.056587189435958862e-02 1.648563742637634277e-01 2.294658571481704712e-01 2.070990651845932007e-01 9.366744756698608398e-02 7.887740619480609894e-03 1.150288730859756470e-01 -2.132779061794281006e-01 -1.918597072362899780e-01 -1.047860831022262573e-01 2.100182771682739258e-01 2.395961135625839233e-01 -1.187273394316434860e-02 2.265536487102508545e-01 -2.470028549432754517e-01 -2.201764732599258423e-01 -2.332784682512283325e-01 4.914576932787895203e-02 -4.103915020823478699e-02 -1.041137129068374634e-01 2.068980932235717773e-01 2.372266501188278198e-01 -1.779929697513580322e-01 3.951521962881088257e-02 -2.784440219402313232e-01 3.623708337545394897e-02 -1.031017955392599106e-02 6.443100422620773315e-02
4.313371777534484863e-01 1.739713102579116821e-01 4.530624300241470337e-02 -1.088344007730484009e-01 2.411298155784606934e-01 7.051786780357360840e-02 2.507054805755615234e-01 2.925326526165008545e-01 3.503656759858131409e-02 -6.599839031696319580e-02 -4.059637710452079773e-02 -3.505216836929321289e-01 2.013400942087173462e-01 -3.506499156355857849e-02 3.052371740341186523e-01 4.543481022119522095e-02 2.309839986264705658e-02 1.524383127689361572e-01 2.334611117839813232e-01 1.319396682083606720e-02 -1.176254451274871826e-01 7.499986141920089722e-02 -4.224737361073493958e-02 5.797365307807922363e-02 -9.150547534227371216e-02 2.754623889923095703e-01 9.418109804391860962e-02 -1.243951618671417236e-01 -1.214392930269241333e-01 2.353359460830688477e-01 3.778250422328710556e-03 -9.666406363248825073e-02
1.256643235683441162e-01 -1.604368984699249268e-01 7.428173720836639404e-02 1.131050884723663330e-01 -2.097810208797454834e-01 3.690564632415771484e-02 1.334958523511886597e-01 4.501688182353973389e-01 9.259817004203796387e-02 -6.697469949722290039e-02 -2.298831241205334663e-03 -4.290559589862823486e-01 5.756423622369766235e-02 -1.344672441482543945e-01 2.723399400711059570e-01 3.131395578384399414e-01 1.518815904855728149e-01 1.234947741031646729e-01 5.656358227133750916e-02 -7.354494184255599976e-02 -1.726858168840408325e-01 -1.089938506484031677e-01 5.093974620103836060e-02 -1.623295545578002930e-01 2.102530328556895256e-03 9.697609394788742065e-02 -2.657319307327270508e-01 -4.932249430567026138e-03 -2.309972792863845825e-01 3.137239068746566772e-02 -1.701742559671401978e-01 -5.115806683897972107e-02
1.086916178464889526e-01 -5.148629099130630493e-02 -2.121380297467112541e-03 1.637205332517623901e-01 4.904701933264732361e-02 3.504330217838287354e-01 2.691876292228698730e-01 -4.511728882789611816e-03 -2.180720865726470947e-01 9.128518402576446533e-02 7.392959296703338623e-02 -2.624039053916931152e-01 -2.281698137521743774e-01 1.601550877094268799e-01 8.711247891187667847e-02 -8.538261801004409790e-02 9.189676493406295776e-02 -1.079714000225067139e-01 -1.062280386686325073e-01 -1.038917005062103271e-01 -1.077533587813377380e-01 -5.742729082703590393e-02 -7.057087123394012451e-02 1.229382902383804321e-01 -3.405462205410003662e-01 3.450989425182342529e-01 1.315466612577438354e-01 -1.260359585285186768e-01 -3.878277242183685303e-01 -1.164981275796890259e-01 6.587717682123184204e-02 -1.564467549324035645e-01
2.341891825199127197e-01 2.715201675891876221e-02 -1.407899335026741028e-02 1.073768455535173416e-02 3.016378730535507202e-02 3.511838912963867188e-01 1.576818972826004028e-01 1.512396931648254395e-01 -1.588424891233444214e-01 2.005981281399726868e-02 2.209544181823730469e-01 -2.935122698545455933e-02 -7.913302630186080933e-02 -1.583467610180377960e-02 4.033002257347106934e-02 -1.631897501647472382e-02 2.478467822074890137e-01 8.989631384611129761e-02 2.563680522143840790e-02 -2.542388997972011566e-02 -2.524505853652954102e-01 -2.601353228092193604e-01 -7.813011854887008667e-02 2.536909282207489014e-01 -1.942621916532516479e-02 2.009655535221099854e-01 1.581856012344360352e-01 -3.420363739132881165e-02 -4.910058975219726562e-01 1.204872950911521912e-01 1.301455497741699219e-01 -2.760968506336212158e-01
1.231548637151718140e-01 1.759196817874908447e-01 2.226283103227615356e-01 1.917211413383483887e-01 -2.385951876640319824e-01 1.067054495215415955e-01 2.465996593236923218e-01 3.977640867233276367e-01 -2.050287425518035889e-01 -4.633712396025657654e-02 8.778416551649570465e-03 -2.485553920269012451e-02 9.951496869325637817e-02 -1.446787640452384949e-02 6.716251373291015625e-02 2.470147758722305298e-01 2.354061007499694824e-01 1.234485879540443420e-01 -2.706637084484100342e-01 -2.358194440603256226e-02 5.232360586524009705e-02 1.126960664987564087e-01 -2.015430331230163574e-01 3.405190259218215942e-02 -1.633798032999038696e-01 2.390991598367691040e-01 2.499145716428756714e-01 1.154215857386589050e-01 -1.734301298856735229e-01 7.312773168087005615e-02 -5.458005890250205994e-02 -2.448909431695938110e-01
1.632588654756546021e-01 -1.522865984588861465e-02 2.243489176034927368e-01 6.324240565299987793e-02 -4.178193956613540649e-02 -7.621348649263381958e-02 4.285663664340972900e-01 4.394831508398056030e-02 -2.652546465396881104e-01 2.368566840887069702e-01 1.772159039974212646e-01 -4.186834394931793213e-01 5.555368959903717041e-02 5.591510608792304993e-02 2.044691294431686401e-01 -7.252699881792068481e-02 8.793556131422519684e-03 1.832208782434463501e-02 -1.703792810440063477e-01 -2.579664289951324463e-01 -6.441001594066619873e-02 4.116620868444442749e-02 -2.461937256157398224e-02 1.340973079204559326e-01 -1.696040630340576172e-01 3.099100589752197266e-01 -1.110414341092109680e-01 2.600182965397834778e-02 -2.779932022094726562e-01 -5.682610440999269485e-03 -5.976302176713943481e-02 -8.035911247134208679e-03
4.428922832012176514e-01 6.553632020950317383e-02 2.221097052097320557e-01 7.813506573438644409e-02 1.800734251737594604e-01 1.613236367702484131e-01 8.307212591171264648e-02 4.534774720668792725e-01 4.532740637660026550e-02 -8.611098676919937134e-02 -5.270878970623016357e-02 -4.594446346163749695e-02 -3.567090630531311035e-02 -3.594916462898254395e-01 2.461313158273696899e-01 -7.051920890808105469e-02 1.861697584390640259e-01 9.332296997308731079e-02 -1.288920640945434570e-01 -1.508381366729736328e-01 -4.665577784180641174e-02 -7.080698013305664062e-02 2.217382937669754028e-02 1.911074221134185791e-01 -1.021723151206970215e-01 7.953617605380713940e-04 -1.545130014419555664e-01 -1.587356477975845337e-01 -1.158901583403348923e-02 -7.394028455018997192e-02 -2.260617464780807495e-01 1.398061960935592651e-01
5.367239117622375488e-01 -3.251577913761138916e-02 9.926803410053253174e-03 3.809318691492080688e-02 2.989038527011871338e-01 8.237754553556442261e-02 2.526218295097351074e-01 2.662663757801055908e-01 1.358327362686395645e-02 -3.371607139706611633e-02 -7.430351525545120239e-02 -4.069630056619644165e-02 3.279375731945037842e-01 6.014009192585945129e-02 9.705395251512527466e-02 1.471763700246810913e-01 -7.786368578672409058e-02 1.487547755241394043e-01 7.145892828702926636e-02 -3.351859450340270996e-01 2.191899120807647705e-01 1.805563457310199738e-02 -1.874819546937942505e-01 -2.611060813069343567e-02 2.735032886266708374e-02 -8.929968625307083130e-02 -6.147902458906173706e-02 -8.557237684726715088e-02 -2.757360935211181641e-01 -2.651638723909854889e-02 -3.578376770019531250e-02 7.052200380712747574e-03
1.197606697678565979e-01 -1.187106445431709290e-01 1.894770711660385132e-01 3.833762183785438538e-02 4.124965518712997437e-02 5.753817409276962280e-02 1.551448851823806763e-01 8.664412796497344971e-02 -2.705690264701843262e-01 -4.024888854473829269e-03 1.096578016877174377e-01 -4.175893589854240417e-02 2.265040576457977295e-01 8.716461807489395142e-02 1.562702357769012451e-01 -1.824193000793457031e-01 3.323653936386108398e-01 2.224922627210617065e-01 -1.379737704992294312e-01 -2.053420841693878174e-01 3.915145993232727051e-02 2.883061468601226807e-01 1.318416930735111237e-02 2.287728935480117798e-01 1.306284666061401367e-01 -5.231910850852727890e-03 2.640998363494873047e-01 -3.078745305538177490e-01 -2.162839919328689575e-01 1.086960136890411377e-01 -2.434784471988677979e-01 -1.901983022689819336e-01
2.406009584665298462e-01 -8.589804172515869141e-02 2.074978798627853394e-01 2.327724099159240723e-01 2.027355581521987915e-01 5.110565945506095886e-02 2.271685004234313965e-01 7.547608017921447754e-02 -7.021309435367584229e-02 -1.921443790197372437e-01 3.390001058578491211e-01 -1.687002331018447876e-01 2.051232159137725830e-01 6.788148079067468643e-03 -7.611599564552307129e-02 1.331379078328609467e-02 6.492015719413757324e-02 -1.268324106931686401e-01 -3.922834526747465134e-03 -4.015666246414184570e-01 -1.700086146593093872e-01 -1.259010192006826401e-02 6.121567636728286743e-02 2.240324579179286957e-02 -9.066748619079589844e-02 5.581773072481155396e-02 7.489073276519775391e-02 -3.196467459201812744e-01 4.840353876352310181e-02 2.706179916858673096e-01 1.752986609935760498e-01 2.506946027278900146e-01
2.700038254261016846e-01 1.539043933153152466e-01 1.153821684420108795e-02 1.590543240308761597e-01 -1.506015211343765259e-01 5.998502969741821289e-01 8.341944962739944458e-02 7.197875529527664185e-02 4.201905429363250732e-02 -5.252607632428407669e-03 7.185362279415130615e-02 -8.219786733388900757e-02 -5.690808221697807312e-02 1.452272087335586548e-01 1.996768265962600708e-01 -5.116764828562736511e-02 3.931985199451446533e-01 -2.449151314795017242e-02 -1.968691200017929077e-01 -7.528147101402282715e-02 -2.587968409061431885e-01 2.776763401925563812e-02 -2.396806143224239349e-03 4.932833369821310043e-03 1.968690007925033569e-01 1.562973409891128540e-01 1.083803325891494751e-01 -2.586264163255691528e-02 -1.756283342838287354e-01 -1.033183466643095016e-02 1.697987318038940430e-01 4.025686532258987427e-03
3.551888167858123779e-01 9.477424621582031250e-02 -6.700938940048217773e-02 4.125845432281494141e-02 7.661735266447067261e-02 5.676853284239768982e-02 -2.072995752096176147e-01 2.947999835014343262e-01 4.958026483654975891e-02 1.804119050502777100e-01 2.670506834983825684e-01 -2.172330021858215332e-01 1.570284664630889893e-01 4.867434129118919373e-02 5.544377025216817856e-03 2.861128747463226318e-02 2.303517907857894897e-01 1.137160807847976685e-01 1.027387827634811401e-01 2.499450445175170898e-01 -1.103688254952430725e-01 8.465235680341720581e-02 5.144758149981498718e-02 -5.150660872459411621e-02 -2.674848958849906921e-02 4.209186136722564697e-01 -3.261750563979148865e-02 -1.876066476106643677e-01 -2.858421206474304199e-01 1.245141848921775818e-01 -2.202786803245544434e-01 -1.214719042181968689e-01
2.979360520839691162e-01 1.889928802847862244e-02 4.577532038092613220e-02 4.233659058809280396e-02 -5.850187316536903381e-02 -1.430361531674861908e-02 1.114717572927474976e-01 1.385973542928695679e-01 3.194944560527801514e-01 1.318538486957550049e-01 1.254799813032150269e-01 -2.567190825939178467e-01 -8.241618983447551727e-03 -1.639212816953659058e-01 6.105719134211540222e-02 3.003529906272888184e-01 1.680974811315536499e-01 6.586080789566040039e-02 6.076947227120399475e-02 -1.307592242956161499e-01 -5.634874850511550903e-02 3.003653511404991150e-02 7.993109524250030518e-02 -1.010369732975959778e-01 -8.433067053556442261e-02 4.353858828544616699e-01 -1.126782223582267761e-01 -1.344071179628372192e-01 -4.316346049308776855e-01 -4.413076862692832947e-02 -2.394513785839080811e-01 -5.147368088364601135e-02
3.153551518917083740e-01 4.355913773179054260e-02 2.667224407196044922e-01 1.077482178807258606e-01 -4.246173053979873657e-02 2.591008245944976807e-01 1.478483825922012329e-01 1.844334974884986877e-02 9.052654355764389038e-02 9.754248708486557007e-02 1.492528170347213745e-01 -1.044455841183662415e-01 5.768300220370292664e-02 4.390789195895195007e-03 7.249426841735839844e-02 6.996665894985198975e-02 5.355349183082580566e-01 -2.719868905842304230e-03 -1.794604212045669556e-01 -1.965621560811996460e-01 -2.129857055842876434e-02 -6.382782012224197388e-02 -3.137318417429924011e-02 -1.311987042427062988e-01 2.343248575925827026e-01 2.269175201654434204e-01 4.894956573843955994e-02 -1.598641127347946167e-01 -2.580009698867797852e-01 -1.859142482280731201e-01 2.100110650062561035e-01 -2.042248100042343140e-02
2.123065441846847534e-01 -3.164352476596832275e-01 7.164750248193740845e-02 4.527217447757720947e-01 1.330473124980926514e-01 2.135530263185501099e-01 1.820020079612731934e-01 2.340359985828399658e-01 -1.317505240440368652e-01 -1.375319659709930420e-01 3.215163648128509521e-01 -8.876725099980831146e-03 1.106200963258743286e-01 1.327984929084777832e-01 1.154947429895401001e-01 -4.954301402904093266e-04 3.215755820274353027e-01 -5.590057745575904846e-02 -7.922556996345520020e-02 -8.831505663692951202e-03 -9.164084494113922119e-02 -1.200750246644020081e-01 -1.806234754621982574e-02 -7.280607521533966064e-02 -6.773990392684936523e-02 -9.600937366485595703e-02 -9.424424171447753906e-02 6.530088186264038086e-02 2.163292616605758667e-01 1.125137656927108765e-01 -2.872891128063201904e-01 -1.688683778047561646e-02
-1.008814349770545959e-01 -5.799355357885360718e-02 6.736455112695693970e-02 6.907907128334045410e-02 -1.093472614884376526e-01 2.301184684038162231e-01 1.508413255214691162e-02 3.520243167877197266e-01 -1.027583256363868713e-01 7.520184665918350220e-02 3.271667361259460449e-01 -4.811190962791442871e-01 1.393277347087860107e-01 1.054629459977149963e-01 -1.334879174828529358e-02 1.467883437871932983e-01 2.362363040447235107e-01 -1.372836530208587646e-01 5.727010220289230347e-02 8.854194730520248413e-02 8.549427986145019531e-02 1.511616818606853485e-02 9.924660623073577881e-02 6.949521601200103760e-02 -1.164054870605468750e-01 2.636523246765136719e-01 1.886557787656784058e-01 -2.379726767539978027e-01 -1.896951943635940552e-01 7.370947301387786865e-02 -2.308326065540313721e-01 -5.590122938156127930e-02
3.308478295803070068e-01 -1.514968648552894592e-02 1.719068437814712524e-01 1.335741877555847168e-01 3.069343864917755127e-01 2.226701192557811737e-02 -5.166813358664512634e-02 1.553243249654769897e-01 -3.842566907405853271e-01 6.949003040790557861e-02 9.280078113079071045e-02 -1.691040247678756714e-01 2.393475323915481567e-01 1.908631026744842529e-01 -6.200511008501052856e-03 -8.635562658309936523e-02 3.046639263629913330e-01 1.463068574666976929e-01 -1.757835298776626587e-01 -1.431818008422851562e-01 -8.187502622604370117e-02 7.531826198101043701e-02 -3.530061542987823486e-01 2.384055592119693756e-02 -1.852979362010955811e-01 -3.223722055554389954e-02 1.557315886020660400e-02 -1.390958279371261597e-01 1.047279983758926392e-01 2.078081816434860229e-01 1.151369139552116394e-01 -7.040036469697952271e-02
3.291293084621429443e-01 -2.610658109188079834e-02 8.471696078777313232e-02 7.046749442815780640e-02 1.082879453897476196e-01 4.033005535602569580e-01 1.942752897739410400e-01 1.533190021291375160e-03 1.778460443019866943e-01 8.935598284006118774e-02 2.926338613033294678e-01 -2.602002024650573730e-02 1.524564176797866821e-01 3.965491056442260742e-02 -1.160125881433486938e-01 1.044509559869766235e-01 2.945591807365417480e-01 -7.097174227237701416e-02 7.971080392599105835e-02 -4.688101820647716522e-03 -4.420621693134307861e-02 -1.766653507947921753e-01 -1.084778010845184326e-01 1.232102289795875549e-01 -1.449760943651199341e-01 2.492882758378982544e-01 4.392170906066894531e-02 2.562817558646202087e-02 -3.867217600345611572e-01 4.954669997096061707e-02 2.522768266499042511e-02 -3.081111311912536621e-01
2.638516724109649658e-01 -1.850669682025909424e-01 1.734720617532730103e-01 1.550614982843399048e-01 4.446199163794517517e-02 3.133513927459716797e-01 1.915015727281570435e-01 1.185268983244895935e-01 -1.932665891945362091e-02 1.351580470800399780e-01 3.190928101539611816e-01 -3.497245311737060547e-01 -3.665493428707122803e-02 -1.987396329641342163e-01 6.445877254009246826e-02 -3.716477751731872559e-02 7.306909561157226562e-02 1.472168862819671631e-01 -1.434626132249832153e-01 5.601521208882331848e-02 -1.950109899044036865e-01 -1.805632859468460083e-01 -4.150895774364471436e-02 -2.386370897293090820e-01 -1.198285371065139771e-01 2.596557140350341797e-01 -9.829841554164886475e-02 -2.476650178432464600e-01 1.294127851724624634e-01 1.614632159471511841e-01 -9.137652069330215454e-02 1.340902596712112427e-01
1.487655639648437500e-01 -2.453292161226272583e-01 -1.613529473543167114e-01 1.409552395343780518e-01 -1.502290815114974976e-01 6.207381188869476318e-02 1.472737491130828857e-01 3.998226821422576904e-01 -1.674385517835617065e-01 1.645093411207199097e-01 2.680005729198455811e-01 -2.933267503976821899e-02 -6.718277931213378906e-02 -1.728140003979206085e-02 1.633504480123519897e-01 -2.667273879051208496e-01 5.264569073915481567e-02 1.390691250562667847e-01 1.402709335088729858e-01 -3.400087589398026466e-03 1.242288276553153992e-01 -3.983179852366447449e-02 -3.204056918621063232e-01 -1.366042196750640869e-01 1.496390998363494873e-02 5.252390727400779724e-02 9.976346790790557861e-02 -2.086976468563079834e-01 -3.262092173099517822e-01 -8.575576543807983398e-02 -2.599610090255737305e-01 -1.241423487663269043e-01
4.693033397197723389e-01 -2.098291665315628052e-01 -1.262038946151733398e-01 1.832967400550842285e-01 -4.687111452221870422e-02 2.499716356396675110e-02 1.934050172567367554e-01 -7.074197381734848022e-02 -1.203274875879287720e-01 -2.649205327033996582e-01 1.900083273649215698e-01 -1.187978833913803101e-01 -1.232233084738254547e-02 -1.025828570127487183e-01 1.054431125521659851e-02 -3.915581107139587402e-02 2.786268591880798340e-01 -1.254975944757461548e-01 9.711512178182601929e-02 -9.851306676864624023e-02 -4.820753261446952820e-02 4.655674844980239868e-02 -3.462581038475036621e-01 3.313580751419067383e-01 -1.213801726698875427e-01 2.416091859340667725e-01 5.953342467546463013e-02 8.481263369321823120e-02 -1.999787390232086182e-01 -2.736362442374229431e-02 9.805244952440261841e-02 1.134413853287696838e-01
2.858285307884216309e-01 2.019693404436111450e-01 2.395308762788772583e-01 4.436290860176086426e-01 1.875133514404296875e-01 -1.204243972897529602e-01 1.174645870923995972e-01 9.895893186330795288e-02 -2.375942915678024292e-01 -1.079364679753780365e-02 1.959726512432098389e-01 -4.891654243692755699e-04 1.363819092512130737e-01 1.775101423263549805e-01 4.726280272006988525e-02 -4.741806909441947937e-02 4.295373857021331787e-01 1.169606819748878479e-01 -3.683044761419296265e-02 -5.257895961403846741e-02 -1.397302895784378052e-01 4.701901227235794067e-02 -1.244950816035270691e-01 -5.912395939230918884e-02 -2.169571071863174438e-02 -2.623716741800308228e-02 -1.342266499996185303e-01 -2.977587878704071045e-01 1.506932079792022705e-01 1.447424888610839844e-01 -6.158663704991340637e-02 4.677714779973030090e-02
1.714608371257781982e-01 -1.933058947324752808e-01 1.215271726250648499e-01 -1.595279760658740997e-02 -1.904477179050445557e-02 1.136225908994674683e-01 2.256711572408676147e-01 2.832270264625549316e-01 -3.250450789928436279e-01 -1.326554864645004272e-01 -1.317766159772872925e-01 -2.699570953845977783e-01 9.852603822946548462e-02 3.594514448195695877e-03 -1.321615874767303467e-01 4.710427019745111465e-03 4.566928148269653320e-01 1.634642183780670166e-01 -1.641759872436523438e-01 6.281585432589054108e-03 1.013132184743881226e-02 2.150852084159851074e-01 2.249786257743835449e-01 -6.895573437213897705e-02 6.205482408404350281e-02 6.536770612001419067e-02 5.885096266865730286e-02 -2.527630031108856201e-01 -2.096178978681564331e-01 1.116179954260587692e-02 -1.397798806428909302e-01 -1.731886714696884155e-01
3.616773486137390137e-01 1.397022157907485962e-01 7.151947170495986938e-02 -3.172754496335983276e-02 2.826111912727355957e-01 1.069289594888687134e-01 9.858382493257522583e-02 2.430713325738906860e-01 1.372869610786437988e-01 6.574866175651550293e-02 1.780933141708374023e-01 -1.980135589838027954e-01 5.700683221220970154e-02 4.069969523698091507e-03 -5.538309365510940552e-02 1.654627919197082520e-01 2.202467322349548340e-01 5.326711758971214294e-02 1.195561885833740234e-01 3.504241257905960083e-02 7.418213784694671631e-02 2.476133219897747040e-02 -3.998845443129539490e-02 -2.355347014963626862e-02 -6.581117212772369385e-02 1.580180227756500244e-01 3.098793625831604004e-01 -3.531797528266906738e-01 -2.174087166786193848e-01 -8.706229925155639648e-02 -1.486899703741073608e-01 -3.917683064937591553e-01
1.233480870723724365e-01 -1.322753578424453735e-01 1.640335656702518463e-02 2.641430795192718506e-01 -1.420611590147018433e-01 2.858078479766845703e-01 1.916298270225524902e-02 1.995501518249511719e-01 -6.692287325859069824e-02 -3.025071881711483002e-02 1.773389726877212524e-01 -3.073021303862333298e-03 4.224945604801177979e-02 -9.350714832544326782e-02 9.890210814774036407e-03 -2.136000990867614746e-01 4.443455338478088379e-01 2.837632410228252411e-02 8.223836869001388550e-02 -2.519456148147583008e-01 1.651734858751296997e-01 -3.039050400257110596e-01 -2.715589478611946106e-02 -1.894609630107879639e-01 -2.166618853807449341e-01 7.879669219255447388e-02 3.290736302733421326e-02 4.135700687766075134e-02 -2.412869632244110107e-01 3.181006610393524170e-01 -2.267318964004516602e-02 -1.464980542659759521e-01
4.101537764072418213e-01 3.880440443754196167e-02 -6.731815636157989502e-02 7.841169089078903198e-02 1.922177225351333618e-01 1.577388681471347809e-02 3.084670007228851318e-01 1.361117511987686157e-01 1.378525495529174805e-01 -1.374366972595453262e-02 -7.837662845849990845e-02 -1.600251793861389160e-01 4.385458230972290039e-01 -7.962870877236127853e-04 1.062243580818176270e-01 2.715757489204406738e-01 7.340175658464431763e-02 1.678453981876373291e-01 1.844690442085266113e-01 -2.149867266416549683e-01 1.270563006401062012e-01 1.100774556398391724e-01 -2.377603799104690552e-01 -3.146910294890403748e-02 4.609289392828941345e-02 -6.018499843776226044e-03 7.951065152883529663e-02 -8.429882675409317017e-02 -3.284898400306701660e-01 7.547801733016967773e-02 -8.333881944417953491e-02 -6.844508647918701172e-02
2.661818452179431915e-02 -2.100093811750411987e-01 2.270423024892807007e-01 4.102664440870285034e-02 -6.876027584075927734e-02 -8.695056289434432983e-02 2.121294438838958740e-01 1.837835311889648438e-01 -6.678029894828796387e-02 -7.396239042282104492e-02 2.010753005743026733e-01 1.915358304977416992e-01 2.591544091701507568e-01 3.863685205578804016e-02 3.535204529762268066e-01 1.601343601942062378e-01 2.090949118137359619e-01 2.712609171867370605e-01 -3.357613682746887207e-01 6.110513210296630859e-02 1.234760582447052002e-01 8.825462311506271362e-02 -4.717890918254852295e-02 7.801076024770736694e-02 -4.659840837121009827e-02 3.112803697586059570e-01 -1.301458626985549927e-01 -1.031396985054016113e-01 -1.348218917846679688e-01 2.120758146047592163e-01 -1.827883571386337280e-01 -1.274551451206207275e-01
7.866024225950241089e-02 -3.246860206127166748e-01 -7.161741703748703003e-02 2.569426000118255615e-01 1.469528526067733765e-01 2.969515621662139893e-01 7.943280786275863647e-02 1.998378634452819824e-01 -5.770205333828926086e-02 -1.781303733587265015e-01 1.190306320786476135e-01 -9.580473601818084717e-02 1.153973396867513657e-02 -8.273141831159591675e-02 -7.165780663490295410e-02 -3.638468682765960693e-01 3.588526248931884766e-01 3.216588869690895081e-02 -1.189130842685699463e-01 -1.970342546701431274e-01 2.409379743039608002e-02 -2.157710641622543335e-01 1.135928928852081299e-01 -1.567616462707519531e-01 2.221322357654571533e-01 4.614279791712760925e-02 1.593562811613082886e-01 -3.735452517867088318e-02 -2.668513357639312744e-01 1.913899183273315430e-01 -5.734763108193874359e-03 -6.925952434539794922e-02
3.390288054943084717e-01 4.861600697040557861e-02 1.800321340560913086e-01 3.396205902099609375e-01 -8.952707797288894653e-02 1.142687648534774780e-01 1.955049782991409302e-01 1.758535951375961304e-01 -3.751479089260101318e-02 2.232193946838378906e-01 1.579483449459075928e-01 -1.039022058248519897e-01 1.882275044918060303e-01 1.358105149120092392e-02 6.367696076631546021e-02 -1.208127960562705994e-01 3.854008913040161133e-01 2.209384739398956299e-02 -2.065007388591766357e-01 -2.443677634000778198e-01 -9.382517635822296143e-02 1.205671429634094238e-01 7.580358535051345825e-02 1.231994628906250000e-01 1.861210763454437256e-01 1.642156839370727539e-01 -7.864271849393844604e-02 -5.218637362122535706e-02 -1.144851148128509521e-01 7.252353429794311523e-02 -3.408185839653015137e-01 5.288778617978096008e-02
2.626933157444000244e-01 9.506234526634216309e-02 1.665853559970855713e-01 2.958377003669738770e-01 -2.668878734111785889e-01 1.536987721920013428e-01 -2.150700390338897705e-01 1.595780849456787109e-01 7.417695969343185425e-02 -3.992590308189392090e-02 2.626892626285552979e-01 -1.840655058622360229e-01 -1.154103726148605347e-01 2.526234686374664307e-01 1.650828272104263306e-01 9.355787932872772217e-02 2.740381062030792236e-01 2.389460355043411255e-01 1.141457725316286087e-02 8.919310569763183594e-02 -2.935142219066619873e-01 7.312236726284027100e-02 -1.588815003633499146e-01 -4.658544063568115234e-02 -1.780321747064590454e-01 1.042162775993347168e-01 -5.785956606268882751e-02 -2.083901017904281616e-01 3.844730556011199951e-02 1.183591485023498535e-01 -2.254822850227355957e-01 -4.623433202505111694e-02
1.812271624803543091e-01 1.047132834792137146e-01 1.468473076820373535e-01 1.366237699985504150e-01 -2.193876057863235474e-01 1.970681250095367432e-01 2.730433046817779541e-01 4.018475115299224854e-01 -3.237158358097076416e-01 -2.124414741992950439e-01 8.693486452102661133e-02 -9.234426170587539673e-02 7.968878746032714844e-02 -1.418046504259109497e-01 2.660620957612991333e-02 1.721499115228652954e-01 2.188291847705841064e-01 1.718139052391052246e-01 -1.311360895633697510e-01 -8.016963303089141846e-02 6.814680993556976318e-02 1.684684008359909058e-01 -1.179806292057037354e-01 1.357112377882003784e-01 -2.505575120449066162e-01 2.234261035919189453e-01 1.939601004123687744e-01 4.869397729635238647e-02 -1.472797095775604248e-01 7.179494202136993408e-02 1.186024323105812073e-01 -1.007730364799499512e-01
4.851739108562469482e-01 9.541324339807033539e-03 8.841080125421285629e-04 -2.387079596519470215e-02 2.453106641769409180e-01 7.817512750625610352e-02 2.356376647949218750e-01 2.502189278602600098e-01 -1.117293536663055420e-01 -1.089243683964014053e-02 -2.384951710700988770e-01 -1.965292692184448242e-01 1.558007448911666870e-01 1.873565465211868286e-01 2.827458977699279785e-01 1.344400793313980103e-01 1.873546093702316284e-01 2.313138544559478760e-01 -3.628077358007431030e-02 1.146324500441551208e-01 2.344975620508193970e-01 -1.277019083499908447e-01 1.599977165460586548e-02 -7.322736084461212158e-02 -6.721154600381851196e-02 2.356781512498855591e-01 1.189180761575698853e-01 -1.701917350292205811e-01 -1.152162328362464905e-01 -1.132048200815916061e-02 1.451122574508190155e-02 -1.313701122999191284e-01
1.014503613114356995e-01 -1.085183992981910706e-01 8.368845283985137939e-02 1.113413125276565552e-01 9.351893514394760132e-02 1.220740079879760742e-01 2.168792486190795898e-01 2.534835338592529297e-01 -1.519750654697418213e-01 7.209962606430053711e-02 1.419747620820999146e-01 1.168477609753608704e-01 -1.414335817098617554e-01 -3.101802468299865723e-01 2.037293761968612671e-01 5.616376176476478577e-02 6.030666828155517578e-02 1.548839062452316284e-01 -3.423808515071868896e-01 -2.241581976413726807e-01 2.098544687032699585e-01 -7.435319479554891586e-03 -8.039323985576629639e-02 -3.803556412458419800e-02 2.657107450067996979e-02 2.957368493080139160e-01 -2.971475124359130859e-01 -8.163045346736907959e-02 -1.739832609891891479e-01 3.397330641746520996e-01 -5.979439243674278259e-03 -1.570342630147933960e-01
1.461143493652343750e-01 -1.455775499343872070e-01 1.431557834148406982e-01 2.215875238180160522e-01 1.061804667115211487e-01 1.789125204086303711e-01 -3.127918392419815063e-02 1.190237179398536682e-01 -1.256056129932403564e-01 5.944903194904327393e-02 3.624086081981658936e-02 -1.061886101961135864e-01 -4.187885671854019165e-02 2.528089284896850586e-01 1.720398515462875366e-01 1.440228670835494995e-01 3.591046631336212158e-01 8.351036161184310913e-02 -2.004770487546920776e-01 -1.268297880887985229e-01 1.008884236216545105e-01 2.485960870981216431e-01 -1.590545028448104858e-01 -4.758401587605476379e-02 1.678091138601303101e-01 7.231801748275756836e-02 2.747400403022766113e-01 -4.839914143085479736e-01 -1.289702802896499634e-01 1.537631303071975708e-01 -4.426036775112152100e-02 -6.651592254638671875e-02
5.434713959693908691e-01 1.429251134395599365e-01 2.748842723667621613e-02 -6.701237708330154419e-02 1.197998374700546265e-01 -3.505290299654006958e-02 1.595538109540939331e-01 1.867874711751937866e-01 4.322886094450950623e-02 -1.071315258741378784e-01 2.418395876884460449e-02 -3.635569810867309570e-01 2.586655616760253906e-01 1.308903545141220093e-01 1.881222128868103027e-01 5.260900780558586121e-02 9.377705305814743042e-02 1.881656199693679810e-01 7.640204578638076782e-02 3.203886002302169800e-02 1.730061508715152740e-02 -6.984195113182067871e-02 -5.123930424451828003e-02 -1.010223850607872009e-01 1.898544840514659882e-02 1.947471499443054199e-01 1.889369338750839233e-01 -1.870407760143280029e-01 -9.299243241548538208e-02 3.157222867012023926e-01 -1.274636685848236084e-01 -1.792185753583908081e-01
-1.730297133326530457e-02 -1.500658690929412842e-01 -9.272237122058868408e-02 3.126123547554016113e-01 1.147088482975959778e-01 1.568426191806793213e-01 2.008775472640991211e-01 2.898705303668975830e-01 6.830277852714061737e-03 4.740484058856964111e-03 1.858361959457397461e-01 -2.975280880928039551e-01 1.194554120302200317e-01 -1.441760510206222534e-01 -7.712332531809806824e-03 -7.665941864252090454e-02 1.593582034111022949e-01 5.651877447962760925e-02 1.558276116847991943e-01 -1.857697814702987671e-01 -3.473068354651331902e-03 -1.015171315521001816e-02 -2.836539745330810547e-01 -6.595983356237411499e-02 -2.880623936653137207e-01 1.751506030559539795e-01 -1.364418268203735352e-01 1.529323607683181763e-01 -4.128030538558959961e-01 -1.164090409874916077e-01 5.336010083556175232e-02 -1.727082729339599609e-01
3.241280019283294678e-01 -2.270692139863967896e-01 -7.519418746232986450e-02 2.263039946556091309e-01 -3.453657403588294983e-02 2.369219213724136353e-01 1.157938465476036072e-01 -1.706175506114959717e-01 -2.306253015995025635e-01 -3.387003540992736816e-01 1.200580894947052002e-01 -2.811159491539001465e-01 4.285129532217979431e-02 -2.580946683883666992e-01 1.000056713819503784e-01 1.547411382198333740e-01 2.348718941211700439e-01 -2.910126373171806335e-02 3.132562339305877686e-02 -1.206018924713134766e-01 6.393078714609146118e-02 -1.357470601797103882e-01 -9.785877168178558350e-02 1.079925075173377991e-01 -2.135829478502273560e-01 4.277984425425529480e-02 -5.596070364117622375e-02 3.394657745957374573e-02 -3.365034461021423340e-01 7.173858582973480225e-02 1.316799670457839966e-01 1.420750021934509277e-01
2.549425363540649414e-01 -2.137155234813690186e-01 1.200916990637779236e-01 2.571360468864440918e-01 5.156487971544265747e-02 3.492549955844879150e-01 1.855823397636413574e-01 1.034834012389183044e-01 -3.837488293647766113e-01 -2.005787342786788940e-01 1.494065821170806885e-01 -5.145825445652008057e-02 -1.774727404117584229e-01 -1.115823760628700256e-01 2.803045809268951416e-01 -1.163335517048835754e-02 1.696573346853256226e-01 7.694478332996368408e-02 1.889295279979705811e-01 1.454140394926071167e-01 -1.229617819190025330e-01 -1.668435633182525635e-01 -9.481473267078399658e-02 9.283567219972610474e-02 -9.589647874236106873e-03 2.037547975778579712e-01 2.681349404156208038e-03 -1.050271615386009216e-01 4.040953144431114197e-02 2.061288952827453613e-01 -1.919339527375996113e-03 2.345272749662399292e-01
3.628860712051391602e-01 -9.690113365650177002e-02 2.949549257755279541e-01 2.469780482351779938e-02 -1.326503884047269821e-02 7.116412371397018433e-02 1.430613994598388672e-01 1.043812707066535950e-01 -1.126921549439430237e-01 2.541377842426300049e-01 3.251575231552124023e-01 -3.411507010459899902e-01 1.373768448829650879e-01 -1.348662078380584717e-01 3.300708532333374023e-01 -5.604975298047065735e-02 1.958371847867965698e-01 7.224658131599426270e-02 -2.585001289844512939e-01 -2.054997719824314117e-02 -1.015649810433387756e-01 4.894828423857688904e-02 -7.697409391403198242e-02 -9.342003613710403442e-02 2.304193228483200073e-01 5.948416888713836670e-03 -1.011108309030532837e-01 -1.136355549097061157e-01 -1.510849446058273315e-01 -1.530064940452575684e-01 -1.359939426183700562e-01 -8.360596746206283569e-02
4.103879332542419434e-01 -2.645407021045684814e-01 9.776490926742553711e-02 4.403015375137329102e-01 -9.165100008249282837e-02 5.545615404844284058e-02 -1.026175022125244141e-01 -4.986087325960397720e-03 -8.059319853782653809e-02 -2.248753756284713745e-01 1.467151194810867310e-01 -2.572637796401977539e-01 8.472095429897308350e-02 4.748355224728584290e-02 -8.004496246576309204e-02 1.390857994556427002e-01 2.519640326499938965e-01 1.754867136478424072e-01 4.487234354019165039e-02 6.026688218116760254e-02 2.200406938791275024e-01 -6.989339739084243774e-02 -2.368193492293357849e-02 4.053992778062820435e-02 -1.393791288137435913e-01 1.392259895801544189e-01 -8.552268892526626587e-02 1.627884209156036377e-01 -6.599094718694686890e-02 3.328631222248077393e-01 7.075622677803039551e-02 8.927187323570251465e-02
4.451005160808563232e-01 4.934844747185707092e-02 -2.717708237469196320e-02 1.661371290683746338e-01 -1.670875027775764465e-02 1.078698486089706421e-01 7.199655473232269287e-02 8.263567462563514709e-03 -2.647321522235870361e-01 -8.782108873128890991e-02 4.170520305633544922e-01 -6.117874756455421448e-02 -7.100477069616317749e-02 -7.722400873899459839e-02 3.262613117694854736e-01 -2.006526589393615723e-01 -1.224532648921012878e-01 4.952833056449890137e-02 -6.098824087530374527e-03 -1.606726050376892090e-01 5.359891057014465332e-02 2.012743353843688965e-01 -1.064605861902236938e-01 -6.182627007365226746e-02 -1.814359873533248901e-01 2.228691726922988892e-01 -1.782314628362655640e-01 6.263461709022521973e-02 -2.773932218551635742e-01 6.393673270940780640e-02 7.665635645389556885e-02 1.836509406566619873e-01
2.975642681121826172e-01 -1.195330917835235596e-02 2.693356946110725403e-02 1.445036977529525757e-01 -2.195845395326614380e-01 -6.734029948711395264e-02 -3.922503441572189331e-02 -8.109633624553680420e-02 -1.191501915454864502e-01 -2.777521684765815735e-02 2.871871590614318848e-01 -4.499150440096855164e-02 1.846496909856796265e-01 4.442983120679855347e-02 1.161086955107748508e-03 -2.108563035726547241e-01 3.605610132217407227e-01 4.138386994600296021e-02 -3.417142853140830994e-02 -2.002101019024848938e-02 2.074464857578277588e-01 -1.858961433172225952e-01 -2.102619856595993042e-01 -2.259525060653686523e-01 -1.658417582511901855e-01 -7.053654640913009644e-02 -5.234757438302040100e-02 -1.967959105968475342e-01 -4.228010475635528564e-01 2.066805362701416016e-01 -7.921434193849563599e-02 -2.024763673543930054e-01
2.202073782682418823e-01 -1.059789881110191345e-01 4.228601977229118347e-02 1.101616118103265762e-02 -1.377548724412918091e-01 9.519534558057785034e-02 1.778807938098907471e-01 2.239827066659927368e-01 6.023011356592178345e-02 -7.323033362627029419e-02 -2.289143502712249756e-01 -2.548352181911468506e-01 1.617335081100463867e-01 -5.974484141916036606e-03 3.984165936708450317e-02 -6.437524408102035522e-02 2.424895763397216797e-01 2.333259582519531250e-01 2.299179285764694214e-01 -2.853667736053466797e-01 -1.394961867481470108e-02 2.619544863700866699e-01 -1.990776062011718750e-01 2.427435070276260376e-01 -1.318835616111755371e-01 -7.337719202041625977e-02 -1.581250280141830444e-01 -3.183583021163940430e-01 -2.281101644039154053e-01 2.929947525262832642e-02 -9.017450734972953796e-03 -2.307474166154861450e-01
1.392612159252166748e-01 -1.426686644554138184e-01 -8.819302171468734741e-02 3.949293792247772217e-01 1.576153486967086792e-01 2.323827147483825684e-01 1.357018649578094482e-01 -1.746802590787410736e-02 -6.498745828866958618e-02 1.616088300943374634e-01 1.368393450975418091e-01 -2.773111462593078613e-01 -2.608487904071807861e-01 -8.121483772993087769e-02 2.994781732559204102e-01 -5.510324612259864807e-02 1.460802108049392700e-01 -8.106883615255355835e-02 -6.689984351396560669e-02 -3.943104669451713562e-02 1.002462431788444519e-01 4.731184244155883789e-02 -2.711604833602905273e-01 2.619382739067077637e-02 -2.597329020500183105e-01 3.398982584476470947e-01 4.861168563365936279e-02 4.830710962414741516e-02 -1.201014593243598938e-01 2.523624002933502197e-01 -9.063855558633804321e-02 1.056071519851684570e-01
3.847652673721313477e-01 2.854072861373424530e-02 1.805665493011474609e-01 1.685974597930908203e-01 -3.784097731113433838e-01 2.556543052196502686e-01 -1.391039974987506866e-02 1.512377113103866577e-01 -3.961236178874969482e-01 -1.099584922194480896e-01 -8.072760887444019318e-03 -7.072471082210540771e-03 9.035196900367736816e-02 -6.501509249210357666e-02 1.622259467840194702e-01 2.939555644989013672e-01 3.146148025989532471e-01 1.657041162252426147e-01 9.296112507581710815e-02 1.470547318458557129e-01 3.989420458674430847e-02 3.781257569789886475e-02 -7.782685011625289917e-02 7.911575585603713989e-02 -5.790580436587333679e-02 1.083211228251457214e-01 2.227522805333137512e-02 -8.735701441764831543e-02 -1.239012703299522400e-01 1.351249814033508301e-01 1.813733391463756561e-02 -1.872346997261047363e-01
1.761963367462158203e-01 -2.830789685249328613e-01 -4.173405840992927551e-02 4.324797093868255615e-01 -2.357084602117538452e-01 3.234058618545532227e-01 -9.566343389451503754e-03 1.427392065525054932e-01 -1.446995288133621216e-01 -1.192775443196296692e-01 1.488501578569412231e-01 1.924982815980911255e-01 -6.140662357211112976e-02 1.421263366937637329e-01 1.653677225112915039e-01 1.096241362392902374e-02 -1.268292516469955444e-01 2.718773186206817627e-01 -6.835021078586578369e-02 -1.786804050207138062e-01 5.690502747893333435e-02 1.786321587860584259e-02 -2.407554239034652710e-01 -6.519220303744077682e-03 -3.219097852706909180e-02 2.277939617633819580e-01 2.331577688455581665e-01 -5.464340373873710632e-02 -1.439029537141323090e-02 -7.459396123886108398e-02 -2.173575758934020996e-01 -1.488483250141143799e-01
1.694522649049758911e-01 -1.151024643331766129e-02 1.130084856413304806e-03 4.229064285755157471e-02 -8.577480912208557129e-02 1.548827737569808960e-01 1.018974706530570984e-01 1.769692301750183105e-01 1.353764086961746216e-01 1.404880918562412262e-02 3.280864655971527100e-02 -2.003835290670394897e-01 9.611362218856811523e-02 1.324544399976730347e-01 -1.131482496857643127e-01 7.656238973140716553e-02 4.582260251045227051e-01 2.498103380203247070e-01 1.897792220115661621e-01 -3.597861230373382568e-01 -9.750472381711006165e-03 1.828759908676147461e-01 -6.911717355251312256e-02 1.801967322826385498e-01 -6.636262685060501099e-02 6.444910168647766113e-02 3.684793366119265556e-03 -2.845584452152252197e-01 -1.771326810121536255e-01 2.478441596031188965e-02 -2.771467566490173340e-01 -2.900780439376831055e-01
1.825449615716934204e-01 -1.095949187874794006e-01 2.291908413171768188e-01 8.693893253803253174e-02 -1.993652805685997009e-02 4.193616211414337158e-01 2.548019587993621826e-01 1.109690293669700623e-01 -2.091650217771530151e-01 -4.641726240515708923e-02 9.330219030380249023e-02 -2.870587110519409180e-01 1.795479357242584229e-01 1.265805810689926147e-01 1.016553565859794617e-01 -1.695666164159774780e-01 5.017733946442604065e-02 1.559473425149917603e-01 -1.731001585721969604e-01 2.199508063495159149e-02 -3.441068530082702637e-01 -2.248840220272541046e-02 -1.151846870779991150e-01 3.570827469229698181e-02 4.217996262013912201e-03 -2.708086930215358734e-02 -4.854810610413551331e-02 -2.086918950080871582e-01 -1.008151546120643616e-01 2.658817768096923828e-01 3.960305475629866123e-04 3.137840628623962402e-01
8.435792475938796997e-02 -7.051636278629302979e-02 2.738344073295593262e-01 4.821088537573814392e-02 8.791910111904144287e-02 1.775780767202377319e-01 2.033849954605102539e-01 2.715236693620681763e-02 -2.941873371601104736e-01 -1.245297864079475403e-02 2.773973941802978516e-01 -1.723006963729858398e-01 -7.082334905862808228e-02 2.607121132314205170e-02 -7.313273847103118896e-02 -1.092296540737152100e-01 2.123431712388992310e-01 1.647903621196746826e-01 -8.804903179407119751e-02 -1.240116879343986511e-01 2.061000317335128784e-01 1.832777261734008789e-01 1.210238598287105560e-02 1.974281221628189087e-01 -1.491184532642364502e-01 -9.733645617961883545e-02 8.779115974903106689e-02 -4.508285820484161377e-01 -7.269574701786041260e-02 5.828689783811569214e-02 -3.416303098201751709e-01 -1.851892322301864624e-01
1.733928322792053223e-01 2.875042147934436798e-02 2.142073661088943481e-01 7.634651660919189453e-02 -1.333062946796417236e-01 -3.274945914745330811e-02 1.499630659818649292e-01 1.382716447114944458e-01 -1.373754143714904785e-01 -2.761218547821044922e-01 8.188790082931518555e-02 -3.878206610679626465e-01 4.172041416168212891e-01 1.906927078962326050e-01 7.206732779741287231e-02 1.280333548784255981e-01 2.036857604980468750e-01 7.024168968200683594e-02 1.225685775279998779e-01 -2.076331973075866699e-01 9.868197143077850342e-02 1.431324928998947144e-01 -3.640939015895128250e-03 6.418682634830474854e-02 7.835883647203445435e-02 2.272186875343322754e-01 -1.901459544897079468e-01 -1.971056610345840454e-01 -2.622424662113189697e-01 -1.222211197018623352e-01 -1.310832947492599487e-01 -1.129294838756322861e-02
1.353137791156768799e-01 -7.552140951156616211e-02 -1.876310855150222778e-01 1.921873986721038818e-01 3.940144926309585571e-02 6.199027970433235168e-02 2.158787548542022705e-01 2.185084223747253418e-01 -7.579404115676879883e-02 -1.510888487100601196e-01 1.937076896429061890e-01 -2.201211601495742798e-01 6.196916103363037109e-02 -1.051451936364173889e-01 1.413029152899980545e-02 -1.777839958667755127e-01 3.227734267711639404e-01 2.211526781320571899e-01 6.629391014575958252e-02 -4.635593891143798828e-01 -1.009563636034727097e-02 -7.613135874271392822e-02 -2.233172357082366943e-01 -5.927503854036331177e-02 -2.404723912477493286e-01 1.281327605247497559e-01 -1.466332674026489258e-01 1.880969405174255371e-01 -2.172887474298477173e-01 5.546688660979270935e-02 7.543548941612243652e-02 -1.551959812641143799e-01
-5.568437650799751282e-02 -1.523202061653137207e-01 -9.112599492073059082e-02 3.730783760547637939e-01 4.667650163173675537e-02 1.441902518272399902e-01 7.555748522281646729e-02 2.449856549501419067e-01 -2.163898944854736328e-02 1.096696555614471436e-01 1.521408855915069580e-01 -1.920769512653350830e-01 1.356992521323263645e-03 -2.649420499801635742e-01 1.977952718734741211e-01 1.858683675527572632e-01 1.229498013854026794e-01 2.293011546134948730e-01 -5.539685860276222229e-02 -2.788962423801422119e-01 -1.487873494625091553e-01 -1.023319587111473083e-01 -6.948278844356536865e-02 -3.335845172405242920e-01 2.121933549642562866e-01 8.777371048927307129e-02 -1.727861724793910980e-02 -7.536799181252717972e-03 -2.523202002048492432e-01 2.069921046495437622e-01 -8.516661077737808228e-02 2.387340813875198364e-01
2.486565858125686646e-01 3.649428952485322952e-03 -8.373814076185226440e-02 1.518923938274383545e-01 1.417773663997650146e-01 1.264742761850357056e-01 8.221474289894104004e-02 2.620820701122283936e-01 -1.694850251078605652e-02 -1.980470716953277588e-01 1.523567438125610352e-01 -2.550018727779388428e-01 -5.577570199966430664e-02 -5.333633348345756531e-02 -6.690673530101776123e-02 -2.819947302341461182e-01 2.835997641086578369e-01 1.993339359760284424e-01 2.802547216415405273e-01 -3.414987027645111084e-01 -8.931916952133178711e-02 -7.557827979326248169e-02 -1.720501184463500977e-01 -4.293018206954002380e-02 -1.081211939454078674e-01 2.530312538146972656e-01 -1.548568606376647949e-01 1.621116548776626587e-01 -1.482182592153549194e-01 6.906503438949584961e-02 -1.709508597850799561e-01 -1.908633708953857422e-01
2.899892330169677734e-01 -1.065585464239120483e-01 1.806614398956298828e-01 2.987239062786102295e-01 6.795042753219604492e-02 1.523788124322891235e-01 3.173093199729919434e-01 -3.324766457080841064e-02 -1.585051268339157104e-01 1.095800176262855530e-01 2.502477169036865234e-01 -2.674872279167175293e-01 2.738596796989440918e-01 -3.348680585622787476e-02 8.970084786415100098e-02 -6.890909373760223389e-02 1.102796643972396851e-01 -1.294851070269942284e-03 -1.456438750028610229e-01 -2.330346852540969849e-01 -1.181754171848297119e-01 1.714268326759338379e-01 1.121896877884864807e-01 1.551684141159057617e-01 1.802854239940643311e-01 1.979547888040542603e-01 -9.130778908729553223e-02 -7.025377452373504639e-02 -5.501823499798774719e-02 -1.093985233455896378e-02 -3.502693176269531250e-01 1.197320073843002319e-01
3.553477823734283447e-01 1.255911439657211304e-01 -1.750546097755432129e-01 -8.491551131010055542e-02 9.731425344944000244e-02 1.499787420034408569e-01 6.714198738336563110e-02 2.938692867755889893e-01 1.516241431236267090e-01 -9.714349359273910522e-02 4.024216905236244202e-02 -2.878605127334594727e-01 2.101158946752548218e-01 1.124583557248115540e-01 2.339904904365539551e-01 8.051662147045135498e-02 2.261733859777450562e-01 2.150277346372604370e-01 2.788019180297851562e-01 -1.440749764442443848e-01 -4.881297051906585693e-02 1.465655416250228882e-01 -4.047843068838119507e-02 1.204016283154487610e-01 9.880200959742069244e-03 1.164948865771293640e-01 1.575174629688262939e-01 -1.069578900933265686e-01 -1.651466339826583862e-01 3.836433589458465576e-01 -3.000240772962570190e-02 3.426938503980636597e-02
2.431614398956298828e-01 -6.251356750726699829e-02 3.341572880744934082e-01 1.495564430952072144e-01 7.683520764112472534e-02 9.625013917684555054e-02 2.503846585750579834e-01 2.792341634631156921e-02 -4.500082135200500488e-02 -2.310128957033157349e-01 2.294921875000000000e-01 -2.493680715560913086e-01 2.387641072273254395e-01 -5.007459595799446106e-02 -7.189498096704483032e-02 1.515199691057205200e-01 1.775138974189758301e-01 -6.619258318096399307e-03 1.117149274796247482e-02 -3.268175423145294189e-01 -5.072299018502235413e-02 -5.890876520425081253e-03 -1.319041997194290161e-01 -9.758172184228897095e-02 3.705004602670669556e-02 -1.657139742746949196e-03 2.420477718114852905e-01 -1.700276136398315430e-01 2.113123685121536255e-01 1.831049323081970215e-01 7.246220111846923828e-02 3.550905585289001465e-01
[truncated: 3,264,586 more chars]
