# Supplementary material for: The Language of Innovation
Source: PLoS One. 2020 Apr 30;15(4):e0230107. doi: 10.1371/journal.pone.0230107 (PMC7194493; doi:10.1371/journal.pone.0230107)
Supplement: S28 File — (GZ) [file pone.0230107.s028.tar.gz › 2006-2010/V2Run_25_VS_4500_embeddings2006-2010ED32.txt]

-7.501132786273956299e-04 -3.529558181762695312e-01 -1.547235697507858276e-01 2.395990304648876190e-02 -2.152716517448425293e-01 1.294301599264144897e-01 -7.844296097755432129e-02 2.281071096658706665e-01 1.475205272436141968e-01 3.774468600749969482e-02 -6.333901733160018921e-02 -1.897406131029129028e-01 3.246816340833902359e-03 -8.212424814701080322e-02 2.283481955528259277e-01 2.451054602861404419e-01 8.348624408245086670e-02 1.266566067934036255e-01 1.388113349676132202e-01 -2.661303877830505371e-01 9.578715264797210693e-02 2.295206934213638306e-01 -3.420411050319671631e-02 2.191633582115173340e-01 9.279179573059082031e-02 -2.210026383399963379e-01 -6.768462806940078735e-02 -2.063485234975814819e-01 3.389138877391815186e-01 2.023783773183822632e-01 7.471305131912231445e-02 2.393216192722320557e-01
-1.391094774007797241e-01 -2.036345005035400391e-01 -2.483216226100921631e-01 7.642077654600143433e-02 -1.603516638278961182e-01 2.585158944129943848e-01 5.150140076875686646e-02 4.553918540477752686e-02 3.162273168563842773e-01 2.726751267910003662e-01 1.228147279471158981e-02 1.832330785691738129e-02 2.508055232465267181e-02 -3.548990488052368164e-01 -9.811806678771972656e-02 5.381429940462112427e-02 -2.514054775238037109e-01 6.595060974359512329e-02 -1.028700619935989380e-01 -5.146093294024467468e-02 7.919517904520034790e-02 1.931616663932800293e-01 1.617529243230819702e-01 2.513449452817440033e-02 3.512127697467803955e-01 2.230261415243148804e-01 -1.049714684486389160e-01 1.537171751260757446e-01 7.022900879383087158e-02 -1.466740369796752930e-01 -2.655610442161560059e-01 6.778030842542648315e-02
-2.047244459390640259e-01 -2.718429863452911377e-01 -3.140640258789062500e-01 1.081083640456199646e-01 -1.103384718298912048e-01 1.901481151580810547e-01 1.345997899770736694e-01 2.223481982946395874e-01 1.027172198519110680e-03 1.145225465297698975e-01 -8.004327863454818726e-02 7.229618728160858154e-02 -2.019246518611907959e-01 -9.978071600198745728e-02 7.553762942552566528e-02 -8.041219413280487061e-02 -1.565883494913578033e-02 -5.800082907080650330e-02 2.457343786954879761e-01 -6.106485147029161453e-03 6.367213279008865356e-02 -2.385764569044113159e-01 -4.616071656346321106e-02 3.765568733215332031e-01 3.304786682128906250e-01 -8.437964133918285370e-03 -2.044781446456909180e-01 -1.144591122865676880e-01 1.390757858753204346e-01 1.770139932632446289e-01 8.407770842313766479e-02 2.818717062473297119e-01
-2.252846807241439819e-01 -8.831860870122909546e-02 -1.690080389380455017e-02 2.395263016223907471e-01 -2.088122665882110596e-01 8.120901137590408325e-02 -3.042236268520355225e-01 -1.650805473327636719e-01 1.979876309633255005e-01 -1.195030063390731812e-01 -1.421387940645217896e-01 1.083197444677352905e-01 1.551835685968399048e-01 5.520327389240264893e-02 2.076901346445083618e-01 -9.777334518730640411e-03 -2.640643715858459473e-01 -1.374840587377548218e-01 2.609623968601226807e-01 -6.784468889236450195e-02 2.833641171455383301e-01 1.218339726328849792e-01 3.797767683863639832e-02 1.761254519224166870e-01 3.725368678569793701e-01 1.690576374530792236e-01 -2.216321080923080444e-01 4.569205269217491150e-02 1.300865858793258667e-01 1.648292839527130127e-01 3.765551000833511353e-02 7.064831256866455078e-02
-1.879139542579650879e-01 -3.608644604682922363e-01 -9.795999526977539062e-02 -3.865040838718414307e-02 -1.339181661605834961e-01 1.991563886404037476e-01 -4.261791408061981201e-01 5.089888349175453186e-02 1.325316876173019409e-01 -4.655203968286514282e-02 -1.429919898509979248e-01 -4.736297205090522766e-02 -3.790476322174072266e-01 1.182733923196792603e-01 1.381851136684417725e-01 1.622743532061576843e-02 -4.085297137498855591e-02 3.135559558868408203e-01 7.884386181831359863e-02 -1.114178448915481567e-01 2.424615323543548584e-01 1.343862861394882202e-01 9.023641794919967651e-02 2.677679806947708130e-02 2.343061119318008423e-01 2.294258773326873779e-02 -1.760241091251373291e-01 -1.816995441913604736e-01 1.282696872949600220e-01 1.045313756912946701e-02 -3.028064034879207611e-02 1.445170938968658447e-01
-2.958554625511169434e-01 -2.693982720375061035e-01 -9.970643371343612671e-02 -6.572324037551879883e-02 -3.031124174594879150e-01 7.782047241926193237e-02 -2.522195577621459961e-01 -1.902283579111099243e-01 2.375472635030746460e-01 7.675361703149974346e-04 -2.655787467956542969e-01 -9.868245571851730347e-03 -1.595133095979690552e-01 -6.148334965109825134e-02 -6.205721292644739151e-03 2.145180702209472656e-01 -2.042683959007263184e-01 5.099285766482353210e-02 4.240681603550910950e-02 -3.275068302173167467e-04 -5.445358902215957642e-02 2.009505778551101685e-01 -6.300538778305053711e-02 7.085334509611129761e-02 2.281835228204727173e-01 1.975861936807632446e-01 -2.265958189964294434e-01 -6.024681776762008667e-02 1.026119589805603027e-01 3.916781246662139893e-01 6.248838454484939575e-02 1.147551685571670532e-01
-2.312657237052917480e-01 -1.577971726655960083e-01 -1.712745577096939087e-01 1.186796948313713074e-01 -7.563500199466943741e-03 2.760735154151916504e-01 -1.909794658422470093e-01 -2.854610681533813477e-01 9.779488295316696167e-02 -3.974052891135215759e-02 -6.460177153348922729e-02 -1.805229112505912781e-02 -1.255685091018676758e-01 -1.762415468692779541e-01 6.491108983755111694e-02 4.122837260365486145e-02 1.381321251392364502e-01 2.302362173795700073e-01 6.468871235847473145e-02 -1.527330875396728516e-01 5.263369530439376831e-02 1.936746835708618164e-01 -1.188617497682571411e-01 9.369774162769317627e-02 2.631025016307830811e-01 -9.638054668903350830e-02 -4.305401444435119629e-01 1.264346539974212646e-01 2.468969523906707764e-01 2.206775695085525513e-01 3.000092692673206329e-02 2.497379332780838013e-01
-1.119151711463928223e-01 -2.922698855400085449e-01 -2.322372235357761383e-02 1.125676371157169342e-02 -1.042408719658851624e-01 5.688610076904296875e-01 -1.147999018430709839e-01 -4.886538162827491760e-02 7.868336886167526245e-02 8.288405090570449829e-02 -9.637889266014099121e-02 2.618723176419734955e-02 2.771866507828235626e-02 5.359282344579696655e-02 2.021501958370208740e-01 2.099927514791488647e-01 -1.858420297503471375e-02 -2.534826844930648804e-02 1.986832022666931152e-01 -6.104030087590217590e-02 -3.732372075319290161e-02 1.290840804576873779e-01 1.275389045476913452e-01 8.269599080085754395e-02 4.166499078273773193e-01 4.112406168133020401e-03 -1.131374835968017578e-01 1.691878437995910645e-01 1.272069811820983887e-01 -2.976358532905578613e-01 -1.557687371969223022e-01 1.014553457498550415e-01
-4.198834896087646484e-01 -3.513020873069763184e-01 -4.723402857780456543e-02 9.797133505344390869e-02 -1.706088036298751831e-01 2.459530085325241089e-01 5.225023627281188965e-02 -2.294586002826690674e-01 1.845238506793975830e-01 -1.605734974145889282e-01 -9.944994002580642700e-02 -1.018053889274597168e-01 1.070414036512374878e-01 3.819094272330403328e-03 1.062081661075353622e-02 8.885600417852401733e-02 -1.707509756088256836e-01 1.062085777521133423e-01 -3.341821953654289246e-02 1.042252704501152039e-01 1.680456399917602539e-01 1.779457554221153259e-02 2.385554015636444092e-01 1.952255219221115112e-01 2.380266040563583374e-01 6.750502437353134155e-02 -3.281569778919219971e-01 -6.427163258194923401e-03 2.542608976364135742e-01 5.130305513739585876e-02 -6.187728792428970337e-02 1.669146269559860229e-01
-7.311553508043289185e-02 -3.724739849567413330e-01 -9.187050908803939819e-02 2.543689124286174774e-02 -3.311032056808471680e-02 7.234318554401397705e-02 -3.014795184135437012e-01 -1.704062521457672119e-01 2.561554312705993652e-02 -1.564300656318664551e-01 -2.152994424104690552e-01 -9.419018030166625977e-02 -5.152396485209465027e-02 -3.395404815673828125e-01 -4.606907814741134644e-02 -3.132489696145057678e-02 -3.998721018433570862e-02 1.358928531408309937e-01 1.544970422983169556e-01 -1.930720172822475433e-02 1.059802621603012085e-01 1.255158334970474243e-01 4.605239257216453552e-02 1.836682856082916260e-01 2.866097986698150635e-01 -1.613115891814231873e-02 -3.503158688545227051e-01 -8.211714029312133789e-02 8.383098244667053223e-02 2.143390178680419922e-01 -1.622480154037475586e-01 3.476516902446746826e-01
-2.481083422899246216e-01 -1.519524902105331421e-01 -3.881914615631103516e-01 8.433412015438079834e-02 -5.615263804793357849e-02 -9.098502807319164276e-03 -6.390427798032760620e-02 1.005480252206325531e-02 -9.789598733186721802e-02 7.514499127864837646e-02 -1.305764466524124146e-01 1.260042339563369751e-01 -1.691615879535675049e-01 -4.958619549870491028e-02 4.012057557702064514e-02 -9.862760454416275024e-02 1.780343502759933472e-01 1.495687067508697510e-01 3.911520540714263916e-01 -9.156737476587295532e-02 -8.380910754203796387e-02 -3.923106566071510315e-02 1.383574753999710083e-01 2.629921436309814453e-01 2.950095236301422119e-01 -1.398708485066890717e-02 1.184367295354604721e-02 -7.943862117826938629e-03 4.010023176670074463e-01 1.181337460875511169e-01 2.107643634080886841e-01 2.015593796968460083e-01
5.057796463370323181e-02 -3.140256181359291077e-02 -1.753831505775451660e-01 1.119167357683181763e-01 -1.929394006729125977e-01 3.393448293209075928e-01 -1.468061953783035278e-01 -3.201936185359954834e-02 2.872169613838195801e-01 -2.686355635523796082e-02 -1.355316862463951111e-02 1.641543507575988770e-01 2.951861545443534851e-02 -1.721520870923995972e-01 1.438535004854202271e-01 2.141716033220291138e-01 -2.318318746984004974e-02 -1.650020182132720947e-01 -8.860159665346145630e-02 -1.185957491397857666e-01 2.206075377762317657e-02 2.230575382709503174e-01 1.606969386339187622e-01 -1.723187565803527832e-01 4.737187027931213379e-01 -2.380804866552352905e-01 -2.118533104658126831e-01 -2.128999494016170502e-02 1.668044477701187134e-01 1.386246681213378906e-01 -1.474380791187286377e-01 1.419663131237030029e-01
-2.879426181316375732e-01 -1.971565932035446167e-01 -1.630751639604568481e-01 -7.241168990731239319e-03 -1.978231966495513916e-01 2.491640746593475342e-01 -3.666552007198333740e-01 -2.378305792808532715e-02 1.226401478052139282e-01 -1.423323154449462891e-01 -1.515763401985168457e-01 -7.790076732635498047e-02 -1.281880736351013184e-01 -1.262899786233901978e-01 -2.314972504973411560e-02 4.140257835388183594e-02 -5.482195317745208740e-02 1.808947771787643433e-01 8.155902475118637085e-02 -1.673164516687393188e-01 3.099851012229919434e-01 2.866964936256408691e-01 3.776520024985074997e-03 2.819486558437347412e-01 6.727401167154312134e-03 3.613347560167312622e-02 -2.399659305810928345e-01 -2.114517614245414734e-02 1.046564728021621704e-01 2.299492508172988892e-01 -2.332705110311508179e-01 1.028732061386108398e-01
-1.787622720003128052e-01 -1.847780346870422363e-01 3.893271833658218384e-02 1.494641005992889404e-01 -1.614210009574890137e-01 4.748917371034622192e-02 -1.862275749444961548e-01 1.476012766361236572e-01 -1.581165492534637451e-01 2.412334382534027100e-01 -1.647821217775344849e-01 2.103557139635086060e-01 -4.446811601519584656e-02 -2.212488800287246704e-01 8.594798296689987183e-02 2.237881720066070557e-02 6.993891298770904541e-02 -2.247782237827777863e-02 -1.607790142297744751e-01 -1.077906507998704910e-02 2.063304930925369263e-01 1.696294695138931274e-01 3.446905612945556641e-01 3.583368062973022461e-01 1.810293197631835938e-01 2.106560021638870239e-02 -4.883925989270210266e-02 -2.126625776290893555e-01 3.419607281684875488e-01 1.295212656259536743e-01 -1.574795991182327271e-01 1.502953469753265381e-01
-7.984012365341186523e-02 -1.628172583878040314e-02 3.276966139674186707e-02 3.728058561682701111e-02 -2.626846134662628174e-01 2.129660844802856445e-01 -8.960787951946258545e-02 -1.167219057679176331e-01 3.505905568599700928e-01 2.673983573913574219e-01 -3.169119358062744141e-02 -1.344644427299499512e-01 -7.721062004566192627e-02 -1.735211163759231567e-01 1.244682818651199341e-01 1.499198824167251587e-01 -1.089321449398994446e-01 -3.137390315532684326e-02 2.491867989301681519e-01 -1.280287206172943115e-01 -2.241726778447628021e-02 3.838401436805725098e-01 -1.492328494787216187e-01 -4.752813652157783508e-02 1.911177933216094971e-01 9.836494922637939453e-03 -4.388143494725227356e-02 -9.147484600543975830e-02 1.092968210577964783e-01 9.219931066036224365e-02 -4.795357584953308105e-01 7.954506576061248779e-02
-2.730302512645721436e-01 -2.925876975059509277e-01 -1.737439930438995361e-01 -9.153327904641628265e-03 -1.982177644968032837e-01 -1.804880350828170776e-01 5.966265685856342316e-03 1.653150767087936401e-01 6.784329563379287720e-02 2.349375635385513306e-01 -8.864861726760864258e-02 1.721350848674774170e-01 -2.293852716684341431e-01 -2.664463818073272705e-01 1.138290539383888245e-01 -1.042598392814397812e-02 1.584920585155487061e-01 -1.382584720849990845e-01 2.878780066967010498e-01 -1.501560956239700317e-01 1.301702708005905151e-01 -7.069491781294345856e-03 6.897279620170593262e-02 2.361851185560226440e-01 1.715350300073623657e-01 2.598860263824462891e-01 -1.437675356864929199e-01 -1.473881900310516357e-01 3.142116069793701172e-01 3.678739443421363831e-02 9.614597260951995850e-02 2.250257320702075958e-02
-1.199256330728530884e-01 -2.213303893804550171e-01 -3.153824210166931152e-01 -6.352584064006805420e-02 -2.115570306777954102e-01 9.318665415048599243e-02 -1.156000047922134399e-01 2.308356314897537231e-01 5.690483748912811279e-02 2.735822498798370361e-01 -2.314627915620803833e-01 8.170934766530990601e-02 -4.873459041118621826e-02 -5.122952163219451904e-02 6.701155751943588257e-02 -2.101628780364990234e-01 2.148331999778747559e-01 -2.327618934214115143e-02 8.622642606496810913e-02 -4.697153717279434204e-02 2.442249059677124023e-01 2.033884375123307109e-04 3.187581598758697510e-01 3.663117587566375732e-01 -2.906725928187370300e-02 -1.933899372816085815e-01 -6.678688526153564453e-02 4.979241639375686646e-02 1.992490142583847046e-01 1.145168989896774292e-01 -2.414323687553405762e-01 1.139453426003456116e-01
-7.101853936910629272e-02 -1.309810131788253784e-01 -1.822576373815536499e-01 -3.438147157430648804e-02 -1.293897181749343872e-01 7.817947864532470703e-02 -2.115155905485153198e-01 -1.559569835662841797e-01 -1.354628950357437134e-01 -2.214162200689315796e-01 -6.304635200649499893e-03 -8.613075315952301025e-02 1.953659355640411377e-01 -1.019285395741462708e-01 -1.019094232469797134e-02 6.446866784244775772e-03 1.113897114992141724e-01 1.189403235912322998e-01 1.422255337238311768e-01 -6.433497369289398193e-02 2.016614973545074463e-01 2.890478968620300293e-01 -2.272154949605464935e-02 2.048903703689575195e-02 5.753088593482971191e-01 1.032019630074501038e-01 -3.333655297756195068e-01 -8.964218944311141968e-02 2.224808633327484131e-01 4.275906458497047424e-02 -7.487443089485168457e-02 1.847808361053466797e-01
-2.029639855027198792e-02 4.335702583193778992e-02 -3.658243641257286072e-02 1.986234216019511223e-03 -2.682127952575683594e-01 1.702934801578521729e-01 -2.507800757884979248e-01 5.589362606406211853e-02 3.955637216567993164e-01 2.014357447624206543e-01 -1.281076073646545410e-01 1.166775152087211609e-01 4.965624585747718811e-02 -1.648513972759246826e-01 -1.435720734298229218e-02 7.810109853744506836e-02 3.293778374791145325e-02 -8.527866750955581665e-02 2.127103805541992188e-01 -3.415080308914184570e-01 2.924569547176361084e-01 1.710096001625061035e-01 1.088756322860717773e-01 -7.917308807373046875e-02 4.164577126502990723e-01 -4.486750438809394836e-02 -6.685692071914672852e-02 6.973972171545028687e-02 1.078450530767440796e-01 1.051776930689811707e-01 -1.515640020370483398e-01 1.811539828777313232e-01
-1.544514894485473633e-01 -2.778567969799041748e-01 1.165293436497449875e-02 -1.567105948925018311e-01 -1.389004588127136230e-01 1.003151237964630127e-01 -1.689836680889129639e-01 -2.260569632053375244e-01 -2.758909715339541435e-03 -2.171368449926376343e-01 -1.888840347528457642e-01 -1.823554635047912598e-01 -8.343297243118286133e-02 5.184553936123847961e-02 -2.769283577799797058e-02 -1.667722500860691071e-02 1.755507588386535645e-01 1.130321994423866272e-01 7.975384593009948730e-02 2.364362031221389771e-02 8.975461870431900024e-02 3.516741096973419189e-02 -1.708850860595703125e-01 2.651099860668182373e-01 3.959750831127166748e-01 6.549818813800811768e-02 -2.630469501018524170e-01 -9.622805751860141754e-03 3.283680081367492676e-01 7.314579188823699951e-02 -1.288184076547622681e-01 3.449893593788146973e-01
-3.149825930595397949e-01 -2.535427510738372803e-01 -1.703265905380249023e-01 -7.644550502300262451e-02 -2.691217660903930664e-01 1.058929264545440674e-01 -2.699310779571533203e-01 9.001120924949645996e-02 5.812678113579750061e-02 8.854082971811294556e-02 1.850590258836746216e-01 7.346937060356140137e-02 8.798561245203018188e-02 1.533860117197036743e-01 -4.424586519598960876e-02 1.567945778369903564e-01 -1.444859951734542847e-01 5.916422698646783829e-03 1.325998306274414062e-01 -1.862142980098724365e-02 1.335234642028808594e-01 3.362412154674530029e-01 3.215407580137252808e-02 2.245014011859893799e-01 2.023306638002395630e-01 5.737073346972465515e-02 -3.922679126262664795e-01 1.540039852261543274e-02 8.649832010269165039e-02 1.619351357221603394e-01 6.837739795446395874e-02 2.654913663864135742e-01
-9.720497578382492065e-02 -1.262266188859939575e-01 -3.296673893928527832e-01 4.753505066037178040e-02 -1.185009554028511047e-01 1.753311604261398315e-01 -1.337903738021850586e-01 -3.006547391414642334e-01 1.706554442644119263e-01 -2.916736304759979248e-01 1.091754343360662460e-02 9.062268584966659546e-02 -1.076542437076568604e-01 -2.484233491122722626e-02 -4.039043188095092773e-02 1.244304776191711426e-01 -1.298999339342117310e-01 1.109851971268653870e-01 1.739331483840942383e-01 -1.902594231069087982e-02 1.432706266641616821e-01 -1.350271422415971756e-02 -2.135370373725891113e-01 1.752204000949859619e-01 3.465897738933563232e-01 1.718229353427886963e-01 -4.199517369270324707e-01 1.099044755101203918e-01 2.092542685568332672e-02 9.992612898349761963e-02 -2.269845604896545410e-01 4.364924877882003784e-02
-1.928999274969100952e-01 -1.601556092500686646e-01 -9.103653579950332642e-02 -5.851750075817108154e-02 -7.996442914009094238e-02 1.036428734660148621e-01 3.970208764076232910e-02 3.807735443115234375e-02 1.187358647584915161e-01 1.160712465643882751e-01 -1.602085381746292114e-01 1.192465275526046753e-01 -2.270745187997817993e-01 -2.629546523094177246e-01 2.198234051465988159e-01 2.059640362858772278e-02 1.312201172113418579e-01 -3.514822572469711304e-02 -9.902297705411911011e-02 -8.147272467613220215e-02 2.076895534992218018e-01 -1.651211231946945190e-01 4.565052688121795654e-01 3.295474946498870850e-01 2.661272883415222168e-01 -7.632542401552200317e-02 -4.420291259884834290e-02 6.628438830375671387e-02 2.348193377256393433e-01 1.670537889003753662e-01 -2.772539854049682617e-01 5.607174709439277649e-02
-1.224240511655807495e-01 -3.294529020786285400e-01 -2.904738187789916992e-01 -3.689450025558471680e-02 -1.108273640275001526e-01 1.914534419775009155e-01 -2.686410546302795410e-01 -3.966392278671264648e-01 5.895315110683441162e-02 2.940047718584537506e-02 -3.333764970302581787e-01 2.157220393419265747e-01 -2.105582803487777710e-01 -1.501559317111968994e-01 8.098820596933364868e-02 -2.104777097702026367e-02 -9.689674712717533112e-03 1.227889284491539001e-01 8.453840017318725586e-02 -5.788981914520263672e-02 1.153060421347618103e-01 4.346368834376335144e-02 1.796509623527526855e-01 9.425545483827590942e-02 7.542786002159118652e-02 -1.497441530227661133e-01 -3.007791340351104736e-01 -1.907263696193695068e-01 -3.583008423447608948e-02 2.181645855307579041e-02 -1.844796240329742432e-01 6.039570271968841553e-02
-2.424422949552536011e-01 -2.081603407859802246e-01 -3.509659171104431152e-01 -1.138798519968986511e-01 -9.044265002012252808e-02 4.326498880982398987e-02 -4.613497480750083923e-02 -2.296197228133678436e-02 4.040050208568572998e-01 7.031676173210144043e-02 -1.417171806097030640e-01 4.605650529265403748e-02 2.015623152256011963e-01 -7.293877005577087402e-02 2.497368752956390381e-01 2.968119978904724121e-01 5.777650699019432068e-02 -1.486922949552536011e-01 2.399780899286270142e-01 1.071280837059020996e-01 4.642492160201072693e-02 1.902877390384674072e-01 9.323954582214355469e-03 3.403713405132293701e-01 1.708575487136840820e-01 -1.396296769380569458e-01 -8.039999753236770630e-02 1.948264092206954956e-01 7.928586006164550781e-02 -3.325232863426208496e-02 -1.066011488437652588e-01 3.963975980877876282e-02
-3.092854917049407959e-01 -4.697578027844429016e-03 -6.279117614030838013e-02 2.313880249857902527e-02 2.849950268864631653e-02 5.699947476387023926e-02 5.551818013191223145e-02 1.800263300538063049e-03 1.757103353738784790e-01 2.535715997219085693e-01 1.805490069091320038e-02 4.545726254582405090e-02 -1.167019456624984741e-01 -2.591833472251892090e-01 -7.927760481834411621e-02 -1.347614973783493042e-01 1.299895495176315308e-01 8.317333459854125977e-02 2.227626442909240723e-01 -4.580029472708702087e-02 -1.076001897454261780e-01 2.509788423776626587e-02 2.923530042171478271e-01 4.207910895347595215e-01 -5.005762446671724319e-03 1.901178993284702301e-02 -1.524375826120376587e-01 1.560138911008834839e-02 4.025892019271850586e-01 -8.546057343482971191e-02 -8.641453087329864502e-02 3.726855814456939697e-01
-1.771980822086334229e-01 -3.357993960380554199e-01 -2.109470814466476440e-01 5.745589360594749451e-02 -1.710338741540908813e-01 1.599356234073638916e-01 8.453171700239181519e-02 6.137791648507118225e-02 9.084673970937728882e-02 2.082439213991165161e-01 -4.657763987779617310e-02 -8.131882548332214355e-02 -8.895944803953170776e-02 -2.110051214694976807e-01 1.925747394561767578e-01 -1.827193796634674072e-01 2.149446457624435425e-01 -2.020553052425384521e-01 1.565707772970199585e-01 -7.480432838201522827e-02 1.227831095457077026e-01 -5.869285762310028076e-02 2.573932111263275146e-01 1.868539899587631226e-01 1.909173727035522461e-01 7.828595489263534546e-02 -1.042861863970756531e-01 -1.133445501327514648e-01 2.323688864707946777e-01 3.474779129028320312e-01 2.755678957328200340e-03 2.848113179206848145e-01
-5.328591912984848022e-02 -1.753011643886566162e-01 -1.647785454988479614e-01 -1.010748594999313354e-01 -6.945089995861053467e-02 2.291719019412994385e-01 -2.427414357662200928e-01 -2.000303417444229126e-01 1.154570002108812332e-02 -2.331302762031555176e-01 -5.238314345479011536e-02 5.319755524396896362e-03 -1.690908074378967285e-01 -1.702550947666168213e-01 6.810879707336425781e-02 9.826465696096420288e-02 -1.858052462339401245e-01 1.496447473764419556e-01 1.005880162119865417e-01 -4.075614362955093384e-02 1.852646917104721069e-01 3.320307731628417969e-01 1.867903023958206177e-01 1.830583065748214722e-01 2.992897331714630127e-01 7.916895300149917603e-02 -3.207458257675170898e-01 -8.878439664840698242e-02 1.924877166748046875e-01 3.193391561508178711e-01 2.758666314184665680e-02 1.248898655176162720e-01
-2.182920724153518677e-01 -3.207762837409973145e-01 -1.299581974744796753e-01 2.580042555928230286e-02 -1.252786070108413696e-01 2.840468883514404297e-01 -1.402440518140792847e-01 5.911263637244701385e-03 3.102357499301433563e-02 -2.452347241342067719e-02 -1.803807169198989868e-01 -3.453884646296501160e-02 -2.448659241199493408e-01 7.044322323054075241e-03 8.582904934883117676e-02 -2.020708471536636353e-02 -1.397238224744796753e-01 2.361206561326980591e-01 5.711494758725166321e-02 -4.058340936899185181e-02 1.777824461460113525e-01 3.007524609565734863e-01 5.725104734301567078e-02 1.532689332962036133e-01 3.017794787883758545e-01 -3.662450984120368958e-02 -2.996019721031188965e-01 1.640085317194461823e-02 1.008118130266666412e-02 4.112873375415802002e-01 -1.612807363271713257e-01 7.753878831863403320e-02
-7.697451859712600708e-02 -1.594479531049728394e-01 -7.230741530656814575e-02 -4.963023215532302856e-02 -1.479765027761459351e-01 2.017681449651718140e-01 -1.735655665397644043e-01 -3.678821921348571777e-01 1.842161081731319427e-02 -2.074993997812271118e-01 -2.826607823371887207e-01 -2.072846889495849609e-01 -1.211892366409301758e-01 -2.209332883358001709e-01 5.724547058343887329e-02 -7.439205050468444824e-02 7.948347181081771851e-02 2.541666328907012939e-01 1.091223135590553284e-01 1.522083282470703125e-01 1.085940301418304443e-01 1.561301667243242264e-02 -7.061694283038377762e-03 1.283291578292846680e-01 2.301384657621383667e-01 1.397467851638793945e-01 -3.763542473316192627e-01 2.310971170663833618e-02 3.259519636631011963e-01 1.324082314968109131e-01 -6.063611805438995361e-02 1.328537017107009888e-01
-6.218845956027507782e-03 -2.836529016494750977e-01 -2.079271078109741211e-01 5.210931971669197083e-02 4.246145114302635193e-02 4.574107751250267029e-02 -3.135619461536407471e-01 -1.005383059382438660e-01 2.471268624067306519e-01 -1.141331717371940613e-01 9.225658327341079712e-02 -1.014926005154848099e-03 -1.826632022857666016e-01 -1.364886313676834106e-01 1.974503695964813232e-02 1.139693427830934525e-02 -7.074449211359024048e-02 -1.253354847431182861e-01 2.537465989589691162e-01 -2.397922053933143616e-02 -2.777276001870632172e-02 3.093113303184509277e-01 3.911768272519111633e-02 1.378284394741058350e-01 4.633267819881439209e-01 1.161861568689346313e-01 -3.547196686267852783e-01 -9.495407342910766602e-02 -6.799641251564025879e-02 2.252640128135681152e-01 -6.449280679225921631e-02 -3.026810288429260254e-02
-1.726302951574325562e-01 -2.654844522476196289e-01 -1.812597513198852539e-01 8.432959765195846558e-02 -1.278225034475326538e-01 5.946067627519369125e-03 -2.553929388523101807e-01 2.966880239546298981e-02 1.806258261203765869e-01 2.309942096471786499e-01 5.025470256805419922e-02 2.561993300914764404e-01 -1.039843410253524780e-01 9.793110936880111694e-02 3.023404479026794434e-01 2.496668100357055664e-01 -1.543622910976409912e-01 -1.391198486089706421e-01 -2.202646136283874512e-01 -1.153144240379333496e-01 8.119865506887435913e-02 1.606753841042518616e-02 2.944997698068618774e-02 2.403035461902618408e-01 1.915615797042846680e-01 -5.627650767564773560e-02 7.101126015186309814e-02 -2.134689502418041229e-02 3.309086263179779053e-01 2.422502487897872925e-01 -1.081886366009712219e-01 2.307904511690139771e-01
-5.833580717444419861e-02 -1.832143068313598633e-01 -1.476184874773025513e-01 -2.433104068040847778e-01 -1.167940795421600342e-01 2.019411772489547729e-01 -1.984873712062835693e-01 -9.821762889623641968e-02 2.571868002414703369e-01 -6.579217314720153809e-02 1.768302917480468750e-02 -4.569723457098007202e-02 2.190665900707244873e-01 -1.487791836261749268e-01 2.758906781673431396e-01 3.433863520622253418e-01 4.065670445561408997e-02 -4.971063137054443359e-02 1.500599533319473267e-01 -1.093559414148330688e-01 9.383454918861389160e-02 1.135271415114402771e-01 2.464424073696136475e-01 3.495338559150695801e-02 3.713601231575012207e-01 9.011119604110717773e-02 -1.149770990014076233e-01 8.893924206495285034e-02 1.906492561101913452e-01 3.301092982292175293e-01 4.693094640970230103e-02 6.792394816875457764e-02
-2.251257896423339844e-01 -3.421477973461151123e-01 -3.893457949161529541e-01 1.704360246658325195e-01 -1.598618328571319580e-01 1.581851691007614136e-01 -2.019589208066463470e-02 1.842510700225830078e-01 9.468204528093338013e-02 8.601754903793334961e-02 1.541569549590349197e-02 7.957565784454345703e-02 -1.210181936621665955e-01 -2.170698344707489014e-01 6.875764578580856323e-02 -4.459257423877716064e-02 3.508974611759185791e-01 -1.352989971637725830e-01 1.166089624166488647e-01 -1.044282242655754089e-01 6.030402332544326782e-02 -8.072717487812042236e-02 1.098830848932266235e-01 3.916838169097900391e-01 1.702280193567276001e-01 2.650607144460082054e-03 -7.679660338908433914e-04 -3.869146481156349182e-02 2.773270308971405029e-01 1.580242812633514404e-01 -3.557518124580383301e-02 7.356727961450815201e-03
-1.689895838499069214e-01 -4.278710782527923584e-01 -1.383370012044906616e-01 2.041058242321014404e-02 -3.375385105609893799e-01 1.602807044982910156e-01 -4.014070928096771240e-01 -1.783534698188304901e-02 4.417230561375617981e-02 -7.257538288831710815e-02 -1.307054907083511353e-01 4.625465348362922668e-02 1.183611005544662476e-01 -3.111700899899005890e-02 1.816273033618927002e-01 1.180950552225112915e-01 -6.172664090991020203e-02 -9.029379487037658691e-02 -9.974878281354904175e-02 3.233211115002632141e-02 2.037452161312103271e-01 2.120849117636680603e-02 1.990495026111602783e-01 3.252400457859039307e-02 2.589685022830963135e-01 -1.593996435403823853e-01 -2.652597129344940186e-01 -8.366132527589797974e-02 1.088333949446678162e-01 1.198625043034553528e-01 -2.210375815629959106e-01 1.699707359075546265e-01
-8.081497997045516968e-02 -1.848586499691009521e-01 5.571788176894187927e-02 -9.413014352321624756e-02 -2.656359374523162842e-01 2.650875449180603027e-01 2.792682126164436340e-02 1.217163950204849243e-01 8.481387048959732056e-02 3.093291632831096649e-02 1.869916170835494995e-02 -1.318901479244232178e-01 1.504680663347244263e-01 -1.289957463741302490e-01 1.831646114587783813e-01 4.381294250488281250e-01 -1.393894404172897339e-01 -1.064488068222999573e-01 1.143538802862167358e-01 -6.773059815168380737e-02 -1.168726161122322083e-01 -1.895307563245296478e-02 1.572949290275573730e-01 1.246166527271270752e-01 3.915987908840179443e-01 8.734258264303207397e-02 -1.712569296360015869e-01 2.790634036064147949e-01 3.401239514350891113e-01 -6.852351129055023193e-02 1.890268549323081970e-02 9.265686571598052979e-02
-3.147169351577758789e-01 -2.241339236497879028e-01 -1.966512650251388550e-01 1.692241430282592773e-01 -3.728380203247070312e-01 7.593514025211334229e-02 -1.386399716138839722e-01 -2.076773047447204590e-01 4.465208202600479126e-02 2.442985214293003082e-02 3.842099756002426147e-02 -6.859733164310455322e-02 -1.193188726902008057e-01 -9.242513775825500488e-02 2.778566181659698486e-01 2.511613667011260986e-01 1.859458386898040771e-01 8.771093189716339111e-02 -5.045907944440841675e-02 -5.355323851108551025e-02 3.514144420623779297e-01 -7.128301262855529785e-02 9.749311208724975586e-02 2.388545572757720947e-01 1.588514745235443115e-01 2.685763835906982422e-01 -2.942778542637825012e-02 5.288452841341495514e-03 1.060984507203102112e-01 1.786543726921081543e-01 -1.401114314794540405e-01 -2.379449084401130676e-02
-2.508489191532135010e-01 -1.216803118586540222e-01 -1.099720075726509094e-01 -4.949202388525009155e-02 -2.482208311557769775e-01 4.260086640715599060e-02 -1.436915844678878784e-01 2.771604359149932861e-01 3.111713379621505737e-02 1.864943057298660278e-01 -7.059954851865768433e-02 5.551077425479888916e-02 6.417711824178695679e-02 -4.097183644771575928e-01 5.156768020242452621e-03 -4.926870018243789673e-02 2.465253174304962158e-01 1.908842660486698151e-02 2.987476885318756104e-01 -4.153550788760185242e-02 -2.482039853930473328e-02 -1.519718468189239502e-01 1.222062036395072937e-01 1.603329740464687347e-02 1.935800015926361084e-01 -2.510837018489837646e-01 -2.846357226371765137e-01 -1.117878258228302002e-01 3.571911156177520752e-01 3.628701670095324516e-03 1.259049177169799805e-01 -8.802969940006732941e-03
1.208887547254562378e-01 9.978235512971878052e-02 -2.442475408315658569e-01 1.761306971311569214e-01 -1.950064487755298615e-02 2.631464600563049316e-01 8.647774346172809601e-03 -1.402475386857986450e-01 9.154625236988067627e-02 -5.057532340288162231e-03 -1.318179816007614136e-01 1.857872009277343750e-01 -3.929853737354278564e-01 -1.514336615800857544e-01 2.105739563703536987e-01 -4.622336104512214661e-02 1.209757011383771896e-02 8.864843100309371948e-02 1.540017127990722656e-01 1.790188699960708618e-01 -1.049078330397605896e-01 7.153791189193725586e-02 2.545594274997711182e-01 2.098639160394668579e-01 2.067092210054397583e-01 -5.663614720106124878e-02 9.486570954322814941e-02 -1.432440876960754395e-01 4.862936437129974365e-01 -1.021591126918792725e-01 1.816632109694182873e-03 -1.101683359593153000e-02
-2.144646793603897095e-01 -3.010121583938598633e-01 -2.994836270809173584e-01 -3.109650611877441406e-01 -4.759714007377624512e-02 4.006922617554664612e-02 -3.771581649780273438e-01 -1.512369215488433838e-01 1.092994660139083862e-01 4.520110785961151123e-02 -1.708631962537765503e-01 -2.573308907449245453e-02 -1.836617104709148407e-02 -2.406968027353286743e-01 3.974083438515663147e-02 -1.567151397466659546e-01 -3.596396371722221375e-02 2.056378573179244995e-01 -5.829905159771442413e-03 1.346017867326736450e-01 1.947717368602752686e-01 1.773418337106704712e-01 1.673526614904403687e-01 1.708560883998870850e-01 6.983388960361480713e-02 -2.315779030323028564e-02 -3.109561502933502197e-01 -9.913365542888641357e-02 2.390536069869995117e-01 1.085656508803367615e-01 -9.125807881355285645e-02 4.738815873861312866e-02
-5.285004526376724243e-02 -3.547879755496978760e-01 -2.098571360111236572e-01 6.473179906606674194e-02 -2.875061333179473877e-01 2.052457071840763092e-02 5.203219503164291382e-02 5.009785667061805725e-02 5.665382836014032364e-03 8.990103006362915039e-02 3.625850949902087450e-04 1.243542581796646118e-01 -7.891919463872909546e-02 -2.385150790214538574e-01 1.135601028800010681e-01 -1.496294587850570679e-01 1.843440383672714233e-01 -2.084253281354904175e-01 2.382771521806716919e-01 1.469134818762540817e-02 -7.999734021723270416e-03 -1.753523349761962891e-01 2.059748172760009766e-01 2.052598297595977783e-01 1.445030570030212402e-01 2.470310218632221222e-02 -1.415408998727798462e-01 1.709542609751224518e-02 3.108021914958953857e-01 3.843268752098083496e-01 -1.541097927838563919e-02 2.769072353839874268e-01
-1.923213005065917969e-01 -3.248954713344573975e-01 -1.567266285419464111e-01 1.486500054597854614e-01 -2.983849644660949707e-01 2.204710543155670166e-01 1.546866297721862793e-01 3.009827062487602234e-02 -3.075482510030269623e-02 1.774579286575317383e-01 1.415751408785581589e-02 1.642476767301559448e-02 -5.431371182203292847e-02 -2.707804739475250244e-01 1.040448993444442749e-01 -1.465992629528045654e-01 2.333573698997497559e-01 -3.868488594889640808e-02 2.480141073465347290e-01 -5.041230842471122742e-02 1.446410715579986572e-01 -6.356554478406906128e-02 8.661629259586334229e-02 2.352403253316879272e-01 2.401733100414276123e-01 9.609121829271316528e-02 -9.391174465417861938e-02 -5.466451495885848999e-02 2.342857718467712402e-01 3.021368980407714844e-01 6.173290312290191650e-02 2.651531398296356201e-01
-2.265703827142715454e-01 -2.977337241172790527e-01 -2.737140953540802002e-01 -2.062261253595352173e-01 -1.008502021431922913e-01 -7.779404055327177048e-03 -2.418659776449203491e-01 -1.054094061255455017e-01 1.987759582698345184e-02 -1.713179983198642731e-02 -2.042912095785140991e-01 -8.586075901985168457e-02 -1.892136186361312866e-01 -1.231039538979530334e-01 2.780400514602661133e-01 3.091862797737121582e-02 -1.250013858079910278e-01 2.011157870292663574e-01 1.038457825779914856e-01 3.956715017557144165e-02 2.236199826002120972e-01 1.757272183895111084e-01 1.556120906025171280e-02 1.115617454051971436e-01 4.252485930919647217e-02 -2.346949875354766846e-01 -4.102936089038848877e-01 7.768108975142240524e-03 1.140419021248817444e-01 2.248570173978805542e-01 -1.540138572454452515e-01 9.561318159103393555e-02
-1.774206459522247314e-01 -3.306457996368408203e-01 -2.351540178060531616e-01 3.375927731394767761e-02 -1.395779103040695190e-01 1.535256206989288330e-01 -3.780059218406677246e-01 5.288883298635482788e-02 1.302342768758535385e-02 1.069310829043388367e-01 -7.768694311380386353e-02 4.407023638486862183e-02 -2.259396463632583618e-01 -6.846696883440017700e-02 2.420279681682586670e-01 8.397632092237472534e-02 2.056452445685863495e-02 2.909495532512664795e-01 -1.906177252531051636e-01 -7.379172742366790771e-02 2.300345450639724731e-01 1.138562113046646118e-01 -9.165024012327194214e-02 2.259152680635452271e-01 2.363740503787994385e-01 -4.197280481457710266e-02 -3.819501027464866638e-02 -1.290565878152847290e-01 4.551374912261962891e-02 3.421764373779296875e-01 -1.604130566120147705e-01 1.624800451099872589e-02
-9.110545367002487183e-02 1.198616065084934235e-02 1.141290552914142609e-02 2.928237617015838623e-02 -6.224974244832992554e-02 6.327038258314132690e-02 -2.426357120275497437e-01 -9.703669697046279907e-02 6.921727210283279419e-02 -8.540073782205581665e-02 -2.127140909433364868e-01 2.006502151489257812e-01 -2.199281752109527588e-01 -1.289089620113372803e-01 -4.979359731078147888e-02 7.781699299812316895e-02 3.134728968143463135e-02 1.131419930607080460e-02 9.355088323354721069e-02 -1.937724053859710693e-01 2.847802042961120605e-01 3.354555666446685791e-01 -3.235147520899772644e-02 3.254031836986541748e-01 3.973620533943176270e-01 1.422687321901321411e-01 1.274909228086471558e-01 1.660656034946441650e-01 1.290085464715957642e-01 2.085581570863723755e-01 -3.310982584953308105e-01 5.983689799904823303e-02
-2.057506442070007324e-01 -3.376347720623016357e-01 -2.131968289613723755e-01 4.276016727089881897e-02 -2.512786090373992920e-01 2.110439091920852661e-01 4.978425800800323486e-02 6.234132871031761169e-02 2.668195776641368866e-02 1.162571981549263000e-01 1.590844057500362396e-02 1.509422808885574341e-01 -2.075631916522979736e-01 -2.157203704118728638e-01 7.073462009429931641e-02 -4.803073406219482422e-02 2.386979758739471436e-01 -1.068355366587638855e-01 2.626499831676483154e-01 -1.240245997905731201e-01 1.323187202215194702e-01 -9.468413144350051880e-02 2.486795336008071899e-01 2.969044446945190430e-01 2.381758540868759155e-01 3.069774620234966278e-02 -1.536945551633834839e-01 -1.483381390571594238e-01 1.371657699346542358e-01 2.082730382680892944e-01 8.605065196752548218e-02 2.145512700080871582e-01
1.075612977147102356e-01 -2.810995280742645264e-01 -1.238017305731773376e-01 1.759447455406188965e-01 -3.766119107604026794e-02 2.801885008811950684e-01 7.515205442905426025e-02 -3.058604523539543152e-02 9.301221370697021484e-02 1.347511559724807739e-01 -2.928484082221984863e-01 4.954339936375617981e-02 2.354903705418109894e-02 1.457822769880294800e-01 2.548210024833679199e-01 3.649266660213470459e-01 -4.131337255239486694e-02 -1.808788925409317017e-01 -6.356634665280580521e-03 -1.179393306374549866e-01 1.824994832277297974e-01 3.532014787197113037e-01 -6.119919195771217346e-02 -2.314144745469093323e-02 3.468635082244873047e-01 7.667790353298187256e-02 9.077363647520542145e-03 3.511491790413856506e-02 2.059933543205261230e-01 1.780129782855510712e-02 -1.294716894626617432e-01 2.096475809812545776e-01
-1.010235473513603210e-01 -3.054569959640502930e-01 -2.560228109359741211e-01 8.006779849529266357e-02 -2.369150221347808838e-01 1.694978326559066772e-01 -2.914087772369384766e-01 -1.732336282730102539e-01 1.504502743482589722e-01 4.872178658843040466e-03 -8.068166673183441162e-02 -1.903766691684722900e-01 -1.084428653120994568e-01 5.403873044997453690e-03 7.723301649093627930e-02 -2.128044515848159790e-01 -2.084466516971588135e-01 1.085691973567008972e-01 4.883872810751199722e-03 -1.128985919058322906e-02 2.524942457675933838e-01 3.098253309726715088e-01 9.134957194328308105e-02 1.573083400726318359e-01 1.678932011127471924e-01 -2.184021845459938049e-02 -3.978122770786285400e-01 -2.032387256622314453e-02 9.704673290252685547e-02 1.139133572578430176e-01 -2.484915405511856079e-02 1.942269355058670044e-01
-1.322391331195831299e-01 -4.799604415893554688e-01 -6.528345495462417603e-02 1.305613964796066284e-01 -1.255312860012054443e-01 3.144828677177429199e-01 5.935705453157424927e-02 7.768004387617111206e-02 -4.712335020303726196e-02 1.616426855325698853e-01 1.620342209935188293e-02 5.795752257108688354e-02 -1.526634544134140015e-01 -1.541739553213119507e-01 6.149436533451080322e-02 -7.629955559968948364e-02 2.472878843545913696e-01 -7.915635406970977783e-02 2.387693971395492554e-01 2.288728393614292145e-02 1.303729712963104248e-01 -1.181805804371833801e-01 1.502349674701690674e-01 2.511044740676879883e-01 1.717838495969772339e-01 9.070745855569839478e-02 -1.258582323789596558e-01 -5.778349190950393677e-02 3.262230753898620605e-01 1.461503505706787109e-01 7.583691924810409546e-02 2.932392954826354980e-01
7.949349284172058105e-02 -1.465616673231124878e-01 -2.426365762948989868e-01 -1.676392257213592529e-01 3.964681923389434814e-02 1.890979856252670288e-01 3.905300423502922058e-02 -2.102655768394470215e-01 1.191309392452239990e-01 2.485947757959365845e-01 -2.813668847084045410e-01 -1.892383955419063568e-02 -2.495842278003692627e-01 -3.108845055103302002e-01 -2.900493741035461426e-01 1.314474344253540039e-01 8.821462094783782959e-02 1.121461093425750732e-01 6.187566369771957397e-02 2.839449606835842133e-02 2.452627867460250854e-01 7.376892864704132080e-02 -1.693377643823623657e-01 1.801947597414255142e-03 4.134237766265869141e-01 1.233608201146125793e-01 1.310895080678164959e-03 -1.642665565013885498e-01 1.146521419286727905e-01 -1.644191443920135498e-01 -1.167272180318832397e-01 9.944222867488861084e-03
-1.153847798705101013e-01 -2.259997427463531494e-01 -3.250533938407897949e-01 9.198225103318691254e-03 -2.034479826688766479e-01 1.642840206623077393e-01 -6.024707108736038208e-02 1.745349168777465820e-01 -4.220530856400728226e-03 9.673962742090225220e-02 -6.133822351694107056e-02 -3.258815407752990723e-02 -1.468335241079330444e-01 -2.709783911705017090e-01 -1.627572327852249146e-01 6.381589174270629883e-02 2.599557042121887207e-01 -1.039376575499773026e-02 1.457291543483734131e-01 -2.165758460760116577e-01 5.879239365458488464e-02 -2.064131051301956177e-01 2.167761325836181641e-01 2.717802524566650391e-01 7.480542361736297607e-02 7.145687192678451538e-02 -4.615451395511627197e-02 -1.607341766357421875e-01 4.043776988983154297e-01 2.382470369338989258e-01 6.434614770114421844e-03 1.609436571598052979e-01
7.062618434429168701e-02 -9.400669485330581665e-02 -2.731779813766479492e-01 -4.632983729243278503e-02 -2.146452814340591431e-01 3.188937902450561523e-02 -8.780753612518310547e-02 7.379315048456192017e-02 9.297104179859161377e-02 1.962172687053680420e-01 -2.995874881744384766e-01 -7.794614136219024658e-02 8.650720119476318359e-02 -1.977172940969467163e-01 7.831984013319015503e-02 1.844369024038314819e-01 -1.529281586408615112e-01 -1.092416644096374512e-01 3.402104079723358154e-01 -3.029577732086181641e-01 -1.699282824993133545e-01 -4.018520936369895935e-02 -1.350189596414566040e-01 2.754890620708465576e-01 3.155828118324279785e-01 1.152871549129486084e-01 -1.319459527730941772e-01 -1.005622651427984238e-02 3.333228826522827148e-01 -1.017844974994659424e-01 1.161853969097137451e-02 1.194220269098877907e-03
-1.470158696174621582e-01 -1.657151728868484497e-01 -1.196771636605262756e-01 -1.555424183607101440e-01 -6.372068077325820923e-02 2.084885686635971069e-01 -1.791252344846725464e-01 -9.326972812414169312e-02 2.770925164222717285e-01 -4.662448912858963013e-02 -1.199627667665481567e-01 9.220131486654281616e-02 1.869126968085765839e-02 -4.101185128092765808e-02 -8.890274167060852051e-02 -1.434924304485321045e-01 -1.149746030569076538e-01 1.309138685464859009e-01 9.673572331666946411e-02 -2.189633399248123169e-01 1.185892745852470398e-01 3.399582207202911377e-01 2.328711003065109253e-01 1.160917207598686218e-01 1.737278699874877930e-01 -1.333372443914413452e-01 -4.011800587177276611e-01 -1.511828303337097168e-01 7.797799259424209595e-02 3.478848040103912354e-01 -1.944651156663894653e-01 1.001993045210838318e-01
-2.625444829463958740e-01 4.692525044083595276e-02 -9.910905361175537109e-02 -1.071206629276275635e-01 -2.287993282079696655e-01 2.095500081777572632e-01 -2.788701653480529785e-01 -8.781301975250244141e-02 7.281967997550964355e-02 -8.553571254014968872e-02 -8.920543640851974487e-02 -1.604752838611602783e-01 -2.195685356855392456e-01 -8.241844177246093750e-02 8.946488052606582642e-02 -6.986584514379501343e-02 -1.161717996001243591e-01 1.661373116075992584e-02 1.607287302613258362e-02 8.398937433958053589e-02 1.400416642427444458e-01 1.713006049394607544e-01 1.047823056578636169e-01 2.691928744316101074e-01 3.015302121639251709e-01 -1.357483416795730591e-01 -4.330835044384002686e-01 -1.426839828491210938e-01 1.033520326018333435e-01 1.715290248394012451e-01 -1.235006526112556458e-01 2.924123108386993408e-01
2.772043459117412567e-02 -2.125233262777328491e-01 -3.682886362075805664e-01 3.538976237177848816e-02 -2.272356301546096802e-01 -7.228415459394454956e-02 -6.409283727407455444e-02 -1.191645562648773193e-01 2.350009977817535400e-01 5.218461528420448303e-02 -2.838261984288692474e-02 -1.566369533538818359e-01 -1.406724601984024048e-01 7.254797220230102539e-02 1.525639742612838745e-02 2.706620395183563232e-01 -2.398907579481601715e-02 -1.369830965995788574e-01 2.315903455018997192e-01 -5.824057012796401978e-02 4.874773696064949036e-02 3.327981531620025635e-01 -1.138844061642885208e-03 1.839310489594936371e-02 3.362824916839599609e-01 2.863796241581439972e-02 -1.641720682382583618e-01 7.087758928537368774e-02 1.077111735939979553e-01 3.134407103061676025e-01 -1.654819101095199585e-01 -2.953396439552307129e-01
-1.890838742256164551e-01 -2.466889023780822754e-01 -1.802393049001693726e-01 2.665995620191097260e-02 -1.579967439174652100e-01 1.290777325630187988e-01 1.050984486937522888e-01 1.374345719814300537e-01 3.024229547008872032e-03 1.226567029953002930e-01 9.155144542455673218e-02 -2.772563882172107697e-02 -1.332949846982955933e-01 -2.410276532173156738e-01 2.053232863545417786e-02 -1.634759902954101562e-01 1.992907077074050903e-01 1.733645098283886909e-03 2.508426606655120850e-01 2.220548875629901886e-02 1.520116031169891357e-01 -1.200719475746154785e-01 1.569676995277404785e-01 3.213036060333251953e-01 3.268182575702667236e-01 1.409945040941238403e-01 -9.749333560466766357e-02 6.937456782907247543e-03 3.607998788356781006e-01 2.255399078130722046e-01 1.706663668155670166e-01 2.376465797424316406e-01
2.718051429837942123e-03 -2.330266982316970825e-01 -5.912700295448303223e-02 -1.093241665512323380e-02 -2.485840171575546265e-01 2.970605194568634033e-01 -9.058766812086105347e-02 -8.801151067018508911e-02 1.430998742580413818e-01 1.693603992462158203e-01 1.450683688744902611e-03 -1.187387760728597641e-02 -2.795093953609466553e-01 1.364245563745498657e-01 5.251966416835784912e-03 3.149803727865219116e-02 -6.885366886854171753e-02 -3.152434527873992920e-01 -3.793853893876075745e-02 -7.874655723571777344e-02 1.355797797441482544e-01 1.718779504299163818e-01 8.231927454471588135e-02 2.391642183065414429e-01 1.766497939825057983e-01 2.604980468750000000e-01 -4.039340913295745850e-01 2.354938983917236328e-01 2.149000614881515503e-01 -7.042935490608215332e-02 1.910790354013442993e-01 -5.140515975654125214e-03
1.085941772907972336e-02 -3.047739267349243164e-01 -2.716763317584991455e-01 1.219273656606674194e-01 -1.775486022233963013e-01 5.936801061034202576e-02 -8.406743407249450684e-03 1.505788564682006836e-01 5.233576521277427673e-02 8.670916408300399780e-02 -7.265320420265197754e-02 2.099138498306274414e-01 -2.561985850334167480e-01 8.173452317714691162e-02 1.705250144004821777e-01 -1.723328530788421631e-01 2.207861244678497314e-01 -9.824003279209136963e-02 9.434476494789123535e-02 -1.609875559806823730e-01 2.450327761471271515e-02 -8.384835720062255859e-02 3.809388875961303711e-01 3.126825988292694092e-01 2.156343758106231689e-01 2.887779148295521736e-03 1.879054494202136993e-02 4.442292824387550354e-02 2.640878558158874512e-01 -4.064042866230010986e-02 -2.842901945114135742e-01 1.582818329334259033e-01
-1.954200267791748047e-01 -1.165352687239646912e-01 -2.184606343507766724e-01 -1.313746720552444458e-01 -1.467757076025009155e-01 1.326374113559722900e-01 -1.522043943405151367e-01 -8.822066709399223328e-03 9.079336374998092651e-02 -2.544104754924774170e-01 -2.329603582620620728e-01 2.162519991397857666e-01 -2.125445753335952759e-02 3.631196171045303345e-02 6.047967076301574707e-02 3.140380382537841797e-01 -1.369073837995529175e-01 1.472894400358200073e-01 2.261032760143280029e-01 -5.232200771570205688e-02 2.248000353574752808e-01 1.346389055252075195e-01 2.518389523029327393e-01 7.865774631500244141e-02 4.026410579681396484e-01 7.820317149162292480e-02 -2.355339080095291138e-01 1.056654825806617737e-01 9.300684928894042969e-02 2.053866833448410034e-01 9.197693318128585815e-02 1.267810612916946411e-01
-2.322594374418258667e-01 -3.108379840850830078e-01 -1.184326857328414917e-01 1.093208938837051392e-01 -2.840854823589324951e-01 1.352193951606750488e-01 2.240153849124908447e-01 -5.793138965964317322e-02 1.042859032750129700e-01 1.673871427774429321e-01 -8.216930925846099854e-02 -1.973761245608329773e-03 -1.517155766487121582e-01 -2.479119896888732910e-01 4.610813036561012268e-02 -1.076630949974060059e-01 2.684513926506042480e-01 1.812434010207653046e-02 2.456112354993820190e-01 -1.050107926130294800e-01 1.439478099346160889e-01 -2.238824814558029175e-01 1.855382621288299561e-01 2.674761712551116943e-01 1.616831719875335693e-01 -1.505218725651502609e-02 -1.489265114068984985e-01 2.883693389594554901e-02 1.978467404842376709e-01 1.944490820169448853e-01 1.361258178949356079e-01 2.483213990926742554e-01
6.879818439483642578e-02 -8.324973285198211670e-02 -1.886795610189437866e-01 4.087633267045021057e-02 -3.406334519386291504e-01 1.981026381254196167e-01 4.540422186255455017e-02 1.561735123395919800e-01 2.824496328830718994e-01 -1.629053615033626556e-02 -3.096289634704589844e-01 9.101098030805587769e-02 -2.103349864482879639e-01 -8.011880517005920410e-02 6.497082114219665527e-02 2.432752847671508789e-01 1.726894229650497437e-01 -3.363529145717620850e-01 2.379786670207977295e-01 -1.345239728689193726e-01 -1.516899466514587402e-01 -5.277013406157493591e-02 -7.191135734319686890e-02 2.177993953227996826e-01 1.992037445306777954e-01 4.675004631280899048e-02 -6.938049942255020142e-02 -3.061145171523094177e-02 3.164966404438018799e-01 1.489520072937011719e-02 -8.263684064149856567e-02 -1.419528871774673462e-01
-1.501847505569458008e-01 -1.968590468168258667e-01 -3.064651489257812500e-01 -2.002033405005931854e-02 -1.799255907535552979e-01 -1.921509206295013428e-02 7.743895053863525391e-02 1.504766643047332764e-01 -1.008535474538803101e-01 -4.608665779232978821e-02 -7.399945706129074097e-02 1.827237159013748169e-01 -1.346900314092636108e-01 -2.440814077854156494e-01 1.391148269176483154e-01 -1.294671092182397842e-03 2.803417146205902100e-01 5.240900814533233643e-02 8.643545210361480713e-02 -3.326617553830146790e-02 7.229664921760559082e-02 -7.900760322809219360e-02 1.630519330501556396e-01 4.843097031116485596e-01 1.738558523356914520e-02 1.179317682981491089e-01 -1.935237348079681396e-01 -1.010051146149635315e-01 3.524791896343231201e-01 1.147746890783309937e-01 1.188499778509140015e-01 2.425396144390106201e-01
-9.571751207113265991e-02 -1.846797019243240356e-01 -3.284818232059478760e-01 7.146157324314117432e-03 -9.056033194065093994e-02 2.819578647613525391e-01 -6.612040102481842041e-02 -3.275909423828125000e-01 7.864580303430557251e-02 1.365017741918563843e-01 -4.756257310509681702e-02 4.264594987034797668e-02 1.634132117033004761e-01 -5.360888689756393433e-02 -1.509299129247665405e-01 8.962424844503402710e-02 1.485672891139984131e-01 -8.036201447248458862e-02 1.634123772382736206e-01 -2.082033157348632812e-01 -5.539363622665405273e-02 4.064441025257110596e-01 -8.235768228769302368e-02 2.510517835617065430e-01 1.517984718084335327e-01 4.062705859541893005e-02 -2.449958212673664093e-02 -1.929997801780700684e-01 1.305258572101593018e-01 2.079500705003738403e-01 -3.150850534439086914e-01 -3.665002062916755676e-02
-5.110058933496475220e-02 -2.193486094474792480e-01 1.927586831152439117e-02 -1.361069232225418091e-01 3.719032555818557739e-02 1.982428729534149170e-01 -2.073411345481872559e-01 -6.643987447023391724e-02 1.756859421730041504e-01 6.702498532831668854e-03 -3.702071309089660645e-02 -1.984022855758666992e-01 -9.411706030368804932e-02 -2.198751866817474365e-01 1.929784566164016724e-02 3.539775311946868896e-02 -1.789186336100101471e-02 3.003053069114685059e-01 2.838224172592163086e-02 -2.383192181587219238e-01 2.267861068248748779e-01 2.013905048370361328e-01 4.882559552788734436e-02 1.671247482299804688e-01 2.019289582967758179e-01 1.235633268952369690e-01 -3.107327222824096680e-01 -9.729601442813873291e-02 1.555781215429306030e-01 4.437088370323181152e-01 -1.956903636455535889e-01 1.413020491600036621e-01
-2.627145349979400635e-01 -2.166015505790710449e-01 -9.984068572521209717e-02 -4.431175813078880310e-02 -2.318306416273117065e-01 1.345882862806320190e-01 -1.734477132558822632e-01 -1.663763374090194702e-01 -6.411056220531463623e-02 -2.455242276191711426e-01 -9.198946505784988403e-02 -1.619637906551361084e-01 -1.382115483283996582e-01 -1.666854619979858398e-01 -1.106537785381078720e-02 -6.754995556548237801e-04 2.275302410125732422e-01 8.993572741746902466e-02 2.694549262523651123e-01 4.747894406318664551e-02 1.922838538885116577e-01 1.573675572872161865e-01 -8.275974541902542114e-02 1.522698700428009033e-01 3.788744211196899414e-01 1.127973757684230804e-02 -3.853235840797424316e-01 9.091293066740036011e-02 1.650860756635665894e-01 9.642674773931503296e-02 -1.379517167806625366e-01 1.180095523595809937e-01
-6.094729900360107422e-02 -3.465259075164794922e-01 4.842864722013473511e-02 -1.907594352960586548e-01 -2.711809985339641571e-02 3.101914525032043457e-01 -5.895364657044410706e-02 -5.519133410416543484e-04 1.307260394096374512e-01 1.922114044427871704e-01 -1.572495549917221069e-01 1.637252867221832275e-01 1.645141392946243286e-01 -2.295281291007995605e-01 2.224061638116836548e-01 -3.933083266019821167e-02 -1.062593907117843628e-01 -3.165186941623687744e-01 1.572649329900741577e-01 2.602194063365459442e-02 7.615721225738525391e-02 2.374432832002639771e-01 5.357827991247177124e-03 -5.590074509382247925e-02 4.793331921100616455e-01 1.060238759964704514e-02 -4.452917352318763733e-02 9.699763730168342590e-03 1.413231492042541504e-01 -7.593309134244918823e-02 -1.288573257625102997e-02 2.015988230705261230e-01
-6.316445767879486084e-02 -2.089274823665618896e-01 -2.008365094661712646e-01 -2.483552694320678711e-02 -4.207312166690826416e-01 1.422040313482284546e-01 5.421293154358863831e-02 1.138042658567428589e-01 1.788821518421173096e-01 1.561340093612670898e-01 -2.814805507659912109e-01 5.335292592644691467e-02 -1.650744825601577759e-01 -1.251726150512695312e-01 2.184805087745189667e-02 1.160635724663734436e-01 -4.374909773468971252e-02 -3.082606196403503418e-01 2.657450139522552490e-01 -2.757139503955841064e-01 -1.745207458734512329e-01 1.829712465405464172e-02 -3.670478612184524536e-02 2.089670896530151367e-01 2.070140391588211060e-01 -4.285641014575958252e-02 -3.023744747042655945e-02 5.038620904088020325e-02 2.685662508010864258e-01 6.855662912130355835e-02 -9.506106376647949219e-03 -2.418950051069259644e-01
-1.300134360790252686e-01 -1.101114749908447266e-01 1.024956032633781433e-01 -2.879507243633270264e-01 -1.425518840551376343e-01 2.000304311513900757e-01 -1.155167296528816223e-01 1.880258917808532715e-01 1.367276757955551147e-01 1.389148980379104614e-01 -7.594611495733261108e-02 8.883269131183624268e-02 -3.673862665891647339e-02 -4.320647940039634705e-02 2.375425100326538086e-01 2.067357897758483887e-01 -1.038574725389480591e-01 -2.346237897872924805e-01 2.978101372718811035e-02 -1.259915083646774292e-01 3.447602316737174988e-02 2.853829860687255859e-01 1.705636084079742432e-01 1.797829568386077881e-01 -6.047748774290084839e-02 2.303855121135711670e-01 -4.543089568614959717e-01 -3.233291581273078918e-02 2.642244398593902588e-01 5.139416828751564026e-02 -1.935436874628067017e-01 1.172725185751914978e-01
-1.464587748050689697e-01 -3.318545967340469360e-02 2.514888718724250793e-02 7.106929272413253784e-02 -4.325196444988250732e-01 3.315508365631103516e-01 -1.483469903469085693e-01 1.458290219306945801e-01 1.260293275117874146e-01 1.481815725564956665e-01 -8.921611122786998749e-03 1.623421758413314819e-01 -2.166361510753631592e-01 -7.260841876268386841e-02 2.355859875679016113e-01 1.000978723168373108e-01 -3.185710012912750244e-01 -1.078674420714378357e-01 2.203921079635620117e-01 -1.304877996444702148e-01 6.190121173858642578e-02 6.004892289638519287e-02 -1.586732119321823120e-01 7.353071123361587524e-02 2.180466800928115845e-01 5.600466206669807434e-02 -8.538936264812946320e-03 2.049212008714675903e-01 2.130260765552520752e-01 5.031815543770790100e-02 -2.877320349216461182e-01 9.644464403390884399e-02
-1.306353807449340820e-01 -2.687134444713592529e-01 -2.546965181827545166e-01 1.270309537649154663e-01 -2.783175930380821228e-02 1.729095429182052612e-01 9.702405892312526703e-03 2.483815550804138184e-01 2.293528914451599121e-01 1.263723969459533691e-01 -1.559474412351846695e-02 2.161753475666046143e-01 -1.461810916662216187e-01 -7.429460436105728149e-02 1.133770272135734558e-01 -2.293826639652252197e-01 7.898850739002227783e-02 -1.988957822322845459e-02 1.151159107685089111e-01 -2.867299914360046387e-01 1.921139210462570190e-01 -1.004354879260063171e-01 2.781288921833038330e-01 3.031886219978332520e-01 -8.905077353119850159e-03 -5.960280075669288635e-02 -1.745823621749877930e-01 -1.070101261138916016e-01 3.179704248905181885e-01 1.877163499593734741e-01 -1.637326180934906006e-01 4.760065674781799316e-02
-1.906655132770538330e-01 -3.360293209552764893e-01 -9.705111384391784668e-02 2.308328449726104736e-02 -2.247195839881896973e-01 2.418413311243057251e-01 -1.723843216896057129e-01 -1.056730374693870544e-01 8.187938481569290161e-02 -7.510738447308540344e-03 -5.892140325158834457e-03 1.215221418533474207e-04 -7.516995817422866821e-02 -2.386199980974197388e-01 3.983040899038314819e-02 -4.473930969834327698e-02 -8.536554127931594849e-02 2.392012774944305420e-01 -1.098227724432945251e-01 -8.352024108171463013e-02 4.265682399272918701e-01 1.408463567495346069e-01 3.674883767962455750e-02 1.953211426734924316e-01 2.626181244850158691e-01 -1.283281594514846802e-01 -2.332868874073028564e-01 -2.752254344522953033e-02 5.482879281044006348e-02 3.847826123237609863e-01 -3.385485708713531494e-02 1.641418784856796265e-02
1.094321310520172119e-01 2.453792989253997803e-01 -2.102294117212295532e-01 2.631683945655822754e-01 1.909761689603328705e-02 1.034030988812446594e-01 1.006991267204284668e-01 1.133404523134231567e-01 2.102186679840087891e-01 2.063891142606735229e-01 -2.410956323146820068e-01 -1.231883838772773743e-01 -2.734325230121612549e-01 -1.994415968656539917e-01 2.545839548110961914e-01 3.434475883841514587e-02 -1.205734815448522568e-02 2.408249974250793457e-01 6.151644140481948853e-02 1.279697120189666748e-01 -1.090812217444181442e-02 -5.925627890974283218e-03 -5.757676903158426285e-03 1.338669657707214355e-02 3.139524161815643311e-01 -1.029478907585144043e-01 -1.314062327146530151e-01 -9.061659127473831177e-02 4.213941097259521484e-01 2.189565449953079224e-01 1.739165559411048889e-02 2.368126064538955688e-02
-3.090303540229797363e-01 -2.296626865863800049e-01 -3.557973206043243408e-01 8.264002948999404907e-02 -3.159644603729248047e-01 1.121425405144691467e-01 3.775534406304359436e-02 9.000071883201599121e-02 -5.781440064311027527e-02 1.152569502592086792e-01 1.240641400218009949e-01 1.058793067932128906e-01 -1.456950604915618896e-01 -2.789789140224456787e-01 -2.176243811845779419e-03 -1.926604062318801880e-01 2.227753102779388428e-01 -9.905955940485000610e-02 2.123965620994567871e-01 -1.111026182770729065e-01 9.646505862474441528e-02 -1.252194587141275406e-02 1.062812507152557373e-01 1.677285879850387573e-01 1.929879039525985718e-01 9.638542309403419495e-03 -2.311124801635742188e-01 -1.262691020965576172e-01 3.220414221286773682e-01 6.318293511867523193e-02 8.531001955270767212e-02 1.718369126319885254e-01
-8.968212455511093140e-02 -8.174815773963928223e-02 -9.819640219211578369e-02 -1.167421564459800720e-01 7.173226773738861084e-02 1.708973497152328491e-01 -8.075082302093505859e-02 -5.497723817825317383e-02 1.414798945188522339e-01 1.513545513153076172e-01 -2.390714585781097412e-01 3.770535811781883240e-02 2.709280885756015778e-02 -1.510538458824157715e-01 2.423170506954193115e-01 4.568678736686706543e-01 -1.997355371713638306e-01 1.528490781784057617e-01 2.251634001731872559e-01 -7.173085212707519531e-02 4.909548442810773849e-03 2.296464145183563232e-01 -1.839794591069221497e-02 4.503316804766654968e-02 4.576954245567321777e-01 1.229466795921325684e-01 -3.122925758361816406e-01 -1.428666524589061737e-02 1.013949811458587646e-01 8.409221470355987549e-02 -7.258421182632446289e-02 -8.017575740814208984e-02
1.444874554872512817e-01 -5.981565266847610474e-02 -2.591809630393981934e-01 2.559638209640979767e-02 1.241704598069190979e-01 1.614732742309570312e-01 -2.937630414962768555e-01 -3.055972456932067871e-01 3.772205710411071777e-01 -3.083150647580623627e-02 -1.292393803596496582e-01 -2.295245230197906494e-01 -3.815386444330215454e-02 -5.923976004123687744e-02 1.225310713052749634e-01 1.581552922725677490e-01 1.741608977317810059e-01 -1.389573216438293457e-01 1.175324395298957825e-01 -1.116373687982559204e-01 3.382070362567901611e-01 1.120166555047035217e-01 -5.929099395871162415e-02 2.325048148632049561e-01 3.078566789627075195e-01 -3.329452872276306152e-02 1.228869613260030746e-02 -2.093104422092437744e-01 1.674826443195343018e-01 5.607333499938249588e-03 -1.804753392934799194e-02 1.540879905223846436e-02
-4.998922720551490784e-02 -1.800539344549179077e-01 -1.125084981322288513e-01 -1.315580606460571289e-01 -2.235046625137329102e-01 5.181189626455307007e-02 -4.815839231014251709e-02 -1.424953527748584747e-02 8.109939098358154297e-02 2.859680652618408203e-01 2.863139472901821136e-02 -1.831741444766521454e-02 -4.444199800491333008e-02 -2.130715250968933105e-01 -5.916201695799827576e-02 2.186580300331115723e-01 2.536649815738201141e-02 -1.078585013747215271e-01 3.339079767465591431e-02 -1.471703499555587769e-01 -5.633613839745521545e-02 3.410801291465759277e-01 -1.573552936315536499e-01 6.302972882986068726e-02 4.172319769859313965e-01 -5.041514709591865540e-02 -3.141108155250549316e-01 1.178397536277770996e-01 7.852406799793243408e-02 -2.079577744007110596e-01 -3.983974754810333252e-01 1.056212261319160461e-01
-3.794579207897186279e-01 -8.381672203540802002e-02 -7.732758671045303345e-02 3.099109418690204620e-02 -2.454233616590499878e-01 8.310796320438385010e-02 -2.779516279697418213e-01 -1.761659830808639526e-01 1.629121303558349609e-01 -2.530075311660766602e-01 -2.282927036285400391e-01 1.349880546331405640e-01 3.573946654796600342e-03 4.895698279142379761e-03 1.127248331904411316e-01 1.089110970497131348e-02 1.806486956775188446e-02 2.959633767604827881e-01 2.591375634074211121e-02 1.516360491514205933e-01 4.822698980569839478e-02 2.361025810241699219e-01 -5.021218210458755493e-02 2.524313032627105713e-01 2.261981219053268433e-01 -2.200340628623962402e-01 -1.925839483737945557e-01 -7.308391481637954712e-02 2.567311525344848633e-01 -7.676538825035095215e-02 -8.745558559894561768e-02 -1.884117722511291504e-01
-2.495883107185363770e-01 -3.234856426715850830e-01 -2.907777428627014160e-01 3.624206641688942909e-03 -1.657065004110336304e-01 1.901178210973739624e-01 1.401614695787429810e-01 1.056863442063331604e-01 9.644611924886703491e-02 7.077152281999588013e-02 4.188632220029830933e-02 1.045745834708213806e-01 -4.588245972990989685e-02 -1.806229650974273682e-01 1.371705085039138794e-01 -6.799217313528060913e-02 2.799122929573059082e-01 -1.056610420346260071e-01 1.899230331182479858e-01 1.812238804996013641e-02 8.537957817316055298e-02 -8.864228427410125732e-02 2.196284085512161255e-01 2.430124878883361816e-01 2.611291110515594482e-01 6.871957331895828247e-02 -1.391763687133789062e-01 -9.030982851982116699e-02 2.930881083011627197e-01 2.152074575424194336e-01 2.121958583593368530e-01 2.070717364549636841e-01
-5.514090135693550110e-02 -2.423675954341888428e-01 -1.136683449149131775e-01 5.628803372383117676e-02 -3.248561918735504150e-02 2.489456087350845337e-01 -1.919731348752975464e-01 1.699843853712081909e-01 5.251716971397399902e-01 -1.453599426895380020e-02 -1.381559818983078003e-01 1.316467821598052979e-01 5.668919160962104797e-02 -1.377703249454498291e-01 1.860931068658828735e-01 2.293798625469207764e-01 3.434277698397636414e-02 -3.284788224846124649e-03 2.607681453227996826e-01 -9.151748567819595337e-02 -1.738175600767135620e-01 2.342448383569717407e-01 -3.625862533226609230e-03 5.466123670339584351e-02 3.254074752330780029e-01 5.224059149622917175e-02 9.796360135078430176e-02 1.346148736774921417e-02 1.493483483791351318e-01 -5.592630058526992798e-02 -1.649625450372695923e-01 1.865045130252838135e-01
-1.514862030744552612e-01 -3.100578486919403076e-01 -1.352979540824890137e-01 1.880198158323764801e-02 -3.268235921859741211e-01 1.567541658878326416e-01 -3.811963498592376709e-01 6.442040950059890747e-02 1.128505095839500427e-01 -8.356253802776336670e-02 -1.756995171308517456e-01 1.762388274073600769e-02 2.869681455194950104e-02 -6.600550562143325806e-02 7.442978024482727051e-02 1.796864420175552368e-01 -1.805671453475952148e-01 5.407403036952018738e-02 -1.886276453733444214e-01 1.300992965698242188e-01 2.163560092449188232e-01 -9.358785301446914673e-02 4.883491992950439453e-02 1.100525856018066406e-01 3.429744243621826172e-01 6.694289296865463257e-02 -4.084898233413696289e-01 -4.919677227735519409e-02 1.595281958580017090e-01 9.307228028774261475e-02 -7.567515131086111069e-03 6.195939704775810242e-02
-1.461533904075622559e-01 1.143340952694416046e-02 -5.745822563767433167e-02 1.297548264265060425e-01 -2.528516650199890137e-01 1.292919218540191650e-01 2.630489878356456757e-02 2.708087265491485596e-01 1.301332414150238037e-01 6.997392978519201279e-03 -2.316339015960693359e-01 8.449076861143112183e-02 -1.076906025409698486e-01 -4.302473366260528564e-02 2.604363560676574707e-01 -2.244559675455093384e-01 1.767873764038085938e-01 -6.376944482326507568e-02 2.416381239891052246e-01 -2.507634088397026062e-02 2.081452608108520508e-01 -2.499274536967277527e-02 4.013313055038452148e-01 3.226556479930877686e-01 1.167662441730499268e-01 -1.353891491889953613e-01 -2.004213258624076843e-02 -8.445476740598678589e-02 3.352927863597869873e-01 1.637389510869979858e-01 -1.018264293670654297e-01 -4.121179506182670593e-02
-1.720615327358245850e-01 -4.254370927810668945e-01 -3.458241224288940430e-01 5.037170276045799255e-02 -1.882514357566833496e-01 1.214506253600120544e-01 6.240107864141464233e-02 1.031640395522117615e-01 1.749311387538909912e-01 1.674101352691650391e-01 -4.729904606938362122e-02 1.218768432736396790e-01 -1.548621505498886108e-01 -6.433244049549102783e-02 1.841597817838191986e-02 -2.847949564456939697e-01 8.016255497932434082e-02 2.777727134525775909e-02 -3.665868937969207764e-02 -4.241806268692016602e-02 8.471571654081344604e-02 -6.321029365062713623e-02 2.192172408103942871e-01 3.892929553985595703e-01 1.287651956081390381e-01 8.566655963659286499e-02 8.605676889419555664e-02 -7.538659125566482544e-02 2.738162577152252197e-01 2.880886197090148926e-01 -2.805910632014274597e-02 1.924459822475910187e-02
2.366800457239151001e-01 -2.738484442234039307e-01 -2.299542725086212158e-01 2.348596751689910889e-01 -4.340452700853347778e-02 9.878094494342803955e-02 -1.279126405715942383e-01 1.076773032546043396e-01 3.058248758316040039e-02 2.872045338153839111e-02 -4.502201974391937256e-01 1.198924519121646881e-02 5.982974544167518616e-02 2.285898178815841675e-01 7.738182693719863892e-02 -7.024722546339035034e-02 1.043298617005348206e-01 9.270779043436050415e-02 2.317488044500350952e-01 4.887741059064865112e-02 -2.561082243919372559e-01 1.734174638986587524e-01 -2.615267410874366760e-02 1.079672798514366150e-01 2.174832671880722046e-01 1.249954402446746826e-01 -1.316761821508407593e-01 -2.573337852954864502e-01 3.353284299373626709e-01 -3.234957158565521240e-02 7.211498916149139404e-02 3.521545976400375366e-02
-4.272093251347541809e-02 -4.017760753631591797e-01 -3.276445269584655762e-01 1.277581006288528442e-01 -1.635049134492874146e-01 1.473037004470825195e-01 -7.177656143903732300e-02 1.069405898451805115e-01 -6.417096406221389771e-02 -4.965320229530334473e-03 -7.373410463333129883e-02 8.144567906856536865e-02 -1.427611988037824631e-02 -8.541292697191238403e-02 5.217771232128143311e-02 1.983142644166946411e-01 2.846865952014923096e-01 1.059934720396995544e-01 1.027077138423919678e-01 5.062825232744216919e-02 1.883644312620162964e-01 -1.317165046930313110e-01 1.434336304664611816e-01 1.719795465469360352e-01 1.099128425121307373e-01 4.750493168830871582e-01 -1.720630228519439697e-01 -5.681249499320983887e-02 1.428008824586868286e-01 -1.325801461935043335e-01 -2.552649974822998047e-01 1.431398652493953705e-02
-2.043953537940979004e-01 -2.234306484460830688e-01 -2.272672504186630249e-01 -1.704628020524978638e-01 -8.258497714996337891e-02 2.402266412973403931e-01 1.017485838383436203e-02 -6.097394600510597229e-02 3.716115355491638184e-01 1.074505001306533813e-01 -5.806424841284751892e-02 5.203740671277046204e-02 -3.601082414388656616e-02 1.158764436841011047e-01 1.380186080932617188e-01 3.569149971008300781e-01 -1.733896732330322266e-01 1.628294959664344788e-02 3.794799745082855225e-01 1.807001084089279175e-01 9.057731181383132935e-02 1.175474748015403748e-01 3.708358854055404663e-02 1.638408452272415161e-01 2.249090075492858887e-01 -2.438840456306934357e-02 1.413595527410507202e-01 1.070496290922164917e-01 2.406788915395736694e-01 1.504820655100047588e-03 -2.044181972742080688e-01 -5.288999155163764954e-02
-2.657573297619819641e-02 -2.291584312915802002e-01 -2.296876460313796997e-01 -2.008055001497268677e-01 -1.247230023145675659e-01 4.321216642856597900e-01 -2.178199440240859985e-01 1.014365404844284058e-01 9.599057585000991821e-02 3.663096949458122253e-02 -6.532222777605056763e-02 1.291840672492980957e-01 -1.050934866070747375e-01 1.001202017068862915e-01 -1.790865212678909302e-01 3.281488642096519470e-02 -9.808026254177093506e-02 -1.928886584937572479e-02 7.764726877212524414e-02 -2.488884888589382172e-02 1.841682493686676025e-01 1.433256268501281738e-01 9.822683781385421753e-02 1.198151484131813049e-01 1.068042814731597900e-01 1.195378378033638000e-01 -5.635058879852294922e-01 7.060769945383071899e-02 1.261043250560760498e-01 1.252083182334899902e-01 -1.760769188404083252e-01 -4.521098732948303223e-02
7.722289860248565674e-02 -1.681532561779022217e-01 -2.251555919647216797e-01 6.920828018337488174e-03 -6.120346486568450928e-02 -7.373057305812835693e-03 -3.505285978317260742e-01 -8.983541280031204224e-02 2.111478447914123535e-01 -1.435829699039459229e-01 -4.838215187191963196e-02 -4.545047134160995483e-02 -2.377935349941253662e-01 1.306925155222415924e-02 2.125644981861114502e-01 1.045986339449882507e-01 -7.280296832323074341e-02 3.556420505046844482e-01 4.871000722050666809e-02 1.385674066841602325e-02 1.906518042087554932e-01 3.691136240959167480e-01 2.482533454895019531e-01 2.824552953243255615e-01 1.820848435163497925e-01 4.785365238785743713e-02 -4.764874279499053955e-02 8.682563900947570801e-02 5.596683546900749207e-02 1.881870776414871216e-01 -2.184596359729766846e-01 1.339964121580123901e-01
-9.319382905960083008e-02 -3.589180707931518555e-01 -2.014058977365493774e-01 1.628520339727401733e-01 -1.476453393697738647e-01 9.674048423767089844e-02 -1.141056697815656662e-02 2.316758781671524048e-01 4.074553772807121277e-02 6.053795665502548218e-02 -7.750289980322122574e-03 9.073910862207412720e-02 -9.859079867601394653e-02 -2.040963023900985718e-01 7.067022472620010376e-02 -7.501890510320663452e-02 2.038553655147552490e-01 -8.391629159450531006e-02 2.732221484184265137e-01 -5.923492088913917542e-02 1.660794317722320557e-01 -1.266049146652221680e-01 2.241615056991577148e-01 3.451515436172485352e-01 2.008155584335327148e-01 1.635164720937609673e-03 -1.147385090589523315e-01 -8.958361297845840454e-02 2.901035845279693604e-01 3.193792104721069336e-01 4.218291863799095154e-02 2.135886400938034058e-01
1.490691602230072021e-01 -9.090265631675720215e-02 -1.801861971616744995e-01 1.767555437982082367e-02 1.976094953715801239e-02 1.001584827899932861e-01 -2.206782251596450806e-01 -1.000819280743598938e-01 -5.333515256643295288e-02 1.302567720413208008e-01 1.049336940050125122e-01 -1.676928400993347168e-01 -1.091220825910568237e-01 3.804410621523857117e-02 1.254065483808517456e-01 3.949942067265510559e-02 -1.443954408168792725e-01 1.169325634837150574e-01 4.713503122329711914e-01 -4.290741980075836182e-01 1.614361703395843506e-01 -5.043322220444679260e-02 9.623905271291732788e-02 2.806683182716369629e-01 2.277489751577377319e-01 -2.343624271452426910e-02 -8.598606288433074951e-02 -2.393349073827266693e-02 3.799494802951812744e-01 7.218408584594726562e-02 2.469420991837978363e-02 -1.000223457813262939e-01
2.496975213289260864e-01 4.941045865416526794e-02 -1.804929226636886597e-01 -1.838797330856323242e-01 -6.548324227333068848e-02 -1.174936257302761078e-02 8.046877384185791016e-02 1.583604365587234497e-01 1.427158154547214508e-02 3.955351561307907104e-02 -4.547969698905944824e-01 -2.989830449223518372e-02 -2.130020111799240112e-01 -4.121848046779632568e-01 7.366260886192321777e-02 6.562530994415283203e-02 1.225446909666061401e-02 -1.840947270393371582e-01 -8.962634205818176270e-02 -1.326941102743148804e-01 2.410992532968521118e-01 1.159104183316230774e-01 1.795785501599311829e-02 2.106887549161911011e-01 3.761692643165588379e-01 1.061582341790199280e-01 -1.936108171939849854e-01 -6.729505211114883423e-02 1.202940940856933594e-01 -2.666543424129486084e-02 3.700884804129600525e-02 1.050883308053016663e-01
1.537908706814050674e-02 -4.538336694240570068e-01 -8.668491989374160767e-02 -2.179833799600601196e-01 -2.113643735647201538e-01 3.035030066967010498e-01 -2.573789358139038086e-01 1.392385363578796387e-01 1.117460206151008606e-01 -1.066584661602973938e-01 8.867516368627548218e-02 -2.182224765419960022e-02 -2.945540249347686768e-01 1.478076726198196411e-01 1.863566040992736816e-01 1.623975858092308044e-02 -9.577553719282150269e-02 -2.163686901330947876e-01 1.237908005714416504e-02 2.579121664166450500e-02 2.151402644813060760e-02 2.280481010675430298e-01 -2.194523625075817108e-02 2.788052260875701904e-01 1.302902698516845703e-01 1.412011682987213135e-01 -2.503395974636077881e-01 4.911899939179420471e-02 1.999030560255050659e-01 9.351252019405364990e-02 -2.531733736395835876e-02 4.135743156075477600e-02
-3.190634027123451233e-02 -1.068164855241775513e-01 -2.146416157484054565e-01 -5.185895413160324097e-02 -4.098823368549346924e-01 2.482861280441284180e-01 -9.950821846723556519e-02 -1.058587282896041870e-01 2.332679927349090576e-01 3.804675862193107605e-02 5.598640441894531250e-02 -4.015877470374107361e-02 -4.194057360291481018e-02 -9.341581165790557861e-02 -9.396900981664657593e-02 2.003933936357498169e-01 1.595199294388294220e-02 -6.783771794289350510e-03 2.019402384757995605e-01 -2.738170325756072998e-01 -5.357611551880836487e-02 3.443114459514617920e-01 -1.554335057735443115e-01 2.701650932431221008e-02 3.819341361522674561e-01 1.894373744726181030e-01 6.285118311643600464e-02 -6.572349369525909424e-02 1.967066973447799683e-01 -6.300267577171325684e-02 -2.558241784572601318e-01 -8.641389012336730957e-02
-1.697086393833160400e-01 -1.728191673755645752e-01 -1.198638528585433960e-01 -7.381525635719299316e-02 -1.542522013187408447e-01 1.819362938404083252e-01 -3.442198634147644043e-01 -2.553235888481140137e-01 4.057268425822257996e-02 -6.151529774069786072e-02 -1.806582957506179810e-01 -7.354513555765151978e-02 -1.338230073451995850e-01 -7.644656300544738770e-02 -9.129964560270309448e-02 -4.089388996362686157e-02 9.509968012571334839e-02 1.508562117815017700e-01 4.354124963283538818e-01 1.369553208351135254e-01 1.291865557432174683e-01 8.045506663620471954e-03 -6.325815618038177490e-02 9.603059291839599609e-02 1.382608115673065186e-01 -7.899337261915206909e-02 -2.952384352684020996e-01 -4.203515872359275818e-02 1.958796381950378418e-01 3.613815605640411377e-01 -8.135536313056945801e-02 2.090809494256973267e-01
2.235691398382186890e-01 -1.886591464281082153e-01 -1.610383507795631886e-03 -5.725359544157981873e-02 -1.871473491191864014e-01 1.671685427427291870e-01 1.319892555475234985e-01 -2.446373403072357178e-01 3.801802173256874084e-02 2.403828203678131104e-01 -3.101171255111694336e-01 -2.536631524562835693e-01 -2.706089615821838379e-01 -2.939598262310028076e-01 -4.532368853688240051e-02 2.330577671527862549e-01 5.605571717023849487e-02 -1.268012076616287231e-02 -6.927583366632461548e-02 6.173654645681381226e-02 2.287588119506835938e-01 1.509457230567932129e-01 -5.386281409300863743e-04 3.635492175817489624e-02 2.072251737117767334e-01 5.972476676106452942e-02 1.212922781705856323e-01 -2.877328693866729736e-01 2.943390011787414551e-01 4.937514313496649265e-04 -1.241335570812225342e-01 -2.721042186021804810e-02
-2.160996943712234497e-01 -1.547958119772374630e-03 -3.104969263076782227e-01 -5.045989155769348145e-02 -6.418875604867935181e-02 2.093660384416580200e-01 1.250115036964416504e-01 -1.736960560083389282e-01 3.177138864994049072e-01 -9.905252605676651001e-02 -3.533469140529632568e-02 6.703811138868331909e-02 1.702537983655929565e-01 -7.095991075038909912e-02 2.156984359025955200e-01 1.974862813949584961e-01 1.567594856023788452e-01 3.820462897419929504e-02 3.246678709983825684e-01 1.949012428522109985e-01 6.300448626279830933e-02 1.377345323562622070e-01 -1.456344276666641235e-01 2.761762142181396484e-01 3.912256062030792236e-01 5.850515142083168030e-02 8.625808358192443848e-02 1.348357647657394409e-01 2.075363844633102417e-01 1.796677708625793457e-02 -6.578780710697174072e-02 6.979566812515258789e-02
-1.950457841157913208e-01 -3.103810250759124756e-01 8.374375849962234497e-02 -1.669819355010986328e-01 -3.909883201122283936e-01 1.382168829441070557e-01 -2.875944375991821289e-01 -2.152099609375000000e-01 7.264477759599685669e-02 -4.441948235034942627e-02 -1.542018204927444458e-01 9.311592578887939453e-02 1.740527153015136719e-02 -1.063295379281044006e-01 -8.009881526231765747e-02 6.927137821912765503e-02 3.634176403284072876e-02 4.096568226814270020e-01 2.003345489501953125e-01 8.631829172372817993e-03 2.189797163009643555e-01 -1.306075789034366608e-02 1.006651148200035095e-01 1.044442877173423767e-01 2.803691923618316650e-01 -1.040215939283370972e-01 -6.909106671810150146e-02 2.507438324391841888e-02 1.899090856313705444e-01 1.201527863740921021e-01 -6.043940037488937378e-02 -1.992570608854293823e-01
-2.604928798973560333e-02 -2.585964202880859375e-01 -1.170850321650505066e-01 -2.192061096429824829e-01 -1.441068500280380249e-01 4.727223217487335205e-01 5.608137696981430054e-02 4.700355976819992065e-02 2.444152981042861938e-01 2.283131182193756104e-01 -2.703428864479064941e-01 3.523419378325343132e-03 7.669633626937866211e-02 -4.620067775249481201e-02 2.345093339681625366e-01 2.179794311523437500e-01 1.069635450839996338e-01 9.060884267091751099e-02 2.434216290712356567e-01 -1.089226156473159790e-01 4.774953797459602356e-02 3.727981820702552795e-02 1.132252067327499390e-02 -1.766668632626533508e-02 4.094722270965576172e-01 1.115027070045471191e-01 7.164493948221206665e-02 9.300002455711364746e-02 -4.063041508197784424e-02 1.997870206832885742e-02 1.366646494716405869e-02 1.860455870628356934e-01
-1.022460237145423889e-01 -5.683366954326629639e-02 -7.015520334243774414e-02 -1.912823691964149475e-02 5.604215711355209351e-02 2.242263108491897583e-01 -1.752562671899795532e-01 -1.479965448379516602e-01 1.241609826683998108e-01 -2.306248396635055542e-01 -2.394675510004162788e-03 -1.156537160277366638e-01 -6.735225766897201538e-02 -6.481142342090606689e-02 -1.024777144193649292e-01 -2.258394062519073486e-01 -7.410911470651626587e-02 9.685202687978744507e-02 1.316489279270172119e-01 4.204014688730239868e-02 2.299183905124664307e-01 9.659513831138610840e-02 -3.961171582341194153e-02 1.855438202619552612e-01 3.599599301815032959e-01 -1.440599709749221802e-01 -2.411473691463470459e-01 1.481253206729888916e-01 4.552860558032989502e-01 1.212730109691619873e-01 -2.712043821811676025e-01 2.542500495910644531e-01
-1.201808825135231018e-01 -3.797589614987373352e-02 -1.790592074394226074e-01 1.807629317045211792e-01 1.923876930959522724e-03 2.022615224123001099e-01 -2.138428390026092529e-01 4.207550361752510071e-02 1.040736660361289978e-01 3.478035330772399902e-02 -2.673551812767982483e-02 1.649055397137999535e-03 -4.270559549331665039e-02 -5.547972768545150757e-02 -2.672312781214714050e-02 3.558542728424072266e-01 -1.819642335176467896e-01 3.221779689192771912e-02 5.259073898196220398e-02 -4.435756057500839233e-02 -2.241705656051635742e-01 1.310437470674514771e-01 -1.127044204622507095e-02 4.728965461254119873e-01 4.003507494926452637e-01 1.378334462642669678e-01 5.546014755964279175e-03 2.232279181480407715e-01 2.567438185214996338e-01 1.132408604025840759e-01 -1.246946156024932861e-01 1.801732033491134644e-01
-1.312605738639831543e-01 -2.632699310779571533e-01 -2.188049405813217163e-01 -2.485665678977966309e-02 -2.845997810363769531e-01 3.814378753304481506e-02 -9.817005693912506104e-02 1.504635512828826904e-01 7.938870042562484741e-02 4.234409704804420471e-02 -1.334085762500762939e-01 -7.520191837102174759e-03 -1.740257441997528076e-01 -1.423239260911941528e-01 1.322289258241653442e-01 6.810823827981948853e-02 6.990044564008712769e-02 3.080416321754455566e-01 2.638536132872104645e-02 -1.146713569760322571e-01 -8.124198764562606812e-02 -2.394637912511825562e-01 1.154742017388343811e-01 2.517223358154296875e-01 2.808912098407745361e-01 4.745370149612426758e-01 3.253842890262603760e-02 -2.227428704500198364e-01 1.843030005693435669e-01 -5.408870056271553040e-03 -8.083468675613403320e-02 4.550640285015106201e-02
1.680459827184677124e-02 -8.431283384561538696e-02 -2.511393725872039795e-01 3.199747949838638306e-02 -2.499460726976394653e-01 2.446295022964477539e-01 4.273152351379394531e-02 9.120672009885311127e-03 2.450466305017471313e-01 1.564124226570129395e-01 -1.896479129791259766e-01 -4.763155430555343628e-02 -8.729401975870132446e-02 -1.395634114742279053e-01 1.025010123848915100e-01 1.578247547149658203e-01 -1.968582719564437866e-01 -3.300094306468963623e-01 7.745724171400070190e-02 -3.304314613342285156e-01 3.974140621721744537e-03 -2.703781798481941223e-02 -2.207145243883132935e-01 3.177125453948974609e-01 2.770578861236572266e-01 1.614765077829360962e-02 -6.450566649436950684e-02 -4.140024259686470032e-02 3.239944279193878174e-01 -5.204437300562858582e-03 -1.043538600206375122e-01 -8.363175392150878906e-02
-4.420733451843261719e-02 -3.510857224464416504e-01 -1.611557304859161377e-01 1.904933303594589233e-01 -2.478683441877365112e-01 8.750883489847183228e-02 1.215317994356155396e-01 1.024380847811698914e-01 -8.463347703218460083e-02 1.631440520286560059e-01 -6.435129046440124512e-02 6.573333591222763062e-02 -1.397535800933837891e-01 -1.967159360647201538e-01 -3.122445195913314819e-03 -1.603642404079437256e-01 2.483558505773544312e-01 -6.928084045648574829e-02 2.309990078210830688e-01 -9.754676371812820435e-02 8.341525495052337646e-02 -1.028366014361381531e-01 1.073218435049057007e-01 2.955739200115203857e-01 2.651161551475524902e-01 1.659099310636520386e-01 -1.596069186925888062e-01 -4.655111208558082581e-02 2.512756884098052979e-01 2.047912627458572388e-01 2.565803006291389465e-02 3.391270637512207031e-01
-2.715912461280822754e-01 -8.989364840090274811e-03 -2.631467580795288086e-02 9.472159668803215027e-03 -6.492558121681213379e-02 1.253481674939393997e-02 -1.947199739515781403e-02 -9.077111631631851196e-02 4.112519323825836182e-02 -2.255332022905349731e-01 1.080835703760385513e-03 -1.390822380781173706e-01 -3.408088162541389465e-02 -5.971780046820640564e-02 6.357048451900482178e-02 -1.432129293680191040e-01 2.343165688216686249e-02 4.235516116023063660e-02 1.116890460252761841e-01 -7.830141484737396240e-02 1.077234651893377304e-02 4.445124790072441101e-02 7.090354803949594498e-03 5.355001240968704224e-02 5.092558264732360840e-01 -8.590302616357803345e-02 -2.875879406929016113e-01 4.714063182473182678e-02 3.472123444080352783e-01 2.265899181365966797e-01 -3.818845450878143311e-01 3.403825759887695312e-01
-5.717113614082336426e-02 -9.492353349924087524e-02 -2.761318683624267578e-01 -1.199173033237457275e-01 -3.386182487010955811e-01 1.033150926232337952e-01 -3.761224746704101562e-01 -2.387455254793167114e-01 3.408870100975036621e-02 1.494256556034088135e-01 -1.459936797618865967e-01 -2.483543455600738525e-01 -3.553704172372817993e-02 -2.828803472220897675e-02 1.056441515684127808e-01 -1.115474328398704529e-01 -1.184050664305686951e-01 -2.440910972654819489e-02 1.574884541332721710e-02 -3.005999922752380371e-01 1.340055167675018311e-01 5.628499388694763184e-02 -3.995271865278482437e-03 2.532002627849578857e-01 3.891817331314086914e-01 7.357349991798400879e-02 -2.018623203039169312e-01 9.822691231966018677e-02 -1.099919155240058899e-02 8.932711929082870483e-02 -1.861979961395263672e-01 -2.488776482641696930e-02
1.149346157908439636e-01 -8.705668896436691284e-02 -2.119854837656021118e-01 -5.259545892477035522e-02 -4.948758333921432495e-02 1.160845533013343811e-01 -5.941536277532577515e-02 -6.813555955886840820e-02 -1.246789004653692245e-02 -6.341972947120666504e-02 -2.413729727268218994e-01 -1.371200978755950928e-01 -1.232267692685127258e-01 -9.572400897741317749e-02 -1.353060454130172729e-01 2.359247654676437378e-01 -5.313051864504814148e-02 -1.471377909183502197e-01 9.119451045989990234e-02 -1.558661013841629028e-01 4.217377603054046631e-01 1.753561943769454956e-01 -2.444836348295211792e-01 2.352434545755386353e-01 3.584753870964050293e-01 4.484789818525314331e-02 -2.723600156605243683e-02 -2.915747761726379395e-01 2.808112204074859619e-01 -1.778909415006637573e-01 -1.421752274036407471e-01 -7.648706901818513870e-03
-1.741957664489746094e-01 -2.520140111446380615e-01 -5.278481543064117432e-02 -5.825197696685791016e-02 2.702389657497406006e-02 1.585941463708877563e-01 6.326397508382797241e-02 5.671513453125953674e-02 3.395749032497406006e-01 4.033160209655761719e-02 -1.312923133373260498e-01 -2.035120502114295959e-02 1.153527423739433289e-01 -2.527693472802639008e-02 1.810224950313568115e-01 3.958811759948730469e-01 6.150249019265174866e-02 2.944452874362468719e-02 3.607397973537445068e-01 2.189070731401443481e-01 1.518016904592514038e-01 1.328736543655395508e-01 -1.115668341517448425e-01 2.752363681793212891e-01 2.862934768199920654e-01 -1.197312027215957642e-01 3.804518282413482666e-02 9.325423836708068848e-02 2.252452522516250610e-01 -6.196901202201843262e-03 -2.359371185302734375e-01 -6.595630198717117310e-02
-2.201080471277236938e-01 -1.001012176275253296e-01 -1.409756988286972046e-01 -1.680209189653396606e-01 5.489442870020866394e-02 1.376802474260330200e-01 -2.608033120632171631e-01 -5.837721377611160278e-02 2.625504136085510254e-01 9.204834699630737305e-02 -1.454417686909437180e-02 3.345111384987831116e-02 1.411100476980209351e-01 -2.897570468485355377e-02 1.796550862491130829e-02 1.683794707059860229e-01 2.591635100543498993e-02 -7.183417677879333496e-02 2.450170069932937622e-01 3.392619192600250244e-01 1.663335710763931274e-01 2.528974413871765137e-01 -2.792898193001747131e-02 2.260464578866958618e-01 4.578065574169158936e-01 -4.803196340799331665e-02 3.939603455364704132e-03 6.668537110090255737e-02 1.842934489250183105e-01 2.083975076675415039e-01 2.358820475637912750e-02 2.304305583238601685e-01
-3.797446377575397491e-03 -1.819767802953720093e-01 2.538318373262882233e-02 1.390657573938369751e-01 -2.384297251701354980e-01 1.527608633041381836e-01 -3.504168391227722168e-01 1.703973710536956787e-01 -2.117208205163478851e-03 -1.189940050244331360e-01 -8.290874212980270386e-02 2.344598472118377686e-01 7.601502817124128342e-03 -3.211274370551109314e-02 1.236085593700408936e-01 2.988668084144592285e-01 -2.684668265283107758e-02 2.759972214698791504e-01 -1.255630403757095337e-01 -1.168108284473419189e-01 1.213467717170715332e-01 5.081971362233161926e-02 2.110537439584732056e-01 2.800670564174652100e-01 3.299748003482818604e-01 -2.293656393885612488e-02 -1.250755935907363892e-01 2.352191060781478882e-01 2.250859141349792480e-01 -1.319010369479656219e-02 -2.111096680164337158e-01 1.038975417613983154e-01
-1.330612450838088989e-01 -1.837954968214035034e-01 -2.380753159523010254e-01 9.786608070135116577e-02 -2.419866621494293213e-01 1.094247475266456604e-01 1.938170567154884338e-02 1.473869979381561279e-01 1.998203620314598083e-02 1.746806055307388306e-01 -1.603687554597854614e-01 1.848261803388595581e-01 -2.087187319993972778e-01 -9.122228622436523438e-02 1.573187857866287231e-01 -1.751890927553176880e-01 2.540898323059082031e-01 -9.724637120962142944e-02 4.762761294841766357e-02 -2.621817290782928467e-01 1.333869397640228271e-01 6.204368919134140015e-02 2.302464991807937622e-01 3.519982099533081055e-01 7.833493500947952271e-02 -7.844153046607971191e-02 -1.205767970532178879e-02 4.250810667872428894e-02 2.190173417329788208e-01 3.149370253086090088e-01 -2.593294680118560791e-01 1.388458013534545898e-01
-2.077635675668716431e-01 -4.427938461303710938e-01 -2.645814716815948486e-01 1.896667480468750000e-02 -1.021087244153022766e-01 2.117077559232711792e-01 4.893946647644042969e-02 1.076465398073196411e-01 -8.379348367452621460e-02 1.503068655729293823e-01 -6.308459490537643433e-02 1.507569104433059692e-01 -1.175652071833610535e-01 -2.440023720264434814e-01 1.302220672369003296e-01 -1.217543706297874451e-01 2.326627224683761597e-01 -4.517180100083351135e-02 1.826638132333755493e-01 -1.127558648586273193e-01 1.602404117584228516e-01 -1.630403250455856323e-01 7.125194370746612549e-02 2.200583517551422119e-01 2.225482910871505737e-01 7.885390520095825195e-02 -1.117358803749084473e-01 -8.994437009096145630e-02 2.985076010227203369e-01 2.403560876846313477e-01 -8.192711323499679565e-02 1.476133167743682861e-01
-1.666200459003448486e-01 -2.863993942737579346e-01 -2.803543806076049805e-01 9.822429716587066650e-02 -1.869066208600997925e-01 1.415192931890487671e-01 1.068216338753700256e-01 7.934348285198211670e-02 9.001940488815307617e-02 1.261222958564758301e-01 -1.127678249031305313e-02 1.628010533750057220e-02 -4.720925167202949524e-02 -1.888929158449172974e-01 5.061372742056846619e-02 -1.862077862024307251e-01 2.251151353120803833e-01 -7.994871586561203003e-02 2.099240720272064209e-01 -3.642313554883003235e-02 1.785384416580200195e-01 -1.073412448167800903e-01 9.254426509141921997e-02 2.746268212795257568e-01 1.431337893009185791e-01 1.298425644636154175e-01 -9.514447301626205444e-02 -1.204999238252639771e-01 3.285669088363647461e-01 3.090076744556427002e-01 1.688681393861770630e-01 3.271517157554626465e-01
-4.594276100397109985e-02 -3.470552712678909302e-02 -2.986354827880859375e-01 6.047974526882171631e-02 -5.003671720623970032e-02 8.328948915004730225e-02 -2.201182544231414795e-01 1.702382415533065796e-01 -5.884131416678428650e-03 2.654035091400146484e-01 -1.227825805544853210e-01 5.914942920207977295e-02 -2.489467412233352661e-01 -1.038220338523387909e-02 8.832741528749465942e-02 2.703425884246826172e-01 2.253004014492034912e-01 7.121262699365615845e-02 -2.513146698474884033e-01 5.432030931115150452e-02 2.352406084537506104e-01 7.224795222282409668e-02 4.513757769018411636e-03 2.372160106897354126e-01 3.621907532215118408e-01 2.810748480260372162e-02 8.012482523918151855e-02 -4.041670262813568115e-02 2.604236602783203125e-01 3.117878735065460205e-01 -2.027341127395629883e-01 1.781109138391911983e-03
-2.065848112106323242e-01 -1.634813249111175537e-01 -1.495143175125122070e-01 6.672698259353637695e-02 -9.358327090740203857e-02 1.427620947360992432e-01 -3.604940474033355713e-01 -1.967227458953857422e-01 1.529485881328582764e-01 -8.487857878208160400e-02 -3.986389338970184326e-01 -1.230939328670501709e-01 -5.028446018695831299e-02 -3.544009849429130554e-02 6.623717397451400757e-02 -3.436507424339652061e-03 2.143198549747467041e-01 1.082389578223228455e-01 2.131661027669906616e-01 2.041946798563003540e-01 1.209022775292396545e-01 1.018716171383857727e-01 5.172304064035415649e-02 3.656353428959846497e-02 1.660628467798233032e-01 -5.352273210883140564e-02 -4.267295002937316895e-01 -9.280276484787464142e-03 1.818343997001647949e-01 1.408640593290328979e-01 -1.682946085929870605e-01 1.596930027008056641e-01
-1.551391035318374634e-01 -3.958973661065101624e-02 -2.735118567943572998e-01 1.309612649492919445e-03 -1.896841377019882202e-01 1.475575864315032959e-01 -1.072457432746887207e-01 2.255337089300155640e-01 -2.311057224869728088e-02 2.454592883586883545e-01 4.624729976058006287e-02 1.419510692358016968e-01 -2.582968473434448242e-01 -4.068798422813415527e-01 7.718601822853088379e-02 -2.008275128901004791e-02 3.231862783432006836e-01 3.139211563393473625e-03 3.381672799587249756e-01 -4.479300230741500854e-02 -6.269583106040954590e-02 -3.142932057380676270e-02 -1.209823042154312134e-01 1.355413198471069336e-01 1.015041843056678772e-01 -1.169572845101356506e-01 -2.822803258895874023e-01 1.263002306222915649e-01 1.991799026727676392e-01 1.785107702016830444e-01 -3.077238239347934723e-02 8.294470608234405518e-02
-1.846426576375961304e-01 -1.915414184331893921e-01 -1.025876030325889587e-01 7.385255396366119385e-02 2.960263192653656006e-02 -4.069298133254051208e-02 -5.372190475463867188e-02 -1.007401943206787109e-01 1.072359532117843628e-01 -2.821853160858154297e-01 -2.126964554190635681e-02 -2.156376093626022339e-01 -1.778438389301300049e-01 -1.335858553647994995e-01 -5.748026445508003235e-02 -1.316056996583938599e-01 1.298226267099380493e-01 2.501980960369110107e-01 1.893013864755630493e-01 4.450384899973869324e-02 3.521073609590530396e-02 1.542042791843414307e-01 -1.573927998542785645e-01 2.024419903755187988e-01 2.991643249988555908e-01 -3.000055998563766479e-02 -3.021142482757568359e-01 -2.082656510174274445e-02 4.632593095302581787e-01 3.376239165663719177e-02 -9.051694720983505249e-02 2.745994031429290771e-01
2.656755149364471436e-01 2.211874350905418396e-02 -9.416776150465011597e-02 9.169727563858032227e-03 -1.636458635330200195e-01 4.162668436765670776e-02 -9.243871271610260010e-02 1.518886983394622803e-01 1.986844986677169800e-01 4.146026968955993652e-01 -1.275990009307861328e-01 6.756274402141571045e-02 -2.133694589138031006e-01 -1.321522705256938934e-02 2.570776939392089844e-01 1.127786189317703247e-01 -1.140123605728149414e-01 7.235368341207504272e-02 1.443877518177032471e-01 -1.467162370681762695e-01 5.591892637312412262e-03 1.998010277748107910e-01 1.456068158149719238e-01 1.214272435754537582e-02 5.296608209609985352e-01 8.936943113803863525e-02 -3.589257597923278809e-02 5.562581121921539307e-02 2.077795565128326416e-01 -6.769327074289321899e-02 -1.653187535703182220e-02 2.006877809762954712e-01
-1.578745692968368530e-01 -2.512796521186828613e-01 9.115977585315704346e-02 9.766985662281513214e-03 -1.482172906398773193e-01 2.152068465948104858e-01 -1.931574195623397827e-01 4.407541453838348389e-02 1.656200587749481201e-01 9.593660384416580200e-02 -1.090431511402130127e-01 9.998370707035064697e-02 1.622437387704849243e-01 1.226158067584037781e-01 2.068945765495300293e-01 4.464392960071563721e-01 -2.490676790475845337e-01 1.220157817006111145e-01 1.559554189443588257e-01 7.406415045261383057e-02 3.095605783164501190e-02 -2.700702985748648643e-03 1.162070855498313904e-01 1.493064612150192261e-01 3.304465115070343018e-01 -2.420247765257954597e-03 -2.058531939983367920e-01 1.242122501134872437e-01 3.494105339050292969e-01 1.664722524583339691e-02 4.206585511565208435e-02 1.391773074865341187e-01
-1.485149115324020386e-01 -9.437778592109680176e-02 -3.271702826023101807e-01 -5.676614586263895035e-03 -1.327307894825935364e-02 1.603745818138122559e-01 -1.575032770633697510e-01 2.561581134796142578e-01 3.534916341304779053e-01 -2.482958510518074036e-02 -7.132007926702499390e-02 -4.185101017355918884e-03 1.434426456689834595e-01 -1.728183217346668243e-02 3.938773646950721741e-02 2.886949479579925537e-01 1.353716999292373657e-01 3.180379793047904968e-02 3.802009224891662598e-01 2.491030097007751465e-01 -6.776599586009979248e-02 1.565989255905151367e-01 1.564842835068702698e-02 1.513488143682479858e-01 2.791920900344848633e-01 -5.646576359868049622e-02 -5.272750183939933777e-02 1.013117209076881409e-01 1.522308439016342163e-01 7.071724627166986465e-03 -3.353163897991180420e-01 3.383059054613113403e-02
-7.296822965145111084e-02 1.505831442773342133e-02 -3.446475267410278320e-01 7.634656876325607300e-02 -3.921526074409484863e-01 1.073576658964157104e-01 -1.581103950738906860e-01 -1.067124754190444946e-01 -8.269955217838287354e-02 -9.553256630897521973e-02 -1.528209298849105835e-01 -3.074184358119964600e-01 5.604508891701698303e-02 2.173899710178375244e-01 -3.768518567085266113e-02 1.616561040282249451e-02 1.629395931959152222e-01 2.021661400794982910e-01 -5.139455944299697876e-02 -1.126503273844718933e-01 -3.379351273179054260e-02 1.955316513776779175e-01 -2.001342549920082092e-02 2.402112483978271484e-01 3.178085684776306152e-01 8.021591603755950928e-02 -1.581350564956665039e-01 5.537545308470726013e-02 2.797062695026397705e-01 5.232858285307884216e-02 -2.807352840900421143e-01 -8.191877603530883789e-02
2.590438723564147949e-01 9.232521988451480865e-03 -1.408225297927856445e-02 6.651888787746429443e-02 -2.526316642761230469e-01 1.775887310504913330e-01 3.923134133219718933e-02 2.622272353619337082e-03 -1.811923086643218994e-02 6.660323590040206909e-02 2.412855923175811768e-01 1.271403431892395020e-01 -2.586492300033569336e-01 1.174354329705238342e-01 2.994294092059135437e-02 -1.123746111989021301e-01 4.516785964369773865e-02 4.938367754220962524e-02 -8.319605141878128052e-02 1.837479174137115479e-01 8.629298210144042969e-02 3.146817088127136230e-01 1.117314696311950684e-01 2.395125478506088257e-01 3.560422360897064209e-01 -9.690144099295139313e-03 -3.735351264476776123e-01 -1.939820498228073120e-01 3.269535899162292480e-01 1.346993893384933472e-01 5.742421001195907593e-02 6.384321302175521851e-02
-1.105703637003898621e-01 3.631527721881866455e-02 -1.781996786594390869e-01 -2.166141420602798462e-01 -3.456988632678985596e-01 2.573306262493133545e-01 7.647740840911865234e-02 1.547531783580780029e-02 6.142631918191909790e-02 3.036496043205261230e-01 -3.159036636352539062e-01 9.755783528089523315e-02 -2.598137035965919495e-02 -6.593870371580123901e-02 5.280873179435729980e-02 -2.861577086150646210e-03 -7.599514722824096680e-02 -1.451567560434341431e-02 1.433970034122467041e-01 -1.447101589292287827e-02 -3.159184753894805908e-01 7.027868926525115967e-02 -1.521756947040557861e-01 2.851975895464420319e-02 1.616976857185363770e-01 1.121935918927192688e-01 -1.328870058059692383e-01 -8.576065301895141602e-02 4.461344778537750244e-01 2.463977038860321045e-01 -1.541625261306762695e-01 -1.099995151162147522e-02
1.612866371870040894e-01 -3.181191086769104004e-01 -8.784864842891693115e-02 -1.267663203179836273e-02 -3.291200399398803711e-01 1.304211020469665527e-01 -1.527694612741470337e-02 -1.446437649428844452e-02 3.532166182994842529e-01 8.649819344282150269e-02 -1.204934120178222656e-01 -1.539661288261413574e-01 -9.082839637994766235e-02 2.589155919849872589e-02 -2.565539209172129631e-03 1.554854512214660645e-01 -2.471067160367965698e-01 1.261433660984039307e-01 9.802568703889846802e-02 -1.262663155794143677e-01 -4.178290069103240967e-02 -4.042423143982887268e-02 5.817742273211479187e-02 4.027554690837860107e-01 1.738883107900619507e-01 1.183454245328903198e-01 -2.236723154783248901e-02 -1.842438280582427979e-01 1.569822281599044800e-01 -2.040080875158309937e-01 -2.774209380149841309e-01 -2.053034305572509766e-01
-1.291215568780899048e-01 -1.430412679910659790e-01 -3.000771813094615936e-02 2.524208836257457733e-02 -1.768970191478729248e-01 3.994785249233245850e-02 -2.092237472534179688e-01 -3.378081023693084717e-01 2.594868652522563934e-02 -8.080092817544937134e-02 -1.545658409595489502e-01 -2.189992964267730713e-01 -1.897012442350387573e-01 -2.040096670389175415e-01 8.403157442808151245e-02 -4.525607451796531677e-02 1.187838762998580933e-01 2.400183081626892090e-01 2.528794407844543457e-01 1.080643013119697571e-01 1.602532118558883667e-01 5.629641935229301453e-02 -9.768261760473251343e-02 1.458260715007781982e-01 4.201345741748809814e-01 2.979139331728219986e-03 -2.654798030853271484e-01 8.370023220777511597e-03 1.388279944658279419e-01 6.948225665837526321e-03 -1.131761819124221802e-01 3.443528115749359131e-01
-1.944762766361236572e-01 -2.673850059509277344e-01 -1.603360027074813843e-01 2.066093869507312775e-02 -3.052942454814910889e-01 8.826906979084014893e-02 -2.511073648929595947e-01 -8.564174920320510864e-02 1.161347702145576477e-01 -1.494768112897872925e-01 -6.667210906744003296e-02 1.223759874701499939e-01 -2.783173695206642151e-03 4.119053110480308533e-02 2.091841995716094971e-01 2.421766817569732666e-01 -5.090821534395217896e-02 1.236443519592285156e-01 -1.877702623605728149e-01 -1.405629217624664307e-01 2.475380450487136841e-01 -2.301100343465805054e-01 1.683571785688400269e-01 1.561502516269683838e-01 2.637732028961181641e-01 -8.473467081785202026e-02 -3.852255046367645264e-01 -1.868788711726665497e-02 1.945978254079818726e-01 1.181434467434883118e-01 -1.175408139824867249e-01 5.297708883881568909e-02
-2.364791631698608398e-01 -2.496905028820037842e-01 -1.476739645004272461e-01 7.060727477073669434e-02 -2.421331554651260376e-01 2.261329889297485352e-01 -1.954286545515060425e-01 -3.279208540916442871e-01 -3.267739713191986084e-02 -1.680919229984283447e-01 -2.301676124334335327e-01 -1.624425649642944336e-01 -1.018157973885536194e-01 -1.175972297787666321e-01 -1.023989394307136536e-01 -4.318425431847572327e-02 1.005249544978141785e-01 2.353239506483078003e-01 2.037016153335571289e-01 -2.956947311758995056e-02 1.483387053012847900e-01 1.676327586174011230e-01 2.628851495683193207e-02 5.232417583465576172e-02 2.588952779769897461e-01 1.657262593507766724e-01 -2.433379888534545898e-01 3.970039635896682739e-02 2.244927287101745605e-01 1.308446377515792847e-01 -2.123530209064483643e-01 1.579207032918930054e-01
5.234843492507934570e-02 1.731430739164352417e-02 -2.694969773292541504e-01 1.173105835914611816e-02 -2.906592190265655518e-01 -1.006284430623054504e-01 -8.150172233581542969e-02 -1.774221062660217285e-01 -5.600662529468536377e-02 3.664856255054473877e-01 4.833494126796722412e-02 -1.624933332204818726e-01 4.695481806993484497e-02 -9.078939259052276611e-02 2.954463288187980652e-02 4.989429563283920288e-02 -8.003866672515869141e-02 3.264802694320678711e-02 3.869971334934234619e-01 -1.982955783605575562e-01 1.186191737651824951e-01 -8.471751213073730469e-02 2.698528766632080078e-01 3.111053109169006348e-01 2.077260017395019531e-01 -5.617130175232887268e-02 -1.402977406978607178e-01 -1.640598028898239136e-01 3.178506195545196533e-01 -3.898176550865173340e-02 -1.689519584178924561e-01 -7.239157799631357193e-03
2.445674836635589600e-01 1.472373455762863159e-01 -3.163701593875885010e-01 -1.477565169334411621e-01 -7.502295821905136108e-02 1.545465737581253052e-01 -1.046374738216400146e-01 2.303423732519149780e-01 2.701163291931152344e-01 2.265245914459228516e-01 -2.962086163461208344e-02 -2.778212353587150574e-02 2.955159172415733337e-02 -5.334760993719100952e-03 1.465947628021240234e-01 2.106110453605651855e-01 -1.807345002889633179e-01 6.346714496612548828e-02 8.522693999111652374e-03 -2.043697983026504517e-01 2.220042049884796143e-02 4.289687797427177429e-02 7.840742915868759155e-02 1.721260882914066315e-02 4.507539570331573486e-01 1.198070719838142395e-01 -8.641557395458221436e-02 -7.636833190917968750e-02 2.593913674354553223e-01 8.030274510383605957e-02 -1.709480881690979004e-01 2.988212108612060547e-01
-1.782130748033523560e-01 -2.948700189590454102e-01 -2.471182346343994141e-01 6.002729013562202454e-02 -7.007529586553573608e-02 9.459067881107330322e-02 2.026213705539703369e-02 2.967849969863891602e-01 1.707917302846908569e-01 1.256995052099227905e-01 -2.781291259452700615e-03 2.603128850460052490e-01 -9.653491526842117310e-02 -1.479656994342803955e-01 1.327451616525650024e-01 -7.409093528985977173e-02 9.437353163957595825e-02 -1.746380776166915894e-01 1.218062266707420349e-01 -6.445300579071044922e-02 2.968367040157318115e-01 -1.702497154474258423e-02 2.239616960287094116e-01 3.917116820812225342e-01 1.094120219349861145e-01 1.832604594528675079e-02 -7.375402003526687622e-02 1.139003336429595947e-01 2.772167325019836426e-01 2.829955220222473145e-01 -9.518716484308242798e-02 9.828852489590644836e-03
-1.275137960910797119e-01 -1.633812189102172852e-01 1.996599286794662476e-01 1.072066873311996460e-01 5.378684774041175842e-02 1.631181687116622925e-01 2.837475389242172241e-03 -5.240704119205474854e-02 5.220012664794921875e-01 2.621430158615112305e-01 -9.969571977853775024e-02 1.341028958559036255e-01 -2.563978135585784912e-01 -3.603306040167808533e-02 -8.639934659004211426e-02 -8.618150651454925537e-02 -8.135342597961425781e-02 6.647802144289016724e-02 2.989553660154342651e-02 1.465023159980773926e-01 2.957684695720672607e-01 1.113343760371208191e-01 -7.903128862380981445e-02 1.891237795352935791e-01 -2.512255683541297913e-02 -1.297752489335834980e-03 -2.467591166496276855e-01 -2.663322985172271729e-01 3.010413944721221924e-01 1.234803870320320129e-01 -9.000752121210098267e-02 2.576822973787784576e-02
1.135701239109039307e-01 -1.187614053487777710e-01 -2.610569298267364502e-01 -7.900600321590900421e-03 -1.569332033395767212e-01 -7.514106575399637222e-03 -1.943273395299911499e-01 -1.732149422168731689e-01 1.635781228542327881e-01 6.468018144369125366e-02 -1.207669600844383240e-01 -1.523762792348861694e-01 -6.235198676586151123e-02 9.989273548126220703e-02 -9.852283447980880737e-02 2.886758446693420410e-01 -1.113634780049324036e-01 7.959643006324768066e-02 3.719383478164672852e-01 -9.742882847785949707e-02 3.286158433184027672e-03 2.467945963144302368e-01 -2.564898319542407990e-02 1.988644003868103027e-01 4.329024255275726318e-01 1.604656279087066650e-01 -2.285529077053070068e-01 -1.134361922740936279e-01 1.062259357422590256e-02 2.529124319553375244e-01 -1.097208261489868164e-01 -1.209003031253814697e-01
1.586160808801651001e-01 3.477806970477104187e-02 -3.031934797763824463e-01 -1.096379458904266357e-01 -2.861428856849670410e-01 -5.390848591923713684e-02 9.433481097221374512e-02 -1.669891923666000366e-02 1.902918219566345215e-01 3.053726553916931152e-01 -2.317212373018264771e-01 -4.680078104138374329e-02 7.753973454236984253e-02 -1.120638754218816757e-02 1.139805093407630920e-01 2.021280378103256226e-01 -1.109030693769454956e-01 -1.051931306719779968e-01 1.287787854671478271e-01 -2.385172992944717407e-01 -1.388943195343017578e-01 1.175919249653816223e-01 -9.779655188322067261e-02 5.485072359442710876e-02 3.309065997600555420e-01 1.453578621149063110e-01 -2.076120376586914062e-01 -7.952177524566650391e-02 3.605677783489227295e-01 -4.732100293040275574e-02 -2.472147792577743530e-01 1.201628223061561584e-01
-1.958723925054073334e-02 -2.181341201066970825e-01 -1.816754937171936035e-01 6.738119572401046753e-02 -7.183867692947387695e-02 3.293884694576263428e-01 -2.519515715539455414e-02 -2.249155938625335693e-02 2.942607179284095764e-02 -1.979763358831405640e-01 -3.929438814520835876e-02 -3.571404889225959778e-02 -3.833768889307975769e-02 9.922330826520919800e-02 -6.629176437854766846e-02 -1.049497537314891815e-02 -3.388299047946929932e-01 1.997433304786682129e-01 -4.708606749773025513e-02 -2.404486984014511108e-01 9.692357480525970459e-02 -3.030372224748134613e-02 1.580922305583953857e-01 9.097337722778320312e-02 4.009149968624114990e-01 -1.236498951911926270e-01 -2.029609680175781250e-01 -2.679994404315948486e-01 2.306729704141616821e-01 2.882057428359985352e-01 -3.957621753215789795e-03 2.394677549600601196e-01
-1.727719306945800781e-01 -2.808258533477783203e-01 -1.247118264436721802e-01 1.364336907863616943e-01 -3.059529960155487061e-01 1.252701729536056519e-01 1.106352061033248901e-01 2.837419807910919189e-01 6.358536332845687866e-02 1.436708718538284302e-01 6.526971235871315002e-03 1.026687324047088623e-01 -1.316696703433990479e-01 -1.602924615144729614e-01 1.496913284063339233e-01 -2.526805400848388672e-01 9.112686663866043091e-02 2.959079574793577194e-03 5.690961703658103943e-02 -1.653708070516586304e-01 8.173271268606185913e-02 -1.945692114531993866e-02 1.773684918880462646e-01 3.824139833450317383e-01 1.358084976673126221e-01 -1.862561106681823730e-01 -4.554064199328422546e-02 7.192812114953994751e-02 3.098946809768676758e-01 1.444154530763626099e-01 -2.673572897911071777e-01 1.345552653074264526e-01
-2.289306819438934326e-01 -8.430492877960205078e-02 -1.731612235307693481e-01 -1.376415640115737915e-01 -1.012612506747245789e-01 9.143415838479995728e-02 -4.690601490437984467e-04 1.039003282785415649e-01 3.800337016582489014e-01 -9.913310408592224121e-02 -3.089348971843719482e-02 -8.015055209398269653e-02 2.235809862613677979e-01 -2.907814085483551025e-02 4.021416604518890381e-02 1.823699921369552612e-01 -4.075036197900772095e-02 -1.161425560712814331e-01 4.221407175064086914e-01 3.316338732838630676e-02 -1.780952513217926025e-02 2.387675195932388306e-01 1.410336699336767197e-02 3.572914004325866699e-01 2.963846623897552490e-01 -1.162868216633796692e-01 7.007865607738494873e-02 3.077044151723384857e-02 2.231385558843612671e-01 8.205647766590118408e-02 -2.661982178688049316e-01 2.360158786177635193e-02
-2.096396498382091522e-02 -1.805698312819004059e-02 7.776872813701629639e-02 8.023642003536224365e-02 -1.902966350317001343e-01 -4.754364490509033203e-02 1.550889015197753906e-02 4.882775247097015381e-02 1.850878149271011353e-01 2.669321596622467041e-01 -3.820006549358367920e-01 -4.726637899875640869e-02 -2.183391451835632324e-01 -2.405286580324172974e-01 -5.913392826914787292e-02 7.376696914434432983e-02 -2.232477813959121704e-01 1.885190904140472412e-01 3.529999777674674988e-02 2.983177304267883301e-01 1.398477554321289062e-01 1.878632009029388428e-01 -5.800395458936691284e-02 1.207516491413116455e-01 1.834183633327484131e-01 1.600686013698577881e-01 -1.779949367046356201e-01 -2.969082891941070557e-01 2.864792048931121826e-01 2.011645585298538208e-02 2.586437165737152100e-01 2.511658892035484314e-02
-5.254583433270454407e-02 -1.800173223018646240e-01 6.879448145627975464e-02 2.119431048631668091e-01 -3.587636947631835938e-01 9.432680904865264893e-02 -1.618872433900833130e-01 1.331035196781158447e-01 2.273537665605545044e-01 1.130856759846210480e-02 -1.982432603836059570e-01 -1.197068579494953156e-02 1.209954321384429932e-01 3.096346557140350342e-01 8.982095122337341309e-02 4.363018274307250977e-01 -1.235409453511238098e-01 -9.709796309471130371e-02 9.835544973611831665e-02 3.704811632633209229e-02 4.364690929651260376e-02 1.315691024065017700e-01 1.555532515048980713e-01 9.827989339828491211e-02 2.486807852983474731e-01 -2.828360162675380707e-02 -2.309763580560684204e-01 -1.128319054841995239e-01 3.152948915958404541e-01 7.308901846408843994e-02 -7.820788025856018066e-02 7.102727890014648438e-02
-1.038669887930154800e-02 -1.800733357667922974e-01 -7.026720046997070312e-02 1.598575524985790253e-02 -2.682272810488939285e-03 1.916726380586624146e-01 -1.011496484279632568e-01 -2.368258684873580933e-01 2.246952205896377563e-01 -1.850642114877700806e-01 -1.707848012447357178e-01 1.110661868005990982e-02 -1.091129556298255920e-01 -1.001036465167999268e-01 -1.399471163749694824e-01 1.295072734355926514e-01 -2.921560406684875488e-02 6.549262255430221558e-02 -1.281377375125885010e-01 5.753809213638305664e-02 -3.308352082967758179e-02 2.409821152687072754e-01 -5.545628070831298828e-02 5.257762074470520020e-01 4.397540688514709473e-01 1.527792811393737793e-01 -1.433246135711669922e-01 -2.215179204940795898e-01 1.344151049852371216e-01 6.983929872512817383e-02 2.784231118857860565e-02 -1.152607947587966919e-01
-1.999755054712295532e-01 -5.963174626231193542e-02 -8.400393277406692505e-02 2.677623555064201355e-02 -2.806509435176849365e-01 2.768359482288360596e-01 -1.704458445310592651e-01 -4.448002204298973083e-02 1.353268027305603027e-01 -6.908606737852096558e-02 -1.310507021844387054e-02 9.925570338964462280e-02 1.012697070837020874e-01 -2.370114251971244812e-02 2.373928874731063843e-01 4.816819727420806885e-01 -2.535533010959625244e-01 5.338712409138679504e-02 2.098979949951171875e-01 8.301859349012374878e-02 -7.376021146774291992e-02 2.813453972339630127e-01 -1.078609842807054520e-02 1.774587929248809814e-01 2.783913612365722656e-01 3.108069300651550293e-02 -1.799704134464263916e-01 -1.406224370002746582e-01 1.488488167524337769e-01 1.277696341276168823e-01 1.024267524480819702e-01 1.266913115978240967e-01
1.641251593828201294e-01 -1.228422820568084717e-01 -3.172479867935180664e-01 1.689871959388256073e-02 -1.836366802453994751e-01 1.030551567673683167e-01 -8.727089315652847290e-02 1.705729663372039795e-01 1.388396043330430984e-02 1.284692138433456421e-01 -1.857670545578002930e-01 -6.269704550504684448e-02 2.813447117805480957e-01 -1.943745762109756470e-01 1.830238699913024902e-01 1.342067569494247437e-01 -1.930833980441093445e-02 -1.269721686840057373e-01 5.580597743391990662e-02 -2.291685491800308228e-01 -1.323802173137664795e-01 -3.553438559174537659e-02 -1.481658518314361572e-01 1.554685235023498535e-01 2.889233529567718506e-01 6.311624497175216675e-02 -1.221105754375457764e-01 -3.412423133850097656e-01 4.237029254436492920e-01 -1.265197098255157471e-01 -3.132322430610656738e-02 5.953737534582614899e-03
4.869149997830390930e-02 -9.760656207799911499e-02 -1.525454968214035034e-02 -2.807270586490631104e-01 -2.125087678432464600e-01 1.875265389680862427e-01 -7.790698204189538956e-03 1.020913477987051010e-02 -3.196027129888534546e-02 1.971490085124969482e-01 -9.733498096466064453e-02 2.915065288543701172e-01 -1.441035121679306030e-01 -2.133240103721618652e-01 1.354540931060910225e-03 -2.723047137260437012e-01 1.283673793077468872e-01 -4.836060851812362671e-02 3.790215551853179932e-01 -3.644887823611497879e-03 5.182834807783365250e-03 -1.328091770410537720e-01 1.064706519246101379e-01 3.090859651565551758e-01 2.646974027156829834e-01 -5.259890481829643250e-02 -1.827298477292060852e-02 -1.300676763057708740e-01 1.690931916236877441e-01 2.843817174434661865e-01 -2.069942653179168701e-01 1.561696678400039673e-01
3.116810619831085205e-01 -9.419168531894683838e-02 -3.825613558292388916e-01 1.075530052185058594e-01 -3.033406734466552734e-01 -2.126119658350944519e-02 3.285234048962593079e-02 6.152145937085151672e-02 3.007439672946929932e-01 -2.745230309665203094e-02 -6.050590798258781433e-02 -7.537943869829177856e-02 -1.935722231864929199e-01 1.293371319770812988e-01 1.344924569129943848e-01 3.022853136062622070e-01 1.982069611549377441e-01 2.860252857208251953e-01 2.569752633571624756e-01 -7.565701007843017578e-02 1.360622197389602661e-01 1.254474520683288574e-01 -1.579282432794570923e-01 -2.711273171007633209e-02 1.391074061393737793e-01 6.863135844469070435e-02 -7.106104493141174316e-02 -2.681146860122680664e-01 6.542541831731796265e-02 1.248761340975761414e-01 1.331097097136080265e-03 2.946463786065578461e-02
-1.303246766328811646e-01 -1.093938276171684265e-01 -2.536081075668334961e-01 6.879948824644088745e-02 -1.980664879083633423e-01 3.344057127833366394e-02 -1.344172209501266479e-01 2.803106606006622314e-01 5.498442053794860840e-02 2.179955989122390747e-01 -6.232247129082679749e-02 9.284643828868865967e-02 -1.207285225391387939e-01 -1.494312733411788940e-01 1.165185347199440002e-01 -3.730197902768850327e-03 3.180175721645355225e-01 1.767619512975215912e-02 3.693496882915496826e-01 -5.450008437037467957e-02 1.431007832288742065e-01 -1.631206572055816650e-01 3.827908262610435486e-02 1.957100331783294678e-01 1.768450587987899780e-01 1.708014905452728271e-01 -5.990502983331680298e-02 -2.793858945369720459e-01 3.392384052276611328e-01 9.029161930084228516e-02 1.295809000730514526e-01 2.040889859199523926e-01
1.675025443546473980e-03 -2.893995046615600586e-01 1.129578426480293274e-01 2.352103590965270996e-01 -2.441194504499435425e-01 -1.383409202098846436e-01 -1.206167042255401611e-01 -1.827187538146972656e-01 1.409256011247634888e-01 -7.453572750091552734e-02 -1.554583460092544556e-01 -7.856293767690658569e-02 4.682417493313550949e-03 -2.242420464754104614e-01 5.231721792370080948e-03 2.542154490947723389e-01 -2.694027498364448547e-02 1.634007245302200317e-01 -1.483978033065795898e-01 -1.269209235906600952e-01 -9.611497074365615845e-02 -1.898743957281112671e-02 2.025989815592765808e-02 3.340377807617187500e-01 4.655686616897583008e-01 -1.726581454277038574e-01 -1.927781701087951660e-01 -1.207998543977737427e-01 1.897132545709609985e-01 2.127458341419696808e-02 1.696777939796447754e-01 -8.850048296153545380e-03
-1.085814237594604492e-01 -1.114590540528297424e-01 1.665364764630794525e-02 -3.129355609416961670e-02 -2.803589403629302979e-01 1.750969439744949341e-01 1.140189021825790405e-01 -9.473518282175064087e-02 3.439075052738189697e-01 -8.621986210346221924e-02 -2.144139260053634644e-01 -3.412843495607376099e-02 -3.398466408252716064e-01 -1.334478110074996948e-01 5.243820697069168091e-02 -6.485187914222478867e-04 1.331360191106796265e-01 9.629561007022857666e-02 -1.279557347297668457e-01 1.157608479261398315e-01 3.658188283443450928e-01 8.231823891401290894e-02 -1.405095160007476807e-01 2.867463231086730957e-01 3.035404384136199951e-01 -1.661702990531921387e-01 -1.442690640687942505e-01 -8.505555987358093262e-02 1.462664455175399780e-01 1.200401857495307922e-01 6.883868016302585602e-03 -2.267399281263351440e-01
-1.201305463910102844e-01 -1.181692034006118774e-01 -2.451045662164688110e-01 -9.562398493289947510e-02 -5.376366898417472839e-02 7.865739613771438599e-02 -6.038896739482879639e-03 1.096279621124267578e-01 4.188275039196014404e-01 -4.098739847540855408e-02 8.839943259954452515e-02 1.899473816156387329e-01 1.009698882699012756e-01 -9.011194854974746704e-02 1.074312850832939148e-01 3.046106398105621338e-01 1.286830008029937744e-02 4.250027611851692200e-02 4.045107960700988770e-01 1.828221976757049561e-01 4.473089054226875305e-02 1.858797967433929443e-01 -1.225564926862716675e-01 3.600493669509887695e-01 2.759537100791931152e-01 -1.652512401342391968e-01 -3.447153046727180481e-02 1.170670464634895325e-01 1.545465439558029175e-01 -7.819485664367675781e-02 -9.172963351011276245e-02 2.489242330193519592e-02
-2.429709397256374359e-02 -4.659423604607582092e-02 -3.045848608016967773e-01 -6.580155342817306519e-02 -6.690593808889389038e-02 1.916055083274841309e-01 2.918704450130462646e-01 2.236672490835189819e-01 1.544543653726577759e-01 1.658693850040435791e-01 -1.913338601589202881e-01 -1.275073885917663574e-01 -1.593811064958572388e-01 -2.135132998228073120e-01 -4.537331685423851013e-02 -6.073396652936935425e-02 -2.306282967329025269e-01 -8.897593617439270020e-02 2.793036028742790222e-02 1.097988635301589966e-01 2.694628834724426270e-01 7.897132635116577148e-02 -8.189269155263900757e-02 -2.270232699811458588e-02 1.657654345035552979e-01 -2.037146873772144318e-02 -5.654691159725189209e-02 -2.148763388395309448e-01 4.375976920127868652e-01 8.836393803358078003e-02 -1.630171537399291992e-01 2.821550667285919189e-01
-5.168282240629196167e-02 -3.223264962434768677e-02 -2.089469581842422485e-01 2.282438427209854126e-01 -2.795877158641815186e-01 1.103820875287055969e-01 3.918658196926116943e-02 8.664600551128387451e-02 2.221949771046638489e-02 2.765926122665405273e-01 -1.790447831153869629e-01 1.177236139774322510e-01 -2.128099650144577026e-01 7.492563873529434204e-02 3.799064457416534424e-01 -8.516886830329895020e-02 -7.268350571393966675e-02 1.656923815608024597e-02 -1.551350057125091553e-01 4.268032684922218323e-02 1.667439788579940796e-01 -6.641272455453872681e-02 2.485117912292480469e-01 3.633431196212768555e-01 1.472299247980117798e-01 -7.914731651544570923e-02 -6.833167374134063721e-02 -4.925055801868438721e-02 2.673485279083251953e-01 4.808460175991058350e-02 -2.267687171697616577e-01 2.409522384405136108e-01
8.646727353334426880e-02 -1.057312786579132080e-01 -2.737677395343780518e-01 -2.029509246349334717e-01 -2.006186693906784058e-01 2.089821994304656982e-01 -1.147698834538459778e-01 3.033786714076995850e-01 -6.247521936893463135e-02 3.921209275722503662e-01 -2.045016437768936157e-01 7.424642890691757202e-02 -9.544020891189575195e-02 -1.603790819644927979e-01 3.158103823661804199e-01 1.563969850540161133e-01 -3.559701517224311829e-02 9.291857481002807617e-02 2.337182639166712761e-03 -6.432098895311355591e-02 -9.389714896678924561e-02 4.188827425241470337e-02 -1.416405886411666870e-01 1.317299008369445801e-01 2.945315539836883545e-01 2.573434114456176758e-01 -1.216577515006065369e-01 -5.476117506623268127e-02 2.532989978790283203e-01 3.975103050470352173e-02 -1.158383935689926147e-01 -9.475174359977245331e-03
-9.919705986976623535e-02 -3.921719491481781006e-01 -3.281409144401550293e-01 -1.895853430032730103e-01 -3.170698583126068115e-01 6.311931461095809937e-02 -1.627815216779708862e-01 -3.582729399204254150e-01 5.162963643670082092e-02 -6.247206777334213257e-02 8.905809372663497925e-02 -3.118296861648559570e-01 -2.056480199098587036e-01 -7.342646364122629166e-03 7.465587463229894638e-03 9.307199157774448395e-03 -4.074948653578758240e-02 8.513528853654861450e-02 -4.256300255656242371e-02 -1.499889642000198364e-01 2.687195874750614166e-02 1.557861715555191040e-01 1.414508223533630371e-01 2.254108190536499023e-01 2.702319324016571045e-01 -3.669651597738265991e-02 -1.916683167219161987e-01 -3.893890604376792908e-02 6.870770454406738281e-02 1.232360210269689560e-02 -1.737165004014968872e-01 -4.940585419535636902e-02
-1.206781417131423950e-01 -2.797809243202209473e-01 -3.101491332054138184e-01 1.880229711532592773e-01 -1.193465366959571838e-01 9.958890080451965332e-02 4.514433816075325012e-02 3.121745586395263672e-01 2.082116305828094482e-01 2.512518502771854401e-02 -1.049285605549812317e-01 1.499801725149154663e-01 -6.926713138818740845e-02 -2.408563345670700073e-01 1.019449010491371155e-01 -1.976901143789291382e-01 1.274704635143280029e-01 3.244448825716972351e-02 3.906368743628263474e-03 -1.274489909410476685e-01 2.029011547565460205e-01 -7.020358741283416748e-02 2.606895864009857178e-01 3.895524144172668457e-01 2.297732047736644745e-02 -1.643109023571014404e-01 -9.836437553167343140e-02 -1.593133085407316685e-03 2.190078943967819214e-01 1.627151221036911011e-01 -1.809875220060348511e-01 1.357271969318389893e-01
-6.094645336270332336e-02 1.353125274181365967e-01 -2.080487608909606934e-01 1.443021148443222046e-01 -2.366857528686523438e-01 1.113827154040336609e-01 1.308117657899856567e-01 2.960228025913238525e-01 -1.118332426995038986e-02 -8.562771975994110107e-02 -5.705934017896652222e-03 2.572529613971710205e-01 4.177878051996231079e-02 -5.169742181897163391e-02 1.594897359609603882e-01 -3.069902658462524414e-01 1.696907877922058105e-01 7.487495243549346924e-02 2.009526938199996948e-01 -1.091582700610160828e-01 2.243105918169021606e-01 9.356696158647537231e-03 1.853396296501159668e-01 2.545922100543975830e-01 1.794591397047042847e-01 -1.884823590517044067e-01 -2.316783741116523743e-02 8.550151437520980835e-02 3.775766193866729736e-01 9.798797219991683960e-02 -2.137405276298522949e-01 1.823057979345321655e-01
5.729706585407257080e-02 4.727461375296115875e-03 -3.184892535209655762e-01 -1.657568812370300293e-01 -1.679873615503311157e-01 2.672405838966369629e-01 -8.909399062395095825e-02 2.034869939088821411e-01 -2.756465226411819458e-02 2.568490207195281982e-01 -2.346389293670654297e-01 1.131269559264183044e-01 6.083113141357898712e-03 -1.393474638462066650e-01 1.904604434967041016e-01 2.227508425712585449e-01 -9.549840539693832397e-02 -2.601034566760063171e-02 3.435050696134567261e-02 -1.818241328001022339e-01 2.747170440852642059e-02 1.558627933263778687e-01 -5.294696614146232605e-02 1.120551526546478271e-01 4.168714880943298340e-01 2.753562629222869873e-01 -3.660926595330238342e-04 -2.083131819963455200e-01 2.991407811641693115e-01 1.767698116600513458e-02 -1.030279770493507385e-01 -3.187181428074836731e-02
1.697751581668853760e-01 -1.297424733638763428e-01 -2.786554098129272461e-01 3.716554492712020874e-02 -2.147638201713562012e-01 1.198356673121452332e-01 -2.130874618887901306e-02 1.939201354980468750e-01 4.658289253711700439e-03 2.042396366596221924e-01 -2.429263889789581299e-01 -8.517241477966308594e-02 2.066463530063629150e-01 1.995880529284477234e-02 1.369158625602722168e-01 2.178505361080169678e-01 -2.200177311897277832e-01 -2.922043949365615845e-02 8.478517830371856689e-02 -2.759602963924407959e-01 -4.648185800760984421e-03 1.270014643669128418e-01 -1.131679192185401917e-01 1.845984160900115967e-01 2.963950932025909424e-01 2.017511874437332153e-01 -2.008792608976364136e-01 -2.264366149902343750e-01 3.663954138755798340e-01 -7.057929784059524536e-02 -1.979195326566696167e-02 6.343349814414978027e-02
-1.285437643527984619e-01 -2.048924267292022705e-01 -6.726777553558349609e-02 -4.159813001751899719e-02 -1.412457674741744995e-01 2.321191690862178802e-02 -2.034969180822372437e-01 -2.493721693754196167e-01 -1.159603074193000793e-01 -1.451394259929656982e-01 -2.652840018272399902e-01 -4.488275200128555298e-02 -2.026223838329315186e-01 -6.625755876302719116e-02 -6.082857027649879456e-02 -1.542895585298538208e-01 1.085725128650665283e-01 2.097602039575576782e-01 2.120382189750671387e-01 -3.400253877043724060e-02 1.270209103822708130e-01 8.893463760614395142e-02 -1.239310130476951599e-01 1.443474888801574707e-01 3.824553787708282471e-01 1.866143196821212769e-01 -3.188574314117431641e-01 1.472753137350082397e-01 3.073646724224090576e-01 -3.877240791916847229e-02 -1.465235352516174316e-01 2.173815816640853882e-01
-5.661319196224212646e-02 -1.422969624400138855e-02 -2.709746956825256348e-01 4.360003396868705750e-02 -2.836519479751586914e-01 1.236065104603767395e-01 4.779998958110809326e-02 1.620273441076278687e-01 1.749258339405059814e-01 4.449809789657592773e-01 9.184309281408786774e-03 1.983162946999073029e-02 -3.661299049854278564e-01 -1.420405320823192596e-02 2.045620381832122803e-01 1.570867002010345459e-01 -2.336322516202926636e-01 -9.682213515043258667e-02 -2.910840325057506561e-02 8.830161392688751221e-02 1.298698186874389648e-01 3.944692015647888184e-02 1.397314965724945068e-01 4.134973138570785522e-02 2.544699013233184814e-01 -1.882506161928176880e-01 4.659730195999145508e-02 -8.942168205976486206e-02 3.460851609706878662e-01 6.452403217554092407e-02 -1.202754750847816467e-01 7.813195884227752686e-02
1.640143096446990967e-01 -9.835986793041229248e-02 -3.272619470953941345e-02 -1.239505633711814880e-01 6.597667187452316284e-02 6.557877361774444580e-02 -3.427002578973770142e-03 -1.419215351343154907e-01 2.212290167808532715e-01 -4.091253131628036499e-02 -7.237187027931213379e-02 1.708148978650569916e-02 -2.995800971984863281e-01 -2.535507977008819580e-01 6.512875109910964966e-02 1.440278887748718262e-01 3.994994610548019409e-02 1.573329865932464600e-01 3.548100963234901428e-02 -5.529919266700744629e-02 3.820794224739074707e-01 1.618013530969619751e-01 -2.341754585504531860e-01 3.538663089275360107e-01 4.773579537868499756e-01 -1.605070680379867554e-01 -7.179003953933715820e-02 -1.854971647262573242e-01 4.210473969578742981e-02 -1.781907118856906891e-02 6.951528787612915039e-02 2.475685672834515572e-03
1.346258670091629028e-01 -8.646851778030395508e-02 -1.648841202259063721e-01 -2.219309657812118530e-01 -6.316839903593063354e-02 1.174979656934738159e-01 -9.820684045553207397e-02 -1.768574267625808716e-01 -4.481310769915580750e-02 1.937875300645828247e-01 2.335875853896141052e-02 -2.231118083000183105e-01 6.415695697069168091e-02 -9.972612559795379639e-02 5.029752478003501892e-02 2.002389635890722275e-03 -2.057645320892333984e-01 1.262862533330917358e-01 3.485184311866760254e-01 -1.482220888137817383e-01 1.209748163819313049e-01 9.721771813929080963e-03 3.018323183059692383e-01 3.333371877670288086e-01 9.273444861173629761e-02 4.029369447380304337e-03 -2.117261290550231934e-01 -2.323946207761764526e-01 3.799767494201660156e-01 7.833823561668395996e-02 -2.088474482297897339e-01 -1.118153259158134460e-01
7.580035924911499023e-02 -1.709445267915725708e-01 -1.896052956581115723e-01 -1.242934074252843857e-02 -1.457173228263854980e-01 8.530122041702270508e-02 -4.637952893972396851e-02 -8.470562845468521118e-02 3.790341019630432129e-01 1.395507901906967163e-01 -1.974243372678756714e-01 9.046240011230111122e-04 -1.148063093423843384e-01 -2.031862139701843262e-01 -2.264384776353836060e-01 1.712877601385116577e-01 3.988170623779296875e-02 -2.840756475925445557e-01 2.068117856979370117e-01 -8.090426772832870483e-02 -1.145866587758064270e-01 -2.649180293083190918e-01 -9.993733465671539307e-02 2.252478152513504028e-01 9.756795316934585571e-02 -2.890620008111000061e-02 -1.350148916244506836e-01 -9.311124682426452637e-03 4.384097754955291748e-01 -6.131488457322120667e-02 -2.114331573247909546e-01 -9.441952407360076904e-02
9.195777773857116699e-02 -9.488178789615631104e-02 -3.375698924064636230e-01 -5.340537056326866150e-02 -1.417434513568878174e-01 1.539659500122070312e-01 -1.060835346579551697e-01 7.065901160240173340e-02 7.193984091281890869e-02 1.358215063810348511e-01 -1.423314660787582397e-01 -7.489454001188278198e-02 2.967148125171661377e-01 -5.596388876438140869e-02 1.223948299884796143e-01 2.685650289058685303e-01 -1.480238586664199829e-01 2.623382490128278732e-03 1.773434877395629883e-01 -3.112810552120208740e-01 -1.499503701925277710e-01 3.679474443197250366e-02 -1.435130238533020020e-01 1.093179360032081604e-01 3.480336964130401611e-01 1.299385577440261841e-01 -1.532643288373947144e-01 -8.174204081296920776e-02 4.346984028816223145e-01 -1.173305809497833252e-01 1.563905179500579834e-02 1.077197771519422531e-02
-1.982868909835815430e-01 -2.109737992286682129e-01 -6.763962656259536743e-02 -1.326671987771987915e-02 -6.248026341199874878e-02 1.992212384939193726e-01 -1.985178887844085693e-01 -1.471753418445587158e-01 -5.642154440283775330e-02 -6.664607673883438110e-02 -1.220500282943248749e-02 -2.622294425964355469e-01 -4.444080591201782227e-02 -2.140044867992401123e-01 4.205477982759475708e-02 -1.487525105476379395e-01 8.247116953134536743e-02 3.200875818729400635e-01 1.552077084779739380e-01 2.075085230171680450e-02 2.192112617194652557e-02 9.836318343877792358e-02 -2.428350150585174561e-01 2.590167224407196045e-01 3.268801271915435791e-01 3.564498573541641235e-02 -2.367143034934997559e-01 2.534019947052001953e-02 3.304636478424072266e-01 9.683799743652343750e-02 -1.320395022630691528e-01 2.962165772914886475e-01
-8.289303630590438843e-02 -2.818817496299743652e-01 -1.844355314970016479e-01 8.679687976837158203e-02 -2.439642101526260376e-01 1.636070609092712402e-01 2.173048257827758789e-01 9.470604360103607178e-02 -4.269085451960563660e-02 8.509884774684906006e-02 -8.980780839920043945e-02 9.579307585954666138e-02 -1.891523152589797974e-01 -3.128740191459655762e-01 4.859572276473045349e-02 -1.168717890977859497e-01 2.522566020488739014e-01 -4.037288576364517212e-02 1.687021106481552124e-01 -7.183344662189483643e-02 1.903184056282043457e-01 -1.591131985187530518e-01 1.972725987434387207e-01 3.152396976947784424e-01 2.562310397624969482e-01 1.490081846714019775e-01 -1.364798098802566528e-01 -2.813150174915790558e-02 2.382504343986511230e-01 1.676184982061386108e-01 7.659427076578140259e-02 2.386068254709243774e-01
-1.832563057541847229e-02 -1.111451983451843262e-01 -2.249148488044738770e-01 1.351805776357650757e-01 -1.038041412830352783e-01 -5.964365974068641663e-02 -1.132516413927078247e-01 1.732169836759567261e-01 1.185515616089105606e-02 3.407867252826690674e-01 -4.642728343605995178e-02 2.137349694967269897e-01 -1.242945641279220581e-01 4.578959196805953979e-02 2.100973874330520630e-01 1.707350611686706543e-01 -5.839105322957038879e-02 1.771068423986434937e-01 -1.312046498060226440e-01 7.784754782915115356e-02 3.792057633399963379e-01 -7.554807513952255249e-02 1.895930767059326172e-01 2.758381068706512451e-01 2.677368223667144775e-01 8.273583650588989258e-02 -2.115693688392639160e-02 6.062782928347587585e-02 3.663493990898132324e-01 1.236535087227821350e-01 -1.763904243707656860e-01 1.532353460788726807e-01
-6.669871509075164795e-02 -1.987727433443069458e-01 -1.399938389658927917e-02 1.841957271099090576e-01 -4.668742045760154724e-02 6.842484325170516968e-02 -1.010457798838615417e-02 -3.075660020112991333e-02 1.254326701164245605e-01 -2.302920520305633545e-01 -8.043075911700725555e-03 3.384775295853614807e-02 7.814021408557891846e-02 4.579876735806465149e-02 1.766300052404403687e-01 4.326110780239105225e-01 -1.329888850450515747e-01 -1.291756480932235718e-01 1.433070600032806396e-01 -6.620546430349349976e-02 2.670599520206451416e-01 1.969737261533737183e-01 4.385872185230255127e-02 1.608016043901443481e-01 3.402529656887054443e-01 1.555930674076080322e-01 -4.297031760215759277e-01 -1.112919300794601440e-01 2.838922739028930664e-01 5.639469251036643982e-03 -3.184445202350616455e-02 -4.036343470215797424e-02
-1.132939085364341736e-01 -3.854593038558959961e-01 -8.629126101732254028e-02 -1.185898631811141968e-01 4.408986866474151611e-02 3.258657455444335938e-01 2.216508798301219940e-02 9.246575087308883667e-02 2.902728691697120667e-02 1.071175187826156616e-01 -1.508155018091201782e-01 1.108746528625488281e-01 -8.949179947376251221e-02 -2.247610390186309814e-01 1.080422550439834595e-01 6.575872655957937241e-03 1.980338692665100098e-01 -1.970815360546112061e-01 3.430828452110290527e-01 -1.472540795803070068e-01 2.462728023529052734e-01 -2.797192707657814026e-02 -2.769066207110881805e-02 2.585368156433105469e-01 3.013297617435455322e-01 -4.188323020935058594e-02 6.371127068996429443e-02 1.051945053040981293e-02 1.796133220195770264e-01 1.773514896631240845e-01 -1.356138102710247040e-02 2.742143869400024414e-01
6.863658875226974487e-02 1.480346620082855225e-01 2.521115355193614960e-02 2.752880752086639404e-02 -2.112114131450653076e-01 2.046041935682296753e-02 -1.326972097158432007e-01 2.691432237625122070e-01 2.298159152269363403e-01 7.313723117113113403e-02 -3.727562129497528076e-01 -1.153945997357368469e-01 -7.169916294515132904e-03 -1.637179255485534668e-01 5.852740630507469177e-02 -3.709879890084266663e-02 1.189294084906578064e-01 -3.992632031440734863e-03 6.499893963336944580e-02 -7.301323860883712769e-02 1.691745519638061523e-01 2.493568807840347290e-01 -6.329821422696113586e-03 9.328631311655044556e-02 2.374969422817230225e-01 3.855330944061279297e-01 3.599269315600395203e-02 -2.489080652594566345e-02 5.116106867790222168e-01 -1.462278608232736588e-02 -4.425349086523056030e-02 -2.628544159233570099e-02
-5.536638200283050537e-02 -3.641265034675598145e-01 -3.509992361068725586e-01 5.046837776899337769e-02 -2.153115570545196533e-01 -6.227591261267662048e-02 -2.681377828121185303e-01 -1.824854165315628052e-01 2.261001616716384888e-01 9.188078343868255615e-02 1.837652176618576050e-01 1.049351915717124939e-01 1.716824993491172791e-02 -1.711876243352890015e-01 2.590671479701995850e-01 1.454137861728668213e-01 -2.351484820246696472e-02 5.532702431082725525e-02 1.044723391532897949e-01 -1.328871957957744598e-02 1.563031971454620361e-01 -1.786808371543884277e-01 2.139625251293182373e-01 2.442966550588607788e-01 1.933945119380950928e-01 2.305486202239990234e-01 -1.943826526403427124e-01 -1.444115787744522095e-01 4.760162159800529480e-02 -1.150179505348205566e-01 -1.383650600910186768e-01 2.451357617974281311e-02
1.046173498034477234e-01 -1.259200423955917358e-01 -1.211854293942451477e-01 -6.293330341577529907e-02 -5.451287627220153809e-01 1.352292150259017944e-01 1.939446777105331421e-01 6.617905944585800171e-02 3.458372354507446289e-01 1.750333309173583984e-01 -6.316058337688446045e-02 -2.247591502964496613e-02 1.141300201416015625e-01 1.970960795879364014e-01 7.261865772306919098e-03 -4.838726297020912170e-02 2.381175011396408081e-01 4.758871346712112427e-02 -7.278882712125778198e-02 3.139900416135787964e-02 1.368033736944198608e-01 -6.707644462585449219e-02 -1.685530990362167358e-01 -7.840241305530071259e-03 2.055467665195465088e-01 -4.913401976227760315e-02 -3.327443301677703857e-01 2.501459792256355286e-02 4.272821545600891113e-02 -4.740910232067108154e-02 -3.099602758884429932e-01 1.225298568606376648e-01
2.185028493404388428e-01 -2.250166684389114380e-01 -3.787169456481933594e-01 4.325339198112487793e-02 -1.863222122192382812e-01 2.789871953427791595e-02 -1.102523952722549438e-01 3.514952212572097778e-02 9.266731888055801392e-02 1.679824292659759521e-01 -1.465940028429031372e-01 -2.012014389038085938e-02 1.991586685180664062e-01 -8.609806001186370850e-02 1.890676468610763550e-01 2.687470316886901855e-01 -9.238170087337493896e-02 -8.551738411188125610e-02 7.179009262472391129e-03 -3.143978416919708252e-01 -5.322777852416038513e-02 5.103189870715141296e-02 -1.447260975837707520e-01 2.192018777132034302e-01 1.872334629297256470e-01 1.368923187255859375e-01 -2.398928999900817871e-01 -2.402385883033275604e-02 3.695835769176483154e-01 -1.779280006885528564e-01 -1.180350780487060547e-01 1.020327433943748474e-01
-2.642533183097839355e-01 -1.878805011510848999e-01 8.544731885194778442e-02 5.739436950534582138e-03 -2.431852072477340698e-01 8.616884797811508179e-02 -1.501892060041427612e-01 -2.044278234243392944e-01 3.081614673137664795e-01 -4.619679600000381470e-02 -2.026745676994323730e-01 8.100169152021408081e-02 1.534247398376464844e-01 1.133586093783378601e-01 1.213078871369361877e-01 3.036380112171173096e-01 -2.044335007667541504e-01 3.280817763879895210e-03 1.869496703147888184e-01 -1.460317522287368774e-01 1.158156991004943848e-01 4.088638722896575928e-02 1.441910862922668457e-01 1.657783091068267822e-01 2.281764298677444458e-01 6.442375481128692627e-02 -2.944137752056121826e-01 -5.708014965057373047e-02 2.019766718149185181e-01 1.375377774238586426e-01 -1.054517775774002075e-01 3.002780079841613770e-01
1.214097999036312103e-02 -3.303949534893035889e-02 -5.826391279697418213e-02 -1.360954195261001587e-01 -1.261845231056213379e-01 8.440238982439041138e-02 -4.621133580803871155e-02 -2.621117532253265381e-01 5.691002607345581055e-01 -4.722306504845619202e-02 -4.747682437300682068e-02 7.003439217805862427e-02 -2.033297717571258545e-01 -1.415747851133346558e-01 5.465101078152656555e-02 1.035963296890258789e-01 2.006002068519592285e-01 -5.068153142929077148e-02 1.430559307336807251e-01 1.579387485980987549e-01 -1.404044404625892639e-02 2.943348884582519531e-01 -7.760365307331085205e-02 7.341994345188140869e-02 4.642553627490997314e-01 6.834770739078521729e-02 -2.278180606663227081e-02 -1.466840356588363647e-01 2.382747083902359009e-02 1.311429142951965332e-01 -1.107947751879692078e-01 1.258867830038070679e-01
-2.286200076341629028e-01 -1.796559840440750122e-01 -2.126863449811935425e-01 -6.148099526762962341e-02 -1.262012720108032227e-01 1.569658964872360229e-01 -1.380057483911514282e-01 8.352845907211303711e-02 2.948188781738281250e-01 3.607824444770812988e-02 -7.194238156080245972e-02 5.165933817625045776e-02 2.098191678524017334e-01 3.184112533926963806e-02 1.440083831548690796e-01 4.322664737701416016e-01 -2.091841539368033409e-03 4.445742443203926086e-02 3.204515278339385986e-01 1.358408480882644653e-01 2.900391072034835815e-02 1.566119790077209473e-01 -2.672222442924976349e-02 3.148642480373382568e-01 2.367093414068222046e-01 -1.031216457486152649e-01 7.905795425176620483e-02 1.684728264808654785e-01 3.009649813175201416e-01 -7.848531007766723633e-03 -1.040222346782684326e-01 -7.278937380760908127e-03
-1.620743870735168457e-01 -2.310695648193359375e-01 8.823912590742111206e-02 1.108160689473152161e-01 1.164130270481109619e-01 1.867227256298065186e-01 -1.598079651594161987e-01 -2.279331386089324951e-01 7.947258651256561279e-02 -1.022230926901102066e-02 2.290932694450020790e-03 -1.353314667940139771e-01 -5.082121863961219788e-02 -9.846010059118270874e-02 -1.461426727473735809e-02 -1.440763920545578003e-01 -3.902147337794303894e-02 8.057743310928344727e-02 1.661095768213272095e-01 4.201686754822731018e-02 1.751460880041122437e-01 1.175317689776420593e-01 -7.985607534646987915e-02 2.025373280048370361e-01 3.691484332084655762e-01 -3.835822269320487976e-02 -3.352425992488861084e-01 6.956785172224044800e-02 3.388783931732177734e-01 1.144185662269592285e-01 -2.874479591846466064e-01 3.486932516098022461e-01
2.310029603540897369e-02 -1.186532676219940186e-01 -3.364341855049133301e-01 7.985532283782958984e-02 -3.371390998363494873e-01 1.304196417331695557e-01 -5.049870163202285767e-02 1.085354164242744446e-01 1.439167857170104980e-01 3.829454779624938965e-01 -2.418125420808792114e-01 1.904893964529037476e-01 8.321560919284820557e-03 -1.975256651639938354e-01 1.264902800321578979e-01 -3.410558775067329407e-02 5.330483987927436829e-02 -8.139149844646453857e-02 1.894880682229995728e-01 -2.908653020858764648e-01 -6.997094303369522095e-02 3.313658013939857483e-02 -1.153276413679122925e-01 -1.172650903463363647e-01 2.024019062519073486e-01 -1.946958005428314209e-01 2.360024489462375641e-02 -8.965363726019859314e-03 3.530523478984832764e-01 9.544572979211807251e-02 -1.146842762827873230e-01 -1.140825822949409485e-01
1.683597713708877563e-01 -3.783432766795158386e-02 -2.786118984222412109e-01 -2.917566299438476562e-01 -2.917657494544982910e-01 2.041231095790863037e-01 -8.436318486928939819e-02 2.595762014389038086e-01 -6.045125052332878113e-02 3.114594817161560059e-01 -1.600852310657501221e-01 1.532197892665863037e-01 -1.308214943856000900e-02 -1.216611936688423157e-01 3.118939995765686035e-01 1.920026093721389771e-01 -6.735259294509887695e-02 9.801445156335830688e-02 5.297113955020904541e-02 -9.380679577589035034e-02 -5.056197405792772770e-04 5.800061672925949097e-02 -1.394392400979995728e-01 8.201893419027328491e-02 2.372959703207015991e-01 2.348971664905548096e-01 -1.686870306730270386e-01 -1.263562589883804321e-01 2.927804291248321533e-01 4.828454926609992981e-02 -8.344274014234542847e-02 -3.317915275692939758e-02
3.253956735134124756e-01 5.882700905203819275e-03 -1.406710296869277954e-01 -1.455757468938827515e-01 -4.006710648536682129e-01 2.947717905044555664e-01 -6.063689291477203369e-02 -1.627382785081863403e-01 3.268446326255798340e-01 7.813502452336251736e-04 -9.966594725847244263e-02 4.479655623435974121e-02 8.957078680396080017e-03 1.616718024015426636e-01 9.956312179565429688e-02 1.269104182720184326e-01 1.623988449573516846e-01 1.334672272205352783e-01 2.366198450326919556e-01 9.482624381780624390e-02 3.410823345184326172e-01 8.206949383020401001e-02 -1.564633250236511230e-01 2.490487694740295410e-01 1.263757497072219849e-01 -4.867335408926010132e-02 -8.297842741012573242e-02 -7.864286750555038452e-02 -9.085838100872933865e-04 1.978077292442321777e-01 -1.231905445456504822e-01 -6.908670999109745026e-03
-1.669104695320129395e-01 -1.058617159724235535e-01 -1.652589738368988037e-01 -2.404143474996089935e-02 -2.538309693336486816e-01 1.216657608747482300e-01 -2.771969139575958252e-01 -2.077480256557464600e-01 5.677448958158493042e-02 -1.636926680803298950e-01 -1.387604027986526489e-01 -1.386149376630783081e-01 -1.665517985820770264e-01 -2.010644823312759399e-01 -2.292999764904379845e-03 -3.732077777385711670e-02 1.709740012884140015e-01 3.567096889019012451e-01 2.987069189548492432e-01 3.154310584068298340e-02 -4.056577757000923157e-02 1.059761196374893188e-01 -3.373622149229049683e-02 1.495265662670135498e-01 2.348925620317459106e-01 -5.704272538423538208e-03 -3.493502736091613770e-01 -4.280203138478100300e-04 1.516459882259368896e-01 1.531666889786720276e-02 -9.074370563030242920e-02 3.224560618400573730e-01
-3.926660418510437012e-01 -1.256630420684814453e-01 -2.355098128318786621e-01 7.711621373891830444e-02 -2.677456438541412354e-01 -1.265001744031906128e-01 -1.262496560811996460e-01 3.267436102032661438e-02 8.328903466463088989e-02 8.934239298105239868e-02 -2.419665157794952393e-01 2.009539902210235596e-01 9.580373018980026245e-02 4.828472435474395752e-02 2.460999637842178345e-01 2.646643817424774170e-01 1.522414833307266235e-01 1.200839057564735413e-01 6.237690895795822144e-02 3.185731917619705200e-02 2.182433754205703735e-01 4.003912955522537231e-02 1.908760368824005127e-01 1.116968039423227310e-02 1.051247492432594299e-01 2.654058039188385010e-01 -2.696428894996643066e-01 -7.317978888750076294e-02 1.107963994145393372e-01 -1.111975386738777161e-01 -2.320732623338699341e-01 2.039465606212615967e-01
3.559014201164245605e-02 -1.337910145521163940e-01 -2.571752108633518219e-02 9.524771012365818024e-03 -6.047113612294197083e-02 3.156135678291320801e-01 -1.207163371145725250e-02 -1.158035919070243835e-01 4.853391349315643311e-01 -5.658902227878570557e-02 1.556114386767148972e-02 -3.453291207551956177e-02 -2.102903872728347778e-01 -1.231887340545654297e-01 9.212315082550048828e-02 -1.606992334127426147e-01 -1.884784251451492310e-01 -3.440988063812255859e-02 6.463241577148437500e-02 -3.503326773643493652e-01 1.085857897996902466e-01 1.296416074037551880e-01 2.368114739656448364e-01 -1.109113218262791634e-03 3.765484988689422607e-01 6.935105472803115845e-02 -1.887133717536926270e-01 1.102649345993995667e-01 1.532497555017471313e-01 1.222752630710601807e-01 -2.163609266281127930e-01 3.796634450554847717e-02
-1.413415670394897461e-01 -2.855900526046752930e-01 -1.681785583496093750e-01 1.574916690587997437e-01 -2.222997993230819702e-01 1.708838790655136108e-01 9.636837989091873169e-02 7.429836690425872803e-02 -5.416026711463928223e-02 1.164675801992416382e-01 -7.413673400878906250e-02 2.238134443759918213e-01 -1.822875738143920898e-01 -2.501515746116638184e-01 4.258460178971290588e-02 -8.176768571138381958e-02 2.578437328338623047e-01 -3.634286671876907349e-02 1.857579946517944336e-01 6.215184181928634644e-02 2.032769024372100830e-01 -1.142500936985015869e-01 1.198995187878608704e-01 2.724258005619049072e-01 2.559022903442382812e-01 1.138233840465545654e-01 -1.313378512859344482e-01 -3.995557129383087158e-02 2.799804806709289551e-01 1.504223346710205078e-01 1.145190447568893433e-01 3.391152322292327881e-01
-7.835695892572402954e-02 -2.144016921520233154e-01 -2.573121786117553711e-01 -5.623212084174156189e-02 -3.052707016468048096e-01 1.973462700843811035e-01 -1.386082917451858521e-02 1.616690456867218018e-01 1.578870415687561035e-01 1.946489661931991577e-01 -2.380678355693817139e-01 -4.604977369308471680e-02 -2.980037629604339600e-01 -2.065449953079223633e-01 1.134527921676635742e-01 1.515328437089920044e-01 7.895082980394363403e-02 -2.822302877902984619e-01 1.219760105013847351e-01 -1.486228108406066895e-01 -1.065425872802734375e-01 -1.053516939282417297e-01 -5.103961098939180374e-03 2.177839875221252441e-01 1.544662117958068848e-01 4.702720418572425842e-02 -1.022374480962753296e-01 7.400885969400405884e-02 4.092513322830200195e-01 -5.050039384514093399e-03 -6.081720069050788879e-02 -1.586478948593139648e-01
-4.569187760353088379e-02 -1.774422079324722290e-01 -3.117499053478240967e-01 -8.625761419534683228e-02 -2.691187560558319092e-01 2.524671256542205811e-01 -9.937149472534656525e-03 1.608556658029556274e-01 3.049821853637695312e-01 1.375700831413269043e-01 -2.386482506990432739e-01 6.112266331911087036e-02 -4.689081385731697083e-02 -1.892913430929183960e-01 -3.147749975323677063e-02 1.911802291870117188e-01 2.391250990331172943e-02 -2.760381698608398438e-01 1.731293052434921265e-01 -2.291946411132812500e-01 -6.754151731729507446e-02 -1.211862787604331970e-01 -4.569116979837417603e-02 1.714105159044265747e-01 2.070149183273315430e-01 -2.418822422623634338e-02 3.144930815324187279e-03 -1.282106488943099976e-01 3.797653317451477051e-01 2.080612815916538239e-02 -1.147615313529968262e-01 -1.541366726160049438e-01
-1.016008853912353516e-01 4.977968707680702209e-02 -2.251246869564056396e-01 -2.478248476982116699e-01 -3.521955907344818115e-01 3.044740557670593262e-01 1.710264533758163452e-01 1.397550404071807861e-01 2.705351449549198151e-02 2.399554848670959473e-01 -3.014053106307983398e-01 -1.807114481925964355e-02 2.914657257497310638e-02 -1.533816009759902954e-01 4.495031014084815979e-02 5.524339526891708374e-02 6.936542689800262451e-03 -7.790277898311614990e-02 1.542297452688217163e-01 3.356680274009704590e-02 -1.971696168184280396e-01 1.796936094760894775e-01 -1.686274819076061249e-02 8.206716924905776978e-02 1.808887869119644165e-01 7.169513404369354248e-02 -9.266361594200134277e-02 1.604308560490608215e-02 4.782073497772216797e-01 1.870320737361907959e-01 -6.746481359004974365e-02 -8.067182451486587524e-02
-6.728513538837432861e-02 -2.050846815109252930e-01 -2.434375509619712830e-02 -2.099122293293476105e-02 -3.830845952033996582e-01 2.437011301517486572e-01 -2.079694867134094238e-01 9.639155119657516479e-02 6.856580078601837158e-02 2.203684598207473755e-01 -1.810770779848098755e-01 -2.303728908300399780e-01 1.966989636421203613e-01 -8.862550556659698486e-02 1.009089723229408264e-01 2.888944149017333984e-01 -2.112167030572891235e-01 -2.088729590177536011e-01 1.334873437881469727e-01 3.548599779605865479e-02 -8.276919275522232056e-02 9.048282168805599213e-03 5.026488378643989563e-02 1.004194989800453186e-01 2.820411026477813721e-01 -4.898569546639919281e-03 1.896815188229084015e-02 1.031695082783699036e-01 4.353484511375427246e-01 -6.878044456243515015e-02 4.182406235486268997e-03 5.165448412299156189e-02
-1.296808272600173950e-01 -2.521189749240875244e-01 -2.268970310688018799e-01 7.316957414150238037e-02 -6.260999944061040878e-03 3.757174685597419739e-02 -2.743168473243713379e-01 -3.155880868434906006e-01 1.201604008674621582e-01 1.160050649195909500e-02 -2.194610238075256348e-01 -8.272525668144226074e-02 -5.076180677860975266e-03 2.048243023455142975e-02 1.273845732212066650e-01 2.392864525318145752e-01 1.792736351490020752e-01 6.481204181909561157e-02 -6.734777987003326416e-02 2.124273478984832764e-01 1.938660144805908203e-01 3.128143493086099625e-03 1.388735324144363403e-01 2.953395843505859375e-01 2.826093733310699463e-01 -2.440238185226917267e-02 -2.069406509399414062e-01 -8.673710376024246216e-02 2.307104915380477905e-01 2.830675840377807617e-01 -2.201086729764938354e-01 -1.603334024548530579e-02
-2.539288401603698730e-01 -4.394748061895370483e-02 -1.137994527816772461e-01 7.687094807624816895e-02 -1.143237575888633728e-01 2.124422490596771240e-01 -2.193184942007064819e-01 -2.500010132789611816e-01 1.611908674240112305e-01 -1.471094936132431030e-01 -1.516276001930236816e-01 -6.072163209319114685e-02 2.489501237869262695e-01 -1.129930615425109863e-01 -1.905564367771148682e-01 7.866089046001434326e-02 -8.669196069240570068e-02 6.887803971767425537e-02 1.141787022352218628e-01 -1.245088279247283936e-01 1.328253094106912613e-02 1.223329603672027588e-01 1.610700041055679321e-01 2.699577212333679199e-01 1.400965303182601929e-01 1.776587367057800293e-01 7.350151240825653076e-02 2.239831686019897461e-01 3.757931590080261230e-01 1.307929754257202148e-01 -1.818456649780273438e-01 3.185353279113769531e-01
-2.236366569995880127e-01 -1.011688858270645142e-01 -1.676051169633865356e-01 9.924837201833724976e-02 -2.624805569648742676e-01 2.659806907176971436e-01 3.876889124512672424e-02 1.331882476806640625e-01 1.914846524596214294e-02 1.035587191581726074e-01 -1.984108835458755493e-01 6.932216137647628784e-02 -2.438235878944396973e-01 -2.502066791057586670e-01 7.893023081123828888e-03 1.169468611478805542e-01 -2.225800901651382446e-01 -2.027554810047149658e-01 1.542841941118240356e-01 -2.537096478044986725e-02 8.101488649845123291e-02 -1.176729053258895874e-01 -8.413205295801162720e-02 -5.068108905106782913e-03 3.114311993122100830e-01 2.815970219671726227e-02 -1.983458250761032104e-01 1.077018156647682190e-01 4.729349613189697266e-01 -7.811890542507171631e-02 -1.264660358428955078e-01 -1.215325146913528442e-01
1.593710482120513916e-02 -2.312820404767990112e-02 -6.230312958359718323e-02 -2.488881945610046387e-01 -3.665108978748321533e-02 5.603733658790588379e-02 -5.519387871026992798e-02 -1.017427742481231689e-01 4.446590244770050049e-01 -1.968095600605010986e-01 -7.528291642665863037e-02 1.552403867244720459e-01 -1.867082864046096802e-01 -3.751832619309425354e-02 8.984170109033584595e-02 2.037974148988723755e-01 9.317070245742797852e-02 -8.944489806890487671e-02 8.117964863777160645e-02 6.398691236972808838e-02 2.489377409219741821e-01 4.297680258750915527e-01 -6.107572466135025024e-02 3.735455125570297241e-02 4.319083690643310547e-01 5.938058346509933472e-02 -1.263984888792037964e-01 -1.381078734993934631e-02 2.106661945581436157e-01 1.657221168279647827e-01 1.994571462273597717e-02 7.592950016260147095e-02
-2.020082622766494751e-01 -1.920216530561447144e-01 5.687376484274864197e-02 -7.580636441707611084e-02 -1.874762326478958130e-01 3.040443360805511475e-01 -2.284195423126220703e-01 -2.504525333642959595e-02 3.464698791503906250e-01 2.777573652565479279e-02 1.362872570753097534e-01 3.976338356733322144e-02 1.035682559013366699e-01 9.584977291524410248e-03 -4.042966291308403015e-02 -5.331450328230857849e-02 -4.238907992839813232e-01 -4.920062609016895294e-03 1.349583417177200317e-01 -2.991248071193695068e-01 -1.590320467948913574e-02 4.211610555648803711e-02 3.047010861337184906e-02 8.697716146707534790e-02 2.839326858520507812e-01 -1.342502236366271973e-02 -9.517356753349304199e-02 -2.255629301071166992e-01 3.458135128021240234e-01 -5.292857438325881958e-02 -2.387262694537639618e-02 1.227700784802436829e-01
-1.229285225272178650e-01 -3.102142922580242157e-02 -1.982869952917098999e-01 2.615336775779724121e-01 -1.146132424473762512e-01 4.822564870119094849e-02 -3.531656861305236816e-01 -3.236558288335800171e-02 1.974929124116897583e-01 -1.941879391670227051e-01 2.820040099322795868e-02 1.286000013351440430e-01 -1.636596322059631348e-01 -2.427378669381141663e-02 1.980831325054168701e-01 3.184944987297058105e-01 1.850120909512042999e-02 6.276161223649978638e-02 1.110092177987098694e-01 -3.682479262351989746e-02 -2.265079319477081299e-02 -1.609421372413635254e-01 2.810026407241821289e-01 2.249181121587753296e-01 1.766854822635650635e-01 1.988252103328704834e-01 -2.528328597545623779e-01 -1.585707962512969971e-01 2.540371119976043701e-01 -1.561403572559356689e-01 -1.881244927644729614e-01 1.217694506049156189e-01
-1.070606037974357605e-01 -2.229395806789398193e-01 -1.555214971303939819e-01 8.241584151983261108e-02 -2.133473008871078491e-01 1.229852661490440369e-01 -8.360000327229499817e-03 7.976525276899337769e-02 4.488731920719146729e-02 2.190796583890914917e-01 -6.112514436244964600e-02 5.813463032245635986e-02 -1.003862991929054260e-01 -2.716840505599975586e-01 -7.858713716268539429e-02 -1.742128878831863403e-01 2.787391543388366699e-01 -4.077174514532089233e-02 2.267947643995285034e-01 1.027040332555770874e-01 2.388441860675811768e-01 -1.938902139663696289e-01 1.234934702515602112e-01 2.571911811828613281e-01 2.441160827875137329e-01 1.742786318063735962e-01 -1.029978916049003601e-01 -5.701375007629394531e-02 2.851734757423400879e-01 1.298890113830566406e-01 9.909352660179138184e-02 3.660879433155059814e-01
-1.790466904640197754e-01 4.456224385648965836e-03 -2.352050840854644775e-01 3.486535325646400452e-02 2.834006771445274353e-02 1.915899813175201416e-01 -3.903677687048912048e-02 -2.841000631451606750e-02 3.460386097431182861e-01 -9.097986668348312378e-02 -9.675655514001846313e-02 -3.786028921604156494e-02 -8.884319104254245758e-03 -2.110967934131622314e-01 1.476992070674896240e-01 -1.448497027158737183e-01 -1.163576617836952209e-01 1.568988412618637085e-01 1.109591349959373474e-01 -2.612556517124176025e-01 7.807698100805282593e-02 2.853413820266723633e-01 1.440852731466293335e-01 -1.052389387041330338e-02 5.152018070220947266e-01 -4.024847969412803650e-02 -2.913573086261749268e-01 -1.360209882259368896e-01 7.995942980051040649e-02 1.666980832815170288e-01 -1.078352108597755432e-01 -4.391402751207351685e-02
-1.720935702323913574e-01 -3.606099784374237061e-01 -1.643788963556289673e-01 8.304699510335922241e-02 -1.195611283183097839e-01 2.015260756015777588e-01 9.363248199224472046e-02 1.312244087457656860e-01 -1.929336413741111755e-02 1.443086117506027222e-01 -8.064854890108108521e-02 1.694731414318084717e-02 -5.909021012485027313e-03 -2.509551942348480225e-01 1.655940711498260498e-01 -1.002869158983230591e-01 2.475853860378265381e-01 -1.510646380484104156e-02 3.183741569519042969e-01 -6.713994592428207397e-02 1.557086259126663208e-01 -2.234243005514144897e-01 1.432395279407501221e-01 2.233063876628875732e-01 2.503847777843475342e-01 1.144889816641807556e-01 -1.720575839281082153e-01 -1.377867162227630615e-01 2.348791360855102539e-01 2.626318037509918213e-01 3.651815652847290039e-02 1.877275258302688599e-01
1.063235327601432800e-01 -2.933779358863830566e-01 -2.680033147335052490e-01 5.960613861680030823e-02 -2.995655238628387451e-01 1.199262365698814392e-01 9.680455178022384644e-02 -6.298321485519409180e-02 3.407362103462219238e-01 1.143297627568244934e-01 -2.031778693199157715e-01 -1.620820164680480957e-01 -1.255437880754470825e-01 -4.467482678592205048e-03 6.157911196351051331e-02 1.062720641493797302e-01 -1.172586306929588318e-01 -2.353475987911224365e-01 -2.653903327882289886e-02 -1.065599173307418823e-01 -1.116576790809631348e-01 -2.038138508796691895e-01 -2.593254856765270233e-02 4.108572304248809814e-01 6.809421628713607788e-02 1.054686307907104492e-01 -5.800698325037956238e-02 4.671081528067588806e-02 3.224492073059082031e-01 -1.957233399152755737e-01 -1.159781813621520996e-01 2.179231867194175720e-02
2.844118177890777588e-01 3.025218844413757324e-02 -1.384920477867126465e-01 -3.838751912117004395e-01 -2.287754565477371216e-01 -1.257064938545227051e-01 6.897320598363876343e-02 2.761493325233459473e-01 3.371980488300323486e-01 -5.286167841404676437e-03 -4.422538727521896362e-02 7.937984168529510498e-02 9.464859962463378906e-02 -1.403281986713409424e-01 -2.590628713369369507e-02 -6.968373805284500122e-02 1.371184438467025757e-01 6.772995740175247192e-02 -9.915368258953094482e-02 9.623757749795913696e-02 -7.444825023412704468e-02 4.569184407591819763e-02 3.958178311586380005e-02 -1.710385316982865334e-03 3.096809089183807373e-01 -9.275422245264053345e-02 -2.920061349868774414e-01 -1.182664558291435242e-01 3.568444848060607910e-01 1.002923473715782166e-01 -2.178515493869781494e-01 7.769002765417098999e-02
2.287911064922809601e-02 -1.067021265625953674e-01 -3.491799235343933105e-01 -2.226348668336868286e-01 -2.632132470607757568e-01 1.756841689348220825e-01 1.369543224573135376e-01 2.271662950515747070e-01 -1.029835343360900879e-01 2.740189433097839355e-01 -1.611178517341613770e-01 6.904044002294540405e-02 -3.586944565176963806e-02 2.843813039362430573e-03 2.829537391662597656e-01 1.970278322696685791e-01 -1.068568695336580276e-02 4.697823151946067810e-02 -4.750939086079597473e-02 -6.010660156607627869e-02 -1.670252829790115356e-01 4.103777185082435608e-02 -3.127212077379226685e-02 3.980901092290878296e-02 2.062023729085922241e-01 2.358324974775314331e-01 -2.293216884136199951e-01 5.918011069297790527e-02 4.321754872798919678e-01 1.359675377607345581e-01 -9.814556688070297241e-02 6.188255269080400467e-03
1.389073133468627930e-01 2.802268043160438538e-02 -1.380834728479385376e-01 1.480572819709777832e-01 -1.272000372409820557e-01 4.216995090246200562e-02 1.009594798088073730e-01 -1.831935346126556396e-01 1.637498885393142700e-01 1.435486823320388794e-01 -4.389365315437316895e-01 3.620925918221473694e-02 1.862873882055282593e-01 9.524741768836975098e-02 1.270682662725448608e-01 -1.691339761018753052e-01 -1.483519673347473145e-01 5.453479662537574768e-02 1.153441593050956726e-01 3.207220509648323059e-02 -2.648068070411682129e-01 8.161869645118713379e-02 9.342309087514877319e-02 3.148687481880187988e-01 3.062982261180877686e-01 -1.382690817117691040e-01 -2.447434514760971069e-01 1.928444020450115204e-02 1.943677067756652832e-01 2.143128775060176849e-02 -3.344846069812774658e-01 5.536666722036898136e-04
-8.726981282234191895e-02 1.372663676738739014e-02 -3.083611726760864258e-01 8.794578164815902710e-02 -2.327381819486618042e-01 2.848795950412750244e-01 -1.578899919986724854e-01 8.602334558963775635e-02 3.414699137210845947e-01 2.735887095332145691e-02 -5.185016244649887085e-02 -2.922987751662731171e-02 9.087196737527847290e-02 -7.513402402400970459e-02 1.728901416063308716e-01 1.366478502750396729e-01 8.354459702968597412e-02 -3.373786062002182007e-02 8.936422318220138550e-02 -9.314727783203125000e-02 1.001801937818527222e-01 4.244697988033294678e-01 -1.293775141239166260e-01 3.149802982807159424e-02 4.258462488651275635e-01 -6.377700716257095337e-02 -2.591274492442607880e-02 6.515272706747055054e-02 8.073811233043670654e-02 6.917608529329299927e-02 -3.224610984325408936e-01 5.147389601916074753e-03
-1.412161588668823242e-01 -3.404458463191986084e-01 -1.994820088148117065e-01 7.930366694927215576e-02 -2.081945985555648804e-01 1.037833988666534424e-01 3.737956285476684570e-02 2.247152775526046753e-01 1.439496725797653198e-01 1.029302477836608887e-01 -1.431007124483585358e-02 1.636315733194351196e-01 -1.360149681568145752e-01 -1.409714668989181519e-01 1.272560805082321167e-01 -1.943945586681365967e-01 1.651029139757156372e-01 -2.728692814707756042e-02 1.363451778888702393e-01 -7.649318128824234009e-02 1.160273477435112000e-01 -9.405848383903503418e-02 2.367081940174102783e-01 3.900327384471893311e-01 1.751754581928253174e-01 1.763340532779693604e-01 4.835814982652664185e-02 -1.265223026275634766e-01 2.700994312763214111e-01 2.022671848535537720e-01 -2.737779617309570312e-01 9.773691743612289429e-02
-4.891268163919448853e-02 5.286032706499099731e-02 -2.175007462501525879e-01 -1.398653835058212280e-01 -1.479503363370895386e-01 4.860229194164276123e-01 6.646151840686798096e-02 1.370839476585388184e-01 1.672595143318176270e-01 2.634314894676208496e-01 -1.559982895851135254e-01 4.213809221982955933e-02 1.950688958168029785e-01 -1.673168838024139404e-01 1.425206512212753296e-01 5.301538482308387756e-02 1.587419025599956512e-02 -2.586731016635894775e-01 1.744757294654846191e-01 7.611647993326187134e-02 2.691455483436584473e-01 -1.323559284210205078e-01 8.333753049373626709e-02 4.373018816113471985e-02 3.554416596889495850e-01 3.343950584530830383e-02 -2.706413529813289642e-02 1.206649318337440491e-01 1.325560808181762695e-01 1.406582742929458618e-01 -1.351138502359390259e-01 1.827564090490341187e-01
-2.235201895236968994e-01 -6.908968091011047363e-02 -3.714675009250640869e-01 -1.138780713081359863e-01 -5.881219357252120972e-02 3.721252083778381348e-02 -7.620875537395477295e-02 -4.387419298291206360e-02 2.616164684295654297e-01 -1.611414365470409393e-03 -7.573983818292617798e-02 5.315640196204185486e-02 3.087984621524810791e-01 4.954661708325147629e-03 7.791811227798461914e-02 2.681811451911926270e-01 1.198620498180389404e-01 5.601600930094718933e-02 4.860711395740509033e-01 9.093718975782394409e-02 4.325518012046813965e-02 1.862525790929794312e-01 -3.552718786522746086e-03 3.131523430347442627e-01 2.452163994312286377e-01 -3.823256865143775940e-02 9.019377082586288452e-02 -2.126451395452022552e-02 2.221219986677169800e-01 8.110017329454421997e-02 -4.626824706792831421e-02 -8.023636788129806519e-02
1.455143839120864868e-02 -2.532703578472137451e-01 1.045892611145973206e-01 6.176768243312835693e-02 -3.432446420192718506e-01 2.868804335594177246e-01 -3.185386359691619873e-01 1.651552915573120117e-01 1.651135087013244629e-01 6.495926529169082642e-02 -1.070285141468048096e-01 8.677341043949127197e-03 3.476195409893989563e-02 8.690372854471206665e-02 -5.128069221973419189e-02 4.317113459110260010e-01 -1.472686231136322021e-01 -2.303442358970642090e-02 1.151602193713188171e-01 1.209802329540252686e-01 -5.624588951468467712e-02 -3.111765909125097096e-05 1.099101901054382324e-01 1.039507985115051270e-01 2.217165231704711914e-01 9.553243964910507202e-02 -1.666014045476913452e-01 2.150769829750061035e-01 2.176627665758132935e-01 1.921444535255432129e-01 -8.774499595165252686e-02 2.253647595643997192e-01
6.267100572586059570e-02 -1.714325547218322754e-01 -3.147488534450531006e-01 4.318372309207916260e-01 -2.643765211105346680e-01 1.413251310586929321e-01 8.911689370870590210e-02 1.450299657881259918e-02 3.803507983684539795e-01 -1.474732160568237305e-02 -1.229586154222488403e-01 5.664001777768135071e-02 -7.439546287059783936e-02 -1.350563019514083862e-01 8.561064302921295166e-02 -2.061885222792625427e-02 -2.618716098368167877e-02 9.858024120330810547e-02 1.210881397128105164e-01 2.650445997714996338e-01 -2.167116552591323853e-01 2.313011288642883301e-01 -1.288482844829559326e-01 1.830715537071228027e-01 9.118925780057907104e-02 3.543724864721298218e-02 -8.432979136705398560e-02 -1.442924439907073975e-01 1.349375396966934204e-01 1.878407597541809082e-01 -1.298453807830810547e-01 -1.860688924789428711e-01
-3.813460469245910645e-02 -2.247617393732070923e-01 -3.453589975833892822e-02 9.891829639673233032e-02 -2.068213522434234619e-01 6.476676464080810547e-02 -5.258638411760330200e-02 -1.466436833143234253e-01 -1.480778586119413376e-02 -1.333117038011550903e-01 -2.849491871893405914e-02 -2.490244954824447632e-01 -2.253248393535614014e-01 -8.620492368936538696e-02 -5.625130608677864075e-02 -8.856643736362457275e-02 1.249878033995628357e-01 3.909778594970703125e-01 2.966022491455078125e-01 3.433828428387641907e-02 1.725485622882843018e-01 6.945993751287460327e-02 -7.246610522270202637e-02 1.363632231950759888e-01 2.681205570697784424e-01 -3.657754743471741676e-03 -3.119629323482513428e-01 1.619228571653366089e-01 2.352934330701828003e-01 5.341614037752151489e-02 -1.362708210945129395e-01 3.570354282855987549e-01
-9.250172972679138184e-02 -1.077076699584722519e-02 1.678255796432495117e-01 1.303826719522476196e-01 8.309660106897354126e-02 6.891937553882598877e-02 -7.896209508180618286e-02 5.673824623227119446e-02 4.071339368820190430e-01 1.921579539775848389e-01 -1.527930498123168945e-01 5.469922348856925964e-02 -1.028079763054847717e-01 -9.392235428094863892e-02 1.214790195226669312e-01 -8.019164204597473145e-02 -6.270111352205276489e-02 9.856978058815002441e-02 2.466532029211521149e-02 1.677149385213851929e-01 4.081046879291534424e-01 2.153875976800918579e-01 -1.288572847843170166e-01 2.899297773838043213e-01 2.203554362058639526e-01 -6.646912544965744019e-02 -3.464355766773223877e-01 -1.774702370166778564e-01 2.439135164022445679e-01 1.506201922893524170e-01 -1.126691699028015137e-01 1.013302896171808243e-02
6.459468603134155273e-02 -2.211412042379379272e-01 -2.891951501369476318e-01 2.972074225544929504e-02 -2.423465698957443237e-01 2.758464217185974121e-02 -2.471397817134857178e-01 -2.106330245733261108e-01 2.759523689746856689e-02 2.360377609729766846e-01 1.289175301790237427e-01 1.515523195266723633e-01 -1.153552532196044922e-01 -2.115904688835144043e-01 7.837664335966110229e-02 1.471219509840011597e-01 2.190528213977813721e-01 1.559419780969619751e-01 3.816550597548484802e-02 -3.625148162245750427e-02 1.521909087896347046e-01 -1.981320977210998535e-01 2.064496278762817383e-01 2.177413851022720337e-01 2.801006436347961426e-01 3.045877516269683838e-01 -1.273570507764816284e-01 -2.642303109169006348e-01 1.329592168331146240e-01 -4.562553018331527710e-02 9.668956696987152100e-02 -4.051460325717926025e-02
-1.711830943822860718e-01 -1.511497646570205688e-01 -3.179078102111816406e-01 2.214594976976513863e-03 -1.636207699775695801e-01 -5.824114754796028137e-02 5.488851293921470642e-02 -2.451717555522918701e-01 6.614216417074203491e-02 1.885740458965301514e-01 -6.523003429174423218e-02 1.001474633812904358e-01 -1.101630702614784241e-01 5.667240917682647705e-02 -1.157258376479148865e-01 9.124871343374252319e-02 -9.967397153377532959e-02 -1.035666465759277344e-01 1.404904574155807495e-01 -2.351665794849395752e-01 -3.793963417410850525e-02 3.512053787708282471e-01 -9.172806143760681152e-02 3.429227769374847412e-01 3.309244811534881592e-01 -1.868956349790096283e-02 -6.944286078214645386e-02 -1.403642594814300537e-01 -2.577440813183784485e-02 1.054108440876007080e-01 -3.895233869552612305e-01 1.335016041994094849e-01
-2.035430967807769775e-01 -1.644901037216186523e-01 -2.952394783496856689e-01 -9.081887453794479370e-02 -3.108353018760681152e-01 1.950527131557464600e-01 -2.513290047645568848e-01 -3.826155364513397217e-01 3.306659311056137085e-02 7.435226440429687500e-02 -1.234714686870574951e-01 -1.852626353502273560e-01 -7.994214445352554321e-02 5.805776268243789673e-02 1.068490669131278992e-01 3.437358886003494263e-02 -1.674816310405731201e-01 3.511768206954002380e-02 -1.097085699439048767e-01 -3.879778459668159485e-02 1.388845592737197876e-01 1.229346916079521179e-01 1.268942207098007202e-01 2.817192971706390381e-01 2.188665270805358887e-01 -1.057972200214862823e-02 -3.395340442657470703e-01 3.025318682193756104e-02 1.163315251469612122e-01 1.712057366967201233e-02 -2.458668947219848633e-01 4.626827314496040344e-02
-2.121287137269973755e-01 -1.798985004425048828e-01 5.326791107654571533e-02 -1.854237169027328491e-01 -2.371152788400650024e-01 1.389378607273101807e-01 -7.439052313566207886e-02 1.874264888465404510e-02 1.723399572074413300e-02 -1.635686606168746948e-01 7.816027104854583740e-02 -2.909089438617229462e-02 3.032617829740047455e-02 1.288255490362644196e-02 1.296605020761489868e-01 8.091434836387634277e-02 -3.333709836006164551e-01 2.042142301797866821e-01 1.088342964649200439e-01 -7.040672004222869873e-02 2.591617405414581299e-01 8.587849885225296021e-02 5.336470901966094971e-02 2.865887805819511414e-02 3.466070294380187988e-01 -1.755823493003845215e-01 -2.337148189544677734e-01 -3.091919124126434326e-01 2.938138246536254883e-01 3.122020959854125977e-01 -8.991693705320358276e-02 6.807222962379455566e-02
5.519749829545617104e-04 7.865893095731735229e-02 -2.836571931838989258e-01 -1.870251148939132690e-01 -2.452974021434783936e-01 1.964263319969177246e-01 -4.371021315455436707e-02 4.968678578734397888e-02 1.235491409897804260e-01 1.357155591249465942e-01 -2.427494674921035767e-01 -1.518140137195587158e-01 -4.793444275856018066e-02 -3.250569701194763184e-01 2.630970906466245651e-03 1.756323873996734619e-01 1.718153059482574463e-02 -2.610104382038116455e-01 -7.436119019985198975e-02 -2.740095257759094238e-01 -4.244183376431465149e-02 1.237407550215721130e-01 -1.348905712366104126e-01 1.785432398319244385e-01 3.698068857192993164e-01 -5.298804119229316711e-02 1.490888744592666626e-02 -2.124537378549575806e-01 1.906538158655166626e-01 8.720884472131729126e-02 -2.388886064291000366e-01 1.363945454359054565e-01
9.087008982896804810e-02 -1.046562194824218750e-01 3.024438209831714630e-02 4.474825412034988403e-02 -2.342585623264312744e-01 1.896433830261230469e-01 7.462731003761291504e-02 -1.615253388881683350e-01 4.229283034801483154e-01 -7.461849600076675415e-02 -1.752852350473403931e-01 5.152374505996704102e-02 -1.574379056692123413e-01 -1.482267975807189941e-01 1.037908568978309631e-01 -7.078646868467330933e-02 2.358375936746597290e-01 1.442041844129562378e-01 -2.771002426743507385e-02 -6.516562402248382568e-02 3.746744990348815918e-01 2.241360992193222046e-01 -2.491770982742309570e-01 2.717725336551666260e-01 2.436020374298095703e-01 2.511826902627944946e-02 -7.627043128013610840e-02 -2.764797806739807129e-01 1.013877317309379578e-01 1.251115836203098297e-02 1.194815561175346375e-01 -8.659191429615020752e-03
2.284374646842479706e-02 -5.889331176877021790e-02 5.112326890230178833e-02 -2.007994800806045532e-01 -3.978997170925140381e-01 5.293756127357482910e-01 -1.644485443830490112e-02 2.043125405907630920e-02 -9.925398230552673340e-02 1.688993722200393677e-01 -1.670792698860168457e-01 1.142244935035705566e-01 1.738397963345050812e-02 -2.059857249259948730e-01 -1.514349430799484253e-01 5.674508586525917053e-02 -1.753081977367401123e-01 2.791469916701316833e-02 1.245800182223320007e-01 -1.579506248235702515e-01 -1.716827601194381714e-01 1.313160359859466553e-01 8.842759579420089722e-02 2.186549752950668335e-01 1.802237927913665771e-01 6.181755289435386658e-02 -3.179611861705780029e-01 1.745275408029556274e-02 1.737338006496429443e-01 -2.638112939894199371e-02 5.115081742405891418e-02 1.416639983654022217e-01
-1.566319316625595093e-01 -1.918154656887054443e-01 -3.579968586564064026e-02 9.411015361547470093e-02 1.144197676330804825e-02 7.987942546606063843e-02 -2.380869239568710327e-01 -4.312000274658203125e-01 2.232902050018310547e-01 -8.120507746934890747e-02 1.357919722795486450e-02 6.485426425933837891e-02 2.856844849884510040e-02 -3.271930664777755737e-02 1.360888928174972534e-01 6.418547034263610840e-02 2.542721927165985107e-01 1.543406248092651367e-01 9.958353638648986816e-02 1.825896948575973511e-01 1.433571875095367432e-01 1.477101147174835205e-01 1.250926107168197632e-01 3.319618701934814453e-01 3.661023378372192383e-01 4.284099861979484558e-02 -1.685007959604263306e-01 1.538379210978746414e-02 1.380366832017898560e-01 -5.288420990109443665e-02 -3.109090328216552734e-01 1.052430421113967896e-01
3.646259009838104248e-01 1.996638625860214233e-01 -7.869725674390792847e-02 -1.589613705873489380e-01 -3.654684424400329590e-01 4.511460065841674805e-01 -8.404742926359176636e-02 -1.594248265027999878e-01 2.525268495082855225e-01 -4.368055611848831177e-02 1.214466765522956848e-01 6.152086332440376282e-02 -1.097303330898284912e-01 -6.321087479591369629e-02 -1.030438318848609924e-01 1.387563496828079224e-01 2.220881283283233643e-01 1.052818819880485535e-01 1.290197670459747314e-01 1.314703226089477539e-01 6.374101340770721436e-02 -2.280064485967159271e-02 2.807274647057056427e-02 2.082234323024749756e-01 1.617897152900695801e-01 -1.215417534112930298e-01 -2.342301011085510254e-01 -1.761404238641262054e-02 1.534170806407928467e-01 1.500365231186151505e-02 -1.477749794721603394e-01 1.059862375259399414e-01
5.169715732336044312e-03 -1.858417838811874390e-01 -2.153169363737106323e-02 -1.278206110000610352e-01 -3.035017549991607666e-01 3.528829514980316162e-01 -1.953612565994262695e-01 9.392118081450462341e-03 2.073742151260375977e-01 1.932345479726791382e-01 1.041812449693679810e-02 -5.980342254042625427e-02 1.765608936548233032e-01 -1.005205232650041580e-02 2.036239765584468842e-02 -2.894969284534454346e-01 -2.829314768314361572e-01 1.142420433461666107e-02 -5.354543775320053101e-02 -1.544101238250732422e-01 7.224029302597045898e-02 9.285135567188262939e-02 1.014915481209754944e-01 -8.941994165070354939e-04 3.795934617519378662e-01 1.120639313012361526e-02 -3.550975816324353218e-03 -2.846114039421081543e-01 1.840187609195709229e-01 -5.542417243123054504e-02 -3.135071992874145508e-01 5.222686380147933960e-02
-2.633119523525238037e-01 -2.653792798519134521e-01 -2.927609682083129883e-01 -2.600469291210174561e-01 -2.317802309989929199e-01 1.476920694112777710e-01 -1.390302628278732300e-01 -2.009326815605163574e-01 -2.500895224511623383e-02 -8.650305122137069702e-02 -2.664546668529510498e-01 -7.488624006509780884e-02 -1.566069871187210083e-01 -1.708240360021591187e-01 2.034365385770797729e-01 -1.813338398933410645e-01 5.611487850546836853e-02 2.714144997298717499e-02 -3.209144622087478638e-02 -2.833214588463306427e-02 2.364921867847442627e-01 2.104644477367401123e-01 2.496751844882965088e-01 9.988653659820556641e-02 6.997799873352050781e-02 -1.845687031745910645e-01 -3.263237774372100830e-01 -8.075749129056930542e-02 7.128510624170303345e-02 2.962627634406089783e-02 -6.011257320642471313e-02 1.384862959384918213e-01
-1.084547936916351318e-01 5.479489639401435852e-02 -4.617943465709686279e-01 -4.639962688088417053e-02 -2.057703286409378052e-01 -6.269207596778869629e-02 1.532032191753387451e-01 5.097202211618423462e-02 1.959139704704284668e-01 5.655564367771148682e-02 -3.351780176162719727e-01 1.568017452955245972e-01 -8.499973267316818237e-02 -1.015930026769638062e-01 2.058278620243072510e-01 -2.370734512805938721e-01 -5.456528440117835999e-02 1.719349473714828491e-01 1.078471615910530090e-01 3.884056210517883301e-02 2.097597122192382812e-01 1.174298673868179321e-01 6.279834359884262085e-02 1.997746527194976807e-01 7.718010246753692627e-02 -1.949493438005447388e-01 1.348391771316528320e-01 1.367316991090774536e-01 4.113083481788635254e-01 -7.121668010950088501e-02 2.105612121522426605e-02 -3.168761963024735451e-03
-2.342660129070281982e-01 1.225407943129539490e-01 -2.540603578090667725e-01 4.041681066155433655e-02 -2.171581685543060303e-01 1.139435451477766037e-02 6.625337153673171997e-02 6.597335636615753174e-02 -5.307566747069358826e-02 1.732491888105869293e-02 6.746800243854522705e-02 9.136115200817584991e-03 -1.578106433153152466e-01 -2.790370583534240723e-01 -7.726329565048217773e-02 1.181906536221504211e-01 2.492850124835968018e-01 1.470879614353179932e-01 4.090291559696197510e-01 -8.831078559160232544e-02 2.332733124494552612e-01 -6.392070092260837555e-03 1.713849753141403198e-01 3.648740649223327637e-01 7.921667397022247314e-02 -1.001116633415222168e-01 -3.255505114793777466e-02 1.230586096644401550e-01 3.491240441799163818e-01 -1.312030851840972900e-01 7.857228815555572510e-02 1.543218791484832764e-01
2.307274788618087769e-01 -1.747390031814575195e-01 -3.016598820686340332e-01 8.779740333557128906e-02 -3.127006292343139648e-01 6.251946836709976196e-02 2.363357245922088623e-01 6.992549449205398560e-02 3.582118153572082520e-01 1.338436305522918701e-01 9.516368806362152100e-02 2.445788681507110596e-01 -1.151085346937179565e-01 7.614285498857498169e-02 -9.574974328279495239e-02 1.477395445108413696e-01 9.429610334336757660e-03 2.902258932590484619e-01 -1.438917499035596848e-02 -3.500649705529212952e-02 1.038657128810882568e-01 5.703420937061309814e-02 -2.032001465559005737e-01 1.298544108867645264e-01 3.026302754878997803e-01 9.083388000726699829e-02 -1.361939311027526855e-01 4.523827880620956421e-02 2.604316771030426025e-01 1.247957348823547363e-03 6.410805135965347290e-02 -1.990700066089630127e-01
-1.584178656339645386e-01 -1.382943689823150635e-01 -2.032375037670135498e-01 -7.188011705875396729e-02 -9.951477870345115662e-03 2.456188946962356567e-01 -8.558234572410583496e-02 -6.014551222324371338e-02 3.158771097660064697e-01 -8.117202669382095337e-02 -9.897230193018913269e-03 -3.353938460350036621e-02 -2.448053099215030670e-02 1.438872665166854858e-01 2.287121862173080444e-01 1.122871413826942444e-01 1.107474118471145630e-01 1.483018696308135986e-01 1.200743913650512695e-01 -5.544396862387657166e-02 1.317474544048309326e-01 3.469243645668029785e-01 1.214237213134765625e-01 1.155663654208183289e-01 4.606764912605285645e-01 1.900570094585418701e-01 6.853055208921432495e-02 1.063283979892730713e-01 1.632317155599594116e-01 3.268195986747741699e-01 -1.658008396625518799e-01 3.564104810357093811e-02
-8.729778230190277100e-02 9.297079406678676605e-03 -1.081909909844398499e-01 -3.014532923698425293e-01 -3.024618625640869141e-01 4.423683285713195801e-01 -2.067621946334838867e-01 2.387472540140151978e-01 2.130908891558647156e-02 1.065676212310791016e-01 -1.412328779697418213e-01 1.666324138641357422e-01 1.432512998580932617e-01 -1.339932382106781006e-01 -1.909706741571426392e-01 1.490712258964776993e-02 3.202075511217117310e-02 -6.981958448886871338e-02 2.150501757860183716e-01 -2.964597940444946289e-01 4.818333312869071960e-03 9.171323478221893311e-02 2.210481651127338409e-02 1.790288090705871582e-01 1.779559999704360962e-01 1.174431964755058289e-01 -1.640561670064926147e-01 8.869661018252372742e-03 3.131819367408752441e-01 1.253756880760192871e-01 -2.877766452729701996e-02 -2.080448670312762260e-03
-3.366811573505401611e-02 -4.226268082857131958e-02 -2.562420070171356201e-01 1.754435151815414429e-01 -2.161607593297958374e-01 5.153193324804306030e-02 1.360890269279479980e-01 -4.967793822288513184e-02 9.616506285965442657e-03 -3.088051453232765198e-02 -1.152695193886756897e-01 1.480531245470046997e-01 -2.068482637405395508e-01 -4.316097870469093323e-02 2.304929047822952271e-01 1.363964192569255829e-02 -6.646048277616500854e-02 4.359713569283485413e-02 1.210061535239219666e-01 2.334329485893249512e-01 6.213070079684257507e-02 -8.001551963388919830e-03 1.052994467318058014e-02 3.112094402313232422e-01 -7.433371990919113159e-02 -1.651628911495208740e-01 9.965768456459045410e-02 6.796158850193023682e-02 5.997456908226013184e-01 2.803153183776885271e-04 -3.354652523994445801e-01 -1.147102657705545425e-02
-1.970238834619522095e-01 -3.010143041610717773e-01 -1.571742892265319824e-01 -1.186041757464408875e-01 -2.768341302871704102e-01 4.791071638464927673e-02 -1.068700850009918213e-01 -6.633548438549041748e-02 -6.243324279785156250e-02 -1.299331933259963989e-01 -3.086975514888763428e-01 1.221548169851303101e-01 3.818230703473091125e-02 -9.038393944501876831e-02 3.794635832309722900e-01 -9.060022234916687012e-02 5.174104124307632446e-02 1.241008415818214417e-01 1.743035465478897095e-01 -1.927167992107570171e-03 4.367990791797637939e-01 2.513233423233032227e-01 -4.946502298116683960e-02 4.449670389294624329e-02 1.514522731304168701e-01 1.334323436021804810e-01 -2.104037255048751831e-01 -1.860632151365280151e-01 -7.429475337266921997e-02 7.221075892448425293e-02 -3.784596174955368042e-02 7.468426227569580078e-02
-8.666253834962844849e-02 -1.369411498308181763e-01 -4.543623030185699463e-01 -9.084156900644302368e-02 -8.159065991640090942e-02 -1.236102823168039322e-02 8.761689998209476471e-03 3.067746944725513458e-02 1.913356781005859375e-01 3.089263439178466797e-01 3.893782570958137512e-02 -1.182136237621307373e-01 -5.147861316800117493e-02 -2.343527525663375854e-01 3.492656648159027100e-01 -4.905463755130767822e-02 -1.227207481861114502e-01 1.412196159362792969e-01 2.726636528968811035e-01 1.994694471359252930e-01 -8.691356331110000610e-02 -4.403993487358093262e-02 -4.340440779924392700e-02 1.606621742248535156e-01 2.261685431003570557e-01 -6.298502534627914429e-02 1.247768402099609375e-01 -2.920950055122375488e-01 1.768497824668884277e-01 1.394522339105606079e-01 -1.608862169086933136e-02 -1.685108989477157593e-01
-1.040817126631736755e-01 -2.722682058811187744e-01 -1.300233155488967896e-01 2.258674353361129761e-01 -1.921514421701431274e-01 2.133768349885940552e-01 2.421711944043636322e-02 6.695095449686050415e-02 -1.062199622392654419e-01 6.712607294321060181e-02 -1.397242099046707153e-01 6.659059971570968628e-02 2.102165371179580688e-01 -5.675065144896507263e-02 -6.061222404241561890e-02 7.724379748106002808e-02 1.667841076850891113e-01 1.885084658861160278e-01 4.007058963179588318e-02 -1.502266060560941696e-02 7.885135710239410400e-02 9.611572325229644775e-02 -1.721230745315551758e-01 4.364504218101501465e-01 3.789717853069305420e-01 -1.826267689466476440e-01 -3.076609075069427490e-01 -1.973371356725692749e-01 2.512490004301071167e-02 -7.856403291225433350e-02 3.104049013927578926e-03 -2.113267928361892700e-01
7.519909646362066269e-03 -9.701412171125411987e-02 -2.467388361692428589e-01 8.839708566665649414e-02 -2.013323754072189331e-01 7.717597763985395432e-03 -3.342597186565399170e-01 -3.863524198532104492e-01 3.931711241602897644e-02 6.638451945036649704e-03 -2.632675766944885254e-01 -9.638658910989761353e-02 5.847290530800819397e-02 9.147725254297256470e-02 1.948532909154891968e-01 9.633148461580276489e-02 1.019890084862709045e-01 1.401005685329437256e-01 -3.291945531964302063e-02 -5.102772265672683716e-02 -9.304688125848770142e-02 -1.753661595284938812e-02 2.464367300271987915e-01 2.530905306339263916e-01 3.830401599407196045e-01 -1.298153847455978394e-01 -2.293211072683334351e-01 3.300246223807334900e-02 8.731853961944580078e-02 2.184500396251678467e-01 -1.601727753877639771e-01 1.237043067812919617e-01
1.184490919113159180e-01 -1.431899070739746094e-01 -4.732895642518997192e-03 -1.217158511281013489e-02 -3.360658884048461914e-01 7.413359731435775757e-02 -1.521487981081008911e-01 2.356803119182586670e-01 2.304042130708694458e-01 -2.662955410778522491e-02 -1.761102080345153809e-01 -1.122763007879257202e-01 -2.636111527681350708e-02 -5.687660723924636841e-02 1.281723678112030029e-01 1.893886923789978027e-01 -2.656277120113372803e-01 5.157134681940078735e-02 4.839780554175376892e-02 -2.155484855175018311e-01 -2.098184265196323395e-02 1.148997545242309570e-01 1.368298981105908751e-04 5.121412277221679688e-01 -3.737885877490043640e-02 -8.562787622213363647e-02 -3.065865673124790192e-02 -1.950664222240447998e-01 1.246009767055511475e-01 -8.508598059415817261e-02 -3.806626200675964355e-01 -3.437818586826324463e-02
-6.746929883956909180e-02 -1.983207315206527710e-01 -1.347758620977401733e-01 -1.148529797792434692e-01 -4.356246441602706909e-02 1.302250754088163376e-02 6.867673713713884354e-03 -2.541297972202301025e-01 -2.679202891886234283e-02 -2.227196544408798218e-01 -1.882664673030376434e-02 -1.944451481103897095e-01 2.348787151277065277e-03 -7.694339752197265625e-02 6.300093233585357666e-02 -1.115895956754684448e-01 5.196361616253852844e-02 6.090055406093597412e-02 1.253778189420700073e-01 -4.842851310968399048e-02 1.236590594053268433e-01 1.741019487380981445e-01 -2.003717273473739624e-01 1.780043542385101318e-02 2.384084612131118774e-01 -1.697799712419509888e-01 -2.505301833152770996e-01 7.479625195264816284e-02 5.014742612838745117e-01 1.592192053794860840e-01 -2.774668931961059570e-01 3.589578866958618164e-01
8.093729615211486816e-02 -1.134590730071067810e-01 -9.251298010349273682e-02 -1.885928213596343994e-01 -5.230599269270896912e-02 1.689980477094650269e-01 -8.522541262209415436e-03 -2.280527353286743164e-01 4.713623523712158203e-01 -1.199382543563842773e-01 -1.629782915115356445e-01 6.196343153715133667e-02 -9.755801409482955933e-02 -6.067354977130889893e-02 6.489758938550949097e-02 7.495988905429840088e-02 -5.530051421374082565e-03 -1.476247757673263550e-01 8.541097491979598999e-02 8.873985707759857178e-02 1.459145545959472656e-01 2.782871723175048828e-01 1.116900146007537842e-01 -2.988145314157009125e-02 4.834468960762023926e-01 5.184892937541007996e-02 2.511853538453578949e-02 -7.273896783590316772e-02 1.483023911714553833e-01 3.009605407714843750e-01 -1.729073524475097656e-01 1.708216518163681030e-01
4.576325416564941406e-02 -8.935339748859405518e-02 -2.724134325981140137e-01 -2.734341323375701904e-01 -7.747995108366012573e-02 1.732108592987060547e-01 -1.661610789597034454e-02 -3.399810940027236938e-02 -3.022584319114685059e-02 3.608020842075347900e-01 2.331329137086868286e-01 1.362873613834381104e-02 -1.145987659692764282e-01 -4.750281572341918945e-02 -9.751155041158199310e-03 -3.516834974288940430e-02 -1.059211567044258118e-01 1.909943670034408569e-01 2.809125483036041260e-01 -2.179045416414737701e-02 2.754084169864654541e-01 -2.088006436824798584e-01 1.721458043903112411e-03 2.440742105245590210e-01 1.174632534384727478e-01 1.568331271409988403e-01 -4.036668539047241211e-01 -7.672286033630371094e-02 2.556560635566711426e-01 1.294564455747604370e-02 -1.254692077636718750e-01 -8.095932006835937500e-02
-1.024440675973892212e-01 -1.742709577083587646e-01 -3.892824351787567139e-01 -7.375369966030120850e-02 5.113939568400382996e-02 1.331509202718734741e-01 -8.434253931045532227e-02 -1.107793822884559631e-01 3.198265433311462402e-01 -5.606724321842193604e-02 4.478647559881210327e-02 -6.527537107467651367e-02 2.243239432573318481e-01 -2.922472171485424042e-02 2.508055865764617920e-01 8.484445512294769287e-02 -9.188866615295410156e-02 1.611853986978530884e-01 5.197768211364746094e-01 1.352728307247161865e-01 6.087575107812881470e-02 1.369601339101791382e-01 -3.472643345594406128e-02 3.089029490947723389e-01 2.277118563652038574e-01 1.266333609819412231e-01 -4.675500094890594482e-03 -4.056959971785545349e-02 1.014945283532142639e-01 -2.831177227199077606e-02 -7.911696285009384155e-02 2.339267730712890625e-02
2.508789002895355225e-01 -1.278710514307022095e-01 -2.185957431793212891e-01 -2.674191445112228394e-02 -2.879661321640014648e-01 5.027530714869499207e-02 -2.771628201007843018e-01 1.233050972223281860e-01 2.321863323450088501e-01 -4.611773043870925903e-02 1.000185310840606689e-02 1.968847066164016724e-01 1.715420782566070557e-01 -7.092839479446411133e-02 1.414746791124343872e-01 2.824185192584991455e-01 -1.053422465920448303e-01 7.034877687692642212e-02 -3.841044008731842041e-02 -1.530348360538482666e-01 2.423161454498767853e-02 3.646076023578643799e-01 2.197523564100265503e-01 1.203087344765663147e-01 8.249709010124206543e-02 1.807278543710708618e-01 -8.675879985094070435e-02 4.066284000873565674e-02 2.746638655662536621e-01 -1.636824905872344971e-01 -1.969365626573562622e-01 1.967308521270751953e-01
1.339486837387084961e-01 1.458325684070587158e-01 -2.083788067102432251e-01 2.081160694360733032e-01 -3.121877908706665039e-01 -4.841251764446496964e-03 -2.763172797858715057e-02 -2.221654802560806274e-01 2.355598844587802887e-03 7.685886323451995850e-02 4.600745439529418945e-02 -1.680500209331512451e-01 -1.323301941156387329e-01 -1.471390724182128906e-01 1.393049210309982300e-01 -1.499978154897689819e-01 8.368185162544250488e-02 -1.816160529851913452e-01 1.535087376832962036e-01 3.040005266666412354e-01 1.144795119762420654e-01 3.324350416660308838e-01 1.547937281429767609e-02 2.294888049364089966e-01 2.817373871803283691e-01 -8.719798922538757324e-02 -1.495030075311660767e-01 1.332822293043136597e-01 3.236902952194213867e-01 2.556814067065715790e-02 1.667314171791076660e-01 1.276691406965255737e-01
1.243749186396598816e-01 -3.793876618146896362e-02 -2.054931074380874634e-01 1.615172028541564941e-01 -1.887327283620834351e-01 1.607537567615509033e-01 1.461536735296249390e-01 -8.735872805118560791e-02 1.535643786191940308e-01 3.307395055890083313e-02 -3.809379786252975464e-02 4.759194552898406982e-01 -4.734579846262931824e-02 -1.283840239048004150e-01 1.159180030226707458e-01 3.119756653904914856e-02 1.632617115974426270e-01 4.009863436222076416e-01 -2.076467964798212051e-03 5.707091465592384338e-02 5.847265198826789856e-02 1.144241020083427429e-01 -3.330620750784873962e-02 -1.775888502597808838e-01 1.387031227350234985e-01 -3.965023532509803772e-02 -1.468982845544815063e-01 -8.775237202644348145e-02 3.198752701282501221e-01 3.777388632297515869e-01 3.372305631637573242e-02 4.961903393268585205e-02
5.105008184909820557e-02 1.779405921697616577e-01 -1.635184437036514282e-01 -1.615852862596511841e-01 -4.086659103631973267e-02 3.147114440798759460e-02 -1.243768855929374695e-01 -1.370546817779541016e-01 4.275238215923309326e-01 8.536127209663391113e-02 7.747837901115417480e-02 1.992724137380719185e-03 -4.764635115861892700e-02 2.689671143889427185e-02 3.924022242426872253e-02 -9.521145373582839966e-02 2.445047795772552490e-01 -2.178659886121749878e-01 6.357679516077041626e-02 -5.488654598593711853e-02 -1.133321076631546021e-01 2.632232308387756348e-01 1.095295846462249756e-01 1.884255558252334595e-01 3.795605003833770752e-01 1.289158221334218979e-02 -2.026560455560684204e-01 -2.933672368526458740e-01 2.800747454166412354e-01 -5.242528393864631653e-02 -2.564565837383270264e-01 6.355606764554977417e-02
2.587478160858154297e-01 -8.054297417402267456e-02 4.007539700978668407e-06 2.868616878986358643e-01 -2.305139303207397461e-01 1.607122570276260376e-01 -2.066079229116439819e-01 -2.843878269195556641e-01 1.325311809778213501e-01 9.841334074735641479e-02 -1.779495626688003540e-01 1.334062665700912476e-01 -6.070731207728385925e-03 -1.893004328012466431e-01 8.729411661624908447e-02 1.747767180204391479e-01 -2.345477491617202759e-01 -1.157269775867462158e-01 1.570605039596557617e-01 3.372142910957336426e-01 -8.743879944086074829e-02 3.288562893867492676e-01 2.874770900234580040e-03 2.357526123523712158e-01 1.462089549750089645e-02 2.620941773056983948e-02 -4.548490047454833984e-02 -1.272479891777038574e-01 2.180886417627334595e-01 1.947327330708503723e-02 -6.519976258277893066e-02 2.036460787057876587e-01
-1.396917551755905151e-01 -1.325649023056030273e-01 -1.116751879453659058e-01 -6.395976990461349487e-02 -1.588064879179000854e-01 -3.576553612947463989e-02 -4.668683186173439026e-02 -1.782891750335693359e-01 2.218205295503139496e-02 -1.878947913646697998e-01 2.139676921069622040e-02 -1.763734966516494751e-01 1.339340023696422577e-02 -2.002230882644653320e-01 -1.055162101984024048e-01 -1.602407246828079224e-01 1.292981803417205811e-01 2.415593564510345459e-01 1.689644008874893188e-01 9.518596529960632324e-02 3.748454153537750244e-02 7.035641930997371674e-03 -1.827552914619445801e-01 2.325504124164581299e-01 3.272053003311157227e-01 8.896190673112869263e-02 -3.369840681552886963e-01 1.448409259319305420e-01 3.823525607585906982e-01 1.191170290112495422e-01 -2.442291080951690674e-01 2.651169896125793457e-01
1.354715377092361450e-01 7.682716101408004761e-02 -3.305454850196838379e-01 -2.825947664678096771e-02 -1.477379947900772095e-01 2.984599769115447998e-02 -3.315445780754089355e-01 2.311712056398391724e-01 8.484330773353576660e-02 1.534447073936462402e-01 1.378924846649169922e-01 2.708208560943603516e-01 -2.610670924186706543e-01 -1.941386312246322632e-01 1.892643719911575317e-01 4.217898100614547729e-02 -1.583112478256225586e-01 3.164126873016357422e-01 2.534884512424468994e-01 2.728817239403724670e-02 5.317501723766326904e-02 1.724950969219207764e-01 6.835310906171798706e-02 1.733349859714508057e-01 1.301210671663284302e-01 -7.151884585618972778e-02 -7.884288579225540161e-02 1.349623203277587891e-01 2.726840078830718994e-01 -6.581453979015350342e-02 -8.512549847364425659e-02 -1.522081941366195679e-01
-5.167838931083679199e-02 -1.784300953149795532e-01 -3.008181750774383545e-01 -6.926695257425308228e-02 -1.646747589111328125e-01 2.860091999173164368e-02 -1.525090187788009644e-01 -1.945393383502960205e-01 2.222903221845626831e-01 -1.538081914186477661e-01 5.931055173277854919e-03 -8.290821313858032227e-02 9.935029596090316772e-02 -5.096434429287910461e-02 -1.916077584028244019e-01 1.696946918964385986e-01 -2.108983695507049561e-02 -6.021058652549982071e-03 2.306179553270339966e-01 1.194914579391479492e-01 1.017333790659904480e-01 -1.166261062026023865e-01 1.261935802176594734e-03 -1.038826480507850647e-01 4.032584130764007568e-01 2.854462862014770508e-01 -2.065466493368148804e-01 -2.364970594644546509e-01 3.248391151428222656e-01 2.393461763858795166e-01 -8.787199109792709351e-02 -8.543658256530761719e-02
-2.221780866384506226e-01 -2.744584679603576660e-01 -3.657716512680053711e-01 -2.338653653860092163e-01 -1.968171447515487671e-01 1.938171982765197754e-01 -2.925108969211578369e-01 -2.389876097440719604e-01 8.797224611043930054e-02 1.394171118736267090e-01 -4.352203011512756348e-02 -1.942757666110992432e-01 -1.479918956756591797e-01 -1.832888722419738770e-01 8.724842220544815063e-02 -1.066242828965187073e-01 6.421864777803421021e-02 -5.229460448026657104e-02 -1.087485346943140030e-02 8.772773295640945435e-02 2.042344957590103149e-01 4.047415405511856079e-02 -1.249704416841268539e-02 1.583949774503707886e-01 1.333682090044021606e-01 -2.062190473079681396e-01 -4.031721055507659912e-01 -4.129417985677719116e-02 1.863424852490425110e-02 -2.887247875332832336e-02 -2.446006285026669502e-03 1.324217468500137329e-01
-1.428237408399581909e-01 -2.023486495018005371e-01 -1.746896840631961823e-02 3.737054392695426941e-02 -1.904574185609817505e-01 1.804838627576828003e-01 -2.259179949760437012e-01 -2.739217579364776611e-01 1.178236901760101318e-01 -1.325732767581939697e-01 -6.357833743095397949e-02 -1.565390378236770630e-01 -1.447768956422805786e-01 -1.944953352212905884e-01 -9.585258364677429199e-02 -1.262932717800140381e-01 1.487265974283218384e-01 2.332095354795455933e-01 3.342465758323669434e-01 4.765018355101346970e-03 8.658006042242050171e-02 3.509722277522087097e-02 -1.869138628244400024e-01 1.456201076507568359e-01 2.603005766868591309e-01 1.105031445622444153e-01 -3.687312602996826172e-01 4.768263548612594604e-02 3.039250075817108154e-01 -2.339625731110572815e-02 -1.022308543324470520e-01 1.530051827430725098e-01
-2.438251972198486328e-01 -1.596943289041519165e-01 -4.331072568893432617e-01 1.483763568103313446e-02 -9.925050288438796997e-02 2.025250904262065887e-02 -2.526013851165771484e-01 -1.020276639610528946e-02 4.584258794784545898e-02 1.212290748953819275e-01 1.797006092965602875e-02 1.491793338209390640e-02 -7.402616739273071289e-02 -1.138810589909553528e-01 1.284412443637847900e-01 5.237815156579017639e-02 1.939149796962738037e-01 3.835544222965836525e-03 3.955747187137603760e-02 1.902721449732780457e-02 1.936563104391098022e-02 -5.057260394096374512e-03 -1.471637487411499023e-01 2.392164766788482666e-01 3.239283859729766846e-01 3.921382725238800049e-01 -4.542835801839828491e-02 -3.458414077758789062e-01 5.452390760183334351e-02 -6.219530850648880005e-02 -1.882991194725036621e-01 2.377880960702896118e-01
2.330653369426727295e-01 -3.286517262458801270e-01 9.358088672161102295e-02 5.779774859547615051e-02 -3.605592548847198486e-01 1.487220078706741333e-01 -2.316515594720840454e-01 1.420665383338928223e-01 4.033083319664001465e-01 5.464030429720878601e-02 -2.043580412864685059e-01 5.559795722365379333e-02 2.376995831727981567e-01 4.562641307711601257e-02 -3.750844858586788177e-03 -1.084952354431152344e-01 5.594073235988616943e-02 1.023311018943786621e-01 2.158806174993515015e-01 1.233315542340278625e-01 1.776629388332366943e-01 5.286901816725730896e-02 -2.618536949157714844e-01 1.330834776163101196e-01 1.726212650537490845e-01 7.568462193012237549e-02 -2.095415890216827393e-01 -1.450988501310348511e-01 7.977536320686340332e-02 -8.442351222038269043e-02 9.092642366886138916e-02 2.095209248363971710e-02
1.392538007348775864e-02 -4.727725312113761902e-02 -2.951495349407196045e-01 5.272100120782852173e-02 -2.617038786411285400e-01 1.438633799552917480e-01 2.127356268465518951e-02 7.804967463016510010e-02 2.887365818023681641e-01 2.382935136556625366e-01 -3.050419390201568604e-01 -4.647720977663993835e-02 -1.222881004214286804e-01 -2.306711077690124512e-01 2.452684789896011353e-01 5.052903294563293457e-02 7.342790812253952026e-02 -1.041916608810424805e-01 1.967482082545757294e-02 -1.126265153288841248e-01 2.174859195947647095e-01 2.123968601226806641e-01 -2.141804993152618408e-02 -3.266683965921401978e-02 1.470724195241928101e-01 -7.743251509964466095e-03 2.116288840770721436e-01 -2.808404266834259033e-01 3.381685912609100342e-01 -1.401381641626358032e-01 -4.890219494700431824e-02 2.017851322889328003e-01
2.088936604559421539e-02 -1.858615577220916748e-01 -3.695569634437561035e-01 3.045005798339843750e-01 -1.869889795780181885e-01 2.171667516231536865e-01 -7.770407944917678833e-02 -1.864247918128967285e-01 2.501931190490722656e-01 1.448549777269363403e-01 5.214583873748779297e-02 -1.219758614897727966e-01 -1.713900566101074219e-01 -9.738821536302566528e-02 1.208752319216728210e-01 -1.645294129848480225e-01 -2.659884095191955566e-02 1.307551115751266479e-01 4.782269522547721863e-02 3.567208945751190186e-01 -1.013153418898582458e-02 2.366995811462402344e-01 -1.390078216791152954e-01 1.439287811517715454e-01 2.735665738582611084e-01 -9.046170115470886230e-02 5.686881765723228455e-02 -1.631823033094406128e-01 9.985046461224555969e-03 1.612331271171569824e-01 -1.895240843296051025e-01 1.126149669289588928e-01
-2.850858680903911591e-02 -2.840086817741394043e-01 8.586618304252624512e-02 -1.543377991765737534e-02 -2.796458303928375244e-01 2.834882959723472595e-02 -5.141821224242448807e-03 -2.801040746271610260e-02 3.536326885223388672e-01 -2.139549143612384796e-02 9.032771736383438110e-02 3.597040846943855286e-02 -2.850722670555114746e-01 6.306049972772598267e-02 9.238722175359725952e-02 -3.118174076080322266e-01 1.093054339289665222e-01 1.878063678741455078e-01 8.721383661031723022e-02 1.008472684770822525e-02 4.613500833511352539e-01 9.875903278589248657e-02 -1.515734195709228516e-01 2.000676542520523071e-01 2.596139609813690186e-01 8.413074165582656860e-02 -1.328387856483459473e-01 -5.393589660525321960e-02 1.472961008548736572e-01 7.341077923774719238e-02 1.135933101177215576e-01 -1.719778776168823242e-01
-1.555505208671092987e-02 -8.123950660228729248e-02 -4.346488788723945618e-02 -2.749645151197910309e-02 -3.169202506542205811e-01 1.826682835817337036e-01 9.004755876958370209e-03 1.581714898347854614e-01 3.425248563289642334e-01 1.664795428514480591e-01 -1.854254603385925293e-01 -1.253443360328674316e-01 -1.166964247822761536e-01 -3.713396564126014709e-02 1.800026930868625641e-02 1.344795674085617065e-01 1.316233277320861816e-01 -2.528410553932189941e-01 2.989585101604461670e-01 -2.440367192029953003e-01 -3.916394338011741638e-02 -2.401759922504425049e-01 -1.734573692083358765e-01 2.385560423135757446e-01 1.252213567495346069e-01 1.215571314096450806e-01 -9.191784262657165527e-02 -3.380934940651059151e-03 3.927227556705474854e-01 1.225923225283622742e-01 -5.555840581655502319e-02 -1.241265833377838135e-01
-2.506586723029613495e-02 4.228579998016357422e-02 2.776965871453285217e-02 2.816375112161040306e-03 -1.941266506910324097e-01 3.398006856441497803e-01 -4.507497549057006836e-01 1.927719116210937500e-01 2.702926397323608398e-01 3.041509985923767090e-01 -2.337766438722610474e-02 -6.904516369104385376e-02 8.064157515764236450e-02 9.041456878185272217e-02 -1.088244840502738953e-01 -5.094363912940025330e-02 1.813744306564331055e-01 9.512487053871154785e-02 9.007805585861206055e-02 7.486987859010696411e-02 1.086079925298690796e-01 6.224462762475013733e-02 -1.405779719352722168e-01 -5.463429540395736694e-02 3.354706168174743652e-01 1.466293781995773315e-01 -1.503700315952301025e-01 -8.085192739963531494e-02 3.531843423843383789e-01 -1.466114073991775513e-02 -1.369674056768417358e-01 4.835043475031852722e-02
1.122113466262817383e-01 1.393927335739135742e-01 -3.280524313449859619e-01 -4.561737552285194397e-02 -1.106967255473136902e-01 2.460899502038955688e-01 1.498892754316329956e-01 -1.706393659114837646e-01 -4.662554711103439331e-02 -6.088090687990188599e-02 -4.979453608393669128e-02 1.912333071231842041e-01 -3.360750153660774231e-02 -2.476842403411865234e-01 3.104566931724548340e-01 -1.162415519356727600e-01 -1.804118161089718342e-03 -6.204294785857200623e-02 5.382952466607093811e-02 2.995577454566955566e-01 1.452665328979492188e-01 1.125720813870429993e-01 1.724867820739746094e-01 1.659684330224990845e-01 3.671767935156822205e-02 -5.506272986531257629e-02 -6.504219770431518555e-02 -6.335880607366561890e-03 5.357439517974853516e-01 1.263191998004913330e-01 -9.799716621637344360e-02 8.825295418500900269e-02
-1.978869736194610596e-01 -1.403613239526748657e-01 -2.433789670467376709e-01 -6.554435007274150848e-03 -2.559565305709838867e-01 2.857958972454071045e-01 -1.519987732172012329e-01 1.411717087030410767e-01 2.925686240196228027e-01 -5.060724169015884399e-02 -1.317624449729919434e-01 -2.445692941546440125e-02 8.154756575822830200e-02 2.825991064310073853e-02 1.118493527173995972e-01 3.823392391204833984e-01 -1.277884393930435181e-01 2.771874703466892242e-02 3.706008195877075195e-01 1.707013845443725586e-01 7.909587770700454712e-02 1.284333765506744385e-01 -1.920264586806297302e-02 3.546106517314910889e-01 1.410062909126281738e-01 -9.895399212837219238e-02 6.920870393514633179e-02 5.613650009036064148e-02 1.968397647142410278e-01 -4.933413490653038025e-02 -7.037498801946640015e-02 5.637952685356140137e-02
-5.563476309180259705e-02 -4.128928780555725098e-01 -1.164787560701370239e-01 -1.569786071777343750e-01 -4.520170390605926514e-03 3.196895420551300049e-01 1.725368946790695190e-01 1.606410928070545197e-02 -5.490015074610710144e-02 1.514498144388198853e-01 -1.590961813926696777e-01 2.640679776668548584e-01 -9.698031470179557800e-03 -2.547091841697692871e-01 1.193106845021247864e-01 3.633083403110504150e-02 1.135814785957336426e-01 -1.785645931959152222e-01 2.609736919403076172e-01 -1.485751122236251831e-01 1.590091139078140259e-01 7.307843863964080811e-02 1.047730371356010437e-01 2.545315921306610107e-01 2.829096019268035889e-01 -4.024243354797363281e-02 -6.106836348772048950e-02 -2.419160902500152588e-01 1.043485924601554871e-01 1.293019801378250122e-01 3.721303865313529968e-02 2.004675120115280151e-01
-3.894166788086295128e-03 -2.729059159755706787e-01 -3.388138413429260254e-01 1.249163746833801270e-01 -7.772355526685714722e-02 4.410260170698165894e-02 -2.405105084180831909e-01 9.187108278274536133e-02 -1.038505211472511292e-01 2.789322733879089355e-01 -1.735084056854248047e-01 -1.919096559286117554e-01 2.945799380540847778e-02 -2.972754836082458496e-01 2.483454942703247070e-01 -1.366018690168857574e-02 1.307668089866638184e-01 8.259037882089614868e-02 4.666632413864135742e-02 -2.244357019662857056e-01 -7.195526361465454102e-02 -2.603520154953002930e-01 -9.536840021610260010e-02 2.299661785364151001e-01 1.678219735622406006e-01 5.483559891581535339e-02 -2.268315255641937256e-01 -2.102828919887542725e-01 1.966081708669662476e-01 -1.086215600371360779e-01 -1.046193912625312805e-01 1.206637397408485413e-01
8.542916923761367798e-02 -6.187544669955968857e-03 -2.785615026950836182e-01 1.683607250452041626e-01 -1.356185674667358398e-01 -2.596427220851182938e-03 1.150155439972877502e-02 2.222062945365905762e-01 1.046963557600975037e-01 1.696027368307113647e-01 -1.603983640670776367e-01 7.784747518599033356e-03 -8.158948272466659546e-02 -2.778770923614501953e-01 1.120848879218101501e-01 -1.863876730203628540e-02 -1.699223369359970093e-01 -2.063321471214294434e-01 1.783054918050765991e-01 -1.144589763134717941e-02 2.778950929641723633e-01 -3.992132470011711121e-02 9.086557477712631226e-02 7.477726787328720093e-02 5.781625583767890930e-02 3.122554905712604523e-02 5.153723806142807007e-02 -1.161616593599319458e-01 6.399928927421569824e-01 1.672797650098800659e-01 4.800155386328697205e-02 -1.158430799841880798e-02
4.758699983358383179e-02 -1.747946143150329590e-01 -2.322315126657485962e-01 1.618942022323608398e-01 -1.272678375244140625e-01 -2.207671990618109703e-03 -2.060829475522041321e-02 -4.010146260261535645e-01 2.135696411132812500e-01 2.088601142168045044e-01 -1.950634419918060303e-01 1.450241506099700928e-01 -4.236442223191261292e-02 3.366503864526748657e-02 -2.229231297969818115e-01 2.501105368137359619e-01 2.052476704120635986e-01 1.306021362543106079e-01 1.719099879264831543e-01 -1.508156657218933105e-01 -2.782543003559112549e-01 2.999570965766906738e-01 1.243604626506567001e-02 2.397145330905914307e-01 2.179152220487594604e-01 -3.504889458417892456e-02 -1.747024804353713989e-01 -1.447236444801092148e-02 1.545079350471496582e-01 -7.891443558037281036e-03 2.609059773385524750e-02 -7.447335124015808105e-02
-7.468860596418380737e-02 -1.170346736907958984e-01 -2.330629825592041016e-01 4.246734082698822021e-02 -1.741682142019271851e-01 -7.581572234630584717e-02 4.635100811719894409e-02 -3.171740770339965820e-01 1.450810134410858154e-01 1.160022094845771790e-01 3.895993530750274658e-02 2.593053132295608521e-02 4.308332502841949463e-02 -2.789003215730190277e-02 -3.465131670236587524e-02 2.283439785242080688e-01 1.820330917835235596e-01 6.425555795431137085e-03 3.703745454549789429e-02 -3.351382613182067871e-01 -1.307889074087142944e-01 3.710286319255828857e-01 -3.505698405206203461e-03 3.634022772312164307e-01 3.453799188137054443e-01 4.476051032543182373e-02 5.602947622537612915e-02 -2.634928524494171143e-01 1.352276504039764404e-01 5.420861020684242249e-02 -2.015223056077957153e-01 6.081292778253555298e-02
1.814814358949661255e-01 -1.230049282312393188e-01 -2.003567069768905640e-01 -1.861228048801422119e-01 -1.411519795656204224e-01 7.309708744287490845e-02 -1.087066531181335449e-01 1.158811617642641068e-02 9.633023291826248169e-02 2.100326716899871826e-01 -1.160920597612857819e-02 1.100795790553092957e-01 -2.127795219421386719e-01 -2.462403476238250732e-01 1.689045876264572144e-01 -2.471473664045333862e-01 1.332544684410095215e-01 -2.143310755491256714e-01 3.049973249435424805e-01 2.036184072494506836e-02 -6.194178760051727295e-02 -2.283799797296524048e-01 -7.261265814304351807e-02 2.426141798496246338e-01 3.119769096374511719e-01 -2.585855424404144287e-01 -3.902721032500267029e-02 -1.558699607849121094e-01 2.459938973188400269e-01 1.053902506828308105e-01 -1.069469973444938660e-01 1.686187237501144409e-01
-4.013542458415031433e-02 1.053561121225357056e-01 -2.480784207582473755e-01 2.887052483856678009e-02 -3.077010214328765869e-01 1.932469308376312256e-01 -1.626077592372894287e-01 2.226373404264450073e-01 2.857342958450317383e-01 1.451457887887954712e-01 -3.052307665348052979e-01 8.529712259769439697e-02 -1.349865943193435669e-01 -1.420314013957977295e-01 1.963833719491958618e-01 -5.189082119613885880e-03 -3.298896923661231995e-02 -1.409672200679779053e-01 -7.792946696281433105e-02 -2.347057908773422241e-01 5.550177767872810364e-02 -1.395966764539480209e-02 1.717038601636886597e-01 2.276299521327018738e-02 3.499268293380737305e-01 6.481888145208358765e-02 2.974010258913040161e-02 -2.496980875730514526e-01 2.679606974124908447e-01 -5.617415532469749451e-03 -1.180010139942169189e-01 2.137789130210876465e-01
-5.461686477065086365e-02 -3.593889772891998291e-01 -1.322085261344909668e-01 -4.982173070311546326e-02 7.328970357775688171e-03 4.255769848823547363e-01 1.799768060445785522e-01 6.344930082559585571e-02 7.030274253338575363e-03 1.994506120681762695e-01 -1.438392996788024902e-01 1.487873047590255737e-01 -3.631486371159553528e-02 -1.480401456356048584e-01 5.215281620621681213e-02 -2.627564780414104462e-02 2.676590383052825928e-01 -8.621543645858764648e-02 3.592090308666229248e-01 -1.109468415379524231e-01 1.475437432527542114e-01 8.347702026367187500e-02 -6.869245320558547974e-02 2.522397041320800781e-01 2.437734901905059814e-01 -6.286813318729400635e-02 -7.918556220829486847e-03 -1.349913626909255981e-01 1.276969164609909058e-01 2.679413855075836182e-01 2.061957865953445435e-02 1.825447678565979004e-01
-1.421720720827579498e-02 -1.474193632602691650e-01 1.368701606988906860e-01 -1.742175966501235962e-01 -7.671398669481277466e-02 2.352029830217361450e-01 9.849423915147781372e-02 -2.876968681812286377e-02 3.852436542510986328e-01 -5.813765898346900940e-02 -1.823176890611648560e-01 -1.704624446574598551e-04 -8.512882143259048462e-02 -1.101412922143936157e-01 9.020568802952766418e-03 -7.706232368946075439e-02 1.438927650451660156e-01 1.437390595674514771e-01 5.710016470402479172e-03 1.737692356109619141e-01 4.742556214332580566e-01 2.820769250392913818e-01 -1.460180282592773438e-01 2.665448486804962158e-01 2.483801990747451782e-01 -4.624915122985839844e-02 -9.474310278892517090e-02 -1.800073832273483276e-01 2.463120520114898682e-01 1.812537014484405518e-02 8.959732949733734131e-02 -6.427689641714096069e-02
-7.966836541891098022e-02 -1.302076876163482666e-01 -1.837566196918487549e-01 -1.174872145056724548e-01 -2.566136121749877930e-01 9.490691125392913818e-02 -2.575229406356811523e-01 -1.445930749177932739e-01 1.625101268291473389e-01 -1.561710089445114136e-01 -1.421732157468795776e-01 -2.721854746341705322e-01 -6.956321746110916138e-02 -1.365041583776473999e-01 -8.618813753128051758e-02 -9.465763717889785767e-02 1.784053891897201538e-01 2.650059461593627930e-01 1.098815053701400757e-01 -4.754107818007469177e-02 1.175942942500114441e-01 1.074117869138717651e-01 4.613567516207695007e-02 2.316551357507705688e-01 2.562434375286102295e-01 -5.142790079116821289e-02 -4.740362763404846191e-01 4.998474568128585815e-02 1.009666398167610168e-01 5.235909298062324524e-02 4.667919874191284180e-02 2.718635499477386475e-01
9.553093463182449341e-02 -1.956742107868194580e-01 -3.440772593021392822e-01 8.651598542928695679e-02 -9.866719692945480347e-02 -3.122889203950762749e-03 2.230938524007797241e-02 2.572029642760753632e-02 4.168238863348960876e-02 1.554861217737197876e-01 -4.436516761779785156e-01 1.641052514314651489e-01 3.650335967540740967e-01 1.576200425624847412e-01 1.524192932993173599e-02 -1.448695268481969833e-02 -3.798348456621170044e-02 3.600844740867614746e-02 1.716290712356567383e-01 2.489269375801086426e-01 -7.365307956933975220e-02 1.716222316026687622e-01 -4.988277330994606018e-02 2.513715326786041260e-01 9.375026822090148926e-02 4.690813273191452026e-02 -1.849532723426818848e-01 -5.122602358460426331e-02 3.175773620605468750e-01 6.614476442337036133e-02 -1.465988252311944962e-02 2.441690862178802490e-01
-3.610938787460327148e-02 -2.072059810161590576e-01 -1.806363463401794434e-02 1.546203196048736572e-01 -5.171161890029907227e-02 1.207080334424972534e-01 3.183427825570106506e-02 -3.652126342058181763e-02 -9.485898166894912720e-02 4.006256163120269775e-02 -1.350744813680648804e-01 3.863866440951824188e-03 1.894005537033081055e-01 -2.505118250846862793e-01 2.231169939041137695e-01 6.900604069232940674e-02 -2.614696323871612549e-02 1.035656705498695374e-01 3.866014629602432251e-02 1.313306093215942383e-01 -6.130310520529747009e-02 1.627787500619888306e-01 -9.916261583566665649e-02 5.545548796653747559e-01 3.148945868015289307e-01 -9.903534501791000366e-02 -3.098842799663543701e-01 -3.508999049663543701e-01 2.073190174996852875e-02 -1.383662968873977661e-02 1.302110254764556885e-01 8.017715811729431152e-02
2.815854921936988831e-02 -1.990121044218540192e-02 -4.128162860870361328e-01 -4.756860807538032532e-02 -1.681898534297943115e-01 -7.733661681413650513e-02 -2.082793265581130981e-01 1.705114543437957764e-01 -2.160602807998657227e-02 1.830115020275115967e-01 1.371820271015167236e-01 8.134128898382186890e-02 -9.177089482545852661e-02 -2.893602252006530762e-01 2.242861986160278320e-01 2.404971048235893250e-02 -1.841302067041397095e-01 6.987658143043518066e-02 2.445245832204818726e-01 3.011673390865325928e-01 9.708611667156219482e-02 -9.764669835567474365e-02 1.741599589586257935e-01 3.805780708789825439e-01 2.534462213516235352e-01 6.332892179489135742e-02 3.538139536976814270e-02 -1.326029095798730850e-02 1.896118968725204468e-01 -1.748515665531158447e-02 -1.480430066585540771e-01 -7.561436295509338379e-02
-8.563368022441864014e-02 -4.798645898699760437e-02 -2.402593493461608887e-01 -1.442748773843050003e-02 -3.429161608219146729e-01 1.941484510898590088e-01 -1.031022742390632629e-01 -2.519043684005737305e-01 1.553933769464492798e-01 1.383491009473800659e-01 -1.869658678770065308e-01 -8.869460970163345337e-02 -1.533522456884384155e-01 -2.102158218622207642e-02 -8.872354775667190552e-02 2.807289659976959229e-01 2.723416090011596680e-01 -9.288638085126876831e-02 -1.336611211299896240e-01 -1.298929899930953979e-01 -2.538809180259704590e-01 2.040648013353347778e-01 -1.748850494623184204e-01 2.896344363689422607e-01 1.189548373222351074e-01 9.179648756980895996e-02 -6.089073047041893005e-02 -2.275475859642028809e-01 2.879694402217864990e-01 3.134392946958541870e-02 -7.879965007305145264e-02 4.863601643592119217e-03
1.202576011419296265e-01 -1.354625970125198364e-01 -1.302970945835113525e-01 1.271526217460632324e-01 -2.530252933502197266e-01 2.289820611476898193e-01 3.012063167989253998e-02 1.827369928359985352e-01 2.848761975765228271e-01 1.315394975244998932e-02 6.992550939321517944e-02 1.805989444255828857e-01 -3.845940157771110535e-02 -1.960399448871612549e-01 3.258966803550720215e-01 -2.283505797386169434e-01 1.901347190141677856e-01 -7.029230892658233643e-02 9.753055870532989502e-02 -1.691292524337768555e-01 -1.079398673027753830e-03 3.778884932398796082e-02 3.081924617290496826e-01 4.263716936111450195e-01 2.984743006527423859e-02 -2.275665849447250366e-01 -1.163377016782760620e-01 -3.464719280600547791e-02 2.682564035058021545e-02 5.664478242397308350e-02 -1.037117168307304382e-01 1.633439958095550537e-01
1.336403097957372665e-02 -1.653999537229537964e-01 -2.444380968809127808e-01 2.301178500056266785e-02 -2.445618510246276855e-01 9.639830887317657471e-02 -1.449586153030395508e-01 2.084838747978210449e-01 7.622569799423217773e-02 1.220997199416160583e-01 -3.422499001026153564e-01 -7.514008879661560059e-02 -9.083998389542102814e-03 -2.842807769775390625e-01 2.729318439960479736e-01 -1.196259483695030212e-01 1.933868825435638428e-01 -6.385044753551483154e-02 7.157855480909347534e-02 -1.809912323951721191e-01 2.539193630218505859e-02 -1.611532717943191528e-01 2.642629444599151611e-01 2.040769904851913452e-01 1.991156786680221558e-01 3.834631145000457764e-01 -2.618661895394325256e-02 -1.041475906968116760e-01 1.945442706346511841e-01 -4.790976271033287048e-02 3.057405585423111916e-03 -9.784292429685592651e-02
-9.499046206474304199e-02 -2.295569628477096558e-01 -1.599589288234710693e-01 1.355114951729774475e-02 -2.193093299865722656e-01 3.297379612922668457e-01 2.432023584842681885e-01 1.318835169076919556e-01 1.314842700958251953e-01 1.415212750434875488e-01 -2.761378884315490723e-01 2.727425890043377876e-03 -3.491942882537841797e-01 -1.971450150012969971e-01 -2.538728527724742889e-02 -2.879123017191886902e-02 -5.235798284411430359e-02 -8.889020979404449463e-02 2.890890538692474365e-01 1.245786845684051514e-01 5.378022417426109314e-02 8.757914416491985321e-03 1.152318716049194336e-01 -7.606506347656250000e-02 2.010141760110855103e-01 -1.037610247731208801e-01 -1.187318861484527588e-01 -1.291131973266601562e-01 2.047822028398513794e-01 1.404187828302383423e-01 -1.047989130020141602e-01 3.419771194458007812e-01
-2.366002947092056274e-01 -8.662733435630798340e-02 -9.530740976333618164e-02 1.602077856659889221e-02 -1.914394199848175049e-01 1.021460220217704773e-01 -1.652409136295318604e-01 -2.344292253255844116e-01 3.842438757419586182e-01 -1.299099922180175781e-01 -1.585461646318435669e-01 -4.673317819833755493e-02 1.148516684770584106e-01 1.854439266026020050e-02 1.072563007473945618e-01 2.218700945377349854e-01 -7.366445660591125488e-02 2.755707204341888428e-01 7.413675636053085327e-02 1.079161316156387329e-01 2.854980528354644775e-02 9.052655845880508423e-02 1.128714084625244141e-01 3.303779661655426025e-01 4.181966483592987061e-01 -2.013082206249237061e-01 6.936319917440414429e-02 -1.353171188384294510e-02 1.711846888065338135e-01 -2.134473323822021484e-01 -1.564048230648040771e-02 -8.247236907482147217e-02
-1.858879029750823975e-01 -1.576198041439056396e-01 8.923411369323730469e-04 1.620996743440628052e-01 -4.098220169544219971e-01 2.778169810771942139e-01 6.345818936824798584e-02 4.176858067512512207e-02 -1.339087449014186859e-02 1.666801124811172485e-01 -4.158969819545745850e-01 6.509084254503250122e-02 -2.052977494895458221e-02 -3.068605661392211914e-01 1.931786909699440002e-02 3.164529800415039062e-02 -6.860615313053131104e-02 1.531761139631271362e-03 1.847464889287948608e-01 -2.928626239299774170e-01 -1.660480946302413940e-01 8.509927242994308472e-02 -8.864347636699676514e-02 1.098109781742095947e-01 1.660330295562744141e-01 8.231185376644134521e-02 -8.984670788049697876e-02 -1.739007085561752319e-01 2.802208662033081055e-01 3.145268931984901428e-02 -1.206591948866844177e-01 -1.273650377988815308e-01
2.163848280906677246e-01 -3.307153582572937012e-01 -1.256093084812164307e-01 -1.292325109243392944e-01 -1.366269290447235107e-01 -1.002798527479171753e-01 -1.895106732845306396e-01 1.280756741762161255e-01 -3.715334460139274597e-02 5.598435550928115845e-02 6.678905338048934937e-02 -8.651020005345344543e-03 -9.141858667135238647e-02 -2.059559226036071777e-01 -1.010635495185852051e-01 -4.195801913738250732e-02 -2.392127215862274170e-01 1.309951096773147583e-01 7.756850123405456543e-02 -1.992998272180557251e-01 3.964629769325256348e-01 1.024211272597312927e-01 -5.020308308303356171e-03 3.623662590980529785e-01 1.763523519039154053e-01 -9.265042096376419067e-02 2.031020587310194969e-03 3.605421185493469238e-01 1.847467273473739624e-01 6.038740277290344238e-02 -1.681586503982543945e-01 6.020215898752212524e-02
2.728918194770812988e-01 -1.816100180149078369e-01 1.252045929431915283e-01 9.474932402372360229e-02 -2.460755705833435059e-01 -4.005592316389083862e-02 1.608707904815673828e-01 5.180524662137031555e-02 2.033525854349136353e-01 -1.596924066543579102e-01 -3.286521136760711670e-01 -3.866750374436378479e-02 1.440846323966979980e-01 -1.392728388309478760e-01 -9.062736295163631439e-03 1.405367851257324219e-01 7.079851627349853516e-02 1.135071665048599243e-01 7.503417134284973145e-02 -1.507119555026292801e-02 6.364537030458450317e-02 -5.425757914781570435e-02 8.037209510803222656e-03 1.867436766624450684e-01 4.753446877002716064e-01 -1.688749492168426514e-01 -1.093138977885246277e-01 -1.865097284317016602e-01 2.682380676269531250e-01 3.450526297092437744e-02 -4.739742353558540344e-02 -3.139119148254394531e-01
-3.242342546582221985e-02 -1.460715383291244507e-01 -6.329888850450515747e-02 -2.521391212940216064e-02 -3.098602965474128723e-02 -3.967865929007530212e-02 -2.537075877189636230e-01 -3.864682614803314209e-01 1.139832437038421631e-01 4.981246590614318848e-02 -1.893452554941177368e-01 -3.018134832382202148e-02 2.048890292644500732e-02 1.330187320709228516e-01 2.456384897232055664e-01 8.151860535144805908e-02 2.003514766693115234e-01 2.717642784118652344e-01 1.702852398157119751e-01 1.517816931009292603e-01 1.477174311876296997e-01 -9.188660234212875366e-02 7.299187034368515015e-02 2.088600546121597290e-01 2.403377294540405273e-01 -1.211785078048706055e-01 -3.611318767070770264e-01 3.552945330739021301e-02 1.302234828472137451e-01 2.603839039802551270e-01 -2.475552707910537720e-01 1.548044681549072266e-01
2.865944802761077881e-01 -1.955811120569705963e-02 -3.753814101219177246e-01 2.412334978580474854e-01 4.324954748153686523e-02 -3.165823221206665039e-02 -9.806247800588607788e-02 2.002889961004257202e-01 3.183616995811462402e-01 1.523901820182800293e-01 -2.570239901542663574e-01 -2.156238108873367310e-01 -2.157036662101745605e-01 -8.827649801969528198e-02 2.565668225288391113e-01 -1.431594882160425186e-02 -1.489472687244415283e-01 2.224076241254806519e-01 4.726525768637657166e-02 7.068540900945663452e-02 9.954821318387985229e-02 7.612679153680801392e-02 2.163210138678550720e-02 1.845379322767257690e-01 6.217776238918304443e-02 4.066960513591766357e-02 -1.692488491535186768e-01 -1.622205674648284912e-01 3.132285773754119873e-01 8.939798176288604736e-02 4.639135673642158508e-02 -1.021868735551834106e-01
-1.783446818590164185e-01 -1.952109932899475098e-01 -1.712124645709991455e-01 -1.553440243005752563e-01 -1.855244487524032593e-01 1.792952120304107666e-01 1.759303659200668335e-01 2.244240641593933105e-01 2.025226056575775146e-01 1.484373360872268677e-01 -1.472543179988861084e-01 4.475684463977813721e-02 -3.370080888271331787e-01 -1.697504967451095581e-01 -7.830410450696945190e-02 2.140724807977676392e-01 -3.273518010973930359e-02 1.694776266813278198e-01 4.225498139858245850e-01 -5.474820733070373535e-02 -1.418516784906387329e-02 -1.482259333133697510e-01 -5.527547746896743774e-02 -4.902582243084907532e-02 1.193788647651672363e-01 -7.217553257942199707e-02 5.282756686210632324e-02 -1.493221893906593323e-02 2.256902009248733521e-01 9.978678077459335327e-02 -1.296733766794204712e-01 3.294212818145751953e-01
-9.541521221399307251e-02 -7.756407558917999268e-02 2.670088410377502441e-02 1.103341281414031982e-01 -1.597279310226440430e-01 1.057021915912628174e-01 -6.760203093290328979e-02 1.897128820419311523e-01 5.094356311019510031e-05 2.201983779668807983e-01 -4.484786689281463623e-01 5.206618085503578186e-02 7.517830282449722290e-02 -5.700423195958137512e-02 8.795442432165145874e-02 -2.555936872959136963e-01 9.331154078245162964e-02 3.549854457378387451e-02 5.774798989295959473e-02 4.950045049190521240e-02 -1.206933706998825073e-01 2.396618127822875977e-01 -2.804324328899383545e-01 1.829902380704879761e-01 8.785037696361541748e-02 -7.685937732458114624e-02 -1.546450331807136536e-02 5.181632190942764282e-02 5.732362866401672363e-01 1.028019860386848450e-01 -6.266070902347564697e-02 3.034758381545543671e-02
-5.279042571783065796e-02 -1.611480563879013062e-01 -1.813306361436843872e-01 5.519285425543785095e-02 -9.537754207849502563e-02 1.407254785299301147e-01 -9.283733367919921875e-02 -3.089084923267364502e-01 -9.692497551441192627e-03 -2.161073535680770874e-01 -1.029024794697761536e-01 -2.274731993675231934e-01 -9.124749153852462769e-02 -1.066813841462135315e-01 -9.015291929244995117e-02 -7.227062433958053589e-02 2.542261481285095215e-01 2.588400840759277344e-01 2.088170796632766724e-01 3.371670469641685486e-02 9.657152742147445679e-02 6.584861129522323608e-02 -1.121490150690078735e-01 2.030117660760879517e-01 3.608208894729614258e-01 8.009932190179824829e-02 -2.227044552564620972e-01 1.304383873939514160e-01 3.465705513954162598e-01 1.915479749441146851e-01 -1.188639402389526367e-01 2.054595500230789185e-01
5.465506389737129211e-02 -1.701577156782150269e-01 -3.380707502365112305e-01 -2.469716370105743408e-01 7.732462882995605469e-02 -1.334208901971578598e-02 -2.120672911405563354e-01 -3.142833113670349121e-01 3.095777332782745361e-01 -8.429907262325286865e-02 -1.420395169407129288e-02 4.744484275579452515e-02 -2.985388040542602539e-01 -5.774277076125144958e-02 1.254221200942993164e-01 1.676400601863861084e-01 1.487761735916137695e-01 -5.613638088107109070e-02 1.073925569653511047e-02 9.148031473159790039e-02 1.203278526663780212e-01 3.975896239280700684e-01 -1.605405099689960480e-02 1.683463901281356812e-01 1.909471452236175537e-01 3.058774583041667938e-02 -3.235418722033500671e-02 -6.216077879071235657e-02 2.721242606639862061e-01 1.919506341218948364e-01 3.970677033066749573e-02 1.071124225854873657e-01
2.617559731006622314e-01 1.700999885797500610e-01 -2.167010307312011719e-01 4.537120461463928223e-02 -4.398735761642456055e-01 2.152937650680541992e-01 -6.022753939032554626e-02 -7.442266494035720825e-02 2.720310091972351074e-01 -1.425998061895370483e-01 3.423639759421348572e-02 -1.473560649901628494e-02 -1.500125601887702942e-02 2.136204838752746582e-01 -5.896774306893348694e-02 1.915276050567626953e-01 1.311150342226028442e-01 2.084638327360153198e-01 2.264759391546249390e-01 -5.657919123768806458e-02 1.643851399421691895e-01 7.677199691534042358e-02 -1.155258566141128540e-01 3.585602939128875732e-01 1.272495388984680176e-01 -6.352857500314712524e-02 -9.291908144950866699e-02 -1.080937981605529785e-01 1.445281505584716797e-01 1.863366812467575073e-01 -1.900673359632492065e-01 -2.304554358124732971e-02
1.393217742443084717e-01 -1.538586467504501343e-01 -1.501495093107223511e-01 7.001260295510292053e-03 1.089499220252037048e-01 -3.684666007757186890e-02 2.923628501594066620e-02 -4.109599068760871887e-02 1.091185361146926880e-01 1.517569422721862793e-01 -1.583684533834457397e-01 -2.097968570888042450e-02 -7.451184839010238647e-02 1.533168554306030273e-01 -2.995688701048493385e-03 5.042469594627618790e-03 8.699336089193820953e-03 2.782884538173675537e-01 1.272249370813369751e-01 -8.962307474575936794e-04 -3.574700653553009033e-02 -5.206836014986038208e-02 1.117972061038017273e-01 3.872080743312835693e-01 5.459223985671997070e-01 -3.316604793071746826e-01 -3.543914854526519775e-01 -1.583871431648731232e-02 -1.604271307587623596e-02 4.322536289691925049e-02 -1.553976237773895264e-01 9.342667460441589355e-02
-5.848893895745277405e-03 -1.932143270969390869e-01 -2.909339070320129395e-01 1.940838396549224854e-01 -2.994228005409240723e-01 4.456036910414695740e-02 -1.168005913496017456e-01 -7.287999242544174194e-02 9.424546360969543457e-02 9.642448276281356812e-02 -1.190704032778739929e-01 1.678540259599685669e-01 -1.144274696707725525e-02 -2.392330765724182129e-01 -1.869086408987641335e-03 2.286115884780883789e-01 1.914884448051452637e-01 2.007641196250915527e-01 6.603048741817474365e-02 -5.347041413187980652e-03 -6.043268740177154541e-02 -1.383366286754608154e-01 2.406799793243408203e-01 1.804799735546112061e-01 3.721049800515174866e-02 4.393274784088134766e-01 -2.374474853277206421e-01 -2.397780418395996094e-01 1.288383007049560547e-01 2.846292778849601746e-02 -1.972768306732177734e-01 1.787045411765575409e-02
-9.199332445859909058e-02 -1.667654514312744141e-01 -8.524385094642639160e-02 -7.761798053979873657e-02 -2.002264559268951416e-01 1.625093370676040649e-01 -7.273621112108230591e-02 -2.690276503562927246e-01 1.919814758002758026e-02 -1.491180211305618286e-01 -3.317636623978614807e-02 -1.700267642736434937e-01 -1.738158017396926880e-01 -1.694675981998443604e-01 -3.146155178546905518e-02 -2.670858800411224365e-02 2.053760886192321777e-01 3.122410476207733154e-01 2.602338790893554688e-01 4.467451572418212891e-02 1.248621866106987000e-01 1.341869086027145386e-01 -5.995726212859153748e-03 1.491234749555587769e-01 2.840953171253204346e-01 4.276771098375320435e-02 -4.239670634269714355e-01 1.903422735631465912e-02 1.849519908428192139e-01 -1.246264483779668808e-02 -1.066126748919487000e-01 3.455142080783843994e-01
2.390601038932800293e-01 -2.314603030681610107e-01 -2.304187119007110596e-01 1.972743421792984009e-01 -1.646947711706161499e-01 -1.890815794467926025e-02 -7.973895967006683350e-02 7.446637004613876343e-02 9.599819034337997437e-02 2.509027123451232910e-01 -9.452134370803833008e-02 -1.127259656786918640e-01 6.766751408576965332e-02 -2.844963409006595612e-02 -1.232030894607305527e-02 3.770573735237121582e-01 -2.359711974859237671e-01 -6.757165770977735519e-03 -8.477545343339443207e-03 -1.454601883888244629e-01 -2.153020538389682770e-02 2.845577523112297058e-02 -9.254533797502517700e-02 3.325772583484649658e-01 2.163999825716018677e-01 1.554718613624572754e-01 -3.131001591682434082e-01 -5.465656518936157227e-02 2.438119053840637207e-01 -1.184862703084945679e-01 -2.407629340887069702e-01 1.244418919086456299e-01
2.515046596527099609e-01 -8.854933083057403564e-03 -1.082438901066780090e-01 -3.700134754180908203e-01 -3.793396055698394775e-01 -1.843886524438858032e-01 3.005504608154296875e-02 9.474175423383712769e-02 3.154352605342864990e-01 -1.909924857318401337e-02 -1.838482916355133057e-01 1.197725459933280945e-01 -2.074775248765945435e-01 -2.171355299651622772e-03 -1.910097748041152954e-01 -2.487866021692752838e-02 -2.732162177562713623e-02 1.867322623729705811e-01 3.448545932769775391e-02 2.256357520818710327e-01 4.937086999416351318e-02 -1.020058244466781616e-02 1.112765967845916748e-01 3.638377785682678223e-02 2.073310166597366333e-01 1.634555608034133911e-01 -1.257832348346710205e-01 1.873547881841659546e-01 2.957991361618041992e-01 2.492193505167961121e-02 -1.412750184535980225e-01 1.985709965229034424e-01
-1.600393839180469513e-02 -4.345645383000373840e-02 -3.550035059452056885e-01 -1.408520061522722244e-02 -2.078210711479187012e-01 1.426997929811477661e-01 -1.776195615530014038e-01 1.701268553733825684e-02 4.364340752363204956e-02 1.373533606529235840e-01 -1.522275954484939575e-01 -1.060906872153282166e-01 1.938924491405487061e-01 -1.233916729688644409e-01 5.457323044538497925e-02 1.753856390714645386e-01 8.755600452423095703e-02 -1.191204413771629333e-02 1.934475153684616089e-01 -4.760120809078216553e-01 -1.627309806644916534e-02 2.102494426071643829e-02 -2.025984078645706177e-01 9.992175735533237457e-03 2.138077020645141602e-01 -1.847013682126998901e-01 -2.231109887361526489e-01 6.765254586935043335e-02 3.014319837093353271e-01 1.787835353752598166e-04 -3.068108260631561279e-01 -4.041431844234466553e-02
5.927652865648269653e-02 -1.328696776181459427e-02 -1.089687719941139221e-01 -3.218122720718383789e-01 -1.789379268884658813e-01 2.322008013725280762e-01 -1.455861181020736694e-01 6.028230860829353333e-02 2.949374318122863770e-01 1.518454700708389282e-01 -1.789053976535797119e-01 1.270148307085037231e-01 7.963363826274871826e-02 -2.145728468894958496e-01 1.220282018184661865e-01 1.977140009403228760e-01 -9.081409126520156860e-02 4.462538659572601318e-02 2.663915157318115234e-01 6.187662109732627869e-02 1.470402814447879791e-02 3.085387311875820160e-02 3.087480664253234863e-01 1.082017868757247925e-01 4.386082887649536133e-01 1.056463718414306641e-01 3.206536173820495605e-02 1.033395230770111084e-01 3.419884666800498962e-02 3.546924144029617310e-02 -3.076047897338867188e-01 -5.516849458217620850e-03
7.063335180282592773e-02 -1.215388178825378418e-01 -1.837066709995269775e-01 2.491071522235870361e-01 -1.765699088573455811e-01 -1.670739501714706421e-01 9.731318056583404541e-02 -8.637998253107070923e-02 1.392891258001327515e-01 -1.253623068332672119e-01 -2.865505404770374298e-02 -2.122872918844223022e-01 -1.817184239625930786e-01 -1.158790886402130127e-01 8.079533278942108154e-02 6.969598121941089630e-03 1.043766960501670837e-01 -1.162537932395935059e-01 1.187869533896446228e-01 3.194696009159088135e-01 3.650600090622901917e-02 3.816764950752258301e-01 1.211419180035591125e-01 2.170329988002777100e-01 6.652475893497467041e-02 1.232322156429290771e-01 -2.021611034870147705e-01 -2.056943066418170929e-02 4.520145654678344727e-01 -1.231384575366973877e-01 -7.602024823427200317e-02 1.971100568771362305e-01
-3.632258176803588867e-01 -2.126613408327102661e-01 -1.162963286042213440e-01 1.522612869739532471e-01 -2.035295814275741577e-01 -1.252441108226776123e-01 -1.998422145843505859e-01 8.652811497449874878e-02 3.091508708894252777e-02 1.965538114309310913e-01 2.771870978176593781e-02 8.259184658527374268e-02 2.171270176768302917e-02 -2.972619831562042236e-01 3.290630280971527100e-01 1.999580711126327515e-01 1.764819025993347168e-01 -1.077579427510499954e-02 2.458762526512145996e-01 1.072649434208869934e-01 5.833772942423820496e-03 6.120502576231956482e-02 7.817140221595764160e-02 8.130033314228057861e-02 3.257665038108825684e-01 2.265197336673736572e-01 -8.347029238939285278e-02 -1.988122910261154175e-01 5.945281311869621277e-02 -1.208846792578697205e-01 -1.312145888805389404e-01 1.957076787948608398e-01
-2.719701826572418213e-01 -3.459585607051849365e-01 -2.726254463195800781e-01 -1.446993947029113770e-01 -1.282893568277359009e-01 -3.825205611065030098e-03 -4.893819242715835571e-02 -7.304035872220993042e-02 1.133043095469474792e-01 1.245608776807785034e-01 -3.312563002109527588e-01 -8.000748232007026672e-03 2.094032317399978638e-01 -1.913962513208389282e-01 2.385148704051971436e-01 -6.224638968706130981e-02 -2.189395204186439514e-02 3.774329423904418945e-01 7.474492490291595459e-02 -5.270219221711158752e-02 2.620513439178466797e-01 1.862243264913558960e-01 -3.824774175882339478e-02 9.021101891994476318e-02 1.252995580434799194e-01 6.976407766342163086e-02 -1.314869225025177002e-01 -1.218469366431236267e-01 -1.130677387118339539e-01 9.692232310771942139e-02 1.457940936088562012e-01 2.170214504003524780e-01
6.938104331493377686e-02 -1.003384143114089966e-01 -3.395491540431976318e-01 2.469908595085144043e-01 -8.871169388294219971e-02 1.378665268421173096e-01 -1.515429019927978516e-01 -1.028057336807250977e-01 3.900741785764694214e-02 1.665701568126678467e-01 2.044404298067092896e-02 9.525649249553680420e-02 -1.581898480653762817e-01 -2.518240809440612793e-01 1.840585768222808838e-01 2.662632465362548828e-01 2.579879462718963623e-01 1.597633510828018188e-01 7.863354682922363281e-02 2.702320553362369537e-02 1.227957382798194885e-01 -1.913984268903732300e-01 9.489946067333221436e-02 3.097420334815979004e-01 9.323152154684066772e-02 2.566117346286773682e-01 -1.634609326720237732e-02 -2.858740091323852539e-01 2.515666782855987549e-01 -4.140980169177055359e-02 -1.482968181371688843e-01 1.313691586256027222e-01
-4.946104437112808228e-02 -1.761145442724227905e-01 -2.137544155120849609e-01 -5.892694741487503052e-02 -2.672647833824157715e-01 2.684805691242218018e-01 -2.402049489319324493e-02 1.651041209697723389e-01 1.492910683155059814e-01 9.629452973604202271e-02 -3.007389008998870850e-01 1.215699687600135803e-02 -1.160304471850395203e-01 -1.722704321146011353e-01 2.618474513292312622e-02 2.374894767999649048e-01 -1.007182896137237549e-02 -2.702867984771728516e-01 2.384387105703353882e-01 -1.084624826908111572e-01 -1.004625484347343445e-01 -1.604330539703369141e-01 -1.024909466505050659e-01 1.348500847816467285e-01 1.928102970123291016e-01 4.775493219494819641e-02 -1.695826649665832520e-01 1.640970259904861450e-01 4.011152088642120361e-01 -3.517332300543785095e-02 -1.536634564399719238e-01 -1.909621953964233398e-01
-2.248911708593368530e-01 -1.001293957233428955e-01 -1.260045319795608521e-01 -5.122598633170127869e-02 -1.194869503378868103e-01 1.456752121448516846e-01 -1.211021989583969116e-01 8.063314110040664673e-02 2.909449860453605652e-02 1.665980368852615356e-01 6.818705797195434570e-02 1.221486181020736694e-01 -3.605713248252868652e-01 -3.482425808906555176e-01 -3.496497869491577148e-02 -1.427405700087547302e-02 2.213563621044158936e-01 -9.019089490175247192e-02 2.248144298791885376e-01 -9.841461479663848877e-02 -2.888644635677337646e-01 4.547381773591041565e-02 -2.554425410926342010e-02 1.160205528140068054e-01 1.549911648035049438e-01 -1.712072044610977173e-01 -4.206120073795318604e-01 2.146754227578639984e-02 3.019624054431915283e-01 1.104249656200408936e-01 -8.335804566740989685e-03 1.105042025446891785e-01
1.153508201241493225e-01 -5.369307473301887512e-02 -1.658695489168167114e-01 -1.698212623596191406e-01 -1.261484771966934204e-01 1.819442510604858398e-01 5.964276380836963654e-03 -2.280941307544708252e-01 4.586996436119079590e-01 -7.254733145236968994e-02 7.733473926782608032e-02 3.763443976640701294e-02 -1.690013408660888672e-01 -1.274365633726119995e-01 -9.237984567880630493e-02 6.349271535873413086e-02 1.955524533987045288e-01 -6.185054033994674683e-02 2.082017064094543457e-01 6.032754853367805481e-02 7.785385102033615112e-02 4.001660346984863281e-01 1.147270798683166504e-01 1.369245201349258423e-01 4.613599181175231934e-01 5.706292763352394104e-02 -7.045587152242660522e-02 -2.217306010425090790e-02 4.092039540410041809e-02 8.702483028173446655e-02 -6.012631952762603760e-02 1.560806483030319214e-01
-5.824379622936248779e-04 -2.329879254102706909e-01 -8.110210299491882324e-02 -1.103658378124237061e-01 -1.374724656343460083e-01 -7.561170309782028198e-02 -1.806559860706329346e-01 1.560164988040924072e-01 3.246827796101570129e-02 2.012748420238494873e-01 8.509084582328796387e-02 -3.432225584983825684e-01 4.404476843774318695e-03 -2.389322221279144287e-01 2.167362123727798462e-01 1.045009940862655640e-01 -5.713258683681488037e-02 -8.020611852407455444e-02 3.043806366622447968e-02 1.606629490852355957e-01 -8.221799880266189575e-02 4.307342171669006348e-01 -9.171519428491592407e-02 3.677662312984466553e-01 2.377230823040008545e-01 1.834126114845275879e-01 4.257109388709068298e-02 -1.634379178285598755e-01 2.237296104431152344e-01 -1.008859486319124699e-03 -1.502137929201126099e-01 8.056458085775375366e-03
-2.923512756824493408e-01 -2.056335359811782837e-01 -1.540296822786331177e-01 -4.432851448655128479e-02 -1.591469906270503998e-02 1.627474576234817505e-01 8.199852705001831055e-02 -1.784354001283645630e-01 9.018211811780929565e-02 -2.104299962520599365e-01 -4.297734424471855164e-02 -2.172988057136535645e-01 -1.068183337338268757e-03 -4.511390626430511475e-02 4.111704230308532715e-02 -1.188857182860374451e-01 5.756138637661933899e-02 -6.136669963598251343e-02 6.586825102567672729e-02 -1.024271026253700256e-01 2.286604493856430054e-01 2.368404269218444824e-01 1.046848110854625702e-02 6.114276498556137085e-02 4.324128329753875732e-01 5.882240831851959229e-02 -1.546897590160369873e-01 1.538545638322830200e-01 3.810749948024749756e-01 2.556665241718292236e-01 -1.953925937414169312e-01 2.024180889129638672e-01
1.663288474082946777e-01 -2.549120225012302399e-02 -2.306603044271469116e-01 -4.984118416905403137e-02 -1.482741683721542358e-01 1.233161762356758118e-01 6.338863167911767960e-03 1.132720708847045898e-01 1.642162054777145386e-01 3.719282746315002441e-01 -2.118885666131973267e-01 -7.941319048404693604e-02 1.636266708374023438e-01 -1.306463479995727539e-01 2.998101115226745605e-01 2.023068070411682129e-01 -9.636031091213226318e-02 -8.557311445474624634e-02 1.374198645353317261e-01 -2.666632533073425293e-01 -6.420081108808517456e-02 -3.462273627519607544e-03 4.098382312804460526e-03 2.848757244646549225e-02 3.509841859340667725e-01 1.961401104927062988e-01 -8.284374326467514038e-02 -1.095339432358741760e-01 3.841086626052856445e-01 1.644039899110794067e-02 -2.522302977740764618e-02 1.850547194480895996e-01
-2.121663093566894531e-01 -3.042148947715759277e-01 -3.609135001897811890e-02 5.081342160701751709e-02 -5.074862837791442871e-01 1.633029431104660034e-01 -2.965389192104339600e-01 4.202426970005035400e-02 1.427453011274337769e-01 -5.279041826725006104e-02 -8.981885761022567749e-02 1.063447892665863037e-01 1.732297614216804504e-02 7.354182749986648560e-02 8.236141502857208252e-02 2.576741874217987061e-01 -5.293865501880645752e-02 1.844529993832111359e-02 -7.847235351800918579e-02 5.954849720001220703e-02 1.875364631414413452e-01 -1.474422030150890350e-02 5.359371751546859741e-02 4.623574391007423401e-02 1.948633491992950439e-01 1.155478134751319885e-01 -3.882176876068115234e-01 -4.260180145502090454e-02 1.890193074941635132e-01 2.354661934077739716e-02 -6.873153895139694214e-02 2.551731765270233154e-01
1.093396469950675964e-01 -5.159780383110046387e-02 -1.673526018857955933e-01 -1.904688030481338501e-02 -6.408380810171365738e-03 1.086691245436668396e-01 7.568617165088653564e-02 8.358034491539001465e-02 1.256310343742370605e-01 1.771315783262252808e-01 -3.880171179771423340e-01 1.817682534456253052e-01 3.314618170261383057e-01 2.362473495304584503e-02 6.459869444370269775e-02 2.248744666576385498e-02 -2.204420976340770721e-02 1.113927736878395081e-02 3.359117209911346436e-01 6.649393588304519653e-02 -2.281224727630615234e-01 1.652448177337646484e-01 -2.380705326795578003e-01 1.469555348157882690e-01 2.381604760885238647e-01 1.388761103153228760e-01 -2.639431655406951904e-01 -9.779649786651134491e-03 3.990178406238555908e-01 -2.559803240001201630e-02 -4.213990643620491028e-02 6.072103604674339294e-02
1.470684353262186050e-02 -1.881497353315353394e-01 -7.251564413309097290e-02 1.441998779773712158e-01 -1.948829144239425659e-01 3.533713221549987793e-01 -1.464510262012481689e-01 1.285482197999954224e-01 1.437141746282577515e-01 1.830399781465530396e-01 -6.727260351181030273e-02 -5.931279063224792480e-02 5.102763697504997253e-02 6.032077223062515259e-02 -8.079691231250762939e-02 1.993010938167572021e-01 -1.577430367469787598e-01 -4.146903380751609802e-02 2.554721385240554810e-02 -6.555479019880294800e-02 -1.165051683783531189e-01 3.477683365345001221e-01 1.689787805080413818e-01 2.215849161148071289e-01 3.006012439727783203e-01 -9.948062896728515625e-02 8.951487392187118530e-02 2.158724218606948853e-01 1.841700226068496704e-01 1.297960430383682251e-01 -2.161968499422073364e-01 3.559703826904296875e-01
-1.568111330270767212e-01 -2.203940004110336304e-01 -7.391599565744400024e-02 2.240442484617233276e-01 -3.505620062351226807e-01 1.378818899393081665e-01 -5.077387019991874695e-02 1.091328933835029602e-01 1.668506562709808350e-01 -1.500041186809539795e-01 -4.426061734557151794e-02 -1.231187954545021057e-01 2.097065448760986328e-01 7.627546042203903198e-02 1.532664149999618530e-01 1.551874577999114990e-01 -1.818163841962814331e-01 -2.421223372220993042e-02 6.868245452642440796e-02 -7.619036734104156494e-02 3.290546834468841553e-01 1.892386972904205322e-01 1.886692047119140625e-01 3.855805099010467529e-02 2.448427379131317139e-01 3.480760753154754639e-02 -4.656072556972503662e-01 -5.598758906126022339e-02 1.927635073661804199e-01 -1.481825578957796097e-02 -7.707150280475616455e-02 1.482253428548574448e-02
7.680325955152511597e-02 6.600792706012725830e-02 -3.814563751220703125e-01 -1.327125132083892822e-01 -2.138019800186157227e-01 1.168384104967117310e-01 -1.169917359948158264e-01 9.654608368873596191e-02 -1.549140643328428268e-02 1.231252327561378479e-01 -1.068591848015785217e-01 -2.102393191307783127e-03 -1.358303874731063843e-01 -1.318399310111999512e-01 -1.453315019607543945e-01 3.606099486351013184e-01 1.408801078796386719e-01 3.249075263738632202e-02 -1.245159730315208435e-01 -3.051680028438568115e-01 -1.519660800695419312e-01 2.021767944097518921e-01 -5.830217152833938599e-02 2.829773724079132080e-01 3.963962197303771973e-01 -2.862342819571495056e-02 2.667897008359432220e-02 -3.637691214680671692e-02 2.130076587200164795e-01 -3.420634940266609192e-02 -9.182935208082199097e-02 1.962091773748397827e-01
-3.006334789097309113e-02 -2.937650680541992188e-01 6.718199700117111206e-02 6.892984360456466675e-02 -1.549786776304244995e-01 2.088981866836547852e-01 -2.488231956958770752e-01 1.890560388565063477e-01 3.173729181289672852e-01 1.917088925838470459e-01 -9.134358167648315430e-02 -1.737157106399536133e-01 2.061510235071182251e-01 4.492706805467605591e-02 1.851697415113449097e-01 2.873266339302062988e-01 -3.167208731174468994e-01 -4.016242176294326782e-02 1.454161703586578369e-01 -9.532285854220390320e-03 -7.109200954437255859e-02 3.103447332978248596e-02 1.748036742210388184e-01 1.730613857507705688e-01 2.861046493053436279e-01 -2.684030495584011078e-02 -1.394489854574203491e-01 6.391736865043640137e-02 3.050600886344909668e-01 2.212326601147651672e-02 -7.084941118955612183e-02 8.060695230960845947e-02
-1.788608431816101074e-01 -1.462602317333221436e-01 -2.095369249582290649e-01 -5.188971012830734253e-02 -1.592793613672256470e-01 2.841482460498809814e-01 -1.097825914621353149e-01 -3.281968459486961365e-02 2.820719182491302490e-01 9.134308993816375732e-02 -1.131764948368072510e-01 8.878733031451702118e-03 1.673749983310699463e-01 -6.298714131116867065e-02 -8.834154158830642700e-02 4.926753938198089600e-01 -6.565950065851211548e-02 1.328610181808471680e-01 3.355513215065002441e-01 1.452375203371047974e-01 -3.625185042619705200e-02 8.405038714408874512e-02 -4.186242073774337769e-02 3.117414116859436035e-01 1.115130484104156494e-01 9.669297933578491211e-02 3.306015953421592712e-02 1.986608952283859253e-01 2.420697063207626343e-01 4.928128421306610107e-02 -4.413605108857154846e-02 9.583467245101928711e-02
-1.594580709934234619e-01 -1.932396441698074341e-01 -1.695538908243179321e-01 2.380506880581378937e-02 -1.512957811355590820e-01 5.911562964320182800e-02 -9.478313475847244263e-02 -1.650237590074539185e-01 -9.768692776560783386e-03 -1.345432847738265991e-01 -4.377474263310432434e-02 -1.685572713613510132e-01 -8.967527747154235840e-02 -7.539483159780502319e-02 -1.445919573307037354e-01 8.535981178283691406e-03 5.624539777636528015e-02 1.773634552955627441e-01 5.432600621134042740e-03 1.099191233515739441e-01 1.399033665657043457e-01 4.343799129128456116e-02 -1.793055385351181030e-01 7.859980314970016479e-02 5.156547427177429199e-01 3.333147615194320679e-02 -1.081635877490043640e-01 1.471727639436721802e-01 3.800855278968811035e-01 2.166388779878616333e-01 -2.208482921123504639e-01 3.391477465629577637e-01
9.104830771684646606e-02 -3.416072577238082886e-02 -1.233401298522949219e-01 -1.323670297861099243e-01 1.777295917272567749e-01 2.595473825931549072e-01 3.666653856635093689e-02 -1.507513821125030518e-01 2.955705821514129639e-01 -6.749058514833450317e-02 -1.590247005224227905e-01 5.510151851922273636e-03 -1.242898404598236084e-01 -1.250165253877639771e-01 -2.124535478651523590e-02 1.899322122335433960e-01 3.388178050518035889e-01 1.144845318049192429e-02 -4.319260269403457642e-02 5.573912337422370911e-02 1.080584973096847534e-01 2.999576926231384277e-01 -4.902254417538642883e-02 2.707029581069946289e-01 3.521643280982971191e-01 4.492288455367088318e-02 -6.104974448680877686e-02 -4.431982059031724930e-03 2.270991504192352295e-01 3.685941100120544434e-01 -6.749594956636428833e-02 1.758863180875778198e-01
1.680520325899124146e-01 -1.938607245683670044e-01 -2.306386232376098633e-01 1.783917099237442017e-01 -2.431709319353103638e-02 2.423353306949138641e-02 1.553713530302047729e-02 3.455303236842155457e-02 7.964535057544708252e-02 1.865175515413284302e-01 -4.778545498847961426e-01 7.154522091150283813e-02 1.996547430753707886e-01 8.946550637483596802e-02 1.650935038924217224e-02 -4.909982532262802124e-02 -9.405596554279327393e-02 9.143578261137008667e-02 2.467625290155410767e-01 6.523726135492324829e-02 -1.326187849044799805e-01 2.333343327045440674e-01 -1.980663537979125977e-01 1.963040381669998169e-01 1.071890443563461304e-01 5.437790974974632263e-02 -2.275771200656890869e-01 -1.755085773766040802e-02 4.211650490760803223e-01 -1.598884165287017822e-01 -1.051413267850875854e-01 9.328439086675643921e-02
-8.707214146852493286e-02 8.406142145395278931e-02 -7.914022356271743774e-02 -5.294386297464370728e-03 -3.928650170564651489e-02 1.888119131326675415e-01 -7.849080860614776611e-02 5.147771164774894714e-02 3.692277371883392334e-01 8.021525107324123383e-03 -2.632040716707706451e-02 -1.017357781529426575e-01 -1.902635395526885986e-01 -9.869406372308731079e-02 2.178367972373962402e-01 -1.812694966793060303e-01 -2.458165884017944336e-01 9.429414570331573486e-02 2.467865124344825745e-02 -1.693944782018661499e-01 1.013057753443717957e-01 3.155168592929840088e-01 2.570806443691253662e-01 5.035341531038284302e-02 4.103311598300933838e-01 6.435909122228622437e-02 -3.239444196224212646e-01 7.923431694507598877e-02 2.076221108436584473e-01 1.633192002773284912e-01 -1.695927381515502930e-01 5.842359736561775208e-03
9.729151427745819092e-02 3.326784120872616768e-03 -2.719125747680664062e-01 -2.774654887616634369e-02 -1.787096112966537476e-01 6.253205239772796631e-02 6.734812259674072266e-02 1.943287104368209839e-01 3.380962833762168884e-02 1.760170012712478638e-01 -3.137497603893280029e-01 -2.479897737503051758e-01 -2.502878308296203613e-01 -1.306115984916687012e-01 6.387408822774887085e-02 -1.570196598768234253e-01 -1.569414883852005005e-01 -6.427872925996780396e-02 2.631902992725372314e-01 1.038545072078704834e-01 2.000039815902709961e-01 8.342352695763111115e-03 -4.230050742626190186e-02 -7.787916809320449829e-02 2.827152907848358154e-01 5.128046497702598572e-02 3.676999732851982117e-02 -2.040205895900726318e-01 4.476262629032135010e-01 8.440135419368743896e-02 -1.065510213375091553e-01 1.898571401834487915e-01
-3.252809867262840271e-02 -1.932670325040817261e-01 -1.460856199264526367e-01 1.612914502620697021e-01 -1.331009864807128906e-01 1.657514721155166626e-01 -2.149720191955566406e-01 -2.516465485095977783e-01 1.185323223471641541e-01 -1.935195624828338623e-01 -9.639403969049453735e-02 8.065884560346603394e-02 1.023120209574699402e-01 1.767335087060928345e-02 1.532753231003880501e-03 1.564662754535675049e-01 -5.680847167968750000e-02 1.551626771688461304e-01 1.022287756204605103e-01 -7.791221141815185547e-02 9.520591795444488525e-02 6.228083744645118713e-03 -1.725052110850811005e-02 1.715261340141296387e-01 5.749182105064392090e-01 -8.041430264711380005e-02 -2.042694538831710815e-01 -1.453206390142440796e-01 2.245429307222366333e-01 -8.616038598120212555e-03 1.867926716804504395e-01 -2.984486520290374756e-01
-2.186665683984756470e-01 1.121405046433210373e-02 -3.186851143836975098e-01 -5.259712040424346924e-02 -9.473922103643417358e-02 8.643760532140731812e-02 -7.187769562005996704e-02 -9.254549443721771240e-02 1.711163520812988281e-01 7.122784107923507690e-02 1.331042051315307617e-01 2.951795458793640137e-01 -7.532484829425811768e-02 -1.217486057430505753e-02 -1.268048733472824097e-01 6.874995678663253784e-02 1.123654767870903015e-01 2.109387665987014771e-01 -1.882458925247192383e-01 -4.544669389724731445e-02 4.490792751312255859e-02 -7.339876890182495117e-02 2.704738080501556396e-01 1.101976484060287476e-01 5.474699735641479492e-01 1.064788252115249634e-01 -1.271409392356872559e-01 -2.451976537704467773e-01 1.273544132709503174e-01 -6.816586479544639587e-03 -1.906825751066207886e-01 1.562829315662384033e-01
8.801879733800888062e-02 -1.327661722898483276e-01 -1.652615964412689209e-01 2.976499265059828758e-03 -2.631216049194335938e-01 2.080352008342742920e-01 5.378685146570205688e-02 -1.008217930793762207e-01 2.297149784862995148e-02 -6.888796109706163406e-03 1.167028173804283142e-01 2.693258523941040039e-01 -1.476041525602340698e-01 8.385746926069259644e-02 1.984553933143615723e-01 1.401748228818178177e-02 -1.029185503721237183e-01 9.685762971639633179e-02 1.752944886684417725e-01 3.638643324375152588e-01 -1.145714744925498962e-01 2.990764975547790527e-01 4.743980243802070618e-02 2.739919424057006836e-01 7.385149598121643066e-02 2.981411106884479523e-02 -1.839709132909774780e-01 -4.139984026551246643e-02 4.367237687110900879e-01 -1.429559737443923950e-01 -1.144620124250650406e-02 -2.245281785726547241e-01
1.386445313692092896e-01 -1.813122779130935669e-01 -9.166624397039413452e-02 -6.625445932149887085e-02 -1.751465648412704468e-01 2.346671186387538910e-02 -6.610356271266937256e-02 -3.190510272979736328e-01 2.447889894247055054e-01 8.392847329378128052e-02 -2.307929694652557373e-01 2.625937461853027344e-01 1.990874856710433960e-02 -1.621087826788425446e-02 3.769154250621795654e-01 -9.902210533618927002e-02 -5.042484030127525330e-02 -7.321505807340145111e-03 4.921362102031707764e-01 1.342826634645462036e-01 -2.016019672155380249e-01 9.146999567747116089e-03 -3.386634343769401312e-04 1.723817884922027588e-01 -5.811253190040588379e-02 2.926538232713937759e-03 3.431424126029014587e-02 -6.191531941294670105e-02 2.776808440685272217e-01 3.399157524108886719e-02 -1.363035589456558228e-01 1.322828382253646851e-01
-6.018876656889915466e-02 -3.142728507518768311e-01 -3.060852289199829102e-01 1.569027006626129150e-01 -2.650520801544189453e-01 -2.496269941329956055e-01 -1.728881448507308960e-01 -3.586632758378982544e-02 3.992249071598052979e-02 3.506258875131607056e-02 -1.216026116162538528e-02 9.364572912454605103e-02 8.989243954420089722e-02 -2.829915583133697510e-01 2.774131000041961670e-01 5.878996104001998901e-02 1.023321375250816345e-01 -3.948166035115718842e-03 1.298634856939315796e-01 -1.371953338384628296e-01 1.017804071307182312e-01 -7.404868304729461670e-02 -1.821306049823760986e-01 3.240889310836791992e-01 -6.867126561701297760e-03 2.836815416812896729e-01 -2.499644458293914795e-01 -2.519416809082031250e-01 1.245590746402740479e-01 5.428259447216987610e-02 -1.000547334551811218e-01 -8.167793042957782745e-03
1.638091504573822021e-01 -3.667839244008064270e-02 -9.646376222372055054e-02 -3.827371820807456970e-02 -1.102626547217369080e-01 2.464720159769058228e-01 7.456075400114059448e-02 -2.260206937789916992e-01 4.421348497271537781e-02 2.665130496025085449e-01 -3.733811900019645691e-02 -1.769353449344635010e-01 -4.295332729816436768e-02 -1.166020855307579041e-01 -2.874558418989181519e-02 -5.867893807590007782e-03 -2.677534222602844238e-01 1.551744341850280762e-01 2.449927628040313721e-01 -1.603030264377593994e-01 6.112397462129592896e-02 -2.792704403400421143e-01 1.376123577356338501e-01 4.164840877056121826e-01 1.865182816982269287e-01 9.075439535081386566e-03 -1.808618903160095215e-01 -1.748024374246597290e-01 3.582547903060913086e-01 6.026583537459373474e-02 -1.383504569530487061e-01 -6.813725829124450684e-02
-4.221009835600852966e-02 5.988919734954833984e-02 -1.839706003665924072e-01 7.406000792980194092e-02 -9.347682446241378784e-02 1.917693316936492920e-01 -3.184388205409049988e-02 -1.002067029476165771e-01 2.196420580148696899e-01 -3.029023408889770508e-01 -1.201495155692100525e-01 1.011668369174003601e-01 -9.550174325704574585e-02 1.333815455436706543e-01 4.108326137065887451e-02 3.517452627420425415e-02 6.687805801630020142e-02 -4.598770290613174438e-02 1.295438706874847412e-01 -1.186068728566169739e-01 9.644527733325958252e-02 7.455866038799285889e-02 1.601675599813461304e-01 -7.277952134609222412e-02 4.907106757164001465e-01 2.241491079330444336e-01 -6.232432276010513306e-02 6.205313652753829956e-02 2.827626764774322510e-01 2.776163816452026367e-01 -2.119743376970291138e-01 3.467737138271331787e-01
2.228019759058952332e-02 -1.310366392135620117e-01 -1.266654133796691895e-01 2.027396112680435181e-01 -1.500805765390396118e-01 -5.953570455312728882e-02 5.661242455244064331e-02 1.311898827552795410e-01 1.470157951116561890e-01 2.619726359844207764e-01 1.996028423309326172e-01 -3.717737644910812378e-02 -2.352499961853027344e-01 -3.128695785999298096e-01 1.611178070306777954e-01 7.955176383256912231e-02 8.847567439079284668e-02 9.890429675579071045e-02 4.949139952659606934e-01 -4.769824817776679993e-02 1.604606360197067261e-01 -2.182812429964542389e-02 7.687966525554656982e-02 4.006873965263366699e-01 1.008681282401084900e-01 -2.271282374858856201e-01 1.147526688873767853e-02 3.692063689231872559e-02 1.880527436733245850e-01 -4.708416759967803955e-02 -5.593724921345710754e-02 1.552011631429195404e-02
6.293623894453048706e-02 1.376847364008426666e-02 -2.801336161792278290e-02 -8.354946225881576538e-02 -1.967627108097076416e-01 4.486015439033508301e-02 2.239312380552291870e-01 -2.206156253814697266e-01 -4.418130218982696533e-02 1.877835988998413086e-01 1.782481819391250610e-01 -2.326439768075942993e-01 -2.304061949253082275e-01 -7.774940878152847290e-02 2.364778220653533936e-01 2.204367667436599731e-01 -3.807443752884864807e-02 1.901477277278900146e-01 2.125724703073501587e-01 4.231013730168342590e-02 3.787567093968391418e-02 2.336687445640563965e-01 1.777943074703216553e-01 3.948924541473388672e-01 2.510040700435638428e-01 3.674620017409324646e-02 1.141165615990757942e-03 2.204217910766601562e-01 2.402946650981903076e-01 -3.664054442197084427e-03 8.224181830883026123e-03 2.507010102272033691e-01
3.482363373041152954e-02 -1.617852002382278442e-01 -1.483550816774368286e-01 -1.493755877017974854e-01 7.207933813333511353e-02 -5.699149519205093384e-02 -7.858479022979736328e-02 1.719949580729007721e-02 1.773078888654708862e-01 -5.801746994256973267e-02 -1.823047399520874023e-01 2.500356435775756836e-01 -1.104910522699356079e-01 1.142706498503684998e-01 4.657281339168548584e-01 -2.669109590351581573e-02 1.013524457812309265e-01 -5.655167251825332642e-02 2.336889803409576416e-01 -5.330216139554977417e-02 -1.621682643890380859e-01 -6.699800491333007812e-02 5.171834304928779602e-02 3.328197300434112549e-01 -1.295918375253677368e-01 -2.109187245368957520e-01 -1.162850931286811829e-01 -1.013837605714797974e-01 4.117979109287261963e-01 8.030407875776290894e-02 -1.644155979156494141e-01 1.914261728525161743e-01
1.556145995855331421e-01 -3.957309573888778687e-02 -1.879629492759704590e-01 -9.481451660394668579e-02 -3.573511242866516113e-01 7.771330326795578003e-02 -6.261770427227020264e-02 6.063932180404663086e-02 4.870624244213104248e-01 6.499539315700531006e-02 -4.267770797014236450e-02 2.465792894363403320e-01 7.894273847341537476e-02 2.192701101303100586e-01 -9.017934091389179230e-03 -4.661936312913894653e-02 2.828988432884216309e-01 2.109139412641525269e-01 6.799817830324172974e-02 -2.133600860834121704e-01 1.350532919168472290e-01 -2.055698633193969727e-01 -2.544817887246608734e-02 1.870698481798171997e-01 2.042731344699859619e-01 2.047291398048400879e-02 -3.080830574035644531e-01 1.264153420925140381e-02 3.395829349756240845e-02 -3.418118506669998169e-02 -1.150254011154174805e-01 6.588146090507507324e-02
-4.665583744645118713e-02 -2.984934449195861816e-01 -1.348911821842193604e-01 -1.993195712566375732e-01 -6.737301498651504517e-02 2.542821466922760010e-01 1.664442569017410278e-01 1.733268797397613525e-01 7.762884348630905151e-02 8.849871158599853516e-02 -2.047511637210845947e-01 2.726373374462127686e-01 -6.072012335062026978e-02 -1.524955332279205322e-01 1.822699792683124542e-02 -1.991201005876064301e-02 1.902745068073272705e-01 -2.411232888698577881e-02 2.657771110534667969e-01 -2.475149035453796387e-01 1.650146096944808960e-01 -2.495367452502250671e-02 5.405445769429206848e-02 1.830098032951354980e-01 3.487293422222137451e-01 8.657529205083847046e-02 6.428515166044235229e-02 -5.015184357762336731e-02 1.554378569126129150e-01 2.546863853931427002e-01 8.155470341444015503e-02 3.188842535018920898e-01
9.904748201370239258e-02 9.608240425586700439e-02 5.415980704128742218e-03 1.192364469170570374e-01 -2.723044157028198242e-01 2.478600889444351196e-01 -1.173654273152351379e-01 2.840803265571594238e-01 2.389637827873229980e-01 1.481464058160781860e-01 -2.065293937921524048e-01 7.804098725318908691e-02 1.716828346252441406e-01 -2.314174324274063110e-01 1.926395595073699951e-01 -1.516275666654109955e-02 -9.076899290084838867e-02 2.636665664613246918e-02 -3.589893877506256104e-02 -1.574512571096420288e-01 1.180097535252571106e-01 4.027314782142639160e-01 6.559633463621139526e-02 9.232611209154129028e-02 1.606279760599136353e-01 -1.079646684229373932e-02 1.013046130537986755e-01 -2.615443244576454163e-02 2.450969517230987549e-01 1.372813731431961060e-01 6.961923092603683472e-02 3.793362677097320557e-01
8.525111526250839233e-02 -9.878256171941757202e-02 -1.418052017688751221e-01 6.506995111703872681e-02 -1.408961415290832520e-01 2.544519007205963135e-01 -6.924986839294433594e-02 -2.166371420025825500e-02 -5.850535258650779724e-02 3.891482353210449219e-01 -5.781425163149833679e-02 9.253577142953872681e-02 -2.859072387218475342e-01 4.546853154897689819e-02 3.276175558567047119e-01 2.301893681287765503e-01 1.663509756326675415e-02 1.159095540642738342e-01 -2.107201069593429565e-01 8.429118245840072632e-02 2.933320105075836182e-01 -2.048533968627452850e-02 2.918631732463836670e-01 1.875289082527160645e-01 1.947392970323562622e-01 -5.915956571698188782e-02 -1.246392130851745605e-01 9.681662544608116150e-03 2.908053398132324219e-01 1.662539690732955933e-01 -1.005959883332252502e-01 8.037417382001876831e-02
-1.917403936386108398e-01 -1.257777363061904907e-01 7.206512987613677979e-02 2.252516523003578186e-02 -4.033454358577728271e-01 1.590178310871124268e-01 -1.527505666017532349e-01 -1.640631854534149170e-01 1.607910543680191040e-02 -1.360424906015396118e-01 -2.114361077547073364e-01 1.009493321180343628e-01 2.142703682184219360e-01 -7.629169523715972900e-02 2.662447690963745117e-01 3.473880887031555176e-01 -1.943974792957305908e-01 1.846371591091156006e-01 1.770218312740325928e-01 -4.855739325284957886e-02 1.993616670370101929e-01 1.674740910530090332e-01 1.331261992454528809e-01 1.607217192649841309e-01 2.449946850538253784e-01 5.347299575805664062e-02 -1.298110485076904297e-01 -5.214003473520278931e-02 1.954214423894882202e-01 4.088537022471427917e-02 8.446969091892242432e-02 2.004047483205795288e-01
-1.972625553607940674e-01 -2.234099209308624268e-01 1.855949610471725464e-01 -1.407903581857681274e-01 -2.785880565643310547e-01 6.442964076995849609e-02 -1.091204062104225159e-01 -1.315444856882095337e-01 3.226702213287353516e-01 -7.706650998443365097e-03 -1.745753735303878784e-01 1.053298935294151306e-01 -4.324856027960777283e-02 -8.286584913730621338e-02 4.839456826448440552e-02 2.649637311697006226e-02 1.509596966207027435e-02 3.025416135787963867e-01 -1.035289317369461060e-01 1.091679409146308899e-01 1.665498763322830200e-01 -2.432749234139919281e-02 -1.469744592905044556e-01 3.739567697048187256e-01 3.448846340179443359e-01 -1.773615181446075439e-01 -8.851602673530578613e-02 -1.680466085672378540e-01 2.215509265661239624e-01 -1.001915195956826210e-03 2.075161039829254150e-01 -7.489810138940811157e-02
1.158775910735130310e-01 -6.863935291767120361e-02 -8.586826175451278687e-02 -2.595557570457458496e-01 -1.883757561445236206e-01 3.302149474620819092e-01 -1.615140438079833984e-01 2.787480354309082031e-01 -1.520812232047319412e-02 3.554229438304901123e-01 -7.898984849452972412e-02 1.150305792689323425e-01 -5.424042418599128723e-02 -1.917381733655929565e-01 2.935209274291992188e-01 1.614255011081695557e-01 -1.850842833518981934e-01 3.086653351783752441e-01 2.860882319509983063e-02 -1.316538266837596893e-02 9.752115607261657715e-02 1.427794545888900757e-01 -2.974474057555198669e-02 1.508483737707138062e-01 1.754859834909439087e-01 1.696317344903945923e-01 -2.329129278659820557e-01 -7.460106909275054932e-02 1.681597977876663208e-01 1.621530391275882721e-02 -1.457121968269348145e-01 -8.741996437311172485e-02
1.260631531476974487e-01 -1.341213881969451904e-01 -1.911757439374923706e-01 -1.862887144088745117e-01 -1.611887514591217041e-01 1.159492954611778259e-01 3.177384287118911743e-02 -2.019817084074020386e-01 8.266767114400863647e-02 2.851525545120239258e-01 9.502101689577102661e-03 -2.212684005498886108e-01 1.608859398402273655e-03 -1.334318220615386963e-01 4.769033938646316528e-02 1.426736861467361450e-01 -6.944135576486587524e-02 -8.207388967275619507e-02 3.951652348041534424e-01 -2.313625216484069824e-01 -1.092829927802085876e-01 -1.908707320690155029e-01 1.686527580022811890e-01 1.931510418653488159e-01 1.718153804540634155e-01 -2.995354495942592621e-02 -2.073336094617843628e-01 -1.538689881563186646e-01 4.108926057815551758e-01 -1.581412553787231445e-01 2.269208990037441254e-02 9.590535610914230347e-02
-3.004819899797439575e-02 -3.938681185245513916e-01 -9.665185213088989258e-02 -2.114725857973098755e-01 -2.737673223018646240e-01 -2.261371165513992310e-02 -2.153388261795043945e-01 -3.037526309490203857e-01 1.074592322111129761e-01 -2.125783562660217285e-01 -1.424147933721542358e-01 2.603753209114074707e-01 -1.196560189127922058e-01 -2.396571189165115356e-01 1.046713590621948242e-01 1.803430169820785522e-01 -7.616495341062545776e-02 2.063813209533691406e-01 3.278750553727149963e-02 1.858916133642196655e-02 9.340465813875198364e-02 5.583640560507774353e-02 -8.771064132452011108e-02 4.871322214603424072e-02 2.976020872592926025e-01 -3.914409130811691284e-02 -2.875072658061981201e-01 -1.144748330116271973e-01 1.527287364006042480e-01 -1.239452138543128967e-01 5.312446877360343933e-02 -1.290782690048217773e-01
-1.154412329196929932e-01 -1.661756634712219238e-01 -1.195491254329681396e-01 -1.704157330095767975e-02 -2.328034192323684692e-01 1.533091217279434204e-01 1.352477669715881348e-01 3.779239654541015625e-01 -7.128746062517166138e-02 9.947159886360168457e-02 -5.455956980586051941e-02 4.262386262416839600e-02 -1.938097178936004639e-01 3.852988034486770630e-02 1.808428168296813965e-01 -6.406113971024751663e-03 3.090255260467529297e-01 -1.131461351178586483e-03 -5.449341610074043274e-02 -4.294082056730985641e-03 5.366001650691032410e-02 1.761386170983314514e-02 2.646662592887878418e-01 3.188939094543457031e-01 1.176627203822135925e-01 -2.065319865942001343e-01 -1.555206626653671265e-01 -6.987214088439941406e-02 4.128325283527374268e-01 1.559189110994338989e-01 -2.178390920162200928e-01 1.136387363076210022e-01
-1.965941041707992554e-01 -2.534981817007064819e-02 -4.767899215221405029e-01 -2.000425308942794800e-01 -3.358591198921203613e-01 2.894914150238037109e-01 -7.906524091958999634e-02 -2.168696224689483643e-01 1.297377794981002808e-02 1.224180310964584351e-01 -1.166160479187965393e-01 -6.043526530265808105e-02 -1.559841632843017578e-02 6.818531453609466553e-02 1.235392168164253235e-01 1.074785441160202026e-01 -3.297638297080993652e-01 3.141687437891960144e-02 5.964114889502525330e-02 -1.544342190027236938e-01 -2.415686286985874176e-02 9.277196601033210754e-03 5.983450636267662048e-02 1.436380743980407715e-01 8.030699938535690308e-02 -3.184562548995018005e-02 -3.236531019210815430e-01 -1.273966729640960693e-01 1.001423820853233337e-01 -1.961916536092758179e-01 -2.979538589715957642e-02 1.987156420946121216e-01
-1.640286413021385670e-03 1.221531778573989868e-01 -1.802827566862106323e-01 4.493286088109016418e-02 -2.005655467510223389e-01 7.801654934883117676e-02 1.691839247941970825e-01 2.631743848323822021e-01 1.493178755044937134e-01 2.051071077585220337e-01 -3.271757364273071289e-01 -2.333700209856033325e-01 -8.652158081531524658e-02 -1.495033353567123413e-01 1.253726631402969360e-01 -2.175261452794075012e-02 -2.130130976438522339e-01 -6.148507818579673767e-02 1.881145536899566650e-01 1.915932893753051758e-01 1.124011352658271790e-01 5.779556930065155029e-02 -1.354957967996597290e-01 8.617180399596691132e-03 2.003103345632553101e-01 2.715563587844371796e-02 -5.838201567530632019e-02 -2.601563334465026855e-01 4.530688524246215820e-01 5.252036452293395996e-02 -5.269255489110946655e-02 2.367353588342666626e-01
-9.899415075778961182e-02 -9.482076764106750488e-02 1.774040460586547852e-01 1.933543756604194641e-02 -7.955028116703033447e-02 2.155420035123825073e-01 8.281527459621429443e-02 -9.260262548923492432e-02 3.664845228195190430e-01 5.487335147336125374e-04 -1.842990666627883911e-01 3.369920700788497925e-02 -2.289702892303466797e-01 1.554943341761827469e-02 -2.966045588254928589e-02 9.203013963997364044e-03 8.872082084417343140e-02 1.085137650370597839e-01 -6.189202144742012024e-02 1.311438232660293579e-01 3.881917893886566162e-01 1.257789433002471924e-01 -2.504425346851348877e-01 3.370282351970672607e-01 2.482711672782897949e-01 -1.452829539775848389e-01 -2.105590254068374634e-01 -2.404119521379470825e-01 2.922425866127014160e-01 6.486602872610092163e-02 6.614896934479475021e-03 7.879365235567092896e-03
-7.406104356050491333e-02 -3.753899931907653809e-01 -3.856142237782478333e-02 -1.748727113008499146e-01 5.898019671440124512e-02 3.368763625621795654e-01 1.438732892274856567e-01 4.095520824193954468e-02 2.957664895802736282e-03 2.366116493940353394e-01 1.945086941123008728e-02 2.273404151201248169e-01 6.465873867273330688e-02 -2.828975021839141846e-01 -7.948727346956729889e-03 -4.023627936840057373e-02 1.512224972248077393e-01 -9.092684835195541382e-02 2.435908168554306030e-01 -6.510193645954132080e-02 7.108138501644134521e-02 7.210229337215423584e-02 8.148726820945739746e-02 3.450229465961456299e-01 3.039026260375976562e-01 -9.689021855592727661e-02 3.401964204385876656e-03 -1.550022214651107788e-01 1.420503705739974976e-01 1.884733140468597412e-01 -1.026119738817214966e-01 2.560948133468627930e-01
-1.170244961977005005e-01 -3.879020512104034424e-01 -1.728176176548004150e-01 -1.584346890449523926e-01 2.885517105460166931e-02 2.903897762298583984e-01 2.036540657281875610e-01 -5.616782233119010925e-03 -1.160981804132461548e-01 2.448343783617019653e-01 -1.749726384878158569e-01 9.962911158800125122e-02 -6.039486452937126160e-02 -1.961253434419631958e-01 5.043842270970344543e-02 -2.445985330268740654e-03 1.594873517751693726e-01 -1.564428955316543579e-01 2.536864876747131348e-01 -1.009421721100807190e-01 2.327846437692642212e-01 -1.347878761589527130e-02 -4.266322776675224304e-02 2.373092621564865112e-01 2.341972738504409790e-01 -1.583116948604583740e-01 -1.728947460651397705e-02 -7.984837889671325684e-02 1.587545573711395264e-01 3.165446221828460693e-01 -6.408996134996414185e-02 2.061989009380340576e-01
-1.561728566884994507e-01 -3.724707663059234619e-02 3.751693060621619225e-03 1.229875162243843079e-02 -2.863043546676635742e-01 2.520720362663269043e-01 -7.367855310440063477e-02 -6.284043937921524048e-02 3.611682951450347900e-01 7.330894470214843750e-02 -2.186906291171908379e-03 2.178681641817092896e-01 7.917406409978866577e-02 1.197200566530227661e-01 -1.476022899150848389e-01 1.499469131231307983e-01 8.199742063879966736e-03 1.878464668989181519e-01 -2.125107198953628540e-01 2.632915414869785309e-02 1.650879085063934326e-01 1.008966341614723206e-01 -5.071774870157241821e-02 3.365742266178131104e-01 2.767905294895172119e-01 8.858883380889892578e-02 -8.860583603382110596e-02 1.821300238370895386e-01 1.843555271625518799e-01 2.685136497020721436e-01 -3.067172467708587646e-01 1.042488887906074524e-01
3.352880179882049561e-01 -1.031368076801300049e-01 -1.657001525163650513e-01 7.784276735037565231e-03 -1.022321358323097229e-01 2.492043077945709229e-01 -1.494893133640289307e-01 -1.805780082941055298e-01 1.446814835071563721e-01 1.697896271944046021e-01 -2.303474247455596924e-01 -3.400387242436408997e-02 -1.530933380126953125e-01 1.969857811927795410e-01 9.972015768289566040e-02 2.337885499000549316e-01 2.031676918268203735e-01 6.642215698957443237e-02 1.703669577836990356e-01 1.767536550760269165e-01 1.800289303064346313e-01 1.274819970130920410e-01 -2.276804745197296143e-01 3.460525274276733398e-01 1.226638928055763245e-01 -1.182553693652153015e-01 1.023537740111351013e-01 -7.625263184309005737e-02 8.510112017393112183e-02 6.721203029155731201e-02 -1.007923632860183716e-01 3.124894499778747559e-01
2.519125044345855713e-01 -7.128261774778366089e-02 -1.125132367014884949e-01 1.207077968865633011e-02 -3.965685665607452393e-01 -2.174425125122070312e-01 -5.364018678665161133e-02 -5.100664868950843811e-02 1.945990473031997681e-01 2.581607997417449951e-01 -4.308439791202545166e-02 -8.468763530254364014e-02 -1.456763446331024170e-01 -3.107345663011074066e-02 1.007100269198417664e-01 2.736806869506835938e-01 1.105428785085678101e-01 1.606482267379760742e-01 -4.482876509428024292e-02 -2.531335921958088875e-03 1.580726802349090576e-01 1.761734038591384888e-01 -3.053568899631500244e-01 -1.097417101263999939e-01 1.960979402065277100e-01 -2.040656656026840210e-02 -2.206652462482452393e-01 -2.782427892088890076e-02 3.608368337154388428e-01 1.778268367052078247e-01 5.371182411909103394e-02 1.828926950693130493e-01
2.177544683218002319e-01 1.316399313509464264e-03 -2.955673933029174805e-01 2.715835869312286377e-01 -1.268090456724166870e-01 1.791901141405105591e-01 1.744048446416854858e-01 2.810381539165973663e-02 7.829677313566207886e-02 3.420168301090598106e-03 1.139729097485542297e-01 1.587928980588912964e-01 -2.123375684022903442e-01 -5.634200945496559143e-02 2.458985298871994019e-01 1.555221825838088989e-01 -1.443106532096862793e-01 1.665096133947372437e-01 1.988930441439151764e-02 1.790108382701873779e-01 2.457838356494903564e-01 1.060687974095344543e-01 -1.497252006083726883e-02 2.727183103561401367e-01 -9.809368290007114410e-03 1.376216113567352295e-01 -1.477455794811248779e-01 1.110893860459327698e-02 5.126628875732421875e-01 4.064448177814483643e-02 4.551560431718826294e-02 -4.332177340984344482e-03
6.382505595684051514e-02 -1.961017549037933350e-01 -2.361436747014522552e-02 -5.150933191180229187e-02 3.347384929656982422e-02 9.470100700855255127e-02 3.720107302069664001e-02 -2.397218495607376099e-01 1.960532180964946747e-02 3.678831756114959717e-01 -1.609117910265922546e-02 -1.012753173708915710e-01 1.271815150976181030e-01 -2.591480442788451910e-04 9.870830178260803223e-02 -3.846906125545501709e-02 -1.654322743415832520e-01 1.321871280670166016e-01 4.051007628440856934e-01 -3.138757944107055664e-01 2.555266916751861572e-01 -5.164759233593940735e-02 1.293278038501739502e-01 2.115911841392517090e-01 1.178096458315849304e-01 -2.729772124439477921e-03 -3.166354000568389893e-01 -2.081840038299560547e-01 3.005303442478179932e-01 -7.852765917778015137e-02 -5.591761693358421326e-02 1.329033225774765015e-01
1.286306232213973999e-01 -1.098379492759704590e-01 -5.562453269958496094e-01 2.485714256763458252e-01 -1.464571058750152588e-01 1.439332365989685059e-01 -1.255367398262023926e-01 9.793691337108612061e-03 3.860442936420440674e-01 9.860705584287643433e-02 4.006452113389968872e-02 -6.731403619050979614e-02 1.011321991682052612e-01 -1.791227310895919800e-01 -1.120984107255935669e-01 -1.810561567544937134e-01 7.211079448461532593e-02 7.779214531183242798e-02 7.019127160310745239e-02 2.892256081104278564e-01 -7.267408818006515503e-02 2.596292793750762939e-01 -1.332975178956985474e-02 9.486234188079833984e-02 1.717306673526763916e-01 -1.394403129816055298e-01 -4.247845336794853210e-02 -1.254711151123046875e-01 1.504743099212646484e-01 1.175063103437423706e-01 -6.444419175386428833e-02 2.898976765573024750e-02
-8.543048053979873657e-02 -2.250743955373764038e-01 -1.668713986873626709e-01 -1.656426638364791870e-01 1.196644678711891174e-01 6.257697939872741699e-02 -1.324216723442077637e-01 -1.019399017095565796e-01 2.715615928173065186e-01 -8.094487711787223816e-03 -7.339075952768325806e-02 5.458566546440124512e-02 -7.103551179170608521e-02 -7.479018718004226685e-02 -1.242388971149921417e-02 4.575422778725624084e-02 2.986309826374053955e-01 1.032780949026346207e-02 -1.228678226470947266e-01 -7.190177589654922485e-02 3.232687711715698242e-01 2.766071557998657227e-01 1.731318049132823944e-02 1.417530626058578491e-01 5.117530226707458496e-01 5.712122190743684769e-03 6.148486211895942688e-02 3.658557310700416565e-02 2.462430745363235474e-01 1.780321449041366577e-01 -2.594370841979980469e-01 8.882425725460052490e-02
-1.985641382634639740e-02 -4.571433179080486298e-03 -1.857765316963195801e-01 4.151390120387077332e-02 -1.983330249786376953e-01 2.788585126399993896e-01 -2.063678801059722900e-01 3.695777952671051025e-01 -1.083198282867670059e-02 4.728919267654418945e-02 -2.358084544539451599e-03 2.405167818069458008e-01 -2.268916517496109009e-01 -4.330221414566040039e-01 3.869731724262237549e-02 -2.319035120308399200e-02 2.585127949714660645e-02 2.288722097873687744e-01 2.573608756065368652e-01 -6.982608139514923096e-02 -1.851010918617248535e-01 -7.936099544167518616e-03 7.191012613475322723e-03 1.622921973466873169e-01 1.564586013555526733e-01 -2.691045403480529785e-01 -1.151247769594192505e-01 -6.708868592977523804e-02 1.868483573198318481e-01 2.352833375334739685e-02 -1.747783124446868896e-01 -1.739849336445331573e-02
1.191771104931831360e-01 -6.821376085281372070e-02 -2.582234740257263184e-01 2.676724195480346680e-01 -2.226269543170928955e-01 3.550877794623374939e-02 -4.407625272870063782e-02 3.357143327593803406e-02 1.574074029922485352e-01 1.785918697714805603e-02 -1.276106238365173340e-01 -2.772056758403778076e-01 -8.453494310379028320e-02 -1.240489631891250610e-01 -1.519304811954498291e-01 9.854146093130111694e-02 2.108382880687713623e-01 9.129025042057037354e-02 -5.237211659550666809e-02 2.217371463775634766e-01 1.488233059644699097e-01 3.239650428295135498e-01 -1.151482462882995605e-01 2.617645263671875000e-01 3.398600518703460693e-01 -1.888547986745834351e-01 -1.974949389696121216e-01 -1.256572157144546509e-01 1.561163365840911865e-01 -4.850206896662712097e-03 -5.799600481986999512e-02 -2.608996629714965820e-01
5.912523344159126282e-02 -1.614136099815368652e-01 -2.737050950527191162e-01 8.130955696105957031e-02 -2.734869718551635742e-01 2.835878729820251465e-01 -2.473793365061283112e-02 2.375666797161102295e-02 1.309158504009246826e-01 1.292203217744827271e-01 -4.339494705200195312e-01 -7.678603380918502808e-02 -1.620980501174926758e-01 -4.092079401016235352e-01 -2.574226632714271545e-02 1.124235391616821289e-01 -7.061084359884262085e-02 -1.809116825461387634e-02 9.869642555713653564e-02 -1.353772580623626709e-01 -1.096963658928871155e-01 -1.148995757102966309e-01 -1.581932604312896729e-01 2.576274871826171875e-01 8.895011991262435913e-02 6.656937301158905029e-02 -1.470037922263145447e-02 -1.015198156237602234e-01 2.575020492076873779e-01 -1.033205091953277588e-01 -1.604127287864685059e-01 -1.478606760501861572e-01
2.161615528166294098e-02 -7.360521703958511353e-02 -2.028235644102096558e-01 -5.074772518128156662e-03 -1.446266919374465942e-01 1.424954235553741455e-01 1.545111387968063354e-01 -1.432332545518875122e-01 3.298662900924682617e-01 2.838269770145416260e-01 -4.720121994614601135e-02 -3.159354627132415771e-01 -8.509227633476257324e-02 -6.207403540611267090e-02 2.375245392322540283e-01 -4.100149963051080704e-03 -1.793836504220962524e-01 7.081112265586853027e-02 5.518894270062446594e-02 3.561753034591674805e-01 -1.424315273761749268e-01 1.417108029127120972e-01 2.331293374300003052e-02 2.361407279968261719e-01 -1.376326289027929306e-02 1.440874189138412476e-01 -5.623058602213859558e-02 3.089871704578399658e-01 2.617499828338623047e-01 1.732128858566284180e-01 -4.825203865766525269e-02 1.555494666099548340e-01
-4.655990004539489746e-02 -3.715688735246658325e-02 -4.196608662605285645e-01 -8.535556495189666748e-02 -1.136897653341293335e-01 1.633938634768128395e-03 -2.193235307931900024e-01 -3.590095341205596924e-01 -4.470476880669593811e-02 -1.541535705327987671e-01 -1.483198404312133789e-01 -1.168013811111450195e-01 -7.942492514848709106e-02 5.729362741112709045e-02 -1.337406504899263382e-02 -2.326865680515766144e-02 -5.617139115929603577e-02 -7.644209265708923340e-02 2.378536015748977661e-02 1.009003520011901855e-01 5.163852125406265259e-02 1.366809606552124023e-01 4.138084128499031067e-02 1.401540935039520264e-01 4.468493461608886719e-01 7.145774364471435547e-02 -3.670231699943542480e-01 4.531800001859664917e-02 2.665559947490692139e-01 8.147553354501724243e-02 -2.497930079698562622e-01 8.568178862333297729e-02
-7.033949345350265503e-02 -3.690654337406158447e-01 -1.679476648569107056e-01 -1.765026301145553589e-01 -5.954565852880477905e-02 1.879498213529586792e-01 1.708463579416275024e-01 1.701323091983795166e-01 5.161238834261894226e-02 1.566138416528701782e-01 -5.805056542158126831e-02 2.318760007619857788e-01 -5.401077866554260254e-02 -1.410113126039505005e-01 1.625671982765197754e-01 9.784301742911338806e-03 1.958284974098205566e-01 -1.965023875236511230e-01 1.647757887840270996e-01 -2.595590949058532715e-01 9.947089105844497681e-02 4.676038026809692383e-02 9.940834343433380127e-02 2.488318532705307007e-01 3.846746981143951416e-01 -7.885606028139591217e-03 4.842421039938926697e-02 -5.888386443257331848e-02 2.029086053371429443e-01 1.838096231222152710e-01 1.114176139235496521e-01 2.687766551971435547e-01
1.611674204468727112e-03 -1.446037087589502335e-02 -1.585199832916259766e-01 -4.652974009513854980e-02 -1.463544219732284546e-01 9.201687574386596680e-02 -4.444488510489463806e-02 -2.077485620975494385e-01 -3.167305141687393188e-02 3.186466991901397705e-01 4.018534347414970398e-02 -2.043580412864685059e-01 4.570696875452995300e-02 -8.237653970718383789e-02 6.601811945438385010e-02 5.749342590570449829e-02 -2.194689959287643433e-01 7.715040445327758789e-02 4.255150854587554932e-01 -1.688819229602813721e-01 1.623017638921737671e-01 -1.587879061698913574e-01 2.449681013822555542e-01 2.738348245620727539e-01 7.276620715856552124e-02 5.621337331831455231e-03 -2.496769875288009644e-01 -1.623682826757431030e-01 4.195796549320220947e-01 -1.939656957983970642e-02 -5.034584924578666687e-02 1.085277497768402100e-01
-1.244738791137933731e-02 -1.760364919900894165e-01 -3.397510945796966553e-01 -2.422840893268585205e-02 -2.270818203687667847e-01 -9.291602671146392822e-02 -1.065622046589851379e-01 -1.211872622370719910e-01 1.449459493160247803e-01 1.488754451274871826e-01 1.322794109582901001e-01 -4.618046805262565613e-02 6.704444438219070435e-02 -6.656065583229064941e-02 -1.180351153016090393e-01 3.246162235736846924e-01 9.837061166763305664e-02 -1.708124764263629913e-02 -3.146737813949584961e-02 -3.755722641944885254e-01 3.172671049833297729e-02 3.344620168209075928e-01 -6.133299786597490311e-03 3.108835518360137939e-01 2.273273766040802002e-01 9.906010702252388000e-03 8.408364653587341309e-02 -1.656051576137542725e-01 1.696845293045043945e-01 2.566476911306381226e-02 -3.018422722816467285e-01 8.460488915443420410e-02
2.071301490068435669e-01 -1.553514599800109863e-01 -4.088132083415985107e-02 -3.180373311042785645e-01 -3.848963081836700439e-01 -1.376086473464965820e-01 8.420103788375854492e-02 -2.929711900651454926e-02 5.218273997306823730e-01 9.216570109128952026e-02 3.625601530075073242e-02 8.689460158348083496e-02 -1.841751188039779663e-01 -6.328541785478591919e-02 2.447380125522613525e-02 -1.106013506650924683e-01 -1.122342646121978760e-01 1.097526028752326965e-01 -9.182789176702499390e-02 1.007916629314422607e-01 -5.099054425954818726e-02 -8.419324643909931183e-03 7.943399250507354736e-02 -8.430570363998413086e-03 2.585443258285522461e-01 5.136692523956298828e-02 -4.854607582092285156e-02 1.275306195020675659e-01 3.662765324115753174e-01 9.077996015548706055e-02 -1.525276601314544678e-01 9.295253455638885498e-02
2.598984539508819580e-01 2.451916411519050598e-02 -2.063342630863189697e-01 1.106994301080703735e-01 -1.287136971950531006e-01 -5.478170141577720642e-02 1.620126813650131226e-01 1.072531268000602722e-01 9.570112824440002441e-02 4.999131709337234497e-02 -2.272186130285263062e-01 -3.145497664809226990e-02 -2.736254632472991943e-01 -3.784283697605133057e-01 1.891788095235824585e-01 5.095876753330230713e-02 -1.085812076926231384e-01 -1.071811839938163757e-02 -8.281563222408294678e-02 5.530695244669914246e-02 2.365722954273223877e-01 8.536273241043090820e-02 -3.701718524098396301e-02 1.633338630199432373e-02 2.871035039424896240e-01 -2.801845073699951172e-01 -1.221391409635543823e-01 -3.016005158424377441e-01 2.451643496751785278e-01 1.779291965067386627e-02 -4.864601418375968933e-02 2.874898612499237061e-01
-9.401857107877731323e-02 -3.233350217342376709e-01 -2.568070888519287109e-01 -4.842161759734153748e-02 7.566483318805694580e-02 2.005658149719238281e-01 -4.768436029553413391e-02 -1.382585167884826660e-01 3.863149881362915039e-01 1.474923193454742432e-01 -1.225416734814643860e-01 -1.456571072340011597e-01 -8.919323980808258057e-02 2.676784396171569824e-01 -1.003506258130073547e-01 7.079780846834182739e-02 1.073990017175674438e-01 6.939314305782318115e-02 1.711510866880416870e-01 -1.256589591503143311e-01 7.381888572126626968e-03 2.067208290100097656e-01 6.693184375762939453e-02 3.967643380165100098e-01 2.942275702953338623e-01 2.414553910493850708e-01 -1.178527344018220901e-02 1.187715306878089905e-01 1.358935981988906860e-01 6.387978047132492065e-02 1.557936239987611771e-02 3.216682747006416321e-02
-6.307849194854497910e-03 3.504342585802078247e-02 -2.329600751399993896e-01 2.424370199441909790e-01 -6.780751049518585205e-02 1.035416647791862488e-01 -3.581697493791580200e-02 6.675688177347183228e-02 1.915095001459121704e-01 1.380833238363265991e-01 -4.359899833798408508e-02 -2.222968041896820068e-01 1.845682263374328613e-01 -1.994419693946838379e-01 -1.692617386579513550e-01 7.801007479429244995e-02 -7.121140509843826294e-02 2.208354771137237549e-01 2.460964918136596680e-01 2.014957517385482788e-01 -8.680524677038192749e-02 2.098891735076904297e-01 3.393881022930145264e-01 2.868622243404388428e-01 5.957324057817459106e-02 -1.406656652688980103e-01 -2.394773960113525391e-01 -1.150900349020957947e-01 2.330591678619384766e-01 7.341764867305755615e-02 -2.800038158893585205e-01 -1.135105639696121216e-01
-1.908237934112548828e-01 1.813607513904571533e-01 -1.303148716688156128e-01 1.260378491133451462e-02 -1.692972183227539062e-01 2.324398159980773926e-01 -2.499592453241348267e-01 5.631812661886215210e-02 -7.575912028551101685e-02 1.110805198550224304e-01 -2.199932783842086792e-01 3.236174881458282471e-01 -1.083082612603902817e-02 -6.274762749671936035e-02 1.824753284454345703e-01 2.391276210546493530e-01 3.095423988997936249e-02 -2.354054898023605347e-02 -1.199452355504035950e-01 1.172978952527046204e-01 -4.526464268565177917e-02 -2.159416303038597107e-02 1.607074141502380371e-01 1.117612794041633606e-01 3.007858097553253174e-01 1.340148597955703735e-01 -2.376384288072586060e-01 2.124434858560562134e-01 3.852204084396362305e-01 6.686927378177642822e-02 -9.468807280063629150e-02 2.389894127845764160e-01
2.460524737834930420e-01 -5.994360148906707764e-02 3.272745013236999512e-02 -1.665745116770267487e-02 -3.381497859954833984e-01 2.470345944166183472e-01 9.856936521828174591e-03 -2.125714272260665894e-01 4.645553231239318848e-01 1.672334223985671997e-02 -8.066390454769134521e-02 2.038676440715789795e-01 2.987326122820377350e-02 -2.158948034048080444e-01 9.121943265199661255e-02 -1.482606530189514160e-01 9.994201362133026123e-02 1.757740378379821777e-01 -8.478339016437530518e-02 6.594821810722351074e-02 -3.089748881757259369e-02 3.454322740435600281e-02 7.173252105712890625e-02 2.714639604091644287e-01 2.772023975849151611e-01 -2.013182491064071655e-01 -2.508339881896972656e-01 -1.350010633468627930e-01 -4.823745042085647583e-02 1.894066482782363892e-01 2.295640483498573303e-02 -3.529525175690650940e-02
-1.887937337160110474e-01 -3.242268264293670654e-01 1.129433140158653259e-02 -4.829854518175125122e-02 -3.809139430522918701e-01 -9.696362912654876709e-02 -2.536738216876983643e-01 -3.599148392677307129e-01 5.388364195823669434e-02 -1.293812096118927002e-01 -8.785057067871093750e-02 1.294348388910293579e-01 -6.342205684632062912e-03 -5.829538032412528992e-02 -6.814490258693695068e-02 1.330038346350193024e-02 3.329333290457725525e-02 2.787001729011535645e-01 7.781200110912322998e-02 1.505630016326904297e-01 3.051117621362209320e-02 9.558145701885223389e-02 -5.960610508918762207e-02 7.029457390308380127e-02 3.590730428695678711e-01 -2.598488703370094299e-02 -2.127199321985244751e-01 3.586723702028393745e-03 2.831435203552246094e-01 2.159636840224266052e-02 -2.685657441616058350e-01 4.807358607649803162e-02
2.496698945760726929e-01 -1.674258261919021606e-01 -1.037060916423797607e-01 -2.062841504812240601e-02 -5.096980333328247070e-01 1.621364653110504150e-01 9.447496384382247925e-02 -4.652045026887208223e-04 2.947219610214233398e-01 1.810367852449417114e-01 -4.802250489592552185e-02 -5.680847167968750000e-02 -6.806544214487075806e-02 2.013688981533050537e-01 1.252533346414566040e-01 -1.473442912101745605e-01 9.690815210342407227e-02 1.529074907302856445e-01 -3.943321853876113892e-02 1.163370441645383835e-02 3.961976766586303711e-01 1.256476789712905884e-01 -1.598750650882720947e-01 3.312224149703979492e-01 1.465900838375091553e-01 -6.219688057899475098e-02 -1.418582648038864136e-01 1.221762876957654953e-02 4.783139750361442566e-02 1.366758719086647034e-02 3.654344752430915833e-02 -6.137267500162124634e-02
-5.476324260234832764e-02 -1.130660176277160645e-01 -1.666389256715774536e-01 -1.379205137491226196e-01 1.962517350912094116e-01 1.032608374953269958e-01 -2.773635648190975189e-02 -7.948996871709823608e-02 3.805927038192749023e-01 1.974922139197587967e-03 -2.001729905605316162e-01 -5.406914278864860535e-02 -7.590265572071075439e-02 -1.063128188252449036e-01 -1.659288704395294189e-01 1.045826897025108337e-01 2.750731110572814941e-01 3.047719364985823631e-03 7.218108326196670532e-02 -2.349778451025485992e-02 1.326936036348342896e-01 4.458911716938018799e-01 1.230451241135597229e-01 2.027136683464050293e-01 3.526093959808349609e-01 9.321269579231739044e-03 -4.701992124319076538e-02 -2.947347052395343781e-02 1.667807400226593018e-01 2.207958549261093140e-01 -1.752299666404724121e-01 2.211604863405227661e-01
-1.150625795125961304e-01 -2.079089581966400146e-01 1.169547066092491150e-01 2.169161140918731689e-01 -1.687853187322616577e-01 1.947295218706130981e-01 -1.190500780940055847e-01 5.710800364613533020e-02 9.452962875366210938e-02 3.610957413911819458e-02 7.367343176156282425e-03 2.920263819396495819e-02 3.242967277765274048e-02 -1.134859174489974976e-01 -4.873974621295928955e-02 4.096238911151885986e-01 -1.507623493671417236e-01 9.501976519823074341e-02 1.260101348161697388e-01 -6.986863166093826294e-02 -5.794259533286094666e-02 3.060196042060852051e-01 1.101332064718008041e-02 2.326426953077316284e-01 1.985010206699371338e-01 1.553349792957305908e-01 7.756872475147247314e-02 2.254104912281036377e-01 2.952554225921630859e-01 1.541140377521514893e-01 -1.328523159027099609e-01 3.886051177978515625e-01
-2.128111124038696289e-01 -1.614464074373245239e-01 5.486069619655609131e-02 1.566770672798156738e-01 -4.421232044696807861e-01 2.296114712953567505e-01 -2.657189071178436279e-01 -2.507000863552093506e-01 5.206514894962310791e-02 7.158539257943630219e-03 5.185339972376823425e-02 -2.408744394779205322e-02 1.826086789369583130e-01 2.715099975466728210e-02 4.183834418654441833e-02 -1.133650988340377808e-01 1.117578148841857910e-02 5.661499127745628357e-02 -7.404036074876785278e-02 1.682306081056594849e-01 -6.457936018705368042e-02 3.772612288594245911e-02 -6.896061450242996216e-02 1.035292595624923706e-01 3.704010844230651855e-01 3.301962465047836304e-02 -3.609241545200347900e-02 2.093547955155372620e-03 4.250549376010894775e-01 1.115864440798759460e-01 -2.667320072650909424e-01 -5.173720046877861023e-02
-4.015685617923736572e-02 1.204785704612731934e-02 -3.088105320930480957e-01 2.716101706027984619e-02 -9.796278923749923706e-02 3.032358549535274506e-02 6.944399327039718628e-02 7.375796139240264893e-02 7.804616540670394897e-02 1.536896568723022938e-03 -1.894939690828323364e-01 2.028149813413619995e-01 -8.735393732786178589e-02 -1.688843816518783569e-01 4.317764043807983398e-01 -1.620797961950302124e-01 2.918531559407711029e-02 1.082725524902343750e-01 1.559653729200363159e-01 4.109958559274673462e-02 2.974186837673187256e-01 2.511102855205535889e-01 1.658677905797958374e-01 1.626919656991958618e-01 5.088501493446528912e-04 -1.791200935840606689e-01 4.537206515669822693e-02 1.488968580961227417e-01 4.707363247871398926e-01 -1.349291205406188965e-01 -1.057534758001565933e-02 -9.521138668060302734e-02
-2.047843039035797119e-01 -1.563835293054580688e-01 -1.720515787601470947e-01 1.488457322120666504e-01 -2.943691015243530273e-01 -1.829774379730224609e-01 -1.472469270229339600e-01 2.360852994024753571e-02 1.678677499294281006e-01 1.443679630756378174e-01 -7.274002581834793091e-02 1.563517600297927856e-01 -5.996534600853919983e-02 -1.707513481378555298e-01 3.091198503971099854e-01 3.382157981395721436e-01 4.515707492828369141e-02 9.173182398080825806e-02 -1.290599703788757324e-01 -1.623537540435791016e-01 3.144088983535766602e-01 -8.687476813793182373e-02 1.258467733860015869e-01 7.553156930953264236e-03 3.850610852241516113e-01 -1.127127930521965027e-01 -7.076535373926162720e-02 9.431388229131698608e-02 1.086814925074577332e-01 5.780057236552238464e-02 -1.569824069738388062e-01 1.660830080509185791e-01
-8.469788730144500732e-02 -2.986579537391662598e-01 -9.678286314010620117e-02 4.349146038293838501e-03 -4.401529431343078613e-01 6.767956167459487915e-02 -1.747984141111373901e-01 -3.087183535099029541e-01 -2.400773949921131134e-02 -1.316486448049545288e-01 1.645796559751033783e-02 -2.153905108571052551e-03 1.468297280371189117e-02 1.229132786393165588e-01 -5.625684931874275208e-02 -6.918755918741226196e-02 2.994327805936336517e-02 2.579761147499084473e-01 -1.305131316184997559e-01 8.887746930122375488e-02 -1.000382006168365479e-02 2.311166375875473022e-02 8.951096236705780029e-02 2.386041432619094849e-01 4.673522412776947021e-01 -6.571422796696424484e-03 7.396847754716873169e-02 -2.779151313006877899e-02 3.534573316574096680e-01 1.308191567659378052e-02 -1.417964994907379150e-01 -2.711283974349498749e-02
-7.276638597249984741e-02 -3.035844862461090088e-01 -1.460945904254913330e-01 1.449908874928951263e-02 -3.624214231967926025e-02 2.821321785449981689e-01 2.064876556396484375e-01 1.424310654401779175e-01 1.141132600605487823e-02 9.360401332378387451e-02 -1.920045912265777588e-01 1.518232077360153198e-01 -8.640675991773605347e-02 -3.218138515949249268e-01 6.906017661094665527e-03 -9.593392722308635712e-03 1.076715514063835144e-01 -1.430469453334808350e-01 3.723874688148498535e-01 -1.211529746651649475e-01 1.197728440165519714e-01 1.867774501442909241e-02 7.609762996435165405e-02 1.880959421396255493e-01 3.903434574604034424e-01 -1.043032947927713394e-02 8.664873242378234863e-02 -2.128658592700958252e-01 1.398951411247253418e-01 1.010422185063362122e-01 -8.297085016965866089e-02 2.719216346740722656e-01
1.556009650230407715e-01 1.189019251614809036e-02 -2.097320407629013062e-01 -2.437383234500885010e-01 -3.802753239870071411e-02 2.402792870998382568e-01 -1.805322766304016113e-01 2.492521554231643677e-01 2.514243591576814651e-03 3.944054543972015381e-01 -5.989772453904151917e-02 2.268895506858825684e-01 -1.602238118648529053e-01 -9.787418693304061890e-02 2.161703705787658691e-01 1.810859590768814087e-01 -1.715159267187118530e-01 2.187432944774627686e-01 2.437433004379272461e-01 -2.441054908558726311e-03 7.057373225688934326e-02 6.993339210748672485e-02 -9.335774928331375122e-02 1.864506006240844727e-01 1.162951663136482239e-01 2.433883100748062134e-01 -2.628866434097290039e-01 1.250561028718948364e-01 1.719627827405929565e-01 9.043903648853302002e-02 -8.747868239879608154e-02 -1.755515229888260365e-03
-2.040902823209762573e-01 -1.492685377597808838e-01 -6.689313799142837524e-02 -5.963126942515373230e-02 -1.336436718702316284e-01 1.742824912071228027e-01 -5.070809647440910339e-02 1.337776929140090942e-01 -4.194743931293487549e-02 7.273689657449722290e-02 -1.999648213386535645e-01 2.938570678234100342e-01 -1.636080890893936157e-01 -3.008480966091156006e-01 1.277683079242706299e-01 1.008051931858062744e-01 -6.424339860677719116e-02 -1.399682462215423584e-01 1.984337717294692993e-01 -2.134498804807662964e-01 -2.139765210449695587e-02 -8.137861639261245728e-02 -5.428325012326240540e-02 -6.492958962917327881e-02 3.049444854259490967e-01 -1.178306713700294495e-01 -1.452379673719406128e-01 1.331476569175720215e-01 5.258532166481018066e-01 -7.979984581470489502e-02 -1.326965391635894775e-01 -1.143999993801116943e-01
-1.579792350530624390e-01 -3.744637221097946167e-02 -3.179443776607513428e-01 -1.950650960206985474e-01 -1.330461949110031128e-01 2.888595163822174072e-01 2.724358141422271729e-01 1.068803071975708008e-01 -2.647007349878549576e-03 1.235996372997760773e-02 -2.026376724243164062e-01 2.027921974658966064e-01 4.097411036491394043e-02 -1.945758238434791565e-02 6.477545946836471558e-02 8.907921612262725830e-02 -3.975763171911239624e-02 3.715039417147636414e-02 -4.886231943964958191e-02 -9.185345470905303955e-02 -2.373910993337631226e-01 -6.065823137760162354e-03 -1.061420142650604248e-01 3.821523487567901611e-02 2.621569335460662842e-01 9.368146955966949463e-02 -2.003778219223022461e-01 1.940485835075378418e-01 5.207670331001281738e-01 1.764641851186752319e-01 -5.392640084028244019e-02 -8.787932991981506348e-02
-1.607349961996078491e-01 6.388732045888900757e-02 -1.966382414102554321e-01 -3.139538764953613281e-01 5.052238330245018005e-02 1.415550410747528076e-01 -9.296641685068607330e-03 -2.374553382396697998e-01 4.682549238204956055e-01 -1.184123829007148743e-01 -8.661057800054550171e-02 2.189128994941711426e-01 6.064917892217636108e-02 -4.473855718970298767e-02 1.406643241643905640e-01 2.150841355323791504e-01 -6.499883253127336502e-03 -1.300192177295684814e-01 1.777331978082656860e-01 1.495537608861923218e-01 1.436143219470977783e-01 1.340803951025009155e-01 9.891030937433242798e-02 1.306817084550857544e-01 2.669622898101806641e-01 4.365775361657142639e-02 -6.893549859523773193e-02 1.516410410404205322e-01 2.469822019338607788e-01 2.131102979183197021e-01 -1.941503137350082397e-01 1.093281060457229614e-01
1.126896142959594727e-01 -1.038148924708366394e-01 -1.153156310319900513e-01 2.798735797405242920e-01 -3.926859498023986816e-01 1.948222517967224121e-01 6.611747294664382935e-02 1.402463465929031372e-01 1.924457401037216187e-01 2.856740541756153107e-02 -6.945455819368362427e-02 -2.345818281173706055e-01 -2.899491600692272186e-02 -2.245812863111495972e-01 -2.262794822454452515e-01 -1.972033269703388214e-02 1.760904639959335327e-01 2.126150131225585938e-01 2.410884499549865723e-01 3.085905611515045166e-01 1.523246616125106812e-01 3.005567193031311035e-01 1.102459356188774109e-01 8.477701991796493530e-02 1.323475241661071777e-01 3.417361527681350708e-02 1.053407788276672363e-02 -1.300247758626937866e-01 7.298248261213302612e-02 1.847565919160842896e-01 -1.744361221790313721e-01 9.573004208505153656e-03
-9.764472022652626038e-03 -8.928524702787399292e-02 -2.057145237922668457e-01 -1.801267713308334351e-01 -1.594644635915756226e-01 2.362938672304153442e-01 4.582454636693000793e-02 1.158879920840263367e-01 1.885186880826950073e-01 1.273966431617736816e-01 -2.784795761108398438e-01 5.040583759546279907e-02 6.856080144643783569e-02 -2.577690221369266510e-02 2.188140004873275757e-01 1.933898776769638062e-01 -7.352755963802337646e-02 -2.230523526668548584e-01 3.502023220062255859e-01 4.753815010190010071e-02 1.022488996386528015e-01 1.457075309008359909e-02 1.301013976335525513e-01 2.349663153290748596e-02 4.692115485668182373e-01 1.098280996084213257e-01 7.045794278383255005e-02 3.992600739002227783e-02 2.337283268570899963e-02 1.395670473575592041e-01 -2.693950235843658447e-01 2.414231300354003906e-01
7.541138678789138794e-02 -2.729960680007934570e-01 1.869204640388488770e-02 4.962840676307678223e-02 -2.675912380218505859e-01 1.684706360101699829e-01 1.022838726639747620e-01 2.104375809431076050e-01 1.228195279836654663e-01 -1.398309022188186646e-01 -1.124702617526054382e-01 3.231815993785858154e-01 -2.325402498245239258e-01 -9.517008066177368164e-02 2.605352997779846191e-01 -3.531228750944137573e-02 2.234507352113723755e-01 -8.266773074865341187e-03 1.903295814990997314e-01 -1.008007600903511047e-01 4.782756045460700989e-02 1.455852687358856201e-01 2.844842970371246338e-01 3.896928429603576660e-01 -1.118203997611999512e-01 -7.813388854265213013e-02 -1.368644982576370239e-01 2.544101886451244354e-02 2.243026345968246460e-02 -2.547988109290599823e-02 -2.916799783706665039e-01 3.705243021249771118e-02
-5.023660510778427124e-02 -1.486397832632064819e-01 -6.277792155742645264e-02 -1.970470845699310303e-01 -9.597621113061904907e-02 1.406384706497192383e-01 -1.747557818889617920e-01 2.015957050025463104e-02 4.147368371486663818e-01 -2.367925364524126053e-03 -2.000143080949783325e-01 -4.544982686638832092e-02 2.822257950901985168e-02 -2.411213703453540802e-02 3.866148367524147034e-02 -9.661918878555297852e-02 -1.530730258673429489e-02 1.216677948832511902e-01 4.914768785238265991e-02 -7.868187874555587769e-02 9.186989068984985352e-02 3.187457025051116943e-01 -2.018373459577560425e-02 -7.321924716234207153e-02 4.886480569839477539e-01 9.530008770525455475e-03 -1.355040818452835083e-01 1.802270263433456421e-01 1.168959587812423706e-01 3.244563639163970947e-01 -1.267642229795455933e-01 2.867368161678314209e-01
-3.933413699269294739e-02 -2.318899482488632202e-01 -1.401739716529846191e-01 2.844806909561157227e-01 -1.585141271352767944e-01 1.919240802526473999e-01 -5.440941080451011658e-02 2.882466018199920654e-01 2.191909551620483398e-01 2.486457377672195435e-01 -1.739487051963806152e-01 1.967849433422088623e-01 -1.727076917886734009e-01 -2.210034430027008057e-01 -6.730913370847702026e-02 -1.263593435287475586e-01 1.077385544776916504e-01 -5.481513589620590210e-02 3.592896088957786560e-02 -2.543320879340171814e-02 1.146837323904037476e-01 -9.754653275012969971e-02 3.047481477260589600e-01 3.433309197425842285e-01 1.323116570711135864e-01 -6.305347383022308350e-02 7.597690820693969727e-02 2.837396785616874695e-02 3.298855125904083252e-01 1.764835864305496216e-01 4.348296206444501877e-03 -7.715850602835416794e-03
-1.247301977127790451e-02 4.059655591845512390e-02 -1.691693067550659180e-01 -1.556963473558425903e-01 -1.620023697614669800e-01 -6.458167731761932373e-02 6.247973442077636719e-02 -7.034669816493988037e-02 7.291057705879211426e-02 5.899492278695106506e-02 1.008631959557533264e-01 -3.143447041511535645e-01 -1.118720993399620056e-01 -1.507249027490615845e-01 1.855344623327255249e-01 -1.842210255563259125e-02 4.984097927808761597e-02 8.982977271080017090e-02 2.901735603809356689e-01 -6.410118937492370605e-02 1.918164491653442383e-01 3.398740589618682861e-01 1.825152039527893066e-01 3.690986037254333496e-01 1.650110185146331787e-01 2.416663616895675659e-01 -5.485648289322853088e-02 2.269700467586517334e-01 2.973738610744476318e-01 -2.044912576675415039e-01 -1.609974801540374756e-01 -3.535544499754905701e-02
-1.302507705986499786e-02 1.804083236493170261e-03 -1.200594678521156311e-01 1.763271284289658070e-03 -3.834961354732513428e-02 2.276869714260101318e-01 9.014044702053070068e-02 -2.344217449426651001e-01 8.350969105958938599e-02 2.425740510225296021e-01 9.577317535877227783e-02 -1.807661056518554688e-01 -7.600603252649307251e-02 -7.545445114374160767e-02 1.123069901950657368e-03 1.466153860092163086e-01 -1.685884743928909302e-01 2.221479713916778564e-01 2.671684920787811279e-01 -1.195234879851341248e-01 2.682119309902191162e-01 -2.105700969696044922e-01 1.570298075675964355e-01 2.565134465694427490e-01 1.415261328220367432e-01 1.849369108676910400e-01 -1.624061316251754761e-01 -1.350460350513458252e-01 4.412569105625152588e-01 6.804927438497543335e-02 -2.293987423181533813e-01 -8.607102930545806885e-02
1.235208138823509216e-01 -1.144756451249122620e-01 -2.170262038707733154e-01 -1.422568261623382568e-01 -7.850793004035949707e-02 4.068791493773460388e-02 -6.370950490236282349e-02 7.447163760662078857e-02 1.501729786396026611e-01 4.138007462024688721e-01 1.127971857786178589e-01 1.351610720157623291e-01 -1.756245046854019165e-01 9.680418670177459717e-02 3.948528170585632324e-01 -1.357358135282993317e-02 4.949229210615158081e-02 4.055679589509963989e-02 2.633119225502014160e-01 1.173316463828086853e-01 1.897784769535064697e-01 1.750408560037612915e-01 -1.192385032773017883e-01 3.699664399027824402e-02 1.556996852159500122e-01 1.252345144748687744e-01 -2.994369268417358398e-01 -1.108599305152893066e-01 3.182359933853149414e-01 -9.492136538028717041e-02 -1.718866080045700073e-01 -1.210386008024215698e-01
4.219292402267456055e-01 -3.693619072437286377e-01 -9.143946319818496704e-02 1.264543086290359497e-01 -4.689696058630943298e-02 -2.962460555136203766e-02 5.769831687211990356e-02 2.638110332190990448e-02 2.833551168441772461e-01 -1.462741848081350327e-02 3.793605789542198181e-02 -1.380288042128086090e-02 8.438629657030105591e-02 -1.344216614961624146e-01 8.606308698654174805e-02 2.386068226769566536e-03 1.152486801147460938e-01 2.931052744388580322e-01 1.330771446228027344e-01 -2.888506650924682617e-01 1.631699055433273315e-01 9.232939779758453369e-02 5.850552767515182495e-02 7.755860686302185059e-02 1.804329454898834229e-01 1.141514852643013000e-01 -6.650892645120620728e-02 2.105384021997451782e-01 1.983223408460617065e-01 2.716763131320476532e-02 -3.467447757720947266e-01 1.994851082563400269e-01
2.226972281932830811e-01 -9.158991277217864990e-02 1.837547682225704193e-02 1.432022005319595337e-01 -2.325882017612457275e-01 8.493548631668090820e-02 3.360855579376220703e-02 5.347596853971481323e-02 -1.877023838460445404e-02 1.354628056287765503e-01 1.532935947179794312e-01 1.117051616311073303e-01 -3.894584178924560547e-01 1.270561665296554565e-01 1.598364301025867462e-02 4.471769183874130249e-02 -1.772709749639034271e-02 3.194514214992523193e-01 2.145038396120071411e-01 1.868897825479507446e-01 1.410119235515594482e-02 1.693960130214691162e-01 -1.161022931337356567e-01 1.972857564687728882e-01 2.374619543552398682e-01 -1.069301813840866089e-01 -1.863202899694442749e-01 -3.434057235717773438e-01 2.825114727020263672e-01 4.015824943780899048e-02 -2.302001565694808960e-01 1.078688204288482666e-01
2.374213784933090210e-01 -3.563969433307647705e-01 -2.524460852146148682e-01 1.837751567363739014e-01 -2.449869215488433838e-01 -1.922759860754013062e-01 -8.147446066141128540e-02 -2.638327702879905701e-02 2.124121636152267456e-01 1.855295300483703613e-01 -1.435573399066925049e-02 4.709212854504585266e-02 1.753604412078857422e-01 6.745941936969757080e-02 8.110088109970092773e-02 3.451696634292602539e-01 -2.755808085203170776e-02 2.326413244009017944e-01 1.509625911712646484e-01 -1.357059627771377563e-01 1.191859617829322815e-01 1.010340526700019836e-01 2.263994701206684113e-02 3.239485621452331543e-01 1.683619767427444458e-01 2.013648152351379395e-01 -1.847912222146987915e-01 -9.047161787748336792e-02 1.383768916130065918e-01 1.134607791900634766e-01 -6.603659596294164658e-03 -5.054270476102828979e-02
4.261405766010284424e-02 3.682092297822237015e-03 -3.534730970859527588e-01 -4.957730695605278015e-02 -3.667152225971221924e-01 1.112502068281173706e-01 -2.211929559707641602e-01 -2.229823023080825806e-01 1.685098111629486084e-01 2.250200510025024414e-02 -1.012060269713401794e-01 -8.380474150180816650e-02 2.432555146515369415e-02 1.163187697529792786e-01 2.767050638794898987e-02 2.115385234355926514e-01 6.953404098749160767e-02 -1.208980828523635864e-01 2.540150880813598633e-01 -2.471600174903869629e-01 -1.516940444707870483e-01 1.726354956626892090e-01 -3.021913394331932068e-02 4.029681161046028137e-02 4.355407059192657471e-01 1.447229534387588501e-01 -1.662565767765045166e-01 -1.411828249692916870e-01 1.780531853437423706e-01 -7.412770390510559082e-02 -1.389542520046234131e-01 -6.577858328819274902e-02
1.612562313675880432e-02 -1.407411694526672363e-01 -7.875852286815643311e-02 -8.138123899698257446e-02 -2.259311527013778687e-01 1.417317539453506470e-01 -1.971373111009597778e-01 1.439680531620979309e-02 3.150941431522369385e-01 2.010923111811280251e-03 1.647522747516632080e-01 2.646907866001129150e-01 1.205390617251396179e-01 2.489433810114860535e-02 -7.143552601337432861e-02 7.461385428905487061e-02 1.391977071762084961e-01 1.501192152500152588e-01 -2.941731512546539307e-01 -4.836120083928108215e-02 1.919248104095458984e-01 6.747617572546005249e-02 1.192808151245117188e-01 3.588404059410095215e-01 4.276544451713562012e-01 9.025093913078308105e-02 -1.492549329996109009e-01 2.122399955987930298e-02 1.709615439176559448e-01 1.438404321670532227e-01 -2.359237968921661377e-01 8.965757675468921661e-03
1.078968495130538940e-01 -4.068098962306976318e-02 -5.948660373687744141e-01 3.125565052032470703e-01 -6.859688460826873779e-02 9.691838175058364868e-02 -9.451214969158172607e-02 4.197792708873748779e-02 2.966074943542480469e-01 1.530126482248306274e-01 -1.903883218765258789e-01 2.904896251857280731e-02 -1.822723262012004852e-02 -8.915697108022868633e-04 1.964244246482849121e-01 -5.040581338107585907e-03 -2.118913084268569946e-02 8.444528281688690186e-02 1.582467555999755859e-01 2.878090739250183105e-01 -8.825156837701797485e-02 2.944836914539337158e-01 -1.152593791484832764e-01 1.456490606069564819e-01 3.452818840742111206e-02 -1.374858897179365158e-02 -1.848448961973190308e-01 -5.907540395855903625e-02 8.253450691699981689e-02 1.697098463773727417e-01 -6.100548431277275085e-02 9.701869450509548187e-03
-1.211033612489700317e-01 -3.550779521465301514e-01 -2.472139000892639160e-01 1.898352056741714478e-01 -2.585197389125823975e-01 3.585606068372726440e-02 -1.571680009365081787e-01 -7.846295088529586792e-02 1.551494747400283813e-01 1.295514553785324097e-01 -1.972305960953235626e-02 -7.863008975982666016e-02 -1.612482406198978424e-02 6.051182746887207031e-02 1.895028650760650635e-01 9.729652851819992065e-02 9.212089329957962036e-02 1.053931415081024170e-01 1.524263620376586914e-01 4.600923135876655579e-02 -1.491622775793075562e-01 -1.240289732813835144e-01 2.126726210117340088e-01 1.410585790872573853e-01 2.014215588569641113e-01 3.449293971061706543e-01 1.060264781117439270e-01 -2.287965118885040283e-01 1.948846876621246338e-01 -1.013804823160171509e-01 -3.282448947429656982e-01 1.988857388496398926e-01
-1.433013677597045898e-01 -1.098068952560424805e-01 -1.372425407171249390e-01 1.126279355958104134e-03 6.985197216272354126e-02 1.066339537501335144e-01 -5.780950561165809631e-02 -5.609278380870819092e-02 1.233580857515335083e-01 1.586294472217559814e-01 1.447744015604257584e-02 7.243907451629638672e-02 -7.007291167974472046e-02 -3.613676503300666809e-02 -4.705818369984626770e-02 2.367375791072845459e-01 1.846148669719696045e-01 2.212793976068496704e-01 -3.276369348168373108e-02 -3.714329004287719727e-01 1.867318451404571533e-01 1.974694281816482544e-01 -1.336598098278045654e-01 1.452152729034423828e-01 4.201097190380096436e-01 -8.805674314498901367e-02 7.149286568164825439e-02 1.219245865941047668e-01 3.206156194210052490e-01 1.545703113079071045e-01 -3.868115842342376709e-01 -9.390908293426036835e-03
2.724162340164184570e-01 -2.880829870700836182e-01 -1.239704415202140808e-01 -3.953480347990989685e-02 -3.125981986522674561e-01 1.049845218658447266e-01 -1.099071502685546875e-01 -2.322339713573455811e-01 2.207427322864532471e-01 1.885881274938583374e-01 -1.544442176818847656e-01 1.220073401927947998e-01 -1.181077677756547928e-02 3.967723250389099121e-01 -5.251783411949872971e-03 1.511370092630386353e-01 9.073641896247863770e-02 -5.865769926458597183e-03 1.050617471337318420e-01 5.138241872191429138e-02 1.151700988411903381e-01 1.196892708539962769e-01 -2.736318707466125488e-01 2.356109321117401123e-01 2.997687272727489471e-02 -7.882099598646163940e-02 4.520702175796031952e-03 -7.117608934640884399e-02 1.927212625741958618e-01 1.890980005264282227e-01 -1.221968829631805420e-01 2.601794004440307617e-01
2.129904627799987793e-01 -9.745095670223236084e-02 -3.040425181388854980e-01 1.196423843502998352e-01 -9.007667005062103271e-02 1.656742841005325317e-01 5.603573471307754517e-02 -1.187027916312217712e-01 1.284891366958618164e-01 7.846176624298095703e-02 -3.936714529991149902e-01 2.417975664138793945e-02 4.299782514572143555e-01 1.720003187656402588e-01 2.032972723245620728e-01 6.221045553684234619e-02 1.740005053579807281e-02 1.486748643219470978e-02 7.369077950716018677e-02 -7.794589549303054810e-02 -1.198576064780354500e-03 2.758617885410785675e-02 -8.675371110439300537e-02 2.145634591579437256e-01 1.891525089740753174e-01 -1.879821121692657471e-01 -6.436911970376968384e-02 -8.346122503280639648e-02 1.177568361163139343e-01 3.579725921154022217e-01 -2.111240923404693604e-01 1.119466796517372131e-01
-2.304110117256641388e-02 -1.229156628251075745e-01 -4.915425777435302734e-01 -2.076025456190109253e-01 -1.369043439626693726e-01 1.168664172291755676e-01 -2.215635627508163452e-01 -2.797251939773559570e-01 7.174135744571685791e-02 1.936581283807754517e-01 -1.217212006449699402e-01 -1.504861861467361450e-01 8.788505941629409790e-02 -1.569005660712718964e-02 3.053352423012256622e-02 1.168692708015441895e-01 -1.732883900403976440e-01 2.674253843724727631e-02 1.432403922080993652e-01 -1.782689392566680908e-01 -1.453571468591690063e-01 -9.638792276382446289e-02 1.540090590715408325e-01 1.813741028308868408e-01 1.643728911876678467e-01 7.178039522841572762e-04 -4.322315752506256104e-01 -2.469793520867824554e-02 1.478258818387985229e-01 -1.184515133500099182e-01 -1.296278536319732666e-01 -4.648527130484580994e-03
-1.307826191186904907e-01 -1.905766278505325317e-01 5.670647695660591125e-02 -7.783610373735427856e-02 -2.931370437145233154e-01 3.212447762489318848e-01 9.716653823852539062e-02 2.583152987062931061e-02 3.286350965499877930e-01 6.057086959481239319e-02 -1.385135501623153687e-01 -1.026595663279294968e-02 -1.999044567346572876e-01 5.887750908732414246e-02 2.109655737876892090e-01 -1.328337788581848145e-01 1.373803466558456421e-01 2.297855764627456665e-01 -5.665926262736320496e-02 -1.897473447024822235e-02 3.004408776760101318e-01 2.138701081275939941e-01 -5.210990458726882935e-02 3.116989433765411377e-01 2.865251600742340088e-01 9.036908298730850220e-02 -7.353429496288299561e-02 -6.381335109472274780e-02 5.741994082927703857e-02 1.604573726654052734e-01 2.089219540357589722e-01 -1.340473741292953491e-01
-2.493692785501480103e-01 -2.976177334785461426e-01 -1.627682447433471680e-01 1.451558470726013184e-01 -3.582239151000976562e-01 -7.248910516500473022e-02 -3.732421398162841797e-01 5.898221954703330994e-02 5.192150548100471497e-02 -3.195036435499787331e-03 1.258757114410400391e-01 1.709839701652526855e-01 -2.562040649354457855e-02 1.065146084874868393e-02 1.668594218790531158e-02 6.977738440036773682e-02 4.011439904570579529e-02 9.551239758729934692e-02 3.936100378632545471e-02 1.889148503541946411e-01 1.722577363252639771e-01 -1.175488345324993134e-02 8.646875619888305664e-02 3.973668441176414490e-02 2.428794354200363159e-01 3.409378230571746826e-01 -1.371422857046127319e-01 -2.322250306606292725e-01 2.833383083343505859e-01 3.632530197501182556e-02 -1.881934106349945068e-01 1.406580507755279541e-01
-1.545094102621078491e-01 -7.915139943361282349e-02 -2.821837067604064941e-01 6.158269941806793213e-03 -1.596848070621490479e-01 2.161476761102676392e-01 -1.161488592624664307e-01 -1.459953188896179199e-01 1.714334189891815186e-01 -1.470709294080734253e-01 -1.119641885161399841e-01 -4.108600784093141556e-03 1.869092881679534912e-01 1.226280927658081055e-01 -1.090019866824150085e-01 -9.238083730451762676e-04 -1.260503288358449936e-02 1.701325550675392151e-02 1.167311817407608032e-01 2.115653455257415771e-01 3.596369922161102295e-01 -2.651729807257652283e-02 -1.206025555729866028e-01 -1.371145844459533691e-01 3.895446062088012695e-01 8.386703580617904663e-02 -2.038227319717407227e-01 -1.803019195795059204e-01 3.458879590034484863e-01 1.603166908025741577e-01 -2.381726056337356567e-01 -2.501920983195304871e-02
-6.155240163207054138e-02 -9.256509132683277130e-03 -1.920028328895568848e-01 1.123719587922096252e-01 -1.183402761816978455e-01 1.269091386348009109e-02 -6.540559232234954834e-02 1.559816449880599976e-01 2.567300200462341309e-02 3.605811595916748047e-01 5.587335675954818726e-02 1.450517028570175171e-01 -7.711617648601531982e-02 -2.538306415081024170e-01 -4.522017017006874084e-02 1.891399025917053223e-01 1.442483365535736084e-01 3.084484487771987915e-02 -1.567598730325698853e-01 1.443872302770614624e-01 2.430325299501419067e-01 -9.076835960149765015e-02 2.172317355871200562e-01 1.815684884786605835e-01 3.041054010391235352e-01 -2.722666412591934204e-02 -1.095015183091163635e-02 -3.033407032489776611e-02 4.258577227592468262e-01 1.951964795589447021e-01 1.165438517928123474e-01 3.144565522670745850e-01
1.010968238115310669e-01 -1.782764345407485962e-01 -1.174851432442665100e-01 -6.721053272485733032e-02 -1.898656040430068970e-01 1.545403450727462769e-01 -1.286649703979492188e-01 1.640582084655761719e-01 3.704080823808908463e-03 6.400106847286224365e-02 -4.537363350391387939e-01 2.963335253298282623e-02 1.834404654800891876e-02 -1.558176008984446526e-03 -9.058929979801177979e-03 -2.951725721359252930e-01 8.012329787015914917e-02 -1.423097550868988037e-01 1.488965470343828201e-02 1.058741062879562378e-01 -2.007699012756347656e-02 1.829734891653060913e-01 -8.383863419294357300e-02 1.422571837902069092e-01 1.768113523721694946e-01 -2.002266421914100647e-02 -7.756800949573516846e-02 1.200775653123855591e-01 6.201879978179931641e-01 -3.486758843064308167e-02 2.139941789209842682e-02 1.436243951320648193e-02
-2.188607603311538696e-01 -2.554850280284881592e-01 -1.406612694263458252e-01 8.140360563993453979e-02 -1.051734089851379395e-01 -1.369494050741195679e-01 1.363739836961030960e-02 1.276968419551849365e-01 4.457094892859458923e-02 1.118578687310218811e-01 8.753225952386856079e-02 9.172839671373367310e-02 -1.568360775709152222e-01 -2.421265244483947754e-01 2.456201612949371338e-01 -1.875845640897750854e-01 -4.445456713438034058e-02 6.639140099287033081e-02 3.859295248985290527e-01 -5.602616444230079651e-02 8.594783395528793335e-02 4.102200642228126526e-02 2.792944014072418213e-01 2.725473642349243164e-01 -1.490162685513496399e-03 -1.658479571342468262e-01 -5.799099057912826538e-02 9.949672222137451172e-02 4.324464201927185059e-01 -4.210628941655158997e-02 -1.735612563788890839e-02 2.347664088010787964e-01
5.402843467891216278e-03 -2.014835327863693237e-01 -2.347091734409332275e-01 -2.828984288498759270e-03 -3.942181766033172607e-01 1.561160683631896973e-01 -7.750604301691055298e-02 2.909997701644897461e-01 1.913178265094757080e-01 3.402568697929382324e-01 -2.192010581493377686e-01 -3.125832602381706238e-02 -1.559995301067829132e-02 -2.875514328479766846e-01 -4.090759903192520142e-02 1.903084814548492432e-01 1.515676081180572510e-01 -2.011900544166564941e-01 1.736821532249450684e-01 -5.729449912905693054e-02 -1.369696855545043945e-01 1.812366186641156673e-03 -1.191015467047691345e-01 1.065020933747291565e-01 2.203617542982101440e-01 4.259912297129631042e-02 -6.022137776017189026e-02 6.230947002768516541e-02 2.487283796072006226e-01 1.447697579860687256e-01 -8.407808840274810791e-02 -1.504017263650894165e-01
-2.656332030892372131e-02 -1.673181653022766113e-01 -3.256690800189971924e-01 -2.188972383737564087e-01 -1.864950209856033325e-01 1.913432627916336060e-01 -5.329203978180885315e-02 9.747147560119628906e-02 6.403223425149917603e-02 2.393623888492584229e-01 -2.289634793996810913e-01 1.359377894550561905e-02 1.514537483453750610e-01 1.654903888702392578e-01 2.411408871412277222e-01 9.071533381938934326e-02 -2.211855053901672363e-01 2.911667823791503906e-01 2.081600278615951538e-01 -2.621148824691772461e-01 -7.607849687337875366e-02 1.943127214908599854e-01 -5.313086509704589844e-02 7.829514890909194946e-02 2.194378823041915894e-01 8.487405627965927124e-02 -1.147774383425712585e-01 -1.108720749616622925e-01 2.288322746753692627e-01 -1.639611870050430298e-01 -1.750813424587249756e-01 1.179999932646751404e-01
-2.958156727254390717e-02 -2.520385980606079102e-01 -2.670620381832122803e-02 -5.804029293358325958e-03 -7.783678174018859863e-02 1.776254773139953613e-01 -2.524818181991577148e-01 -2.138273119926452637e-01 8.619695901870727539e-02 -2.107537090778350830e-01 -6.709539890289306641e-02 -2.283009439706802368e-01 -2.188896834850311279e-01 -1.307631283998489380e-01 1.290836837142705917e-03 -6.081897392868995667e-02 1.589699536561965942e-01 2.459143549203872681e-01 2.577047646045684814e-01 -1.232028659433126450e-02 1.287250667810440063e-01 5.940723791718482971e-02 -1.403896957635879517e-01 1.432061493396759033e-01 2.682006955146789551e-01 2.279341220855712891e-02 -3.873195946216583252e-01 1.377815008163452148e-01 3.336686193943023682e-01 -1.246569957584142685e-02 -9.217543900012969971e-02 1.911282837390899658e-01
9.010525792837142944e-02 1.623313724994659424e-01 -5.340952798724174500e-02 -2.944207787513732910e-01 -1.765399724245071411e-01 1.496367454528808594e-01 4.645413160324096680e-02 -9.142831899225711823e-03 1.699075996875762939e-01 -3.263518679887056351e-03 5.077546089887619019e-02 -4.012899845838546753e-02 -1.768335253000259399e-01 1.849472373723983765e-01 8.915372192859649658e-03 1.437898576259613037e-01 2.013956308364868164e-01 3.305967152118682861e-02 -9.219796955585479736e-02 -1.540539115667343140e-01 1.802520081400871277e-02 1.160729378461837769e-01 2.848375737667083740e-01 1.886500269174575806e-01 4.437751770019531250e-01 -3.878797590732574463e-02 -1.776026934385299683e-01 -1.496532112360000610e-01 3.555637300014495850e-01 -2.227357774972915649e-01 -2.322345823049545288e-01 1.189162582159042358e-01
-9.356059879064559937e-02 1.490807044319808483e-03 -2.790099382400512695e-01 8.679647743701934814e-02 -1.227049231529235840e-01 2.346460223197937012e-01 5.847014486789703369e-02 4.780410602688789368e-02 1.782696098089218140e-01 6.900724023580551147e-02 -2.457838207483291626e-01 3.807529434561729431e-02 1.151746958494186401e-01 -1.555396318435668945e-01 6.703558564186096191e-02 2.131953984498977661e-01 1.368600130081176758e-01 -6.734952330589294434e-02 2.277469784021377563e-01 -4.638685882091522217e-01 -4.091808572411537170e-02 1.225401982665061951e-01 -2.316222935914993286e-01 -3.859929367899894714e-02 1.087117642164230347e-01 -1.308087110519409180e-01 -2.779744267463684082e-01 9.310515224933624268e-02 3.315633237361907959e-01 1.000313460826873779e-02 -2.384657561779022217e-01 -1.824587397277355194e-02
1.668179631233215332e-01 -8.927991986274719238e-02 -4.285148084163665771e-01 2.071213722229003906e-01 -1.762621253728866577e-01 -1.406726194545626640e-03 1.049813702702522278e-01 -1.994979232549667358e-01 8.822084963321685791e-02 1.836507469415664673e-01 -4.372618496417999268e-01 9.062618017196655273e-03 9.806479513645172119e-02 1.086639836430549622e-01 1.792770773172378540e-01 -5.959684960544109344e-03 -4.546639695763587952e-02 2.124413251876831055e-01 1.438094526529312134e-01 5.527732521295547485e-02 -2.105074822902679443e-01 8.501044660806655884e-02 -2.177351713180541992e-02 2.549191117286682129e-01 2.714658677577972412e-01 -1.897366046905517578e-01 -5.915406346321105957e-02 2.535262890160083771e-02 2.547013387084007263e-02 1.448509395122528076e-01 -2.140775620937347412e-01 1.289577502757310867e-02
4.179972782731056213e-02 -9.433786571025848389e-02 -9.547116607427597046e-02 -1.717402786016464233e-01 -3.097063601016998291e-01 1.717411577701568604e-01 -1.730360463261604309e-02 8.577487617731094360e-02 4.962099716067314148e-02 7.869227230548858643e-02 -9.794092737138271332e-03 2.074768543243408203e-01 -1.594045460224151611e-01 -2.380436360836029053e-01 3.485863655805587769e-02 -2.203113436698913574e-01 3.134918957948684692e-02 -2.395788282155990601e-01 2.840865254402160645e-01 1.007706820964813232e-01 1.011162921786308289e-01 -2.003611922264099121e-01 -7.425578683614730835e-02 3.317067027091979980e-01 1.653131395578384399e-01 -2.511403858661651611e-01 4.781940020620822906e-03 -2.157509028911590576e-01 3.555185794830322266e-01 6.742798537015914917e-02 -1.399523615837097168e-01 1.771967560052871704e-01
-1.514818221330642700e-01 -2.979529500007629395e-01 -1.165344938635826111e-01 -4.388910159468650818e-02 -3.434446454048156738e-01 1.316754370927810669e-01 2.379686683416366577e-01 1.619309484958648682e-01 7.752548903226852417e-02 6.196661666035652161e-02 -1.467349678277969360e-01 -1.551106125116348267e-01 -6.676855683326721191e-02 -1.974737495183944702e-01 1.955536603927612305e-01 2.346444427967071533e-01 -2.683136425912380219e-02 -2.432767599821090698e-01 1.136252433061599731e-01 -2.190435975790023804e-01 -3.325882181525230408e-02 -1.474993973970413208e-01 5.228416249155998230e-02 1.603849232196807861e-01 3.056986816227436066e-02 6.589961796998977661e-02 -3.213127329945564270e-02 -8.269628882408142090e-02 4.876143336296081543e-01 8.419551700353622437e-02 -1.780203431844711304e-01 -2.498370595276355743e-02
-1.546580493450164795e-01 -1.893800795078277588e-01 -3.165673911571502686e-01 -4.289892315864562988e-02 -9.930642694234848022e-02 3.396113514900207520e-01 -1.422604471445083618e-01 1.739577949047088623e-02 1.421360075473785400e-01 -1.697987020015716553e-01 -2.166403681039810181e-01 -1.448901146650314331e-01 6.051150709390640259e-02 3.049529492855072021e-01 -8.415704220533370972e-02 1.425670236349105835e-01 1.806150227785110474e-01 5.149844288825988770e-02 2.097049355506896973e-01 -1.240997090935707092e-01 1.775206476449966431e-01 3.035212755203247070e-01 1.455612033605575562e-01 2.809039354324340820e-01 9.746973216533660889e-02 1.636580675840377808e-01 -1.199945136904716492e-01 5.888313800096511841e-02 2.040606290102005005e-01 -7.318913470953702927e-03 1.062159892171621323e-02 -1.924947649240493774e-01
7.184512913227081299e-02 -1.113976687192916870e-01 -1.932428628206253052e-01 5.685352906584739685e-02 7.854453474283218384e-02 5.337771028280258179e-02 -1.316169500350952148e-01 -2.688219845294952393e-01 2.640636265277862549e-01 6.648016627877950668e-03 -1.124109327793121338e-01 7.073554396629333496e-02 -1.141104251146316528e-01 8.534131199121475220e-02 -8.767940104007720947e-02 2.898731455206871033e-02 2.483788132667541504e-01 4.246763885021209717e-02 3.796909153461456299e-01 -1.758777648210525513e-01 -1.667128205299377441e-01 3.724548220634460449e-01 8.011285215616226196e-02 2.458270639181137085e-01 2.649810016155242920e-01 1.663068979978561401e-01 -8.770146220922470093e-02 -1.201884597539901733e-01 2.207549065351486206e-01 2.202825397253036499e-01 -1.791453659534454346e-01 -7.538487762212753296e-02
8.339257538318634033e-02 6.626642495393753052e-02 5.593485385179519653e-02 1.059821322560310364e-01 -1.518567651510238647e-01 -8.683170378208160400e-02 1.282370388507843018e-01 6.169482693076133728e-02 2.678009569644927979e-01 1.800844520330429077e-01 -2.651101648807525635e-01 -2.163929678499698639e-02 -3.319458663463592529e-01 -1.341029256582260132e-01 -1.203138306736946106e-01 6.614967714995145798e-03 -1.304282061755657196e-02 8.809336274862289429e-02 1.493737846612930298e-01 1.610111892223358154e-01 3.335914909839630127e-01 2.407642304897308350e-01 2.691899798810482025e-02 1.880548447370529175e-01 6.696090102195739746e-02 -2.756580524146556854e-02 -3.667003810405731201e-01 -3.420155048370361328e-01 2.295285612344741821e-01 1.640219688415527344e-01 -8.959998190402984619e-02 6.514747161418199539e-03
-1.354477554559707642e-01 -2.167854011058807373e-01 -2.247717529535293579e-01 1.354068238288164139e-02 -2.750654518604278564e-01 1.674705147743225098e-01 2.410834580659866333e-01 9.054946154356002808e-02 3.462318181991577148e-01 1.908418685197830200e-01 -3.252264857292175293e-01 1.029564812779426575e-01 -4.923178628087043762e-02 -1.544733066111803055e-02 4.809586703777313232e-02 1.534602344036102295e-01 6.438815593719482422e-02 -1.709312051534652710e-01 8.302433043718338013e-02 -1.851233243942260742e-01 -1.282763332128524780e-01 3.308096202090382576e-03 -2.717351615428924561e-01 2.029024995863437653e-02 2.444853335618972778e-01 1.051382794976234436e-01 -5.289168655872344971e-02 1.395771931856870651e-02 2.837820649147033691e-01 -2.474705688655376434e-03 -2.480098009109497070e-01 -1.778159737586975098e-01
2.442281693220138550e-02 2.692181803286075592e-02 -2.366404831409454346e-01 -1.023192703723907471e-01 -2.030144184827804565e-01 2.028577923774719238e-01 1.078778281807899475e-01 1.086638122797012329e-01 2.055008262395858765e-01 1.385682672262191772e-01 -2.834399044513702393e-01 -2.734715044498443604e-01 -1.973904222249984741e-01 -2.084275484085083008e-01 1.558241248130798340e-01 -1.644339263439178467e-01 -1.629178971052169800e-01 -1.428539603948593140e-01 1.649235188961029053e-01 1.562004834413528442e-01 2.919964194297790527e-01 -2.464388497173786163e-03 1.763317920267581940e-02 -1.237213760614395142e-01 2.168788313865661621e-01 4.261671565473079681e-03 -3.309706598520278931e-02 -1.386477649211883545e-01 4.344801902770996094e-01 2.809264138340950012e-02 -4.531159996986389160e-02 1.330252885818481445e-01
1.224548518657684326e-01 -3.906756937503814697e-01 -2.620172798633575439e-01 2.959524989128112793e-01 -1.422721147537231445e-01 -5.786176770925521851e-03 -4.781970381736755371e-02 -1.774613112211227417e-01 5.600392818450927734e-02 7.106769044185057282e-05 8.096154034137725830e-02 1.458758302032947540e-02 5.880366265773773193e-02 8.382222056388854980e-02 4.865629225969314575e-02 3.806910216808319092e-01 -1.247290596365928650e-01 7.701094448566436768e-02 3.916225433349609375e-01 5.467320326715707779e-03 1.505448371171951294e-01 9.579189866781234741e-02 6.807703524827957153e-02 5.007299780845642090e-02 2.695743441581726074e-01 -2.314668707549571991e-02 -2.898965477943420410e-01 1.847292929887771606e-01 8.567793667316436768e-02 1.436024159193038940e-01 1.406189352273941040e-01 -3.776855394244194031e-02
-9.016071259975433350e-02 -2.127431333065032959e-01 -2.524934411048889160e-01 -2.844324111938476562e-01 -3.552179783582687378e-02 1.872867643833160400e-01 -1.533545702695846558e-01 -1.734701395034790039e-01 7.197425514459609985e-02 1.288682669401168823e-01 -2.253407835960388184e-01 -6.893389672040939331e-02 1.429642587900161743e-01 -3.473148494958877563e-02 1.277521401643753052e-01 4.424117803573608398e-01 -6.240672618150711060e-02 1.648948490619659424e-01 2.704989016056060791e-01 1.451390683650970459e-01 -2.319509722292423248e-02 1.561810970306396484e-01 -8.477395772933959961e-02 2.116137444972991943e-01 3.106096088886260986e-01 -9.630755335092544556e-02 -8.406309038400650024e-02 1.612328290939331055e-01 1.957161724567413330e-01 -1.224250048398971558e-01 7.905496656894683838e-02 2.052829228341579437e-02
2.760991156101226807e-01 -2.727921605110168457e-01 -2.603405714035034180e-01 -2.945738285779953003e-02 -1.009175181388854980e-01 1.596117466688156128e-01 -9.272684901952743530e-02 1.425759941339492798e-01 8.418343961238861084e-02 -1.774895749986171722e-02 -9.301301836967468262e-02 6.108149886131286621e-03 -6.297533400356769562e-03 -1.413458287715911865e-01 7.723109330981969833e-03 7.084810733795166016e-02 -3.260740637779235840e-02 1.985648423433303833e-01 -3.174372762441635132e-02 -2.798205316066741943e-01 1.981645375490188599e-01 7.933746278285980225e-02 1.462579071521759033e-01 2.941137552261352539e-01 -8.715902268886566162e-02 4.242647811770439148e-02 -2.873881161212921143e-01 6.077333539724349976e-02 1.390314400196075439e-01 -2.514340579509735107e-01 2.371198311448097229e-02 4.721067547798156738e-01
9.523632004857063293e-03 -1.393780261278152466e-01 -2.592193782329559326e-01 -7.082563638687133789e-02 -3.530544340610504150e-01 2.355656325817108154e-01 4.989580716937780380e-03 1.071086153388023376e-01 2.828303724527359009e-03 3.192693293094635010e-01 -2.307024449110031128e-01 -2.342418394982814789e-02 -6.511749327182769775e-02 -1.448132991790771484e-01 1.875835508108139038e-01 2.240659892559051514e-01 -1.904226690530776978e-01 -1.961211413145065308e-01 1.085074171423912048e-01 -1.688237339258193970e-01 -1.609437018632888794e-01 -5.650309100747108459e-02 -5.482501536607742310e-02 1.897051036357879639e-01 2.992429435253143311e-01 1.053388491272926331e-01 -6.132765114307403564e-02 -7.480069994926452637e-02 3.795263171195983887e-01 1.575035043060779572e-02 -1.123476549983024597e-01 -1.790884323418140411e-02
-3.667499870061874390e-02 -1.098045259714126587e-01 -1.523727923631668091e-01 1.099250093102455139e-01 -2.606102228164672852e-01 3.156046867370605469e-01 1.812326163053512573e-01 1.614631265401840210e-01 1.375091075897216797e-01 -1.213174778968095779e-02 -1.422948837280273438e-01 -7.998999953269958496e-02 -3.582398891448974609e-01 -6.684777885675430298e-02 1.604007929563522339e-01 -1.623708754777908325e-01 1.351556330919265747e-01 1.163947284221649170e-01 7.760724425315856934e-02 -1.237110048532485962e-01 1.113090142607688904e-01 -6.382984668016433716e-02 2.254548519849777222e-01 2.194045633077621460e-01 -4.426830913871526718e-03 -2.624340653419494629e-01 6.876336783170700073e-02 5.620388314127922058e-02 3.208611011505126953e-01 -2.578172646462917328e-02 -3.077679872512817383e-01 2.248724848031997681e-01
3.333377838134765625e-02 -1.729727685451507568e-01 -1.045396998524665833e-01 -7.932937890291213989e-02 -3.153349757194519043e-01 1.074034422636032104e-01 5.657006427645683289e-02 9.179069101810455322e-02 3.552632629871368408e-01 1.086634397506713867e-01 -3.053822219371795654e-01 -2.676015160977840424e-02 -1.731770187616348267e-01 8.976847864687442780e-03 9.745683521032333374e-02 2.016431093215942383e-01 1.638982295989990234e-01 -2.876396179199218750e-01 2.252946048974990845e-01 -1.781666874885559082e-01 -7.673026621341705322e-02 3.162009641528129578e-02 -1.925393790006637573e-01 1.864414066076278687e-01 1.643164455890655518e-01 4.184200987219810486e-02 -5.660516768693923950e-02 -1.520176380872726440e-01 3.542940020561218262e-01 -8.035381883382797241e-02 -1.427885703742504120e-02 -2.426089942455291748e-01
-1.870213150978088379e-01 -2.068365514278411865e-01 -2.600210309028625488e-01 -3.110085241496562958e-02 1.089206188917160034e-01 9.779653698205947876e-02 -1.287129223346710205e-01 -3.469133675098419189e-01 1.450672894716262817e-01 -1.310608088970184326e-01 -8.309621363878250122e-02 -2.487708069384098053e-02 4.625255707651376724e-03 1.921737007796764374e-02 -5.260626971721649170e-02 -3.663263469934463501e-02 1.106688156723976135e-01 1.009661555290222168e-01 2.236799150705337524e-01 -2.602866850793361664e-02 1.501884907484054565e-01 2.044132947921752930e-01 -6.291955243796110153e-03 7.190669327974319458e-02 4.398502111434936523e-01 1.672154366970062256e-01 -6.940349191427230835e-02 -1.000170558691024780e-01 2.777605354785919189e-01 1.448054313659667969e-01 -2.328583449125289917e-01 3.373114168643951416e-01
-2.609692513942718506e-01 -2.736369669437408447e-01 -1.439333409070968628e-01 -2.821371331810951233e-02 8.782752603292465210e-02 1.498226374387741089e-01 -1.725893020629882812e-01 -7.265076786279678345e-02 1.994969546794891357e-01 -1.431111395359039307e-01 4.466303437948226929e-02 -2.191883474588394165e-01 -2.243134565651416779e-02 -1.723632663488388062e-01 -5.267236381769180298e-02 -2.148044407367706299e-01 1.412750631570816040e-01 1.098028868436813354e-01 1.300539225339889526e-01 1.879923418164253235e-02 1.725017428398132324e-01 1.969150640070438385e-02 -1.590724438428878784e-01 1.764183044433593750e-01 3.968624770641326904e-01 5.165493860840797424e-02 -1.609853953123092651e-01 1.052245348691940308e-01 3.140640258789062500e-01 9.986106306314468384e-02 -2.608207762241363525e-01 2.668074369430541992e-01
-3.712623938918113708e-02 -2.110910862684249878e-01 -1.390709131956100464e-01 -1.113635078072547913e-01 -9.474140405654907227e-02 2.861136198043823242e-01 2.385525405406951904e-01 1.937012523412704468e-01 1.774702817201614380e-01 1.701207011938095093e-01 -2.094579935073852539e-01 -1.069604903459548950e-01 -3.828821778297424316e-01 -1.400109082460403442e-01 -1.232490129768848419e-02 -6.696323305368423462e-02 -1.698340624570846558e-01 -1.070822328329086304e-01 2.366377115249633789e-01 1.034475788474082947e-01 6.618470698595046997e-02 -1.674741692841053009e-02 -1.385002583265304565e-01 -3.471499681472778320e-02 2.557196617126464844e-01 -1.615605503320693970e-02 3.774822875857353210e-02 -1.234798058867454529e-01 3.701898157596588135e-01 1.556667983531951904e-01 -1.658920347690582275e-01 2.174661010503768921e-01
1.597002148628234863e-01 -4.552977979183197021e-01 -9.801549464464187622e-02 -2.839193642139434814e-01 -2.009076029062271118e-01 1.781249046325683594e-01 -1.574456095695495605e-01 2.796490490436553955e-01 8.470348268747329712e-02 1.099787354469299316e-01 -1.445738524198532104e-01 2.227209508419036865e-02 -1.082731559872627258e-01 6.420466303825378418e-02 2.139705233275890350e-02 -1.011414155364036560e-01 -1.029344201087951660e-01 -2.335836738348007202e-02 3.179801255464553833e-02 -1.929123103618621826e-01 1.623237431049346924e-01 1.224347576498985291e-02 -1.061179786920547485e-01 2.176621556282043457e-01 1.368409544229507446e-01 1.251810044050216675e-02 -3.951970338821411133e-01 2.956524193286895752e-01 4.705358669161796570e-02 1.372952759265899658e-01 -4.278305545449256897e-02 1.217595264315605164e-01
-1.004294082522392273e-01 -2.042691707611083984e-01 -2.847900986671447754e-01 -1.087808832526206970e-01 -3.308569267392158508e-02 2.316985577344894409e-01 1.086683049798011780e-01 -1.069815456867218018e-01 3.818779885768890381e-01 7.913992553949356079e-02 7.452882826328277588e-02 5.425537936389446259e-03 2.361413985490798950e-01 1.179928630590438843e-01 3.011312782764434814e-01 1.436502337455749512e-01 9.177900501526892185e-04 1.016204506158828735e-01 2.653886377811431885e-01 2.786494493484497070e-01 1.237184461206197739e-02 1.575009524822235107e-01 -1.416919659823179245e-02 2.993543744087219238e-01 2.947377562522888184e-01 -6.530284881591796875e-02 1.084052994847297668e-01 -7.883837819099426270e-02 2.334209084510803223e-01 -6.566137541085481644e-03 -2.963454462587833405e-02 2.918782830238342285e-02
2.152330726385116577e-01 3.242893889546394348e-02 -1.766237467527389526e-01 -5.085517093539237976e-02 -1.208869814872741699e-01 2.555194199085235596e-01 -9.791589528322219849e-02 -7.381307333707809448e-02 1.024853438138961792e-01 1.402948945760726929e-01 -2.550880610942840576e-01 8.262230455875396729e-02 -1.566493064165115356e-01 -4.109088480472564697e-01 -1.334003172814846039e-02 7.360706478357315063e-02 1.269767135381698608e-01 -1.692231297492980957e-01 7.854156196117401123e-02 -2.462292462587356567e-01 1.677239537239074707e-01 9.205655008554458618e-02 -4.586238414049148560e-02 -7.955585606396198273e-03 4.593154788017272949e-01 1.943776607513427734e-01 -9.582012146711349487e-02 -2.869789302349090576e-01 1.369753628969192505e-01 -6.654792279005050659e-02 -1.112196035683155060e-02 9.435003250837326050e-02
-1.540717780590057373e-01 -1.515464037656784058e-01 -1.072891727089881897e-01 1.439412236213684082e-01 -1.114325672388076782e-01 1.350453495979309082e-01 -1.941870748996734619e-01 -3.683355078101158142e-02 1.535453051328659058e-01 1.518097221851348877e-01 -2.335926145315170288e-01 1.191080436110496521e-01 2.020261138677597046e-01 5.076723638921976089e-03 1.482603847980499268e-01 3.659604191780090332e-01 -4.793823882937431335e-02 -7.162494212388992310e-02 -1.777704507112503052e-01 1.268393546342849731e-01 9.911735355854034424e-02 9.307133406400680542e-02 5.690544471144676208e-02 1.714710295200347900e-01 4.560863673686981201e-01 8.515379577875137329e-02 -4.503194615244865417e-02 1.410287767648696899e-01 2.448458671569824219e-01 1.403653621673583984e-01 -1.307359188795089722e-01 3.147219419479370117e-01
2.754245996475219727e-01 -1.738989055156707764e-01 5.246362462639808655e-02 1.026136726140975952e-01 -3.723587691783905029e-01 1.750834137201309204e-01 1.100362613797187805e-01 -4.902443662285804749e-02 -8.318475633859634399e-02 8.817677199840545654e-02 1.649152189493179321e-01 1.385076195001602173e-01 -2.012281864881515503e-01 1.699971407651901245e-02 1.122439559549093246e-02 3.819881379604339600e-02 1.196041554212570190e-01 1.323469430208206177e-01 1.079836264252662659e-01 1.752569526433944702e-01 5.861094594001770020e-02 2.821171283721923828e-01 1.115143448114395142e-01 8.329968154430389404e-02 1.735793054103851318e-01 6.638775765895843506e-02 -2.723125815391540527e-01 -3.825136125087738037e-01 3.617314994335174561e-01 -1.323886662721633911e-01 -5.381817743182182312e-02 1.023823246359825134e-01
-2.088678441941738129e-02 -2.201972454786300659e-01 -2.146786302328109741e-01 1.265656501054763794e-01 -1.254893541336059570e-01 -8.245676755905151367e-03 -8.325552940368652344e-02 -3.281537294387817383e-01 2.558164000511169434e-01 1.183927711099386215e-02 -1.032378301024436951e-01 -6.561487913131713867e-02 -1.940880715847015381e-02 2.167416960000991821e-01 -8.650295436382293701e-02 -1.534501463174819946e-01 1.067251488566398621e-01 2.291389405727386475e-01 -3.808023408055305481e-02 2.792542055249214172e-02 1.744715869426727295e-01 -2.351420558989048004e-02 8.478107303380966187e-02 3.121627867221832275e-01 5.315454602241516113e-01 -1.961793452501296997e-01 -2.433925420045852661e-01 -5.777038633823394775e-02 1.183800324797630310e-01 4.906232468783855438e-03 -1.393621042370796204e-02 4.737479612231254578e-03
-1.600978970527648926e-01 -2.332483381032943726e-01 -2.115812748670578003e-01 1.129625737667083740e-01 4.684888571500778198e-02 8.209753036499023438e-02 -1.185153275728225708e-01 -3.126724958419799805e-01 2.203167229890823364e-01 -2.555774152278900146e-01 -6.826130300760269165e-02 -1.971391960978507996e-03 -4.820668324828147888e-02 2.580026723444461823e-02 1.647946387529373169e-01 1.592725515365600586e-01 1.188659295439720154e-01 1.240084841847419739e-01 1.420079916715621948e-01 2.128067016601562500e-01 6.757590174674987793e-02 2.969266474246978760e-01 1.689649522304534912e-01 1.849453151226043701e-01 2.959686815738677979e-01 -5.165037140250205994e-02 -3.317525982856750488e-01 -1.508298516273498535e-02 1.171590387821197510e-01 1.476389914751052856e-01 -2.357256859540939331e-01 1.598934680223464966e-01
-5.423089116811752319e-02 -4.902841150760650635e-02 -8.367040008306503296e-02 -7.344703376293182373e-02 -3.118103146553039551e-01 -7.813271880149841309e-02 -2.447328269481658936e-01 1.659589856863021851e-01 7.054045796394348145e-02 3.108778297901153564e-01 2.154352329671382904e-02 3.924731910228729248e-02 4.159296303987503052e-02 -6.455425173044204712e-02 2.449867725372314453e-01 1.425705403089523315e-01 4.224688932299613953e-02 2.825336158275604248e-01 2.449319884181022644e-02 1.869245804846286774e-02 1.891080141067504883e-01 1.158549115061759949e-01 1.518527269363403320e-01 -6.122453883290290833e-02 5.418903231620788574e-01 -1.382310539484024048e-01 8.940133452415466309e-02 6.344403326511383057e-02 2.091495096683502197e-01 -1.328439414501190186e-01 -8.416713774204254150e-02 2.232229709625244141e-01
2.001914978027343750e-01 1.464907675981521606e-01 -2.870251536369323730e-01 1.893826425075531006e-01 -1.142143383622169495e-01 1.497845798730850220e-01 -1.141513418406248093e-02 1.763935983180999756e-01 3.245734870433807373e-01 1.008843183517456055e-01 -2.010325789451599121e-01 -9.292870014905929565e-02 -3.374861925840377808e-02 -1.260136812925338745e-01 2.291027158498764038e-01 -5.949819833040237427e-02 -2.054334133863449097e-01 1.188765317201614380e-01 -6.819824129343032837e-02 7.942172139883041382e-02 8.790048956871032715e-02 -9.773300588130950928e-02 -6.130364537239074707e-02 2.327448725700378418e-01 6.679018586874008179e-02 1.886006444692611694e-01 -4.748807102441787720e-02 -1.412640511989593506e-01 5.449047088623046875e-01 -8.405397087335586548e-02 7.537759840488433838e-02 3.818157315254211426e-02
-2.157749831676483154e-01 -1.300148963928222656e-01 -7.081416994333267212e-02 2.242557853460311890e-01 -2.102553993463516235e-01 -1.136044189333915710e-01 -1.150617301464080811e-01 -1.126426383852958679e-01 2.771571874618530273e-01 1.205319836735725403e-01 -2.918120920658111572e-01 1.392328590154647827e-01 -4.210317879915237427e-02 -1.756738722324371338e-01 1.093669384717941284e-01 3.177213966846466064e-01 -3.633853793144226074e-02 -6.249647587537765503e-03 5.062290001660585403e-03 -7.025480270385742188e-02 1.619811356067657471e-01 -3.697236627340316772e-02 2.119563072919845581e-01 -8.027341216802597046e-02 3.292508721351623535e-01 6.129202246665954590e-02 -9.734540432691574097e-02 -6.609514355659484863e-02 5.938730016350746155e-02 2.854794077575206757e-02 -2.184242755174636841e-01 4.397856891155242920e-01
-4.065840691328048706e-02 -2.406875342130661011e-01 9.610019624233245850e-02 2.305227816104888916e-01 -2.130518406629562378e-01 1.513247936964035034e-01 -1.023846492171287537e-01 2.477093636989593506e-01 5.319798737764358521e-02 6.535043567419052124e-02 -1.145122051239013672e-01 2.467757463455200195e-02 -1.425032597035169601e-02 2.190268635749816895e-01 1.497662961483001709e-01 3.342180550098419189e-01 -3.437235653400421143e-01 -3.845961391925811768e-02 2.934689819812774658e-01 7.469815015792846680e-02 5.310561135411262512e-02 1.144291013479232788e-01 2.394270300865173340e-01 1.617383956909179688e-01 2.639375329017639160e-01 -1.614785986021161079e-03 -2.821479439735412598e-01 -6.023295968770980835e-02 2.516499161720275879e-01 5.909703671932220459e-02 -5.537173897027969360e-02 3.552844747900962830e-02
1.202743276953697205e-01 -1.578133702278137207e-01 -7.561276108026504517e-02 -2.362920343875885010e-02 -2.997387051582336426e-01 2.311862856149673462e-01 5.614192783832550049e-02 -7.152161095291376114e-03 2.754771709442138672e-01 -9.419141709804534912e-02 -1.908217817544937134e-01 7.144620269536972046e-02 -1.217521503567695618e-01 -2.264331094920635223e-02 3.544000443071126938e-03 -1.136068329215049744e-01 2.503632009029388428e-01 1.274484992027282715e-01 -1.693528145551681519e-02 8.310998231172561646e-02 4.167346358299255371e-01 2.032377012073993683e-02 -1.380695551633834839e-01 2.409505099058151245e-01 3.367261290550231934e-01 -1.396309435367584229e-01 -2.804915606975555420e-01 6.738497316837310791e-02 7.154415547847747803e-02 -1.478376537561416626e-01 2.510780096054077148e-01 -9.947426617145538330e-02
-1.010377034544944763e-01 -3.383715748786926270e-01 -1.176069676876068115e-01 1.010771095752716064e-01 -2.769758105278015137e-01 2.597104310989379883e-01 1.346136629581451416e-01 1.344661563634872437e-01 -3.446917980909347534e-02 1.729993335902690887e-02 -2.961004376411437988e-01 -1.476597189903259277e-01 -2.775351405143737793e-01 -1.686939150094985962e-01 7.599923759698867798e-02 2.362393289804458618e-01 -7.247402518987655640e-02 -6.100254878401756287e-02 4.559296667575836182e-01 -1.528141205199062824e-03 -3.281304985284805298e-02 1.342510282993316650e-01 2.230330556631088257e-01 -5.818106979131698608e-02 2.194669656455516815e-02 -1.200510337948799133e-01 -4.457113891839981079e-02 -8.106333017349243164e-02 1.789883375167846680e-01 1.150287166237831116e-01 -8.575464785099029541e-02 1.664200872182846069e-01
-7.204661518335342407e-02 -3.535165488719940186e-01 -2.462008595466613770e-01 1.327428221702575684e-01 -1.508035063743591309e-01 1.935829818248748779e-01 -1.962460763752460480e-02 2.791789472103118896e-01 1.603081971406936646e-01 1.094981580972671509e-01 -2.095341980457305908e-01 2.301205694675445557e-01 -2.507319450378417969e-01 -2.233267426490783691e-01 -6.388040632009506226e-02 -1.185135319828987122e-01 3.870407491922378540e-02 -4.260780662298202515e-02 3.210578486323356628e-02 -8.619769662618637085e-02 1.694028675556182861e-01 -1.462984681129455566e-01 1.668945252895355225e-01 3.457774519920349121e-01 1.098144575953483582e-01 4.786008596420288086e-02 -5.354379862546920776e-02 2.415985427796840668e-02 2.417444735765457153e-01 3.066717386245727539e-01 -1.469690119847655296e-03 -8.977961540222167969e-02
1.696212291717529297e-01 -1.648757457733154297e-01 -1.953126341104507446e-01 1.402744352817535400e-01 -2.248390167951583862e-01 -5.856547877192497253e-02 1.286302804946899414e-01 -9.119053184986114502e-02 2.401320636272430420e-01 -1.012997236102819443e-02 -3.094218671321868896e-01 7.655527442693710327e-02 2.735020518302917480e-01 6.555823981761932373e-02 -8.076406270265579224e-02 2.626774273812770844e-02 1.595948450267314911e-02 2.593933343887329102e-01 -8.824180066585540771e-02 -7.958067953586578369e-02 1.140781790018081665e-01 -6.410072743892669678e-02 1.301458626985549927e-01 2.122189402580261230e-01 5.027910470962524414e-01 -2.015702575445175171e-01 -9.943466633558273315e-02 -2.844802103936672211e-02 1.958127319812774658e-01 5.226452648639678955e-02 -8.297105133533477783e-02 -2.210267931222915649e-01
-1.381621807813644409e-01 -1.398068387061357498e-03 -1.351869851350784302e-01 -1.992101781070232391e-03 -3.068819642066955566e-01 1.513931155204772949e-01 2.847779169678688049e-02 -1.618794947862625122e-01 1.343351304531097412e-01 4.317812025547027588e-01 1.126118004322052002e-02 1.486672312021255493e-01 -2.520646750926971436e-01 -1.765036880970001221e-01 2.716585099697113037e-01 1.418767869472503662e-01 -1.872205547988414764e-02 5.191969498991966248e-02 6.966710835695266724e-02 2.373216003179550171e-01 1.702950708568096161e-02 3.653234103694558144e-03 1.175002753734588623e-01 5.794393271207809448e-02 8.286171592772006989e-03 -1.471404731273651123e-01 -1.073488444089889526e-01 -1.065931767225265503e-01 5.034702420234680176e-01 -8.497370779514312744e-02 1.222507059574127197e-01 -3.534062951803207397e-02
-4.031972028315067291e-03 6.567439436912536621e-02 -1.380594521760940552e-01 -2.197334766387939453e-01 -4.291136935353279114e-02 7.069730758666992188e-02 1.674274802207946777e-01 -4.572863131761550903e-02 -5.405649915337562561e-02 2.290358692407608032e-01 2.583837807178497314e-01 -7.186415046453475952e-02 -5.970593076199293137e-03 -1.969523131847381592e-01 4.269995167851448059e-02 1.057477295398712158e-01 -6.376638263463973999e-02 2.744655907154083252e-01 1.613954156637191772e-01 -1.420701593160629272e-01 2.170278728008270264e-01 -1.849146038293838501e-01 5.327321961522102356e-02 2.253676801919937134e-01 1.526452749967575073e-01 4.107584804296493530e-02 -3.256494700908660889e-01 -1.232435479760169983e-01 4.506100416183471680e-01 1.216889247298240662e-01 -2.726367115974426270e-01 -1.151568293571472168e-01
-2.237549126148223877e-01 -2.039400041103363037e-01 -3.111213147640228271e-01 -1.039388254284858704e-01 -3.229304552078247070e-01 2.041232883930206299e-01 -2.134474664926528931e-01 -1.825655400753021240e-01 2.276584506034851074e-01 -1.654232442378997803e-01 -1.560901850461959839e-01 3.723434358835220337e-02 1.597264856100082397e-01 2.679311484098434448e-02 2.730274759232997894e-02 -2.661961130797863007e-02 -8.165332488715648651e-03 3.894798159599304199e-01 9.912378340959548950e-02 8.685584366321563721e-02 2.860052883625030518e-01 -3.227342385798692703e-04 -1.026832237839698792e-01 -5.955541878938674927e-02 1.050901710987091064e-01 -4.065552353858947754e-02 -2.146779000759124756e-01 -1.527811884880065918e-01 8.452192693948745728e-02 1.887495517730712891e-01 -1.996493041515350342e-01 1.161791533231735229e-01
-2.443539202213287354e-01 -3.174621462821960449e-01 -6.038196384906768799e-02 -1.223522052168846130e-01 -4.321358799934387207e-01 1.451626867055892944e-01 -2.436012178659439087e-01 -7.044949382543563843e-02 1.551499515771865845e-01 -7.216107845306396484e-02 -1.930552721023559570e-01 2.154015749692916870e-01 -6.239959597587585449e-02 -5.281819775700569153e-02 2.167025953531265259e-01 1.462478190660476685e-01 -9.630838036537170410e-02 1.444190442562103271e-01 1.035867854952812195e-01 7.826813310384750366e-02 2.470306903123855591e-01 5.841371417045593262e-02 1.639718413352966309e-01 -5.326369032263755798e-02 1.524545848369598389e-01 9.978807717561721802e-02 -3.799817860126495361e-01 -5.590613931417465210e-02 7.420247048139572144e-02 1.218076348304748535e-01 -1.136910542845726013e-01 -7.527844607830047607e-02
-4.640145599842071533e-02 -1.788136661052703857e-01 -4.628586769104003906e-02 2.480413168668746948e-01 -9.972938150167465210e-02 -1.143242791295051575e-01 -1.503189504146575928e-01 -1.154358312487602234e-01 1.443189233541488647e-01 2.412021011114120483e-01 2.378886379301548004e-02 9.781216830015182495e-02 -2.191241085529327393e-01 1.286585032939910889e-01 2.434377372264862061e-01 -3.564907237887382507e-02 1.860346049070358276e-01 8.271245658397674561e-02 -1.035636737942695618e-01 1.370605081319808960e-01 2.764859199523925781e-01 1.532143354415893555e-01 2.677225880324840546e-02 5.331946536898612976e-02 2.373767197132110596e-01 7.856483012437820435e-02 -1.864984333515167236e-01 -1.446094363927841187e-02 4.150291979312896729e-01 1.380123794078826904e-01 -4.057904183864593506e-01 -3.338363021612167358e-02
-2.162634879350662231e-01 -1.684242933988571167e-01 -4.221902489662170410e-01 -1.167028862982988358e-02 -1.567913889884948730e-01 -2.868708409368991852e-02 6.526956707239151001e-02 -2.560243010520935059e-01 1.483024060726165771e-01 -6.158192642033100128e-03 1.212601065635681152e-01 6.374014168977737427e-02 3.007175587117671967e-02 4.636031016707420349e-02 -4.984058812260627747e-02 9.029571712017059326e-02 7.941380888223648071e-02 3.896502777934074402e-02 5.495099723339080811e-02 -2.763534486293792725e-01 -5.967544391751289368e-02 3.373659253120422363e-01 -1.004978716373443604e-01 3.949406147003173828e-01 3.017762899398803711e-01 -1.005848050117492676e-01 -2.633529715240001678e-02 -1.912511289119720459e-01 8.086020499467849731e-02 4.583083465695381165e-02 -2.553808093070983887e-01 1.174424514174461365e-01
1.529558151960372925e-01 -2.610862255096435547e-02 -3.252107203006744385e-01 -6.598114222288131714e-02 -2.608374953269958496e-01 3.331403434276580811e-02 -2.327855527400970459e-01 2.278103977441787720e-01 8.897131681442260742e-02 1.675621569156646729e-01 1.148573383688926697e-01 -1.321014761924743652e-01 -1.053291037678718567e-01 -5.648695304989814758e-02 4.103049933910369873e-01 1.481039673089981079e-01 -3.151543065905570984e-02 9.037174284458160400e-02 3.740530833601951599e-02 -1.074696518480777740e-02 1.527602076530456543e-01 2.215280830860137939e-01 1.264684945344924927e-01 -5.698591470718383789e-02 4.331119358539581299e-01 -2.034135721623897552e-02 1.540799289941787720e-01 -1.120158880949020386e-01 2.605071365833282471e-01 -5.872805789113044739e-02 -6.233876943588256836e-02 1.324944496154785156e-01
3.369310200214385986e-01 -1.186372265219688416e-01 -1.767904609441757202e-01 1.350782960653305054e-01 -1.672116667032241821e-01 -8.575531840324401855e-02 1.001721899956464767e-02 -2.202784568071365356e-01 -1.440007239580154419e-01 1.205219253897666931e-01 -9.733420610427856445e-02 -5.366541445255279541e-02 -1.160637382417917252e-02 7.073193043470382690e-02 -1.462730169296264648e-01 1.156242191791534424e-01 -4.599751532077789307e-02 8.040335774421691895e-02 2.583592534065246582e-01 4.858768731355667114e-02 2.531875073909759521e-01 -4.730699211359024048e-02 1.895744204521179199e-01 2.306174188852310181e-01 2.172281891107559204e-01 -8.010689914226531982e-02 -6.030932813882827759e-02 -8.668227493762969971e-02 5.474532842636108398e-01 -7.805553078651428223e-02 -1.723227649927139282e-01 -1.343218982219696045e-01
-2.232968807220458984e-01 -4.229537546634674072e-01 -1.747792214155197144e-01 1.302233338356018066e-01 4.386580362915992737e-02 2.374298423528671265e-01 9.383420646190643311e-02 -5.268195644021034241e-03 -1.437304262071847916e-02 1.695431470870971680e-01 -1.850692182779312134e-01 4.688572138547897339e-02 -2.422873675823211670e-01 -8.579134941101074219e-02 1.700372397899627686e-01 -1.498828828334808350e-01 2.481846660375595093e-01 -9.557680040597915649e-02 2.721003293991088867e-01 -1.020783632993698120e-01 2.384949475526809692e-01 -9.930372983217239380e-02 9.182739257812500000e-02 2.108499407768249512e-01 1.209583133459091187e-01 -2.807080000638961792e-02 -2.060519456863403320e-01 -1.590051949024200439e-01 2.688038945198059082e-01 1.097469404339790344e-01 -1.542094862088561058e-03 1.774548739194869995e-01
1.824094355106353760e-01 -7.944283634424209595e-02 -2.142847478389739990e-01 -1.438880562782287598e-01 1.148308366537094116e-01 -1.196499690413475037e-01 -1.934217661619186401e-02 -1.484978944063186646e-01 3.274884819984436035e-02 1.124451607465744019e-01 -6.447539199143648148e-03 -1.673646122217178345e-01 -7.682038098573684692e-02 -1.546778995543718338e-02 1.859153658151626587e-01 1.380320489406585693e-01 1.703443005681037903e-02 -1.224413290619850159e-01 3.677684366703033447e-01 -1.751217842102050781e-01 1.583679020404815674e-01 -2.771121561527252197e-01 1.968100070953369141e-01 2.838598191738128662e-01 2.808672487735748291e-01 7.604520302265882492e-03 -3.899794816970825195e-01 -5.163776129484176636e-02 2.939296960830688477e-01 -9.934407472610473633e-02 -6.633196771144866943e-02 7.480131834745407104e-02
-8.458206802606582642e-02 -2.394089400768280029e-01 -1.295402925461530685e-02 1.896680742502212524e-01 -2.152230292558670044e-01 6.268373876810073853e-02 -2.670019268989562988e-01 -2.212426811456680298e-01 2.598759233951568604e-01 -2.412146776914596558e-01 -1.540816426277160645e-01 1.129764541983604431e-01 2.086726278066635132e-01 -2.255955711007118225e-02 8.153299242258071899e-02 2.471264600753784180e-01 -1.070499122142791748e-01 9.295520931482315063e-02 4.305918142199516296e-02 -1.209508553147315979e-01 1.564241647720336914e-01 5.103285610675811768e-02 1.255235075950622559e-01 3.144231140613555908e-01 3.059413731098175049e-01 -2.753186821937561035e-01 -1.391357183456420898e-01 -7.371903955936431885e-02 2.068566083908081055e-01 -5.193157121539115906e-02 -2.318377420306205750e-02 -1.908126175403594971e-01
-1.839306354522705078e-01 -2.995877861976623535e-01 -4.089243710041046143e-02 1.871210709214210510e-02 -4.559166133403778076e-01 2.284869253635406494e-01 -1.838692724704742432e-01 -9.927789866924285889e-02 1.100662276148796082e-01 -2.049738168716430664e-01 -1.397661864757537842e-01 2.077727317810058594e-01 5.222511664032936096e-02 7.593191415071487427e-02 7.595156133174896240e-02 2.514752149581909180e-01 -1.216481029987335205e-01 -1.820887625217437744e-02 -7.947219163179397583e-02 -5.889211967587471008e-02 1.599106043577194214e-01 3.557503223419189453e-02 -4.146987572312355042e-02 1.317425817251205444e-01 2.072129994630813599e-01 5.273665860295295715e-02 -4.342908263206481934e-01 -7.348491996526718140e-02 2.195176631212234497e-01 2.552323043346405029e-02 1.393209304660558701e-02 1.293930560350418091e-01
-1.876564770936965942e-01 -1.513224244117736816e-01 -2.516045570373535156e-01 -1.193955540657043457e-01 -7.490243762731552124e-02 2.724080979824066162e-01 -5.535635352134704590e-02 1.564040482044219971e-01 3.780007362365722656e-01 1.140403673052787781e-01 -1.255148500204086304e-01 -4.618018865585327148e-02 2.568535208702087402e-01 2.741169370710849762e-02 2.101366817951202393e-01 3.389347195625305176e-01 3.231810033321380615e-02 -9.758926928043365479e-03 3.784032464027404785e-01 2.585586532950401306e-02 -3.782589733600616455e-02 6.653600186109542847e-02 -1.042777523398399353e-01 2.870670557022094727e-01 2.504091262817382812e-01 -5.862738564610481262e-02 4.907129332423210144e-02 -2.186475507915019989e-02 2.066858410835266113e-01 -3.362588584423065186e-02 1.888114027678966522e-02 -8.770882152020931244e-03
8.811237663030624390e-02 -1.941508203744888306e-01 -1.314066648483276367e-01 6.865814328193664551e-02 -1.680722534656524658e-01 1.785008609294891357e-01 3.969375789165496826e-02 -3.846827521920204163e-02 1.621919125318527222e-01 -7.271235436201095581e-02 -2.257958501577377319e-01 -2.462417632341384888e-01 1.875822991132736206e-01 -4.112516064196825027e-03 -1.733906865119934082e-01 1.986936479806900024e-01 -6.694407016038894653e-02 2.595247328281402588e-01 2.608071640133857727e-02 2.293467707931995392e-02 -1.868930310010910034e-01 -1.428619921207427979e-01 -1.839424669742584229e-01 1.965333670377731323e-01 4.297607541084289551e-01 -1.194835901260375977e-01 -2.488822489976882935e-01 6.013195961713790894e-03 3.315168321132659912e-01 -1.870897561311721802e-01 -1.785741746425628662e-02 -1.200852319598197937e-01
2.698541283607482910e-01 -3.069283366203308105e-01 -1.873316317796707153e-01 -3.101760894060134888e-02 -3.803061693906784058e-02 5.734820663928985596e-02 -1.006973832845687866e-01 1.275797784328460693e-01 8.062756061553955078e-02 3.202351555228233337e-02 -5.197465419769287109e-02 -9.976013749837875366e-02 -2.398345805704593658e-02 -7.629813998937606812e-02 3.173714503645896912e-02 2.026887796819210052e-02 4.415958374738693237e-02 1.071858704090118408e-01 -2.777994610369205475e-02 -2.511882781982421875e-01 5.167750269174575806e-02 1.057423502206802368e-01 2.759363055229187012e-01 2.808945775032043457e-01 8.939012885093688965e-02 7.390237599611282349e-02 -2.460670471191406250e-01 1.018979176878929138e-01 2.824234366416931152e-01 -2.377346903085708618e-01 1.925575733184814453e-01 4.835577607154846191e-01
2.676154021173715591e-03 -8.682770282030105591e-02 -1.442601829767227173e-01 -1.783854365348815918e-01 -3.810608685016632080e-01 9.431514143943786621e-02 -3.498353436589241028e-02 -6.437953561544418335e-02 9.490210562944412231e-02 1.276917159557342529e-01 3.979256376624107361e-02 1.359065026044845581e-01 -2.403851300477981567e-01 -7.084827125072479248e-02 -7.999055832624435425e-02 -2.023860812187194824e-01 1.002620905637741089e-01 -2.569951713085174561e-01 2.869583368301391602e-01 1.194269582629203796e-01 9.613291919231414795e-02 -1.450850963592529297e-01 1.554239634424448013e-02 3.357812166213989258e-01 1.952676028013229370e-01 -2.959399223327636719e-01 8.380381762981414795e-02 -2.040831297636032104e-01 1.797391772270202637e-01 7.413306087255477905e-02 -2.026025056838989258e-01 2.357968091964721680e-01
1.316178031265735626e-02 -8.250749856233596802e-02 -2.403390854597091675e-01 -2.848549559712409973e-02 -4.317553341388702393e-01 2.905304133892059326e-01 -8.815034478902816772e-02 1.043474748730659485e-01 2.968196570873260498e-01 9.294828027486801147e-02 -2.176208645105361938e-01 -6.389052420854568481e-02 -2.071469724178314209e-01 -1.389765590429306030e-01 3.933211788535118103e-02 1.029170751571655273e-01 1.310783177614212036e-01 -3.165740072727203369e-01 6.304830312728881836e-02 -1.158709153532981873e-01 -2.002765387296676636e-01 5.267432704567909241e-02 -1.372899767011404037e-02 1.609779447317123413e-01 1.766563951969146729e-01 -3.174465149641036987e-02 -5.993476510047912598e-02 -8.307668566703796387e-02 3.863423168659210205e-01 -1.752089336514472961e-02 3.199070692062377930e-02 -1.591564714908599854e-01
2.729497551918029785e-01 -1.384703516960144043e-01 -1.791151165962219238e-01 2.686668932437896729e-02 -3.546104729175567627e-01 -9.623372554779052734e-02 1.436453964561223984e-02 6.231652572751045227e-02 3.101041018962860107e-01 1.808520406484603882e-01 -4.295618459582328796e-02 2.958464995026588440e-02 -1.809806078672409058e-01 -9.161710739135742188e-03 -3.283657506108283997e-02 3.379131555557250977e-01 9.427006542682647705e-02 2.011031359434127808e-01 -4.839632660150527954e-02 3.885816782712936401e-02 1.766165047883987427e-01 6.603612005710601807e-02 -3.297422230243682861e-01 -1.147462278604507446e-01 1.116835400462150574e-01 4.416570812463760376e-02 -2.872340083122253418e-01 -6.229031458497047424e-02 2.636947929859161377e-01 1.685459911823272705e-01 -6.788244843482971191e-02 2.018337547779083252e-01
-1.077704951167106628e-01 -2.985703051090240479e-01 -4.888494685292243958e-02 1.623831130564212799e-02 -2.763727605342864990e-01 1.758241057395935059e-01 -3.328859210014343262e-01 3.716588318347930908e-01 2.420637607574462891e-01 -1.643371134996414185e-01 -1.455303132534027100e-01 1.742192059755325317e-01 -9.187318384647369385e-02 3.389475867152214050e-02 1.234456673264503479e-01 1.969747096300125122e-01 -2.226219773292541504e-01 6.823478639125823975e-02 7.028634846210479736e-02 -5.882640928030014038e-02 1.031788345426321030e-02 1.103596836328506470e-01 1.164591237902641296e-01 2.375704981386661530e-02 1.823106408119201660e-01 -5.938933789730072021e-02 -3.163747787475585938e-01 1.657005846500396729e-01 1.297442167997360229e-01 -5.155602097511291504e-02 -2.575763165950775146e-01 2.017581462860107422e-02
-1.540400534868240356e-01 -2.484023869037628174e-01 -2.445512562990188599e-01 8.191172033548355103e-02 -1.511301994323730469e-01 -4.705433920025825500e-02 -2.690536715090274811e-02 1.758313365280628204e-02 -8.162517100572586060e-02 2.173442244529724121e-01 -2.580096572637557983e-02 -8.789603412151336670e-02 -1.592175364494323730e-01 -2.176541686058044434e-01 2.564508914947509766e-01 1.390892714262008667e-01 1.330537647008895874e-01 2.906456962227821350e-02 1.199952885508537292e-01 1.490048021078109741e-01 -8.342873305082321167e-02 -1.108402609825134277e-01 4.062236100435256958e-02 2.823100388050079346e-01 2.106698453426361084e-01 3.673663437366485596e-01 -2.301201671361923218e-01 -3.520191311836242676e-01 2.220713943243026733e-01 1.074795201420783997e-01 -8.184596151113510132e-02 1.493769288063049316e-01
-2.350833825767040253e-02 -1.296120882034301758e-01 -3.352926373481750488e-01 -1.017690747976303101e-01 6.970277987420558929e-03 -5.820837616920471191e-02 -1.228774264454841614e-01 -9.436017274856567383e-02 -1.245233640074729919e-01 3.435226678848266602e-01 -1.403771936893463135e-01 -7.936373353004455566e-02 -8.354524523019790649e-02 -1.054313033819198608e-01 -7.867787964642047882e-03 1.613347083330154419e-01 8.300302177667617798e-02 2.035859674215316772e-01 2.548966705799102783e-01 -8.307239413261413574e-02 1.456367969512939453e-01 -3.278304338455200195e-01 1.522778123617172241e-01 2.108395397663116455e-01 7.472246885299682617e-02 1.954380124807357788e-01 -1.883661895990371704e-01 -1.489813476800918579e-01 3.774724006652832031e-01 1.112931892275810242e-01 -2.359712123870849609e-01 1.342780143022537231e-02
-2.048343718051910400e-01 -1.234691590070724487e-02 -1.166535913944244385e-02 -2.941171405836939812e-03 -3.237853050231933594e-01 1.195937618613243103e-01 -3.107673525810241699e-01 1.155539900064468384e-01 1.194518357515335083e-01 2.664197683334350586e-01 -1.689953505992889404e-01 1.359564214944839478e-01 2.550245635211467743e-02 -2.927298843860626221e-01 8.010858297348022461e-02 8.081854879856109619e-02 -2.503525316715240479e-01 2.571369409561157227e-01 9.490458294749259949e-03 -1.409484893083572388e-01 1.507995277643203735e-01 1.420062929391860962e-01 5.144081264734268188e-02 7.707743905484676361e-03 3.717562854290008545e-01 -1.461931169033050537e-01 -1.934487372636795044e-01 1.297463625669479370e-01 1.590986847877502441e-01 -1.371093988418579102e-01 -2.109853029251098633e-01 -1.652649417519569397e-02
2.511804699897766113e-01 1.914375871419906616e-01 -1.231404766440391541e-01 -1.214447394013404846e-01 -3.221051096916198730e-01 3.007321953773498535e-01 1.229473762214183807e-02 -5.184414237737655640e-02 3.338782489299774170e-01 -1.071885749697685242e-01 1.647231876850128174e-01 -1.321245580911636353e-01 -2.768528833985328674e-02 -1.425255089998245239e-03 3.348282352089881897e-02 1.646084189414978027e-01 3.063549660146236420e-02 1.453799903392791748e-01 -6.325106322765350342e-02 -1.280055753886699677e-02 6.882367283105850220e-02 6.487086415290832520e-02 -1.842325739562511444e-02 3.457360565662384033e-01 7.222586125135421753e-02 -1.910771802067756653e-02 -2.098196744918823242e-01 -1.258822679519653320e-01 1.913086622953414917e-01 -4.031207039952278137e-02 -3.895288705825805664e-01 2.575105130672454834e-01
-1.501760184764862061e-01 -3.752590417861938477e-01 -3.995991647243499756e-01 1.972835510969161987e-01 2.368908002972602844e-02 1.168475821614265442e-01 8.477704972028732300e-02 -3.682225709781050682e-03 1.029421761631965637e-01 -2.349292933940887451e-01 1.354151498526334763e-02 -1.289716511964797974e-01 1.445885896682739258e-01 -2.948818504810333252e-01 2.639176547527313232e-01 8.036600798368453979e-02 -2.263970673084259033e-02 -2.438709372654557228e-03 5.948062613606452942e-02 -7.635258883237838745e-02 -7.663907948881387711e-03 -1.601024121046066284e-01 -1.799807548522949219e-01 1.855180859565734863e-01 2.713612318038940430e-01 4.264665395021438599e-02 -2.834724783897399902e-01 -2.057819217443466187e-01 1.194581612944602966e-01 -1.307188421487808228e-01 -1.223688572645187378e-01 5.617873370647430420e-02
5.958445370197296143e-02 1.595500260591506958e-01 -1.955470442771911621e-01 -2.370257228612899780e-01 -2.576123476028442383e-01 -3.043754100799560547e-01 -4.385194741189479828e-03 1.722548156976699829e-01 3.487669229507446289e-01 -2.525167539715766907e-02 -1.612191498279571533e-01 -5.484144762158393860e-02 -5.044786259531974792e-02 -1.496213823556900024e-01 -9.760373830795288086e-02 -1.457642763853073120e-01 8.767686039209365845e-02 4.245576635003089905e-02 4.765193536877632141e-02 -2.302104830741882324e-01 1.329660713672637939e-01 1.011470928788185120e-01 2.715670317411422729e-02 1.940150856971740723e-01 3.316951096057891846e-01 1.773971468210220337e-01 -5.199801549315452576e-02 -9.831286966800689697e-02 3.395785093307495117e-01 -7.111749798059463501e-02 -1.966632902622222900e-01 1.921928226947784424e-01
-2.421013861894607544e-01 -2.689251601696014404e-01 -1.537616848945617676e-01 -4.612047970294952393e-02 -3.999256491661071777e-01 2.181102633476257324e-01 -1.970750540494918823e-01 -9.495621174573898315e-02 1.658236682415008545e-01 -1.889464259147644043e-01 -1.691712439060211182e-01 3.025079667568206787e-01 7.942830026149749756e-02 -3.397997096180915833e-02 2.809756100177764893e-01 1.564707010984420776e-01 -6.560771260410547256e-03 2.953571975231170654e-01 -4.226092994213104248e-02 -6.537240743637084961e-02 1.128166913986206055e-01 2.376794815063476562e-02 9.052870422601699829e-02 -1.396196428686380386e-02 2.028138339519500732e-01 1.099271848797798157e-01 -1.759785562753677368e-01 -1.822157949209213257e-01 1.444143056869506836e-01 1.556350141763687134e-01 8.206605166196823120e-02 9.738557040691375732e-02
3.869715929031372070e-01 -2.456361651420593262e-01 -1.445551365613937378e-01 -2.218037284910678864e-02 -1.615088135004043579e-01 -1.377013921737670898e-01 -1.420313492417335510e-04 -7.305763196200132370e-03 6.702589988708496094e-02 -1.660157740116119385e-02 1.573206782341003418e-01 6.780868023633956909e-02 3.444759175181388855e-02 -5.132879689335823059e-02 1.031198278069496155e-01 2.166246324777603149e-01 -4.650491476058959961e-02 2.915064692497253418e-01 5.137045681476593018e-02 -3.053573369979858398e-01 1.330861747264862061e-01 2.351410090923309326e-01 4.410206526517868042e-02 3.988802433013916016e-01 2.808729112148284912e-01 1.786336898803710938e-01 -1.037469580769538879e-01 8.646678924560546875e-02 1.710207015275955200e-01 8.519089967012405396e-02 -2.036049515008926392e-01 -6.209576129913330078e-02
1.287592947483062744e-01 -1.199188232421875000e-01 -3.096794784069061279e-01 3.953953832387924194e-02 -2.529962062835693359e-01 2.322178483009338379e-01 7.202525436878204346e-02 -1.926268190145492554e-01 -1.595963835716247559e-01 -1.498519210144877434e-03 7.176038622856140137e-02 -2.537184357643127441e-01 1.098377779126167297e-01 1.691175252199172974e-01 1.236514151096343994e-01 -6.022726744413375854e-02 1.878961920738220215e-01 -2.723746187984943390e-02 -8.309477940201759338e-03 -6.783502548933029175e-02 6.221022084355354309e-02 7.113072276115417480e-02 -1.174683216959238052e-02 2.361996471881866455e-01 4.645353555679321289e-01 1.744864284992218018e-01 -1.382208913564682007e-01 7.069971412420272827e-02 1.740688085556030273e-01 1.804315596818923950e-01 -2.835134863853454590e-01 1.939587146043777466e-01
-1.045477911829948425e-01 -2.594433128833770752e-01 2.312663793563842773e-01 -9.124913066625595093e-02 -2.419744729995727539e-01 9.031452983617782593e-02 3.251282498240470886e-02 2.145750448107719421e-03 3.654650449752807617e-01 -1.201640721410512924e-02 -9.178266674280166626e-02 -4.554060474038124084e-02 -4.243410006165504456e-02 -2.098649591207504272e-01 -6.693977117538452148e-02 -3.174674883484840393e-02 2.002548128366470337e-01 3.581346273422241211e-01 -3.113432973623275757e-02 2.769090235233306885e-02 1.423022150993347168e-01 2.060424536466598511e-01 1.561097949743270874e-01 3.530323207378387451e-01 7.925430685281753540e-02 -4.604040458798408508e-02 -3.172608315944671631e-01 -1.047704890370368958e-01 7.069940865039825439e-02 2.903619024436920881e-04 -1.281366646289825439e-01 -2.708962559700012207e-01
-1.062766276299953461e-02 -2.218371257185935974e-02 -1.492426097393035889e-01 -2.577858269214630127e-01 -3.394625484943389893e-01 -1.780468672513961792e-01 7.712436467409133911e-02 2.011336237192153931e-01 3.219814598560333252e-01 1.186128258705139160e-01 -1.582029163837432861e-01 -9.069489687681198120e-02 -7.447588443756103516e-02 7.986850291490554810e-02 1.152535378932952881e-01 -6.755368411540985107e-02 4.200835898518562317e-02 2.532847411930561066e-02 -1.298390626907348633e-01 -1.748510897159576416e-01 1.417995244264602661e-01 1.525043845176696777e-01 1.596495211124420166e-01 1.986680477857589722e-01 2.576089203357696533e-01 2.281733751296997070e-01 -8.506906032562255859e-02 -2.343987077474594116e-01 3.739713132381439209e-01 -1.923515945672988892e-01 -1.432598382234573364e-01 -2.052823640406131744e-02
-2.440494298934936523e-01 -2.123222351074218750e-01 -2.478207200765609741e-01 -1.244016893906518817e-04 -3.244298696517944336e-01 2.538002133369445801e-01 1.175697147846221924e-01 2.248764038085937500e-01 1.762951910495758057e-01 1.415475457906723022e-01 -1.915777027606964111e-01 -2.317827567458152771e-02 -1.755361706018447876e-01 -2.285325527191162109e-02 -5.545345321297645569e-02 1.635917574167251587e-01 9.424453228712081909e-02 -1.899903714656829834e-01 2.627737820148468018e-01 -2.335842996835708618e-01 -1.061438918113708496e-01 2.613705992698669434e-01 -7.581615447998046875e-02 -8.464002609252929688e-02 2.645483613014221191e-01 5.328126251697540283e-02 -3.883578255772590637e-02 -8.832990191876888275e-03 2.844609022140502930e-01 -8.907341212034225464e-02 -1.537036150693893433e-01 -4.882849752902984619e-02
-3.630937039852142334e-01 -3.061527311801910400e-01 -2.384795695543289185e-01 7.100215554237365723e-02 -1.590903252363204956e-01 2.371198683977127075e-01 -1.297010034322738647e-01 9.239913523197174072e-02 9.807292371988296509e-02 1.975525319576263428e-01 -1.570936590433120728e-01 2.365908026695251465e-01 -1.487344652414321899e-01 -2.436303794384002686e-01 1.401055604219436646e-01 2.242604456841945648e-02 1.226858869194984436e-01 -1.983189284801483154e-01 4.075775295495986938e-02 4.257620126008987427e-02 1.180652454495429993e-01 -1.798580288887023926e-01 1.708100736141204834e-01 1.303977668285369873e-01 1.560003310441970825e-01 6.589482724666595459e-02 -2.283731102943420410e-02 -2.047118395566940308e-01 2.925918698310852051e-01 1.179391071200370789e-01 -1.657867133617401123e-01 1.621088683605194092e-01
-2.478776127099990845e-01 -2.338727861642837524e-01 -7.206867635250091553e-02 -1.213746443390846252e-01 -3.107094019651412964e-02 4.951251205056905746e-03 -6.774798780679702759e-02 -1.641255766153335571e-01 1.914347410202026367e-01 -1.160251945257186890e-01 3.354366635903716087e-04 -2.583306431770324707e-01 -3.199466317892074585e-02 -9.120811522006988525e-02 -1.336156278848648071e-01 -4.302819445729255676e-02 -1.330035179853439331e-01 2.433915138244628906e-01 1.781629323959350586e-01 -6.496398150920867920e-02 1.671041995286941528e-01 2.006198167800903320e-01 1.034032404422760010e-01 4.903515428304672241e-02 4.058959782123565674e-01 -4.036185517907142639e-02 -1.706783026456832886e-01 1.686637997627258301e-01 3.800000548362731934e-01 1.180175319314002991e-01 -1.440164893865585327e-01 2.972171008586883545e-01
1.096719875931739807e-01 -1.907878220081329346e-01 -8.808524161577224731e-02 -1.780291646718978882e-01 -2.539929151535034180e-01 6.431018561124801636e-02 -4.496553167700767517e-02 4.966064915060997009e-02 1.162584871053695679e-01 1.359876096248626709e-01 9.366259328089654446e-04 2.865443825721740723e-01 -2.855069339275360107e-01 -3.124605715274810791e-01 1.073737964034080505e-01 -1.570805162191390991e-01 1.140923798084259033e-01 -1.024753376841545105e-01 3.522744476795196533e-01 4.233311116695404053e-02 4.269540309906005859e-02 -2.345596104860305786e-01 3.271766752004623413e-02 2.017870694398880005e-01 1.813936829566955566e-01 -2.038461118936538696e-01 -2.817661315202713013e-02 -2.100934088230133057e-01 2.067617923021316528e-01 1.612182259559631348e-01 -2.267936766147613525e-01 1.480260342359542847e-01
1.549630761146545410e-01 -1.567874103784561157e-01 -3.263545036315917969e-01 -1.190395429730415344e-01 -1.049711182713508606e-01 1.745731085538864136e-01 -5.378374457359313965e-02 1.240496486425399780e-01 1.052684336900711060e-02 2.367453463375568390e-02 -4.198532104492187500e-01 -1.031011343002319336e-01 2.377241104841232300e-01 -8.575686812400817871e-02 1.070053428411483765e-01 -6.947956979274749756e-02 1.419455558061599731e-01 -5.354090780019760132e-02 1.600492745637893677e-01 2.191085517406463623e-01 -2.725312411785125732e-01 2.206878364086151123e-01 -1.240681260824203491e-01 1.430210769176483154e-01 1.167594939470291138e-01 1.205815672874450684e-01 -3.303662538528442383e-01 -1.111566051840782166e-01 2.854946255683898926e-01 -1.173098459839820862e-01 -4.720689356327056885e-02 -2.442938089370727539e-02
-1.857924014329910278e-01 -2.002945989370346069e-01 -5.110116675496101379e-02 4.006679356098175049e-02 3.229740634560585022e-02 9.907462447881698608e-02 -7.505793869495391846e-02 2.452080883085727692e-02 1.902517825365066528e-01 -2.394841909408569336e-01 -8.233854547142982483e-03 -2.856019884347915649e-02 -1.776386983692646027e-02 -3.838641569018363953e-02 6.043265759944915771e-02 -2.901131212711334229e-01 -2.302255034446716309e-01 1.541638374328613281e-01 -7.542949914932250977e-02 -2.905551195144653320e-01 8.657171577215194702e-02 3.011415600776672363e-01 -1.303381025791168213e-01 2.554966211318969727e-01 3.795729279518127441e-01 -9.035245329141616821e-02 -1.867018491029739380e-01 -3.760696575045585632e-02 3.097272217273712158e-01 1.057787165045738220e-01 -9.499400109052658081e-02 2.608243823051452637e-01
1.219794601202011108e-01 -3.406825661659240723e-01 -1.480606943368911743e-01 -4.082987457513809204e-02 -3.543938994407653809e-01 -3.565352037549018860e-02 3.645145520567893982e-02 1.366084367036819458e-01 2.788097858428955078e-01 1.459995955228805542e-01 -2.103853523731231689e-01 -8.962827920913696289e-02 -1.054894104599952698e-01 -7.638985291123390198e-03 1.758826076984405518e-01 7.011526823043823242e-02 -2.490042001008987427e-01 -1.066090688109397888e-01 1.019375845789909363e-01 -2.038923799991607666e-01 -7.104124128818511963e-02 -1.756718382239341736e-02 -6.173460930585861206e-02 4.076147973537445068e-01 1.352771669626235962e-01 2.991586551070213318e-02 -5.716889351606369019e-02 -1.397703737020492554e-01 2.778598666191101074e-01 -2.324695140123367310e-01 -1.549201458692550659e-01 -4.828534275293350220e-02
4.991158843040466309e-02 -1.632148176431655884e-01 -2.430913150310516357e-01 -3.266753852367401123e-01 -2.521625757217407227e-01 -1.977614872157573700e-02 -3.589420765638351440e-02 1.337405592203140259e-01 1.481372565031051636e-01 1.560671776533126831e-01 8.797274529933929443e-02 -2.965706288814544678e-01 -5.591700226068496704e-02 -4.871857166290283203e-02 -1.776221580803394318e-02 7.993177324533462524e-02 -1.223638206720352173e-01 2.974631078541278839e-02 -1.552481018006801605e-02 1.714048534631729126e-01 -7.544992957264184952e-03 3.927929103374481201e-01 1.536077111959457397e-01 3.518530130386352539e-01 -1.027502678334712982e-02 1.467284858226776123e-01 8.435836434364318848e-02 7.867018878459930420e-02 3.348481953144073486e-01 -9.402623772621154785e-02 -2.110525071620941162e-01 1.415721774101257324e-01
-1.853021234273910522e-01 -6.486626714468002319e-02 -3.549006283283233643e-01 -1.382604837417602539e-01 -1.081079021096229553e-01 9.353499114513397217e-02 -9.563888609409332275e-02 1.138864159584045410e-01 3.991260528564453125e-01 5.214539170265197754e-02 -3.523951768875122070e-02 -7.185366749763488770e-02 7.134671509265899658e-02 4.700650647282600403e-02 1.723732054233551025e-01 2.909262776374816895e-01 6.381469219923019409e-02 2.475363202393054962e-02 4.297240972518920898e-01 1.184445992112159729e-01 5.067867040634155273e-02 1.593281775712966919e-01 -9.702254086732864380e-02 3.157850503921508789e-01 3.054616749286651611e-01 -8.665598183870315552e-02 4.258853942155838013e-02 6.130135152488946915e-03 1.232151091098785400e-01 -1.326797455549240112e-01 -8.839414268732070923e-02 4.984470549970865250e-03
-1.197696253657341003e-01 -2.948549687862396240e-01 -2.658632695674896240e-01 -6.194901186972856522e-03 -3.206071257591247559e-02 3.135209083557128906e-01 2.058595865964889526e-01 2.149623446166515350e-02 3.399287909269332886e-02 1.366084218025207520e-01 -3.944453597068786621e-02 2.229917198419570923e-01 -1.750452630221843719e-02 -1.861272305250167847e-01 5.984207987785339355e-02 -3.683619434013962746e-03 2.168884575366973877e-01 -2.315783202648162842e-01 3.292772471904754639e-01 -2.177866399288177490e-01 2.114560157060623169e-01 9.278021752834320068e-02 -4.012508690357208252e-02 1.692526638507843018e-01 2.582500874996185303e-01 -7.376357167959213257e-02 -2.470657462254166603e-03 -1.068998351693153381e-01 1.255447119474411011e-01 8.219364285469055176e-02 -7.418823987245559692e-02 3.528409004211425781e-01
2.655467092990875244e-01 -4.362696111202239990e-01 -5.882062390446662903e-02 8.241390436887741089e-02 1.111664921045303345e-01 1.346410959959030151e-01 -1.918025463819503784e-01 -7.342349737882614136e-02 -7.626553997397422791e-04 1.049337983131408691e-01 -3.375178277492523193e-01 1.780521273612976074e-01 2.067966461181640625e-01 -3.829932957887649536e-02 -4.962893202900886536e-02 -6.378073245286941528e-02 8.102034218609333038e-03 2.217289954423904419e-01 1.323185563087463379e-01 1.557584553956985474e-01 -9.002873301506042480e-02 3.429816290736198425e-02 -9.563936293125152588e-02 2.278041094541549683e-01 4.357127100229263306e-02 1.118838340044021606e-01 -2.088249474763870239e-01 -8.194860816001892090e-02 4.223575890064239502e-01 7.279223948717117310e-02 -1.265791952610015869e-01 1.518977284431457520e-01
-7.695343345403671265e-03 1.130674630403518677e-01 -2.121697664260864258e-01 7.966031879186630249e-02 -2.956340312957763672e-01 1.514949202537536621e-01 -5.560253560543060303e-02 2.854413688182830811e-01 2.858213186264038086e-01 1.780767589807510376e-01 -2.776280939579010010e-01 1.818126142024993896e-01 -6.807503849267959595e-02 -3.107790946960449219e-01 3.952078521251678467e-02 8.058752864599227905e-03 -4.445281624794006348e-02 -4.701100662350654602e-02 8.028651773929595947e-02 -1.466162055730819702e-01 5.936478450894355774e-02 2.215773463249206543e-01 1.140664443373680115e-01 8.012409508228302002e-02 7.953805476427078247e-02 -2.349884947761893272e-03 1.422920078039169312e-01 -9.807879477739334106e-02 5.019764304161071777e-01 -5.458296742290258408e-03 6.070913001894950867e-02 1.357162445783615112e-01
-1.266343891620635986e-01 -3.271496295928955078e-01 -1.932909786701202393e-01 1.291310042142868042e-01 -5.485872551798820496e-02 2.787172794342041016e-01 2.004740759730339050e-02 1.257694661617279053e-01 7.573609054088592529e-02 1.026519313454627991e-01 -8.633029647171497345e-03 9.672737121582031250e-02 -1.800289750099182129e-01 -3.184367120265960693e-01 -3.051989013329148293e-03 -8.659335970878601074e-02 2.403313815593719482e-01 5.376960709691047668e-02 2.948857843875885010e-01 -3.642058745026588440e-02 1.485685557126998901e-01 -9.500222653150558472e-02 1.612396091222763062e-01 2.802035510540008545e-01 2.328281849622726440e-01 8.818420022726058960e-02 -1.103544831275939941e-01 -1.457115560770034790e-01 1.481945365667343140e-01 2.389685213565826416e-01 1.319713797420263290e-02 3.158830702304840088e-01
-1.583243757486343384e-01 -2.924286425113677979e-01 -1.091897767037153244e-02 -5.963699426501989365e-03 -2.996035814285278320e-01 -2.457716688513755798e-02 -1.591777354478836060e-01 -1.961866915225982666e-01 -1.244371086359024048e-01 -1.222848221659660339e-01 -2.142289429903030396e-01 -7.862772792577743530e-02 -1.651527881622314453e-01 -1.119323596358299255e-01 -1.243723034858703613e-01 -1.277156872674822807e-03 2.204301506280899048e-01 3.868860602378845215e-01 9.256001561880111694e-02 1.584931463003158569e-01 2.684857882559299469e-02 8.275111764669418335e-02 -6.642540544271469116e-02 9.742323309183120728e-02 3.562658727169036865e-01 3.916026279330253601e-02 -3.519926667213439941e-01 3.198351338505744934e-02 2.559454739093780518e-01 -6.452926248311996460e-02 -1.009781062602996826e-01 1.029690578579902649e-01
1.030434742569923401e-01 -1.563212573528289795e-01 -8.413832634687423706e-03 -6.314512342214584351e-02 -3.352220058441162109e-01 5.522279813885688782e-02 -1.092811897397041321e-01 -1.346852630376815796e-01 4.089577496051788330e-01 -2.513856291770935059e-01 -2.159120440483093262e-01 3.153763338923454285e-02 -6.830715388059616089e-02 -2.367428094148635864e-01 6.589388102293014526e-02 -1.415413171052932739e-01 -1.184196304529905319e-02 2.611510455608367920e-01 -1.417201459407806396e-01 6.950488686561584473e-02 -6.609233468770980835e-02 -5.936063826084136963e-03 -1.574442535638809204e-02 4.181391894817352295e-01 2.424526214599609375e-01 -2.515285015106201172e-01 -1.443947404623031616e-01 -6.409849226474761963e-02 6.874759495258331299e-02 1.514224112033843994e-01 6.378724426031112671e-02 -2.756093442440032959e-02
2.454269677400588989e-01 -1.781036257743835449e-01 -2.032928764820098877e-01 -1.145314518362283707e-02 -4.420165717601776123e-01 2.060881853103637695e-01 -1.023591775447130203e-02 -5.204007029533386230e-02 1.336510777473449707e-01 2.230051718652248383e-02 -3.127060458064079285e-02 1.429971754550933838e-01 -2.486922079697251320e-03 1.864526569843292236e-01 2.105834931135177612e-01 -9.518697112798690796e-02 8.168829232454299927e-02 1.682319045066833496e-01 -4.570914804935455322e-02 2.000505849719047546e-02 1.968586444854736328e-01 9.422071278095245361e-02 -3.182013332843780518e-01 3.923610448837280273e-01 1.911376267671585083e-01 -2.385760247707366943e-01 -2.080997675657272339e-01 8.443482220172882080e-02 -5.658531561493873596e-02 1.859826408326625824e-02 6.278602872043848038e-03 1.009466871619224548e-01
8.032072335481643677e-02 -2.150515764951705933e-01 -2.455336451530456543e-01 6.688524782657623291e-02 -1.836329996585845947e-01 -1.636760868132114410e-02 -1.667497903108596802e-01 -1.485917810350656509e-02 -5.706424266099929810e-02 2.752512991428375244e-01 -2.063456624746322632e-01 -2.801550179719924927e-02 9.688558429479598999e-02 -6.930357962846755981e-02 2.012597024440765381e-01 2.119140177965164185e-01 -1.821566522121429443e-01 -1.492641028016805649e-02 -3.923789784312248230e-02 -3.021864891052246094e-01 5.945887789130210876e-02 1.204557418823242188e-01 -2.249613404273986816e-01 2.134280353784561157e-01 2.075041532516479492e-01 2.171848863363265991e-01 -2.739563584327697754e-01 4.346445202827453613e-03 2.982631027698516846e-01 -2.566685378551483154e-01 -8.609616756439208984e-02 1.747144758701324463e-01
1.396060287952423096e-01 1.220283210277557373e-01 -1.651079654693603516e-01 -2.195545136928558350e-01 -8.901627361774444580e-02 1.650099158287048340e-01 -6.958473473787307739e-03 -3.057199157774448395e-02 3.227747976779937744e-01 -1.817043870687484741e-01 -4.342618212103843689e-02 2.067909575998783112e-02 -2.619015276432037354e-01 -1.322663277387619019e-01 -1.494803465902805328e-02 4.155151546001434326e-02 2.753520309925079346e-01 1.421760320663452148e-01 2.213799394667148590e-02 2.010576874017715454e-01 5.506426841020584106e-02 3.276771605014801025e-01 3.242932260036468506e-02 2.922475337982177734e-01 3.373780548572540283e-01 -1.851273775100708008e-01 -1.214535310864448547e-01 1.333489716053009033e-01 1.025084182620048523e-01 3.183823823928833008e-01 5.613985471427440643e-03 1.101084519177675247e-02
1.999089717864990234e-01 -9.841009229421615601e-02 -2.819614410400390625e-01 1.667629033327102661e-01 -1.428674012422561646e-01 1.224980801343917847e-01 1.633186936378479004e-01 -2.625415921211242676e-01 1.519562602043151855e-01 6.586391478776931763e-02 -3.633427023887634277e-01 5.783070996403694153e-02 9.675141423940658569e-02 1.652984619140625000e-01 2.476545237004756927e-02 8.760400116443634033e-02 5.775060877203941345e-02 2.433330416679382324e-01 -1.431199759244918823e-01 6.242511421442031860e-02 -9.200585074722766876e-03 7.620485872030258179e-02 5.223901197314262390e-02 2.741508781909942627e-01 3.065274953842163086e-01 -2.600623667240142822e-01 -1.508997231721878052e-01 1.346225738525390625e-01 4.858238995075225830e-02 2.443566471338272095e-01 -2.588987350463867188e-01 4.436700046062469482e-02
-7.303798198699951172e-02 -2.039485722780227661e-01 -2.532655596733093262e-01 3.113806247711181641e-02 -2.065974771976470947e-01 3.845754265785217285e-02 -2.607650496065616608e-02 -1.699054688215255737e-01 3.801369667053222656e-01 -3.026874065399169922e-01 -1.419607549905776978e-01 -5.933342501521110535e-02 4.032822698354721069e-02 -7.654302567243576050e-02 9.202591329813003540e-02 -4.118101298809051514e-02 1.118473857641220093e-01 -1.249966248869895935e-01 -2.482850849628448486e-02 -2.741401083767414093e-02 9.746145457029342651e-02 1.547857373952865601e-01 -2.935293130576610565e-02 -1.358045786619186401e-01 4.243957400321960449e-01 1.714706569910049438e-01 -5.590165033936500549e-02 -4.156435653567314148e-02 2.799317836761474609e-01 1.807419359683990479e-01 -1.457082480192184448e-01 3.284972906112670898e-01
3.763279691338539124e-02 -1.906133890151977539e-01 2.703077625483274460e-03 2.632818184792995453e-03 -3.739900141954421997e-02 3.053903877735137939e-01 1.617162525653839111e-01 1.435349136590957642e-01 3.654587268829345703e-02 1.784636825323104858e-02 -2.260273844003677368e-01 -1.385202705860137939e-01 -2.669664323329925537e-01 -3.271576762199401855e-01 -5.959524214267730713e-02 -4.812005534768104553e-02 -9.819667786359786987e-02 -1.402148306369781494e-01 2.149578630924224854e-01 -7.564224302768707275e-03 -5.393735319375991821e-02 -1.201376616954803467e-01 -4.272608831524848938e-02 4.309403710067272186e-03 3.902953565120697021e-01 -1.984994411468505859e-01 -2.709507048130035400e-01 8.296091854572296143e-02 3.222333192825317383e-01 -1.304002851247787476e-01 -2.760912477970123291e-01 -2.952035516500473022e-02
1.686784327030181885e-01 -2.622725665569305420e-01 -2.945337072014808655e-02 -9.106814116239547729e-02 -9.893824160099029541e-02 -9.824304282665252686e-02 1.284485608339309692e-01 -6.265822798013687134e-02 1.846726089715957642e-01 -6.388330459594726562e-02 -6.033666431903839111e-02 2.436078488826751709e-01 2.779362536966800690e-02 1.367128938436508179e-01 -1.018360927700996399e-01 3.753379359841346741e-02 1.685743480920791626e-01 1.907844990491867065e-01 -1.157418191432952881e-01 1.163858696818351746e-01 2.262902408838272095e-01 2.186757773160934448e-01 1.721638143062591553e-01 2.352506816387176514e-01 4.491866528987884521e-01 -1.230499520897865295e-01 -1.822898685932159424e-01 -1.929919719696044922e-01 2.995239794254302979e-01 8.290655165910720825e-02 2.278366386890411377e-01 -9.834206104278564453e-02
-6.201095506548881531e-02 2.126377262175083160e-02 -6.862843036651611328e-02 -3.545441031455993652e-01 -1.991579383611679077e-01 1.011811047792434692e-01 -3.049088083207607269e-02 8.747673779726028442e-02 3.145914077758789062e-01 8.117251843214035034e-02 -1.982971578836441040e-01 8.629704266786575317e-02 1.228555738925933838e-01 -1.604143679141998291e-01 1.934479922056198120e-01 3.014030754566192627e-01 9.699756628833711147e-04 -2.266410738229751587e-03 3.431580960750579834e-01 2.261706143617630005e-01 -5.477245524525642395e-02 1.338845789432525635e-01 2.162649929523468018e-01 1.974611580371856689e-01 3.792602717876434326e-01 -7.723839487880468369e-03 -8.080255356617271900e-04 -2.948218770325183868e-02 6.927929818630218506e-02 -1.259346958249807358e-02 -2.444652467966079712e-01 -1.724055223166942596e-02
2.847270071506500244e-01 -1.757927536964416504e-01 -1.230815127491950989e-01 2.230692952871322632e-01 -2.104726247489452362e-02 2.525997757911682129e-01 -1.538351476192474365e-01 -3.844285607337951660e-01 2.503139376640319824e-01 4.458681866526603699e-02 -1.773539036512374878e-01 1.963252723217010498e-01 -1.153523661196231842e-02 1.733333431184291840e-02 9.795811772346496582e-02 2.181484848260879517e-01 -1.367489248514175415e-01 -1.533268541097640991e-01 1.670245081186294556e-01 1.896167397499084473e-01 1.601320207118988037e-01 2.031922936439514160e-01 -1.310959607362747192e-01 2.459749877452850342e-01 2.143944501876831055e-01 1.538826972246170044e-01 1.266143918037414551e-01 -4.049161821603775024e-02 1.590601056814193726e-01 1.150572597980499268e-01 -5.682615563273429871e-02 1.240711957216262817e-01
-1.256532818078994751e-01 -1.640107035636901855e-01 -1.794810444116592407e-01 -3.877425566315650940e-03 -2.503536641597747803e-01 2.491332292556762695e-01 -2.714630216360092163e-02 1.589904874563217163e-01 2.070504706352949142e-03 -2.663127891719341278e-02 -2.444141358137130737e-01 3.884168341755867004e-02 -3.210317790508270264e-01 -2.955323159694671631e-01 -5.181702971458435059e-02 2.349764555692672729e-01 -1.125169843435287476e-01 -1.517873108386993408e-01 1.587434560060501099e-01 -7.213889807462692261e-02 2.781922556459903717e-02 -2.561761140823364258e-01 -1.428997218608856201e-01 7.593428343534469604e-02 2.915716171264648438e-01 -9.457728266716003418e-02 -4.926222562789916992e-02 1.168756708502769470e-01 3.723325431346893311e-01 4.754279181361198425e-02 -2.302870750427246094e-01 -3.747964277863502502e-02
3.523577749729156494e-01 -9.415750950574874878e-02 -4.896436817944049835e-03 1.294558644294738770e-01 -4.149701595306396484e-01 -1.808914393186569214e-01 1.159897297620773315e-01 1.182595714926719666e-01 3.099805414676666260e-01 -8.004473522305488586e-03 1.810275862226262689e-04 2.317278645932674408e-02 -5.706247687339782715e-02 -5.420302599668502808e-02 -9.119715541601181030e-02 1.898000538349151611e-01 -1.424359679222106934e-01 -3.764445707201957703e-02 8.389226347208023071e-02 -1.316726803779602051e-01 -3.920899704098701477e-02 3.500051498413085938e-01 3.955545648932456970e-02 2.063696682453155518e-01 1.866934895515441895e-01 9.014675393700599670e-03 -3.431770801544189453e-01 1.549133211374282837e-01 1.382798403501510620e-01 2.207270711660385132e-01 -6.489388644695281982e-02 8.705378323793411255e-02
1.920363306999206543e-01 -2.862747944891452789e-02 -2.538373768329620361e-01 -8.981369435787200928e-02 -1.966874450445175171e-01 2.894818782806396484e-01 -6.302250176668167114e-02 -8.962007611989974976e-02 2.373187392950057983e-01 6.789208203554153442e-02 -1.125495582818984985e-01 -2.270936220884323120e-01 -2.679861485958099365e-01 3.123700618743896484e-02 2.203937247395515442e-02 1.198240667581558228e-01 1.750497221946716309e-01 -2.446143776178359985e-01 3.580219298601150513e-02 -1.988681703805923462e-01 -3.041281104087829590e-01 1.422648280858993530e-01 -2.418959513306617737e-02 1.630870401859283447e-01 2.647010982036590576e-01 -3.540024906396865845e-02 4.320662468671798706e-02 8.610777556896209717e-03 3.936037123203277588e-01 1.385752707719802856e-01 -1.265819966793060303e-01 8.873293548822402954e-02
9.178979322314262390e-03 -6.244613602757453918e-02 -1.116001978516578674e-01 -2.947794646024703979e-02 -4.133729934692382812e-01 1.906286627054214478e-01 7.867553830146789551e-02 9.810733050107955933e-02 5.351589247584342957e-02 -1.336858719587326050e-01 -1.561262644827365875e-02 2.957719564437866211e-02 -3.559974208474159241e-02 -4.363825023174285889e-01 1.471534669399261475e-01 -7.324139028787612915e-02 7.613569498062133789e-02 -4.187234211713075638e-03 -1.889837323687970638e-03 -1.144467964768409729e-01 -2.772510647773742676e-01 -6.954399496316909790e-02 -2.066725343465805054e-01 2.311222851276397705e-01 3.697079718112945557e-01 5.865545943379402161e-02 -7.620613276958465576e-02 5.391282588243484497e-02 4.074194431304931641e-01 -2.825256064534187317e-02 5.770464614033699036e-02 -5.816274136304855347e-02
-8.101417124271392822e-02 -2.120353877544403076e-01 -9.480349719524383545e-02 9.592641890048980713e-02 -6.120702624320983887e-02 1.429772078990936279e-01 -1.744929403066635132e-01 -1.957437992095947266e-01 -2.578930184245109558e-02 -1.891406625509262085e-01 -5.602268502116203308e-02 -1.182344034314155579e-01 -9.414625912904739380e-02 -2.154127657413482666e-01 -1.422178149223327637e-01 -1.133491471409797668e-01 1.862233430147171021e-01 2.694244682788848877e-01 1.902673542499542236e-01 9.294246137142181396e-02 1.282463669776916504e-01 1.582119017839431763e-01 -1.297009456902742386e-02 2.897487878799438477e-01 3.521208167076110840e-01 9.954719245433807373e-02 -3.465329408645629883e-01 8.771622925996780396e-02 2.663655877113342285e-01 2.186191082000732422e-02 -4.267356172204017639e-02 2.877529561519622803e-01
2.881783246994018555e-01 -9.190897643566131592e-02 -2.499093711376190186e-01 -1.217681765556335449e-01 4.736752435564994812e-02 -1.363954395055770874e-01 3.299548476934432983e-02 -6.433859467506408691e-02 -2.090888470411300659e-01 9.399640560150146484e-02 -4.907815158367156982e-02 -4.667099937796592712e-02 4.832170903682708740e-02 -8.734698407351970673e-03 -1.314961761236190796e-01 1.517891585826873779e-01 5.946015566587448120e-02 2.460952103137969971e-01 2.819258570671081543e-01 1.188380196690559387e-01 2.814975678920745850e-01 -2.218638360500335693e-02 1.893499493598937988e-01 1.454520821571350098e-01 2.038374841213226318e-01 -9.394268691539764404e-02 -1.341963112354278564e-01 -6.338682770729064941e-02 5.740070343017578125e-01 -8.771329373121261597e-02 3.291469532996416092e-03 -3.506655991077423096e-02
-1.909064352512359619e-01 -1.753394156694412231e-01 4.377486929297447205e-02 9.291969239711761475e-02 -1.768251806497573853e-01 1.826565712690353394e-01 -9.862820804119110107e-02 -2.883624732494354248e-01 8.620984852313995361e-02 -6.215543672442436218e-02 -1.442175209522247314e-01 -1.588862687349319458e-01 -2.259984910488128662e-01 -2.146317213773727417e-01 -9.492786973714828491e-02 -5.782373994588851929e-02 1.704010069370269775e-01 2.407076507806777954e-01 1.890975981950759888e-01 2.517512999475002289e-02 1.152043640613555908e-01 1.264840960502624512e-01 -1.043707132339477539e-01 2.398863434791564941e-01 2.706688344478607178e-01 6.803061068058013916e-02 -4.105727076530456543e-01 4.441745206713676453e-02 1.812405586242675781e-01 3.948803246021270752e-02 -2.176801487803459167e-02 3.058143258094787598e-01
3.066784441471099854e-01 -3.047063648700714111e-01 -9.747023880481719971e-02 7.769880443811416626e-02 -2.680892348289489746e-01 9.799704700708389282e-02 -5.827299878001213074e-02 -6.040294538252055645e-04 2.400932013988494873e-01 7.571451365947723389e-02 -1.525762081146240234e-01 -1.349144428968429565e-01 3.270134702324867249e-02 -4.381781816482543945e-02 -7.222652435302734375e-02 1.925736963748931885e-01 -4.757589474320411682e-02 8.253692835569381714e-02 1.393895503133535385e-02 -1.679609417915344238e-01 -1.057900562882423401e-01 -5.461410805583000183e-02 -1.855393797159194946e-01 4.496411383152008057e-01 1.906431317329406738e-01 7.906935364007949829e-02 -6.975549459457397461e-02 -1.996369659900665283e-01 3.023058176040649414e-01 -2.597426772117614746e-01 -1.104587242007255554e-01 1.261463165283203125e-01
-2.056451141834259033e-01 -2.414979189634323120e-01 -2.962878048419952393e-01 1.172600090503692627e-01 -2.171627283096313477e-01 8.936062455177307129e-02 2.032408118247985840e-01 1.751724928617477417e-01 2.045929245650768280e-02 4.220690950751304626e-02 2.609323011711239815e-03 5.018476024270057678e-02 -1.297781169414520264e-01 -2.702549397945404053e-01 -7.694564759731292725e-02 -9.331045299768447876e-02 2.664767801761627197e-01 5.004543066024780273e-02 3.339235186576843262e-01 -4.012716934084892273e-02 -1.606688648462295532e-02 -3.280761465430259705e-02 1.931801289319992065e-01 2.935550510883331299e-01 1.611901819705963135e-01 4.098020121455192566e-02 -1.249040514230728149e-01 -3.168953582644462585e-02 3.731919229030609131e-01 1.567555069923400879e-01 9.554819017648696899e-02 1.810644865036010742e-01
[truncated: 3,267,158 more chars]
