# Supplementary material for: The Language of Innovation
Source: PLoS One. 2020 Apr 30;15(4):e0230107. doi: 10.1371/journal.pone.0230107 (PMC7194493; doi:10.1371/journal.pone.0230107)
Supplement: S28 File — (GZ) [file pone.0230107.s028.tar.gz › 2006-2010/V2Run_10_VS_4500_embeddings2006-2010ED32.txt]

-2.874060273170471191e-01 -4.446945339441299438e-02 -1.323032975196838379e-01 1.973383724689483643e-01 1.909490376710891724e-01 1.735913157463073730e-01 -2.652620375156402588e-01 -1.074595972895622253e-01 1.397060304880142212e-01 -1.250983327627182007e-01 8.589022606611251831e-02 -1.279888451099395752e-01 5.174175370484590530e-03 4.379728808999061584e-02 9.163205325603485107e-02 1.998544782400131226e-01 -2.591456472873687744e-01 2.396995900198817253e-03 2.382645159959793091e-01 -2.402029484510421753e-01 -5.380332097411155701e-02 2.142794877290725708e-01 1.964923441410064697e-01 2.013905048370361328e-01 -1.030472740530967712e-01 -1.393368691205978394e-01 1.457626968622207642e-01 3.322793841361999512e-01 6.119981035590171814e-02 3.230564892292022705e-01 -4.124806448817253113e-02 -1.419433504343032837e-01
1.953971534967422485e-01 2.000496238470077515e-01 -1.038102433085441589e-02 2.032565027475357056e-01 -1.820274293422698975e-01 9.834644943475723267e-02 -3.703405559062957764e-01 -1.011398881673812866e-01 7.913350127637386322e-04 -3.272760808467864990e-01 2.173035740852355957e-01 -1.139741539955139160e-01 4.506899416446685791e-02 2.457461208105087280e-01 -1.360643357038497925e-01 3.822141513228416443e-02 -3.595223724842071533e-01 -1.585874855518341064e-01 -4.193371161818504333e-02 1.608934998512268066e-01 -3.168493211269378662e-01 1.274712532758712769e-01 1.113368794322013855e-01 1.449447870254516602e-01 -1.253341734409332275e-01 1.466559320688247681e-01 -2.298670411109924316e-01 1.031118556857109070e-01 4.136889427900314331e-02 -6.272278726100921631e-02 2.459480240941047668e-02 -3.790690377354621887e-02
-2.490517050027847290e-01 -1.396936774253845215e-01 -7.628198713064193726e-02 2.588470578193664551e-01 -1.396403163671493530e-01 -1.035825163125991821e-01 -9.667544811964035034e-02 1.336614936590194702e-01 7.820643484592437744e-02 -2.164142727851867676e-01 1.242027357220649719e-01 2.670748531818389893e-01 5.969756841659545898e-02 1.306624710559844971e-01 -1.369201242923736572e-01 1.485748868435621262e-02 -4.529616832733154297e-01 1.887960433959960938e-01 2.396821528673171997e-01 -4.796289280056953430e-02 1.807934045791625977e-02 2.259371280670166016e-01 -2.686337009072303772e-02 2.372206151485443115e-01 -7.745039463043212891e-02 -2.702399194240570068e-01 5.793885141611099243e-02 1.044781357049942017e-01 8.457226306200027466e-02 -2.143187969923019409e-01 1.333682090044021606e-01 1.891510337591171265e-01
1.371613740921020508e-01 1.112992092967033386e-01 1.191239058971405029e-01 3.550674021244049072e-01 2.127869613468647003e-02 -1.540665328502655029e-01 -8.788441866636276245e-02 1.449375748634338379e-01 -3.292095148935914040e-03 -1.070558428764343262e-01 1.904652714729309082e-01 2.766122221946716309e-01 1.373045295476913452e-01 2.014268338680267334e-01 -1.770338863134384155e-01 5.547635629773139954e-02 -1.168645992875099182e-01 -3.247224539518356323e-02 1.982476860284805298e-01 -1.162892580032348633e-01 -2.497097551822662354e-01 4.606958925724029541e-01 1.043047755956649780e-01 4.315514862537384033e-02 -1.780631840229034424e-01 -1.747278422117233276e-01 -2.947971820831298828e-01 -5.483228340744972229e-02 -1.156404167413711548e-01 1.688722074031829834e-01 -4.568842425942420959e-02 -8.067393302917480469e-02
2.829372882843017578e-02 -3.480451554059982300e-02 -5.994860827922821045e-02 1.627607792615890503e-01 1.695640236139297485e-01 -6.887023150920867920e-02 -2.291322201490402222e-01 1.169786155223846436e-01 2.708362936973571777e-01 -2.182981222867965698e-01 -2.660595253109931946e-02 1.712818741798400879e-01 9.178464859724044800e-02 -1.830737739801406860e-01 1.048559397459030151e-01 1.143980994820594788e-01 -2.991189956665039062e-01 -1.369000673294067383e-01 1.064942255616188049e-01 1.056009903550148010e-01 1.039864197373390198e-01 3.061732053756713867e-01 2.601911425590515137e-01 2.480774223804473877e-01 -3.374361693859100342e-01 -2.471634596586227417e-01 -1.978411674499511719e-01 2.262696176767349243e-01 9.366832673549652100e-02 6.629516929388046265e-02 6.535668391734361649e-03 9.023105353116989136e-02
7.937409728765487671e-02 2.886395901441574097e-02 -1.773835718631744385e-01 3.229519724845886230e-01 1.193622499704360962e-01 1.607124656438827515e-01 -2.637153565883636475e-01 5.787646397948265076e-02 1.864047497510910034e-01 -1.751413792371749878e-01 2.587748169898986816e-01 2.712950855493545532e-02 7.530429214239120483e-02 -9.144929051399230957e-02 -1.195578500628471375e-01 2.120667397975921631e-01 -1.049466952681541443e-01 -1.680466234683990479e-01 2.608802318572998047e-01 -9.782624989748001099e-02 1.191298570483922958e-02 3.386934399604797363e-01 9.383834898471832275e-03 2.169991284608840942e-01 -1.193788647651672363e-01 6.988623645156621933e-03 -3.907301127910614014e-01 -3.989273682236671448e-02 2.175480425357818604e-01 9.543415158987045288e-02 1.052097529172897339e-01 -1.507688462734222412e-01
4.380813986063003540e-02 1.869052797555923462e-01 1.359639968723058701e-02 1.462271809577941895e-01 1.343827247619628906e-01 4.603288695216178894e-02 -1.086719706654548645e-01 -1.039263829588890076e-01 3.634394109249114990e-01 -2.414728999137878418e-01 1.367461383342742920e-01 2.097668796777725220e-01 1.381757855415344238e-01 -9.688826650381088257e-02 -1.773026734590530396e-01 8.613570034503936768e-02 -1.403956115245819092e-01 -1.786125451326370239e-01 3.039727210998535156e-01 2.192846685647964478e-02 -1.382787078619003296e-01 1.574226766824722290e-01 1.657133400440216064e-01 -2.739221602678298950e-02 -1.136284917593002319e-01 -1.879578083753585815e-01 -3.932486772537231445e-01 1.409693062305450439e-01 -7.813514769077301025e-02 -7.634266465902328491e-02 3.544648587703704834e-01 3.761141747236251831e-02
-1.574433967471122742e-02 1.196506991982460022e-01 -1.216822564601898193e-01 2.652991414070129395e-01 -2.385814189910888672e-01 1.160121783614158630e-01 -1.750616431236267090e-01 2.430078946053981781e-02 2.130186259746551514e-01 1.416782438755035400e-01 -4.401105269789695740e-02 -1.878502219915390015e-02 -3.026263415813446045e-02 1.519519984722137451e-01 -2.366742342710494995e-01 8.526244014501571655e-02 -1.439812183380126953e-01 6.214568763971328735e-02 1.756622642278671265e-01 1.457977443933486938e-01 -4.448117613792419434e-01 6.377036124467849731e-02 2.037751078605651855e-01 2.893496155738830566e-01 -3.913057148456573486e-01 -6.737055629491806030e-02 -6.276072561740875244e-02 1.632896065711975098e-01 1.575421914458274841e-02 1.747473180294036865e-01 1.204300895333290100e-01 7.855752110481262207e-02
-3.576190397143363953e-02 9.915259480476379395e-02 6.422258913516998291e-02 3.465043902397155762e-01 1.799252033233642578e-01 -1.896250396966934204e-01 -1.348814070224761963e-01 -2.047190628945827484e-02 2.795853316783905029e-01 -4.753659293055534363e-02 5.211757495999336243e-03 3.540298640727996826e-01 -7.163370400667190552e-02 2.045954763889312744e-02 -2.250639349222183228e-01 2.715675830841064453e-01 -2.013057321310043335e-01 1.994388923048973083e-02 1.006525382399559021e-02 4.420159012079238892e-02 -2.802350819110870361e-01 2.852596044540405273e-01 1.550752669572830200e-01 1.473103761672973633e-01 4.839561413973569870e-03 -7.360520958900451660e-02 -2.818309962749481201e-01 1.305823326110839844e-01 1.842673420906066895e-01 1.080888733267784119e-01 1.216102242469787598e-01 -1.761640459299087524e-01
-3.388314694166183472e-02 2.055256515741348267e-01 4.863007739186286926e-02 3.003514111042022705e-01 1.042994335293769836e-01 6.181975081562995911e-02 -3.531729280948638916e-01 9.074237942695617676e-02 3.045775592327117920e-01 -1.696027070283889771e-01 1.008551716804504395e-01 3.362050950527191162e-01 -9.526880085468292236e-02 -1.553284190595149994e-02 1.473914831876754761e-01 2.239154279232025146e-01 -7.532283663749694824e-02 -9.479243308305740356e-02 2.840395271778106689e-01 9.929285198450088501e-02 -2.385784499347209930e-02 8.514379709959030151e-02 3.102179765701293945e-01 4.756387695670127869e-02 -8.153963088989257812e-02 -1.758970469236373901e-01 -2.742085754871368408e-01 1.258378922939300537e-01 -1.446642279624938965e-01 -6.811153143644332886e-02 1.385527551174163818e-01 -7.457572221755981445e-02
2.635040506720542908e-02 -1.890010386705398560e-01 -6.575925648212432861e-02 1.156936958432197571e-01 1.984342038631439209e-01 -1.735446602106094360e-02 -3.611976653337478638e-02 -5.203421413898468018e-02 1.884959042072296143e-01 -1.587696969509124756e-01 2.628475427627563477e-01 1.472642868757247925e-01 1.470801327377557755e-02 1.932987421751022339e-01 -3.218083456158638000e-02 -4.240931570529937744e-02 -3.450289368629455566e-01 2.870473563671112061e-01 2.256271392107009888e-01 -7.287243753671646118e-02 -3.212380036711692810e-02 3.023774921894073486e-01 -9.847536683082580566e-02 1.808915287256240845e-01 -6.446569412946701050e-02 -3.284838199615478516e-01 3.953796997666358948e-02 3.483614325523376465e-01 -1.805106401443481445e-01 1.069459989666938782e-01 2.962280437350273132e-02 1.945218294858932495e-01
-2.028799988329410553e-02 2.742125280201435089e-02 9.076647460460662842e-02 2.015903592109680176e-01 5.772122740745544434e-02 6.726608425378799438e-02 -3.756029009819030762e-01 8.893302828073501587e-02 -2.198772728443145752e-01 -2.873880416154861450e-02 -3.143927827477455139e-02 6.588228791952133179e-02 -3.864006698131561279e-02 2.203517258167266846e-01 -2.065050601959228516e-01 2.375035136938095093e-01 -4.377005249261856079e-02 -5.515594407916069031e-02 2.697495818138122559e-01 5.091540142893791199e-02 -1.286199241876602173e-01 2.316157370805740356e-01 2.131070345640182495e-01 4.398110806941986084e-01 -1.877817511558532715e-01 3.970815241336822510e-02 -2.102990448474884033e-01 1.733288317918777466e-01 -5.707153305411338806e-02 -1.469940543174743652e-01 2.471043616533279419e-01 -5.594853311777114868e-02
1.224740669131278992e-01 2.321763485670089722e-01 2.235155552625656128e-02 2.441580593585968018e-01 1.224475502967834473e-01 5.174059420824050903e-02 -1.780548840761184692e-01 5.118421837687492371e-02 1.665066182613372803e-01 -3.451029360294342041e-01 2.100777477025985718e-01 2.332031279802322388e-01 -9.453658759593963623e-02 -1.093646064400672913e-01 1.118863970041275024e-01 1.855760216712951660e-01 -2.152904719114303589e-01 -1.666273474693298340e-01 3.150274753570556641e-01 1.305861622095108032e-01 -1.371861100196838379e-01 1.788203269243240356e-01 -5.629206076264381409e-02 2.168569117784500122e-01 -2.057123482227325439e-01 -2.329507172107696533e-01 -2.307887077331542969e-01 1.129309013485908508e-01 7.844826579093933105e-02 1.329438686370849609e-01 3.192106261849403381e-02 -1.641530692577362061e-01
-1.018849015235900879e-01 2.729078941047191620e-02 -3.076070249080657959e-01 1.706640124320983887e-01 1.309536695480346680e-01 -4.168316349387168884e-02 -2.965954542160034180e-01 2.201397903263568878e-02 1.567157208919525146e-01 -2.563562095165252686e-01 -1.678110063076019287e-01 1.088189333677291870e-02 5.577776208519935608e-02 2.672642171382904053e-01 2.840735949575901031e-02 -4.076702520251274109e-02 -3.771085739135742188e-01 1.295361071825027466e-01 1.329195499420166016e-01 -1.442395616322755814e-02 1.065450385212898254e-01 -9.764475375413894653e-02 5.890840291976928711e-02 2.834714353084564209e-01 -2.962728217244148254e-02 -2.216983735561370850e-01 -3.043870925903320312e-01 1.694927066564559937e-01 1.748415231704711914e-01 -9.735723584890365601e-02 1.025607660412788391e-01 -2.422112822532653809e-01
-6.475032866001129150e-02 7.147246599197387695e-02 -7.480639219284057617e-02 2.335705012083053589e-01 -3.625753521919250488e-01 1.022213920950889587e-01 -2.598903179168701172e-01 -1.615611910820007324e-01 -6.646638363599777222e-02 1.201604772359132767e-02 1.208135113120079041e-01 1.876744478940963745e-01 -6.217582523822784424e-02 6.232509016990661621e-02 8.190417662262916565e-03 6.225183606147766113e-02 -2.910810112953186035e-01 1.808958649635314941e-01 6.234557554125785828e-02 4.132907837629318237e-02 4.348389920778572559e-04 1.031034439802169800e-01 2.605486214160919189e-01 2.664091289043426514e-01 -3.605099618434906006e-01 -4.365937784314155579e-02 -2.495232671499252319e-01 2.742415368556976318e-01 -2.747081220149993896e-01 -6.578201055526733398e-02 -5.043156072497367859e-02 6.859190016984939575e-02
-7.815317064523696899e-02 9.851078689098358154e-02 3.481749072670936584e-02 3.844097256660461426e-02 2.172799855470657349e-01 1.870166659355163574e-01 -1.220576390624046326e-01 5.967513099312782288e-02 5.619420856237411499e-02 -3.432976901531219482e-01 9.998249262571334839e-02 1.320525538176298141e-02 2.255503386259078979e-01 2.069567888975143433e-01 1.976789720356464386e-02 -1.102604866027832031e-01 -3.771755993366241455e-01 2.942659556865692139e-01 2.431023716926574707e-01 -1.713985055685043335e-01 -4.810767248272895813e-02 2.778213918209075928e-01 -1.018475964665412903e-01 6.433542817831039429e-02 3.035309165716171265e-02 -2.437343299388885498e-01 -8.705197274684906006e-02 2.066406160593032837e-01 1.488727480173110962e-01 -2.865582108497619629e-01 3.438784927129745483e-02 1.265317499637603760e-01
9.237924590706825256e-03 -1.500113308429718018e-01 -7.952997088432312012e-02 1.846675425767898560e-01 2.487221173942089081e-02 -1.543393731117248535e-01 -2.540666162967681885e-01 -2.437956165522336960e-03 1.415015012025833130e-01 -1.955328136682510376e-01 -3.347863210365176201e-03 5.102157592773437500e-02 6.361367553472518921e-02 3.550647497177124023e-01 4.723239317536354065e-02 1.514984369277954102e-01 -4.140896201133728027e-01 -1.234559714794158936e-01 4.029347300529479980e-01 -1.082562282681465149e-01 -1.230909526348114014e-01 -8.326018229126930237e-03 2.921560034155845642e-02 -5.950413178652524948e-04 9.579472243785858154e-02 -4.505422115325927734e-01 -9.078615158796310425e-02 1.605122238397598267e-01 -2.391165681183338165e-02 -6.523493677377700806e-02 -4.637569189071655273e-02 4.251148924231529236e-02
-1.752031445503234863e-01 2.404877543449401855e-01 9.534481167793273926e-02 2.494913339614868164e-01 -7.212410867214202881e-02 1.117935776710510254e-01 7.385770976543426514e-02 -1.707172095775604248e-01 3.247096762061119080e-02 -1.812162548303604126e-01 6.321808695793151855e-02 2.673438787460327148e-01 7.336648553609848022e-02 -7.631102204322814941e-02 -5.544691160321235657e-02 5.219601839780807495e-02 -1.459461450576782227e-01 1.300627738237380981e-01 2.683485448360443115e-01 1.182898283004760742e-01 -1.623252406716346741e-02 4.238180816173553467e-01 3.226202130317687988e-01 2.281683832406997681e-01 -5.671502649784088135e-02 -2.376817464828491211e-01 -2.383109331130981445e-01 7.583589851856231689e-02 -1.109760403633117676e-01 5.362075939774513245e-02 2.257632464170455933e-01 -1.131552904844284058e-01
-1.084701046347618103e-01 1.367529332637786865e-01 2.008071541786193848e-01 2.873386740684509277e-01 -7.666666060686111450e-02 1.391672790050506592e-01 -2.710309028625488281e-01 1.059053540229797363e-01 -2.637985050678253174e-01 -7.983032613992691040e-02 2.233520597219467163e-01 7.064741849899291992e-02 2.187281474471092224e-02 3.374789059162139893e-01 -1.158293485641479492e-01 9.678353369235992432e-02 -1.981659978628158569e-01 -7.221592962741851807e-02 2.484075874090194702e-01 -3.785593435168266296e-02 -8.061554282903671265e-02 2.064017057418823242e-01 2.401977479457855225e-01 1.003866568207740784e-01 -2.909428477287292480e-01 -1.178790181875228882e-01 -2.083380073308944702e-01 1.310801059007644653e-01 5.919247400015592575e-03 -1.419688314199447632e-01 -2.002754956483840942e-01 -1.574977636337280273e-01
-1.900506019592285156e-01 1.651371121406555176e-01 2.255717217922210693e-01 2.244280874729156494e-01 5.322622135281562805e-02 2.016290128231048584e-01 -1.239729374647140503e-01 2.826077491044998169e-02 2.168580442667007446e-01 -1.445024907588958740e-01 1.296738386154174805e-01 9.331092238426208496e-02 1.044555827975273132e-01 -9.826437383890151978e-02 2.752538584172725677e-02 4.212972521781921387e-01 -2.706457078456878662e-01 -8.056559413671493530e-02 2.622835338115692139e-01 1.485691368579864502e-01 -1.321260780096054077e-01 3.156541287899017334e-01 1.601280272006988525e-01 -3.198009356856346130e-02 1.049298942089080811e-01 -1.474920511245727539e-01 -6.257096678018569946e-02 2.114064842462539673e-01 -7.051273714751005173e-03 3.604570403695106506e-02 2.106143236160278320e-01 -2.049750536680221558e-01
7.058625668287277222e-02 1.163630932569503784e-01 8.621089905500411987e-02 2.418853193521499634e-01 -7.200593501329421997e-02 2.277792394161224365e-01 -2.544711530208587646e-01 1.635869443416595459e-01 3.187025487422943115e-01 -3.189350962638854980e-01 4.688695818185806274e-02 2.395989298820495605e-01 -7.674715667963027954e-02 -3.912567347288131714e-02 -5.732269957661628723e-02 -5.420407652854919434e-02 -7.438144087791442871e-02 1.318541318178176880e-01 6.609156727790832520e-02 1.590064465999603271e-01 -2.344177663326263428e-01 3.635687828063964844e-01 -1.708036661148071289e-02 1.131523475050926208e-01 -2.522895932197570801e-01 -1.155128777027130127e-01 -8.328715711832046509e-02 -1.058676559478044510e-02 1.313336193561553955e-01 2.470814734697341919e-01 1.899242550134658813e-01 -1.979914605617523193e-01
1.360158920288085938e-01 1.185282170772552490e-01 -1.070963442325592041e-01 2.105297595262527466e-01 -9.936406463384628296e-02 1.250820420682430267e-02 -1.805084645748138428e-01 -2.701845169067382812e-01 1.070509701967239380e-01 -3.205076456069946289e-01 8.596713840961456299e-02 1.737133860588073730e-01 1.161553636193275452e-01 -1.900468617677688599e-01 -5.366367101669311523e-02 3.544165492057800293e-01 -1.511039733886718750e-01 -7.985860854387283325e-02 1.375559568405151367e-01 -1.310593336820602417e-01 -2.552214264869689941e-01 3.354258835315704346e-01 3.160238265991210938e-01 1.025145947933197021e-01 3.593277186155319214e-02 -1.629545688629150391e-01 -1.895493566989898682e-01 -1.101875752210617065e-01 -1.647545397281646729e-02 9.069317579269409180e-02 1.629909425973892212e-01 -4.333640262484550476e-02
1.147552654147148132e-01 2.423657849431037903e-02 -1.617156863212585449e-01 1.812375499866902828e-03 5.820192769169807434e-02 -3.015183657407760620e-02 -3.094950616359710693e-01 1.593133900314569473e-03 1.532105952501296997e-01 -1.720456779003143311e-01 9.802032262086868286e-02 2.678562700748443604e-01 1.804546266794204712e-01 4.641618728637695312e-01 7.235711067914962769e-02 -9.704197198152542114e-02 -4.086906611919403076e-01 -6.131228059530258179e-02 3.510028719902038574e-01 1.265162974596023560e-02 -1.129433885216712952e-02 9.966015815734863281e-02 -6.090830266475677490e-02 1.024378389120101929e-01 6.645133346319198608e-02 -1.880437135696411133e-01 -8.899249136447906494e-02 4.939070343971252441e-02 1.444924920797348022e-01 -9.359429776668548584e-02 1.809102892875671387e-01 -1.788740605115890503e-01
1.366727948188781738e-01 3.350098431110382080e-01 -1.301723718643188477e-01 1.427771244198083878e-02 1.994371116161346436e-01 -7.592390477657318115e-02 -1.657911390066146851e-01 2.688669562339782715e-01 6.312434375286102295e-02 -3.406592309474945068e-01 8.062025904655456543e-02 3.302597403526306152e-01 -1.607659272849559784e-02 -9.528145939111709595e-02 -5.486792325973510742e-02 2.676251828670501709e-01 -1.689521968364715576e-01 -1.956211179494857788e-01 3.483403325080871582e-01 -2.085575163364410400e-01 2.635644376277923584e-02 1.764906793832778931e-01 2.130319476127624512e-01 3.331681340932846069e-02 -1.694414168596267700e-01 -2.794111892580986023e-02 -7.744282484054565430e-02 5.542320013046264648e-02 9.383112192153930664e-02 -6.970977783203125000e-02 1.532764583826065063e-01 3.668504208326339722e-02
-1.462542861700057983e-01 -7.272651791572570801e-02 -3.262799084186553955e-01 2.644443809986114502e-01 1.475419998168945312e-01 4.258753359317779541e-02 -1.707147061824798584e-01 1.020661368966102600e-01 -2.279380410909652710e-01 -7.314383983612060547e-02 -7.686066627502441406e-02 9.645602852106094360e-02 -1.609845161437988281e-01 -1.916850544512271881e-02 -2.289320230484008789e-01 2.661033868789672852e-01 -2.525306642055511475e-01 1.157561969012022018e-02 1.103643998503684998e-01 4.571205750107765198e-02 -4.791463315486907959e-01 3.114170730113983154e-01 1.587882190942764282e-01 -8.362799882888793945e-02 -9.344767034053802490e-02 -7.901510596275329590e-02 -2.021808177232742310e-01 7.547452300786972046e-02 -3.673391416668891907e-02 1.055443752557039261e-02 1.086706966161727905e-01 -1.532070571556687355e-03
-1.135864481329917908e-01 -1.901895701885223389e-01 5.788746103644371033e-02 1.908609122037887573e-01 2.135010622441768646e-02 -3.879395499825477600e-02 -1.022174656391143799e-01 1.529558449983596802e-01 5.939377844333648682e-02 -6.366110593080520630e-02 2.376955002546310425e-01 1.778396368026733398e-01 2.071437835693359375e-01 1.660367995500564575e-01 1.654125899076461792e-01 -2.657998204231262207e-01 -1.014480143785476685e-01 1.975560337305068970e-01 3.473050296306610107e-01 -3.497901558876037598e-01 -3.181500434875488281e-01 -3.933263570070266724e-02 6.313737481832504272e-02 5.478876829147338867e-02 6.640703976154327393e-02 -1.606317311525344849e-01 6.659298390150070190e-02 3.078643679618835449e-01 -1.221119686961174011e-01 -2.025610581040382385e-02 2.328331917524337769e-01 1.006936430931091309e-01
-1.778359264135360718e-01 -1.805080473423004150e-01 1.269101910293102264e-02 1.542334556579589844e-01 3.580894321203231812e-02 5.889691039919853210e-02 -1.997212171554565430e-01 1.107763350009918213e-01 1.665041893720626831e-01 -2.938963770866394043e-01 4.549911618232727051e-02 2.448319941759109497e-01 8.297387510538101196e-03 2.173544019460678101e-01 -2.846754789352416992e-01 -2.954721637070178986e-02 -5.117565393447875977e-01 2.518256902694702148e-01 3.329985737800598145e-01 -1.345076560974121094e-01 -8.600402623414993286e-02 1.012584641575813293e-01 -3.532826900482177734e-03 -2.462501451373100281e-02 7.691068202257156372e-02 -9.060536324977874756e-02 -2.665942907333374023e-02 1.333282291889190674e-01 1.712862402200698853e-01 -1.587936282157897949e-02 1.194283440709114075e-01 -2.384500205516815186e-02
-9.090901352465152740e-03 2.576631903648376465e-01 -7.806353271007537842e-02 2.192508578300476074e-01 1.089552715420722961e-01 3.963452950119972229e-02 -3.452516794204711914e-01 -4.681874811649322510e-02 1.649019867181777954e-01 -2.964476943016052246e-01 1.445150077342987061e-01 2.452913522720336914e-01 1.576567739248275757e-01 -4.537433385848999023e-02 -4.332992807030677795e-02 1.619264632463455200e-01 -1.098823100328445435e-01 -1.926776394248008728e-02 2.705999314785003662e-01 4.038534313440322876e-02 -5.260862526483833790e-04 1.243348643183708191e-01 2.740724980831146240e-01 2.645267844200134277e-01 -7.030955702066421509e-02 -2.081209719181060791e-01 -3.394267857074737549e-01 5.133320391178131104e-02 -3.044152259826660156e-02 2.749588489532470703e-01 2.517751418054103851e-02 4.768976196646690369e-02
-1.149488613009452820e-02 1.907755285501480103e-01 -2.566580474376678467e-02 1.894841492176055908e-01 1.170259490609169006e-01 2.763833105564117432e-02 -3.998441100120544434e-01 2.929971320554614067e-03 3.183574676513671875e-01 -2.504073083400726318e-01 2.285437881946563721e-01 2.126571983098983765e-01 4.543077945709228516e-02 -2.082850635051727295e-01 -2.277233302593231201e-01 1.607329696416854858e-01 -2.132602035999298096e-01 -4.610859230160713196e-02 2.220216542482376099e-01 9.511180967092514038e-02 7.374680787324905396e-02 9.612552821636199951e-02 1.372860670089721680e-01 2.075106650590896606e-01 -3.338373601436614990e-01 -1.505935937166213989e-01 -1.771578192710876465e-01 1.351671991869807243e-03 7.687063422054052353e-03 3.119786083698272705e-02 3.682879731059074402e-02 -1.322208791971206665e-01
-6.687622517347335815e-02 1.187255084514617920e-01 -1.234457492828369141e-01 2.997283339500427246e-01 7.480216026306152344e-02 1.804455071687698364e-01 -2.698723226785659790e-02 7.239639014005661011e-02 4.358847141265869141e-01 -2.219591140747070312e-01 1.788406968116760254e-01 2.701255083084106445e-01 1.597617380321025848e-02 -4.603746160864830017e-02 -3.206563368439674377e-02 4.083505272865295410e-01 -1.621845811605453491e-01 3.617189452052116394e-02 1.759615689516067505e-01 8.787237852811813354e-02 -2.308085188269615173e-02 1.927984505891799927e-01 9.283302724361419678e-02 -7.210984826087951660e-03 5.442624166607856750e-02 -2.618671357631683350e-01 -1.807304620742797852e-01 1.682228147983551025e-01 -6.911238282918930054e-02 -1.014991104602813721e-01 1.715620309114456177e-01 -1.678777486085891724e-01
-7.072277367115020752e-02 2.267721444368362427e-01 -5.360973626375198364e-02 2.221973538398742676e-01 1.265781223773956299e-01 -3.234668821096420288e-02 -1.708758622407913208e-01 -1.996974050998687744e-01 3.432656824588775635e-02 -4.138572216033935547e-01 1.961725503206253052e-01 1.281305253505706787e-01 1.111521795392036438e-01 -1.012579053640365601e-01 -4.763972014188766479e-02 7.061950117349624634e-02 3.970279172062873840e-02 5.926889367401599884e-03 1.225102022290229797e-01 1.255043894052505493e-01 -1.280616968870162964e-01 3.905818760395050049e-01 4.067970216274261475e-01 1.191963851451873779e-01 -2.661741971969604492e-01 2.928679622709751129e-02 -2.812166213989257812e-01 -4.953625798225402832e-02 3.963772207498550415e-02 1.055940464138984680e-01 -6.163709331303834915e-04 -3.126103803515434265e-02
6.227632984519004822e-02 -1.852438300848007202e-01 -1.816350966691970825e-01 1.013140752911567688e-01 -3.349957615137100220e-02 8.127734065055847168e-02 -1.225695684552192688e-01 3.267604410648345947e-01 1.436373293399810791e-01 -1.452552229166030884e-01 -1.677294820547103882e-01 9.816516190767288208e-02 -1.174265742301940918e-01 2.340767532587051392e-01 7.990261912345886230e-02 -9.596733003854751587e-02 -1.383021026849746704e-01 -1.601538211107254028e-01 3.422504365444183350e-01 -1.186149567365646362e-01 -1.299254745244979858e-01 1.635622978210449219e-01 2.386631369590759277e-01 2.337503582239151001e-01 -1.790840625762939453e-01 -5.155672878026962280e-02 -2.113783061504364014e-01 2.203961312770843506e-01 1.115400120615959167e-01 -1.340540796518325806e-01 2.115499824285507202e-01 -3.016412854194641113e-01
-1.460875421762466431e-01 6.605555862188339233e-02 -1.479960978031158447e-01 1.195008829236030579e-01 -1.097223833203315735e-01 1.993878632783889771e-01 -1.115240231156349182e-01 3.921417891979217529e-02 -8.470050990581512451e-03 -3.003465831279754639e-01 1.195837259292602539e-01 6.176194176077842712e-02 -1.526455860584974289e-02 2.362419106066226959e-02 -3.773427009582519531e-01 1.685319095849990845e-02 -1.355309486389160156e-01 -2.691202163696289062e-01 1.365389525890350342e-01 -2.466492913663387299e-02 -1.952015906572341919e-01 4.633184075355529785e-01 1.811013221740722656e-01 2.251816391944885254e-01 -2.414699196815490723e-01 -3.376831859350204468e-02 -8.246566355228424072e-02 7.819636911153793335e-02 -1.273961961269378662e-01 1.825710386037826538e-01 2.281676977872848511e-01 -1.346234604716300964e-02
-1.262167394161224365e-01 -2.459500283002853394e-01 -2.826207689940929413e-02 7.907504588365554810e-02 -1.025950442999601364e-02 -1.873784884810447693e-02 -1.478489339351654053e-01 -1.418682634830474854e-01 8.615314215421676636e-02 -2.758474051952362061e-01 1.670762151479721069e-01 8.329831063747406006e-02 -5.724639818072319031e-02 8.918493986129760742e-02 2.436382696032524109e-02 3.504461050033569336e-02 -4.353922605514526367e-01 1.430592983961105347e-01 4.679686129093170166e-01 -1.556914150714874268e-01 2.088445797562599182e-02 1.103823632001876831e-01 4.811887815594673157e-02 2.132440954446792603e-01 8.569185435771942139e-02 -2.921103239059448242e-01 -1.878421194851398468e-02 1.958739161491394043e-01 1.762725412845611572e-01 -1.791557222604751587e-01 1.199797168374061584e-01 -1.415393948554992676e-01
1.934854984283447266e-01 2.070008367300033569e-01 -7.765050232410430908e-02 1.630445420742034912e-01 9.555538743734359741e-02 -8.532783389091491699e-02 -1.573300957679748535e-01 1.794019043445587158e-01 2.814708948135375977e-01 -2.893116325139999390e-02 -4.155484959483146667e-02 3.297617435455322266e-01 -4.710525274276733398e-02 4.882008954882621765e-02 -8.509780466556549072e-02 1.221371218562126160e-01 -2.672513425350189209e-01 6.244605407118797302e-02 2.093000411987304688e-01 -8.969575166702270508e-02 -3.577883169054985046e-02 2.234130203723907471e-01 -3.822359940386377275e-05 4.792842268943786621e-01 -2.333029210567474365e-01 -5.428573116660118103e-02 -1.926986724138259888e-01 7.762067764997482300e-02 8.303305949084460735e-04 3.781450912356376648e-02 2.577057182788848877e-01 -1.414149552583694458e-01
1.361364033073186874e-02 1.935093700885772705e-01 -1.129111498594284058e-01 1.870795637369155884e-01 -1.204771026968955994e-01 1.829000115394592285e-01 -2.000983953475952148e-01 1.362507697194814682e-02 6.016905605792999268e-02 1.965823471546173096e-01 5.668509379029273987e-02 5.809988453984260559e-02 -1.775784790515899658e-01 2.130967974662780762e-01 -1.657231301069259644e-01 -1.458874791860580444e-01 -2.805882394313812256e-01 -1.048300489783287048e-01 1.612396836280822754e-01 -1.224074289202690125e-01 -4.670482873916625977e-01 3.030695617198944092e-01 3.079586923122406006e-01 1.779098361730575562e-01 8.221820741891860962e-02 3.699447587132453918e-02 -5.284099653363227844e-02 1.726396679878234863e-01 7.563348859548568726e-02 1.830236017704010010e-01 -5.431380495429039001e-02 4.259156808257102966e-02
7.903491705656051636e-02 4.176948592066764832e-02 -2.228934131562709808e-02 -1.095003038644790649e-01 -8.176556974649429321e-02 -2.731091976165771484e-01 1.013098936527967453e-02 9.814999252557754517e-02 2.142194211483001709e-01 -2.204288989305496216e-01 2.442338764667510986e-01 1.880795881152153015e-02 4.358954355120658875e-02 4.895462468266487122e-02 -1.285757403820753098e-02 2.236355096101760864e-01 -4.546070098876953125e-01 4.510593041777610779e-02 2.115989476442337036e-01 -6.364702433347702026e-02 -2.087169438600540161e-01 2.151746749877929688e-01 2.745560929179191589e-02 2.935531437397003174e-01 -1.055705994367599487e-01 -2.378107160329818726e-01 -2.207300513982772827e-01 4.335251823067665100e-02 2.261705100536346436e-01 1.432154029607772827e-01 -3.278925642371177673e-02 -2.328032404184341431e-01
-2.481391429901123047e-01 7.771810889244079590e-02 1.120824888348579407e-01 2.142582237720489502e-01 1.062560901045799255e-01 -4.570916295051574707e-02 4.019576311111450195e-02 -9.832191467285156250e-02 2.306540161371231079e-01 -3.304062783718109131e-01 1.626645028591156006e-01 -4.306807741522789001e-02 5.395330116152763367e-02 2.905805110931396484e-01 4.647136852145195007e-02 -1.784295737743377686e-01 -3.109741806983947754e-01 3.153074085712432861e-01 4.025359451770782471e-01 2.638287656009197235e-02 -9.674009680747985840e-02 2.480571903288364410e-02 4.341850802302360535e-02 1.462603658437728882e-01 -8.348115533590316772e-02 -7.580375671386718750e-02 -2.555889487266540527e-01 1.195421144366264343e-01 2.557772397994995117e-02 7.871574163436889648e-02 1.033403426408767700e-01 1.877747029066085815e-01
-1.805328391492366791e-02 -6.016967073082923889e-02 -3.762231171131134033e-01 4.667302221059799194e-02 -6.045619025826454163e-02 -1.869318932294845581e-01 -2.262147963047027588e-01 4.510337114334106445e-02 9.794668853282928467e-02 -7.792414724826812744e-02 2.144897580146789551e-01 -5.272172391414642334e-02 -1.180899962782859802e-01 2.811732888221740723e-01 2.094642370939254761e-01 -2.324905060231685638e-02 -1.283724308013916016e-01 1.487925350666046143e-01 1.045139208436012268e-01 7.212650775909423828e-02 -3.491168618202209473e-01 -1.506879627704620361e-01 7.589517533779144287e-02 1.317974627017974854e-01 -1.870127916336059570e-01 -2.987784743309020996e-01 -2.481286972761154175e-02 1.337703764438629150e-01 -1.085094362497329712e-01 -1.215690895915031433e-01 4.062015414237976074e-01 4.341613873839378357e-02
4.219119623303413391e-02 3.826285302639007568e-01 -1.989751495420932770e-02 2.453029602766036987e-01 1.557413339614868164e-01 -6.166960299015045166e-02 -3.228168934583663940e-02 1.545009911060333252e-01 2.633365094661712646e-01 -3.075363934040069580e-01 3.070105612277984619e-01 2.852485775947570801e-01 -4.672743007540702820e-02 -4.701310023665428162e-02 7.837861776351928711e-02 6.046769395470619202e-02 -1.401502937078475952e-01 -1.573131419718265533e-02 1.277344673871994019e-01 -1.456739753484725952e-01 7.824696600437164307e-02 1.263935863971710205e-01 3.357729613780975342e-01 1.680391132831573486e-01 -7.817900925874710083e-02 -1.601316928863525391e-01 -1.226788684725761414e-01 2.862192988395690918e-01 1.865182220935821533e-01 -2.084130048751831055e-02 -8.548524230718612671e-03 -2.688696375116705894e-03
-1.257407069206237793e-01 -2.683604061603546143e-01 -1.734768003225326538e-01 2.397519350051879883e-01 4.986824095249176025e-02 5.085961893200874329e-02 -6.350725889205932617e-02 4.040658101439476013e-02 2.093903869390487671e-01 -3.697309792041778564e-01 8.578804880380630493e-02 1.267616450786590576e-01 3.710940852761268616e-02 1.791955232620239258e-01 -2.133789807558059692e-01 6.445167958736419678e-02 -4.007028341293334961e-01 1.773190945386886597e-01 3.784985840320587158e-01 -1.051944196224212646e-01 -7.886908203363418579e-02 1.345233023166656494e-01 -1.643707454204559326e-01 -5.935102328658103943e-02 -2.365290373563766479e-02 -6.912583112716674805e-02 -4.822275042533874512e-02 1.908897310495376587e-01 1.642835587263107300e-01 -7.472174614667892456e-02 2.200273275375366211e-01 2.086908556520938873e-02
-2.207848429679870605e-01 -1.381451189517974854e-01 -3.400306031107902527e-02 2.272099554538726807e-01 3.591838851571083069e-02 6.395767442882061005e-03 -1.706056445837020874e-01 1.850257515907287598e-01 1.113099306821823120e-01 -2.308900952339172363e-01 2.033147662878036499e-01 1.950262784957885742e-01 -1.498759072273969650e-02 2.918685972690582275e-01 -1.956338137388229370e-01 3.205255791544914246e-02 -4.819025397300720215e-01 3.417494595050811768e-01 3.135432302951812744e-01 -1.947193890810012817e-01 -1.819970831274986267e-02 1.087441369891166687e-01 -4.396021366119384766e-02 4.769187793135643005e-02 1.029549464583396912e-01 -8.203671872615814209e-02 1.498265657573938370e-02 9.061051160097122192e-02 4.499069601297378540e-02 -2.448859997093677521e-02 1.021019890904426575e-01 -6.714773178100585938e-02
-8.899472653865814209e-02 3.283931612968444824e-01 -6.251753866672515869e-02 1.459297090768814087e-01 -4.673678427934646606e-03 -1.777296140789985657e-02 -1.999737620353698730e-01 1.526630669832229614e-01 4.798926413059234619e-01 -2.424479275941848755e-01 1.089224815368652344e-01 1.241643205285072327e-01 -1.980055496096611023e-02 -1.816061437129974365e-01 -2.796052396297454834e-02 1.539225429296493530e-01 -1.456611007452011108e-01 -1.437090337276458740e-01 2.841838300228118896e-01 -2.911090552806854248e-01 9.833627194166183472e-02 1.965712010860443115e-01 1.298132389783859253e-01 1.120870783925056458e-01 -1.026359945535659790e-01 -2.053288519382476807e-01 -8.666321635246276855e-02 1.858375966548919678e-01 1.151588000357151031e-02 1.899538338184356689e-01 1.040601078420877457e-02 7.093647122383117676e-02
-2.303028665482997894e-02 6.731501966714859009e-02 -9.169236570596694946e-02 7.077988237142562866e-02 -1.288739498704671860e-02 -6.437786668539047241e-02 -2.528928518295288086e-01 1.424824595451354980e-01 1.792825162410736084e-01 -3.107101619243621826e-01 -3.631387650966644287e-02 1.357834488153457642e-01 -6.670089066028594971e-02 -1.262350827455520630e-01 -4.332997649908065796e-02 1.931879967451095581e-01 -3.803395628929138184e-01 -1.352867633104324341e-01 1.486296057701110840e-01 -1.590843647718429565e-01 2.032761424779891968e-01 2.994497306644916534e-02 1.513544321060180664e-01 2.329168170690536499e-01 -2.205420732498168945e-01 -1.194539591670036316e-01 -1.631286591291427612e-01 4.164154231548309326e-01 1.214282512664794922e-01 1.795878410339355469e-01 1.092299446463584900e-02 -2.125086635351181030e-01
-4.537289962172508240e-02 1.964126527309417725e-01 2.280775085091590881e-02 1.188060417771339417e-01 4.304129257798194885e-02 9.848812967538833618e-02 -1.523860543966293335e-01 -4.437667131423950195e-02 -1.669182479381561279e-01 -1.396860331296920776e-01 1.196877360343933105e-01 5.299076810479164124e-02 8.613461977802217007e-04 5.600626766681671143e-02 6.422512978315353394e-02 1.065436750650405884e-01 -2.229393422603607178e-01 -2.601277232170104980e-01 3.103964030742645264e-01 -2.957018837332725525e-02 1.116239093244075775e-02 7.871847599744796753e-02 2.328127324581146240e-01 -5.825362354516983032e-02 -3.756801187992095947e-01 -2.025229632854461670e-01 -4.866682589054107666e-01 2.249474674463272095e-01 1.115639954805374146e-01 7.393074035644531250e-02 1.108963489532470703e-01 -2.157550454139709473e-01
-1.109015047550201416e-01 -1.789143979549407959e-01 -1.206157878041267395e-01 3.142818510532379150e-01 3.121200576424598694e-02 4.854208230972290039e-02 -2.225477844476699829e-01 9.476004540920257568e-02 7.862349599599838257e-02 -3.261288702487945557e-01 1.978938281536102295e-01 1.141187250614166260e-01 -1.644378178752958775e-03 2.527190446853637695e-01 -1.291181892156600952e-01 -1.406778097152709961e-01 -3.960269093513488770e-01 2.274887263774871826e-01 2.583079338073730469e-01 -8.887210488319396973e-02 -5.109070613980293274e-02 2.109738886356353760e-01 -6.547870486974716187e-02 2.173391431570053101e-01 1.145271584391593933e-01 -2.212500870227813721e-01 -4.277038387954235077e-03 1.958891935646533966e-02 1.385741680860519409e-01 -1.404816210269927979e-01 1.765506416559219360e-01 -3.227768838405609131e-02
-2.083414942026138306e-01 8.114853501319885254e-02 -1.189482808113098145e-01 1.567976474761962891e-01 1.408516615629196167e-01 7.340341061353683472e-02 -1.851466894149780273e-01 -4.259592667222023010e-02 -1.037717089056968689e-01 8.039373904466629028e-02 1.142680048942565918e-01 -9.596107900142669678e-02 -7.476708292961120605e-02 2.464212328195571899e-01 -2.081504091620445251e-02 2.067785896360874176e-02 -1.326133161783218384e-01 9.852769970893859863e-02 -3.598579019308090210e-02 3.238351270556449890e-02 -1.931702345609664917e-01 1.348077654838562012e-01 3.405275046825408936e-01 3.017471730709075928e-01 -1.545579433441162109e-01 -1.661659404635429382e-02 -4.637511372566223145e-01 3.742520511150360107e-01 1.918342411518096924e-01 1.622336804866790771e-01 -3.477008314803242683e-03 9.337808936834335327e-02
1.154693290591239929e-01 2.891568243503570557e-01 8.032999001443386078e-03 2.671251595020294189e-01 6.078779324889183044e-02 9.678520262241363525e-02 -3.478449583053588867e-01 2.689318731427192688e-02 2.376712113618850708e-01 -2.899284958839416504e-01 1.472333632409572601e-02 3.777932524681091309e-01 1.155624464154243469e-01 -1.455696672201156616e-01 -5.174794048070907593e-02 1.339303255081176758e-01 -2.216964960098266602e-01 1.488539576530456543e-01 1.641078591346740723e-01 -1.271618306636810303e-01 -3.225901722908020020e-02 1.465378105640411377e-01 -1.742813736200332642e-02 1.392760276794433594e-01 -8.903013914823532104e-02 -1.512000113725662231e-01 -3.470872640609741211e-01 1.661465018987655640e-01 1.474932581186294556e-01 7.766712922602891922e-03 -2.714418806135654449e-02 -1.283139083534479141e-02
-1.310482770204544067e-01 -1.230587065219879150e-01 -7.712642103433609009e-02 2.406204491853713989e-01 -1.321259234100580215e-02 3.254017233848571777e-02 -2.537919580936431885e-01 1.531248986721038818e-01 1.911047399044036865e-01 -1.592504680156707764e-01 9.648042917251586914e-02 9.169857203960418701e-02 1.356974393129348755e-01 1.898713707923889160e-01 -2.748176455497741699e-01 -8.547296375036239624e-02 -3.905835151672363281e-01 3.827254474163055420e-01 3.279938697814941406e-01 -2.004717141389846802e-01 -1.124559622257947922e-02 1.486073583364486694e-01 -2.459543012082576752e-02 2.325048446655273438e-01 6.413641571998596191e-02 -1.676887720823287964e-01 4.029799252748489380e-02 1.126682236790657043e-01 6.189244985580444336e-02 -7.252490520477294922e-02 1.357013881206512451e-01 1.083180028945207596e-02
-1.258122175931930542e-01 5.814757570624351501e-02 -2.941656708717346191e-01 1.308101415634155273e-01 -2.984455823898315430e-01 5.755741521716117859e-02 -2.243602871894836426e-01 -4.023558646440505981e-02 6.609660387039184570e-02 -3.887344896793365479e-01 8.024713397026062012e-02 -1.462985724210739136e-01 -1.366194628644734621e-04 -2.569695934653282166e-03 1.092885732650756836e-01 9.919152408838272095e-02 -6.280679255723953247e-03 9.663175791501998901e-02 -1.444119680672883987e-02 6.854216754436492920e-02 -1.036059409379959106e-01 8.828739821910858154e-02 3.578682541847229004e-01 -2.816577814519405365e-02 -9.775715321302413940e-02 -5.477281659841537476e-02 -1.952647566795349121e-01 2.544002830982208252e-01 3.145771622657775879e-01 1.116747260093688965e-01 3.727104663848876953e-01 -1.636223867535591125e-02
-7.432471215724945068e-02 -1.167036071419715881e-01 -1.061495020985603333e-01 1.866627782583236694e-01 -3.888023644685745239e-02 1.033400595188140869e-01 -1.771700829267501831e-01 -8.896519988775253296e-02 2.680006623268127441e-01 -2.302303910255432129e-01 1.389779746532440186e-01 1.186145991086959839e-01 -5.847695842385292053e-02 1.508838236331939697e-01 7.527113705873489380e-02 -1.346739083528518677e-01 -5.564015507698059082e-01 2.491893619298934937e-01 2.889945507049560547e-01 -9.965272247791290283e-02 -1.115119457244873047e-01 5.854127928614616394e-02 -2.435498535633087158e-01 1.962754428386688232e-01 -5.621651653200387955e-03 -1.359785050153732300e-01 -7.349393516778945923e-02 1.760215312242507935e-01 2.516077086329460144e-02 -9.878566116094589233e-02 1.701087653636932373e-01 4.453096911311149597e-02
-8.515810966491699219e-02 3.705648481845855713e-01 -2.027835696935653687e-01 -6.996911019086837769e-03 -1.134862378239631653e-01 1.173924282193183899e-01 -2.198172509670257568e-01 -1.290309876203536987e-01 -4.251310229301452637e-02 -2.583423443138599396e-02 7.781577855348587036e-02 -1.277890503406524658e-01 3.913017921149730682e-03 2.211153656244277954e-01 5.960398167371749878e-02 1.630843803286552429e-02 -2.182456254959106445e-01 1.755822002887725830e-01 2.208199054002761841e-01 -1.854268461465835571e-01 -3.172868490219116211e-01 5.441300868988037109e-01 2.543767355382442474e-02 1.567391753196716309e-01 -2.680638432502746582e-02 1.883235387504100800e-02 -1.369948983192443848e-01 -3.331760317087173462e-02 1.939007081091403961e-02 -1.366053670644760132e-01 -4.781930148601531982e-02 1.385744661092758179e-01
3.278291225433349609e-02 3.947129547595977783e-01 9.505725651979446411e-02 2.762144207954406738e-01 7.753799110651016235e-02 -1.047851219773292542e-01 -3.133639693260192871e-01 -1.464226543903350830e-01 2.148671746253967285e-01 -3.091109097003936768e-01 -6.386531144380569458e-02 1.945718526840209961e-01 1.112701743841171265e-01 -2.344758063554763794e-02 -8.811998367309570312e-02 1.782500892877578735e-01 2.024614997208118439e-02 -4.105154797434806824e-02 3.549278974533081055e-01 6.967393308877944946e-02 1.690829731523990631e-02 2.421678453683853149e-01 6.175710260868072510e-02 2.774489820003509521e-01 -2.541621029376983643e-01 -8.626859635114669800e-02 -1.135039702057838440e-01 1.224760189652442932e-01 1.070403829216957092e-01 -2.945482498034834862e-03 1.465024054050445557e-02 -2.816151268780231476e-02
1.340683847665786743e-01 3.382228612899780273e-01 -1.545625459402799606e-02 2.921984195709228516e-01 1.655512899160385132e-01 -8.648751303553581238e-03 -1.730649173259735107e-01 -4.445160552859306335e-02 3.820844590663909912e-01 -1.494396179914474487e-01 1.510903239250183105e-01 1.210628971457481384e-01 1.976375877857208252e-01 -8.267208933830261230e-03 1.019265204668045044e-01 2.155142426490783691e-01 -2.706520557403564453e-01 1.604416072368621826e-01 2.914190888404846191e-01 1.264214515686035156e-01 3.928844630718231201e-02 1.622166037559509277e-01 1.220173984766006470e-01 9.530846774578094482e-02 -1.162008345127105713e-01 -3.897863999009132385e-02 -2.547959089279174805e-01 -4.114672169089317322e-02 1.105864197015762329e-01 1.753623038530349731e-01 2.099107801914215088e-01 -2.054523862898349762e-02
-1.388558447360992432e-01 6.970337778329849243e-02 2.898077480494976044e-02 1.717262268066406250e-01 -1.031878516077995300e-01 8.979246020317077637e-02 -2.537706792354583740e-01 -4.561114311218261719e-02 -1.063305363059043884e-01 -2.512633800506591797e-01 2.255996167659759521e-01 -9.388145804405212402e-02 -1.771682500839233398e-01 -2.396622747182846069e-01 -6.270348094403743744e-03 2.533905804157257080e-01 -2.062192652374505997e-03 2.096277922391891479e-01 3.398762345314025879e-01 3.773551061749458313e-02 -1.724016964435577393e-01 3.248918652534484863e-01 8.493034541606903076e-02 5.137327313423156738e-02 -3.318727910518646240e-01 4.627741873264312744e-02 -3.283820748329162598e-01 -8.714748173952102661e-02 -9.442165493965148926e-02 5.708842352032661438e-02 -1.074169762432575226e-02 -1.646255999803543091e-01
-2.025539875030517578e-01 -1.698369830846786499e-01 3.046219469979405403e-03 1.813343465328216553e-01 1.413920521736145020e-01 -5.917882919311523438e-02 -2.532740235328674316e-01 1.288897842168807983e-01 2.363197654485702515e-01 -2.606235146522521973e-01 9.851613640785217285e-02 8.054461330175399780e-02 5.153408274054527283e-02 1.745408177375793457e-01 -1.785069108009338379e-01 -6.009129434823989868e-02 -4.630438685417175293e-01 3.574903607368469238e-01 2.829152047634124756e-01 -5.508269742131233215e-02 -4.626986384391784668e-02 1.137629151344299316e-01 3.692338615655899048e-02 1.675413697957992554e-01 -1.656724372878670692e-03 -1.338893175125122070e-01 1.531292200088500977e-01 1.813212782144546509e-01 -1.735054329037666321e-02 -1.196468472480773926e-01 1.101486906409263611e-01 1.166896522045135498e-01
1.832983493804931641e-01 1.101335957646369934e-01 -1.605320870876312256e-01 2.320751249790191650e-01 -5.640295147895812988e-02 2.856733500957489014e-01 -6.202161777764558792e-03 -2.877988517284393311e-01 1.217487454414367676e-01 -1.072215214371681213e-01 2.442212849855422974e-01 3.836195170879364014e-01 -8.542729169130325317e-02 -6.474774330854415894e-02 -2.050985209643840790e-02 -2.033749222755432129e-01 -1.408893615007400513e-01 -2.151872217655181885e-02 5.304775387048721313e-02 -8.366815000772476196e-02 -3.623054623603820801e-01 1.754530668258666992e-01 1.597390323877334595e-02 8.062177151441574097e-02 -2.649838626384735107e-01 1.293337643146514893e-01 -3.819908574223518372e-02 2.622143030166625977e-01 1.959149688482284546e-01 2.611869201064109802e-02 3.031858801841735840e-02 -1.565622836351394653e-01
-4.319106787443161011e-02 -1.941972523927688599e-01 -6.380701065063476562e-02 1.053373888134956360e-01 1.077669672667980194e-02 -1.082144081592559814e-01 -2.374051958322525024e-01 2.230893261730670929e-02 1.166337504982948303e-01 -4.378544911742210388e-02 1.085373759269714355e-01 6.908707320690155029e-02 1.735190898180007935e-01 2.366171181201934814e-01 2.543078362941741943e-01 7.797770202159881592e-02 -5.724239349365234375e-01 -1.281015109270811081e-02 2.070417404174804688e-01 -1.919384598731994629e-01 -4.180490225553512573e-02 1.228964328765869141e-01 2.203219197690486908e-02 8.519031107425689697e-02 1.833601742982864380e-01 -1.796133220195770264e-01 -1.838756799697875977e-01 3.082916438579559326e-01 1.865490376949310303e-01 -3.443801775574684143e-02 1.573016941547393799e-01 6.762559060007333755e-03
-7.097475975751876831e-02 4.225504770874977112e-02 -1.130272373557090759e-01 3.715521693229675293e-01 -3.724760608747601509e-03 1.674084961414337158e-01 -2.479876279830932617e-01 1.510242074728012085e-01 -6.457810848951339722e-02 -1.559966951608657837e-01 -1.532391645014286041e-02 2.999243438243865967e-01 -3.827190026640892029e-02 -1.549756973981857300e-01 -2.460932731628417969e-01 1.052252799272537231e-01 -7.533185929059982300e-02 -7.829180359840393066e-02 2.741262018680572510e-01 -1.449190825223922729e-01 -1.510026305913925171e-02 4.064565002918243408e-01 1.784128248691558838e-01 1.857794821262359619e-01 -1.481524109840393066e-01 -1.782660335302352905e-01 -1.073582768440246582e-01 6.828561425209045410e-02 1.350039839744567871e-01 2.475330680608749390e-01 7.302864640951156616e-02 -1.404079198837280273e-01
-1.523007154464721680e-01 -1.960411816835403442e-01 -2.205670624971389771e-01 2.408554852008819580e-01 1.001623868942260742e-01 2.331295609474182129e-02 -2.486849427223205566e-01 2.539070248603820801e-01 1.558959335088729858e-01 -3.508579134941101074e-01 1.093890443444252014e-01 1.150516122579574585e-01 -1.257735490798950195e-02 1.444341540336608887e-01 -5.297904834151268005e-02 -6.096580252051353455e-02 -3.825295567512512207e-01 3.884224891662597656e-01 3.297796547412872314e-01 -1.374643743038177490e-01 1.336646452546119690e-02 1.209937036037445068e-01 4.402802139520645142e-02 1.035615950822830200e-01 4.193674027919769287e-02 -1.331466734409332275e-01 2.495922893285751343e-02 5.907606333494186401e-02 2.942294999957084656e-02 -1.960200257599353790e-02 8.347982913255691528e-02 1.025652661919593811e-01
-8.782594650983810425e-02 1.066278740763664246e-01 -2.724079191684722900e-01 2.023673988878726959e-02 -8.661731332540512085e-02 1.705636829137802124e-01 -1.450089663267135620e-01 -1.699299216270446777e-01 -3.541765362024307251e-02 -1.668198406696319580e-01 3.587803617119789124e-02 1.674752384424209595e-01 -1.470194607973098755e-01 1.858098357915878296e-01 6.851568818092346191e-03 9.953082352876663208e-02 -2.400583028793334961e-01 9.923628717660903931e-02 4.173543751239776611e-01 8.368027210235595703e-02 -3.578526079654693604e-01 2.673618197441101074e-01 1.020937785506248474e-01 -5.257510021328926086e-02 -1.608961075544357300e-01 7.501845806837081909e-02 -2.050047963857650757e-01 1.887989342212677002e-01 1.648557186126708984e-01 -2.234317064285278320e-01 4.158316180109977722e-02 2.142073959112167358e-01
-4.904116317629814148e-02 -9.829788655042648315e-02 -3.566227108240127563e-02 2.650463581085205078e-01 2.160945683717727661e-01 -5.172752961516380310e-02 -4.395035281777381897e-02 9.365930408239364624e-02 9.778370708227157593e-02 -1.083676218986511230e-01 -2.535683475434780121e-02 2.359035611152648926e-02 -2.330304309725761414e-02 4.747153818607330322e-02 3.026545420289039612e-02 -5.503118038177490234e-02 -4.129098057746887207e-01 1.850225180387496948e-01 4.865380823612213135e-01 -1.910327523946762085e-01 3.017335012555122375e-02 1.485746800899505615e-01 -2.099897861480712891e-01 1.688216328620910645e-01 -7.984174042940139771e-02 -2.038449794054031372e-01 -5.131072178483009338e-02 2.732295393943786621e-01 -3.112066164612770081e-02 -2.598600685596466064e-01 2.405101209878921509e-01 4.485051706433296204e-02
-6.172090396285057068e-02 5.760014057159423828e-02 -5.959031730890274048e-02 -2.847333252429962158e-02 -9.831633418798446655e-02 1.004936248064041138e-01 -2.338217645883560181e-01 -5.522724241018295288e-02 -2.700217533856630325e-03 -2.312784455716609955e-02 3.580462634563446045e-01 -7.265868131071329117e-03 7.365990895777940750e-03 -9.088348597288131714e-02 -2.304544299840927124e-01 2.303956821560859680e-02 -2.123226821422576904e-01 2.698554992675781250e-01 1.880622208118438721e-01 -8.972126245498657227e-02 -3.263401985168457031e-02 2.159844338893890381e-01 3.468163311481475830e-01 -1.068474911153316498e-02 -2.149578332901000977e-01 -1.343324631452560425e-01 -4.749271571636199951e-01 -1.409235298633575439e-01 -1.393840555101633072e-02 4.007237777113914490e-02 2.687501609325408936e-01 -8.457409590482711792e-02
2.471350878477096558e-02 1.138716563582420349e-01 9.790724515914916992e-02 2.503381073474884033e-01 9.045114740729331970e-03 -2.219015173614025116e-02 -2.809557616710662842e-01 1.806012168526649475e-02 2.294574379920959473e-01 -2.042361497879028320e-01 1.962122023105621338e-01 3.020025193691253662e-01 1.643446832895278931e-01 -6.972420215606689453e-02 1.215112060308456421e-01 8.546110987663269043e-02 -3.905194625258445740e-02 -1.475449204444885254e-01 3.317618370056152344e-01 2.199012488126754761e-01 -7.602853327989578247e-02 6.502215284854173660e-03 9.950514882802963257e-02 1.788117289543151855e-01 -2.186306715011596680e-01 -5.824162811040878296e-02 -2.722592055797576904e-01 4.277355670928955078e-01 -1.426066854037344456e-03 6.706672161817550659e-02 1.101777702569961548e-01 -4.467784240841865540e-02
-1.430703699588775635e-01 1.307082027196884155e-01 -3.830755874514579773e-02 2.392644137144088745e-01 2.022950723767280579e-02 6.451237946748733521e-02 -4.925177246332168579e-02 -4.509722441434860229e-02 2.074254304170608521e-01 -2.705630064010620117e-01 1.528157740831375122e-01 2.183358818292617798e-01 1.490246057510375977e-01 8.835181593894958496e-03 1.729109436273574829e-01 3.268738090991973877e-01 -1.258303523063659668e-01 -3.469914570450782776e-02 2.996475398540496826e-01 1.482000350952148438e-01 -1.977943480014801025e-01 2.976829409599304199e-01 2.403037995100021362e-01 3.708799928426742554e-02 1.456945091485977173e-01 -2.600792944431304932e-01 -2.167376577854156494e-01 9.597026556730270386e-02 1.071729138493537903e-01 -5.202023684978485107e-02 2.638355195522308350e-01 -6.255595386028289795e-02
-2.924156934022903442e-02 5.927842576056718826e-03 -7.687131315469741821e-02 3.336426317691802979e-01 -2.366965562105178833e-01 2.986494898796081543e-01 -3.270473778247833252e-01 1.779812872409820557e-01 1.035785451531410217e-01 5.317347496747970581e-02 9.640012681484222412e-02 2.088965475559234619e-01 6.274865567684173584e-02 3.831941187381744385e-01 -1.196410804986953735e-01 1.371677666902542114e-01 1.131736673414707184e-02 -1.094093322753906250e-01 8.852279186248779297e-02 2.897576987743377686e-02 -2.669017910957336426e-01 1.156639754772186279e-01 1.304847598075866699e-01 1.817502975463867188e-01 -2.276165932416915894e-01 -2.750494480133056641e-01 -9.517023712396621704e-02 1.023940220475196838e-01 2.556263096630573273e-02 -9.602671861648559570e-02 1.863152347505092621e-02 1.869882792234420776e-01
-8.873310685157775879e-02 3.133222833275794983e-02 -2.420714944601058960e-01 8.239619433879852295e-03 -1.731271445751190186e-01 2.632536590099334717e-01 -2.688294053077697754e-01 -7.794364541769027710e-02 9.733087569475173950e-02 -1.240567639470100403e-01 2.162216417491436005e-02 5.070994049310684204e-02 -1.401369720697402954e-01 1.975633054971694946e-01 5.136837810277938843e-02 -7.540073990821838379e-02 -1.365689337253570557e-01 6.716022640466690063e-02 4.785786867141723633e-01 5.532988160848617554e-02 -2.154163718223571777e-01 4.020423591136932373e-01 7.368934899568557739e-02 4.714950174093246460e-02 -1.749668717384338379e-01 -1.171528473496437073e-01 -5.418376252055168152e-02 5.861835926771163940e-02 1.194528117775917053e-02 -1.058706641197204590e-01 -6.731440313160419464e-03 3.562297821044921875e-01
-1.441651023924350739e-02 1.280779838562011719e-01 -1.003042086958885193e-01 1.449290215969085693e-01 1.297521293163299561e-01 2.653805613517761230e-01 -2.744228541851043701e-01 -1.704264134168624878e-01 2.281848490238189697e-01 -8.074080944061279297e-02 -2.628279291093349457e-02 2.155817598104476929e-01 5.413494631648063660e-02 1.441951394081115723e-01 -3.044619783759117126e-02 -2.929074764251708984e-01 3.909317404031753540e-02 1.912553012371063232e-01 1.689052283763885498e-01 3.806617856025695801e-02 -2.703869938850402832e-01 2.392021864652633667e-01 1.350687444210052490e-01 2.498307377099990845e-01 -2.296315580606460571e-01 -1.785236746072769165e-01 -2.578366100788116455e-01 -1.047614365816116333e-01 2.403418570756912231e-01 -3.457893058657646179e-02 -1.387870460748672485e-01 -1.586210578680038452e-01
1.410550028085708618e-01 6.843937188386917114e-02 3.669500350952148438e-02 3.166670501232147217e-01 -1.666657030582427979e-01 6.908646225929260254e-02 -1.306656002998352051e-01 7.743062824010848999e-02 -4.958741556038148701e-05 2.376051060855388641e-02 9.659907966852188110e-02 -7.489678263664245605e-02 -2.973594963550567627e-01 2.606869637966156006e-01 -9.351908229291439056e-03 -1.943149268627166748e-01 -3.086822330951690674e-01 -9.757145494222640991e-02 4.109014570713043213e-01 6.124303489923477173e-02 -1.314971596002578735e-01 3.059578239917755127e-01 -5.282037332653999329e-02 2.593978345394134521e-01 -3.317728638648986816e-01 1.213584467768669128e-02 -6.624932587146759033e-02 1.230413243174552917e-01 3.232875466346740723e-02 9.949915856122970581e-02 9.011211991310119629e-02 -3.543160483241081238e-02
-3.825874626636505127e-02 -1.746844500303268433e-01 -2.168172411620616913e-02 2.777406573295593262e-01 9.725946933031082153e-02 -4.211418330669403076e-02 -1.713949590921401978e-01 -1.067289412021636963e-01 7.913904637098312378e-02 -1.409872621297836304e-01 4.958499222993850708e-02 3.137745857238769531e-01 6.039406731724739075e-02 3.186807334423065186e-01 6.378675252199172974e-02 -1.137165501713752747e-01 -4.773859083652496338e-01 -8.903179317712783813e-02 2.697046399116516113e-01 -1.397871822118759155e-01 -1.504309475421905518e-01 3.480384498834609985e-02 1.253254115581512451e-01 7.506717741489410400e-02 1.330561190843582153e-01 -1.952721923589706421e-01 8.013537153601646423e-03 2.873752713203430176e-01 8.400844782590866089e-02 -2.201093584299087524e-01 1.478329747915267944e-01 -4.613923374563455582e-03
1.550662666559219360e-01 1.940313726663589478e-01 1.426863390952348709e-02 2.780557572841644287e-01 -4.457148537039756775e-02 -8.071700483560562134e-02 -4.115188717842102051e-01 -3.503879904747009277e-02 2.295893430709838867e-01 -2.716672718524932861e-01 1.582770347595214844e-01 3.624554872512817383e-01 -6.933133304119110107e-02 -8.204469084739685059e-02 -9.751386940479278564e-02 2.781066484749317169e-02 -2.629196941852569580e-01 -1.851862221956253052e-01 1.481226980686187744e-01 -4.359330516308546066e-03 1.905876696109771729e-01 7.362822443246841431e-02 1.280111819505691528e-01 1.620526909828186035e-01 -4.594370350241661072e-02 -7.185528427362442017e-02 -1.714946180582046509e-01 2.614368498325347900e-01 7.513508945703506470e-02 1.116995587944984436e-01 2.087889909744262695e-01 -2.069919742643833160e-02
-4.037041217088699341e-02 -1.051549762487411499e-01 -3.068002462387084961e-01 3.226562216877937317e-02 1.151815205812454224e-01 -3.788495063781738281e-02 -1.026596575975418091e-01 -3.575914725661277771e-02 1.984040588140487671e-01 -2.583999559283256531e-02 1.763726919889450073e-01 -1.119052618741989136e-01 -3.285894989967346191e-01 3.031220436096191406e-01 1.591010540723800659e-01 1.014030426740646362e-01 -1.928929239511489868e-01 5.199663341045379639e-03 9.228631108999252319e-02 -2.415235787630081177e-01 -1.017733290791511536e-02 1.777482032775878906e-01 -3.532725572586059570e-02 -1.075388938188552856e-01 -4.028514921665191650e-01 -3.916673362255096436e-01 -3.753271698951721191e-02 1.060409545898437500e-01 -1.494487375020980835e-01 -4.562810435891151428e-02 1.449024379253387451e-01 -1.554297804832458496e-01
-1.267770528793334961e-01 -1.324931085109710693e-01 4.234471172094345093e-02 2.488656938076019287e-01 1.755519509315490723e-01 -2.214548736810684204e-02 -1.509620845317840576e-01 -8.677652478218078613e-02 5.607977882027626038e-02 -2.794746160507202148e-01 1.347204893827438354e-01 1.495898962020874023e-01 1.388681381940841675e-01 1.986934244632720947e-01 -1.188725158572196960e-01 -2.896648086607456207e-02 -4.348739385604858398e-01 3.951303958892822266e-01 3.389550745487213135e-01 -4.855469241738319397e-02 -1.683720350265502930e-01 1.277848929166793823e-01 -1.246748715639114380e-01 1.721535325050354004e-01 -8.962500840425491333e-02 -1.516871303319931030e-01 1.372051090002059937e-01 -2.680938877165317535e-02 1.262153536081314087e-01 -5.951005592942237854e-02 8.784690499305725098e-02 1.240227892994880676e-01
-1.498728841543197632e-01 1.069137081503868103e-01 -3.494781255722045898e-01 4.125851690769195557e-01 -1.712452769279479980e-01 1.448189020156860352e-01 -1.918763071298599243e-01 -3.116018325090408325e-02 4.783837497234344482e-02 -8.414970338344573975e-02 1.235567405819892883e-02 -3.423541039228439331e-02 -8.471354958601295948e-04 -5.726039409637451172e-02 -1.471041589975357056e-01 6.356418132781982422e-02 -1.053161695599555969e-01 4.018307849764823914e-02 -2.558583393692970276e-02 -9.510854631662368774e-02 -2.099888212978839874e-02 4.327872097492218018e-01 2.725113034248352051e-01 3.225015103816986084e-01 -2.135791927576065063e-01 -5.230072513222694397e-02 -2.347781360149383545e-01 1.017363667488098145e-01 -2.979318425059318542e-02 1.662999838590621948e-01 -5.803093686699867249e-02 1.088670045137405396e-01
1.005867794156074524e-01 2.556163966655731201e-01 -7.445971667766571045e-02 5.765614658594131470e-02 -6.737533956766128540e-02 -2.149513214826583862e-01 -2.444570958614349365e-01 1.941071897745132446e-01 -1.324502974748611450e-01 -3.477419912815093994e-01 6.432637572288513184e-03 -7.965400815010070801e-02 1.173003166913986206e-01 -2.129583805799484253e-02 -8.267740905284881592e-02 3.294175863265991211e-01 5.334022454917430878e-03 1.734639853239059448e-01 3.808148950338363647e-02 3.950826823711395264e-03 -9.134619683027267456e-02 1.904157996177673340e-01 2.285371571779251099e-01 -1.120414957404136658e-02 -1.526713073253631592e-01 -2.514839172363281250e-01 -2.677685022354125977e-01 1.996779590845108032e-01 -1.350827664136886597e-01 -2.025609649717807770e-02 3.764854073524475098e-01 7.753571122884750366e-02
8.313442766666412354e-02 1.759854704141616821e-01 -3.232506290078163147e-02 9.739988297224044800e-02 -4.188432097434997559e-01 9.364102035760879517e-02 -3.356494605541229248e-01 -1.125174537301063538e-01 6.939657777547836304e-02 -3.350892663002014160e-02 2.329978942871093750e-01 2.023687819018959999e-03 -1.641809046268463135e-01 2.261456698179244995e-01 8.125585317611694336e-02 -1.547750085592269897e-02 -1.819154173135757446e-01 1.768341809511184692e-01 2.563399374485015869e-01 5.684198439121246338e-02 -1.877172589302062988e-01 9.495552629232406616e-02 3.544988632202148438e-01 1.914291679859161377e-01 -1.930813938379287720e-01 1.872082054615020752e-01 -1.845204979181289673e-01 -7.084424793720245361e-02 -6.925053894519805908e-02 -1.031219959259033203e-01 8.671517670154571533e-02 -1.505994051694869995e-01
2.027397304773330688e-01 2.278303653001785278e-01 -2.768254578113555908e-01 2.661288678646087646e-01 -4.305920377373695374e-02 -1.493024677038192749e-01 -1.161410585045814514e-01 1.348115950822830200e-01 2.677107453346252441e-01 1.039834618568420410e-01 -1.235703472048044205e-03 1.890925168991088867e-01 -2.262052893638610840e-02 -1.187345609068870544e-01 4.304796457290649414e-02 2.511116676032543182e-03 -1.299273073673248291e-01 -1.295552104711532593e-01 2.023626118898391724e-02 -1.284419298171997070e-01 -1.093883439898490906e-02 3.836567401885986328e-01 2.195034176111221313e-01 3.645194321870803833e-02 2.170424908399581909e-02 -3.739860653877258301e-01 -7.537828385829925537e-02 2.127620279788970947e-01 -2.257574908435344696e-02 2.750332280993461609e-02 3.513149917125701904e-01 -7.514651864767074585e-02
-2.151155024766921997e-01 -2.500977516174316406e-01 -9.649670869112014771e-02 1.863936185836791992e-01 1.395853757858276367e-01 7.090348750352859497e-02 -2.435110658407211304e-01 1.074752360582351685e-01 1.245523765683174133e-01 -1.943408101797103882e-01 1.106997579336166382e-01 1.886327564716339111e-01 3.581176698207855225e-02 9.588934481143951416e-02 -1.965775638818740845e-01 -1.063212156295776367e-01 -4.590316712856292725e-01 3.710432946681976318e-01 2.907190322875976562e-01 -1.051755398511886597e-01 -7.932432927191257477e-03 1.010881960391998291e-01 3.698974847793579102e-03 1.430487930774688721e-01 -6.509926170110702515e-02 -2.739198207855224609e-01 -3.028695471584796906e-02 7.175856083631515503e-02 5.715018510818481445e-02 -1.046537011861801147e-01 1.176191940903663635e-01 4.592593759298324585e-02
6.875914335250854492e-02 -1.970285922288894653e-02 -1.507419943809509277e-01 2.861664593219757080e-01 -3.071362525224685669e-02 2.287795692682266235e-01 -1.562382131814956665e-01 1.024177744984626770e-01 -2.478857338428497314e-01 1.336077153682708740e-01 1.965246796607971191e-01 1.899724304676055908e-01 -1.760010719299316406e-01 2.070115357637405396e-01 3.588367719203233719e-03 3.883722051978111267e-02 -2.037777006626129150e-01 5.410568416118621826e-02 4.055644571781158447e-02 1.992160081863403320e-01 -3.345138728618621826e-01 1.980250328779220581e-01 1.969577670097351074e-01 2.377953082323074341e-01 -2.663987874984741211e-01 -4.911952465772628784e-02 -1.845731884241104126e-01 2.113194018602371216e-01 -1.519869565963745117e-01 -1.459301114082336426e-01 1.995632201433181763e-01 6.451892107725143433e-02
3.086448311805725098e-01 1.083549037575721741e-01 -8.711979538202285767e-02 2.068598866462707520e-01 1.910044550895690918e-01 6.239064782857894897e-02 -2.449318766593933105e-01 1.996386200189590454e-01 2.404788434505462646e-01 -3.331410512328147888e-02 5.960709229111671448e-02 3.541778922080993652e-01 -6.745492666959762573e-02 8.715423941612243652e-02 -4.461214318871498108e-02 2.120127826929092407e-01 -3.066407144069671631e-01 3.299039229750633240e-02 7.641682773828506470e-02 -9.220491349697113037e-02 -8.161082118749618530e-02 2.804031074047088623e-01 -9.107231162488460541e-03 3.833427131175994873e-01 -9.625860303640365601e-02 6.231312640011310577e-03 -1.128196045756340027e-01 1.116032004356384277e-01 6.039864383637905121e-03 6.597843021154403687e-02 1.942558437585830688e-01 -1.923062205314636230e-01
-3.338934853672981262e-02 -1.944282203912734985e-01 -8.895426243543624878e-02 2.100499123334884644e-01 2.305183000862598419e-02 -1.435763388872146606e-01 -1.988794952630996704e-01 -1.263199001550674438e-01 -2.444951608777046204e-02 -2.193548828363418579e-01 4.236233606934547424e-02 -5.292448401451110840e-02 1.269155740737915039e-01 3.026758134365081787e-01 -2.380392886698246002e-02 8.528712391853332520e-02 -3.101566135883331299e-01 -1.019707471132278442e-01 2.287102788686752319e-01 -2.778941988945007324e-01 6.278064846992492676e-02 1.314178854227066040e-01 1.167892068624496460e-01 7.458999752998352051e-02 1.175596788525581360e-01 -3.166460692882537842e-01 9.079050272703170776e-02 2.188353687524795532e-01 8.967507630586624146e-03 -1.986881643533706665e-01 4.143781363964080811e-01 -7.413062453269958496e-02
-2.300881547853350639e-03 -1.721135973930358887e-01 -1.101347133517265320e-01 5.819745361804962158e-02 1.063485071063041687e-01 -1.048333421349525452e-01 -2.554416954517364502e-01 -1.147100701928138733e-01 -3.653896227478981018e-02 -2.361136525869369507e-01 1.667772531509399414e-01 1.631766110658645630e-01 -2.075817901641130447e-03 1.410382688045501709e-01 -1.897192001342773438e-01 -5.177060887217521667e-02 -6.145835518836975098e-01 -1.636652834713459015e-02 3.742787241935729980e-01 -6.843880563974380493e-02 -5.007757246494293213e-02 5.283946916460990906e-02 -3.680744022130966187e-02 1.420926302671432495e-01 4.247338324785232544e-02 -8.894434571266174316e-02 -9.638048708438873291e-02 2.871695160865783691e-01 1.831313222646713257e-02 -1.762920916080474854e-01 4.742682445794343948e-03 3.935549408197402954e-02
-1.993045061826705933e-01 1.823656558990478516e-01 -7.013000547885894775e-02 3.528998196125030518e-01 2.529667019844055176e-01 -1.591477096080780029e-01 -7.949272543191909790e-02 5.843291431665420532e-02 -9.457152336835861206e-02 7.300005108118057251e-02 2.430167645215988159e-01 -4.878433421254158020e-02 -1.508656740188598633e-01 8.601429313421249390e-02 1.165710017085075378e-01 2.262739930301904678e-03 1.129779517650604248e-01 1.034874022006988525e-01 3.002909719944000244e-01 -1.135906428098678589e-01 -1.641565263271331787e-01 3.839131593704223633e-01 7.449223101139068604e-02 -2.717680111527442932e-02 9.883873909711837769e-02 1.713087595999240875e-02 -3.048267066478729248e-01 1.905232220888137817e-01 1.856637746095657349e-01 -3.015639781951904297e-01 7.268535345792770386e-02 4.354449361562728882e-02
9.493876248598098755e-02 1.056481823325157166e-01 4.002096131443977356e-02 8.679104596376419067e-02 -4.112035036087036133e-02 -1.138141676783561707e-01 7.513533532619476318e-02 1.416351646184921265e-01 8.211181499063968658e-03 -7.818817347288131714e-02 1.404783129692077637e-01 9.965695440769195557e-02 -1.171062290668487549e-01 -4.403145611286163330e-02 1.025608927011489868e-02 -4.916124418377876282e-02 -5.137442350387573242e-01 4.055177271366119385e-01 1.010000333189964294e-01 -3.984847664833068848e-01 -1.936718076467514038e-01 1.677502840757369995e-01 9.291902929544448853e-02 1.213200688362121582e-01 -9.032644331455230713e-02 -5.701933056116104126e-02 -6.567358225584030151e-02 9.013409167528152466e-02 8.394147455692291260e-02 -2.882217764854431152e-01 1.211002245545387268e-01 -2.476254254579544067e-01
-8.263003081083297729e-02 1.808076053857803345e-01 -1.722927093505859375e-01 3.446052372455596924e-01 -3.696401789784431458e-02 1.349115222692489624e-01 -1.452135890722274780e-01 2.253828644752502441e-01 -5.525953695178031921e-02 8.253059536218643188e-02 -8.289120160043239594e-03 -4.854103177785873413e-02 -1.566723138093948364e-01 8.805293589830398560e-02 -2.830119729042053223e-01 1.817725598812103271e-01 -3.657166063785552979e-01 6.467203795909881592e-02 1.396867930889129639e-01 -4.575667157769203186e-02 -2.219009101390838623e-01 3.686323165893554688e-01 1.334019154310226440e-01 -8.905334770679473877e-02 -2.091315686702728271e-01 -1.365063190460205078e-01 -1.902009248733520508e-01 4.248507320880889893e-02 -2.678938210010528564e-01 1.028868407011032104e-01 9.862285107374191284e-02 6.392463576048612595e-03
1.397892087697982788e-01 2.530733346939086914e-01 -1.751160621643066406e-01 3.566002249717712402e-01 3.303790837526321411e-02 1.836019754409790039e-01 -2.228652089834213257e-01 -1.255008727312088013e-01 1.637977957725524902e-01 -1.702993661165237427e-01 4.761203378438949585e-02 4.110372662544250488e-01 4.104805365204811096e-02 -1.312890946865081787e-01 1.308977156877517700e-01 -4.290306940674781799e-02 -7.420888170599937439e-03 1.841215938329696655e-01 1.061110422015190125e-01 1.133984550833702087e-01 -1.595543324947357178e-01 2.762971222400665283e-01 4.156867042183876038e-02 3.314549028873443604e-01 -2.876398861408233643e-01 -5.136859789490699768e-02 5.227117985486984253e-02 5.788340047001838684e-02 3.155019879341125488e-02 -5.051803216338157654e-02 1.039517447352409363e-01 -1.270504146814346313e-01
9.871409088373184204e-02 2.581477463245391846e-01 2.211281470954418182e-02 3.961399197578430176e-02 7.641385495662689209e-02 -1.139828041195869446e-01 -3.797533214092254639e-01 2.121884226799011230e-01 1.613093912601470947e-01 -2.546073794364929199e-01 2.786441147327423096e-01 -7.424005120992660522e-02 5.128863081336021423e-02 -1.501648128032684326e-01 1.561755985021591187e-01 2.414362579584121704e-01 -1.379455029964447021e-01 -1.809636950492858887e-01 -4.455148801207542419e-02 -1.340554356575012207e-01 -1.536954492330551147e-01 2.089668065309524536e-01 2.366157472133636475e-01 1.115411669015884399e-01 -2.136172205209732056e-01 -8.717911690473556519e-02 -1.746155470609664917e-01 2.029302120208740234e-01 -2.835678495466709137e-02 1.986307054758071899e-01 -3.396373987197875977e-02 -2.405437231063842773e-01
-2.373841702938079834e-01 -1.684687882661819458e-01 -5.598880350589752197e-02 3.375557065010070801e-01 6.856422126293182373e-02 6.087835133075714111e-02 -1.266068071126937866e-01 1.470639184117317200e-02 1.912024021148681641e-01 -2.748009860515594482e-01 4.951850324869155884e-02 1.701876074075698853e-01 8.760746568441390991e-02 2.143719941377639771e-01 -9.110040962696075439e-02 1.316120773553848267e-01 -4.382844269275665283e-01 2.527132332324981689e-01 3.452465534210205078e-01 -2.068254351615905762e-02 1.413406524807214737e-02 1.377583295106887817e-01 -1.125052273273468018e-01 1.576594710350036621e-01 1.061249151825904846e-01 -1.560792028903961182e-01 -1.145477290265262127e-03 2.179422825574874878e-01 4.308560490608215332e-02 -1.354548931121826172e-01 1.055264100432395935e-01 -6.371480971574783325e-02
-2.467462271451950073e-01 1.685493290424346924e-01 -7.382202148437500000e-02 7.190342992544174194e-03 1.141214594244956970e-01 5.728470534086227417e-02 -1.863553673028945923e-01 -1.021941602230072021e-01 -2.461532596498727798e-03 -1.968431025743484497e-01 7.208459079265594482e-02 6.936015933752059937e-02 -5.124960560351610184e-03 -9.742845594882965088e-02 1.248008683323860168e-01 -1.711456626653671265e-01 -2.147834748029708862e-01 1.043850705027580261e-01 2.819487750530242920e-01 -2.946504652500152588e-01 -1.759395599365234375e-01 2.192375659942626953e-01 2.417220622301101685e-01 4.205517768859863281e-01 6.552786380052566528e-02 8.864864706993103027e-02 -2.798353433609008789e-01 4.837425053119659424e-02 -2.844660580158233643e-01 -1.533778756856918335e-01 3.686925768852233887e-02 6.575080752372741699e-02
-3.390377014875411987e-02 1.070238649845123291e-01 -2.657270133495330811e-01 -1.143937557935714722e-01 -1.054740101099014282e-01 5.981920659542083740e-02 -3.411136567592620850e-01 1.252199113368988037e-01 1.103889122605323792e-01 -3.085577487945556641e-01 2.976783551275730133e-02 5.568614695221185684e-03 -1.710197776556015015e-01 1.583814024925231934e-01 9.076181799173355103e-02 -1.597729474306106567e-01 -1.545034945011138916e-01 1.767082363367080688e-01 -1.036900654435157776e-01 -6.486377865076065063e-02 -2.609682828187942505e-02 2.984904050827026367e-01 1.417655646800994873e-01 -3.618686646223068237e-02 -2.558169364929199219e-01 -2.218412607908248901e-01 -3.469173014163970947e-01 7.612478733062744141e-02 1.550111621618270874e-01 -1.228719204664230347e-01 2.348139435052871704e-01 2.103403061628341675e-01
7.533748447895050049e-02 1.267667710781097412e-01 -1.108323484659194946e-01 -1.299293339252471924e-01 1.370902806520462036e-01 2.903236746788024902e-01 -1.874362081289291382e-01 -1.685504168272018433e-01 1.235955432057380676e-01 -1.464429944753646851e-01 2.095227688550949097e-01 3.816526830196380615e-01 1.097683608531951904e-02 -3.185836598277091980e-02 -9.391973726451396942e-03 4.450238496065139771e-02 -9.621501713991165161e-02 -2.023961022496223450e-02 3.246811926364898682e-01 1.284446418285369873e-01 -3.132267594337463379e-01 2.682578861713409424e-01 6.825091782957315445e-03 1.219869479537010193e-01 -3.172492980957031250e-01 1.176608502864837646e-01 4.000972211360931396e-02 1.417680680751800537e-01 1.712491065263748169e-01 2.171683758497238159e-01 8.629387617111206055e-02 -1.275656521320343018e-01
5.988276004791259766e-02 -7.632888108491897583e-02 -7.970016449689865112e-02 1.885668486356735229e-01 -2.681199610233306885e-01 1.181405335664749146e-01 -1.228167340159416199e-01 -2.669898569583892822e-01 7.269839290529489517e-03 -2.436653152108192444e-02 8.861751109361648560e-02 3.480662032961845398e-02 -8.419150114059448242e-02 -5.131971463561058044e-02 -6.374338641762733459e-03 2.385825514793395996e-01 -3.433814346790313721e-01 5.984352156519889832e-02 1.625650376081466675e-01 -6.426038593053817749e-02 -2.033918052911758423e-01 1.952067017555236816e-01 3.250296115875244141e-01 1.202337294816970825e-01 -3.695507049560546875e-01 2.636829391121864319e-02 -3.935948908329010010e-01 5.829300731420516968e-02 3.375141322612762451e-02 -1.386269479990005493e-01 9.582872688770294189e-02 1.527390629053115845e-01
-1.447809301316738129e-02 9.024376422166824341e-02 1.104663778096437454e-02 3.290260732173919678e-01 1.608543843030929565e-01 2.960172109305858612e-02 -2.645064592361450195e-01 1.976438909769058228e-01 2.047459185123443604e-01 -2.467764168977737427e-01 1.789538860321044922e-01 1.232698634266853333e-01 1.133247986435890198e-01 -1.712669134140014648e-01 6.151782721281051636e-02 2.094468474388122559e-01 -1.048569083213806152e-01 -5.902762059122323990e-03 1.279471367597579956e-01 -2.717593312263488770e-02 -1.273411214351654053e-01 1.613456457853317261e-01 2.726989984512329102e-01 -3.262367844581604004e-02 3.210072219371795654e-02 -4.491619467735290527e-01 -2.549262344837188721e-01 -8.408849686384201050e-02 1.491884607821702957e-02 -9.412962198257446289e-02 2.783358097076416016e-01 -2.042901702225208282e-02
-1.399781107902526855e-01 1.983346045017242432e-01 -1.882766038179397583e-01 -1.422074139118194580e-01 -3.884153366088867188e-01 -3.967238962650299072e-02 -2.110214531421661377e-01 -1.537760496139526367e-01 -3.155683726072311401e-02 -2.198586612939834595e-01 8.224602043628692627e-02 -3.031292185187339783e-02 -1.768810115754604340e-02 2.348059415817260742e-01 2.225159555673599243e-01 -9.171304851770401001e-02 -1.219770591706037521e-02 1.101880148053169250e-01 5.618042871356010437e-02 -5.417640134692192078e-02 -2.297332733869552612e-01 1.419601291418075562e-01 3.514383733272552490e-01 -7.494268566370010376e-02 -1.973398625850677490e-01 -2.396708130836486816e-01 -7.288491725921630859e-02 2.913202941417694092e-01 7.974724471569061279e-02 6.230366975069046021e-02 2.526560127735137939e-01 -1.153886988759040833e-01
-9.034081548452377319e-02 1.050869524478912354e-01 -2.704462707042694092e-01 2.378392815589904785e-01 1.506423205137252808e-01 3.061994910240173340e-01 -3.095800280570983887e-01 1.047386452555656433e-01 -1.285142451524734497e-01 -3.949690610170364380e-02 1.733909100294113159e-01 6.222355179488658905e-03 -8.921512216329574585e-02 -1.111406311392784119e-01 -3.642896935343742371e-02 3.021600544452667236e-01 -2.266748398542404175e-01 9.770485758781433105e-02 7.839384675025939941e-02 4.581162333488464355e-02 -3.155933618545532227e-01 1.576954573392868042e-01 1.185913458466529846e-01 -1.363058388233184814e-01 -1.877733767032623291e-01 -1.560575813055038452e-01 -1.773340404033660889e-01 2.299975976347923279e-02 -2.466257959604263306e-01 1.309273242950439453e-01 2.555004358291625977e-01 7.475877553224563599e-02
2.198778837919235229e-01 1.431361734867095947e-01 -9.498956799507141113e-02 1.636130064725875854e-01 -1.118996441364288330e-01 -2.581699192523956299e-01 -1.580527275800704956e-01 1.393097937107086182e-01 1.615062654018402100e-01 -1.499225646257400513e-01 2.284772694110870361e-01 1.093113869428634644e-01 -8.951029181480407715e-02 5.055756308138370514e-03 -2.228928059339523315e-01 2.795621752738952637e-01 -2.039830088615417480e-01 -2.098415791988372803e-01 1.329758167266845703e-01 1.351075768470764160e-01 -5.813972651958465576e-02 4.167080819606781006e-01 1.011916846036911011e-01 8.076462894678115845e-02 1.373105794191360474e-01 -3.305593430995941162e-01 3.335612267255783081e-02 2.422479987144470215e-01 7.958210259675979614e-02 1.099256128072738647e-01 2.285344153642654419e-02 -3.161176294088363647e-02
-5.276027321815490723e-02 1.600461453199386597e-01 -7.245435565710067749e-02 3.122640252113342285e-01 -4.708403348922729492e-02 3.477848768234252930e-01 -1.331876069307327271e-01 1.802754849195480347e-01 -5.884569138288497925e-02 -3.722377121448516846e-02 1.713317185640335083e-01 8.584392070770263672e-02 -6.455803662538528442e-02 1.733817458152770996e-01 -3.588446378707885742e-01 1.050289571285247803e-01 -9.918013215065002441e-02 1.667528152465820312e-01 -6.662008352577686310e-03 -1.052101477980613708e-01 -3.558165431022644043e-01 9.354221075773239136e-02 1.033164560794830322e-01 1.717302203178405762e-01 -4.131504595279693604e-01 -9.870447963476181030e-02 -1.351401954889297485e-01 1.202000528573989868e-01 1.506251990795135498e-01 1.316838897764682770e-02 1.274680495262145996e-01 5.742572247982025146e-02
-1.056594178080558777e-01 1.661538630723953247e-01 2.101345062255859375e-01 1.191067174077033997e-01 2.374508082866668701e-01 5.108233913779258728e-02 -2.866794466972351074e-01 -2.076309621334075928e-01 1.611194759607315063e-01 -1.262349039316177368e-01 2.261159867048263550e-01 2.653366923332214355e-01 1.783922761678695679e-01 2.507761493325233459e-02 4.702001810073852539e-02 1.729619950056076050e-01 -2.786853611469268799e-01 -1.120411418378353119e-02 5.009368434548377991e-02 1.949771642684936523e-01 -1.370203495025634766e-01 2.162936180830001831e-01 6.874807924032211304e-02 9.092771261930465698e-02 5.380604416131973267e-03 -3.336468935012817383e-01 -2.919935286045074463e-01 6.221000850200653076e-02 -9.637051075696945190e-02 -9.247949719429016113e-02 2.107951641082763672e-01 -1.759825944900512695e-01
1.070131957530975342e-01 2.089145779609680176e-01 -1.283671855926513672e-01 1.044878885149955750e-01 -7.781604677438735962e-02 1.607799157500267029e-02 -2.605888843536376953e-01 2.887270785868167877e-02 -9.990876168012619019e-02 2.402461469173431396e-01 -1.054184064269065857e-01 5.258135497570037842e-02 2.036919891834259033e-01 5.366088449954986572e-02 1.360529847443103790e-02 -1.077709570527076721e-01 -3.545079827308654785e-01 -1.061414778232574463e-01 1.757415831089019775e-01 7.426073402166366577e-02 -4.729727208614349365e-01 2.443289309740066528e-01 2.286017537117004395e-01 -2.695936337113380432e-02 -1.715308576822280884e-01 -1.654987335205078125e-01 -3.621757626533508301e-01 3.978073969483375549e-02 -4.600344970822334290e-02 -6.869426462799310684e-03 2.310672029852867126e-02 -5.210113525390625000e-02
2.201869934797286987e-01 -3.438316658139228821e-02 -2.423699200153350830e-02 8.698934316635131836e-02 -4.318251833319664001e-02 -1.058761402964591980e-02 2.682474441826343536e-02 -9.524560719728469849e-02 2.525772750377655029e-01 -1.082652434706687927e-01 -1.007299125194549561e-01 -1.613860279321670532e-01 1.356413215398788452e-01 -3.440253436565399170e-02 -1.166249141097068787e-01 1.668288707733154297e-01 -5.582893490791320801e-01 2.663479149341583252e-01 1.360150128602981567e-01 -2.918020486831665039e-01 -1.916723251342773438e-01 1.626967787742614746e-01 1.689319312572479248e-01 2.318483442068099976e-01 -5.053160712122917175e-03 -1.230129748582839966e-01 -3.736634552478790283e-02 2.158281505107879639e-01 1.098322793841362000e-01 -1.836390495300292969e-01 1.215290352702140808e-01 4.712064191699028015e-02
-9.804385900497436523e-02 1.267120689153671265e-01 -2.448697984218597412e-01 -6.288839876651763916e-02 -2.216268479824066162e-01 1.746756285429000854e-01 -1.473001688718795776e-01 -1.985353529453277588e-01 3.622452542185783386e-02 -1.452985033392906189e-02 -1.195298209786415100e-01 -1.657477617263793945e-01 5.775142461061477661e-02 2.094398587942123413e-01 -2.176228910684585571e-02 3.738012537360191345e-02 -2.463984489440917969e-01 7.471847534179687500e-02 4.060839116573333740e-01 -4.286304116249084473e-02 -9.474273025989532471e-02 5.049298405647277832e-01 2.350507304072380066e-03 6.586609780788421631e-02 -2.140053063631057739e-01 7.556477189064025879e-02 -1.478260904550552368e-01 2.127378582954406738e-01 -5.486063193529844284e-03 -1.651698201894760132e-01 1.123565807938575745e-01 1.321122646331787109e-01
-1.054811477661132812e-01 -1.265268623828887939e-01 -1.700849086046218872e-01 2.948031425476074219e-01 -1.477899146266281605e-03 -9.373200684785842896e-02 -1.996157914400100708e-01 1.409460306167602539e-01 8.620330691337585449e-02 -2.127578556537628174e-01 1.164900958538055420e-01 3.955908492207527161e-02 9.924317896366119385e-02 1.784556955099105835e-01 -1.654044389724731445e-01 1.283365488052368164e-01 -4.367994368076324463e-01 3.632581233978271484e-01 2.947478890419006348e-01 -1.613473594188690186e-01 -3.507602959871292114e-02 1.583920866250991821e-01 -1.449061036109924316e-01 1.379957497119903564e-01 1.464428603649139404e-01 -9.744854271411895752e-02 1.090275347232818604e-01 2.307695001363754272e-01 1.433821320533752441e-01 -1.007397323846817017e-01 7.536000758409500122e-02 2.612706646323204041e-02
-1.851706653833389282e-01 9.115996956825256348e-02 2.551524937152862549e-01 3.080623149871826172e-01 9.421058744192123413e-02 1.957854777574539185e-01 -1.615142524242401123e-01 -6.713884323835372925e-02 1.561900675296783447e-01 2.666060067713260651e-02 1.080839186906814575e-01 1.850151866674423218e-01 1.974199712276458740e-01 5.070473253726959229e-02 -7.550348341464996338e-02 1.502761840820312500e-01 -1.685226410627365112e-01 -1.596436798572540283e-01 8.310698717832565308e-02 -1.982142962515354156e-02 4.495681822299957275e-02 3.739090561866760254e-01 6.024894118309020996e-02 -1.164171844720840454e-02 -6.885994225740432739e-02 -2.436104714870452881e-01 -2.729770541191101074e-01 1.877336055040359497e-01 -8.854590356349945068e-02 -1.665451824665069580e-01 3.793252706527709961e-01 -1.365744173526763916e-01
-1.048430949449539185e-01 3.245482444763183594e-01 9.047168493270874023e-02 -1.897103525698184967e-02 -5.256798863410949707e-02 4.273288324475288391e-02 -1.248838678002357483e-01 6.896751374006271362e-02 1.654431074857711792e-01 -2.666848003864288330e-01 1.861155480146408081e-01 1.927323639392852783e-01 9.779571741819381714e-02 -2.253657020628452301e-02 1.645688265562057495e-01 2.815936803817749023e-01 -2.610613405704498291e-01 -8.996129035949707031e-03 2.536938488483428955e-01 -3.454245626926422119e-02 -2.629137784242630005e-02 4.298965036869049072e-01 2.745527327060699463e-01 2.412042021751403809e-01 -4.591897502541542053e-02 1.878665536642074585e-01 -2.177359759807586670e-01 1.123003363609313965e-01 9.908068925142288208e-02 5.165927112102508545e-02 -2.497868984937667847e-02 9.042943827807903290e-03
-9.871799498796463013e-02 1.914126127958297729e-01 -2.647416591644287109e-01 -4.670944809913635254e-02 -1.717906445264816284e-01 -1.932915858924388885e-02 -3.675315082073211670e-01 -1.687431931495666504e-01 -5.756589025259017944e-02 -2.442299574613571167e-01 -1.018167957663536072e-01 2.386081032454967499e-02 7.406096160411834717e-02 -6.163103040307760239e-03 2.214671075344085693e-01 -4.442662000656127930e-02 -3.698442503809928894e-02 3.148438036441802979e-01 1.038315743207931519e-01 -4.587642475962638855e-02 -9.952735900878906250e-02 1.678494960069656372e-01 8.172400295734405518e-02 3.461675718426704407e-02 -2.020294219255447388e-01 -6.619013845920562744e-02 -4.469472169876098633e-01 1.776936948299407959e-01 8.989877253770828247e-02 1.788002252578735352e-02 3.364262878894805908e-01 -3.132455050945281982e-03
-3.047308884561061859e-02 4.013258218765258789e-02 -2.184190005064010620e-01 2.383846193552017212e-01 1.592365652322769165e-02 1.241032183170318604e-01 -2.247077524662017822e-01 1.179822236299514771e-01 -5.874451622366905212e-02 1.777433902025222778e-01 -6.522969901561737061e-02 1.604970842599868774e-01 -9.792380034923553467e-02 6.317166239023208618e-02 -1.940248012542724609e-01 2.967315316200256348e-01 -2.835841774940490723e-01 8.081506937742233276e-02 2.206674963235855103e-01 -3.967481106519699097e-02 -2.748623490333557129e-01 3.178034722805023193e-01 2.442467212677001953e-01 -1.554311364889144897e-01 -1.055931895971298218e-01 -1.366759091615676880e-01 -1.104888170957565308e-01 1.062313541769981384e-01 -3.741337656974792480e-01 -4.613726213574409485e-02 1.058229133486747742e-01 6.569547951221466064e-02
-1.187019348144531250e-01 2.028490155935287476e-01 -1.831981837749481201e-01 1.064225584268569946e-01 1.233733966946601868e-01 1.680799573659896851e-01 -3.418690860271453857e-01 1.896425634622573853e-01 -1.600916534662246704e-01 -1.035034731030464172e-01 -3.160690888762474060e-02 1.052780821919441223e-01 1.477848738431930542e-01 8.031325787305831909e-02 -1.787119656801223755e-01 2.871931791305541992e-01 -8.682121336460113525e-02 -1.700600795447826385e-02 -4.533798620104789734e-02 -8.558595553040504456e-03 -2.511809468269348145e-01 2.980967760086059570e-01 4.087833464145660400e-01 -1.071914359927177429e-01 -9.468451142311096191e-02 -1.492973715066909790e-01 -5.058042705059051514e-02 9.852328896522521973e-02 -2.008561044931411743e-01 1.971326768398284912e-01 1.279200613498687744e-01 -1.812167316675186157e-01
1.509829014539718628e-01 2.589876353740692139e-01 -9.474782645702362061e-02 8.066107332706451416e-02 -5.093829333782196045e-02 -6.738712638616561890e-02 -2.639460563659667969e-01 1.881097257137298584e-01 3.032415807247161865e-01 1.492710709571838379e-01 -1.780201047658920288e-01 6.218060851097106934e-02 -1.649926044046878815e-02 9.499157220125198364e-02 -9.799160808324813843e-02 -8.280536532402038574e-02 -3.570535480976104736e-01 -8.281179517507553101e-02 1.838073730468750000e-01 -1.039756089448928833e-01 -1.021880283951759338e-01 1.603305190801620483e-01 3.107236027717590332e-01 2.275592535734176636e-01 -1.975330561399459839e-01 -3.238787874579429626e-02 -1.215603724122047424e-01 2.045959383249282837e-01 -8.615177124738693237e-02 1.721778959035873413e-01 -1.839066296815872192e-02 -3.307206332683563232e-01
-1.302996724843978882e-01 -1.512309908866882324e-01 -2.794795036315917969e-01 1.972973495721817017e-01 -1.062205806374549866e-02 9.891095012426376343e-02 -1.937460899353027344e-01 -1.023769564926624298e-02 3.891092911362648010e-02 -2.135394364595413208e-01 -2.024728991091251373e-02 1.243134811520576477e-01 1.524346917867660522e-01 3.018630445003509521e-01 3.518897667527198792e-02 3.359750658273696899e-02 -4.413568377494812012e-01 -8.501282334327697754e-02 4.187135696411132812e-01 -4.104291647672653198e-02 -2.699266560375690460e-02 -1.189866103231906891e-03 1.624938696622848511e-01 9.196061640977859497e-02 8.465195447206497192e-02 -2.204520851373672485e-01 -1.842407584190368652e-01 2.437674552202224731e-01 6.025253795087337494e-03 -1.181784719228744507e-01 1.136395782232284546e-01 -1.587692797183990479e-01
-1.047029644250869751e-01 -1.059358045458793640e-01 5.042104981839656830e-03 1.361606568098068237e-01 3.215159848332405090e-02 1.205738410353660583e-01 -1.219425275921821594e-01 1.094309166073799133e-01 1.768453270196914673e-01 -3.201655447483062744e-01 8.704333007335662842e-02 1.957024186849594116e-01 -2.176763676106929779e-02 1.575033515691757202e-01 -6.065618619322776794e-02 9.459519386291503906e-02 -5.258366465568542480e-01 1.804794222116470337e-01 3.899137377738952637e-01 -1.510472595691680908e-01 -8.608223497867584229e-02 5.977414175868034363e-02 9.274405241012573242e-02 2.295420318841934204e-01 8.194554597139358521e-02 -1.938949227333068848e-01 5.899429693818092346e-02 2.279669195413589478e-01 8.498518913984298706e-02 -1.598623692989349365e-01 7.992451637983322144e-02 6.436742842197418213e-02
-1.694803833961486816e-01 -2.060630470514297485e-01 -8.526682108640670776e-02 2.063706219196319580e-01 1.217307448387145996e-01 -1.346298772841691971e-02 -2.812051773071289062e-01 1.430208683013916016e-01 1.444298177957534790e-01 -2.106425166130065918e-01 1.277055740356445312e-01 1.749290525913238525e-01 1.734687015414237976e-02 1.171236187219619751e-01 -1.758963018655776978e-01 7.059317547827959061e-03 -4.241787493228912354e-01 3.561328649520874023e-01 2.913344800472259521e-01 -4.655874148011207581e-02 -1.037062555551528931e-01 6.237466260790824890e-02 -1.662459075450897217e-01 1.348702311515808105e-01 6.748039275407791138e-03 -1.158310100436210632e-01 -6.404061801731586456e-03 2.677653729915618896e-01 1.703254133462905884e-01 -4.748591035604476929e-02 1.590395122766494751e-01 1.060242354869842529e-01
-8.711507916450500488e-02 -1.692676730453968048e-02 -1.646821349859237671e-01 -6.212297827005386353e-02 -1.034536734223365784e-01 -2.904292754828929901e-02 -8.783681690692901611e-02 2.496196143329143524e-02 1.577061712741851807e-01 -1.038648262619972229e-01 8.172205090522766113e-02 -9.644135832786560059e-03 2.049599029123783112e-02 3.188563585281372070e-01 4.786718171089887619e-03 -6.877922266721725464e-02 -1.693237423896789551e-01 4.401791095733642578e-02 2.010090798139572144e-01 -1.273763626813888550e-01 1.318354904651641846e-01 2.613360527902841568e-03 3.182488679885864258e-01 2.742657959461212158e-01 -1.712436974048614502e-01 -8.422783017158508301e-02 -2.335589081048965454e-01 4.659339487552642822e-01 2.596528530120849609e-01 5.757372360676527023e-03 1.746834069490432739e-01 -3.237714469432830811e-01
-5.107903108000755310e-02 1.140527501702308655e-01 -7.792183011770248413e-02 1.411340236663818359e-01 2.127508968114852905e-01 3.341586887836456299e-02 -6.895900517702102661e-02 8.183196187019348145e-02 2.191214263439178467e-01 -4.946382343769073486e-02 2.987767159938812256e-01 3.460260629653930664e-01 -6.685771793127059937e-02 -2.173058092594146729e-01 -1.208731159567832947e-02 2.095890641212463379e-01 -4.631885513663291931e-02 -2.514459751546382904e-02 3.716791570186614990e-01 -1.075403988361358643e-01 -1.459828764200210571e-01 1.638818234205245972e-01 2.761338055133819580e-01 1.158430278301239014e-01 4.111677035689353943e-02 -2.771941423416137695e-01 -3.275469839572906494e-01 9.595379978418350220e-02 3.758675232529640198e-02 -7.673173397779464722e-02 1.452091634273529053e-01 -1.777633875608444214e-01
-2.691414952278137207e-01 -3.282722085714340210e-02 -9.616085886955261230e-02 3.604178428649902344e-01 1.869217306375503540e-01 4.095245152711868286e-02 3.252601623535156250e-02 -2.694495022296905518e-01 6.590414047241210938e-02 -2.898507118225097656e-01 1.583457142114639282e-01 7.042721658945083618e-02 7.875991612672805786e-02 2.055004388093948364e-01 -9.361613541841506958e-02 -1.165013462305068970e-01 -2.834483683109283447e-01 2.408235818147659302e-01 3.004731237888336182e-01 -2.613592743873596191e-01 -2.422461658716201782e-01 1.286654081195592880e-02 7.370913773775100708e-02 6.863052397966384888e-02 -4.129400476813316345e-02 -1.974608749151229858e-01 -1.615842059254646301e-02 1.532607823610305786e-01 3.960382938385009766e-02 -3.973954916000366211e-02 -7.701340317726135254e-02 2.201155722141265869e-01
-1.579945981502532959e-01 1.705899387598037720e-01 1.107067987322807312e-01 2.571655809879302979e-01 -5.003866925835609436e-02 -1.260077394545078278e-02 -1.116747781634330750e-01 -1.446605473756790161e-01 2.068692892789840698e-01 -1.850075721740722656e-01 1.636030822992324829e-01 3.110016584396362305e-01 1.759725213050842285e-01 -6.031780689954757690e-02 1.707686036825180054e-01 1.829769164323806763e-01 -1.720798313617706299e-01 -9.370595961809158325e-02 2.186079770326614380e-01 1.381678283214569092e-01 -1.787567883729934692e-01 2.725130319595336914e-01 4.281387478113174438e-02 -1.990998536348342896e-01 2.921713888645172119e-02 -3.170591592788696289e-01 -1.529611498117446899e-01 2.398982048034667969e-01 -2.090113162994384766e-01 2.222635038197040558e-02 2.153434604406356812e-01 -8.879221975803375244e-02
-1.855641454458236694e-01 1.129123494029045105e-01 1.958548426628112793e-01 1.985109895467758179e-01 -4.769504815340042114e-02 2.476176619529724121e-01 -2.395147532224655151e-01 7.911480218172073364e-02 1.097246184945106506e-01 -4.373369738459587097e-02 1.449888013303279877e-02 -1.973592638969421387e-01 3.245161473751068115e-02 3.805454671382904053e-01 5.477176606655120850e-02 -1.612575165927410126e-02 -1.992707848548889160e-01 -3.725150367245078087e-03 -1.096476614475250244e-01 -4.655114188790321350e-02 -1.996027380228042603e-01 2.672756612300872803e-01 2.430618256330490112e-01 2.021687775850296021e-01 -2.810938358306884766e-01 -2.495104447007179260e-02 -3.648012131452560425e-02 3.367962837219238281e-01 -1.478343158960342407e-01 -2.348319590091705322e-01 7.534289360046386719e-02 -5.811208859086036682e-02
9.891211055219173431e-03 2.540731132030487061e-01 -7.756406068801879883e-02 2.410191297531127930e-01 1.145119592547416687e-01 7.275187969207763672e-02 -1.887518316507339478e-01 4.668120667338371277e-02 9.904292970895767212e-02 1.354454755783081055e-01 3.747403156012296677e-03 -9.860292077064514160e-02 -9.459288418292999268e-02 8.129693567752838135e-02 -2.422308921813964844e-01 2.509449608623981476e-02 -2.857341468334197998e-01 -1.684861071407794952e-02 3.665275126695632935e-02 3.362720087170600891e-02 -3.190903365612030029e-01 5.112972855567932129e-01 6.125001609325408936e-02 2.563405036926269531e-01 -1.011196374893188477e-01 -1.111510992050170898e-01 -1.344535350799560547e-01 1.323807835578918457e-01 -1.095922291278839111e-02 3.110902905464172363e-01 -1.797579787671566010e-02 -1.725283116102218628e-01
3.748994786292314529e-03 1.070620119571685791e-01 -2.315920740365982056e-01 2.031515985727310181e-01 1.634611934423446655e-01 1.355061866343021393e-02 -2.327385097742080688e-01 5.105446279048919678e-02 -6.500761210918426514e-02 -1.579948700964450836e-02 8.632148802280426025e-02 4.296414554119110107e-02 -7.376874238252639771e-02 1.341638267040252686e-01 -7.969418913125991821e-02 2.794282138347625732e-01 -4.027711153030395508e-01 2.311107330024242401e-02 5.063393339514732361e-02 1.630766689777374268e-01 -3.420642614364624023e-01 2.718665003776550293e-01 3.057054579257965088e-01 -7.792791724205017090e-02 -2.201603949069976807e-01 7.161328941583633423e-02 -3.944234549999237061e-02 -6.805067509412765503e-02 -3.451702594757080078e-01 9.931463748216629028e-02 1.040269657969474792e-01 7.948290556669235229e-02
-1.645559966564178467e-01 1.240043714642524719e-01 5.838682875037193298e-02 2.500398457050323486e-01 -2.661720812320709229e-01 4.107946529984474182e-02 -7.322325557470321655e-02 1.386345773935317993e-01 3.269989788532257080e-02 -7.811773568391799927e-02 2.668507993221282959e-01 1.278056949377059937e-01 8.094251155853271484e-02 -1.044433861970901489e-01 2.009442746639251709e-01 3.165293633937835693e-01 -2.704979479312896729e-01 1.743273288011550903e-01 -1.199145568534731865e-03 -1.282129157334566116e-02 3.315164893865585327e-02 5.027917027473449707e-01 3.095939196646213531e-02 9.695681929588317871e-02 -1.730174869298934937e-01 7.504216581583023071e-02 -1.428053975105285645e-01 1.396969705820083618e-01 -3.918129659723490477e-04 -1.320498287677764893e-01 2.642229795455932617e-01 -1.050974130630493164e-01
1.349489092826843262e-01 -8.257137984037399292e-02 -4.281034320592880249e-02 -9.098976105451583862e-02 1.968707740306854248e-01 -3.171385079622268677e-02 -3.545820116996765137e-01 -1.509041041135787964e-01 1.804319918155670166e-01 -2.067771255970001221e-01 2.273118346929550171e-01 -8.214791305363178253e-03 2.271248698234558105e-01 -2.074541524052619934e-02 1.410720795392990112e-01 2.552117407321929932e-01 2.181634120643138885e-02 1.315528154373168945e-01 7.704319804906845093e-02 5.034879222512245178e-02 -1.685630232095718384e-01 2.208305001258850098e-01 5.050962418317794800e-02 -2.844025380909442902e-02 -1.959944069385528564e-01 -4.153952002525329590e-01 1.360980421304702759e-01 2.959816157817840576e-01 -1.341263949871063232e-01 -1.618645638227462769e-01 -6.329859793186187744e-02 -2.010211050510406494e-01
-3.051224909722805023e-02 5.452731624245643616e-02 4.192349314689636230e-02 1.305849105119705200e-01 -3.603190928697586060e-02 7.768620550632476807e-02 -2.965579032897949219e-01 -1.660744994878768921e-01 1.409144401550292969e-01 7.715434581041336060e-02 1.529698967933654785e-01 -4.571243375539779663e-02 -2.742008566856384277e-01 3.379007279872894287e-01 4.142224416136741638e-02 3.328740969300270081e-02 -1.892799511551856995e-02 2.386189252138137817e-01 3.308364748954772949e-01 -8.948369324207305908e-02 -2.844976186752319336e-01 2.771243155002593994e-01 -6.478657573461532593e-02 2.451387420296669006e-02 1.136004086583852768e-02 -2.263308465480804443e-01 -2.846867442131042480e-01 9.234973043203353882e-02 1.561624929308891296e-02 -2.025849930942058563e-02 2.676559686660766602e-01 2.458108663558959961e-01
1.601614356040954590e-01 8.302889764308929443e-02 -6.924381107091903687e-02 -6.623250246047973633e-02 8.685521036386489868e-02 6.398383527994155884e-02 -2.571537494659423828e-01 -1.223454773426055908e-01 3.221765533089637756e-02 -1.065965816378593445e-01 -5.881861224770545959e-02 5.057619884610176086e-02 8.712910115718841553e-03 -7.365083694458007812e-02 1.153337657451629639e-01 2.872973680496215820e-01 -1.314210891723632812e-01 -4.317716136574745178e-02 2.910561859607696533e-01 -2.576099336147308350e-01 -4.566855132579803467e-01 3.675628304481506348e-01 1.790678650140762329e-01 1.955024339258670807e-02 -1.207693144679069519e-01 1.654212176799774170e-02 -9.506876021623611450e-02 2.230997830629348755e-01 2.816900797188282013e-02 -1.828656643629074097e-01 -2.830355763435363770e-01 -1.069651767611503601e-01
-1.415451020002365112e-01 1.707445383071899414e-01 -8.226176351308822632e-02 1.073279157280921936e-01 9.488379210233688354e-02 1.382384449243545532e-01 -1.414181739091873169e-01 1.867063529789447784e-02 1.498955786228179932e-01 -2.998373806476593018e-01 3.858695924282073975e-02 2.842803299427032471e-01 -5.421308334916830063e-03 -6.830426305532455444e-02 5.964327976107597351e-02 3.440251350402832031e-01 -2.290233522653579712e-01 -6.411114335060119629e-02 2.936017513275146484e-01 3.606519848108291626e-02 -1.253879368305206299e-01 2.916255891323089600e-01 8.829218149185180664e-02 -1.161125749349594116e-01 1.420627087354660034e-01 -2.563202977180480957e-01 -2.976559698581695557e-01 1.729428619146347046e-01 -6.834828853607177734e-02 -3.214224800467491150e-02 1.728688031435012817e-01 -2.381079941987991333e-01
1.933134198188781738e-01 7.345061749219894409e-02 -4.194981977343559265e-02 5.981200560927391052e-02 9.862172603607177734e-02 -9.524456411600112915e-02 -1.258293241262435913e-01 1.549409329891204834e-01 2.791307866573333740e-01 -8.196366578340530396e-02 5.406842380762100220e-02 3.329646885395050049e-01 -1.479890197515487671e-01 5.725822225213050842e-02 -9.215876460075378418e-02 8.818194270133972168e-02 -4.103628993034362793e-01 -5.042211152613162994e-03 2.568039894104003906e-01 -8.511152118444442749e-02 -1.958518289029598236e-02 3.368772268295288086e-01 2.289411574602127075e-01 2.513513863086700439e-01 -9.665440768003463745e-02 2.710914053022861481e-02 -1.525895744562149048e-01 9.787514805793762207e-02 6.550548225641250610e-02 1.878000199794769287e-01 2.161836773157119751e-01 -2.303880602121353149e-01
-9.297412633895874023e-02 1.942595690488815308e-01 3.116563893854618073e-03 4.101041555404663086e-01 -5.256260186433792114e-02 2.239144034683704376e-02 -9.325967729091644287e-02 -8.734150789678096771e-03 1.978499889373779297e-01 -1.790236234664916992e-01 1.534966230392456055e-01 2.678465247154235840e-01 1.220319718122482300e-01 -4.711912572383880615e-02 -3.760822489857673645e-02 2.871124744415283203e-01 -2.238657623529434204e-01 -1.493509951978921890e-02 1.988271325826644897e-01 9.386149048805236816e-02 -1.119953915476799011e-01 2.414112985134124756e-01 2.215419113636016846e-01 3.468689322471618652e-02 7.973398268222808838e-02 -2.658894658088684082e-01 -3.610103726387023926e-01 1.356808394193649292e-01 5.759049579501152039e-02 -1.094609349966049194e-01 1.490980833768844604e-01 -1.510639041662216187e-01
-3.264994323253631592e-01 1.463802456855773926e-01 -2.108676172792911530e-02 -9.606497362256050110e-03 -1.586142927408218384e-01 -3.419591113924980164e-02 -7.189825177192687988e-02 -1.474468857049942017e-01 2.085876017808914185e-01 -1.971664279699325562e-01 2.438743114471435547e-01 4.097041860222816467e-02 -2.250218950212001801e-02 5.611748993396759033e-02 2.463985979557037354e-02 -8.902372419834136963e-02 -2.357022911310195923e-01 -3.388965735211968422e-03 1.828993856906890869e-01 -4.274037480354309082e-01 -2.687407433986663818e-01 1.675490140914916992e-01 8.285517245531082153e-02 2.739904820919036865e-01 -5.126449838280677795e-02 -2.539661154150962830e-02 -1.098603010177612305e-01 2.522090077400207520e-01 -3.352570533752441406e-01 2.921746112406253815e-02 -1.278496980667114258e-01 -4.657616664189845324e-04
-1.468010395765304565e-01 7.632614672183990479e-02 1.201789528131484985e-01 5.958099290728569031e-02 -6.463935226202011108e-02 1.246996223926544189e-01 -3.794163167476654053e-01 -6.515137106180191040e-02 -5.347614642232656479e-03 -2.094257809221744537e-02 -2.327425964176654816e-02 -8.584618568420410156e-02 8.803462237119674683e-02 3.448989689350128174e-01 -9.392164647579193115e-02 6.771422922611236572e-02 -1.268126964569091797e-01 7.737223058938980103e-02 -1.480395346879959106e-01 -2.460161894559860229e-01 -1.958602070808410645e-01 4.684018492698669434e-01 1.396658420562744141e-01 2.774660587310791016e-01 -3.483580946922302246e-01 -1.434190478175878525e-02 -1.405984163284301758e-02 9.953054040670394897e-02 1.079137669876217842e-03 -1.459993869066238403e-01 1.575831472873687744e-01 4.043872654438018799e-02
2.240590751171112061e-02 -6.312085688114166260e-02 -1.220280453562736511e-01 2.427897453308105469e-01 -1.590434759855270386e-01 -5.589466914534568787e-02 -1.858395934104919434e-01 -8.785750716924667358e-02 8.246786892414093018e-02 -2.139201164245605469e-01 1.778420656919479370e-01 1.774055808782577515e-01 8.043530583381652832e-02 2.399588972330093384e-01 -2.611947618424892426e-02 -4.167563468217849731e-02 -4.577037096023559570e-01 -2.288356982171535492e-02 4.110433459281921387e-01 -7.638081163167953491e-02 -5.204312130808830261e-02 -1.219130232930183411e-01 2.032734453678131104e-02 1.116123944520950317e-01 2.470584213733673096e-02 -2.182992398738861084e-01 -2.413992397487163544e-02 2.735585570335388184e-01 1.057001426815986633e-01 -2.288270592689514160e-01 1.980064064264297485e-01 -1.649167239665985107e-01
4.034266993403434753e-02 9.591109305620193481e-02 -1.494473032653331757e-02 2.582532465457916260e-01 1.414149403572082520e-01 -1.396865546703338623e-01 -1.361450254917144775e-01 5.740300193428993225e-02 -7.556028198450803757e-03 -1.197320520877838135e-01 6.064834073185920715e-02 2.065122574567794800e-01 -1.965565234422683716e-01 6.493995338678359985e-02 -1.272678226232528687e-01 8.333411999046802521e-03 -1.268332302570343018e-01 3.114316761493682861e-01 -5.122536793351173401e-03 2.584127187728881836e-01 3.091076388955116272e-03 1.344884186983108521e-01 9.248176962137222290e-02 -4.970493912696838379e-02 -3.207713961601257324e-01 -2.941596806049346924e-01 1.383105069398880005e-01 3.508580625057220459e-01 7.065997272729873657e-02 -4.515352100133895874e-02 1.937913447618484497e-01 -3.947604298591613770e-01
-9.643121063709259033e-02 4.936770536005496979e-03 -1.892176419496536255e-01 2.600504755973815918e-01 -2.529403865337371826e-01 -4.108656197786331177e-02 -2.535112202167510986e-01 -1.560371816158294678e-01 6.627880781888961792e-02 -1.672963947057723999e-01 2.331146001815795898e-01 -3.484210744500160217e-02 1.106062904000282288e-01 -1.814246773719787598e-01 -5.413313396275043488e-03 2.336210608482360840e-01 4.202330484986305237e-02 1.161299571394920349e-01 2.137586772441864014e-01 -2.175981178879737854e-02 -3.050804138183593750e-01 3.396243453025817871e-01 2.824589312076568604e-01 2.054127901792526245e-01 -1.172353476285934448e-01 5.073821172118186951e-02 -3.644045889377593994e-01 -9.280581027269363403e-03 -6.404502317309379578e-03 -1.084216055460274220e-03 3.982842899858951569e-04 -6.494683772325515747e-02
-1.412177085876464844e-01 2.054332196712493896e-01 1.335488632321357727e-02 9.691400825977325439e-02 -2.247059643268585205e-01 6.620042026042938232e-02 -2.659329771995544434e-01 -1.751311868429183960e-01 2.200815677642822266e-01 4.553252458572387695e-02 5.854581296443939209e-02 -1.100380867719650269e-01 -1.231620088219642639e-01 2.498062998056411743e-01 4.582332447171211243e-02 8.264527469873428345e-02 -1.838742643594741821e-01 3.553948402404785156e-01 1.017249375581741333e-01 -1.939506679773330688e-01 -1.839960515499114990e-01 4.224418997764587402e-01 1.909525394439697266e-01 1.189482882618904114e-01 -1.782977133989334106e-01 1.673646569252014160e-01 -2.198460847139358521e-01 4.111143201589584351e-02 -1.177063677459955215e-02 -1.455933302640914917e-01 8.738331496715545654e-02 9.834483265876770020e-02
-9.162231534719467163e-02 1.886865794658660889e-01 3.096824884414672852e-01 2.054150253534317017e-01 9.619670361280441284e-02 -1.493396162986755371e-01 -4.474460184574127197e-01 -1.257629692554473877e-01 7.472687959671020508e-02 8.481872826814651489e-02 5.348173901438713074e-02 2.090724110603332520e-01 -3.039394877851009369e-02 -7.634114474058151245e-02 -1.428065150976181030e-01 -2.982689067721366882e-02 -2.024077773094177246e-01 7.410222291946411133e-02 2.617626786231994629e-01 6.232279166579246521e-02 4.160144925117492676e-02 2.520388066768646240e-01 1.317867785692214966e-01 3.467974662780761719e-01 -3.474060213193297386e-03 -1.772991120815277100e-01 -1.835462749004364014e-01 -8.054196089506149292e-02 6.654299050569534302e-02 1.288330107927322388e-01 2.468484640121459961e-01 8.718397468328475952e-02
-6.262339651584625244e-02 -1.925441622734069824e-01 -2.069349586963653564e-01 3.063643574714660645e-01 -1.495817210525274277e-02 -8.245582133531570435e-02 -1.680380702018737793e-01 -1.183009222149848938e-01 1.299635916948318481e-01 -1.182319447398185730e-01 -2.563610114157199860e-02 5.358053371310234070e-02 2.390227764844894409e-01 3.646537959575653076e-01 -3.376898914575576782e-02 -8.908461034297943115e-02 -3.888161480426788330e-01 -8.893551677465438843e-02 4.263239800930023193e-01 -1.455939859151840210e-01 -9.469952434301376343e-02 8.702844381332397461e-03 1.402828842401504517e-01 8.692468702793121338e-02 1.188753694295883179e-01 -1.523069292306900024e-01 5.617132782936096191e-02 2.162633389234542847e-01 1.291733980178833008e-01 -4.106023162603378296e-02 1.834538877010345459e-01 4.352104663848876953e-02
-2.110258042812347412e-01 1.627616435289382935e-01 -2.554184496402740479e-01 2.590314447879791260e-01 6.337194237858057022e-03 -1.135352067649364471e-02 -3.730047047138214111e-01 1.299811527132987976e-02 -1.476281583309173584e-01 4.843952879309654236e-02 3.790329769253730774e-02 6.540357135236263275e-03 -1.794547289609909058e-01 -3.548954427242279053e-02 -2.259554266929626465e-01 7.429530471563339233e-02 -2.997724711894989014e-01 5.791530013084411621e-03 1.129743009805679321e-01 1.479206234216690063e-01 -2.847499251365661621e-01 2.074734717607498169e-01 2.712856531143188477e-01 -8.457086235284805298e-02 -1.233006194233894348e-01 -4.320495948195457458e-02 -7.099216431379318237e-02 -6.542300432920455933e-02 -3.109267354011535645e-01 8.044664561748504639e-02 2.871753275394439697e-01 -9.382446296513080597e-03
-1.971229761838912964e-01 1.352522373199462891e-01 -1.962898299098014832e-02 -4.778308793902397156e-02 1.372226178646087646e-01 -1.754861474037170410e-01 -2.500904798507690430e-01 6.041598320007324219e-02 1.549666821956634521e-01 -1.233289986848831177e-01 -8.520845323801040649e-03 -1.581695862114429474e-02 -4.508781433105468750e-01 1.103193834424018860e-01 2.023151069879531860e-01 1.683887839317321777e-01 -1.816811710596084595e-01 9.894047677516937256e-02 -5.127320811152458191e-02 6.025397032499313354e-02 2.160121873021125793e-02 2.946680486202239990e-01 5.086103454232215881e-02 -1.780165135860443115e-01 -3.079193830490112305e-01 -5.165797472000122070e-02 9.357269853353500366e-02 1.865974664688110352e-01 8.084372431039810181e-02 -5.416952446103096008e-02 3.432598710060119629e-01 -2.471454888582229614e-01
1.380634903907775879e-01 7.364202290773391724e-02 1.938190252985805273e-04 1.101978570222854614e-01 2.864032685756683350e-01 6.102953851222991943e-02 -2.764394879341125488e-01 6.755281984806060791e-02 1.006565243005752563e-01 1.200429163873195648e-02 -5.881862714886665344e-02 -9.640631079673767090e-02 2.604502625763416290e-02 7.660443335771560669e-02 -1.850005537271499634e-01 3.525467962026596069e-02 -2.088360488414764404e-01 3.322863578796386719e-01 9.686346352100372314e-02 -6.386511027812957764e-02 -2.181390672922134399e-01 4.070913195610046387e-01 2.014462798833847046e-01 2.384583652019500732e-01 -3.812361881136894226e-02 6.757533550262451172e-02 -3.090753257274627686e-01 2.000609636306762695e-01 -1.377175748348236084e-01 2.581998109817504883e-01 -4.414343461394309998e-02 -1.555670201778411865e-01
1.927811056375503540e-01 1.057964116334915161e-01 -1.712395846843719482e-01 -8.394557982683181763e-02 1.066215336322784424e-01 -1.204449459910392761e-01 -2.449452430009841919e-01 -2.695048749446868896e-01 -1.757579669356346130e-02 7.185761630535125732e-02 1.921994239091873169e-01 1.893371939659118652e-01 -9.429232031106948853e-02 -2.320852726697921753e-01 1.060259714722633362e-01 1.250488460063934326e-01 -1.662256568670272827e-01 -2.375265024602413177e-02 7.232439517974853516e-02 9.243506006896495819e-03 -1.175151765346527100e-01 3.737339079380035400e-01 2.996029853820800781e-01 -4.221295565366744995e-02 -1.439011245965957642e-01 -2.977848052978515625e-01 -3.528118729591369629e-01 2.514818310737609863e-01 6.911608576774597168e-02 5.618324503302574158e-02 5.393926799297332764e-02 -4.882247745990753174e-02
-1.095778420567512512e-01 -2.425369992852210999e-02 -2.019157707691192627e-01 3.530158102512359619e-01 -6.197103857994079590e-02 3.512130305171012878e-02 -1.401128321886062622e-01 5.384494736790657043e-02 2.079347670078277588e-01 -5.582210049033164978e-02 -1.336667686700820923e-01 1.485372781753540039e-01 -9.059693664312362671e-03 -7.738280575722455978e-03 -1.186072155833244324e-01 -1.857018284499645233e-02 -4.243875667452812195e-02 1.715798303484916687e-02 4.120492190122604370e-02 -2.089470066130161285e-02 -3.315724432468414307e-01 5.089562535285949707e-01 2.283417582511901855e-01 1.686519831418991089e-01 -2.205346971750259399e-01 2.670636028051376343e-02 -1.668489873409271240e-01 2.002303153276443481e-01 -2.382066100835800171e-01 2.468598335981369019e-01 4.123442247509956360e-02 -5.585588142275810242e-02
-1.898306310176849365e-01 1.532015502452850342e-01 -2.836464941501617432e-01 1.453854888677597046e-01 -4.387680441141128540e-02 1.090476661920547485e-01 -8.180414885282516479e-02 -1.829290539026260376e-01 1.137154698371887207e-01 8.007504791021347046e-02 1.860177144408226013e-02 -1.206925213336944580e-01 -5.518018268048763275e-03 2.772607505321502686e-01 2.620627284049987793e-01 1.116996929049491882e-01 -2.717609405517578125e-01 2.251220792531967163e-01 3.869128227233886719e-02 -2.497409135103225708e-01 -1.737407594919204712e-01 4.466435611248016357e-01 9.824211150407791138e-02 2.129708975553512573e-01 -1.482824087142944336e-01 -3.753220662474632263e-02 -1.335532665252685547e-01 1.736659854650497437e-01 1.127136647701263428e-01 -1.596283465623855591e-01 1.249653100967407227e-02 9.897421300411224365e-02
-1.873497217893600464e-01 -1.174916625022888184e-01 -7.681338582187891006e-03 6.759706139564514160e-02 3.071045130491256714e-02 1.016160845756530762e-01 -2.612653076648712158e-01 1.071362420916557312e-01 1.626664698123931885e-01 -1.812116950750350952e-01 7.522929459810256958e-02 1.058435365557670593e-01 7.238946855068206787e-02 3.083075881004333496e-01 -1.213925108313560486e-01 1.958995312452316284e-01 -2.403775751590728760e-01 9.147789329290390015e-02 2.539800107479095459e-01 5.091861262917518616e-02 -3.310848772525787354e-01 2.118580639362335205e-01 -9.484134614467620850e-02 1.265535056591033936e-01 3.016138672828674316e-01 -2.704506814479827881e-01 5.473389849066734314e-02 5.437427759170532227e-02 9.178715944290161133e-02 -6.292284931987524033e-03 3.234583735466003418e-01 1.731391251087188721e-01
1.757550402544438839e-03 -6.690144538879394531e-02 -8.334460435435175896e-04 3.120698928833007812e-01 -2.345627360045909882e-02 -1.941408365964889526e-01 -3.618384152650833130e-02 -1.887011379003524780e-01 2.059767693281173706e-01 -2.057526111602783203e-01 1.656534224748611450e-01 -2.800807952880859375e-01 2.000153660774230957e-01 1.522735655307769775e-01 -2.395154833793640137e-01 3.261815905570983887e-01 2.156889624893665314e-02 2.229706346988677979e-01 2.172909975051879883e-01 -1.101300567388534546e-01 -2.360517233610153198e-01 2.177433520555496216e-01 -9.448299556970596313e-02 -1.976572126150131226e-01 -2.624416351318359375e-01 2.557484805583953857e-02 -2.032022736966609955e-02 1.973839700222015381e-01 -1.548602730035781860e-01 2.739348262548446655e-02 -6.770674139261245728e-02 -8.062130212783813477e-02
-2.740447521209716797e-01 -1.991111598908901215e-02 -3.163661807775497437e-02 1.203395351767539978e-01 2.345678955316543579e-01 4.367871675640344620e-03 -5.178352072834968567e-02 3.843674436211585999e-02 1.535465270280838013e-01 -1.969220340251922607e-01 8.483218401670455933e-02 9.724143892526626587e-03 6.071685254573822021e-02 2.265365272760391235e-01 -2.816547825932502747e-02 -7.451348006725311279e-02 -4.861811995506286621e-01 3.374975025653839111e-01 9.687867015600204468e-02 -1.950353682041168213e-01 -5.210579559206962585e-02 2.076928019523620605e-01 -1.450406163930892944e-01 1.684374958276748657e-01 -1.827304624021053314e-02 -2.791234850883483887e-01 -9.360361099243164062e-02 3.175999820232391357e-01 2.180561609566211700e-02 -9.700538218021392822e-02 1.627985388040542603e-01 3.999305143952369690e-02
1.815420389175415039e-01 7.204603403806686401e-02 -2.580794692039489746e-01 -1.018682122230529785e-02 1.468519959598779678e-02 -1.268924921751022339e-01 -1.663752943277359009e-01 -1.572114229202270508e-01 2.159697264432907104e-01 1.359573900699615479e-01 4.762986209243535995e-03 1.347764134407043457e-01 -1.882411241531372070e-01 7.838937640190124512e-02 3.901702165603637695e-02 1.549690961837768555e-01 -1.852276027202606201e-01 6.000202894210815430e-02 4.116963148117065430e-01 -1.214517727494239807e-01 4.276796709746122360e-03 4.057942330837249756e-01 2.040754258632659912e-01 6.559002399444580078e-02 1.616456359624862671e-01 -2.083856612443923950e-01 -9.409745782613754272e-02 1.011408567428588867e-01 -9.031040221452713013e-02 2.045557647943496704e-01 -3.375278040766716003e-02 -3.216079473495483398e-01
1.792025715112686157e-01 1.901611536741256714e-01 -1.394865661859512329e-01 1.067225560545921326e-01 6.863508373498916626e-02 -1.012327000498771667e-01 -3.811261355876922607e-01 -8.097213506698608398e-02 -1.852500252425670624e-02 -1.552625745534896851e-01 2.427348196506500244e-01 -9.713910520076751709e-02 -1.324077397584915161e-01 -8.108656108379364014e-02 5.761078745126724243e-02 -2.255545742809772491e-02 -2.309880256652832031e-01 1.899426579475402832e-01 3.193022310733795166e-02 1.097607538104057312e-01 2.221163660287857056e-01 2.698459923267364502e-01 1.875594854354858398e-01 5.170632153749465942e-02 -1.193078514188528061e-02 -2.882407605648040771e-01 -3.585955500602722168e-02 3.985825777053833008e-01 -1.662440598011016846e-02 1.733047813177108765e-01 2.203560918569564819e-01 -1.691561341285705566e-01
-4.776123538613319397e-02 2.193981409072875977e-02 -2.690538167953491211e-01 3.767234981060028076e-01 4.890592396259307861e-02 1.119150146842002869e-01 -2.535744309425354004e-01 1.499422341585159302e-01 -1.056922376155853271e-01 1.364028453826904297e-02 1.502668708562850952e-01 7.119767367839813232e-02 -1.815179586410522461e-01 -4.900810308754444122e-03 -7.249087840318679810e-02 1.379791498184204102e-01 -3.182167708873748779e-01 1.482714116573333740e-01 5.318092182278633118e-02 9.164647012948989868e-02 -4.375074505805969238e-01 2.365177571773529053e-01 2.030681520700454712e-01 -1.453374326229095459e-01 2.677636779844760895e-02 -6.586764752864837646e-02 -1.292013078927993774e-01 -7.445262372493743896e-02 -2.580760717391967773e-01 -5.614615976810455322e-02 2.078713923692703247e-01 -2.260308153927326202e-02
-2.951788008213043213e-01 1.719931960105895996e-01 -1.983964741230010986e-01 1.347742527723312378e-01 -1.175323277711868286e-01 9.808313101530075073e-02 -2.522618174552917480e-01 -1.659903377294540405e-01 1.057679019868373871e-02 -1.009724438190460205e-01 6.374843418598175049e-02 2.245406620204448700e-02 -4.061576351523399353e-02 4.498608112335205078e-01 -1.888366192579269409e-01 6.102787330746650696e-02 -2.266912013292312622e-01 2.139221280813217163e-01 -1.877056248486042023e-02 -1.191448867321014404e-01 5.274298414587974548e-02 1.332856118679046631e-01 -3.737169876694679260e-02 -2.438201904296875000e-01 -1.933487355709075928e-01 -1.527591943740844727e-01 -1.433439645916223526e-02 2.007780969142913818e-01 3.406199440360069275e-02 -2.080061882734298706e-01 2.986163198947906494e-01 -1.578928977251052856e-01
-1.024792864918708801e-01 6.844507902860641479e-02 -2.880619168281555176e-01 5.799626186490058899e-02 -1.251917034387588501e-01 -2.849203348159790039e-01 -1.176050454378128052e-01 8.015655726194381714e-02 5.401240661740303040e-02 -3.091867268085479736e-01 -2.414597719907760620e-01 8.533629029989242554e-02 6.996124982833862305e-02 3.482088744640350342e-01 1.490521430969238281e-01 1.189041789621114731e-02 -3.323858976364135742e-01 -1.758678853511810303e-01 2.470754086971282959e-01 -1.201464608311653137e-01 -2.068937718868255615e-01 2.633635187521576881e-03 1.379625052213668823e-01 9.566677361726760864e-02 -1.706693321466445923e-02 -1.010872051119804382e-01 -1.751564210280776024e-03 2.842528223991394043e-01 1.727606728672981262e-02 -8.274916559457778931e-02 2.419033050537109375e-01 -1.545834094285964966e-01
7.328137010335922241e-02 9.082360565662384033e-02 -2.582094445824623108e-02 1.965835243463516235e-01 -4.126267880201339722e-02 2.505815029144287109e-01 -1.275129914283752441e-01 -1.049502193927764893e-01 1.715839058160781860e-01 -1.130914464592933655e-01 -3.850106522440910339e-02 -2.630327641963958740e-01 -1.402162760496139526e-01 3.404956758022308350e-01 -3.778714314103126526e-02 7.438607979565858841e-03 -1.618330627679824829e-01 1.182884052395820618e-01 1.761744916439056396e-01 -2.899229526519775391e-01 -1.845182031393051147e-01 3.111510574817657471e-01 6.692998111248016357e-02 2.528709769248962402e-01 -1.872309595346450806e-01 -1.183758676052093506e-01 -1.844735145568847656e-01 1.075261682271957397e-01 2.080802023410797119e-01 -2.795897424221038818e-01 1.820634603500366211e-01 -3.853956609964370728e-02
-9.563363343477249146e-02 3.451634645462036133e-01 5.803542211651802063e-03 -1.048847287893295288e-01 -1.067033410072326660e-01 -3.974616155028343201e-02 -1.926812231540679932e-01 8.135975897312164307e-02 2.152557373046875000e-01 -4.871799051761627197e-02 3.862251043319702148e-01 3.013887405395507812e-01 -1.170360948890447617e-02 -1.436477750539779663e-01 1.061386018991470337e-01 2.897350788116455078e-01 -3.093175292015075684e-01 -6.643467396497726440e-02 3.081192821264266968e-02 -3.790269047021865845e-02 -8.156384527683258057e-02 3.326063454151153564e-01 1.235105097293853760e-01 1.776274144649505615e-01 -1.168747693300247192e-01 -1.083321496844291687e-02 -1.743084043264389038e-01 -9.667353332042694092e-02 1.185747012495994568e-01 5.277479067444801331e-02 2.456034570932388306e-01 -4.515448585152626038e-02
-6.182076409459114075e-02 -1.572732925415039062e-01 -5.560567229986190796e-02 3.147776126861572266e-01 6.198027729988098145e-02 -1.315287202596664429e-01 -2.297554165124893188e-01 -1.433779150247573853e-01 2.826924994587898254e-02 -1.697266697883605957e-01 4.822684079408645630e-02 1.928092837333679199e-01 -1.456919312477111816e-02 3.594936728477478027e-01 4.298345744609832764e-02 5.088921636343002319e-02 -4.006101191043853760e-01 3.118845447897911072e-02 4.677967429161071777e-01 -8.094870299100875854e-02 9.458228200674057007e-02 9.211368858814239502e-02 3.519463911652565002e-02 8.690509200096130371e-02 1.121178567409515381e-01 -1.341497749090194702e-01 5.846038926392793655e-03 2.081156224012374878e-01 8.882576972246170044e-02 -2.152250111103057861e-01 1.591010987758636475e-01 -7.266259938478469849e-02
-2.833874225616455078e-01 -2.165085524320602417e-01 -1.457206606864929199e-01 2.730297446250915527e-01 -9.326982311904430389e-03 -2.173920273780822754e-01 -1.993978172540664673e-01 -6.450887024402618408e-02 -2.323484607040882111e-02 1.947823911905288696e-04 -6.035726889967918396e-02 -7.822930067777633667e-02 1.920601427555084229e-01 2.871809005737304688e-01 6.874404102563858032e-02 2.710975706577301025e-02 -3.757542371749877930e-01 -6.514617055654525757e-02 2.576248943805694580e-01 7.910890132188796997e-02 -1.540437899529933929e-02 1.237252876162528992e-01 6.886507570743560791e-02 6.359160691499710083e-02 9.775564074516296387e-02 -2.214656174182891846e-01 1.309491246938705444e-01 2.360416203737258911e-01 -1.999888122081756592e-01 -4.658438637852668762e-02 3.605027794837951660e-01 -6.822948157787322998e-02
2.341795712709426880e-03 2.015061527490615845e-01 6.706509739160537720e-02 7.787394523620605469e-02 -5.850515887141227722e-02 2.660063207149505615e-01 -2.602658569812774658e-01 -1.140681058168411255e-01 8.839265257120132446e-02 -6.193828210234642029e-02 -1.549093872308731079e-01 -1.746051609516143799e-01 -2.663192152976989746e-02 3.550371229648590088e-01 1.238945312798023224e-02 9.470652043819427490e-02 -1.220219284296035767e-01 7.207337766885757446e-02 1.301863640546798706e-01 -2.015339881181716919e-01 -1.671811193227767944e-01 3.936182856559753418e-01 1.231760978698730469e-01 2.571896016597747803e-01 -2.025681138038635254e-01 -1.203629076480865479e-01 -2.722703814506530762e-01 9.305310249328613281e-02 1.849420219659805298e-01 -1.590239107608795166e-01 2.279978096485137939e-01 -1.550304889678955078e-02
-1.874216645956039429e-01 2.286204695701599121e-01 -2.079228162765502930e-01 1.481228172779083252e-01 -2.059946022927761078e-02 3.229470551013946533e-02 -2.383852601051330566e-01 -1.585942208766937256e-01 4.129697382450103760e-02 1.937081962823867798e-01 -6.886615604162216187e-02 -6.223497539758682251e-02 -7.030338793992996216e-02 2.149613797664642334e-01 1.795638799667358398e-01 8.828177303075790405e-02 -2.504717409610748291e-01 2.054010331630706787e-01 9.686606377363204956e-02 -2.638665735721588135e-01 -2.153242975473403931e-01 4.886841475963592529e-01 3.425724059343338013e-02 2.359998673200607300e-01 -1.848289072513580322e-01 5.311790108680725098e-02 -1.833284646272659302e-01 7.207082957029342651e-02 4.554444178938865662e-02 -1.099076792597770691e-01 -8.581351488828659058e-02 -4.085991904139518738e-02
-1.744651794433593750e-02 2.085517197847366333e-01 1.022564433515071869e-02 2.905009090900421143e-01 7.186696864664554596e-03 1.862458735704421997e-01 -1.501059904694557190e-02 -6.577464193105697632e-02 1.921096146106719971e-01 -2.447309792041778564e-01 1.302125155925750732e-01 2.000682950019836426e-01 7.711363583803176880e-02 -7.883989065885543823e-02 7.963335514068603516e-02 2.431967109441757202e-01 -2.747064828872680664e-01 -1.075745224952697754e-01 2.850736677646636963e-01 6.807915866374969482e-02 -1.521913707256317139e-01 2.538469731807708740e-01 2.311701476573944092e-01 -1.651090979576110840e-01 6.141529232263565063e-02 -3.315429091453552246e-01 -1.317014396190643311e-01 1.568117141723632812e-01 -3.889700025320053101e-02 -1.450549960136413574e-01 1.193080246448516846e-01 -2.594813406467437744e-01
-2.066340595483779907e-01 1.063689589500427246e-01 -1.077305972576141357e-01 6.049291044473648071e-02 -2.278954833745956421e-01 -3.038992732763290405e-02 -1.152386143803596497e-01 4.891582578420639038e-02 1.959651894867420197e-02 -2.967897951602935791e-01 1.743532158434391022e-02 -5.344250425696372986e-02 -7.710247486829757690e-02 5.702200531959533691e-01 7.829356938600540161e-03 9.158954024314880371e-02 -2.170560956001281738e-01 -2.671718038618564606e-02 1.902945041656494141e-01 -1.890975087881088257e-01 -1.371989846229553223e-01 1.060613095760345459e-01 -3.984715417027473450e-02 9.558653831481933594e-02 -3.121111094951629639e-01 -1.291884332895278931e-01 -1.275090686976909637e-02 2.484353184700012207e-01 -1.779915690422058105e-01 -1.037696748971939087e-01 6.499890238046646118e-02 -2.185457646846771240e-01
3.540083393454551697e-02 1.754907369613647461e-01 -2.525951862335205078e-01 -4.516953602433204651e-03 3.516337648034095764e-02 -9.001009166240692139e-02 -2.229774445295333862e-01 -9.181962907314300537e-02 -2.339657023549079895e-02 -2.905728518962860107e-01 -6.499867886304855347e-02 -1.482166498899459839e-01 -3.336853906512260437e-02 -1.936450004577636719e-01 -1.076118205673992634e-03 1.123396903276443481e-01 -1.160343810915946960e-01 8.070240169763565063e-02 1.277956962585449219e-01 3.500215336680412292e-02 1.484324187040328979e-01 3.622694611549377441e-01 1.577716469764709473e-01 -7.751270383596420288e-02 -1.792351454496383667e-01 -6.378214806318283081e-02 -1.862704306840896606e-01 4.304566681385040283e-01 4.932814836502075195e-02 1.577076762914657593e-01 4.048606455326080322e-01 7.159277051687240601e-02
-2.058515995740890503e-01 2.889423668384552002e-01 -3.482813760638237000e-02 -1.028468608856201172e-01 -4.988601058721542358e-02 -2.051208354532718658e-02 -1.578193306922912598e-01 -5.704439803957939148e-02 2.260670810937881470e-01 -3.788902461528778076e-01 1.250262111425399780e-01 7.145075500011444092e-02 -9.771931916475296021e-02 -9.641110897064208984e-02 3.859690204262733459e-02 -9.446842968463897705e-02 -1.511611491441726685e-01 4.494373127818107605e-02 5.443810671567916870e-02 -3.172386288642883301e-01 -3.908603489398956299e-01 2.824670076370239258e-01 5.132792890071868896e-02 1.942897588014602661e-01 3.026904538273811340e-02 -1.354714739136397839e-03 -1.475594639778137207e-01 2.440630048513412476e-01 -2.682749330997467041e-01 -9.001180529594421387e-02 9.312728047370910645e-02 1.191507652401924133e-01
-1.759084761142730713e-01 1.471789032220840454e-01 -7.648200541734695435e-02 -2.045642435550689697e-01 2.744554774835705757e-03 1.699849814176559448e-01 -2.376804053783416748e-01 -1.704071611166000366e-01 -1.269632875919342041e-01 -2.385625382885336876e-03 6.654042005538940430e-02 1.254186481237411499e-01 1.139893829822540283e-01 7.292259484529495239e-02 1.083779558539390564e-01 1.281481422483921051e-02 -1.624383032321929932e-01 1.256573051214218140e-01 4.368493854999542236e-01 -9.252598136663436890e-02 -3.048059046268463135e-01 3.308640122413635254e-01 1.017166860401630402e-02 -2.631732495501637459e-03 -2.019474208354949951e-01 1.189943496137857437e-02 -4.352882876992225647e-02 3.004997670650482178e-01 1.260630339384078979e-01 -1.887656748294830322e-01 1.239548847079277039e-01 2.732955217361450195e-01
-9.145240485668182373e-02 2.717900574207305908e-01 -1.147318854928016663e-01 1.646491140127182007e-01 -1.027727425098419189e-01 6.435453146696090698e-02 -1.708602011203765869e-01 -1.443542093038558960e-01 1.665923893451690674e-01 1.334532797336578369e-01 1.006708517670631409e-01 -1.349484473466873169e-01 1.514866650104522705e-01 2.507924139499664307e-01 1.283061802387237549e-01 1.920977383852005005e-01 -2.049074918031692505e-01 9.306251257658004761e-02 1.127314046025276184e-01 -2.454340904951095581e-01 -3.072219789028167725e-01 5.066781640052795410e-01 9.759738296270370483e-02 1.492573320865631104e-01 -1.596700400114059448e-01 -3.728660196065902710e-02 -1.605073362588882446e-01 -6.059238687157630920e-02 -3.016448020935058594e-02 -6.040226295590400696e-02 -1.010151654481887817e-01 1.485098004341125488e-01
-2.289189994335174561e-01 3.216891586780548096e-01 2.744270861148834229e-02 2.431883513927459717e-01 1.132483780384063721e-01 5.503032729029655457e-02 -1.252972930669784546e-01 -1.383767426013946533e-01 3.681644797325134277e-01 -2.003910243511199951e-01 -4.680487141013145447e-02 8.536502718925476074e-02 1.620757132768630981e-01 -2.600963925942778587e-04 3.558088839054107666e-02 3.458620011806488037e-01 -1.916221380233764648e-01 -1.064529940485954285e-01 2.230574190616607666e-01 8.332597464323043823e-02 -7.322096079587936401e-02 2.108490914106369019e-01 1.587334871292114258e-01 -9.958518296480178833e-02 4.545330628752708435e-02 -2.791430056095123291e-01 -1.681254655122756958e-01 1.889600902795791626e-01 -1.889564841985702515e-01 -2.456065639853477478e-02 1.759632378816604614e-01 -1.648637279868125916e-02
-1.574822068214416504e-01 -1.831288784742355347e-01 -1.316310316324234009e-01 1.668352335691452026e-01 -5.819893907755613327e-03 2.289403416216373444e-02 -2.178965210914611816e-01 2.444530725479125977e-01 7.107939571142196655e-02 -2.859640419483184814e-01 1.640191674232482910e-01 1.118306294083595276e-01 -6.894654035568237305e-02 1.455674767494201660e-01 -7.978212088346481323e-02 -4.599094018340110779e-02 -5.066275000572204590e-01 3.921497762203216553e-01 3.111799061298370361e-01 -1.480554342269897461e-01 -2.182392962276935577e-02 5.557988956570625305e-02 4.965681000612676144e-04 4.656502604484558105e-02 6.173714995384216309e-02 -9.958803653717041016e-02 6.366103887557983398e-02 1.465284377336502075e-01 2.362672239542007446e-02 -1.517672389745712280e-01 1.677175313234329224e-01 4.620395973324775696e-02
1.539226737804710865e-03 6.124275922775268555e-02 -1.990820020437240601e-01 4.022317752242088318e-02 -4.526041820645332336e-02 -2.632930576801300049e-01 -1.678093075752258301e-01 1.698068976402282715e-01 1.699514389038085938e-01 -2.410083860158920288e-01 -7.169581949710845947e-02 2.319519668817520142e-01 7.458910346031188965e-03 3.806185722351074219e-01 -2.443691901862621307e-02 -1.903514713048934937e-01 -2.642639577388763428e-01 -4.341506958007812500e-02 1.191898211836814880e-01 -9.599763900041580200e-02 -2.115590423345565796e-01 -4.220803454518318176e-02 1.214381009340286255e-01 2.779637575149536133e-01 -2.665998041629791260e-01 -6.751891225576400757e-02 -3.323688730597496033e-02 3.151546120643615723e-01 3.109971620142459869e-02 -1.743505299091339111e-01 1.150242169387638569e-03 -2.405035793781280518e-01
6.395083665847778320e-02 3.613663837313652039e-02 1.908246241509914398e-02 2.797701954841613770e-01 6.048126518726348877e-02 -4.177605360746383667e-02 -2.051347494125366211e-01 1.157360672950744629e-01 1.260983347892761230e-01 -1.041769012808799744e-01 1.279625147581100464e-01 4.936377704143524170e-02 2.567834407091140747e-02 -9.171915054321289062e-02 -2.354517132043838501e-01 -2.373959422111511230e-01 -5.238433554768562317e-02 2.658358216285705566e-01 -7.309853285551071167e-02 -9.295139461755752563e-02 -1.979989111423492432e-01 4.888626039028167725e-01 2.123222798109054565e-01 2.213448435068130493e-01 -1.261580828577280045e-02 -6.007687002420425415e-02 -3.154422342777252197e-01 8.710470795631408691e-02 -6.143486127257347107e-02 1.645631045103073120e-01 2.952689528465270996e-01 1.004022452980279922e-02
-1.516750901937484741e-01 -7.146413624286651611e-02 -9.301481395959854126e-02 1.918133050203323364e-01 8.802869915962219238e-02 2.181315124034881592e-01 -3.534751832485198975e-01 2.005682885646820068e-01 -1.030378416180610657e-01 -7.100088894367218018e-02 2.015754580497741699e-01 1.059831455349922180e-01 -2.416420727968215942e-02 2.442092895507812500e-01 -2.658210992813110352e-01 1.163081005215644836e-01 -2.673546969890594482e-01 1.618233919143676758e-01 3.376235365867614746e-01 -4.105802252888679504e-02 -1.344070583581924438e-01 8.486681431531906128e-02 -1.481215655803680420e-01 2.265920490026473999e-01 6.173934414982795715e-02 -3.722373247146606445e-01 -8.921365439891815186e-02 7.041775435209274292e-02 1.381669789552688599e-01 -1.989542692899703979e-02 6.869973242282867432e-02 5.117611214518547058e-02
8.477392792701721191e-02 -6.580016016960144043e-02 -1.125318333506584167e-01 -1.861580088734626770e-02 -1.060944702476263046e-02 -9.053272195160388947e-03 -1.591121703386306763e-01 5.328643321990966797e-02 1.033336222171783447e-01 -1.110662966966629028e-01 1.667986959218978882e-01 -1.982845813035964966e-01 -2.586162388324737549e-01 2.647264301776885986e-01 5.191781744360923767e-02 3.470056951045989990e-01 -1.796769797801971436e-01 4.046693444252014160e-02 -8.534126728773117065e-02 -8.696129173040390015e-02 4.810986295342445374e-02 4.264989495277404785e-01 1.937927454710006714e-01 1.053178459405899048e-01 -2.701646685600280762e-01 -1.450545936822891235e-01 -4.456442780792713165e-03 2.412666529417037964e-01 2.866634726524353027e-01 -2.122510224580764771e-01 1.295257806777954102e-01 1.378668248653411865e-01
1.138625890016555786e-01 8.582085371017456055e-02 -1.193079054355621338e-01 -4.299521446228027344e-02 1.655531078577041626e-01 -1.525787860155105591e-01 -2.859859354794025421e-02 7.571082562208175659e-02 1.986929774284362793e-01 -3.032352328300476074e-01 -2.863270603120326996e-02 4.048052802681922913e-02 2.490180879831314087e-01 -9.104534983634948730e-03 -1.112781316041946411e-01 8.848789334297180176e-02 -4.761700034141540527e-01 3.465177118778228760e-02 8.931203186511993408e-02 -2.327553927898406982e-01 -3.218010067939758301e-01 2.858692407608032227e-01 1.502435952425003052e-01 2.473006844520568848e-01 -8.899058401584625244e-02 -9.444075077772140503e-02 -4.772428050637245178e-02 -1.701581180095672607e-01 4.780441056936979294e-03 -2.193658649921417236e-01 9.291916340589523315e-02 -1.618891209363937378e-01
1.790252029895782471e-01 1.613256148993968964e-02 8.857813477516174316e-02 1.134207472205162048e-01 1.045985743403434753e-01 -1.082283556461334229e-01 -1.788241118192672729e-01 -2.338843345642089844e-01 2.994656562805175781e-01 -3.601549938321113586e-02 1.312371492385864258e-01 1.804364472627639771e-01 2.089102752506732941e-02 8.378114551305770874e-02 -1.801957488059997559e-01 -8.954511955380439758e-03 -3.154312074184417725e-01 9.188231080770492554e-02 1.736966669559478760e-01 -4.661914706230163574e-02 -1.280128508806228638e-01 1.420537829399108887e-01 3.534259796142578125e-01 -3.642855286598205566e-01 -2.911161482334136963e-01 8.434189856052398682e-02 7.277364283800125122e-02 1.064149960875511169e-01 2.132530808448791504e-01 -1.823733448982238770e-01 -1.661917865276336670e-01 8.705673366785049438e-02
-1.762172728776931763e-01 3.000291883945465088e-01 -3.001024127006530762e-01 1.160292848944664001e-01 -1.553170830011367798e-01 9.724003821611404419e-02 -3.081859052181243896e-01 -1.688280105590820312e-01 1.004132479429244995e-01 6.190517917275428772e-02 2.023859322071075439e-02 -2.039012610912322998e-01 6.351048499345779419e-02 5.363536998629570007e-02 2.058379352092742920e-01 9.723253548145294189e-02 -2.866088151931762695e-01 1.126788482069969177e-01 1.173335462808609009e-01 -1.337213069200515747e-01 -1.924591958522796631e-01 3.333321511745452881e-01 1.802020519971847534e-02 2.829137444496154785e-01 -1.745490282773971558e-01 5.660521984100341797e-02 -1.933621764183044434e-01 7.529664039611816406e-02 5.103451013565063477e-02 -2.589609622955322266e-01 -9.075187146663665771e-03 -4.720244184136390686e-02
8.854058384895324707e-02 -5.526784434914588928e-02 1.958012022078037262e-02 5.146802067756652832e-01 1.590989530086517334e-01 5.320366472005844116e-02 -9.104353189468383789e-02 9.168197214603424072e-02 1.043315082788467407e-01 -6.011572852730751038e-02 3.706172853708267212e-02 8.261575549840927124e-02 3.792406246066093445e-02 1.191413179039955139e-01 -2.295083105564117432e-01 -3.465259075164794922e-02 -2.625204026699066162e-01 9.295067191123962402e-02 2.126215845346450806e-01 5.124361719936132431e-03 -1.830598413944244385e-01 3.373642861843109131e-01 1.148296147584915161e-01 2.010121643543243408e-01 -1.520668268203735352e-01 -3.981940075755119324e-02 -3.236818611621856689e-01 -1.945809344761073589e-03 1.850942522287368774e-02 2.728114426136016846e-01 1.975147426128387451e-01 -1.407518386840820312e-01
1.560823172330856323e-01 3.502603992819786072e-02 -2.376393973827362061e-02 8.444965630769729614e-02 -2.871990390121936798e-02 2.999753458425402641e-03 -1.860875785350799561e-01 -1.546946614980697632e-01 -2.598036229610443115e-01 -2.989454865455627441e-01 2.858830988407135010e-01 -2.594250254333019257e-02 -1.555227935314178467e-01 4.942105710506439209e-02 -1.808122545480728149e-01 2.994228303432464600e-01 -9.033419191837310791e-02 1.272551566362380981e-01 1.289485991001129150e-01 -9.742827713489532471e-02 -1.572100222110748291e-01 1.068471148610115051e-01 3.389642834663391113e-01 -3.405318036675453186e-02 -2.262596338987350464e-01 -1.397302281111478806e-02 -1.545535176992416382e-01 2.668895125389099121e-01 -7.865606993436813354e-02 3.165098428726196289e-01 2.169839590787887573e-01 -1.283056586980819702e-01
-1.463551521301269531e-01 4.279154539108276367e-02 -2.521401941776275635e-01 2.568071782588958740e-01 6.006240099668502808e-02 1.250664144754409790e-01 -2.771759331226348877e-01 2.468984127044677734e-01 -4.427615553140640259e-02 1.045189574360847473e-01 8.458461612462997437e-03 -4.743053577840328217e-03 -1.477633565664291382e-01 5.896805971860885620e-02 -4.363565891981124878e-02 1.134846657514572144e-01 -2.649791836738586426e-01 -2.361307851970195770e-03 9.433737397193908691e-02 1.021752208471298218e-01 -3.761467933654785156e-01 4.263074398040771484e-01 2.557196915149688721e-01 -4.588975757360458374e-02 -1.966664046049118042e-01 -1.847845911979675293e-01 -1.513358652591705322e-01 -3.623778000473976135e-02 -1.893148422241210938e-01 1.172533929347991943e-01 1.000984236598014832e-01 1.373736932873725891e-02
-1.697631627321243286e-01 1.502738147974014282e-01 7.229372859001159668e-02 1.638959348201751709e-01 2.140687406063079834e-01 3.188540786504745483e-02 -2.779209613800048828e-01 -1.229890584945678711e-01 3.404533565044403076e-01 -6.914755702018737793e-02 -2.017226815223693848e-02 1.678156405687332153e-01 2.096544802188873291e-01 3.938164561986923218e-02 8.618251234292984009e-02 2.413179129362106323e-01 -1.539890468120574951e-01 -9.084047377109527588e-02 1.186084821820259094e-01 1.468146592378616333e-01 -1.105972006916999817e-01 2.384895533323287964e-01 1.911463439464569092e-01 -9.181824512779712677e-03 -3.106170892715454102e-02 -2.442093044519424438e-01 -3.633297979831695557e-01 1.739244908094406128e-01 -2.807810604572296143e-01 1.720037311315536499e-02 1.736895143985748291e-01 -1.067455336451530457e-01
-1.966211646795272827e-01 4.213211685419082642e-02 -2.912937849760055542e-02 5.453129112720489502e-02 -3.787568584084510803e-02 4.416210204362869263e-02 -3.683237731456756592e-01 -2.971222996711730957e-01 -9.113482385873794556e-02 -5.028797313570976257e-02 5.369881540536880493e-02 -1.573047637939453125e-01 -2.020654529333114624e-01 3.493030667304992676e-01 3.799678385257720947e-02 2.554694376885890961e-02 -2.650585770606994629e-01 -1.341097406111657619e-03 3.772098720073699951e-01 1.050896048545837402e-01 -1.275068223476409912e-01 2.863464355468750000e-01 1.265788674354553223e-01 1.653286367654800415e-01 -1.428231298923492432e-01 -1.684645265340805054e-01 3.840045258402824402e-02 1.649219542741775513e-01 6.021019443869590759e-02 -1.268287152051925659e-01 -1.368712726980447769e-02 2.499280720949172974e-01
4.130505770444869995e-02 2.045352309942245483e-01 7.196725159883499146e-02 1.341928839683532715e-01 1.771761849522590637e-02 2.842937409877777100e-01 -1.722466945648193359e-01 -1.118812561035156250e-01 2.313838452100753784e-01 -1.015840396285057068e-01 -1.118678674101829529e-01 -1.612433344125747681e-01 -1.840315312147140503e-01 3.205813467502593994e-01 -4.342545941472053528e-02 -6.758792698383331299e-02 -3.482088446617126465e-02 5.786552652716636658e-02 1.557846516370773315e-01 -2.905228734016418457e-01 -1.748878210783004761e-01 3.840618431568145752e-01 4.622755199670791626e-02 2.489977180957794189e-01 -1.478406041860580444e-01 -2.297436147928237915e-01 -1.292614936828613281e-01 2.208014950156211853e-02 1.085733771324157715e-01 -2.760713398456573486e-01 1.687209159135818481e-01 -2.680738829076290131e-02
2.403022497892379761e-01 2.418134957551956177e-01 -1.115687862038612366e-01 2.663727700710296631e-01 -3.382101189345121384e-03 -7.577798515558242798e-02 -3.099047541618347168e-01 -2.568349707871675491e-03 -2.538209222257137299e-02 -8.694978803396224976e-02 1.142358779907226562e-01 -1.531101614236831665e-01 4.745773226022720337e-02 -6.215262413024902344e-02 -2.240434587001800537e-01 1.772397756576538086e-01 -1.455439776182174683e-01 2.942738533020019531e-01 2.507578432559967041e-01 -2.718824893236160278e-02 -1.464858353137969971e-01 5.301922187209129333e-02 4.260373115539550781e-01 -3.269312083721160889e-01 -1.438473463058471680e-01 1.925102807581424713e-02 3.377686440944671631e-02 2.347048372030258179e-01 -5.357400327920913696e-02 3.661799803376197815e-02 -2.248396351933479309e-02 -9.478406980633735657e-03
-5.607392266392707825e-02 8.332779258489608765e-02 -2.917390316724777222e-02 2.931037545204162598e-01 9.861759096384048462e-02 3.778577968478202820e-02 -1.112685948610305786e-01 2.676240168511867523e-03 2.812523841857910156e-01 -3.906754851341247559e-01 1.291611045598983765e-01 1.743457615375518799e-01 9.811852127313613892e-02 -1.299227625131607056e-01 1.473508179187774658e-01 2.165430486202239990e-01 -2.849775552749633789e-01 -1.046482324600219727e-01 2.339771687984466553e-01 2.670446969568729401e-02 -1.982524544000625610e-01 2.521209716796875000e-01 2.560457289218902588e-01 -1.585340499877929688e-01 1.894142478704452515e-01 -1.230028271675109863e-01 -2.817193865776062012e-01 9.993433952331542969e-02 -1.093861609697341919e-01 -4.305947571992874146e-02 9.892636537551879883e-02 -2.326162904500961304e-02
1.373321563005447388e-02 4.952866211533546448e-02 -8.344549685716629028e-02 1.664169430732727051e-01 1.261364668607711792e-01 -1.755711734294891357e-01 5.120369419455528259e-02 -2.522658742964267731e-02 8.283114433288574219e-02 -3.070891499519348145e-01 7.232951372861862183e-02 4.196463525295257568e-02 2.607312202453613281e-01 4.893540591001510620e-02 -1.273217052221298218e-01 -9.865210950374603271e-02 -3.789344727993011475e-01 1.678648218512535095e-02 -3.187614306807518005e-02 -2.880460321903228760e-01 -1.677585244178771973e-01 3.392565250396728516e-01 9.989280998706817627e-02 2.548753023147583008e-01 -1.826767921447753906e-01 9.222403168678283691e-02 -1.526337414979934692e-01 1.087812930345535278e-01 2.740218043327331543e-01 2.049503475427627563e-01 1.949619352817535400e-01 -1.734481900930404663e-01
7.955404371023178101e-02 1.421279013156890869e-01 2.398676872253417969e-01 2.861889302730560303e-01 6.177000701427459717e-02 8.082049340009689331e-02 -3.484655022621154785e-01 -1.930523514747619629e-01 7.547523360699415207e-03 -7.505619525909423828e-02 2.489177137613296509e-01 1.843426227569580078e-01 2.159351706504821777e-01 1.501370966434478760e-01 -2.413846105337142944e-01 1.324755996465682983e-01 -1.374945938587188721e-01 -8.171831816434860229e-02 1.545403897762298584e-01 -2.724280394613742828e-02 3.045675344765186310e-03 9.649004787206649780e-02 2.056044638156890869e-01 2.764315605163574219e-01 -2.022014260292053223e-01 6.131552159786224365e-02 -1.455133259296417236e-01 3.482344448566436768e-01 -9.292761236429214478e-02 -1.267220824956893921e-01 -4.897272214293479919e-02 1.611641943454742432e-01
-2.665975689888000488e-01 -1.642076671123504639e-01 -1.825643889605998993e-02 2.149680256843566895e-01 1.506947726011276245e-01 6.266620755195617676e-02 -2.522538006305694580e-01 2.291872948408126831e-01 1.088125333189964294e-01 -1.383325606584548950e-01 9.529775381088256836e-02 1.554447114467620850e-01 2.525135502219200134e-02 1.202800571918487549e-01 -1.504172086715698242e-01 7.965740747749805450e-03 -4.591482281684875488e-01 3.443819582462310791e-01 2.944491803646087646e-01 -1.250588446855545044e-01 2.083803713321685791e-02 2.199469804763793945e-01 -7.581395655870437622e-02 9.252293407917022705e-02 5.202598497271537781e-02 -2.158666253089904785e-01 4.603825137019157410e-02 2.041986137628555298e-01 3.818284720182418823e-02 -4.668581113219261169e-02 1.223407834768295288e-01 6.329593807458877563e-02
-1.067406609654426575e-01 1.103234067559242249e-01 -1.726431548595428467e-01 5.504977703094482422e-02 -2.049753218889236450e-01 1.973527818918228149e-01 -1.475902199745178223e-01 -2.341348677873611450e-01 2.070440538227558136e-02 -2.102702409029006958e-01 -1.830252446234226227e-02 1.512002851814031601e-02 -3.824797645211219788e-02 1.763799339532852173e-01 9.056047350168228149e-02 -1.023377291858196259e-02 -2.332588434219360352e-01 3.052100166678428650e-02 5.252843499183654785e-01 -6.503783166408538818e-02 -2.094805091619491577e-01 3.109927773475646973e-01 -7.304103672504425049e-02 1.022981628775596619e-01 -2.005542665719985962e-01 -3.918413817882537842e-02 -3.901034221053123474e-02 3.047368228435516357e-01 1.437844336032867432e-01 -1.156176328659057617e-01 5.794392898678779602e-02 1.857781559228897095e-01
-1.351804584264755249e-01 -9.542046114802360535e-03 -1.422951221466064453e-01 -5.600935593247413635e-02 -1.045094281435012817e-01 2.049004733562469482e-01 -2.415261715650558472e-01 -1.861791759729385376e-01 -9.368517994880676270e-02 -8.188246190547943115e-02 4.149274528026580811e-02 4.542471468448638916e-02 -2.901022136211395264e-02 3.048965036869049072e-01 8.251298218965530396e-02 2.614290826022624969e-02 -3.031851053237915039e-01 1.483659595251083374e-01 4.311796128749847412e-01 -5.893802642822265625e-02 -1.870963871479034424e-01 4.473594427108764648e-01 7.414606958627700806e-02 6.214908510446548462e-02 -1.190736144781112671e-01 9.482058882713317871e-02 -6.566856056451797485e-02 1.823410987854003906e-01 8.998640626668930054e-02 -1.121723279356956482e-02 2.323807775974273682e-02 2.728946805000305176e-01
-1.578060835599899292e-01 2.378645539283752441e-02 5.173271149396896362e-02 2.174922525882720947e-01 -9.145575016736984253e-02 1.983914673328399658e-01 -1.984008401632308960e-01 -2.498653084039688110e-01 1.673997193574905396e-01 -5.854270607233047485e-02 9.816746413707733154e-02 -1.061903964728116989e-02 -3.234360814094543457e-01 2.832759022712707520e-01 6.409864872694015503e-02 5.744136869907379150e-02 -6.315791606903076172e-02 1.349440366029739380e-01 2.463897913694381714e-01 -1.269198060035705566e-01 -2.587881982326507568e-01 2.709195911884307861e-01 3.014087863266468048e-02 2.254854701459407806e-02 4.302954301238059998e-02 -2.783312201499938965e-01 -3.145295083522796631e-01 1.691390722990036011e-01 1.589569300413131714e-01 -2.509482763707637787e-02 8.877949416637420654e-02 2.452202588319778442e-01
-4.322999715805053711e-02 3.920207172632217407e-02 3.717702254652976990e-02 1.925881952047348022e-01 -2.063370198011398315e-01 7.211783528327941895e-02 -8.938505500555038452e-02 6.335955858230590820e-02 3.123854286968708038e-02 8.753798902034759521e-02 -2.169483900070190430e-02 -7.744231820106506348e-02 -1.411954462528228760e-01 2.052300423383712769e-01 -5.457812175154685974e-02 1.433992665261030197e-02 -2.658750414848327637e-01 7.606221362948417664e-03 1.479518711566925049e-01 -1.090852916240692139e-01 -5.597403049468994141e-01 4.514129459857940674e-01 1.433637440204620361e-01 2.001796513795852661e-01 -4.329025745391845703e-02 -1.132920458912849426e-01 -6.943508237600326538e-02 2.366794049739837646e-01 1.356684416532516479e-01 1.433659791946411133e-01 4.466216266155242920e-02 1.387397199869155884e-01
2.909390442073345184e-02 2.067421376705169678e-01 -2.684579193592071533e-01 -3.857951238751411438e-02 -2.693684585392475128e-02 -8.478023856878280640e-02 -1.458042412996292114e-01 2.324541956186294556e-01 1.046833992004394531e-01 -1.346961855888366699e-01 4.828431829810142517e-02 3.343159258365631104e-01 1.081668436527252197e-01 -5.804546922445297241e-02 3.575088456273078918e-02 3.735653162002563477e-01 -1.006135344505310059e-01 8.613692969083786011e-02 2.010041028261184692e-01 -4.115723446011543274e-02 -1.757001727819442749e-01 1.013869121670722961e-01 2.539439797401428223e-01 2.460935115814208984e-01 3.501344472169876099e-04 -2.744296193122863770e-01 -1.695614010095596313e-01 2.018575519323348999e-01 3.181628417223691940e-03 -3.384498506784439087e-02 1.861251145601272583e-01 -3.067596852779388428e-01
-1.823381930589675903e-01 1.352810952812433243e-02 8.161187916994094849e-02 2.217893451452255249e-01 -1.376018226146697998e-01 4.822721332311630249e-02 -1.927828788757324219e-01 6.172344088554382324e-02 1.308557838201522827e-01 4.150464758276939392e-02 9.301585704088211060e-02 4.289685934782028198e-02 -1.527942717075347900e-02 1.364041003398597240e-03 1.253255549818277359e-02 1.150105372071266174e-01 -3.564374148845672607e-01 -2.397368699312210083e-01 3.827028721570968628e-02 2.140369452536106110e-02 -2.319258004426956177e-01 2.547375857830047607e-01 -4.724475368857383728e-02 -2.296674251556396484e-02 -1.026829481124877930e-01 -2.790852785110473633e-01 -5.181621909141540527e-01 2.419381290674209595e-01 -1.371235400438308716e-01 1.262739300727844238e-01 6.110190227627754211e-02 -2.090491056442260742e-01
-2.634785138070583344e-02 1.292082369327545166e-01 -9.706229716539382935e-02 2.233466692268848419e-02 -1.324931532144546509e-01 2.411824017763137817e-01 -3.464123606681823730e-01 -1.590037643909454346e-01 -8.598409593105316162e-02 -1.262034028768539429e-01 -1.415740400552749634e-01 -9.527981281280517578e-02 -8.917421102523803711e-02 1.505071818828582764e-01 1.095795258879661560e-01 -4.283786565065383911e-02 -3.865340948104858398e-01 4.708561301231384277e-02 4.021491110324859619e-01 -1.463132351636886597e-01 -2.600068151950836182e-01 2.033653855323791504e-01 -1.898686140775680542e-01 2.392613142728805542e-02 -2.368670403957366943e-01 -1.993115097284317017e-01 -1.743211969733238220e-02 9.831123799085617065e-02 1.537377536296844482e-01 1.083018779754638672e-01 1.464106589555740356e-01 1.088736876845359802e-01
4.876987636089324951e-02 -1.513556856662034988e-02 -1.327227354049682617e-01 2.877465188503265381e-01 -4.699396714568138123e-02 2.434063255786895752e-01 -3.210853040218353271e-01 -1.119380369782447815e-01 -2.096495330333709717e-01 -3.339119553565979004e-01 9.672821313142776489e-02 1.079474836587905884e-01 -4.642992280423641205e-03 1.166532635688781738e-01 -7.745381444692611694e-02 2.448401302099227905e-01 -4.551199264824390411e-03 8.679507672786712646e-02 1.152938827872276306e-01 -1.394266635179519653e-01 8.856832049787044525e-03 1.605555564165115356e-01 1.585362851619720459e-01 -1.208655256778001785e-02 -1.570744216442108154e-01 6.085664965212345123e-03 -2.777889668941497803e-01 2.910477519035339355e-01 -6.141444668173789978e-02 1.838601380586624146e-01 2.261756211519241333e-01 -3.116472065448760986e-01
8.277009427547454834e-02 1.876157522201538086e-01 3.001486063003540039e-01 3.700551688671112061e-01 8.037280291318893433e-02 4.671416804194450378e-02 -2.581233978271484375e-01 5.956325680017471313e-02 -3.628078103065490723e-02 6.329042464494705200e-02 -1.679503470659255981e-01 1.830456554889678955e-01 1.336508691310882568e-01 4.003131017088890076e-02 1.598383784294128418e-01 1.937107369303703308e-02 -2.455256730318069458e-01 7.318547368049621582e-02 2.531873285770416260e-01 2.817373350262641907e-02 -3.508446216583251953e-01 2.803451120853424072e-01 -1.697176368907094002e-03 4.197128117084503174e-02 -1.400850266218185425e-01 -3.560377657413482666e-02 -2.755441665649414062e-01 1.750594675540924072e-01 2.229692190885543823e-01 9.085731208324432373e-02 -4.423750191926956177e-02 1.352878808975219727e-01
1.733362376689910889e-01 6.397832930088043213e-02 3.613185510039329529e-02 -1.423233300447463989e-01 1.097105145454406738e-01 -1.046888623386621475e-02 -8.727897889912128448e-03 -3.444818407297134399e-02 2.256550081074237823e-02 -1.960714608430862427e-01 -1.446376591920852661e-01 7.342958450317382812e-02 2.877904847264289856e-02 -1.995480433106422424e-02 -1.061821728944778442e-01 -9.778418391942977905e-02 -5.139590501785278320e-01 6.936410814523696899e-02 2.492943778634071350e-02 -1.387069523334503174e-01 -3.584719300270080566e-01 3.068778812885284424e-01 8.972351253032684326e-02 2.219034731388092041e-01 -9.132985025644302368e-02 -2.435377240180969238e-01 -2.317942231893539429e-01 1.297254115343093872e-01 -1.473115533590316772e-01 3.391749039292335510e-02 2.784833312034606934e-01 -1.901469528675079346e-01
-2.091403901576995850e-01 -1.165349856019020081e-01 -9.831760078668594360e-02 1.692263931035995483e-01 1.769768446683883667e-01 -1.073665022850036621e-01 -2.555804252624511719e-01 8.532072603702545166e-02 9.432498365640640259e-02 -2.153484374284744263e-01 -8.866798598319292068e-04 1.109641045331954956e-01 -1.609577424824237823e-02 1.227068230509757996e-01 -2.655451893806457520e-01 -9.496239013969898224e-03 -3.948744535446166992e-01 4.555209875106811523e-01 2.912471592426300049e-01 1.540599763393402100e-02 -2.975954674184322357e-02 1.539386510848999023e-01 -1.063510924577713013e-01 2.213254421949386597e-01 9.753795713186264038e-02 -8.080980926752090454e-02 1.169677153229713440e-01 2.138170301914215088e-01 7.330147922039031982e-02 -5.876053124666213989e-02 1.311094462871551514e-01 -2.441317401826381683e-02
-1.861582100391387939e-01 2.761639654636383057e-01 2.114457488059997559e-01 2.275021225214004517e-01 8.392275124788284302e-02 -1.039669737219810486e-01 -1.621007770299911499e-01 -6.139848008751869202e-02 -8.040382713079452515e-02 -2.099322229623794556e-01 1.521932333707809448e-01 1.521282345056533813e-01 5.237925425171852112e-02 2.687036432325839996e-02 -2.750137150287628174e-01 3.654788434505462646e-01 -1.845068931579589844e-01 1.483618561178445816e-02 2.147549986839294434e-01 1.937079131603240967e-01 -1.008865460753440857e-01 1.284551769495010376e-01 1.731438040733337402e-01 2.494966685771942139e-01 -3.220551311969757080e-01 9.377687238156795502e-03 -1.595538407564163208e-01 2.187926173210144043e-01 9.009611792862415314e-03 2.950679697096347809e-02 -1.483035041019320488e-03 1.424702107906341553e-01
-7.386136054992675781e-02 -2.086157649755477905e-01 -1.730147898197174072e-01 2.101000994443893433e-01 2.471340633928775787e-02 3.433915600180625916e-02 -1.257517188787460327e-01 4.875126481056213379e-02 1.802799254655838013e-01 -2.130627632141113281e-01 1.080687195062637329e-01 9.281419217586517334e-02 1.248994246125221252e-01 1.338178068399429321e-01 -2.941057980060577393e-01 -3.056567721068859100e-02 -5.060431957244873047e-01 2.614105641841888428e-01 3.030878305435180664e-01 -8.101078122854232788e-02 -1.039577871561050415e-01 2.185932099819183350e-01 -7.202183455228805542e-02 9.533606469631195068e-02 1.274698413908481598e-02 -2.195296585559844971e-01 1.288069933652877808e-01 1.462300717830657959e-01 1.342933177947998047e-01 -1.098017245531082153e-01 1.602700352668762207e-01 4.872914869338274002e-03
-1.674926728010177612e-01 8.222924172878265381e-02 -2.051616013050079346e-01 -7.681986689567565918e-02 -1.032336149364709854e-02 1.631408333778381348e-01 -1.423533707857131958e-01 7.348794490098953247e-02 1.585892438888549805e-01 9.774763137102127075e-02 -4.299902543425559998e-02 -1.067912876605987549e-01 2.324192784726619720e-02 1.612984240055084229e-01 7.298356294631958008e-02 1.196991652250289917e-01 -1.138059049844741821e-01 7.894260436296463013e-02 5.533013343811035156e-01 -7.871425151824951172e-02 -3.621758818626403809e-01 3.013060688972473145e-01 1.551274955272674561e-02 -7.923402823507785797e-03 -1.934150308370590210e-01 8.696111291646957397e-02 3.300861269235610962e-02 3.087008595466613770e-01 1.495244652032852173e-01 -2.282244861125946045e-01 5.188934970647096634e-03 3.200915083289146423e-02
1.982557214796543121e-02 -2.891348861157894135e-02 5.346650630235671997e-02 5.767836049199104309e-02 9.099806658923625946e-03 7.474123686552047729e-02 -4.281852245330810547e-01 -1.486707925796508789e-01 3.863946199417114258e-01 -1.329041123390197754e-01 2.546255588531494141e-01 2.912238799035549164e-02 -1.074462011456489563e-01 1.702546775341033936e-01 -8.110078424215316772e-02 2.004494518041610718e-01 -1.084253937005996704e-01 4.676578938961029053e-01 -2.960366010665893555e-02 -2.594731450080871582e-01 -5.742878094315528870e-02 2.218283340334892273e-02 1.290666908025741577e-01 -7.776702940464019775e-02 -1.392008662223815918e-01 8.742304891347885132e-02 -8.796056360006332397e-02 7.378301769495010376e-02 2.498390227556228638e-01 -6.958696991205215454e-02 1.351342499256134033e-01 -1.032138764858245850e-01
9.484256803989410400e-02 2.057338207960128784e-01 -6.767162680625915527e-02 2.568390369415283203e-01 -1.925959996879100800e-02 1.476886272430419922e-01 -9.697116166353225708e-02 -1.961109042167663574e-01 1.789199709892272949e-01 -1.611700803041458130e-01 -1.654888987541198730e-01 -1.135810166597366333e-01 -3.117479085922241211e-01 3.822938501834869385e-01 -1.590808108448982239e-02 -3.104377351701259613e-02 1.019101776182651520e-02 1.197849735617637634e-01 1.685848236083984375e-01 -2.762776911258697510e-01 -3.135296106338500977e-01 2.194459885358810425e-01 1.511453688144683838e-01 1.494310647249221802e-01 -5.631007719784975052e-03 -1.756294518709182739e-01 -2.412806898355484009e-01 1.107720509171485901e-01 1.647999733686447144e-01 -1.385930031538009644e-01 4.398355260491371155e-02 -6.898727267980575562e-02
-2.161617875099182129e-01 3.323665559291839600e-01 -2.562350332736968994e-01 3.185808360576629639e-01 -4.480935633182525635e-02 -2.532523274421691895e-01 -3.505288660526275635e-01 -9.083163738250732422e-02 -7.070904970169067383e-02 -5.788162350654602051e-02 8.164265751838684082e-02 2.214222773909568787e-02 -1.816246956586837769e-01 8.672139793634414673e-02 7.369962334632873535e-02 1.757923662662506104e-01 7.069859653711318970e-02 2.618834376335144043e-01 2.954573035240173340e-01 5.854280665516853333e-02 -2.214787602424621582e-01 1.454463750123977661e-01 1.434053946286439896e-02 1.859134882688522339e-01 1.557249277830123901e-01 1.379224061965942383e-01 -1.762960106134414673e-02 -5.545813124626874924e-03 1.878864914178848267e-01 -8.288303762674331665e-02 6.042934022843837738e-03 -1.758975982666015625e-01
-5.308874696493148804e-02 1.498165875673294067e-01 -2.375930733978748322e-02 1.655942648649215698e-01 -2.657832391560077667e-02 7.216271758079528809e-02 -2.717368006706237793e-01 -6.448234617710113525e-02 -1.424532979726791382e-01 -8.643428981304168701e-02 6.861134618520736694e-02 3.012633882462978363e-02 2.380421757698059082e-02 1.560952663421630859e-01 -6.824078410863876343e-02 3.478695154190063477e-01 -3.540332615375518799e-01 4.037601873278617859e-02 1.174778342247009277e-01 9.923586249351501465e-02 -1.531035602092742920e-01 2.541060149669647217e-01 2.774338722229003906e-01 2.029784172773361206e-01 -4.153274297714233398e-01 5.248452350497245789e-02 -2.215570062398910522e-01 3.805740177631378174e-02 -2.562154829502105713e-01 -1.003594696521759033e-01 -3.244703263044357300e-02 -1.396387219429016113e-01
2.319642901420593262e-02 -8.033044636249542236e-02 -3.825285285711288452e-02 1.134909167885780334e-01 8.568182587623596191e-03 1.385990995913743973e-03 -2.061926126480102539e-01 -4.009247943758964539e-02 2.791238762438297272e-02 -2.306087613105773926e-01 -2.615089528262615204e-03 7.780116796493530273e-02 -4.372678324580192566e-02 2.236189842224121094e-01 -8.170414716005325317e-02 1.098967995494604111e-02 -6.542119383811950684e-01 1.092258188873529434e-02 3.355124592781066895e-01 -9.424274414777755737e-02 1.235480885952711105e-02 1.325899213552474976e-01 2.208915725350379944e-02 9.286596626043319702e-02 1.314302086830139160e-01 -1.620950251817703247e-01 -1.112362835556268692e-02 3.380693197250366211e-01 6.075775623321533203e-02 -1.097119301557540894e-01 2.547959983348846436e-01 2.672269940376281738e-02
-3.753726482391357422e-01 1.165837422013282776e-01 -1.505557596683502197e-01 2.118690609931945801e-01 -2.157929837703704834e-01 9.612163156270980835e-02 -2.586050927639007568e-01 1.117803230881690979e-01 -1.391631662845611572e-01 -1.110367700457572937e-01 -7.619401067495346069e-02 2.421185523271560669e-01 -5.748776718974113464e-02 3.958148658275604248e-01 -2.158396095037460327e-01 1.029014959931373596e-01 -3.175719976425170898e-01 -1.311286073178052902e-02 8.813393302261829376e-03 1.542784459888935089e-02 -2.730272114276885986e-01 1.346178501844406128e-01 1.425026357173919678e-01 1.690444052219390869e-01 -7.488664984703063965e-02 -4.166730213910341263e-03 -1.854223199188709259e-03 1.155040785670280457e-02 2.776961922645568848e-01 -1.977357082068920135e-02 5.072259530425071716e-02 2.772738039493560791e-02
-1.691844910383224487e-01 6.315806508064270020e-02 -2.101428508758544922e-01 2.192987501621246338e-01 1.086686700582504272e-01 5.166918039321899414e-02 -2.519914805889129639e-01 1.162474453449249268e-01 -2.190115302801132202e-01 -8.698377758264541626e-02 1.297217309474945068e-01 -6.047677248716354370e-03 -2.124525904655456543e-01 -1.488529145717620850e-01 -4.503324627876281738e-02 1.622006148099899292e-01 -3.389965295791625977e-01 6.659472733736038208e-02 2.745852107182145119e-03 -4.493845626711845398e-02 -2.940520048141479492e-01 3.432537913322448730e-01 3.335371017456054688e-01 -9.826828539371490479e-02 -6.907522678375244141e-02 -2.125257849693298340e-01 -1.590069979429244995e-01 -8.349603414535522461e-02 -2.309737205505371094e-01 1.168258264660835266e-01 1.283833235502243042e-01 5.805594101548194885e-02
1.256709098815917969e-01 -6.901270896196365356e-02 -4.535870254039764404e-02 2.387385219335556030e-01 9.234235435724258423e-02 1.832987368106842041e-01 -2.882177233695983887e-01 1.038677021861076355e-01 -5.522924289107322693e-02 1.770448684692382812e-01 9.951183199882507324e-02 1.174581572413444519e-01 5.970229953527450562e-02 1.438652873039245605e-01 1.004471853375434875e-01 1.150502413511276245e-01 -2.067266553640365601e-01 6.248996779322624207e-02 1.367621868848800659e-01 3.288593143224716187e-02 -3.952783644199371338e-01 3.863760828971862793e-01 9.482972323894500732e-02 3.306611478328704834e-01 -5.646777898073196411e-02 4.573174752295017242e-03 -1.654760539531707764e-02 3.399911150336265564e-02 2.141686715185642242e-02 1.968800872564315796e-01 1.164113823324441910e-02 -3.800560235977172852e-01
-1.894640624523162842e-01 1.622695922851562500e-01 -2.720795273780822754e-01 1.605977714061737061e-01 2.094032764434814453e-01 -8.138222992420196533e-02 -6.624774634838104248e-02 -2.451830208301544189e-01 7.974863797426223755e-02 -1.346751600503921509e-01 3.844863772392272949e-01 -1.855702698230743408e-01 -7.878844439983367920e-02 -2.954470179975032806e-02 -3.834189102053642273e-02 1.995937228202819824e-01 8.529248833656311035e-02 1.986140459775924683e-01 2.001643180847167969e-01 7.218606770038604736e-02 2.019718289375305176e-02 3.819143474102020264e-01 -1.454886198043823242e-01 8.555281162261962891e-02 -2.801420390605926514e-01 9.257005155086517334e-02 -2.643158659338951111e-02 5.279991030693054199e-02 -1.656959056854248047e-01 -1.087676659226417542e-01 2.157806605100631714e-01 -1.571351289749145508e-01
-2.455904632806777954e-01 1.022314652800559998e-01 -6.028895452618598938e-02 2.936365902423858643e-01 6.042216718196868896e-02 -2.061624079942703247e-02 -1.529151499271392822e-01 -7.139300554990768433e-02 2.032075822353363037e-01 -3.114069700241088867e-01 9.635473042726516724e-02 2.629843056201934814e-01 1.496721059083938599e-01 -1.556453388184309006e-02 6.999868154525756836e-02 2.727173566818237305e-01 -2.643449008464813232e-01 -6.144807860255241394e-02 2.424127012491226196e-01 1.056192144751548767e-01 -1.054651439189910889e-01 2.414236515760421753e-01 1.244141981005668640e-01 -1.732890158891677856e-01 1.803609132766723633e-01 -3.093535006046295166e-01 -1.924679875373840332e-01 4.648594930768013000e-02 -1.435820311307907104e-01 -1.141817867755889893e-01 1.389995813369750977e-01 -9.639144688844680786e-02
-2.697726152837276459e-02 1.014271154999732971e-01 -3.811034560203552246e-02 1.146107316017150879e-01 1.323681026697158813e-01 -1.722063124179840088e-01 -3.030916154384613037e-01 3.799000754952430725e-02 2.655732072889804840e-02 -9.103164821863174438e-02 7.051151711493730545e-03 8.308030664920806885e-02 -5.975719541311264038e-02 -3.040309809148311615e-02 -1.868139505386352539e-01 9.649699926376342773e-02 -1.544363498687744141e-01 1.959797441959381104e-01 1.661696098744869232e-02 5.785199254751205444e-02 2.641093730926513672e-02 2.510177493095397949e-01 -2.959764748811721802e-02 -1.254314333200454712e-01 -2.536845207214355469e-01 -2.506068646907806396e-01 1.003385931253433228e-01 4.132031798362731934e-01 2.267249971628189087e-01 6.704954057931900024e-02 2.135367542505264282e-01 -4.621708989143371582e-01
9.705142118036746979e-03 1.099751517176628113e-01 -6.141878664493560791e-02 -2.340660393238067627e-01 -4.196210298687219620e-03 -8.320306241512298584e-02 -5.450306460261344910e-02 8.878141641616821289e-02 2.444587200880050659e-01 -2.590528428554534912e-01 2.890088781714439392e-02 2.716773375868797302e-02 2.471288144588470459e-01 -3.777020424604415894e-02 -2.140627428889274597e-02 -8.708137273788452148e-02 -3.573136925697326660e-01 2.823847234249114990e-01 2.824066877365112305e-01 -2.106715887784957886e-01 -1.922351121902465820e-01 2.342216223478317261e-01 1.004484221339225769e-01 2.537851929664611816e-01 -1.702058315277099609e-01 -2.699161767959594727e-01 -1.188476234674453735e-01 8.287179470062255859e-02 -1.417403761297464371e-02 -1.691906303167343140e-01 -2.535563521087169647e-02 -2.496576309204101562e-01
-9.916772693395614624e-02 1.585755646228790283e-01 -5.423872172832489014e-02 1.145233064889907837e-01 -1.008877158164978027e-01 -6.973402202129364014e-02 -1.294782459735870361e-01 -1.258456259965896606e-01 -1.220663115382194519e-01 1.265391856431961060e-01 2.024085074663162231e-01 1.201619431376457214e-01 1.147044003009796143e-01 -1.666028648614883423e-01 3.948191925883293152e-02 6.106708198785781860e-02 -3.441956043243408203e-01 1.258573979139328003e-01 3.058178424835205078e-01 -3.119596093893051147e-02 -1.024333015084266663e-01 2.729590237140655518e-01 3.442329466342926025e-01 -6.317635625600814819e-02 -3.845892250537872314e-01 1.292190253734588623e-01 -2.209451794624328613e-01 -1.294099241495132446e-01 1.354860067367553711e-01 9.178833663463592529e-02 2.658478021621704102e-01 -6.982296705245971680e-02
-2.554334141314029694e-02 4.660699367523193359e-01 -8.985240943729877472e-03 1.054063737392425537e-01 -1.214032843708992004e-01 9.767821058630943298e-03 -1.782905906438827515e-01 7.914321124553680420e-02 1.197440400719642639e-01 -1.756482124328613281e-01 1.429935246706008911e-01 3.273970484733581543e-01 9.106746315956115723e-02 -2.231598459184169769e-02 4.720842838287353516e-02 1.843279898166656494e-01 -3.583242297172546387e-01 2.918426319956779480e-02 8.512274175882339478e-02 -1.018353328108787537e-01 -7.918056100606918335e-02 3.775223195552825928e-01 2.067082673311233521e-01 1.271452158689498901e-01 -9.433627128601074219e-02 8.059951663017272949e-02 -2.881779074668884277e-01 9.717218577861785889e-03 8.570723235607147217e-02 1.340963691473007202e-01 6.855121254920959473e-02 -1.308113932609558105e-01
1.080839615315198898e-02 1.855800151824951172e-01 3.230275511741638184e-01 3.308787941932678223e-01 2.590504288673400879e-01 -1.295171529054641724e-01 -4.116443693637847900e-01 2.287187241017818451e-02 9.329856932163238525e-02 -1.221869979053735733e-02 -9.577684104442596436e-02 2.131952047348022461e-01 2.416988275945186615e-02 -9.955628961324691772e-02 -6.099621951580047607e-02 1.171936914324760437e-01 -1.696358323097229004e-01 4.124256968498229980e-02 1.711078137159347534e-01 -1.975514888763427734e-01 -7.825766503810882568e-02 1.689363121986389160e-01 1.209978535771369934e-01 2.954192757606506348e-01 -6.688977777957916260e-02 -9.834820032119750977e-02 -6.355059891939163208e-02 1.182714104652404785e-01 1.745575107634067535e-02 2.263206392526626587e-01 2.918706834316253662e-01 4.564616829156875610e-02
-1.050793007016181946e-01 6.782763451337814331e-02 -1.073371842503547668e-01 -1.356968283653259277e-01 -3.158694803714752197e-01 1.113625988364219666e-01 -3.946041166782379150e-01 -4.034312069416046143e-02 4.055680334568023682e-02 -9.712138772010803223e-02 6.661419570446014404e-02 -1.418335642665624619e-02 5.595925450325012207e-02 3.544410765171051025e-01 1.020745337009429932e-01 3.173495829105377197e-02 -2.145773172378540039e-01 8.907377719879150391e-02 1.665089428424835205e-01 -7.057382911443710327e-02 -2.548149600625038147e-02 3.832650780677795410e-01 2.536729574203491211e-01 4.050403460860252380e-02 -2.628910243511199951e-01 8.787689730525016785e-03 -2.137698382139205933e-01 5.940680950880050659e-02 1.461328566074371338e-01 -5.484084412455558777e-02 1.874644309282302856e-01 2.255422323942184448e-01
1.884220987558364868e-01 1.334616690874099731e-01 -1.305400878190994263e-01 1.027672439813613892e-01 1.083042621612548828e-01 -2.431430518627166748e-01 -3.849945664405822754e-01 -7.936294376850128174e-02 -6.999310571700334549e-03 -1.921427845954895020e-01 7.174488902091979980e-02 -7.929114252328872681e-02 -1.649927198886871338e-01 1.916195079684257507e-02 -7.713719457387924194e-02 -2.827539481222629547e-02 -1.328781843185424805e-01 2.103440761566162109e-01 2.160287797451019287e-01 1.359310150146484375e-01 1.763188093900680542e-01 2.632749676704406738e-01 2.884724438190460205e-01 -2.430952787399291992e-01 -1.672351509332656860e-01 -2.657971978187561035e-01 -1.334878951311111450e-01 2.839679121971130371e-01 3.146949457004666328e-03 4.068990051746368408e-02 2.041761875152587891e-01 2.805963903665542603e-02
-1.067593619227409363e-01 1.304567903280258179e-01 -4.478665068745613098e-03 3.878408074378967285e-01 -2.304087728261947632e-01 2.561382949352264404e-01 -3.663382828235626221e-01 -7.034445554018020630e-02 2.180443704128265381e-01 1.074868366122245789e-01 3.956139832735061646e-02 1.414597481489181519e-01 -1.247592419385910034e-01 1.673620343208312988e-01 3.034271895885467529e-01 5.002717301249504089e-02 -1.749398410320281982e-01 7.290487736463546753e-02 1.636636555194854736e-01 -1.044783517718315125e-01 -3.058858811855316162e-01 1.745540946722030640e-01 -6.975928694009780884e-02 2.746236622333526611e-01 5.898043513298034668e-02 -4.685506597161293030e-02 1.446936978027224541e-03 -5.019489303231239319e-02 2.055166065692901611e-01 4.041719436645507812e-02 -8.035438135266304016e-03 -1.200246736407279968e-01
2.396269328892230988e-02 2.658133804798126221e-01 -1.170727703720331192e-02 -1.077801659703254700e-01 8.606221526861190796e-02 3.304350748658180237e-02 -1.428806334733963013e-01 1.618835330009460449e-01 4.384386911988258362e-02 -1.633514612913131714e-01 1.330343782901763916e-01 2.668792009353637695e-01 1.136895548552274704e-02 -4.681730270385742188e-02 -1.969713270664215088e-01 3.458658456802368164e-01 -1.194497197866439819e-01 -3.320568427443504333e-02 1.304584592580795288e-01 -7.773492485284805298e-03 -2.154241502285003662e-01 2.092446088790893555e-01 2.677443623542785645e-01 3.037381358444690704e-02 -2.333276672288775444e-03 -2.099526822566986084e-01 -1.944470107555389404e-01 3.561092317104339600e-01 -7.777807116508483887e-02 1.254541147500276566e-02 1.301542222499847412e-01 -3.956233859062194824e-01
3.851300477981567383e-01 -3.221888095140457153e-02 -1.133440956473350525e-01 2.985149621963500977e-01 4.008431360125541687e-02 -1.392998695373535156e-01 -1.812964528799057007e-01 1.062864959239959717e-01 3.401339426636695862e-02 -8.814365416765213013e-02 1.758121252059936523e-01 -1.782595068216323853e-01 9.417203068733215332e-02 1.553730517625808716e-01 -1.525357514619827271e-01 1.690845191478729248e-01 -1.236509382724761963e-01 3.812479674816131592e-01 4.233667254447937012e-01 -8.202734589576721191e-02 -1.036064848303794861e-01 9.129729121923446655e-02 1.854795962572097778e-01 -1.623918861150741577e-01 -2.063568234443664551e-01 7.962794601917266846e-02 4.118004813790321350e-02 4.450624808669090271e-02 1.655203849077224731e-01 -3.024273179471492767e-02 1.132359951734542847e-01 -8.269666880369186401e-02
1.918401420116424561e-01 1.051862463355064392e-01 3.784186840057373047e-01 2.647483646869659424e-01 -6.757440860383212566e-04 -1.260007172822952271e-01 -2.669334113597869873e-01 -1.237871646881103516e-01 1.366063207387924194e-01 5.611105263233184814e-02 -2.170544350519776344e-03 9.535774588584899902e-02 6.451052427291870117e-02 2.092128396034240723e-01 2.114553004503250122e-01 2.069274187088012695e-01 -2.598196864128112793e-01 1.841079443693161011e-01 1.842956095933914185e-01 1.310523450374603271e-01 -3.676944375038146973e-01 4.011543467640876770e-02 7.081536203622817993e-02 2.471845149993896484e-01 -2.228960990905761719e-01 5.435703694820404053e-02 -1.404825598001480103e-01 8.226034045219421387e-02 1.671628057956695557e-01 2.349773189052939415e-03 1.622049137949943542e-02 8.484987914562225342e-02
5.712679401040077209e-02 3.667048811912536621e-01 -1.420327425003051758e-01 2.001785784959793091e-01 1.120842248201370239e-01 -2.643594890832901001e-02 -2.863113284111022949e-01 1.844681501388549805e-01 2.967444956302642822e-01 -2.142619192600250244e-01 1.763915643095970154e-02 3.096365034580230713e-01 -6.224698200821876526e-02 -8.151016384363174438e-02 1.383469849824905396e-01 2.200396060943603516e-01 -2.721792161464691162e-01 -4.578975029289722443e-03 1.252975910902023315e-01 -1.213301867246627808e-01 1.078218072652816772e-01 1.266297325491905212e-02 1.866506636142730713e-01 9.680087119340896606e-02 -8.989784866571426392e-02 -1.777888536453247070e-01 -8.709353208541870117e-02 9.708950668573379517e-02 2.245580106973648071e-01 7.881828397512435913e-02 2.219651639461517334e-01 2.034710794687271118e-01
4.325270652770996094e-02 1.328185945749282837e-01 -3.366199433803558350e-01 2.391908466815948486e-01 -1.010568067431449890e-02 -9.312736243009567261e-02 -1.327362656593322754e-01 -1.404984742403030396e-01 7.108774036169052124e-02 -2.763486504554748535e-01 2.385242432355880737e-01 4.557873308658599854e-02 -1.489059906452894211e-02 4.118395447731018066e-01 4.194491729140281677e-02 2.565929293632507324e-01 -1.342722326517105103e-01 -3.064202666282653809e-01 1.135500296950340271e-01 -1.818821579217910767e-01 -1.631800681352615356e-01 1.006623059511184692e-01 -5.162383615970611572e-02 -1.064627096056938171e-01 -1.354649662971496582e-01 -4.794379696249961853e-02 1.944782435894012451e-01 1.718514859676361084e-01 -2.946694754064083099e-02 -1.491156816482543945e-01 2.379825413227081299e-01 9.799371659755706787e-02
-1.561562716960906982e-01 -1.177413910627365112e-01 8.074966259300708771e-03 2.860682010650634766e-01 1.727621108293533325e-01 -7.089813798666000366e-02 -2.789687514305114746e-01 7.682958245277404785e-02 -2.632256969809532166e-02 -3.645421266555786133e-01 2.319844663143157959e-01 -1.664980947971343994e-01 1.176334843039512634e-01 1.001967266201972961e-01 2.562386915087699890e-02 -2.334348410367965698e-01 -2.079112082719802856e-01 1.594535261392593384e-01 1.756868511438369751e-01 -2.340629398822784424e-01 -2.817469649016857147e-03 1.214283630251884460e-01 -1.092920079827308655e-02 2.086690217256546021e-01 4.331778734922409058e-02 -1.653942316770553589e-01 -6.425458192825317383e-02 2.878139019012451172e-01 -2.888555824756622314e-01 -1.033641397953033447e-01 1.387772709131240845e-01 1.575046777725219727e-01
-1.556625869125127792e-02 3.531444445252418518e-02 3.781029023230075836e-03 1.418101787567138672e-01 -1.405698359012603760e-01 -9.505987167358398438e-02 -1.490726768970489502e-01 -1.919493675231933594e-01 2.987836897373199463e-01 -2.038510702550411224e-02 1.583253592252731323e-01 -2.054700106382369995e-01 9.455289691686630249e-02 -6.795072928071022034e-03 3.370403870940208435e-02 8.959943056106567383e-02 8.749132044613361359e-03 4.111437126994132996e-02 2.455021291971206665e-01 1.360853463411331177e-01 -2.314511835575103760e-01 3.725971877574920654e-01 2.005189657211303711e-01 -1.678996235132217407e-01 -3.557152450084686279e-01 -2.094110287725925446e-02 2.031116932630538940e-01 1.904462873935699463e-01 1.658399961888790131e-02 -3.808966577053070068e-01 1.176228076219558716e-01 -1.017734333872795105e-01
-1.559637300670146942e-02 9.054239094257354736e-02 -8.307508379220962524e-02 2.822226285934448242e-01 -1.119485646486282349e-01 7.428093254566192627e-02 -2.991797029972076416e-01 4.717206209897994995e-02 -2.552530169486999512e-01 -1.282629519701004028e-01 2.018258422613143921e-01 2.156434357166290283e-01 2.130900919437408447e-01 -1.285479962825775146e-01 -9.992682933807373047e-02 2.365053594112396240e-01 -1.161138638854026794e-01 -1.806377917528152466e-01 1.269676536321640015e-01 1.661626249551773071e-01 -1.949123442173004150e-01 2.136371880769729614e-01 1.392956078052520752e-01 1.714028865098953247e-01 -2.474108934402465820e-01 3.950643353164196014e-03 -6.204890832304954529e-02 3.022277355194091797e-01 -1.890086233615875244e-01 1.159654334187507629e-01 1.816091537475585938e-01 -1.941638737916946411e-01
-1.058814004063606262e-01 1.450999379158020020e-01 3.711021319031715393e-02 2.904908955097198486e-01 -1.912183910608291626e-01 2.423276901245117188e-01 -1.912050098180770874e-01 -6.185964494943618774e-02 -6.402441859245300293e-02 -1.714991219341754913e-02 -8.907241374254226685e-02 1.695140600204467773e-01 -2.559623420238494873e-01 2.221952527761459351e-01 2.034382522106170654e-01 -1.249174866825342178e-02 -8.052396029233932495e-02 1.137409210205078125e-01 4.494105577468872070e-01 -1.140220835804939270e-01 -2.294568568468093872e-01 2.287361770868301392e-01 3.071502223610877991e-02 2.257703095674514771e-01 -2.652089670300483704e-02 -1.348690539598464966e-01 4.560699686408042908e-03 -9.931927919387817383e-02 2.812531888484954834e-01 -3.125237300992012024e-03 2.063263654708862305e-01 -8.406536281108856201e-02
-3.322047740221023560e-02 1.262805759906768799e-01 -2.594453692436218262e-01 -3.713277354836463928e-02 1.762802600860595703e-01 -4.337461292743682861e-01 -2.572265863418579102e-01 -1.090142652392387390e-01 -6.398367881774902344e-02 -1.382295489311218262e-01 3.289846330881118774e-02 -3.595209121704101562e-02 3.013252466917037964e-02 3.488240838050842285e-01 1.890756040811538696e-01 1.565256565809249878e-01 -2.208590209484100342e-01 6.249276176095008850e-02 1.977937072515487671e-01 2.089053392410278320e-02 -1.371209025382995605e-01 7.813387550413608551e-03 -7.455059885978698730e-02 8.950256556272506714e-02 -9.276288747787475586e-02 -6.461018323898315430e-02 7.571224868297576904e-02 3.175686299800872803e-01 -7.477063685655593872e-02 2.789068408310413361e-02 3.741365075111389160e-01 1.349211186170578003e-01
-1.048368811607360840e-01 3.395382463932037354e-01 -6.078933551907539368e-02 3.469377458095550537e-01 2.389203757047653198e-01 -1.715803444385528564e-01 -1.841738820075988770e-02 3.221881389617919922e-01 1.789558082818984985e-01 -6.935872882604598999e-02 1.387300491333007812e-01 1.415153592824935913e-01 1.683790981769561768e-01 -1.157254874706268311e-01 -1.573437005281448364e-01 3.186206892132759094e-02 -2.118997126817703247e-01 -1.809960454702377319e-01 2.137040197849273682e-01 -5.012138560414314270e-02 -1.108794510364532471e-01 1.494104564189910889e-01 2.329964190721511841e-01 1.417842805385589600e-01 -2.355930507183074951e-01 -6.844817101955413818e-02 1.436929553747177124e-01 1.510397940874099731e-01 2.143599465489387512e-02 2.142384350299835205e-01 1.564261019229888916e-01 -7.773634791374206543e-02
-2.472249567508697510e-01 6.208339333534240723e-02 -3.856246769428253174e-01 -1.595500274561345577e-03 1.553186923265457153e-01 1.406482905149459839e-01 1.771871149539947510e-01 -1.271865069866180420e-01 1.372172832489013672e-01 -1.996370851993560791e-01 1.966979056596755981e-01 -6.759795546531677246e-02 -2.089472562074661255e-01 2.247392982244491577e-01 -8.083242923021316528e-02 1.783859431743621826e-01 -1.560288369655609131e-01 1.670342236757278442e-01 1.704272776842117310e-01 -9.664121270179748535e-02 -1.625512540340423584e-01 2.720797955989837646e-01 -6.001334637403488159e-02 2.055011540651321411e-01 -2.190947234630584717e-01 -1.062087565660476685e-01 -1.148482132703065872e-02 -1.228411588817834854e-02 -2.432026863098144531e-01 -1.051365733146667480e-01 2.971437573432922363e-01 -7.348205894231796265e-02
1.236491277813911438e-01 1.566915214061737061e-01 -4.317873120307922363e-01 1.304007917642593384e-01 -1.619481593370437622e-01 -1.840646564960479736e-01 -1.684942841529846191e-01 -1.300682723522186279e-01 2.228763252496719360e-01 8.038624376058578491e-02 4.120017588138580322e-01 -1.264920458197593689e-02 3.521488979458808899e-02 -1.070415601134300232e-01 5.477054417133331299e-02 5.611784011125564575e-02 -3.294875919818878174e-01 9.234932065010070801e-02 1.818604022264480591e-01 -2.761899307370185852e-02 -1.511847674846649170e-01 3.274831473827362061e-01 -1.042721495032310486e-01 -1.094647794961929321e-01 7.959719747304916382e-02 6.225910037755966187e-02 -4.743105173110961914e-02 6.870144605636596680e-02 -5.743787437677383423e-02 1.720371842384338379e-01 2.421379275619983673e-02 -2.277347892522811890e-01
-1.088209566660225391e-03 3.389046788215637207e-01 1.968214847147464752e-02 -8.312445878982543945e-02 -1.644286513328552246e-01 3.262452315539121628e-03 -2.693208158016204834e-01 2.183832377195358276e-01 2.104595601558685303e-01 2.058976329863071442e-02 1.016720086336135864e-01 2.527084946632385254e-01 8.445338159799575806e-02 -6.232216022908687592e-03 -3.651914000511169434e-02 2.518914937973022461e-01 -7.179214805364608765e-02 1.619504988193511963e-01 2.975093126296997070e-01 -1.977890580892562866e-01 -4.021952301263809204e-02 2.513462305068969727e-01 2.540040314197540283e-01 2.062765210866928101e-01 1.174895241856575012e-01 -1.337661445140838623e-01 -1.836090534925460815e-01 5.956797301769256592e-02 -5.668194964528083801e-02 8.160115033388137817e-02 2.486623376607894897e-01 -2.610853612422943115e-01
1.222878545522689819e-01 1.582906953990459442e-02 -8.236026018857955933e-02 7.225613296031951904e-02 3.119525313377380371e-02 6.147393584251403809e-02 -3.202630579471588135e-01 1.097697541117668152e-01 2.163550704717636108e-01 -5.859876424074172974e-02 -9.709109365940093994e-02 -1.873618960380554199e-01 -1.440347582101821899e-01 1.069468483328819275e-01 -5.891463905572891235e-02 3.087127208709716797e-01 -1.781117320060729980e-01 7.156135886907577515e-02 3.107481002807617188e-01 -2.042601257562637329e-01 -1.564473807811737061e-01 2.497165352106094360e-01 -9.194478392601013184e-02 2.094284147024154663e-01 -1.854480206966400146e-01 6.713197380304336548e-02 -9.097534231841564178e-03 3.621256947517395020e-01 2.443861775100231171e-02 -5.312928184866905212e-02 -3.704176247119903564e-01 5.161372199654579163e-02
-1.313081830739974976e-01 1.369805634021759033e-01 2.794149219989776611e-01 2.134783416986465454e-01 6.552222371101379395e-02 2.271235734224319458e-02 -1.124095171689987183e-01 -2.440318912267684937e-01 2.478966414928436279e-01 -4.316296800971031189e-02 1.448765546083450317e-01 1.097852811217308044e-01 2.779823243618011475e-01 1.429872065782546997e-01 1.482942234724760056e-02 2.312236726284027100e-01 -2.535708844661712646e-01 -5.601799488067626953e-02 2.939487397670745850e-01 5.196928977966308594e-02 -1.092526391148567200e-01 2.401636540889739990e-01 1.621542870998382568e-02 -3.933090716600418091e-03 9.830726683139801025e-02 -1.941743791103363037e-01 -2.733094692230224609e-01 4.514846950769424438e-02 -1.844550073146820068e-01 -1.976215839385986328e-01 2.153402715921401978e-01 -2.135434597730636597e-01
-6.750056892633438110e-02 1.700167357921600342e-01 7.617011666297912598e-03 1.777310818433761597e-01 -4.057790338993072510e-02 1.291179507970809937e-01 -2.626072764396667480e-01 -1.292556375265121460e-01 -1.910713016986846924e-01 -2.190322577953338623e-01 1.770968884229660034e-01 1.167061738669872284e-02 4.830700159072875977e-02 2.306678704917430878e-02 -2.026309072971343994e-01 3.077740967273712158e-01 -6.669741868972778320e-02 -3.323999419808387756e-02 4.435658827424049377e-02 -1.935313940048217773e-01 -2.824443392455577850e-02 9.071078151464462280e-02 1.366089433431625366e-01 1.355620175600051880e-01 -3.328053951263427734e-01 -2.339114062488079071e-02 -1.521457582712173462e-01 4.242451488971710205e-01 -1.368892043828964233e-01 2.593196034431457520e-01 2.360092103481292725e-01 -1.706055998802185059e-01
-1.557021886110305786e-01 2.451130896806716919e-01 -5.600933730602264404e-02 -1.231302320957183838e-01 9.889332205057144165e-02 1.750399172306060791e-01 -1.053785979747772217e-01 -2.770319581031799316e-02 4.949457943439483643e-01 -2.100521475076675415e-01 8.196423202753067017e-02 1.154025420546531677e-01 -1.261227577924728394e-01 -4.969260469079017639e-02 7.680602371692657471e-02 -1.218850761651992798e-01 -9.781461954116821289e-02 2.723837196826934814e-01 1.969701200723648071e-01 -5.995092168450355530e-02 -1.747330725193023682e-01 4.847638309001922607e-02 -5.352027714252471924e-02 3.358954191207885742e-01 -1.350760757923126221e-01 -5.348107218742370605e-02 -1.231138929724693298e-01 1.228249445557594299e-01 -3.209590315818786621e-01 -1.664489507675170898e-01 1.988567262887954712e-01 -2.214513905346393585e-02
-1.365344077348709106e-01 2.703529000282287598e-01 -2.347102016210556030e-01 1.095039173960685730e-01 6.313146650791168213e-02 3.432601690292358398e-02 -1.193883642554283142e-01 2.388453632593154907e-01 -1.212588846683502197e-01 -1.587149649858474731e-01 6.694709509611129761e-02 -4.604202881455421448e-02 -1.320511996746063232e-01 -1.600703895092010498e-01 -1.228795647621154785e-01 3.053413331508636475e-01 -1.235402897000312805e-01 1.499093174934387207e-01 1.787481456995010376e-01 -6.334802508354187012e-02 -3.803555369377136230e-01 2.830533087253570557e-01 2.315840721130371094e-01 5.540889129042625427e-02 -3.617220744490623474e-02 -1.908575296401977539e-01 2.803585492074489594e-02 -5.556109920144081116e-02 -3.429552018642425537e-01 1.052295137196779251e-02 2.177413254976272583e-01 -6.997448205947875977e-02
-6.895415484905242920e-02 -9.256332367658615112e-02 -8.951497822999954224e-02 2.584420442581176758e-01 -2.145879417657852173e-01 -1.558707281947135925e-02 -4.292838871479034424e-01 1.381544768810272217e-01 1.768849045038223267e-01 -4.798188805580139160e-02 -9.721683710813522339e-02 -1.949216723442077637e-01 2.347403392195701599e-02 -7.754610851407051086e-03 2.116670459508895874e-02 -1.746911406517028809e-01 -2.383864820003509521e-01 1.421587616205215454e-01 -5.405997484922409058e-02 -1.284802854061126709e-01 -1.614722311496734619e-01 3.465885818004608154e-01 1.235989183187484741e-01 1.654569953680038452e-01 -3.792677819728851318e-01 9.686577133834362030e-03 -1.936097443103790283e-01 1.760495156049728394e-01 2.125646546483039856e-02 -1.593521237373352051e-02 -9.409139305353164673e-02 -2.056844532489776611e-01
-3.455743193626403809e-02 8.525405079126358032e-02 -3.275270164012908936e-01 -8.538185618817806244e-03 2.616031467914581299e-01 9.265717118978500366e-02 -8.015082031488418579e-02 -5.430553108453750610e-02 9.179686754941940308e-02 -2.779893577098846436e-01 4.235609173774719238e-01 -5.385882407426834106e-02 -6.838820129632949829e-02 2.140348553657531738e-01 4.162245243787765503e-02 -5.860721692442893982e-02 -5.459648743271827698e-02 1.897668652236461639e-02 1.214902549982070923e-01 -6.762482691556215286e-03 -1.642331629991531372e-01 1.406276971101760864e-01 1.368455588817596436e-01 1.811203546822071075e-02 -1.195880845189094543e-01 -2.446749955415725708e-01 -1.235914975404739380e-01 3.825463354587554932e-01 -1.849153637886047363e-01 2.630003690719604492e-01 -2.184390425682067871e-01 -5.761176347732543945e-02
-4.148024320602416992e-02 1.252080649137496948e-01 -2.307805866003036499e-01 1.754752695560455322e-01 -2.085481435060501099e-01 -1.419324725866317749e-01 -3.085605800151824951e-01 -2.363920807838439941e-01 1.000100630335509777e-03 -2.889008522033691406e-01 4.127850532531738281e-01 -1.046294644474983215e-01 3.788789734244346619e-02 -2.105621248483657837e-02 -1.585651040077209473e-01 -2.294381409883499146e-01 -2.227301448583602905e-01 -2.337920665740966797e-02 1.079785600304603577e-01 6.431622803211212158e-02 -1.972497254610061646e-01 -1.252990216016769409e-01 5.765345692634582520e-02 -9.449135512113571167e-02 -1.679063886404037476e-01 -2.822930812835693359e-01 1.190003231167793274e-01 1.191032826900482178e-01 8.323821425437927246e-02 2.594905160367488861e-02 -6.298466771841049194e-02 -2.423778325319290161e-01
1.115849539637565613e-01 -2.003841847181320190e-01 8.618371933698654175e-02 -2.735550515353679657e-02 -1.315935850143432617e-01 1.756330020725727081e-02 -1.265304237604141235e-01 -2.604586444795131683e-02 -4.481402412056922913e-02 1.836073398590087891e-02 2.258873730897903442e-01 6.219897791743278503e-02 8.987778425216674805e-02 1.674511656165122986e-02 2.071066498756408691e-01 4.152778983116149902e-01 -1.645615696907043457e-01 2.582222223281860352e-01 2.049410939216613770e-01 -2.861737012863159180e-01 -1.658465862274169922e-01 1.045430824160575867e-01 1.983779370784759521e-01 7.780942320823669434e-02 -3.255940675735473633e-01 -3.524126112461090088e-02 -5.090685188770294189e-02 2.618444263935089111e-01 -8.355950564146041870e-02 5.134750157594680786e-02 3.631270527839660645e-01 5.072996392846107483e-02
-1.208334416151046753e-01 1.047050878405570984e-01 -1.926905512809753418e-01 2.728785872459411621e-01 1.531082838773727417e-01 -2.410083115100860596e-01 -2.181981801986694336e-01 1.725241243839263916e-01 -1.343845129013061523e-01 6.921114772558212280e-02 1.600626856088638306e-01 -2.051737308502197266e-01 2.145121246576309204e-01 3.340429067611694336e-01 8.349096775054931641e-02 -2.983623184263706207e-02 1.347786039113998413e-01 1.036750078201293945e-01 4.140334948897361755e-02 1.229577232152223587e-02 -2.734490036964416504e-01 3.184736967086791992e-01 1.358150392770767212e-01 7.237976789474487305e-02 -1.073793023824691772e-01 5.967607349157333374e-02 -1.920194178819656372e-01 3.737659752368927002e-01 -9.412864595651626587e-02 1.087327376008033752e-01 -1.847916282713413239e-02 -6.754686683416366577e-02
-2.060537785291671753e-01 1.755965687334537506e-02 1.740492007229477167e-04 1.956761777400970459e-01 4.513712227344512939e-02 7.258527725934982300e-02 -9.524603933095932007e-02 -3.023715689778327942e-02 2.900279164314270020e-01 -1.344878077507019043e-01 1.295551955699920654e-01 2.399327605962753296e-01 2.142893671989440918e-01 3.250589221715927124e-02 9.870754927396774292e-02 2.401123791933059692e-01 -3.164085149765014648e-01 -9.684951603412628174e-02 1.540946662425994873e-01 2.005214095115661621e-01 -8.175754547119140625e-02 3.438275456428527832e-01 2.358010113239288330e-01 -1.385998576879501343e-01 7.650049030780792236e-02 -2.455653846263885498e-01 -1.312177330255508423e-01 1.782010644674301147e-01 -1.615637838840484619e-01 -1.909930258989334106e-01 2.072369456291198730e-01 -1.300166547298431396e-01
8.475570380687713623e-02 -3.608986735343933105e-04 -1.471400409936904907e-01 1.844872981309890747e-01 3.156121671199798584e-01 3.775632753968238831e-02 -1.794337481260299683e-01 -2.189337834715843201e-02 4.031470417976379395e-02 -2.138424515724182129e-01 5.312334373593330383e-02 -4.104656577110290527e-01 -9.543380141258239746e-02 1.330983936786651611e-01 -5.017975345253944397e-04 -2.208316475152969360e-01 -1.211321353912353516e-01 -1.530498564243316650e-01 1.775773465633392334e-01 -9.863183647394180298e-02 -3.180183768272399902e-01 1.241705939173698425e-01 3.328550159931182861e-01 2.704392373561859131e-01 -1.734723895788192749e-01 -2.092730253934860229e-01 1.051630359143018723e-02 1.059621796011924744e-01 -1.519932448863983154e-01 -1.374612748622894287e-01 3.928207978606224060e-02 2.367263473570346832e-02
-2.013045847415924072e-01 -5.114231724292039871e-03 -6.224886979907751083e-03 3.389648497104644775e-01 -2.451108768582344055e-02 -1.891952753067016602e-01 -1.515462547540664673e-01 -5.644062533974647522e-02 -1.243664324283599854e-02 -1.399177908897399902e-01 6.380385905504226685e-02 -2.186236828565597534e-01 9.029675275087356567e-02 -1.138396337628364563e-01 -5.024512112140655518e-02 3.573196530342102051e-01 -1.598228812217712402e-01 1.389901489019393921e-01 1.660108417272567749e-01 -6.398840248584747314e-02 -1.065116599202156067e-01 2.950770556926727295e-01 1.794513911008834839e-01 3.585060834884643555e-01 -1.464613154530525208e-02 -2.909854054450988770e-01 -2.301201224327087402e-01 -8.925521373748779297e-02 -4.193753004074096680e-02 1.808014698326587677e-02 1.968757361173629761e-01 -1.916722655296325684e-01
4.358577728271484375e-02 3.052622377872467041e-01 -9.264637529850006104e-02 1.810430884361267090e-01 -1.354393735527992249e-02 -4.292382672429084778e-02 -9.442918002605438232e-02 1.904443651437759399e-01 4.412555694580078125e-01 -1.143368780612945557e-01 2.482313364744186401e-01 4.044032096862792969e-01 -4.310661181807518005e-02 -4.848388209939002991e-02 1.154997125267982483e-01 1.191470548510551453e-01 -2.924492359161376953e-01 -5.564475432038307190e-02 1.322207003831863403e-01 -1.435647755861282349e-01 -1.101031340658664703e-02 1.682674437761306763e-01 2.146341949701309204e-01 -1.447860151529312134e-01 -1.909891068935394287e-01 -4.650358483195304871e-02 -1.904554218053817749e-01 7.776427268981933594e-02 9.704931825399398804e-02 7.234903424978256226e-02 8.403962850570678711e-02 1.637095510959625244e-01
-1.560537964105606079e-01 4.792410135269165039e-02 -9.384585916996002197e-02 2.864573299884796143e-01 1.157920584082603455e-01 1.055690422654151917e-01 -8.122254908084869385e-02 -5.250610411167144775e-02 3.004874587059020996e-01 -2.299860864877700806e-01 -7.611466571688652039e-03 2.942855656147003174e-01 1.827676594257354736e-01 -1.014283746480941772e-01 1.915642023086547852e-01 3.244900703430175781e-01 -1.243943944573402405e-01 -4.727888852357864380e-02 2.521042823791503906e-01 -4.554108157753944397e-02 -1.786608844995498657e-01 2.793850600719451904e-01 1.835513263940811157e-01 -1.058766394853591919e-01 1.281787268817424774e-02 -2.548710703849792480e-01 -1.516579687595367432e-01 1.519484370946884155e-01 -1.230878084897994995e-01 -1.356723755598068237e-01 1.580428332090377808e-01 -1.583826094865798950e-01
5.843072384595870972e-02 -6.835261359810829163e-03 -1.956940144300460815e-01 1.082824543118476868e-01 6.254066526889801025e-02 8.661691844463348389e-02 1.740699410438537598e-01 3.808523342013359070e-02 -6.527655571699142456e-02 -2.581202387809753418e-01 2.116848528385162354e-02 -3.473462909460067749e-02 2.481398135423660278e-01 -1.554866284132003784e-01 -9.149418212473392487e-03 7.368187606334686279e-02 -4.878500699996948242e-01 2.419587522745132446e-01 1.667705625295639038e-01 -7.883768528699874878e-02 -4.613259434700012207e-02 1.965794563293457031e-01 1.221349909901618958e-01 1.738940179347991943e-01 -3.051477968692779541e-01 -2.003738433122634888e-01 -2.879975438117980957e-01 9.805378317832946777e-02 8.340177685022354126e-02 -2.243576943874359131e-01 1.992038786411285400e-01 -1.598604768514633179e-02
-6.548524647951126099e-02 -1.695737391710281372e-01 -9.734410792589187622e-02 3.566014766693115234e-01 1.473075151443481445e-01 -2.039941549301147461e-01 -2.895567715167999268e-01 -9.201219677925109863e-02 -4.143267497420310974e-02 9.380275756120681763e-02 4.011816158890724182e-02 -1.012866571545600891e-01 -3.759538382291793823e-02 -2.956701815128326416e-01 1.063926368951797485e-01 1.171406954526901245e-01 -1.067892536520957947e-01 1.107132434844970703e-01 3.086854219436645508e-01 1.140637621283531189e-01 -4.483252018690109253e-02 2.442074716091156006e-01 2.329727709293365479e-01 2.299535274505615234e-02 -1.401239633560180664e-01 4.793456569314002991e-02 -3.654663451015949249e-03 4.362270832061767578e-01 1.533925384283065796e-01 -2.170266211032867432e-01 -2.043709158897399902e-02 8.206956088542938232e-02
-2.295879721641540527e-01 1.069098263978958130e-01 -1.748759746551513672e-01 9.452107548713684082e-02 -7.579013705253601074e-02 4.624874889850616455e-02 -4.785177111625671387e-02 -1.659303456544876099e-01 -1.174951046705245972e-01 -1.405506283044815063e-01 -6.010142341256141663e-02 4.125110805034637451e-02 1.490869466215372086e-02 5.144980549812316895e-01 1.107608228921890259e-01 1.018807813525199890e-01 -2.486519217491149902e-01 6.714997440576553345e-02 8.867297321557998657e-03 -3.416710346937179565e-02 -1.141214147210121155e-01 2.399522662162780762e-01 1.845150440931320190e-01 9.916429966688156128e-02 -4.146321117877960205e-01 -4.118321835994720459e-02 4.730979725718498230e-02 3.266432881355285645e-01 8.513186126947402954e-02 -1.045410037040710449e-01 2.130857110023498535e-01 6.318093091249465942e-02
-6.098717823624610901e-02 2.758350968360900879e-01 -1.414017379283905029e-01 5.377692356705665588e-02 2.012028694152832031e-01 -1.469320356845855713e-01 -1.002371385693550110e-01 1.421005744487047195e-02 -1.786989904940128326e-02 -1.760884821414947510e-01 3.514528274536132812e-01 7.173419743776321411e-02 -4.472757875919342041e-02 2.083758562803268433e-01 -1.708074361085891724e-01 2.756531834602355957e-01 1.001676768064498901e-01 3.432011231780052185e-02 2.931624352931976318e-01 -8.019283413887023926e-02 -5.618971586227416992e-02 2.498049288988113403e-01 -8.185990154743194580e-02 8.895793580450117588e-04 -2.535196244716644287e-01 7.322417572140693665e-03 -1.797257959842681885e-01 1.300519555807113647e-01 -2.318052202463150024e-01 9.712100028991699219e-02 2.633728086948394775e-02 -4.014563262462615967e-01
7.756246626377105713e-02 5.438935384154319763e-02 -5.326390266418457031e-03 1.233585253357887268e-01 3.072514012455940247e-02 -1.810597777366638184e-01 -4.733259677886962891e-01 1.387513428926467896e-01 2.538512349128723145e-01 -4.970752447843551636e-02 1.444606333971023560e-01 -1.298479288816452026e-01 3.227213164791464806e-03 -1.662700474262237549e-01 -2.518310956656932831e-02 -1.992154717445373535e-01 -7.478169351816177368e-02 5.042206496000289917e-02 2.140318602323532104e-01 1.020331606268882751e-01 2.201594412326812744e-01 2.163619995117187500e-01 3.194620087742805481e-02 -1.039464920759201050e-01 -1.241063401103019714e-01 -2.212826162576675415e-01 -9.229362010955810547e-02 3.900471627712249756e-01 -9.780047833919525146e-02 -1.588344573974609375e-01 3.062391877174377441e-01 -3.292610496282577515e-02
-1.009886935353279114e-01 7.746814936399459839e-02 -1.849874258041381836e-01 -9.537390619516372681e-02 -2.153688520193099976e-01 2.167073190212249756e-01 -7.321938127279281616e-02 -1.220159903168678284e-01 3.215127438306808472e-02 5.078757181763648987e-03 1.162760984152555466e-02 1.502021700143814087e-01 5.196277424693107605e-02 1.867811530828475952e-01 1.218430250883102417e-01 -4.044018313288688660e-02 -2.391558885574340820e-01 2.001521587371826172e-01 5.344888567924499512e-01 -1.395780593156814575e-02 -3.171408176422119141e-01 3.668379783630371094e-01 1.415772289037704468e-01 6.145685166120529175e-02 1.986268907785415649e-02 8.884760737419128418e-02 3.155633062124252319e-02 2.285757660865783691e-01 -2.200796082615852356e-02 -1.252120733261108398e-01 4.994273558259010315e-02 1.636397242546081543e-01
2.165926843881607056e-01 2.124814689159393311e-01 4.418373480439186096e-02 2.037794888019561768e-01 -2.170626372098922729e-01 5.066706612706184387e-02 -1.869183629751205444e-01 -1.543656736612319946e-01 -1.493839770555496216e-01 2.618729136884212494e-02 -8.856857568025588989e-02 1.460593342781066895e-01 1.313313543796539307e-01 1.384273320436477661e-01 6.281449645757675171e-02 1.390823423862457275e-01 -1.183024346828460693e-01 1.412494927644729614e-01 -3.580231964588165283e-02 -8.328902721405029297e-02 -2.119183689355850220e-01 2.879970371723175049e-01 3.099453449249267578e-01 1.543016731739044189e-01 -2.570191323757171631e-01 -2.596833109855651855e-01 2.585122585296630859e-01 1.268086433410644531e-01 9.608934074640274048e-02 -2.329369783401489258e-01 -2.599764242768287659e-02 -2.714170515537261963e-01
-1.728250384330749512e-01 8.067084848880767822e-02 -2.374385297298431396e-01 9.445302188396453857e-02 1.284502330236136913e-03 -2.075455635786056519e-01 -1.653266102075576782e-01 -7.511135935783386230e-02 -1.128685772418975830e-01 -2.630999386310577393e-01 3.440375030040740967e-01 -2.195565700531005859e-01 6.494154781103134155e-02 3.125610351562500000e-01 3.261852264404296875e-02 1.347915083169937134e-01 -3.079466819763183594e-01 1.293051987886428833e-01 -4.069558903574943542e-02 7.396925240755081177e-02 -1.852125227451324463e-01 -9.279664605855941772e-02 9.927880018949508667e-02 -4.111218824982643127e-02 2.276086807250976562e-02 -9.164267033338546753e-02 8.131063729524612427e-02 3.896465599536895752e-01 -1.633308380842208862e-01 -1.621229499578475952e-01 2.431247681379318237e-01 6.238630507141351700e-03
-9.552790969610214233e-02 6.467255949974060059e-02 -2.502237558364868164e-01 3.234855234622955322e-01 1.036040261387825012e-01 6.737096607685089111e-02 -3.434310257434844971e-01 2.403550893068313599e-01 -6.516094505786895752e-02 1.386635154485702515e-01 -1.571355760097503662e-01 -1.466179545968770981e-02 -1.368796452879905701e-02 7.624657452106475830e-02 -9.779760241508483887e-02 1.485673189163208008e-01 -3.210105597972869873e-01 1.265252083539962769e-01 1.021974310278892517e-01 8.010227233171463013e-03 -3.747669160366058350e-01 3.489916920661926270e-01 1.963158696889877319e-01 -2.248325943946838379e-02 -5.664611235260963440e-02 -7.015050202608108521e-02 -1.021962389349937439e-01 6.025164201855659485e-02 -2.667350769042968750e-01 1.346724480390548706e-01 9.074327535927295685e-03 2.206930657848715782e-03
-9.479496628046035767e-02 -6.950625032186508179e-02 -5.550830066204071045e-02 2.988345921039581299e-01 7.977029681205749512e-02 3.529399335384368896e-01 -2.406745851039886475e-01 1.389557272195816040e-01 -5.705704912543296814e-02 -1.194757521152496338e-01 3.257537484169006348e-01 1.389745324850082397e-01 -7.455329596996307373e-02 2.304362654685974121e-01 -9.960687160491943359e-02 1.856498122215270996e-01 -3.818627595901489258e-01 1.710294336080551147e-01 2.458894997835159302e-01 -8.384036831557750702e-03 -2.887161262333393097e-02 1.119350790977478027e-01 -9.300591796636581421e-02 2.441907972097396851e-01 3.715533763170242310e-02 -2.042105495929718018e-01 7.973654568195343018e-02 8.546262234449386597e-02 1.926561295986175537e-01 -8.046332001686096191e-02 1.464646905660629272e-01 2.448608539998531342e-02
-1.528204679489135742e-01 3.023463487625122070e-01 -1.281787902116775513e-01 -7.162059098482131958e-02 7.237614691257476807e-02 8.784773945808410645e-02 1.104029119014739990e-01 -1.423947513103485107e-01 3.185485303401947021e-01 -5.306801944971084595e-02 2.069075554609298706e-01 -3.222369402647018433e-02 3.699790686368942261e-02 5.842196196317672729e-02 5.059834197163581848e-02 -2.853504847735166550e-03 -5.834798216819763184e-01 1.607567220926284790e-01 1.426225304603576660e-01 -1.774827092885971069e-01 -2.276011854410171509e-01 1.164682805538177490e-01 4.784078523516654968e-02 2.777002155780792236e-01 -8.598104119300842285e-02 7.027621846646070480e-03 1.231586560606956482e-01 5.178118497133255005e-02 2.198361158370971680e-01 -1.477749943733215332e-01 -5.256522446870803833e-02 -4.047011211514472961e-02
-2.857157886028289795e-01 -1.909324340522289276e-02 -3.159290850162506104e-01 -4.389218986034393311e-02 6.200785934925079346e-02 -2.109545655548572540e-02 -1.536365598440170288e-01 -2.004150599241256714e-01 -4.962279647588729858e-02 -2.060827463865280151e-01 8.871753513813018799e-02 -1.195065379142761230e-01 -2.287909537553787231e-01 4.308571219444274902e-01 1.923488080501556396e-02 8.660738170146942139e-02 -3.670489490032196045e-01 1.198425740003585815e-01 1.785252988338470459e-01 -1.480045467615127563e-01 1.240344252437353134e-02 1.631666719913482666e-01 -1.017449200153350830e-01 3.003567457199096680e-02 -1.628042012453079224e-01 3.623075038194656372e-02 -8.022206835448741913e-03 3.345036208629608154e-01 7.542081177234649658e-02 -9.137662500143051147e-02 1.873963177204132080e-01 -7.375121861696243286e-02
-8.217746764421463013e-02 4.973175236955285072e-04 -7.823566347360610962e-02 -4.283043369650840759e-02 -1.947804093360900879e-01 -2.834278047084808350e-01 -2.423185408115386963e-01 -5.128775164484977722e-02 -4.647155478596687317e-02 2.106807827949523926e-01 2.454867064952850342e-01 -3.892381861805915833e-02 1.379955280572175980e-02 -6.706404685974121094e-02 -1.177787631750106812e-01 1.404350996017456055e-01 7.494805753231048584e-02 1.712508052587509155e-01 3.230176866054534912e-01 -1.075154542922973633e-01 -2.602868378162384033e-01 2.339809834957122803e-01 2.829552888870239258e-01 2.045280858874320984e-02 -1.224429458379745483e-01 -2.319745123386383057e-01 -4.031096994876861572e-01 1.521689742803573608e-01 -3.729984164237976074e-02 -1.035463511943817139e-01 1.933649033308029175e-01 3.581246361136436462e-02
-1.694584637880325317e-01 5.196028575301170349e-02 -1.146070137619972229e-01 4.016952961683273315e-02 -2.989370822906494141e-01 -1.443057805299758911e-01 -1.936823278665542603e-01 -5.097607895731925964e-02 -1.277458071708679199e-01 7.286571711301803589e-02 3.446373641490936279e-01 -8.017644286155700684e-03 1.345581561326980591e-01 2.365753613412380219e-02 -2.028829045593738556e-02 1.505333930253982544e-01 -3.209894001483917236e-01 1.067563220858573914e-01 2.134563177824020386e-01 -1.348369568586349487e-01 -1.812037080526351929e-01 1.808110624551773071e-01 2.419974952936172485e-01 -1.612945199012756348e-01 -3.104819357395172119e-01 -2.715219743549823761e-02 -3.548334240913391113e-01 -9.210253506898880005e-02 1.094659939408302307e-01 -1.310374494642019272e-02 1.844104230403900146e-01 -1.239439323544502258e-01
-2.131260037422180176e-01 -6.608588248491287231e-02 -1.057195439934730530e-01 2.769001061096787453e-03 1.683547347784042358e-01 7.252781838178634644e-02 -6.989608705043792725e-02 5.026560276746749878e-02 1.781608313322067261e-01 -1.926198452711105347e-01 1.687127649784088135e-01 -1.128965467214584351e-01 -2.742685377597808838e-02 2.394007146358489990e-01 -9.103984385728836060e-02 1.075605973601341248e-01 -3.800995051860809326e-01 -5.440506711602210999e-02 2.399755865335464478e-01 -4.942794889211654663e-02 -3.154913187026977539e-01 1.617714315652847290e-01 -3.503384441137313843e-02 7.503072172403335571e-02 1.042380258440971375e-01 -1.038160249590873718e-01 -4.824378713965415955e-02 1.326522082090377808e-01 6.988620012998580933e-02 -1.495701223611831665e-01 4.006549417972564697e-01 3.750446140766143799e-01
-1.753721088171005249e-01 8.975671604275703430e-03 -1.133694946765899658e-01 6.020737066864967346e-02 -3.965865820646286011e-02 1.828380078077316284e-01 -2.599798738956451416e-01 9.272624552249908447e-02 9.679149836301803589e-02 -1.585980355739593506e-01 -4.852532595396041870e-02 -4.918126016855239868e-02 -8.792145550251007080e-02 4.887125790119171143e-01 2.777016758918762207e-01 7.270428538322448730e-02 -3.557588160037994385e-01 1.009604558348655701e-01 -1.942138932645320892e-02 4.571472853422164917e-02 9.052890539169311523e-02 3.068129718303680420e-01 1.582731753587722778e-01 1.279207617044448853e-01 -1.814124882221221924e-01 3.689737524837255478e-03 -2.141478806734085083e-01 2.579976022243499756e-01 1.680026948451995850e-01 -1.130823493003845215e-01 5.251215025782585144e-02 3.379976376891136169e-02
-4.361369460821151733e-02 2.590032853186130524e-02 -9.254880994558334351e-02 2.787018716335296631e-01 1.009923219680786133e-01 3.022152185440063477e-01 -3.296642601490020752e-01 2.248765528202056885e-01 7.544931769371032715e-02 2.928285114467144012e-02 2.528035044670104980e-01 1.329639554023742676e-01 3.486191853880882263e-02 2.361177504062652588e-01 -1.104123145341873169e-01 1.556494235992431641e-01 -2.586893141269683838e-01 2.321309745311737061e-01 2.788246273994445801e-01 3.684070333838462830e-02 -6.870128214359283447e-02 3.613523393869400024e-02 -1.405725628137588501e-01 2.443792521953582764e-01 9.732697904109954834e-02 -2.453804016113281250e-01 1.162454392760992050e-02 6.947486847639083862e-02 1.459163576364517212e-01 -1.454982459545135498e-01 2.349418103694915771e-01 1.056599617004394531e-01
1.394400149583816528e-01 2.064116299152374268e-01 -1.847095787525177002e-01 1.370733976364135742e-01 1.154519245028495789e-01 -1.498829424381256104e-01 -3.846730887889862061e-01 -1.548093259334564209e-01 7.927540689706802368e-02 -2.137549668550491333e-01 1.154954656958580017e-01 -1.513959616422653198e-01 -2.296337932348251343e-01 -9.512151777744293213e-02 -1.885628104209899902e-01 2.079690434038639069e-02 -4.598804935812950134e-02 9.069898724555969238e-02 2.088270336389541626e-01 1.315935254096984863e-01 1.184542998671531677e-01 1.450285464525222778e-01 1.811014711856842041e-01 -1.610447466373443604e-01 -6.239575520157814026e-02 -2.739918529987335205e-01 -6.723071634769439697e-02 3.128091394901275635e-01 -1.829863153398036957e-02 1.128149479627609253e-01 3.298171758651733398e-01 -1.518763899803161621e-01
4.116956843063235283e-04 2.614998817443847656e-01 9.147681295871734619e-02 2.035916447639465332e-01 6.519176065921783447e-03 -1.233439370989799500e-01 -1.586830317974090576e-01 5.580493807792663574e-02 4.098860621452331543e-01 -3.018936514854431152e-01 7.515663653612136841e-02 1.908145397901535034e-01 5.487211793661117554e-02 -1.819896399974822998e-01 1.608921587467193604e-01 2.552720904350280762e-01 -2.139964848756790161e-01 1.160349175333976746e-01 3.052002489566802979e-01 2.046504914760589600e-01 -1.704707741737365723e-01 2.640851140022277832e-01 5.158832296729087830e-02 -1.960692554712295532e-02 7.216963171958923340e-02 -1.629479974508285522e-01 -1.823010891675949097e-01 8.418386429548263550e-02 -4.104637354612350464e-02 -1.626987010240554810e-01 1.138318777084350586e-01 2.310661971569061279e-02
-1.701607257127761841e-01 2.159619480371475220e-01 -2.629200816154479980e-01 2.965433299541473389e-01 1.971046030521392822e-01 -1.953275352716445923e-01 -3.396574556827545166e-01 -2.713847905397415161e-02 -7.413345575332641602e-02 -4.019280313514173031e-04 1.635226905345916748e-01 -2.924242056906223297e-02 -9.466036409139633179e-02 -1.045913845300674438e-01 1.392326205968856812e-01 1.190179213881492615e-01 1.166256740689277649e-01 1.091357916593551636e-01 1.273008584976196289e-01 -3.119712695479393005e-02 -1.853372156620025635e-01 3.924780786037445068e-01 1.146674901247024536e-01 1.725019961595535278e-01 1.971171610057353973e-02 -1.912422925233840942e-01 -6.637071818113327026e-02 3.213106840848922729e-02 6.242818385362625122e-02 -3.407652974128723145e-01 4.779032245278358459e-02 2.213711738586425781e-01
3.223764151334762573e-02 1.215148493647575378e-01 -5.726801753044128418e-01 9.646582603454589844e-02 8.774974942207336426e-02 -1.399820148944854736e-01 -1.375809907913208008e-01 -1.442862004041671753e-01 7.613864541053771973e-02 -6.776826083660125732e-02 2.830419242382049561e-01 2.122599929571151733e-01 9.511954337358474731e-02 -3.508558264002203941e-03 -1.733813285827636719e-01 1.607079505920410156e-01 -2.809246480464935303e-01 1.257964223623275757e-01 1.612913757562637329e-01 5.367571953684091568e-03 -1.705185621976852417e-01 2.204199582338333130e-01 -2.468169778585433960e-01 -8.906523138284683228e-02 4.463702067732810974e-02 -8.049381524324417114e-02 -2.033125609159469604e-01 8.454088866710662842e-02 6.145223509520292282e-03 -7.921744883060455322e-02 -1.883920580148696899e-01 -1.154140979051589966e-01
-1.538922041654586792e-01 -1.314336247742176056e-02 -2.303749173879623413e-01 -2.834097854793071747e-02 1.106321141123771667e-01 -8.461474627256393433e-02 1.460291892290115356e-01 2.945425361394882202e-02 1.714739352464675903e-01 -2.720498442649841309e-01 2.226352542638778687e-01 -2.945102155208587646e-01 -1.164253354072570801e-01 2.439744025468826294e-01 -1.356090456247329712e-01 1.536470651626586914e-01 -2.773069441318511963e-01 4.967655241489410400e-02 1.502887308597564697e-01 -2.306113243103027344e-01 -3.809807598590850830e-01 4.150521010160446167e-02 1.268613934516906738e-01 3.012320399284362793e-01 -7.986915856599807739e-02 -1.624973267316818237e-01 -1.929883658885955811e-02 1.247380077838897705e-01 -1.081577688455581665e-01 -4.752682149410247803e-02 2.209745794534683228e-01 -7.444974780082702637e-02
-1.086982339620590210e-01 2.657529199495911598e-03 -1.383683830499649048e-01 -2.000193446874618530e-01 -1.455999016761779785e-01 -2.614619443193078041e-03 -2.409322857856750488e-01 -4.324590414762496948e-02 1.160873100161552429e-01 1.773192286491394043e-01 7.959258556365966797e-02 -4.197542741894721985e-02 6.845408678054809570e-02 9.161512553691864014e-02 7.356912828981876373e-03 3.211424052715301514e-01 -1.300921738147735596e-01 2.920399606227874756e-01 4.731372296810150146e-01 -3.607882931828498840e-02 -5.554195120930671692e-02 8.831458538770675659e-02 3.070999681949615479e-01 4.857106879353523254e-02 -1.637894213199615479e-01 -1.335599273443222046e-01 -3.610873520374298096e-01 5.616398528218269348e-02 2.130335569381713867e-01 1.743865758180618286e-02 1.025377511978149414e-01 9.637161344289779663e-02
-2.248355746269226074e-01 -7.999810576438903809e-02 -4.824858903884887695e-02 1.040422692894935608e-01 1.356652239337563515e-03 -5.716889351606369019e-02 -3.835941553115844727e-01 -2.277851998805999756e-01 -1.186557263135910034e-01 -1.361997872591018677e-01 -6.504368782043457031e-02 3.501202166080474854e-01 4.553062096238136292e-02 1.282270550727844238e-01 1.183026507496833801e-01 2.071022987365722656e-01 -2.964867651462554932e-01 -1.081218793988227844e-01 3.395956158638000488e-01 -3.756173849105834961e-01 -5.062625557184219360e-02 3.736301138997077942e-02 -2.633027359843254089e-02 1.382405608892440796e-01 2.058337926864624023e-01 -1.384937465190887451e-01 -3.603272885084152222e-02 7.653234899044036865e-02 -2.880498021841049194e-02 8.508408069610595703e-02 1.730729192495346069e-01 -7.906597852706909180e-02
9.628890454769134521e-02 -5.033953860402107239e-02 -6.386008113622665405e-02 -6.618395913392305374e-03 -1.211489662528038025e-01 -1.021709069609642029e-01 -1.507414430379867554e-01 -6.190382689237594604e-02 1.475171186029911041e-02 -1.301670074462890625e-01 -1.440488249063491821e-01 -2.963041886687278748e-02 -1.234463676810264587e-01 2.070260494947433472e-01 -4.202706366777420044e-02 1.718211360275745392e-02 -4.890761375427246094e-01 3.129292130470275879e-01 2.141542136669158936e-01 -2.620234787464141846e-01 -2.340036183595657349e-01 3.271222710609436035e-01 6.182982772588729858e-02 4.944003373384475708e-02 8.689361065626144409e-02 -2.329143285751342773e-01 1.945663616061210632e-02 2.242378331720829010e-02 1.580108553171157837e-01 -3.225687742233276367e-01 1.404958516359329224e-01 4.839033633470535278e-02
-3.664975762367248535e-01 7.235774397850036621e-02 -1.580127328634262085e-01 1.327600330114364624e-01 -1.670950800180435181e-01 2.204855680465698242e-01 -3.304577767848968506e-01 -4.534435644745826721e-02 9.253549575805664062e-02 -1.073279678821563721e-01 1.083617061376571655e-01 1.456287056207656860e-01 -4.050736501812934875e-02 3.287834823131561279e-01 -2.128946632146835327e-01 -2.160901762545108795e-02 -3.516928255558013916e-01 2.480616718530654907e-01 1.743422597646713257e-01 4.808876663446426392e-03 1.063214614987373352e-02 2.626176923513412476e-02 -7.402212172746658325e-02 -1.240193471312522888e-01 -1.626932322978973389e-01 -2.488757669925689697e-01 7.089640945196151733e-02 4.364382475614547729e-02 -5.610891804099082947e-02 1.456979811191558838e-01 2.470267564058303833e-01 5.876951292157173157e-02
9.479454159736633301e-02 4.496225342154502869e-02 -3.565888702869415283e-01 5.497017875313758850e-02 -4.559419676661491394e-02 -3.608227521181106567e-02 -4.617370069026947021e-01 1.377338171005249023e-01 -5.077341571450233459e-02 1.120767816901206970e-01 -1.505386680364608765e-01 2.302659302949905396e-01 -1.483409702777862549e-01 -7.071453332901000977e-02 -1.214624866843223572e-01 2.709831893444061279e-01 -2.352264225482940674e-01 2.720331214368343353e-02 1.035198569297790527e-01 4.200815409421920776e-02 -1.333388388156890869e-01 3.369525372982025146e-01 1.165304854512214661e-01 -1.947740651667118073e-02 -4.543740674853324890e-02 -2.742818295955657959e-01 -1.457435786724090576e-01 5.623675510287284851e-02 -2.013174295425415039e-01 8.941785246133804321e-02 1.305131316184997559e-01 -1.901694536209106445e-01
6.032897531986236572e-02 3.782339021563529968e-02 -9.924443811178207397e-02 8.306501805782318115e-02 -2.595464698970317841e-02 2.924815714359283447e-01 -2.309545129537582397e-01 -2.540084719657897949e-01 1.683065444231033325e-01 2.310073226690292358e-01 6.773022562265396118e-02 -1.281233429908752441e-01 -9.916856139898300171e-02 1.097271665930747986e-01 5.393201857805252075e-02 -6.273820251226425171e-02 -3.221085667610168457e-01 2.718968987464904785e-01 2.981771528720855713e-01 7.671172171831130981e-02 -1.805568039417266846e-01 2.666417956352233887e-01 -8.454267680644989014e-02 6.817370653152465820e-02 -1.149167492985725403e-02 -1.849713027477264404e-01 -9.453634172677993774e-02 2.777859866619110107e-01 1.168642845004796982e-02 -1.732248514890670776e-01 1.843072026968002319e-01 2.648705244064331055e-01
-1.058156788349151611e-01 2.797483652830123901e-02 -2.882651984691619873e-02 2.145524471998214722e-01 -1.290154270827770233e-02 9.340417385101318359e-02 -3.273788392543792725e-01 2.364815622568130493e-01 2.643380165100097656e-01 -5.999970436096191406e-02 1.856954842805862427e-01 3.626557439565658569e-02 -6.112236902117729187e-02 -1.782872080802917480e-01 3.131628632545471191e-01 -1.793250739574432373e-01 -3.095675110816955566e-01 -1.490960717201232910e-01 1.444828808307647705e-01 -2.306492477655410767e-01 -4.166194051504135132e-02 -3.134843427687883377e-03 1.981042474508285522e-01 1.139283776283264160e-01 -2.374667525291442871e-01 2.003090679645538330e-01 -7.334765046834945679e-02 9.639707952737808228e-02 -1.033505722880363464e-01 -2.617135345935821533e-01 2.039473652839660645e-01 -1.268049925565719604e-01
-1.473602280020713806e-02 -3.213790804147720337e-02 -1.921598017215728760e-01 5.271170660853385925e-02 -1.075896844267845154e-01 -2.639265060424804688e-01 -3.463686406612396240e-01 -4.323361814022064209e-02 5.655514076352119446e-02 5.661145225167274475e-02 1.405203789472579956e-01 1.928015053272247314e-01 -1.727108806371688843e-01 -2.381268329918384552e-02 2.546280026435852051e-01 3.026646375656127930e-02 -1.619800180196762085e-01 9.838241338729858398e-02 1.447562575340270996e-01 4.777650162577629089e-02 -2.917949855327606201e-01 4.615963995456695557e-01 -1.892153918743133545e-02 -2.351223379373550415e-01 1.737148761749267578e-01 1.291451454162597656e-01 -7.361514121294021606e-02 2.727101445198059082e-01 6.047581881284713745e-02 1.596475392580032349e-02 8.356864005327224731e-02 -2.143663316965103149e-01
3.580074384808540344e-02 2.013251632452011108e-01 -1.034500151872634888e-01 -5.119966715574264526e-02 8.066992461681365967e-02 -1.409421861171722412e-01 -2.527189850807189941e-01 2.760888934135437012e-01 2.436105310916900635e-01 -8.992901444435119629e-02 3.520228713750839233e-02 1.869690269231796265e-01 2.484866380691528320e-01 4.031906649470329285e-02 -4.893740266561508179e-02 2.743487358093261719e-01 -2.144614420831203461e-02 2.345454096794128418e-01 1.750371605157852173e-01 -1.332016140222549438e-01 -8.723867684602737427e-02 2.274814695119857788e-01 3.499006927013397217e-01 5.982115864753723145e-02 1.889285594224929810e-01 -3.213101625442504883e-01 -1.894851624965667725e-01 9.479631483554840088e-02 -3.735205158591270447e-02 8.720223605632781982e-02 1.499432176351547241e-01 -1.709049940109252930e-01
-3.902207687497138977e-02 -4.484042152762413025e-02 -2.985795438289642334e-01 3.916364163160324097e-03 1.174755394458770752e-01 -8.029963821172714233e-02 -3.664499521255493164e-02 9.706403315067291260e-02 2.841161787509918213e-01 1.515709049999713898e-02 2.112546712160110474e-01 -2.278601080179214478e-01 -2.666190564632415771e-01 2.270375639200210571e-01 -5.071730911731719971e-02 1.220044642686843872e-01 -3.725296631455421448e-02 -2.051635086536407471e-02 1.471006572246551514e-01 -1.618757396936416626e-01 -2.059361487627029419e-01 2.704121768474578857e-01 -1.418473422527313232e-01 -1.733703464269638062e-01 -3.190359473228454590e-01 -1.112010106444358826e-01 2.346163243055343628e-02 1.882445216178894043e-01 -5.524256825447082520e-02 -1.861578822135925293e-01 2.460227161645889282e-01 -3.081686198711395264e-01
-1.265611350536346436e-01 2.205313891172409058e-01 2.748527098447084427e-03 3.257878869771957397e-02 -1.491973362863063812e-02 1.792528182268142700e-01 -2.766630053520202637e-01 -1.003612503409385681e-01 -1.189763247966766357e-01 -5.550520494580268860e-02 -5.982784926891326904e-02 -1.782368682324886322e-02 1.194817852228879929e-02 2.547138035297393799e-01 -9.690596163272857666e-02 -8.800034970045089722e-02 -4.364980459213256836e-01 9.229782223701477051e-02 3.243847787380218506e-01 -4.777888953685760498e-02 -1.946690119802951813e-02 1.393678933382034302e-01 4.639041610062122345e-03 6.873001158237457275e-02 -1.576427370309829712e-01 -3.680186569690704346e-01 1.078685671091079712e-01 9.118605405092239380e-02 -2.256138920783996582e-01 1.250150203704833984e-01 2.629683315753936768e-01 2.549367547035217285e-01
-5.060565844178199768e-02 2.727984488010406494e-01 -1.576729118824005127e-01 1.647970527410507202e-01 -1.429414283484220505e-02 -1.705561280250549316e-01 -3.055773079395294189e-01 -2.745236456394195557e-02 7.279860228300094604e-02 -3.553940728306770325e-02 2.355817407369613647e-01 -8.803910017013549805e-02 -3.938541412353515625e-01 1.905842870473861694e-01 -1.278324574232101440e-01 9.152083843946456909e-02 -1.684158742427825928e-01 -9.974177181720733643e-02 2.557328939437866211e-01 -1.817216128110885620e-01 -4.215228557586669922e-02 2.795695662498474121e-01 -9.278713911771774292e-02 -1.508671343326568604e-01 -4.414013400673866272e-02 -6.915275752544403076e-02 7.259752135723829269e-03 1.877991110086441040e-01 2.227417677640914917e-01 -1.771616190671920776e-01 7.482573390007019043e-02 2.913970351219177246e-01
-2.551302015781402588e-01 1.491664350032806396e-01 5.576709751039743423e-03 2.517293095588684082e-01 -4.904897883534431458e-02 2.729068882763385773e-02 -1.094747185707092285e-01 -5.633461754769086838e-03 1.947800666093826294e-01 -2.406963258981704712e-01 5.533272400498390198e-02 2.784626185894012451e-01 1.520474553108215332e-01 -3.286848217248916626e-02 2.237846376374363899e-03 3.022706806659698486e-01 -1.258958131074905396e-01 -5.278621241450309753e-02 2.006502449512481689e-01 3.223168477416038513e-02 -2.089843600988388062e-01 2.764003872871398926e-01 1.250345408916473389e-01 -1.429438591003417969e-01 6.264777481555938721e-02 -1.650467962026596069e-01 -1.944160014390945435e-01 1.459140330553054810e-01 -1.467456221580505371e-01 -1.915718466043472290e-01 2.717948257923126221e-01 -3.218851089477539062e-01
4.724716022610664368e-02 1.119845658540725708e-01 -9.112122654914855957e-02 1.249588504433631897e-01 6.323598325252532959e-03 -5.527418106794357300e-02 -2.521832883358001709e-01 4.425309598445892334e-02 -9.466079622507095337e-02 -2.867095172405242920e-01 2.017628550529479980e-01 8.018976449966430664e-02 2.006472051143646240e-01 -1.302783563733100891e-02 6.582726538181304932e-02 4.027685523033142090e-01 -3.499785065650939941e-02 7.459073793143033981e-03 4.545138683170080185e-03 -3.536915481090545654e-01 -7.149858772754669189e-02 -4.177090246230363846e-03 2.212144583463668823e-01 -6.741257011890411377e-02 -2.360335141420364380e-01 -6.497195363044738770e-02 -3.181972205638885498e-01 4.151486754417419434e-01 1.681459322571754456e-02 1.431207358837127686e-01 7.027748972177505493e-02 -5.592912435531616211e-02
1.665778458118438721e-01 9.450457245111465454e-02 2.258432656526565552e-02 2.107907235622406006e-01 -4.488879814743995667e-02 -7.445003092288970947e-02 -1.965162307024002075e-01 8.779173716902732849e-03 6.792706251144409180e-02 7.382886484265327454e-03 2.205457240343093872e-01 -2.016441076993942261e-01 1.298394054174423218e-01 -7.858439534902572632e-02 -9.500194340944290161e-02 1.675424911081790924e-02 -6.233096495270729065e-02 3.896340727806091309e-01 4.874571263790130615e-01 -1.075016334652900696e-01 -2.102617919445037842e-01 1.616131663322448730e-01 3.991973400115966797e-01 -2.245120555162429810e-01 -1.365158259868621826e-01 3.530850168317556381e-03 -3.864598460495471954e-03 8.079444617033004761e-02 1.016175001859664917e-02 8.870600908994674683e-02 1.120865866541862488e-01 -1.229807659983634949e-01
-1.571108400821685791e-01 3.291221261024475098e-01 -9.514562040567398071e-02 -7.359047979116439819e-02 4.598869418259710073e-04 -1.043289601802825928e-01 -3.558788001537322998e-01 -2.220291048288345337e-01 1.153569668531417847e-01 -7.507316023111343384e-02 7.738261669874191284e-02 3.976964354515075684e-01 1.055082380771636963e-01 -2.384923249483108521e-01 -5.748755484819412231e-02 2.609468996524810791e-02 -8.074257522821426392e-02 4.015252292156219482e-01 3.157338127493858337e-02 -4.856194555759429932e-02 -1.755479127168655396e-01 2.773985266685485840e-01 2.058435697108507156e-03 1.916981860995292664e-02 1.781151443719863892e-01 -8.934991806745529175e-02 -3.189557790756225586e-02 2.220872342586517334e-01 4.582451190799474716e-03 3.491199389100074768e-02 1.859154105186462402e-01 -7.427332550287246704e-02
-4.431814327836036682e-02 7.139059901237487793e-02 6.676658987998962402e-02 -2.597838342189788818e-01 -1.534874271601438522e-02 -2.906041964888572693e-02 2.692600898444652557e-02 4.565455019474029541e-02 -1.988435350358486176e-02 -1.977926045656204224e-01 7.623568177223205566e-03 5.173025280237197876e-02 1.199070271104574203e-02 -5.162650719285011292e-02 -1.268976926803588867e-01 2.095323204994201660e-01 -4.091238379478454590e-01 2.157770544290542603e-01 9.378384798765182495e-02 -3.045440912246704102e-01 -3.707238137722015381e-01 2.668831348419189453e-01 1.105251386761665344e-01 1.215822175145149231e-01 -1.454734504222869873e-01 -2.932690382003784180e-01 3.330732882022857666e-02 2.487307190895080566e-01 1.807770729064941406e-01 -2.141581177711486816e-01 2.058515528915449977e-04 -1.104624792933464050e-01
-1.478537023067474365e-01 1.382138878107070923e-01 4.038678947836160660e-03 1.935720294713973999e-01 5.326624214649200439e-02 8.174663526006042957e-04 -6.432580947875976562e-02 -2.058355323970317841e-02 3.472722768783569336e-01 -3.558862805366516113e-01 7.793854176998138428e-02 1.902707666158676147e-01 -3.877176716923713684e-02 -9.224334359169006348e-02 1.273373961448669434e-01 2.693749666213989258e-01 -2.332025468349456787e-01 -6.719681899994611740e-03 1.937304288148880005e-01 1.375427693128585815e-01 -2.374466061592102051e-01 2.684971988201141357e-01 2.453609257936477661e-01 -7.809007167816162109e-02 1.063579097390174866e-01 -3.300980329513549805e-01 -1.596291214227676392e-01 9.115678817033767700e-02 -1.052156761288642883e-01 -8.797504752874374390e-02 1.672164052724838257e-01 -1.390734910964965820e-01
-1.048608869314193726e-01 1.879514455795288086e-01 -1.577297002077102661e-01 6.500578671693801880e-02 -8.224495500326156616e-02 7.286597043275833130e-02 -2.555698752403259277e-01 -1.084600090980529785e-01 1.924348622560501099e-02 5.284859985113143921e-02 9.594947844743728638e-02 -8.877543359994888306e-02 5.157083645462989807e-02 -1.257083006203174591e-02 2.501287460327148438e-01 1.259996443986892700e-01 -2.639845907688140869e-01 5.831269919872283936e-02 8.487541228532791138e-02 -1.915701031684875488e-01 -3.140634596347808838e-01 3.625207245349884033e-01 -1.156181991100311279e-01 1.797176897525787354e-01 -2.512672245502471924e-01 1.126622483134269714e-01 -1.721888333559036255e-01 2.336089611053466797e-01 1.404897421598434448e-01 -2.459743916988372803e-01 -1.916201710700988770e-01 -2.533554434776306152e-01
4.259440675377845764e-02 -1.212752088904380798e-01 -1.518007367849349976e-01 7.824183255434036255e-02 1.393517106771469116e-01 8.361801505088806152e-02 -3.376862704753875732e-01 -6.078443303704261780e-02 3.350856304168701172e-01 -6.778190284967422485e-02 2.764158844947814941e-01 2.341129630804061890e-02 -6.226436421275138855e-02 2.644020020961761475e-01 -1.974474191665649414e-01 -1.417264789342880249e-01 -1.258727908134460449e-01 3.522465527057647705e-01 -1.126510053873062134e-01 -1.537030190229415894e-01 -1.050776690244674683e-01 2.053519636392593384e-01 3.402546942234039307e-01 -8.415815979242324829e-02 -5.940564349293708801e-02 2.728030085563659668e-01 -2.250312454998493195e-02 1.944336742162704468e-01 2.130557037889957428e-02 -1.056203469634056091e-01 4.715391620993614197e-02 -3.301455453038215637e-02
-7.182531803846359253e-02 2.313901782035827637e-01 -7.841152546461671591e-05 3.767982125282287598e-02 -1.715115457773208618e-01 6.363005936145782471e-02 -1.038718372583389282e-01 -3.480716049671173096e-01 1.479862630367279053e-01 1.162649616599082947e-01 1.654273718595504761e-01 -4.265787079930305481e-02 -2.718381397426128387e-02 8.590304851531982422e-02 2.088971138000488281e-01 1.821067780256271362e-01 -3.212323188781738281e-01 -2.598865889012813568e-02 1.748044043779373169e-01 -5.060337483882904053e-03 -2.706367075443267822e-01 3.915783464908599854e-01 8.936621993780136108e-02 3.282325267791748047e-01 -2.287358492612838745e-01 -2.093151807785034180e-01 8.973334915935993195e-03 9.860672056674957275e-02 -5.151846259832382202e-02 2.278342843055725098e-02 -9.525767713785171509e-02 1.732534915208816528e-01
-1.309946477413177490e-01 4.173244535923004150e-02 -9.584698826074600220e-02 3.752426505088806152e-01 -1.875118613243103027e-01 9.750059247016906738e-02 -3.054561614990234375e-01 2.574163973331451416e-01 -4.737383499741554260e-02 -1.492495238780975342e-01 3.412104025483131409e-02 7.719043642282485962e-03 -1.040249094367027283e-01 2.593939006328582764e-01 -3.211996704339981079e-02 1.410878300666809082e-01 -2.051336169242858887e-01 -7.004947215318679810e-02 6.167691946029663086e-02 -5.581000074744224548e-02 -2.271291762590408325e-01 2.973339557647705078e-01 3.031012713909149170e-01 1.086649000644683838e-01 -3.464860320091247559e-01 8.633320778608322144e-02 3.315651044249534607e-02 -9.650201350450515747e-02 7.299850881099700928e-02 2.841005846858024597e-02 2.389991134405136108e-01 5.771091952919960022e-02
-1.653045117855072021e-01 6.981813907623291016e-02 -2.392853796482086182e-01 -1.656903885304927826e-02 2.316249459981918335e-01 -2.145875617861747742e-02 -1.609074026346206665e-01 -5.938421562314033508e-02 -1.175213605165481567e-02 -2.442358732223510742e-01 4.964622557163238525e-01 1.522957533597946167e-02 -1.559360884130001068e-02 1.711964458227157593e-01 1.470270603895187378e-01 -1.005504932254552841e-02 1.277374476194381714e-01 1.217173114418983459e-01 9.811603277921676636e-02 1.071034297347068787e-01 -3.353577256202697754e-01 6.950995326042175293e-02 3.159288167953491211e-01 -2.721386263146996498e-03 -2.488121837377548218e-01 -1.696913093328475952e-01 9.964340925216674805e-02 2.441267669200897217e-01 6.429311633110046387e-02 1.484380662441253662e-01 -8.909367769956588745e-02 -7.276542484760284424e-02
1.607716083526611328e-01 5.552449822425842285e-02 -9.012474119663238525e-02 1.679260432720184326e-01 1.944716423749923706e-01 2.246511727571487427e-02 6.900320202112197876e-02 2.261124700307846069e-01 -1.384707689285278320e-01 -1.503259688615798950e-01 1.441974490880966187e-01 -1.863214820623397827e-01 1.820372194051742554e-01 9.744586050510406494e-02 3.319961950182914734e-02 8.154306560754776001e-02 -6.262896656990051270e-01 1.068855673074722290e-01 1.616047918796539307e-01 3.758407011628150940e-02 -2.012150883674621582e-01 2.133634984493255615e-01 -1.701145246624946594e-02 2.446473091840744019e-01 -2.454940229654312134e-01 -3.705823421478271484e-02 -1.316557824611663818e-01 1.965505536645650864e-03 -4.529142379760742188e-02 -1.752378605306148529e-02 1.558801978826522827e-01 -9.945097565650939941e-02
-1.332699209451675415e-01 3.082934916019439697e-01 -1.523646116256713867e-01 4.154953062534332275e-01 9.366958588361740112e-02 -2.290439456701278687e-01 -2.506827116012573242e-01 3.030904829502105713e-01 7.849635183811187744e-02 -2.923229634761810303e-01 1.710461080074310303e-01 1.034312248229980469e-01 1.170763671398162842e-01 -1.275173425674438477e-01 -1.634064689278602600e-02 -1.879728585481643677e-02 -2.845236659049987793e-01 -9.823882579803466797e-02 2.419353835284709930e-02 1.043985784053802490e-02 -1.321181468665599823e-02 9.784135967493057251e-02 2.244339138269424438e-02 9.307625889778137207e-02 -6.891786120831966400e-03 -3.986022993922233582e-02 -2.532430551946163177e-02 5.600418522953987122e-02 2.505992539227008820e-02 3.203270733356475830e-01 3.070998787879943848e-01 -8.364543318748474121e-03
5.746109411120414734e-02 5.396077409386634827e-03 -3.153147399425506592e-01 -1.973676234483718872e-01 -8.341109752655029297e-02 -5.950902029871940613e-02 3.842844441533088684e-02 1.832142472267150879e-02 2.385284155607223511e-01 -2.574380934238433838e-01 6.629737466573715210e-02 -6.512328982353210449e-02 2.384064048528671265e-01 1.306429598480463028e-02 -1.559601724147796631e-02 -5.247349664568901062e-02 -3.725531399250030518e-01 2.720421254634857178e-01 1.125849336385726929e-01 -2.208160609006881714e-01 -2.468785643577575684e-01 9.987314045429229736e-02 1.002974137663841248e-01 9.208973497152328491e-02 -1.882472038269042969e-01 -3.106596171855926514e-01 6.581092625856399536e-02 2.279243618249893188e-01 6.950905919075012207e-02 -1.513266116380691528e-01 1.754131615161895752e-01 -2.091397643089294434e-01
-9.269770979881286621e-02 8.707667142152786255e-02 -1.804272532463073730e-01 2.562765404582023621e-02 -2.195380330085754395e-01 9.348607808351516724e-02 -2.410862445831298828e-01 -1.867880374193191528e-01 -3.129671886563301086e-02 -6.073713302612304688e-02 -6.740771234035491943e-02 9.880110621452331543e-03 -4.707030206918716431e-02 1.317811608314514160e-01 1.186902374029159546e-01 -1.178030893206596375e-01 -2.733607292175292969e-01 5.316149909049272537e-03 5.034954547882080078e-01 3.321721777319908142e-02 -3.688157796859741211e-01 3.312721848487854004e-01 5.407126247882843018e-02 8.006545156240463257e-02 -1.749957799911499023e-01 -1.290294378995895386e-01 -3.756507486104965210e-02 1.695589274168014526e-01 6.960354745388031006e-02 -2.106511220335960388e-02 7.064451277256011963e-02 2.676381170749664307e-01
-2.400532662868499756e-01 -6.610755622386932373e-02 -5.331153515726327896e-03 3.744839131832122803e-01 1.953351646661758423e-01 3.086734935641288757e-02 4.580434411764144897e-02 -2.495211809873580933e-01 5.682444199919700623e-02 -1.827143281698226929e-01 2.242008596658706665e-01 1.330913603305816650e-01 -9.686187654733657837e-02 2.823943495750427246e-01 -9.803482890129089355e-02 -2.084477692842483521e-01 -1.598657965660095215e-01 1.547014862298965454e-01 3.834722936153411865e-01 -9.418857842683792114e-02 -3.758206069469451904e-01 9.411592036485671997e-02 1.238664146512746811e-02 1.358570754528045654e-01 -5.975176766514778137e-02 -1.279049813747406006e-01 1.210893467068672180e-01 -2.694731019437313080e-02 1.581366211175918579e-01 -1.937470585107803345e-02 3.857535123825073242e-02 1.057180464267730713e-01
1.598442941904067993e-01 -2.633619308471679688e-02 -7.564751803874969482e-02 1.922160387039184570e-01 2.206503041088581085e-02 -2.235396392643451691e-02 -2.396184802055358887e-01 -2.257417142391204834e-01 -2.820892930030822754e-01 -1.875243484973907471e-01 2.596040666103363037e-01 9.795962274074554443e-02 8.904330432415008545e-02 6.199165806174278259e-02 -1.101576760411262512e-01 3.293316364288330078e-01 -5.463847890496253967e-03 4.074176028370857239e-02 1.129080206155776978e-01 -1.955741196870803833e-01 -1.968158185482025146e-01 1.656735539436340332e-01 3.777003288269042969e-01 2.683204784989356995e-02 -3.079834580421447754e-01 -6.536708772182464600e-02 -4.684291034936904907e-02 2.248267978429794312e-01 -1.329487860202789307e-01 1.195118278264999390e-01 1.834008991718292236e-01 -1.338533610105514526e-01
6.872072815895080566e-02 -7.405379414558410645e-02 -3.867673575878143311e-01 3.197300434112548828e-02 7.657346129417419434e-02 1.515570729970932007e-01 4.411512613296508789e-02 1.266214251518249512e-01 -1.072016209363937378e-01 -3.466119617223739624e-02 4.332499802112579346e-01 4.799060523509979248e-02 2.263862825930118561e-02 9.142535179853439331e-02 3.225728571414947510e-01 9.832470118999481201e-02 -1.313526332378387451e-01 2.173314243555068970e-01 8.309991657733917236e-02 -4.121123254299163818e-02 -2.795437276363372803e-01 3.369865715503692627e-01 2.389134019613265991e-01 2.347989976406097412e-01 -2.260727435350418091e-01 2.600023522973060608e-02 3.865432366728782654e-02 7.121668756008148193e-02 -6.732814479619264603e-03 1.512056333012878895e-03 -2.870677411556243896e-02 -1.756360828876495361e-01
-1.553292870521545410e-01 2.082753330469131470e-01 2.197311520576477051e-01 2.642192840576171875e-01 2.748677041381597519e-03 7.920017838478088379e-02 -8.553212881088256836e-02 -1.503631770610809326e-01 9.905796498060226440e-02 -4.150629788637161255e-02 4.939285293221473694e-02 3.553197383880615234e-01 2.579318284988403320e-01 4.627620801329612732e-02 -1.216738745570182800e-01 3.610744178295135498e-01 -2.823051810264587402e-01 -7.209756225347518921e-02 1.362441629171371460e-01 -2.276165038347244263e-02 -1.371514052152633667e-01 1.787931919097900391e-01 1.782115362584590912e-02 2.063285186886787415e-02 -1.927811056375503540e-01 -1.219976618885993958e-01 -1.931231319904327393e-01 2.114229798316955566e-01 -1.450039595365524292e-01 -4.184010624885559082e-02 2.751557230949401855e-01 -1.899781525135040283e-01
-2.496687173843383789e-01 1.419449597597122192e-01 4.985542967915534973e-02 1.546194404363632202e-01 -9.520109742879867554e-02 1.403204947710037231e-01 -1.454528719186782837e-01 -8.899785578250885010e-02 3.719231486320495605e-02 6.471788883209228516e-02 1.162842288613319397e-01 -1.069833487272262573e-01 7.179929316043853760e-02 4.438809156417846680e-01 -3.530068695545196533e-02 8.459416776895523071e-02 -2.921326756477355957e-01 1.114328131079673767e-01 -3.505786135792732239e-02 -2.441344559192657471e-01 -2.514819800853729248e-01 4.541324377059936523e-01 1.066589057445526123e-01 2.028382271528244019e-01 -1.258576661348342896e-01 -1.628670468926429749e-02 -1.245517805218696594e-01 1.337950676679611206e-01 7.667562365531921387e-02 -1.844871938228607178e-01 -5.046727880835533142e-02 1.399910449981689453e-01
1.502940207719802856e-01 3.651084378361701965e-02 -2.786342054605484009e-03 2.345633506774902344e-01 2.186809778213500977e-01 1.462855492718517780e-03 -1.299971491098403931e-01 1.766140162944793701e-01 1.863978952169418335e-01 -3.528843447566032410e-02 2.890153601765632629e-02 2.849196493625640869e-01 -5.332228541374206543e-02 1.505627036094665527e-01 2.179040806367993355e-03 1.434175223112106323e-01 -2.392959445714950562e-01 7.733424752950668335e-02 1.152505427598953247e-01 -1.403473615646362305e-01 -1.709897518157958984e-01 3.717005848884582520e-01 1.612955927848815918e-01 3.673966526985168457e-01 -1.123390495777130127e-01 5.941120535135269165e-02 3.683471819385886192e-03 -2.176920883357524872e-02 1.486865431070327759e-01 1.512846499681472778e-01 3.040442764759063721e-01 -2.869708240032196045e-01
-1.880735307931900024e-01 2.889186143875122070e-01 -3.319745957851409912e-01 3.424698412418365479e-01 2.755948714911937714e-02 -1.162345707416534424e-01 -1.666585057973861694e-01 -1.662414819002151489e-01 1.481702774763107300e-01 1.853599548339843750e-01 1.007386073470115662e-01 -2.464595250785350800e-02 -3.063724339008331299e-01 2.458910048007965088e-01 -2.994891814887523651e-02 7.883976399898529053e-02 9.551846235990524292e-02 5.642914772033691406e-02 1.850737780332565308e-01 -1.137062385678291321e-01 -1.613463163375854492e-01 2.556542754173278809e-01 1.009000912308692932e-01 9.858739376068115234e-02 -3.204547334462404251e-03 -1.692492067813873291e-01 -2.389875948429107666e-01 8.242131769657135010e-02 6.572010368108749390e-02 -2.496390640735626221e-01 2.815367467701435089e-02 1.571496427059173584e-01
-1.146178245544433594e-01 9.088445454835891724e-02 1.290264129638671875e-01 1.049248203635215759e-01 1.429633004590868950e-03 1.770191341638565063e-01 -4.057365655899047852e-01 7.916923612356185913e-02 -1.003654077649116516e-01 3.236149251461029053e-01 1.122770309448242188e-01 3.081724606454372406e-02 2.754025720059871674e-02 1.456465274095535278e-01 -8.302015811204910278e-02 1.196882724761962891e-01 -3.201844394207000732e-01 -3.093535266816616058e-02 -1.779068727046251297e-03 1.051333770155906677e-01 -3.571180999279022217e-01 1.743834316730499268e-01 -5.103597417473793030e-02 1.820907890796661377e-01 -2.063974440097808838e-01 -9.237749874591827393e-02 -2.442615032196044922e-01 1.614143252372741699e-01 -3.155568987131118774e-02 6.274500489234924316e-02 1.886479854583740234e-01 -3.025970458984375000e-01
-2.170205116271972656e-02 4.018704593181610107e-02 5.663490295410156250e-02 1.678690016269683838e-01 1.314008235931396484e-01 -1.543148010969161987e-01 -2.163437604904174805e-01 8.252494782209396362e-02 1.315992921590805054e-01 -7.349579781293869019e-02 3.876221925020217896e-02 2.868155837059020996e-01 7.283379137516021729e-02 1.107104704715311527e-03 -2.706187665462493896e-01 -1.809069514274597168e-01 -2.068210244178771973e-01 2.179258614778518677e-01 1.270229667425155640e-01 2.224642410874366760e-02 -1.611385494470596313e-01 5.376974940299987793e-01 1.396962851285934448e-01 2.621548771858215332e-01 -1.300638914108276367e-01 1.751247942447662354e-01 -2.396688312292098999e-01 1.001679748296737671e-01 -1.168540045619010925e-01 8.600663393735885620e-02 4.528643563389778137e-02 -7.546555250883102417e-02
-7.861558115109801292e-04 1.443581283092498779e-01 -3.968796879053115845e-02 -2.467449903488159180e-01 -1.892092376947402954e-01 9.193329513072967529e-02 -3.751992285251617432e-01 7.105719298124313354e-02 1.294210702180862427e-01 2.576224692165851593e-02 1.718280315399169922e-01 -1.699619553983211517e-02 6.921517103910446167e-02 2.470068186521530151e-01 -1.330472249537706375e-02 6.926008313894271851e-02 -2.475926876068115234e-01 9.053160250186920166e-02 1.071704626083374023e-01 -2.017968147993087769e-01 -8.978635072708129883e-02 2.310283631086349487e-01 4.110718369483947754e-01 -4.172665253281593323e-02 -2.809613049030303955e-01 -7.211124151945114136e-02 -2.830894887447357178e-01 5.184734612703323364e-02 2.631525993347167969e-01 2.546695619821548462e-02 6.438527256250381470e-02 1.172573864459991455e-01
1.317759305238723755e-01 5.798456072807312012e-02 -3.573796898126602173e-02 1.741975545883178711e-01 5.932502821087837219e-02 1.243161559104919434e-01 -2.376699894666671753e-01 4.882294312119483948e-02 3.009493462741374969e-02 1.614050567150115967e-01 4.241200163960456848e-02 1.930962875485420227e-02 -5.206858366727828979e-02 1.264905929565429688e-01 -1.593307554721832275e-01 8.774965256452560425e-02 -3.237385749816894531e-01 4.639858752489089966e-02 -3.788749128580093384e-02 -6.318648904561996460e-02 -5.083876252174377441e-01 4.080557823181152344e-01 4.253720492124557495e-02 2.686093151569366455e-01 -1.648257486522197723e-02 6.480041146278381348e-02 -8.261881768703460693e-02 2.945235967636108398e-01 -8.445883542299270630e-02 2.420962154865264893e-01 -1.125145331025123596e-01 3.347266092896461487e-02
-1.626858115196228027e-01 2.519789896905422211e-02 -3.348267972469329834e-01 1.838140338659286499e-01 -8.182424306869506836e-02 1.407918184995651245e-01 -2.502815723419189453e-01 2.251879274845123291e-01 9.923385828733444214e-02 2.007242441177368164e-01 1.796220988035202026e-01 2.111743437126278877e-03 -4.946570470929145813e-02 -1.570078916847705841e-02 -8.857766538858413696e-02 9.058777242898941040e-02 -3.270317614078521729e-01 -7.604303956031799316e-02 5.858582630753517151e-02 5.472733080387115479e-02 -4.006502330303192139e-01 4.064656496047973633e-01 2.309956997632980347e-01 2.543722465634346008e-02 -5.556694418191909790e-02 -8.756938576698303223e-02 -1.158399134874343872e-01 2.225541137158870697e-02 -1.993475854396820068e-01 1.353216767311096191e-01 3.998100757598876953e-02 -5.254753679037094116e-02
-1.718634665012359619e-01 1.604533791542053223e-01 4.118979442864656448e-03 2.229536473751068115e-01 -6.136371195316314697e-02 1.811814010143280029e-01 -1.986003667116165161e-01 -5.731081590056419373e-02 1.738035380840301514e-01 -1.103374585509300232e-01 1.413946747779846191e-01 1.472080498933792114e-01 2.902964949607849121e-01 -4.853593185544013977e-02 5.038852803409099579e-03 3.063472509384155273e-01 -2.289197444915771484e-01 -1.274625360965728760e-01 7.997479289770126343e-02 1.206495519727468491e-02 -5.705329403281211853e-02 1.952735185623168945e-01 1.788589209318161011e-01 1.447298228740692139e-01 1.107641905546188354e-01 -2.605127990245819092e-01 -1.957872956991195679e-01 2.581903338432312012e-01 -1.926354318857192993e-01 -7.704833894968032837e-02 3.558354377746582031e-01 -1.637573689222335815e-01
9.151135385036468506e-02 1.734521426260471344e-02 -7.515046000480651855e-02 1.530807167291641235e-01 1.491885632276535034e-01 3.038139268755912781e-02 -2.183478772640228271e-01 -6.699901074171066284e-03 -1.943154186010360718e-01 -1.867738664150238037e-01 1.508306860923767090e-01 -2.991245873272418976e-02 1.852806955575942993e-01 -7.515981793403625488e-02 6.209619343280792236e-02 1.174715235829353333e-01 1.107703938032500446e-04 9.392233937978744507e-02 2.564204037189483643e-01 -6.739147007465362549e-02 -7.457474619150161743e-02 1.164816394448280334e-01 2.679774165153503418e-01 4.793833196163177490e-02 -2.082021981477737427e-01 1.117328852415084839e-01 -3.522635996341705322e-01 3.963891267776489258e-01 3.575221076607704163e-02 7.283870130777359009e-02 4.339887797832489014e-01 -1.819108873605728149e-01
-2.551341354846954346e-01 2.179338186979293823e-01 -2.835692763328552246e-01 3.360402286052703857e-01 2.192885130643844604e-01 -7.491249591112136841e-02 -2.391437292098999023e-01 -5.357575789093971252e-02 3.386736288666725159e-02 1.141935214400291443e-02 2.023782581090927124e-01 -1.544523686170578003e-01 -2.246782183647155762e-01 5.741796642541885376e-02 7.946658879518508911e-02 2.021391391754150391e-01 7.800738513469696045e-02 1.614796817302703857e-01 4.102811217308044434e-02 -9.818808734416961670e-02 -1.176613867282867432e-01 3.964123725891113281e-01 -4.398690164089202881e-02 1.423530280590057373e-01 -3.485055640339851379e-02 -6.107910349965095520e-02 -1.081926673650741577e-01 2.173651456832885742e-01 2.251780629158020020e-01 -1.527461856603622437e-01 -8.606581389904022217e-02 1.768098175525665283e-01
-1.279066130518913269e-02 1.904901415109634399e-01 2.452276796102523804e-01 2.070239335298538208e-01 1.173600628972053528e-01 4.928182344883680344e-03 -3.330834507942199707e-01 -1.325850933790206909e-02 -7.395593822002410889e-02 -1.941530704498291016e-01 2.837386131286621094e-01 1.173646841198205948e-02 2.054940164089202881e-01 7.764000445604324341e-02 -9.047317504882812500e-02 2.526184022426605225e-01 -1.445797979831695557e-01 -1.004265993833541870e-02 1.561067253351211548e-01 9.863302111625671387e-02 4.031832143664360046e-02 1.837896853685379028e-01 5.812139436602592468e-02 3.518448173999786377e-01 -2.406661510467529297e-01 -9.309928864240646362e-02 -1.637677997350692749e-01 3.684157133102416992e-01 2.835959196090698242e-03 6.963799148797988892e-02 2.565750293433666229e-02 1.980814933776855469e-01
-2.318733632564544678e-01 3.441802561283111572e-01 -1.457543373107910156e-01 6.030225753784179688e-02 -7.744195312261581421e-02 1.388248056173324585e-01 -2.253172397613525391e-01 -1.815026551485061646e-01 2.028676867485046387e-02 -2.239243686199188232e-02 3.672635555267333984e-02 1.082405447959899902e-02 -2.222186625003814697e-01 4.527257680892944336e-01 -3.446874767541885376e-02 1.659087836742401123e-01 -2.699461281299591064e-01 2.642107009887695312e-01 -8.198790601454675198e-04 -1.655103266239166260e-01 6.840106099843978882e-02 1.644797325134277344e-01 3.777553886175155640e-02 -1.186061725020408630e-01 -1.822782456874847412e-01 -2.193889170885086060e-01 1.441126782447099686e-02 1.536162495613098145e-01 -1.443933788686990738e-02 -1.272661089897155762e-01 2.599988281726837158e-01 -4.486218094825744629e-02
1.253097355365753174e-01 1.577807776629924774e-02 -1.719207614660263062e-01 2.354107946157455444e-01 -9.582237340509891510e-03 -2.609887123107910156e-01 -1.479424089193344116e-01 -1.081374436616897583e-01 -8.060935884714126587e-03 5.387438833713531494e-02 6.593428552150726318e-02 1.546762883663177490e-01 -1.031595319509506226e-01 -1.726028621196746826e-01 5.239276681095361710e-03 2.709040641784667969e-01 -4.176102578639984131e-02 3.225515037775039673e-02 2.358423918485641479e-01 -2.580934762954711914e-01 -8.744040131568908691e-02 5.570390820503234863e-01 -2.423094585537910461e-02 1.660991907119750977e-01 3.498947620391845703e-02 -2.211289852857589722e-01 -2.286334931850433350e-01 2.193891070783138275e-02 -9.828931093215942383e-02 1.599967032670974731e-01 1.348948776721954346e-01 -1.572587788105010986e-01
2.631965279579162598e-01 1.619675010442733765e-01 8.302104473114013672e-02 1.783551648259162903e-02 -6.948700320208445191e-05 3.879418596625328064e-02 -1.382931470870971680e-01 1.779291778802871704e-03 -8.797660470008850098e-02 -3.968261298723518848e-04 -2.467099204659461975e-02 1.852180659770965576e-01 3.498782217502593994e-01 1.233287826180458069e-01 -1.117705479264259338e-01 1.595234870910644531e-01 -3.866419792175292969e-01 7.362417131662368774e-02 2.635917067527770996e-01 -1.012856066226959229e-01 -6.486827880144119263e-02 4.495711997151374817e-02 1.446209996938705444e-01 1.522574573755264282e-01 -2.990631759166717529e-01 3.731660917401313782e-02 -4.258372262120246887e-02 2.794269025325775146e-01 2.964121997356414795e-01 -1.804494857788085938e-01 1.848182231187820435e-01 -2.194271683692932129e-01
2.861518226563930511e-02 2.166086435317993164e-01 -1.855982244014739990e-01 -1.293860226869583130e-01 3.513817489147186279e-01 -2.482771873474121094e-01 -2.216599136590957642e-01 -1.168550923466682434e-02 4.193280637264251709e-02 -1.476456373929977417e-01 3.074247837066650391e-01 -1.595207154750823975e-01 1.894276589155197144e-01 1.116801127791404724e-01 -5.464651063084602356e-02 7.790981233119964600e-02 1.047982349991798401e-01 7.269584387540817261e-02 6.175206601619720459e-02 1.054346933960914612e-01 -4.538322389125823975e-01 2.537261843681335449e-01 5.097201839089393616e-02 1.290746927261352539e-01 -6.765517592430114746e-02 -2.809004783630371094e-01 1.250637769699096680e-01 1.089015230536460876e-01 7.998219877481460571e-02 -1.048611849546432495e-01 8.412265032529830933e-02 9.756850451231002808e-02
-1.930243819952011108e-01 1.744488477706909180e-01 -3.197616338729858398e-01 2.121599763631820679e-02 4.725379943847656250e-01 -3.416429087519645691e-02 -3.068680465221405029e-01 1.173608284443616867e-02 -1.614770740270614624e-01 1.732062315568327904e-03 8.329107612371444702e-02 1.486791074275970459e-01 -9.895330667495727539e-02 2.270589619874954224e-01 6.170530989766120911e-02 1.183268725872039795e-01 -1.050641853362321854e-02 -1.300385873764753342e-02 1.661634445190429688e-01 -1.952565014362335205e-01 -2.533735930919647217e-01 2.028649598360061646e-01 1.058382317423820496e-01 8.022171258926391602e-02 1.272965669631958008e-01 1.582822203636169434e-02 -3.045603334903717041e-01 1.373093575239181519e-01 -9.460036456584930420e-02 -5.585930496454238892e-02 1.868467330932617188e-01 1.118833571672439575e-01
-1.358398795127868652e-01 3.007742762565612793e-01 -1.637207418680191040e-01 -7.723192125558853149e-02 1.561211347579956055e-01 -5.542790144681930542e-02 -3.497629985213279724e-02 4.895294085144996643e-02 7.190689444541931152e-02 -6.418392062187194824e-02 -3.201578557491302490e-02 6.162805482745170593e-02 2.244209796190261841e-01 -1.016070395708084106e-01 -7.015413045883178711e-02 1.173761393874883652e-02 -5.673862099647521973e-01 2.730173468589782715e-01 1.595265418291091919e-01 -1.924649029970169067e-01 -1.056756824254989624e-01 3.334448933601379395e-01 -1.261733174324035645e-01 -7.589732855558395386e-02 -1.285907626152038574e-01 -2.539139986038208008e-01 -1.244184747338294983e-01 -5.761026591062545776e-02 1.822799257934093475e-02 -1.725334227085113525e-01 -7.646709680557250977e-02 -9.296220541000366211e-02
-1.160961687564849854e-01 1.651918590068817139e-01 -1.801156252622604370e-01 -1.140222623944282532e-01 -1.020742729306221008e-01 -3.045831620693206787e-02 -2.002950161695480347e-01 -1.048991903662681580e-01 2.624670267105102539e-01 -2.224617898464202881e-01 1.157854646444320679e-01 1.053728461265563965e-01 -1.210684552788734436e-01 4.391670972108840942e-02 2.869587158784270287e-03 -3.149871900677680969e-02 -1.991752535104751587e-01 5.466390401124954224e-02 1.977346241474151611e-01 -2.620381116867065430e-01 -4.697503745555877686e-01 1.525130569934844971e-01 2.768955007195472717e-02 1.289747953414916992e-01 6.138398498296737671e-02 9.296210110187530518e-02 -1.391236931085586548e-01 2.834329605102539062e-01 -2.797426879405975342e-01 -2.256793975830078125e-01 -1.569915264844894409e-01 1.147405579686164856e-01
-2.911689318716526031e-02 1.049698293209075928e-01 1.222794428467750549e-01 4.414110481739044189e-01 -4.440902546048164368e-02 5.951835587620735168e-02 -8.289430290460586548e-02 -1.826525628566741943e-01 -1.372263133525848389e-01 -1.086591482162475586e-01 2.582724392414093018e-01 -4.116387665271759033e-02 2.742023766040802002e-01 1.578878909349441528e-01 -1.038615480065345764e-01 1.694378256797790527e-01 -9.110443294048309326e-02 -1.485861986875534058e-01 7.644024491310119629e-02 1.111404597759246826e-02 -1.575038433074951172e-01 2.928206622600555420e-01 1.042892560362815857e-01 2.229328304529190063e-01 -2.117632627487182617e-01 -3.587236255407333374e-02 -4.828723147511482239e-02 7.974301278591156006e-02 -1.191392466425895691e-01 1.616826280951499939e-02 3.376724720001220703e-01 -3.212008774280548096e-01
-2.362830936908721924e-01 -2.567559182643890381e-01 -1.329555958509445190e-01 1.051672771573066711e-01 3.421307727694511414e-02 -9.578456729650497437e-02 -7.822489738464355469e-02 1.433501113206148148e-02 1.271212194114923477e-02 -3.407776355743408203e-01 2.937039732933044434e-01 -5.699828639626502991e-02 7.326371222734451294e-02 1.900571882724761963e-01 7.259084284305572510e-02 -2.798347361385822296e-02 -1.405021548271179199e-01 -1.142087057232856750e-01 2.949738204479217529e-01 -2.892771959304809570e-01 -9.686087816953659058e-02 3.302605748176574707e-01 -1.424120813608169556e-01 2.088900953531265259e-01 -1.068343594670295715e-01 7.593465596437454224e-02 -7.227464765310287476e-02 1.863067001104354858e-01 -2.036702483892440796e-01 -1.028749048709869385e-01 2.521880269050598145e-01 1.444753557443618774e-01
3.259047493338584900e-02 -1.268619149923324585e-01 -4.516004770994186401e-02 1.725457049906253815e-02 5.833275243639945984e-02 -5.931005254387855530e-02 -6.001654267311096191e-02 1.362262368202209473e-01 2.005027830600738525e-01 -4.044657051563262939e-01 3.975374102592468262e-01 -9.805314242839813232e-02 -1.100085154175758362e-01 1.759345531463623047e-01 2.530086338520050049e-01 -5.852312967181205750e-02 4.336434230208396912e-02 3.053662739694118500e-02 2.210621982812881470e-01 -1.642120927572250366e-01 -2.751553654670715332e-01 3.531203866004943848e-01 2.619288265705108643e-01 1.175328493118286133e-01 1.020745933055877686e-01 5.616525933146476746e-02 -9.427521377801895142e-02 2.271447777748107910e-01 -1.163475513458251953e-01 1.317948400974273682e-01 4.605552554130554199e-02 -3.054855018854141235e-02
-7.576710730791091919e-02 1.292469203472137451e-01 -2.584416866302490234e-01 2.015746533870697021e-01 2.985329627990722656e-01 -5.314248800277709961e-02 -2.128834426403045654e-01 1.744050346314907074e-02 -9.189794957637786865e-02 -4.602384194731712341e-02 8.256249129772186279e-02 3.498226404190063477e-01 -1.099048480391502380e-01 2.857307195663452148e-01 1.267288327217102051e-01 2.696653306484222412e-01 -1.213610693812370300e-01 -1.451567709445953369e-01 1.962989270687103271e-01 -2.446506470441818237e-01 -1.629194319248199463e-01 7.204755395650863647e-02 4.209373891353607178e-02 1.337400525808334351e-01 3.084447681903839111e-01 -2.347632125020027161e-02 5.601300299167633057e-02 2.939632236957550049e-01 -7.679668813943862915e-02 -6.156949698925018311e-02 1.003449484705924988e-01 1.404528319835662842e-01
3.645977005362510681e-02 1.019009053707122803e-01 1.507054120302200317e-01 3.284363821148872375e-02 1.370567977428436279e-01 -6.036259699612855911e-03 -1.701415330171585083e-01 -8.215346373617649078e-03 2.127799093723297119e-01 -9.017215669155120850e-02 1.054114401340484619e-01 1.067762225866317749e-01 1.014601252973079681e-02 4.844578728079795837e-02 -1.259673684835433960e-01 9.897435456514358521e-02 -2.017460316419601440e-01 1.588097363710403442e-01 2.871864140033721924e-01 1.087806895375251770e-01 -3.544643288478255272e-03 3.329315483570098877e-01 4.576640129089355469e-01 -2.172634005546569824e-01 -1.129269525408744812e-01 1.924736499786376953e-01 2.216557860374450684e-01 2.322642356157302856e-01 2.386224456131458282e-02 -3.157530128955841064e-01 -4.992602393031120300e-02 -1.710009574890136719e-01
-1.780367940664291382e-01 1.622764766216278076e-02 -1.328619420528411865e-01 1.745581477880477905e-01 1.409129202365875244e-01 3.547201454639434814e-01 -2.443992346525192261e-01 2.306795865297317505e-01 -1.254658866673707962e-02 -1.834190934896469116e-01 2.372929602861404419e-01 1.468613594770431519e-01 -3.982136026024818420e-02 2.617857754230499268e-01 -2.085501104593276978e-01 -4.831431061029434204e-02 -3.440286219120025635e-01 1.710045933723449707e-01 2.873417139053344727e-01 1.138600781559944153e-01 -4.720406234264373779e-02 1.043803542852401733e-01 1.896318863146007061e-03 2.451541721820831299e-01 -3.566463943570852280e-03 -2.698286771774291992e-01 -8.537116646766662598e-02 8.463199436664581299e-02 3.591110184788703918e-02 -1.373577117919921875e-01 9.827575087547302246e-02 -1.508706994354724884e-02
-6.639295816421508789e-02 -1.177855506539344788e-01 -6.965783983469009399e-02 3.126720190048217773e-01 4.299047961831092834e-02 3.723117336630821228e-02 -3.795925676822662354e-01 2.818169072270393372e-02 -1.100490391254425049e-01 5.417357385158538818e-02 2.241085842251777649e-02 1.278625279664993286e-01 -1.157825142145156860e-01 3.207108080387115479e-01 2.465051114559173584e-01 5.864048004150390625e-02 -3.510906100273132324e-01 1.184431761503219604e-01 -2.262023091316223145e-01 -6.290850043296813965e-02 -2.092993110418319702e-01 -5.462390556931495667e-02 2.117209732532501221e-01 1.776176989078521729e-01 -1.636959165334701538e-01 -1.983448266983032227e-01 -1.867273598909378052e-01 2.883500754833221436e-01 -1.325084827840328217e-02 -1.253652572631835938e-01 -3.675311431288719177e-02 4.058747366070747375e-02
-1.447395235300064087e-01 1.529278904199600220e-01 -2.092016786336898804e-01 -1.275595724582672119e-01 -1.604004502296447754e-01 -1.392769813537597656e-01 -2.492055594921112061e-01 1.094326972961425781e-01 2.494240105152130127e-01 -3.274769484996795654e-01 -8.152842521667480469e-02 1.621231585741043091e-01 1.890630461275577545e-02 2.834888994693756104e-01 1.250833719968795776e-01 5.252028629183769226e-02 -2.288800925016403198e-01 -1.383058875799179077e-01 1.964382380247116089e-01 -2.072314731776714325e-02 -1.162950694561004639e-01 6.722181290388107300e-02 6.719922274351119995e-02 3.547776639461517334e-01 -1.352064758539199829e-01 -4.011926054954528809e-02 -5.027994047850370407e-03 3.230005800724029541e-01 7.576707750558853149e-02 -2.356669120490550995e-02 -6.108426302671432495e-02 -2.857953906059265137e-01
-5.975299701094627380e-02 -1.176629215478897095e-01 -1.065737083554267883e-01 3.216924369335174561e-01 2.376414835453033447e-02 -3.229987993836402893e-02 -2.562952041625976562e-01 2.195229679346084595e-01 2.641775608062744141e-01 3.946262970566749573e-02 -9.534887969493865967e-02 7.026716321706771851e-02 1.134038269519805908e-01 2.898696996271610260e-02 -2.401728034019470215e-01 5.461538210511207581e-02 -1.690084934234619141e-01 -7.552438229322433472e-02 1.219699010252952576e-01 -2.457512319087982178e-01 -7.107598334550857544e-02 5.006327033042907715e-01 7.620869576930999756e-02 1.219351738691329956e-01 -1.902794688940048218e-01 -8.488243818283081055e-02 -8.516465127468109131e-02 5.478741973638534546e-02 -4.772115498781204224e-02 3.316168189048767090e-01 1.200225427746772766e-01 -1.621593087911605835e-01
3.077377080917358398e-01 1.339905709028244019e-02 -2.088266015052795410e-01 2.113530635833740234e-01 1.368490010499954224e-01 -2.086602896451950073e-01 -3.080357015132904053e-01 -2.281036600470542908e-02 1.976324021816253662e-01 3.064928017556667328e-02 1.282912641763687134e-01 6.938944756984710693e-02 -1.774562597274780273e-01 3.822793439030647278e-02 -1.953494735062122345e-02 1.756636202335357666e-01 -2.603648900985717773e-01 7.608804851770401001e-03 1.994171589612960815e-01 2.230235189199447632e-01 1.025225445628166199e-01 2.435567229986190796e-01 6.328248977661132812e-02 -9.694633074104785919e-03 -1.820679567754268646e-02 -1.821358948945999146e-01 -7.788866013288497925e-02 3.728632032871246338e-01 -2.051475644111633301e-02 1.064472645521163940e-01 3.012796640396118164e-01 -1.459432095289230347e-01
2.272869497537612915e-01 2.162226587533950806e-01 5.652089044451713562e-02 7.969453930854797363e-02 5.748847033828496933e-03 1.742401719093322754e-01 -3.114719986915588379e-01 -7.506543397903442383e-02 1.377455741167068481e-01 -1.023444756865501404e-01 -1.481318324804306030e-01 -4.211772605776786804e-02 -8.164874464273452759e-02 2.246548533439636230e-01 -2.933440729975700378e-02 -1.025596410036087036e-01 1.191006135195493698e-02 -1.065348982810974121e-01 2.465804964303970337e-01 -2.723679542541503906e-01 -3.335337936878204346e-01 1.941878497600555420e-01 8.379189670085906982e-02 2.125321775674819946e-01 -2.901366353034973145e-01 -2.337804883718490601e-01 4.782663285732269287e-02 -6.024092063307762146e-02 -4.360136017203330994e-02 -2.897297143936157227e-01 1.835653483867645264e-01 -1.593977659940719604e-01
-3.013397157192230225e-01 1.744127422571182251e-01 -1.548669040203094482e-01 6.583454087376594543e-03 -2.593941390514373779e-01 1.171365678310394287e-01 -1.779272109270095825e-01 -1.848102360963821411e-01 1.985491514205932617e-01 1.379090733826160431e-02 7.538235932588577271e-02 1.908667199313640594e-02 1.887608915567398071e-01 1.256548762321472168e-01 9.854582697153091431e-02 1.676280400715768337e-03 -2.165266126394271851e-01 3.283098340034484863e-02 2.243606299161911011e-01 -3.412504494190216064e-01 -3.418779671192169189e-01 2.590547800064086914e-01 -2.981003001332283020e-02 1.837914884090423584e-01 7.896633818745613098e-03 1.280531883239746094e-01 -6.009800359606742859e-02 1.403283327817916870e-01 -1.705104261636734009e-01 -2.617319822311401367e-01 7.853027433156967163e-02 1.556224673986434937e-01
2.285322546958923340e-01 3.094973862171173096e-01 -1.459068953990936279e-01 2.145164012908935547e-01 1.412305682897567749e-01 -1.608061343431472778e-01 -2.089702524244785309e-02 2.327257245779037476e-01 1.117821186780929565e-01 -1.186556220054626465e-01 5.365490168333053589e-02 1.198349669575691223e-01 -3.193740174174308777e-02 -9.311416745185852051e-02 -4.867886379361152649e-02 2.810744643211364746e-01 -8.675229549407958984e-02 -1.318421065807342529e-01 2.975699007511138916e-01 -9.660074114799499512e-02 -5.949285998940467834e-02 4.320540726184844971e-01 -5.039111524820327759e-02 2.832576036453247070e-01 3.231109678745269775e-02 -8.056380599737167358e-02 7.039342820644378662e-02 3.423931896686553955e-01 -1.919488795101642609e-02 -4.884411115199327469e-03 1.516434848308563232e-01 -2.271960489451885223e-02
-1.848248243331909180e-01 -1.340133845806121826e-01 -2.304445654153823853e-01 2.147705107927322388e-01 -8.091513812541961670e-02 -1.962829232215881348e-01 -2.484663575887680054e-01 -1.726481318473815918e-02 1.099542379379272461e-01 -2.537746131420135498e-01 -5.607358738780021667e-02 1.383553445339202881e-01 1.029235497117042542e-01 2.012926191091537476e-01 2.510350048542022705e-01 -1.217230930924415588e-01 -3.495693802833557129e-01 -1.666498184204101562e-01 3.445153832435607910e-01 -1.691405326128005981e-01 7.585386931896209717e-02 5.288449302315711975e-02 1.597448736429214478e-01 1.551451720297336578e-02 -1.504394859075546265e-01 -2.846930027008056641e-01 7.457055896520614624e-02 1.662458628416061401e-01 1.340227723121643066e-01 7.252657413482666016e-02 1.350149959325790405e-01 6.248389929533004761e-02
-8.683987706899642944e-02 5.589373111724853516e-01 -1.213819906115531921e-01 3.175421953201293945e-01 -1.669864654541015625e-01 9.832926094532012939e-02 -1.565639674663543701e-01 9.099251031875610352e-02 1.844877898693084717e-01 -6.184474751353263855e-02 -7.491931319236755371e-02 2.046715617179870605e-01 4.665542766451835632e-02 9.539595246315002441e-02 7.332018017768859863e-02 1.317664980888366699e-01 -2.094540596008300781e-01 1.047032102942466736e-01 1.880064308643341064e-01 -2.107399404048919678e-01 -1.339818984270095825e-01 2.635415494441986084e-01 8.050428330898284912e-02 3.030544221401214600e-01 -3.060420043766498566e-02 6.410733610391616821e-02 -9.185560792684555054e-02 1.170410425402224064e-03 1.126769706606864929e-01 1.048223748803138733e-01 -1.116188010200858116e-03 1.314043998718261719e-01
-3.452851772308349609e-01 1.867520958185195923e-01 -2.010527104139328003e-01 4.868378117680549622e-02 4.354703053832054138e-02 1.449403166770935059e-01 -2.310858517885208130e-01 -7.424475252628326416e-02 8.018461614847183228e-02 2.607846166938543320e-03 -1.710604876279830933e-02 -1.965924650430679321e-01 -3.366149067878723145e-01 3.830367624759674072e-01 -4.268497228622436523e-02 1.812481582164764404e-01 -2.074861228466033936e-01 1.651178747415542603e-01 -9.190331213176250458e-03 -2.266153246164321899e-01 -5.413394048810005188e-02 2.009586840867996216e-01 9.009705483913421631e-02 -1.360328197479248047e-01 -1.170663237571716309e-01 -1.845490187406539917e-01 5.055513605475425720e-02 2.171409279108047485e-01 -6.530174612998962402e-02 -1.629615873098373413e-01 2.217821031808853149e-01 -1.097612828016281128e-01
6.343483179807662964e-02 1.945527940988540649e-01 -8.699920028448104858e-02 1.536290794610977173e-01 1.572208106517791748e-01 -2.536610364913940430e-01 -3.481887876987457275e-01 -5.984690040349960327e-02 -3.952407464385032654e-02 -1.269523203372955322e-01 9.446978569030761719e-03 8.333914913237094879e-03 -1.989571601152420044e-01 -5.744126439094543457e-02 -4.960735514760017395e-02 1.146712526679039001e-01 -1.172671318054199219e-01 2.048816233873367310e-01 7.927174866199493408e-02 1.095144823193550110e-01 2.137422412633895874e-01 2.788892388343811035e-01 1.241531595587730408e-01 -6.702395528554916382e-02 -1.722884625196456909e-01 -3.069474995136260986e-01 2.108444832265377045e-02 3.449520468711853027e-01 -1.815710589289665222e-02 1.440498884767293930e-02 3.047958016395568848e-01 -2.873894572257995605e-01
-1.025132909417152405e-01 -6.924051046371459961e-02 -7.747605443000793457e-02 2.531698942184448242e-01 8.182226866483688354e-02 2.751752138137817383e-01 -3.647513985633850098e-01 3.118995726108551025e-01 1.091910824179649353e-01 2.177007868885993958e-02 2.858366072177886963e-01 1.288041174411773682e-01 -2.162118908017873764e-03 2.458488345146179199e-01 -2.386993914842605591e-01 7.012851536273956299e-02 -3.204474151134490967e-01 1.212127357721328735e-01 2.592520117759704590e-01 1.043019443750381470e-02 -1.612292528152465820e-01 1.938688568770885468e-02 -1.469216644763946533e-01 1.813502609729766846e-01 8.353898674249649048e-02 -2.197795957326889038e-01 -5.919355899095535278e-02 1.011742278933525085e-01 5.078584700822830200e-02 -1.539247930049896240e-01 5.658281967043876648e-02 6.918788701295852661e-02
-1.006938219070434570e-01 1.701141893863677979e-02 -1.118218004703521729e-01 3.061233460903167725e-01 2.113227918744087219e-02 2.086462974548339844e-01 -2.719411253929138184e-01 2.353600412607192993e-01 4.001785442233085632e-02 -5.303082615137100220e-02 3.347061276435852051e-01 9.638658910989761353e-02 7.471752166748046875e-02 2.805279493331909180e-01 -8.502478152513504028e-02 1.461453139781951904e-01 -3.317195177078247070e-01 2.738162577152252197e-01 2.601722180843353271e-01 8.131745457649230957e-02 -6.038998812437057495e-02 7.074860483407974243e-02 -1.189615949988365173e-01 2.223528772592544556e-01 8.688160777091979980e-02 -2.221914529800415039e-01 -7.164746522903442383e-02 2.028897963464260101e-02 1.966048479080200195e-01 -9.134441614151000977e-03 1.848136335611343384e-01 6.719584763050079346e-02
1.262452900409698486e-01 6.870488822460174561e-02 -4.273183271288871765e-02 1.199472844600677490e-01 -5.475439131259918213e-03 3.425627201795578003e-02 -2.422193735837936401e-01 -1.167237013578414917e-02 1.539782434701919556e-01 8.431292325258255005e-02 1.410904806107282639e-02 -1.422560662031173706e-01 1.145994663238525391e-01 3.548019006848335266e-02 -1.825364381074905396e-01 1.581140458583831787e-01 -2.023510038852691650e-01 6.184272468090057373e-02 4.227735996246337891e-01 1.773211658000946045e-01 -1.349235475063323975e-01 1.710971891880035400e-01 1.655787825584411621e-01 9.094560146331787109e-02 -1.595550328493118286e-01 8.445176482200622559e-02 -1.362214833498001099e-01 1.660764813423156738e-01 1.451316475868225098e-01 2.687192149460315704e-02 1.862293481826782227e-01 -5.530297756195068359e-01
-6.792272627353668213e-02 2.714044749736785889e-01 -1.037004962563514709e-01 2.157913446426391602e-01 9.596230834722518921e-02 -1.069151684641838074e-01 -1.774073988199234009e-01 3.531335294246673584e-02 -4.199630022048950195e-02 -2.181995287537574768e-02 1.257660537958145142e-01 -2.678299248218536377e-01 1.108518093824386597e-01 9.934515506029129028e-02 -9.269274026155471802e-02 3.163140714168548584e-01 -1.314033716917037964e-01 2.096791118383407593e-01 1.697396337985992432e-01 -2.172728031873703003e-01 3.879401087760925293e-02 2.241475740447640419e-03 3.365393579006195068e-01 -2.112864851951599121e-01 -1.136047765612602234e-01 -7.432851125486195087e-04 -1.815635710954666138e-01 4.586539864540100098e-01 -1.674150526523590088e-01 -1.607318036258220673e-02 9.595287591218948364e-02 7.863186299800872803e-03
-9.256119281053543091e-02 1.458058804273605347e-01 9.953190386295318604e-02 3.224760890007019043e-01 -1.471566855907440186e-01 -1.222143918275833130e-01 -1.559149771928787231e-01 9.605761617422103882e-02 3.083490729331970215e-01 -2.579526901245117188e-01 -3.047537803649902344e-02 5.395754426717758179e-02 9.686543792486190796e-02 2.040822803974151611e-01 1.275312453508377075e-01 1.672065258026123047e-02 1.200437992811203003e-01 2.455683350563049316e-01 6.344925612211227417e-02 -1.885707825422286987e-01 -1.105836853384971619e-01 1.942200660705566406e-01 2.127152830362319946e-01 -3.109788298606872559e-01 -3.184530436992645264e-01 -1.221302002668380737e-01 -1.594944298267364502e-02 3.225170969963073730e-01 -4.094411805272102356e-02 -8.986155688762664795e-02 -8.756143506616353989e-04 -1.286685913801193237e-01
-1.019391044974327087e-01 -1.709896326065063477e-02 -2.974246144294738770e-01 2.983023785054683685e-02 1.517038047313690186e-01 -1.079754754900932312e-01 -2.538368403911590576e-01 -1.398945301771163940e-01 1.823963224887847900e-01 -1.736209094524383545e-01 9.440403431653976440e-02 -2.348639070987701416e-01 2.888398990035057068e-02 1.179492324590682983e-01 1.839281916618347168e-01 1.202207952737808228e-01 -1.726300567388534546e-01 2.379925101995468140e-01 8.008921891450881958e-02 -1.785095781087875366e-02 -3.589556813240051270e-01 -6.429739296436309814e-02 -1.672951132059097290e-01 -1.375974155962467194e-02 -9.176088869571685791e-02 -8.909536898136138916e-02 8.557136356830596924e-02 4.079842567443847656e-01 -1.431189775466918945e-01 -1.373710632324218750e-01 1.319294273853302002e-01 -2.992454171180725098e-01
-2.989709973335266113e-01 3.321399688720703125e-01 -2.264224551618099213e-02 9.251074516214430332e-04 -5.102975666522979736e-02 -1.083917990326881409e-01 -2.673404514789581299e-01 -5.013974010944366455e-02 2.410692721605300903e-01 -1.287353187799453735e-01 -5.217828322201967239e-03 6.163564324378967285e-02 2.094358438625931740e-03 -1.134893074631690979e-01 8.866217732429504395e-02 -1.413924968801438808e-03 -1.857078224420547485e-01 -7.516587525606155396e-02 1.479781717061996460e-01 -3.608016371726989746e-01 -3.869866132736206055e-01 1.962280832231044769e-02 1.960630863904953003e-01 2.242817133665084839e-01 -4.688809067010879517e-02 2.997036464512348175e-02 -9.107810258865356445e-02 1.279744654893875122e-01 -2.516573965549468994e-01 -1.184216216206550598e-01 1.113425344228744507e-01 2.521240115165710449e-01
-1.381427049636840820e-01 1.870591044425964355e-01 -1.861205846071243286e-01 -7.145396433770656586e-03 1.633570045232772827e-01 -1.605508625507354736e-01 -1.296611726284027100e-01 1.102262511849403381e-01 7.500863075256347656e-02 -6.397483497858047485e-02 3.180559277534484863e-01 -6.430161744356155396e-02 -1.004818230867385864e-01 2.043742835521697998e-01 -2.197952717542648315e-01 -7.073933724313974380e-03 1.034582704305648804e-01 2.991856336593627930e-01 3.242338597774505615e-01 -9.034436196088790894e-02 -3.503895597532391548e-03 2.450510561466217041e-01 1.335329413414001465e-01 -2.853455394506454468e-02 -3.517743945121765137e-01 1.708840876817703247e-01 -6.257324665784835815e-02 5.482878535985946655e-02 -2.759834527969360352e-01 -8.429770916700363159e-02 2.225444167852401733e-01 -1.723095476627349854e-01
-9.782171249389648438e-02 2.445521205663681030e-01 4.030840098857879639e-02 -1.142721474170684814e-01 -9.734772890806198120e-02 1.381235849112272263e-02 -2.552815973758697510e-01 4.894825164228677750e-03 -1.853775680065155029e-01 -1.444075107574462891e-01 1.023233383893966675e-01 1.725913882255554199e-01 7.423054426908493042e-02 2.638487331569194794e-02 -6.623522192239761353e-02 2.047266662120819092e-01 -2.198539972305297852e-01 -5.076862499117851257e-02 1.557991802692413330e-01 7.099123299121856689e-02 -1.132344976067543030e-01 9.162792935967445374e-03 1.820741742849349976e-01 1.169351637363433838e-01 -2.930013537406921387e-01 -3.290964663028717041e-02 -2.940109074115753174e-01 4.304815828800201416e-01 -1.259593013674020767e-02 8.464575558900833130e-02 3.282673954963684082e-01 -2.817261815071105957e-01
-1.499325633049011230e-01 -4.180959984660148621e-02 -1.356557458639144897e-01 1.976170390844345093e-01 9.197808802127838135e-02 1.034522987902164459e-02 -1.731013655662536621e-01 -3.430964946746826172e-01 -5.163962487131357193e-03 -2.100372612476348877e-01 1.193979457020759583e-01 -1.432558447122573853e-01 8.331838250160217285e-02 3.176278471946716309e-01 -3.251332044601440430e-02 -2.416346371173858643e-01 -3.201229870319366455e-01 4.215333145111799240e-03 2.315487414598464966e-01 4.409921169281005859e-02 -2.705624103546142578e-01 1.010340824723243713e-01 3.122290074825286865e-01 3.017969727516174316e-01 5.453890189528465271e-02 -1.152194961905479431e-01 1.125022694468498230e-01 -5.415777489542961121e-02 -8.261357992887496948e-02 3.291019471362233162e-03 1.527866870164871216e-01 1.543404459953308105e-01
4.070284217596054077e-02 4.832294583320617676e-02 -2.836153507232666016e-01 -1.241216156631708145e-02 2.812707237899303436e-02 -1.782991141080856323e-01 -1.729001253843307495e-01 -1.042239950038492680e-03 -5.484058987349271774e-03 -6.267090141773223877e-02 2.281874120235443115e-01 1.243510022759437561e-01 -1.266704052686691284e-01 5.979962274432182312e-02 1.207389310002326965e-01 -4.459746927022933960e-02 5.302928388118743896e-02 1.769785135984420776e-01 3.350670039653778076e-01 1.008523851633071899e-01 -3.024915419518947601e-02 5.006936192512512207e-01 3.764366358518600464e-02 -2.113696485757827759e-01 -1.816038638353347778e-01 -9.954975545406341553e-02 -2.136420607566833496e-01 1.871497631072998047e-01 -2.714908123016357422e-01 6.621521897614002228e-03 3.853912279009819031e-02 -3.036253452301025391e-01
3.392567392438650131e-03 6.520974636077880859e-02 -4.731800556182861328e-01 -5.474787950515747070e-02 -1.138686612248420715e-01 1.129509210586547852e-01 -1.454987823963165283e-01 -2.391982674598693848e-01 -5.078575387597084045e-02 -3.247361164540052414e-03 -1.078913509845733643e-01 -1.087115034461021423e-01 -1.501601338386535645e-01 7.085797190666198730e-02 1.155886501073837280e-01 5.841777194291353226e-03 -2.479723244905471802e-01 1.537107676267623901e-01 4.438420832157135010e-01 -1.598006784915924072e-01 -1.079764291644096375e-01 2.240566313266754150e-01 3.940140828490257263e-02 1.447397321462631226e-01 -1.826113462448120117e-01 -1.016279086470603943e-01 -9.886790812015533447e-02 2.553108930587768555e-01 1.119841039180755615e-01 -1.677348017692565918e-01 1.557177752256393433e-01 1.488250792026519775e-01
-8.609551936388015747e-03 -7.277087867259979248e-02 -1.748673319816589355e-01 4.398554563522338867e-02 -5.953629687428474426e-02 -2.450998686254024506e-02 4.465127736330032349e-02 8.687552809715270996e-02 6.929169595241546631e-02 -1.505450606346130371e-01 4.455083012580871582e-01 1.334199607372283936e-01 -2.772359549999237061e-01 5.251713842153549194e-02 -2.583259716629981995e-02 -1.723342537879943848e-01 1.400753557682037354e-01 -2.102737501263618469e-02 1.153128072619438171e-01 4.007006809115409851e-02 -3.840382397174835205e-01 4.263634681701660156e-01 8.690509200096130371e-02 5.630699545145034790e-02 -1.692160218954086304e-01 6.908573210239410400e-02 9.705761075019836426e-02 2.804004549980163574e-01 -8.339964598417282104e-02 6.682645529508590698e-02 2.933784425258636475e-01 2.826720662415027618e-02
-8.379870653152465820e-02 3.465678989887237549e-01 1.510095447301864624e-01 2.684543430805206299e-01 -1.563468575477600098e-01 4.573720321059226990e-02 -2.910366281867027283e-02 5.566843226552009583e-02 9.149558097124099731e-02 -2.555927634239196777e-01 2.348349839448928833e-01 2.638305425643920898e-01 1.811076700687408447e-01 -1.160922124981880188e-01 2.621093206107616425e-02 2.588508725166320801e-01 -2.377256900072097778e-01 1.715590655803680420e-01 1.552965678274631500e-02 -1.474541574716567993e-01 -8.643167465925216675e-02 3.398181796073913574e-01 3.173393309116363525e-01 1.375760789960622787e-02 -2.470930851995944977e-02 -6.848983466625213623e-02 -2.140644341707229614e-01 9.236881881952285767e-02 1.939938403666019440e-02 1.425046753138303757e-02 1.512448340654373169e-01 -1.421674340963363647e-01
-4.030618816614151001e-02 -1.641294360160827637e-02 -5.644820258021354675e-02 2.472923398017883301e-01 2.046114951372146606e-01 3.320837020874023438e-01 -3.178200423717498779e-01 1.121752113103866577e-01 -4.740324988961219788e-02 -8.992977440357208252e-02 2.031733542680740356e-01 1.367247700691223145e-01 -2.099637873470783234e-02 2.993128597736358643e-01 -1.580740958452224731e-01 2.715209731832146645e-03 -3.826510906219482422e-01 1.193629205226898193e-01 2.899709045886993408e-01 8.825153857469558716e-02 -6.153762713074684143e-02 8.515251427888870239e-02 -6.996726244688034058e-02 2.874373495578765869e-01 1.864376477897167206e-02 -2.362066060304641724e-01 -8.933938108384609222e-03 1.376907527446746826e-01 1.938697397708892822e-01 -3.150964854285120964e-03 1.361953318119049072e-01 1.667116396129131317e-02
-2.785090208053588867e-01 2.752080857753753662e-01 -1.258309483528137207e-01 7.090509682893753052e-02 -1.068449616432189941e-01 3.023303858935832977e-02 -1.211936920881271362e-01 -8.795157819986343384e-02 2.730795741081237793e-01 -2.866460680961608887e-01 1.036252379417419434e-01 -2.791134826838970184e-02 8.133392035961151123e-02 -5.437552928924560547e-02 9.186099469661712646e-02 -1.490751653909683228e-01 -1.931448280811309814e-01 -2.555937878787517548e-02 1.177424415946006775e-01 -3.347214758396148682e-01 -3.151968717575073242e-01 1.515644341707229614e-01 -7.274760399013757706e-03 2.713885009288787842e-01 -8.518345654010772705e-02 -7.004783023148775101e-03 -1.695842444896697998e-01 1.261334866285324097e-01 -3.318808972835540771e-01 -2.003684937953948975e-01 8.001581579446792603e-02 1.184711307287216187e-01
-1.902439594268798828e-01 7.608973979949951172e-02 1.177941039204597473e-01 -7.138180732727050781e-02 -2.445463687181472778e-01 -1.593464165925979614e-01 -2.880693376064300537e-01 5.144682154059410095e-02 -7.611269503831863403e-02 7.502753287553787231e-02 2.741523087024688721e-01 -9.395033866167068481e-02 1.328144371509552002e-01 -4.726782441139221191e-02 -3.080894052982330322e-02 1.561552435159683228e-01 -3.814747929573059082e-01 2.104628533124923706e-01 2.159734964370727539e-01 -6.478425115346908569e-02 -1.531691551208496094e-01 1.403558403253555298e-01 4.045747518539428711e-01 3.734904900193214417e-02 -3.068993389606475830e-01 1.149343177676200867e-01 -2.064058482646942139e-01 -3.931912407279014587e-02 6.346100568771362305e-02 -4.310693219304084778e-02 9.595308452844619751e-02 -1.098706498742103577e-01
-9.778420627117156982e-02 -2.571230754256248474e-02 1.699288561940193176e-02 1.699890941381454468e-02 -5.924839153885841370e-02 2.640144713222980499e-02 -3.993003368377685547e-01 -5.261441320180892944e-02 4.243245422840118408e-01 -4.933281987905502319e-02 2.566581964492797852e-01 -3.607037290930747986e-02 -3.394827246665954590e-02 2.695629596710205078e-01 -1.290785521268844604e-01 8.653623517602682114e-04 -4.610003903508186340e-02 1.905571222305297852e-01 -9.278604388236999512e-02 -1.627195477485656738e-01 -1.065487191081047058e-01 1.609733849763870239e-01 3.091546297073364258e-01 2.052130363881587982e-02 -8.157175779342651367e-02 2.972256243228912354e-01 7.846451550722122192e-02 3.746830821037292480e-01 1.525157243013381958e-01 3.533485531806945801e-02 9.218125790357589722e-02 -3.618947789072990417e-02
-2.751300632953643799e-01 2.779798023402690887e-02 -6.918112188577651978e-02 -2.732958197593688965e-01 8.395028859376907349e-02 9.003248810768127441e-02 -3.169012665748596191e-01 -3.044252656400203705e-02 2.159420251846313477e-01 -2.043792158365249634e-01 1.352418959140777588e-01 3.135628625750541687e-02 -8.244778960943222046e-02 3.778786361217498779e-01 8.291000872850418091e-02 9.813134558498859406e-03 -7.578478753566741943e-02 1.217791736125946045e-01 6.393621116876602173e-02 -1.980047971010208130e-01 7.994408160448074341e-02 1.375702917575836182e-01 2.719723246991634369e-02 -1.270150542259216309e-01 -4.029666781425476074e-01 -1.784015893936157227e-01 -1.578607708215713501e-01 2.103409767150878906e-01 2.258918248116970062e-02 6.521005649119615555e-03 3.053902983665466309e-01 -8.177533745765686035e-03
3.765773400664329529e-02 -1.128722280263900757e-01 -2.210671901702880859e-01 -3.712060675024986267e-02 -5.463127672555856407e-05 8.220469462685286999e-04 -3.198204636573791504e-01 6.331688165664672852e-02 -1.254565119743347168e-01 -8.428254723548889160e-02 2.627422213554382324e-01 2.042080909013748169e-01 2.550906240940093994e-01 -1.956787407398223877e-01 -2.003843784332275391e-01 2.125987112522125244e-01 -2.490541338920593262e-02 2.064768970012664795e-02 1.857972890138626099e-01 1.712906360626220703e-01 -4.151384532451629639e-01 2.916821837425231934e-01 1.051044836640357971e-01 -4.145074635744094849e-02 -1.595456898212432861e-01 -1.015794873237609863e-01 -1.640620529651641846e-01 1.609342694282531738e-01 1.956301331520080566e-01 7.057510316371917725e-02 1.942492425441741943e-01 -4.839293658733367920e-02
-3.480779230594635010e-01 1.025817841291427612e-01 -5.234535783529281616e-02 5.362929403781890869e-02 -5.590922012925148010e-02 -3.658836483955383301e-01 9.516231715679168701e-03 4.092507436871528625e-02 -9.298663586378097534e-02 -1.511474698781967163e-01 3.428869545459747314e-01 5.262637510895729065e-02 -2.900372147560119629e-01 -3.957592695951461792e-02 8.435528725385665894e-02 1.592097133398056030e-01 -4.309686645865440369e-02 1.550713777542114258e-01 3.887567222118377686e-01 -1.084866225719451904e-01 -2.918640077114105225e-01 1.105290874838829041e-01 8.897692710161209106e-02 1.317919939756393433e-01 -1.304888427257537842e-01 1.930364221334457397e-01 3.700772300362586975e-02 1.910211294889450073e-01 -5.472770333290100098e-02 4.647202417254447937e-02 1.090624630451202393e-01 -1.823856830596923828e-01
4.966799169778823853e-02 1.384269595146179199e-01 -8.629388362169265747e-02 9.999988973140716553e-02 -1.258457601070404053e-01 -5.418370664119720459e-02 -1.600583940744400024e-01 4.260414093732833862e-02 1.963519752025604248e-01 -6.103863194584846497e-02 -1.491905897855758667e-01 1.856981962919235229e-01 -5.576278641819953918e-02 4.408987462520599365e-01 9.191657602787017822e-02 -2.247979491949081421e-01 -2.227227538824081421e-01 -1.614728718996047974e-01 1.430670320987701416e-01 4.711683467030525208e-02 -2.725884020328521729e-01 2.506156265735626221e-01 5.760252848267555237e-02 1.992129683494567871e-01 -1.386624574661254883e-02 -1.054603010416030884e-01 -3.797626495361328125e-01 1.487776786088943481e-01 -1.103546172380447388e-01 7.959835976362228394e-02 2.349909394979476929e-01 -1.712461858987808228e-01
3.453032374382019043e-01 -7.447362691164016724e-02 -1.542691737413406372e-01 3.940423727035522461e-01 7.088084518909454346e-02 -2.799518406391143799e-01 -2.688591480255126953e-01 -1.682952195405960083e-01 2.046522945165634155e-01 -6.726844608783721924e-02 6.054279580712318420e-02 5.265798792243003845e-02 -5.950259417295455933e-02 -7.237254828214645386e-02 7.659989595413208008e-02 -8.860757201910018921e-02 -9.291899204254150391e-02 1.287151575088500977e-01 3.430475294589996338e-01 9.155439585447311401e-02 -2.079911828041076660e-01 3.294704854488372803e-02 3.334479331970214844e-01 5.846638698130846024e-03 1.464116480201482773e-02 -8.048190735280513763e-03 -5.479456856846809387e-03 2.976584136486053467e-01 -3.890921548008918762e-02 5.594420246779918671e-03 2.004080824553966522e-02 -1.977696120738983154e-01
1.625669449567794800e-01 2.924221158027648926e-01 3.095665946602821350e-02 2.384389787912368774e-01 1.275385357439517975e-02 -6.361404806375503540e-02 -8.166408538818359375e-02 2.305854111909866333e-01 1.700504273176193237e-01 -1.454582363367080688e-01 7.518286257982254028e-02 1.038902476429939270e-01 1.425581723451614380e-01 -6.048053503036499023e-02 -6.869329512119293213e-02 2.654979228973388672e-01 -2.708141207695007324e-01 -1.216303035616874695e-01 6.384613364934921265e-02 -2.970277518033981323e-02 -5.753325298428535461e-02 4.215843975543975830e-01 1.464644670486450195e-01 1.114746034145355225e-01 2.097252011299133301e-01 -1.734528839588165283e-01 -1.419652439653873444e-02 2.619629800319671631e-01 -1.232318207621574402e-01 -1.236177384853363037e-01 2.808534204959869385e-01 -2.005861252546310425e-01
8.129218220710754395e-02 1.499918252229690552e-01 1.826033554971218109e-02 1.950667649507522583e-01 4.431829601526260376e-02 -2.227706760168075562e-01 -3.234494328498840332e-01 -9.095682948827743530e-02 3.207035660743713379e-01 -1.342282295227050781e-01 2.808510065078735352e-01 -1.482155770063400269e-01 -1.226882189512252808e-01 -1.404707282781600952e-01 -4.997066780924797058e-02 4.984514787793159485e-02 -2.062423974275588989e-01 1.979866921901702881e-01 1.601190716028213501e-01 1.484677940607070923e-01 7.752059958875179291e-03 1.259154826402664185e-01 3.135154545307159424e-01 -3.026384413242340088e-01 -1.115418076515197754e-01 3.311660513281822205e-02 1.060656383633613586e-01 3.521293401718139648e-01 -3.130133450031280518e-02 -1.243063881993293762e-01 1.020847354084253311e-02 -7.755893468856811523e-02
2.814591862261295319e-02 -2.067298255860805511e-02 -1.351695042103528976e-02 1.648743897676467896e-01 1.433008164167404175e-02 -1.376465987414121628e-02 -2.908028066158294678e-01 8.188714087009429932e-02 -2.735012471675872803e-01 -2.431470751762390137e-01 2.109637707471847534e-01 -9.810134768486022949e-03 1.853475868701934814e-01 -1.412771195173263550e-01 -6.725308299064636230e-02 3.086850643157958984e-01 -1.354499012231826782e-01 -9.335415065288543701e-02 1.656529158353805542e-01 1.553993579000234604e-02 -2.826698720455169678e-01 -5.427680164575576782e-02 1.233257502317428589e-01 -1.142873428761959076e-02 -2.503514885902404785e-01 -7.966945320367813110e-02 -3.005629181861877441e-01 3.199837505817413330e-01 1.303367018699645996e-01 1.284256018698215485e-02 3.228575289249420166e-01 -1.050106137990951538e-01
-2.010703459382057190e-02 -1.842317432165145874e-01 3.362175077199935913e-02 3.638409078121185303e-01 1.148348301649093628e-02 1.742294281721115112e-01 -1.989791542291641235e-01 -1.763826608657836914e-02 3.020221181213855743e-02 2.411743551492691040e-01 2.995529957115650177e-02 -5.468110367655754089e-02 -1.112484931945800781e-02 1.353815943002700806e-01 5.337296426296234131e-02 -8.155754953622817993e-02 -3.706265389919281006e-01 -1.225712597370147705e-01 7.024372462183237076e-03 1.012902613729238510e-02 -4.252751469612121582e-01 1.564752161502838135e-01 1.740285456180572510e-01 1.084220409393310547e-01 -1.026821210980415344e-01 -4.111105203628540039e-02 -2.567909359931945801e-01 2.181968539953231812e-01 -1.977932453155517578e-02 1.086686253547668457e-01 1.292999833822250366e-01 -3.408919274806976318e-01
-5.892356857657432556e-02 9.621842205524444580e-02 -5.721250176429748535e-02 2.582134008407592773e-01 -2.420273572206497192e-01 -1.731410026550292969e-01 -4.123119637370109558e-02 -5.078863352537155151e-03 6.087065860629081726e-02 -1.891267113387584686e-02 -6.698212027549743652e-02 3.668033704161643982e-02 1.777015477418899536e-01 8.395323157310485840e-02 -6.487987190485000610e-02 1.574442237615585327e-01 -3.606391847133636475e-01 -6.973016262054443359e-02 -6.306421756744384766e-02 9.619125723838806152e-02 -6.725028157234191895e-02 5.102839469909667969e-01 2.177923321723937988e-01 1.780260950326919556e-01 -1.070860028266906738e-02 -2.287459559738636017e-02 1.106633022427558899e-01 2.189158499240875244e-01 -1.232563238590955734e-02 6.616074591875076294e-02 2.830150127410888672e-01 -3.345079421997070312e-01
6.860562413930892944e-02 1.372653245925903320e-01 -3.404050469398498535e-01 1.614145636558532715e-01 1.813042759895324707e-01 -2.415916174650192261e-01 -2.006177157163619995e-01 -2.506109774112701416e-01 -3.088456951081752777e-02 -1.098663359880447388e-01 2.560680806636810303e-01 1.617773808538913727e-02 4.278649017214775085e-02 3.387490808963775635e-01 1.572110205888748169e-01 5.834509432315826416e-02 -2.722415328025817871e-01 -2.296061962842941284e-01 1.022482216358184814e-01 8.165641687810420990e-03 -8.181224018335342407e-02 2.221383899450302124e-02 -1.126461252570152283e-01 5.472316965460777283e-02 -1.176623702049255371e-01 -6.386163085699081421e-02 2.100092172622680664e-01 2.577827572822570801e-01 -3.668279945850372314e-02 -1.886907219886779785e-01 3.001281917095184326e-01 -3.066739626228809357e-02
-1.051349341869354248e-01 1.112102493643760681e-01 1.058586463332176208e-01 1.464303731918334961e-01 5.500315129756927490e-02 -2.364749163389205933e-01 -5.118483304977416992e-02 2.486794590950012207e-01 1.739877462387084961e-01 -1.301143765449523926e-01 9.053027629852294922e-02 -3.808265179395675659e-02 1.167202591896057129e-01 3.055750727653503418e-01 3.774553770199418068e-04 -8.580656349658966064e-02 -3.669804334640502930e-01 -1.038033813238143921e-01 9.356644749641418457e-02 4.459860734641551971e-03 -1.418374180793762207e-01 2.046094834804534912e-01 1.713395565748214722e-01 4.099604487419128418e-01 -2.536008954048156738e-01 1.053755506873130798e-01 -7.497641444206237793e-02 9.829039126634597778e-02 2.601107358932495117e-01 -1.498300675302743912e-02 2.342840731143951416e-01 -1.490329951047897339e-01
1.598887704312801361e-02 2.024624496698379517e-01 -3.512822464108467102e-02 2.500712275505065918e-01 -2.295209020376205444e-01 -1.210847795009613037e-01 -1.941157132387161255e-02 5.019833892583847046e-02 1.565131694078445435e-01 9.306123852729797363e-02 8.978410810232162476e-02 2.257030010223388672e-01 1.642280369997024536e-01 3.660143166780471802e-02 -1.212367266416549683e-01 2.232094407081604004e-01 -3.557043969631195068e-01 -1.090354658663272858e-02 6.689826399087905884e-02 3.226505219936370850e-02 6.033651530742645264e-02 3.935174942016601562e-01 8.515663444995880127e-02 1.351479887962341309e-01 7.313729822635650635e-02 -5.192832276225090027e-02 -7.911299914121627808e-02 3.822764754295349121e-01 1.275872141122817993e-01 2.000102214515209198e-02 3.125388920307159424e-01 -2.208654880523681641e-01
-2.369591146707534790e-01 -4.316415637731552124e-02 -6.563562154769897461e-02 1.523119062185287476e-01 1.981075294315814972e-02 3.781466782093048096e-01 -3.902964890003204346e-01 1.854770183563232422e-01 -4.313085973262786865e-02 -1.339229643344879150e-01 2.148381620645523071e-01 1.199660897254943848e-01 -2.051690034568309784e-02 2.734231352806091309e-01 -1.638072431087493896e-01 -1.064157411456108093e-01 -3.977705836296081543e-01 1.489499509334564209e-01 1.636899709701538086e-01 -4.749535582959651947e-03 -9.098563343286514282e-02 1.257604807615280151e-01 1.612568646669387817e-02 1.338038742542266846e-01 1.472396962344646454e-02 -2.346478849649429321e-01 8.874881267547607422e-02 9.282661974430084229e-02 1.091939806938171387e-01 1.896274276077747345e-02 1.925770789384841919e-01 1.416271179914474487e-01
2.604779601097106934e-01 2.147425562143325806e-01 4.796578735113143921e-02 2.920739650726318359e-01 2.136411704123020172e-02 2.132429629564285278e-01 -2.950450479984283447e-01 -1.233179569244384766e-01 1.337866932153701782e-01 -1.470221281051635742e-01 -9.203941375017166138e-02 -1.513085663318634033e-01 -1.923099532723426819e-02 1.496412158012390137e-01 -9.735156781971454620e-03 -1.677216738462448120e-01 1.180429942905902863e-02 -5.105821415781974792e-03 9.640409797430038452e-02 -2.087379842996597290e-01 -2.522379457950592041e-01 3.142979741096496582e-01 5.388231202960014343e-02 3.320504724979400635e-01 -1.634589135646820068e-01 -2.266246974468231201e-01 8.341506123542785645e-02 -5.678659677505493164e-02 -4.078403115272521973e-02 -2.662533819675445557e-01 1.626359820365905762e-01 -1.118469536304473877e-01
-8.898424357175827026e-02 1.629934608936309814e-01 -2.257651090621948242e-02 8.268873393535614014e-02 -3.761529177427291870e-02 2.047731727361679077e-01 -2.718944251537322998e-01 -1.486158072948455811e-01 -1.133722364902496338e-01 -1.660323739051818848e-01 1.646335795521736145e-02 -2.756948471069335938e-01 -7.761445641517639160e-02 6.629563868045806885e-02 3.048777878284454346e-01 -1.728631407022476196e-01 -3.374581933021545410e-01 -5.238686501979827881e-02 3.718273937702178955e-01 -1.075606420636177063e-01 -1.566813886165618896e-01 2.120488435029983521e-01 -2.263627573847770691e-02 8.080755919218063354e-02 -1.144678816199302673e-01 -2.222405970096588135e-01 -5.578935146331787109e-02 2.062069028615951538e-01 7.999956607818603516e-02 2.630308270454406738e-01 7.632049173116683960e-02 1.905702650547027588e-01
-4.121566656976938248e-03 2.161920666694641113e-01 -3.868237137794494629e-02 1.582268923521041870e-01 -3.298824280500411987e-02 1.803194582462310791e-01 -1.854732781648635864e-01 -2.020000070333480835e-01 9.945686906576156616e-02 -2.027083486318588257e-01 -1.678048223257064819e-01 -7.003643363714218140e-02 -3.473023474216461182e-01 1.782145947217941284e-01 7.547260075807571411e-02 1.215842440724372864e-01 -9.081541001796722412e-02 4.630799219012260437e-02 2.485872805118560791e-01 -1.455606967210769653e-01 -4.170846641063690186e-01 2.140436023473739624e-01 -9.760236740112304688e-02 -6.910454016178846359e-03 1.747531294822692871e-01 -1.192658841609954834e-01 -2.604543864727020264e-01 1.900974959135055542e-01 2.038487643003463745e-01 6.722682714462280273e-02 2.048123776912689209e-01 3.896078467369079590e-02
6.327117979526519775e-02 -5.957246199250221252e-02 -1.523970961570739746e-01 3.593667745590209961e-01 -1.093722730875015259e-01 1.743359565734863281e-01 -1.593965142965316772e-01 1.136606708168983459e-01 -2.170864790678024292e-01 -1.905183345079421997e-01 -2.206627745181322098e-03 2.448527812957763672e-01 -9.336294233798980713e-02 4.962270706892013550e-02 -1.320591270923614502e-01 1.930315643548965454e-01 -8.909397572278976440e-02 -1.537649482488632202e-01 5.201039835810661316e-02 -1.892239451408386230e-01 -2.500604093074798584e-01 2.589116692543029785e-01 2.088392078876495361e-01 -9.033236652612686157e-02 -3.116768002510070801e-01 -1.216148212552070618e-01 -1.189207881689071655e-01 1.812910884618759155e-01 -1.726835966110229492e-01 5.517486855387687683e-02 2.989825308322906494e-01 -1.323214918375015259e-01
-1.498477607965469360e-01 -2.514340169727802277e-02 -1.099523007869720459e-01 6.276766955852508545e-02 3.127518296241760254e-01 -6.926361471414566040e-02 -1.040958538651466370e-01 3.217402100563049316e-02 -1.438202261924743652e-01 -2.543961107730865479e-01 4.235939383506774902e-01 4.553859587758779526e-03 -5.539650470018386841e-02 -3.619921207427978516e-02 5.269294977188110352e-02 -6.359771639108657837e-02 -1.464130282402038574e-01 3.062956780195236206e-02 3.399627506732940674e-01 1.555100083351135254e-02 1.021961309015750885e-02 2.800236046314239502e-01 7.362987101078033447e-02 -1.883913725614547729e-01 -4.526918828487396240e-01 6.984969973564147949e-02 -8.908510953187942505e-02 2.104002535343170166e-01 -2.076276689767837524e-01 -2.355336025357246399e-02 8.339160121977329254e-03 -8.353772759437561035e-02
-1.810514926910400391e-01 4.420334473252296448e-02 -5.465036630630493164e-02 4.047406017780303955e-01 -1.968555003404617310e-01 1.884696632623672485e-01 -2.673890292644500732e-01 3.176220655441284180e-01 -1.086676120758056641e-01 -2.709051966667175293e-01 -7.078782655298709869e-03 5.632251501083374023e-02 -6.395360082387924194e-02 2.713760435581207275e-01 -7.741508632898330688e-02 1.634215712547302246e-01 -1.520011872053146362e-01 2.735402807593345642e-02 -1.515332236886024475e-02 -1.686412841081619263e-02 -2.888820767402648926e-01 1.341538280248641968e-01 2.697947025299072266e-01 1.881645917892456055e-01 -2.802239358425140381e-01 -1.287067085504531860e-01 -5.794222652912139893e-02 2.719809114933013916e-02 4.677633196115493774e-02 3.800779581069946289e-02 1.244106218218803406e-01 2.541236951947212219e-02
-6.779792904853820801e-02 -1.398545205593109131e-01 -2.720339000225067139e-01 9.259106218814849854e-02 2.246338129043579102e-02 -1.372920274734497070e-01 -2.280561774969100952e-01 -2.826114296913146973e-01 -7.386893033981323242e-02 -1.022965237498283386e-01 -1.604233495891094208e-02 2.919515669345855713e-01 -9.002663940191268921e-02 1.018436774611473083e-01 1.145805269479751587e-01 1.084619089961051941e-01 -3.110944628715515137e-01 -6.000517308712005615e-02 3.249191045761108398e-01 -2.444583773612976074e-01 -1.074973344802856445e-01 1.356655210256576538e-01 9.040033072233200073e-02 9.552042931318283081e-02 2.345252037048339844e-01 -2.477669715881347656e-01 -1.406155675649642944e-01 5.108448490500450134e-02 1.220610924065113068e-02 1.936858892440795898e-01 3.277110159397125244e-01 2.125063911080360413e-02
-6.819447129964828491e-02 -2.260950766503810883e-02 1.437208056449890137e-01 4.011451303958892822e-01 2.674703486263751984e-02 2.456434965133666992e-01 -3.019100427627563477e-01 -1.910140179097652435e-02 -6.438020616769790649e-02 -1.357871443033218384e-01 2.686207294464111328e-01 8.161247707903385162e-03 1.707369685173034668e-01 -5.825720727443695068e-03 -1.835375279188156128e-01 2.259851247072219849e-01 -1.094590350985527039e-01 -1.285697370767593384e-01 2.229875326156616211e-01 6.435729563236236572e-02 1.305125653743743896e-01 2.038350403308868408e-01 2.744709253311157227e-01 1.278341263532638550e-01 -3.405060768127441406e-01 -4.066358879208564758e-02 -1.223628669977188110e-01 2.268242835998535156e-01 -4.527422785758972168e-02 6.421565264463424683e-02 7.775048911571502686e-02 -1.519024372100830078e-01
-1.041233465075492859e-01 -2.305008918046951294e-01 -1.725870519876480103e-01 2.040518224239349365e-01 -1.206019073724746704e-01 -3.322840854525566101e-02 -2.503560185432434082e-01 -1.417681723833084106e-01 6.547222286462783813e-02 -1.873314827680587769e-01 1.685919612646102905e-01 1.598711758852005005e-01 1.239270195364952087e-01 3.911859691143035889e-01 -3.578618168830871582e-02 8.261317387223243713e-03 -3.468907773494720459e-01 1.224698647856712341e-01 3.891505599021911621e-01 -1.539265215396881104e-01 6.630949676036834717e-02 -6.968168169260025024e-02 1.423260290175676346e-02 6.869410723447799683e-02 -9.643188118934631348e-02 -4.733376577496528625e-02 -1.718905717134475708e-01 1.201872378587722778e-01 1.441176608204841614e-02 -3.061321377754211426e-01 5.320259183645248413e-02 -1.617411673069000244e-01
-2.374743670225143433e-01 3.945053741335868835e-02 4.882502928376197815e-02 -4.354767501354217529e-02 -2.232542484998703003e-01 -2.280213125050067902e-02 -2.268772870302200317e-01 9.657124429941177368e-02 6.350053101778030396e-02 -3.114381134510040283e-01 2.188530564308166504e-01 1.891264109872281551e-03 7.344689220190048218e-02 2.223125100135803223e-01 1.096555888652801514e-01 -1.517956703901290894e-01 6.543226540088653564e-02 2.253493666648864746e-01 6.396672874689102173e-02 -5.927582085132598877e-02 -2.286057472229003906e-01 4.153500497341156006e-01 2.843559682369232178e-01 1.509947031736373901e-01 9.780834428966045380e-03 9.531573951244354248e-02 2.782614715397357941e-02 2.135558724403381348e-01 -3.463171124458312988e-01 1.046448647975921631e-01 9.825460612773895264e-02 -2.436207979917526245e-02
-1.631121486425399780e-01 1.992735713720321655e-01 9.984582662582397461e-03 -7.285535335540771484e-02 -4.272010177373886108e-02 -1.779613345861434937e-01 -1.342744529247283936e-01 -6.746023893356323242e-02 1.353573948144912720e-01 -3.484413623809814453e-01 2.108376659452915192e-02 -9.645532816648483276e-03 -2.484847791492938995e-02 1.173618808388710022e-02 9.738968312740325928e-02 1.855874806642532349e-02 -1.315601319074630737e-01 6.511587649583816528e-02 1.712188124656677246e-01 -1.960089653730392456e-01 -3.925772011280059814e-01 1.284606903791427612e-01 1.795868426561355591e-01 2.380953878164291382e-01 1.077877432107925415e-01 4.392667114734649658e-02 -2.374632507562637329e-01 2.714313864707946777e-01 -3.428145647048950195e-01 -3.122324049472808838e-01 1.167728379368782043e-01 -1.563042402267456055e-02
1.834014654159545898e-01 2.634633183479309082e-01 -2.378163626417517662e-03 1.471150219440460205e-01 2.615632414817810059e-01 3.198717534542083740e-02 -1.737159490585327148e-01 -1.040399149060249329e-01 1.617175638675689697e-01 -2.156613320112228394e-01 8.095781505107879639e-02 -6.109197065234184265e-02 -6.393786519765853882e-02 2.503491640090942383e-01 -7.556171715259552002e-02 -4.631291143596172333e-03 5.441470816731452942e-02 2.819801867008209229e-01 -3.094325400888919830e-02 -1.825402975082397461e-01 -2.947143614292144775e-01 1.448704898357391357e-01 2.312693186104297638e-02 2.981096804141998291e-01 -2.218200266361236572e-01 -3.923573195934295654e-01 5.475248768925666809e-02 1.199731901288032532e-01 -1.761640310287475586e-01 -1.663161814212799072e-01 -3.372283652424812317e-02 -1.226689815521240234e-01
-1.242164298892021179e-01 -4.657498002052307129e-02 2.806304693222045898e-01 -8.688350766897201538e-02 -8.901838958263397217e-02 -1.866247206926345825e-01 -4.558772146701812744e-01 2.295560240745544434e-01 2.627765834331512451e-01 -2.481700852513313293e-02 1.454870253801345825e-01 -5.037789046764373779e-02 -1.781999170780181885e-01 -1.690432876348495483e-01 -7.874494791030883789e-02 -8.258658647537231445e-02 -3.257023692131042480e-01 -2.507591620087623596e-02 1.556185930967330933e-01 -3.092786483466625214e-02 -2.419532984495162964e-01 3.343451917171478271e-01 1.631393581628799438e-01 -2.525519579648971558e-02 -2.283949553966522217e-01 -7.460434455424547195e-03 1.004843339323997498e-01 4.081410914659500122e-02 -1.464631706476211548e-01 -7.947436720132827759e-02 1.848767511546611786e-02 -6.741400808095932007e-02
-1.562558859586715698e-01 -8.080658316612243652e-02 -3.693202510476112366e-02 -2.480540797114372253e-02 1.802861839532852173e-01 1.503932010382413864e-02 -4.146929681301116943e-01 8.090784400701522827e-02 2.717434465885162354e-01 3.251189738512039185e-02 5.168820917606353760e-02 -8.088194578886032104e-02 1.307373046875000000e-01 -7.508067786693572998e-02 2.068167924880981445e-01 1.019413098692893982e-01 1.860733926296234131e-01 7.421084493398666382e-02 2.447046041488647461e-01 1.118771135807037354e-01 -2.511703372001647949e-01 2.003780901432037354e-01 -6.481420248746871948e-02 -3.320512175559997559e-02 -3.035708069801330566e-01 -3.054940402507781982e-01 7.606656849384307861e-02 2.276685237884521484e-01 -1.085082963109016418e-01 -1.976583600044250488e-01 1.568753421306610107e-01 -2.370599210262298584e-01
-1.466524600982666016e-01 -1.821270771324634552e-02 -1.026844158768653870e-01 1.087544411420822144e-01 -5.495787784457206726e-02 -2.644248902797698975e-01 -2.907552421092987061e-01 -1.041620373725891113e-01 1.258989870548248291e-01 -1.459255348891019821e-02 1.657338887453079224e-01 -1.366636753082275391e-01 4.897054284811019897e-02 -2.519084513187408447e-01 -2.069713920354843140e-02 1.372163891792297363e-01 -2.196311354637145996e-01 2.951679527759552002e-01 2.340554818511009216e-02 -2.140937000513076782e-01 -3.290505111217498779e-01 3.288154602050781250e-01 2.158626019954681396e-01 3.813955560326576233e-02 -1.787554323673248291e-01 -1.109995134174823761e-02 -1.304943114519119263e-01 1.538392305374145508e-01 -2.066885866224765778e-02 -2.191859930753707886e-01 -1.122280135750770569e-01 -2.451773732900619507e-01
-4.408886283636093140e-02 -1.438119541853666306e-02 -8.354974538087844849e-02 2.398612648248672485e-01 -1.940699219703674316e-01 1.130008026957511902e-01 -2.799230255186557770e-02 -1.136194467544555664e-01 4.501996189355850220e-02 2.056245692074298859e-02 1.773915439844131470e-01 -8.683629333972930908e-02 1.402769237756729126e-01 -9.594605304300785065e-03 6.107125803828239441e-02 3.184383809566497803e-01 -9.519308060407638550e-02 1.773696094751358032e-01 1.922147423028945923e-01 -1.140241697430610657e-01 -3.041172623634338379e-01 3.829625844955444336e-01 3.430545032024383545e-01 2.746152281761169434e-01 -2.563970088958740234e-01 1.112032681703567505e-01 -2.082722634077072144e-01 -5.010236799716949463e-02 1.186705902218818665e-01 -2.656557224690914154e-02 1.962286382913589478e-01 5.334144830703735352e-02
1.949776858091354370e-01 1.214000284671783447e-01 -4.589181020855903625e-02 1.282251477241516113e-01 -4.599026404321193695e-03 -8.596862852573394775e-02 -3.089596033096313477e-01 -3.634476289153099060e-02 1.543760150671005249e-01 1.188274174928665161e-01 2.435246668756008148e-02 8.450989611446857452e-03 1.444103568792343140e-01 -3.027820773422718048e-02 -6.446415930986404419e-02 1.776553094387054443e-01 -2.719013392925262451e-01 5.641997233033180237e-02 3.105833530426025391e-01 1.183269172906875610e-01 -5.879327282309532166e-02 1.407718956470489502e-01 1.721452176570892334e-01 1.463890820741653442e-01 -2.620217800140380859e-01 1.599668860435485840e-01 -4.202578589320182800e-02 2.546451687812805176e-01 1.392728984355926514e-01 -1.728707700967788696e-01 1.329114437103271484e-01 -4.885581433773040771e-01
-1.350869238376617432e-01 2.613836526870727539e-01 -3.551343679428100586e-01 1.585208773612976074e-01 1.033034324645996094e-01 -1.147010251879692078e-01 -1.000521928071975708e-01 1.580930314958095551e-02 1.396599709987640381e-01 2.523083426058292389e-02 3.212903141975402832e-01 -1.600220352411270142e-01 -5.158191919326782227e-02 9.388340264558792114e-02 -3.528368473052978516e-02 1.448958069086074829e-01 1.906277388334274292e-01 2.781730294227600098e-01 1.008736640214920044e-01 -1.409868150949478149e-01 1.836657710373401642e-02 2.511466741561889648e-01 5.076926946640014648e-02 1.876182109117507935e-01 -3.114438056945800781e-01 8.001339435577392578e-02 -5.273153074085712433e-03 8.315637707710266113e-02 -2.635420262813568115e-01 -6.611034274101257324e-03 3.090216219425201416e-01 -1.584462374448776245e-01
9.118140488862991333e-02 5.173205211758613586e-02 -5.615311488509178162e-02 4.613609611988067627e-02 -2.782504539936780930e-03 5.151866469532251358e-03 9.684954583644866943e-02 7.965168356895446777e-02 -9.770995937287807465e-03 -2.881698608398437500e-01 -4.064738377928733826e-02 -1.590902209281921387e-01 2.040253281593322754e-01 -3.572503477334976196e-02 -1.679827123880386353e-01 7.841689139604568481e-02 -5.872813463211059570e-01 2.366827875375747681e-01 5.627816915512084961e-02 -1.049127876758575439e-01 -2.988938093185424805e-01 2.656877934932708740e-01 6.069075688719749451e-02 1.295760869979858398e-01 -2.877205610275268555e-01 -1.848102509975433350e-01 -4.986373707652091980e-02 7.333941757678985596e-02 -1.151311770081520081e-02 -2.784551307559013367e-02 1.531054973602294922e-01 -1.896186321973800659e-01
-1.659946590662002563e-01 2.747391723096370697e-02 1.408322807401418686e-02 -1.546372473239898682e-01 -6.372314691543579102e-02 4.507384076714515686e-02 -1.811336427927017212e-01 -1.881185360252857208e-02 1.007843483239412308e-02 1.856858655810356140e-02 1.330967396497726440e-01 1.258382350206375122e-01 8.725501596927642822e-02 -6.396295130252838135e-02 6.744472682476043701e-02 3.339989483356475830e-02 -3.500404953956604004e-01 -1.223252490162849426e-01 1.681631505489349365e-01 1.240210235118865967e-01 -1.064872443675994873e-01 1.058056876063346863e-01 3.802248239517211914e-01 1.492732167243957520e-01 -4.749977588653564453e-01 5.599896609783172607e-02 -2.586400508880615234e-01 1.981978267431259155e-01 -7.785915583372116089e-02 -8.095397800207138062e-02 3.577817976474761963e-01 -1.042112559080123901e-01
-2.875936217606067657e-02 2.216257750988006592e-01 -8.339047431945800781e-03 2.750042080879211426e-01 7.464049011468887329e-02 -1.150489076972007751e-01 -7.356376200914382935e-02 4.933268949389457703e-02 6.678181141614913940e-02 -1.650192402303218842e-02 1.959089338779449463e-01 -1.111255139112472534e-01 -3.168704733252525330e-02 -1.444812677800655365e-02 -1.340425312519073486e-01 1.989481151103973389e-01 -1.268864125013351440e-01 1.801289916038513184e-01 1.911035627126693726e-01 -1.565659642219543457e-01 7.031261175870895386e-02 9.205342829227447510e-02 2.975030243396759033e-01 -2.423056215047836304e-01 -1.302809566259384155e-01 1.369742155075073242e-01 -1.698858439922332764e-01 4.908178448677062988e-01 -1.564966142177581787e-01 -3.606115877628326416e-01 -2.806518226861953735e-02 4.947311058640480042e-02
-1.340019106864929199e-01 2.745233178138732910e-01 -2.352085262537002563e-01 2.575995922088623047e-01 6.069694459438323975e-02 -1.262811720371246338e-01 -3.669008910655975342e-01 8.233416080474853516e-02 -1.454722285270690918e-01 1.265587955713272095e-01 1.041886582970619202e-01 -1.127291321754455566e-01 2.262052893638610840e-02 3.471285849809646606e-02 1.721421815454959869e-02 3.133724033832550049e-01 8.655432611703872681e-02 3.813682794570922852e-01 1.805058419704437256e-01 -2.090072631835937500e-02 -2.311669290065765381e-01 2.121577262878417969e-01 9.959921240806579590e-03 1.710647940635681152e-01 1.163164153695106506e-01 1.059820353984832764e-01 -5.520489811897277832e-02 7.767179980874061584e-03 2.783541753888130188e-02 -1.067428216338157654e-01 2.807591855525970459e-01 -1.743205934762954712e-01
-2.036814391613006592e-01 5.276700258255004883e-01 -9.921792894601821899e-02 2.186186984181404114e-02 -2.099616080522537231e-01 1.500041633844375610e-01 -1.983270645141601562e-01 1.002804413437843323e-01 2.946846783161163330e-01 -1.709878072142601013e-02 5.634706839919090271e-02 7.872497290372848511e-02 6.729487329721450806e-02 -1.197776868939399719e-01 -6.406331807374954224e-02 1.118967384099960327e-01 -2.384474575519561768e-01 7.956741005182266235e-02 1.206402555108070374e-01 -2.138177007436752319e-01 -2.964720427989959717e-01 2.955103814601898193e-01 1.140457242727279663e-01 2.115379273891448975e-01 -2.175400778651237488e-02 2.586415596306324005e-02 -1.591074168682098389e-01 -2.052650041878223419e-02 1.355679631233215332e-01 -1.123417019844055176e-01 -3.663872554898262024e-02 7.822692394256591797e-02
1.742837280035018921e-01 2.162729650735855103e-01 -2.035474181175231934e-01 1.872383952140808105e-01 3.856991603970527649e-02 -1.007561683654785156e-01 -4.230419099330902100e-01 -8.685326203703880310e-03 3.601860404014587402e-01 -7.065171748399734497e-02 1.274124979972839355e-01 -1.085775941610336304e-01 4.984571412205696106e-02 9.715961664915084839e-02 -1.530733704566955566e-01 -1.357575692236423492e-02 -1.063077151775360107e-01 1.121616736054420471e-01 1.005388423800468445e-01 2.435572594404220581e-01 2.717709243297576904e-01 2.112576365470886230e-01 6.102945283055305481e-02 -1.443120688199996948e-01 -1.172068715095520020e-01 -1.967522799968719482e-01 2.944087609648704529e-02 2.289851903915405273e-01 -4.116221889853477478e-02 -2.022393047809600830e-02 2.630022764205932617e-01 -2.098093330860137939e-01
-4.152801632881164551e-02 -4.203576594591140747e-03 -1.277365535497665405e-01 1.558320522308349609e-01 -4.131306335330009460e-02 -1.818477958440780640e-01 4.783001169562339783e-02 -7.263173907995223999e-02 7.138484716415405273e-02 -1.884696930646896362e-01 5.046004429459571838e-02 1.020283475518226624e-01 3.045775182545185089e-02 2.627948112785816193e-02 -2.610430419445037842e-01 6.348069757223129272e-02 -4.930600225925445557e-01 1.070908680558204651e-01 3.283453360199928284e-02 -2.139990776777267456e-01 4.846722260117530823e-02 3.294785916805267334e-01 1.503895521163940430e-01 2.959617376327514648e-01 -2.188208252191543579e-01 -1.833823174238204956e-01 -4.832516238093376160e-02 -1.951415464282035828e-02 1.438080370426177979e-01 -3.238184610381722450e-03 1.450508534908294678e-01 -3.734034895896911621e-01
-2.005689591169357300e-01 -7.243170402944087982e-03 1.168301999568939209e-01 3.999617993831634521e-01 -6.092551350593566895e-02 -1.787745654582977295e-01 -7.473703008145093918e-03 -8.445499837398529053e-02 -2.226615697145462036e-02 -1.238284930586814880e-01 1.639944165945053101e-01 -3.636556863784790039e-02 6.800392176955938339e-03 -9.047128260135650635e-02 -1.326147615909576416e-01 2.497288435697555542e-01 -1.226526796817779541e-01 -4.157499596476554871e-02 1.337857693433761597e-01 -1.753845512866973877e-01 -1.682659238576889038e-01 2.068377882242202759e-01 3.168806135654449463e-01 3.322028517723083496e-01 1.857546530663967133e-02 -3.818909823894500732e-01 -1.233251765370368958e-01 1.952260881662368774e-01 -2.094486355781555176e-02 8.710461854934692383e-02 1.479832977056503296e-01 -1.851506680250167847e-01
-1.967964470386505127e-01 -7.152422517538070679e-02 -2.136414349079132080e-01 -4.882375895977020264e-02 2.726606279611587524e-02 -8.499844372272491455e-02 -1.970278024673461914e-01 1.010925918817520142e-01 3.148806095123291016e-01 -2.579382061958312988e-01 -7.525891810655593872e-02 3.011562861502170563e-02 1.365843228995800018e-02 3.771872818470001221e-01 -1.487215310335159302e-01 -2.294564247131347656e-01 -1.496978849172592163e-01 2.053709328174591064e-01 2.042038291692733765e-01 1.218468099832534790e-01 -6.520952284336090088e-02 6.130356341600418091e-02 -8.406597375869750977e-02 2.118894904851913452e-01 -2.251199930906295776e-01 -2.003230005502700806e-01 -4.302211850881576538e-02 2.637976706027984619e-01 1.966914534568786621e-01 -1.297118812799453735e-01 1.597059518098831177e-01 -1.930522173643112183e-01
-4.553076997399330139e-02 3.344738185405731201e-01 -1.019889712333679199e-01 1.151801273226737976e-01 -9.671187959611415863e-03 -2.614290714263916016e-01 -2.428988069295883179e-01 -8.236867189407348633e-02 1.025852933526039124e-01 7.775539159774780273e-02 2.757962346076965332e-01 6.051871925592422485e-02 -1.818511784076690674e-01 2.688571810722351074e-01 -1.744187250733375549e-02 7.918762415647506714e-02 -2.197583466768264771e-01 -2.382331900298595428e-02 8.679735660552978516e-02 -4.661853611469268799e-02 -8.386281132698059082e-02 1.898621618747711182e-01 -6.760300695896148682e-02 -5.236094817519187927e-02 -1.276327520608901978e-01 -1.145062744617462158e-01 2.835284359753131866e-02 1.688772141933441162e-01 3.083397448062896729e-01 -2.725048065185546875e-01 1.769669055938720703e-01 3.893617987632751465e-01
-1.511846780776977539e-01 -6.120986863970756531e-02 5.971079692244529724e-02 2.314412742853164673e-01 3.056887686252593994e-01 -1.687344014644622803e-01 -1.643089056015014648e-01 2.438151277601718903e-02 5.389945954084396362e-02 -1.113899126648902893e-01 2.744100093841552734e-01 -2.258218452334403992e-02 1.681792587041854858e-01 3.290570080280303955e-01 1.825558692216873169e-01 8.000519871711730957e-02 -3.303576409816741943e-01 2.433082833886146545e-02 2.524685561656951904e-01 -3.761399686336517334e-01 5.444776639342308044e-02 1.136545017361640930e-01 3.834378346800804138e-02 4.128480702638626099e-02 1.213753148913383484e-01 -1.410891562700271606e-01 2.057931125164031982e-01 2.106992006301879883e-01 4.307597130537033081e-02 2.812957018613815308e-02 1.399685591459274292e-01 1.473629921674728394e-01
-1.969624310731887817e-01 -8.669097721576690674e-02 -8.821451663970947266e-02 5.562786012887954712e-03 3.833442181348800659e-02 2.527438700199127197e-01 -2.223777472972869873e-01 -3.050831556320190430e-01 -7.203684747219085693e-02 -1.211824789643287659e-01 1.498266030102968216e-02 -5.731069669127464294e-02 -7.247321307659149170e-02 1.970472186803817749e-01 -6.890762597322463989e-02 2.068237029016017914e-02 -2.173236012458801270e-01 2.758718729019165039e-01 3.110384941101074219e-01 1.328845173120498657e-01 -2.644371390342712402e-01 4.266554117202758789e-01 -1.024896651506423950e-02 1.561289131641387939e-01 -1.666774451732635498e-01 -3.943154588341712952e-02 -1.796714812517166138e-01 1.895074695348739624e-01 -3.570605069398880005e-03 -3.702131658792495728e-02 -3.943420574069023132e-02 2.251910120248794556e-01
-1.494167894124984741e-01 2.886140346527099609e-01 1.068346202373504639e-01 1.565172076225280762e-01 1.307888180017471313e-01 7.287897914648056030e-02 -3.884738087654113770e-01 9.645470231771469116e-02 1.408789306879043579e-01 7.894643396139144897e-02 3.590843454003334045e-02 -1.513123810291290283e-01 -1.488958299160003662e-01 2.964691519737243652e-01 1.214342862367630005e-01 1.682761609554290771e-01 -1.656684130430221558e-01 9.364375472068786621e-02 1.651417165994644165e-01 -7.156291604042053223e-02 -1.815063506364822388e-01 3.327512443065643311e-01 9.334108233451843262e-02 3.513448834419250488e-01 1.149946544319391251e-02 1.354136131703853607e-02 -2.090329527854919434e-01 -1.192929223179817200e-01 7.846399396657943726e-02 -2.127222865819931030e-01 -1.248085349798202515e-01 -5.276269093155860901e-02
-3.512629121541976929e-02 2.770205438137054443e-01 -5.255353171378374100e-03 3.373975753784179688e-01 1.191624552011489868e-01 9.820265322923660278e-02 -1.044938638806343079e-01 -1.325481571257114410e-02 1.995890736579895020e-01 -3.054401576519012451e-01 4.709639027714729309e-02 2.672385275363922119e-01 1.541021317243576050e-01 -5.510468780994415283e-02 5.065515637397766113e-02 2.974425852298736572e-01 -1.336388587951660156e-01 -1.630520075559616089e-02 2.076728343963623047e-01 6.948039680719375610e-02 -2.849240005016326904e-01 2.969425916671752930e-01 1.027567982673645020e-01 -1.444818526506423950e-01 8.577752113342285156e-02 -1.823798120021820068e-01 -1.694575101137161255e-01 9.686223417520523071e-02 -9.824386239051818848e-02 -1.449460536241531372e-01 2.077749520540237427e-01 -1.709253340959548950e-01
3.026671707630157471e-01 -1.918685287237167358e-01 6.205178052186965942e-02 6.904326379299163818e-02 -1.384024322032928467e-01 1.561565697193145752e-01 -3.249568343162536621e-01 2.743207104504108429e-02 2.099086642265319824e-01 -2.596850320696830750e-02 3.501774370670318604e-02 2.213349100202322006e-03 1.749222427606582642e-01 1.895743012428283691e-01 8.642173488624393940e-04 3.760103583335876465e-01 -8.952053636312484741e-02 2.330238372087478638e-01 2.430976629257202148e-01 -2.088350355625152588e-01 -9.214285016059875488e-02 1.261774152517318726e-01 1.961513906717300415e-01 8.589591830968856812e-02 -3.297091126441955566e-01 4.371932148933410645e-02 -2.464251779019832611e-02 1.884108334779739380e-01 1.415838301181793213e-01 -7.934209704399108887e-02 2.242635190486907959e-01 2.316002361476421356e-02
-1.417357325553894043e-01 2.454077452421188354e-01 4.362148232758045197e-03 1.932411082088947296e-02 -1.715695261955261230e-01 1.379164606332778931e-01 -2.137525379657745361e-01 -3.850284516811370850e-01 7.232281565666198730e-02 -1.473165024071931839e-02 1.345097571611404419e-01 -1.215777844190597534e-01 -1.870330981910228729e-02 7.717353105545043945e-02 1.030420064926147461e-01 2.980854213237762451e-01 -2.820148169994354248e-01 4.826778918504714966e-02 2.143585681915283203e-01 6.801402568817138672e-02 -2.108550816774368286e-01 3.651925325393676758e-01 -7.621867954730987549e-02 2.471838593482971191e-01 -2.432953417301177979e-01 -2.123108059167861938e-01 2.494702301919460297e-02 1.074617169797420502e-02 -3.328320384025573730e-02 4.583270847797393799e-02 -7.893735915422439575e-02 2.029329389333724976e-01
-7.468648999929428101e-02 3.277228772640228271e-01 -2.396018207073211670e-01 1.340654492378234863e-01 -6.650727987289428711e-02 -1.643904000520706177e-01 -3.854835033416748047e-01 1.303191483020782471e-01 -4.926291108131408691e-02 3.436641395092010498e-02 2.230238467454910278e-01 -4.931851476430892944e-02 -1.826312541961669922e-01 1.131902076303958893e-02 -4.737164452672004700e-02 1.155071854591369629e-01 1.616676896810531616e-01 3.405648767948150635e-01 2.861601412296295166e-01 -4.979814961552619934e-02 -2.353800982236862183e-01 2.644340395927429199e-01 6.768341362476348877e-02 1.746334135532379150e-01 1.692049503326416016e-01 1.357698929496109486e-03 2.929338440299034119e-02 -3.157982602715492249e-02 -5.941216647624969482e-02 -1.661612242460250854e-01 1.897972077131271362e-01 -1.587945073843002319e-01
-3.326649367809295654e-01 -1.385015994310379028e-01 -9.365294873714447021e-02 2.175744064152240753e-02 1.392977982759475708e-01 6.754290312528610229e-02 -1.650457978248596191e-01 1.246217172592878342e-03 1.524720638990402222e-01 -4.621506109833717346e-02 2.720130681991577148e-01 -5.883226916193962097e-02 -3.439877927303314209e-02 2.570329904556274414e-01 -1.025955379009246826e-01 2.254271805286407471e-01 -3.483170568943023682e-01 -8.762563019990921021e-02 3.697732686996459961e-01 -5.491847544908523560e-02 -2.126611918210983276e-01 4.752020165324211121e-02 1.798073351383209229e-01 7.487395405769348145e-02 4.921134933829307556e-02 -6.421145051717758179e-02 6.114071235060691833e-02 -4.573996365070343018e-02 8.445101231336593628e-02 -1.152354329824447632e-01 3.653053045272827148e-01 2.405530363321304321e-01
2.797974832355976105e-02 8.790602535009384155e-02 -5.291402712464332581e-02 -4.983698576688766479e-02 -1.542355865240097046e-01 2.634882330894470215e-01 -1.641387194395065308e-01 -2.462398819625377655e-02 -1.554824039340019226e-02 4.689664393663406372e-02 9.059600532054901123e-03 3.774895519018173218e-02 4.659479856491088867e-02 2.618485093116760254e-01 1.129991039633750916e-01 -3.134652078151702881e-01 -3.704779744148254395e-01 6.454329937696456909e-02 4.514189958572387695e-01 -1.602302789688110352e-01 -1.673306226730346680e-01 3.207644820213317871e-01 9.292308241128921509e-03 -1.016368530690670013e-02 -5.521493777632713318e-02 -4.797939583659172058e-02 4.877808317542076111e-02 2.228946834802627563e-01 -9.750873595476150513e-02 -1.161109656095504761e-01 2.278705090284347534e-01 2.131949663162231445e-01
-4.181583225727081299e-02 3.429769305512309074e-03 -2.545801699161529541e-01 9.081366658210754395e-02 -2.644941210746765137e-01 1.162468940019607544e-01 -3.986514806747436523e-01 1.241248324513435364e-01 -2.943401597440242767e-02 -8.850069344043731689e-02 2.297607958316802979e-01 1.769512146711349487e-01 3.217287957668304443e-01 -2.790776193141937256e-01 -1.499641835689544678e-01 4.614696651697158813e-02 -2.043908834457397461e-02 7.885850965976715088e-02 1.309961676597595215e-01 1.836500167846679688e-01 -2.925025820732116699e-01 3.538062274456024170e-01 1.813078820705413818e-01 1.638486534357070923e-01 -6.680388003587722778e-02 -1.609910428524017334e-01 -3.954692184925079346e-02 3.746650414541363716e-03 1.728183589875698090e-02 3.237848356366157532e-02 7.435908168554306030e-02 -4.187469929456710815e-02
-1.229034662246704102e-01 1.529311686754226685e-01 -1.209137216210365295e-01 -7.079008966684341431e-02 -1.112970933318138123e-01 4.637825768440961838e-03 -3.125704526901245117e-01 -7.010216265916824341e-02 -2.012451440095901489e-01 -1.590969413518905640e-01 3.745608329772949219e-01 3.060334920883178711e-01 1.228827685117721558e-01 -7.823284715414047241e-02 -2.149485051631927490e-01 1.237227991223335266e-01 5.742192268371582031e-02 1.619162708520889282e-01 1.103069558739662170e-01 -1.558319628238677979e-01 -2.515857517719268799e-01 1.866782009601593018e-01 2.241282910108566284e-01 -1.645365804433822632e-01 -2.379080206155776978e-01 -1.108960732817649841e-01 -3.241500854492187500e-01 8.941356092691421509e-02 6.765709817409515381e-02 -7.565376907587051392e-02 3.738760948181152344e-02 -9.631990641355514526e-02
-6.654819101095199585e-02 7.201012223958969116e-02 3.573778271675109863e-02 5.204734206199645996e-02 1.758506447076797485e-01 -2.430411279201507568e-01 -2.954841554164886475e-01 -5.910361185669898987e-02 8.879373222589492798e-02 -2.073854953050613403e-01 -8.088473230600357056e-02 4.031728580594062805e-02 -2.524160146713256836e-01 1.360020935535430908e-01 9.049202501773834229e-02 1.974561959505081177e-01 -6.927244365215301514e-02 2.449633330106735229e-01 9.555733948945999146e-02 1.454868912696838379e-01 -1.215392276644706726e-01 3.207452595233917236e-01 -3.274273127317428589e-02 -1.687285751104354858e-01 -3.127830028533935547e-01 -3.277673423290252686e-01 1.633989065885543823e-01 2.476891279220581055e-01 -7.593484222888946533e-02 5.790457129478454590e-02 8.529967069625854492e-02 -2.552475631237030029e-01
-4.012277349829673767e-03 9.294098615646362305e-02 -5.788933485746383667e-02 1.214052215218544006e-01 -1.520622223615646362e-01 2.287833839654922485e-01 -1.796093583106994629e-01 -2.774075269699096680e-01 -9.924395382404327393e-02 -2.400404773652553558e-02 3.777995333075523376e-02 -7.905368506908416748e-02 -7.036843895912170410e-02 2.258911132812500000e-01 -7.232949137687683105e-02 2.088558375835418701e-01 -2.819465398788452148e-01 2.428287416696548462e-01 4.669980704784393311e-01 8.206649869680404663e-02 -1.353423297405242920e-01 2.905162274837493896e-01 1.286326944828033447e-01 -3.368757897987961769e-03 -1.949367970228195190e-01 6.795137375593185425e-02 -1.620068848133087158e-01 1.463871747255325317e-01 -4.384009912610054016e-02 -1.723442375659942627e-01 8.093903958797454834e-02 2.337036132812500000e-01
-3.853034377098083496e-01 1.964301168918609619e-01 -1.495215743780136108e-01 3.443542122840881348e-02 -6.080763414502143860e-02 1.241739466786384583e-01 -2.551274597644805908e-01 -1.369478255510330200e-01 -3.832861036062240601e-02 -5.359970033168792725e-02 7.833157479763031006e-02 -4.120213538408279419e-02 -2.501605451107025146e-01 4.116300344467163086e-01 -5.744400620460510254e-02 9.491588175296783447e-02 -3.013197779655456543e-01 2.137358784675598145e-01 -3.867796435952186584e-02 -1.197110116481781006e-01 -2.222871221601963043e-02 1.209967285394668579e-01 6.864144653081893921e-02 -1.537335962057113647e-01 -2.221655994653701782e-01 -2.478385716676712036e-01 3.560384362936019897e-02 1.195174232125282288e-01 -8.861023932695388794e-03 -1.574705094099044800e-01 2.879183590412139893e-01 7.704657968133687973e-03
-5.791379883885383606e-02 -6.978363543748855591e-02 -1.632761955261230469e-01 2.828261852264404297e-01 9.684897959232330322e-02 -1.756362915039062500e-01 -2.151377350091934204e-01 4.437492787837982178e-02 4.707565158605575562e-02 -4.562713205814361572e-02 2.433082163333892822e-01 4.267974290996789932e-03 -1.476995497941970825e-01 -2.410451173782348633e-01 -3.153358697891235352e-01 1.423003226518630981e-01 -4.196565970778465271e-02 1.324566453695297241e-01 3.108429014682769775e-01 -2.506140768527984619e-01 -2.342606037855148315e-01 2.977133989334106445e-01 7.206097990274429321e-02 2.366421371698379517e-01 -8.140332996845245361e-02 1.439868658781051636e-01 -3.351519107818603516e-01 -1.348505448549985886e-02 -1.003557220101356506e-01 1.130869518965482712e-02 1.269269559998065233e-04 -4.408674780279397964e-03
-1.290374398231506348e-01 2.015725523233413696e-01 -5.423068404197692871e-01 2.072456777095794678e-01 -7.717125117778778076e-02 1.403649151325225830e-01 -2.289367616176605225e-01 2.546978890895843506e-01 1.046644672751426697e-01 6.087795644998550415e-02 8.187533169984817505e-02 -2.449302375316619873e-02 -3.420887514948844910e-02 -1.312419474124908447e-01 -1.417109072208404541e-01 3.021007478237152100e-01 -1.235973462462425232e-01 -4.873008280992507935e-02 9.413124062120914459e-03 -1.419019401073455811e-01 -2.606537938117980957e-01 3.568219244480133057e-01 1.671875566244125366e-01 8.037190884351730347e-02 -1.102709397673606873e-02 -2.579592168331146240e-02 -1.433105617761611938e-01 8.094859868288040161e-02 -5.520483013242483139e-03 7.556262612342834473e-02 8.189398795366287231e-02 5.612455308437347412e-02
-1.787647455930709839e-01 9.910551458597183228e-02 -2.649767138063907623e-02 9.479857236146926880e-02 -8.248038589954376221e-03 -3.851019963622093201e-02 -5.184505581855773926e-01 1.647555381059646606e-01 7.604132592678070068e-02 -1.022698730230331421e-01 -1.226904019713401794e-01 9.827763587236404419e-02 1.577746272087097168e-01 -1.184833347797393799e-01 2.627451531589031219e-02 7.844571024179458618e-03 -1.794105023145675659e-01 1.032156571745872498e-01 1.942451596260070801e-01 -1.444799900054931641e-01 -3.679574429988861084e-01 9.754917584359645844e-03 -1.208280473947525024e-01 2.662124931812286377e-01 -2.759551107883453369e-01 2.436179071664810181e-01 2.350106984376907349e-01 1.900734305381774902e-01 9.035880118608474731e-02 2.123868651688098907e-02 3.460618108510971069e-02 -1.064633354544639587e-01
-8.033270388841629028e-02 1.873687803745269775e-01 -2.346609160304069519e-02 -3.626371547579765320e-02 -1.606381684541702271e-01 2.897305488586425781e-01 -1.905709952116012573e-01 -1.543133556842803955e-01 1.093887239694595337e-01 3.967884182929992676e-02 -8.940244466066360474e-02 -1.456870287656784058e-01 -7.156090810894966125e-03 3.141832649707794189e-01 4.860966280102729797e-02 -2.975008450448513031e-02 -2.605393230915069580e-01 6.500831246376037598e-02 2.422533333301544189e-01 -2.049477845430374146e-01 -3.304949998855590820e-01 4.646214246749877930e-01 1.355903875082731247e-02 1.172826141119003296e-01 -1.090006604790687561e-01 -5.670273676514625549e-02 -1.096536144614219666e-01 2.313481718301773071e-01 3.623890131711959839e-02 -1.142649054527282715e-01 1.710876375436782837e-01 7.621146738529205322e-02
-1.603318005800247192e-01 -9.147104620933532715e-02 -1.781461387872695923e-01 3.757023438811302185e-02 -1.859632506966590881e-02 -1.100597903132438660e-01 -2.622477412223815918e-01 -1.404715329408645630e-01 -1.384759135544300079e-02 -1.083094477653503418e-01 1.435135491192340851e-04 1.464971005916595459e-01 2.698806822299957275e-01 3.258001804351806641e-01 2.172000110149383545e-01 -6.123977527022361755e-02 -3.242310583591461182e-01 -4.633186757564544678e-02 4.116504788398742676e-01 -8.659350126981735229e-02 -1.388279907405376434e-02 3.325076028704643250e-02 1.388994902372360229e-01 -6.387214362621307373e-02 -9.376362711191177368e-02 -2.162068635225296021e-01 2.424806058406829834e-01 5.211246013641357422e-02 -9.627061337232589722e-02 1.228272393345832825e-01 3.437309563159942627e-01 8.320405147969722748e-03
-5.279752612113952637e-02 5.600645020604133606e-02 -3.450736403465270996e-01 -1.577839069068431854e-02 -1.416914761066436768e-01 4.844547435641288757e-02 -2.207227945327758789e-01 -1.798567026853561401e-01 5.066356435418128967e-02 -9.708210825920104980e-02 4.543123301118612289e-03 7.548939436674118042e-02 -1.466223224997520447e-02 2.453391551971435547e-01 4.221454262733459473e-02 8.521400392055511475e-03 -1.150465905666351318e-01 1.946247369050979614e-01 4.641895592212677002e-01 1.174640655517578125e-01 -2.608279585838317871e-01 3.094822168350219727e-01 2.071516215801239014e-01 4.172791540622711182e-02 -1.524029374122619629e-01 6.301261484622955322e-02 -1.291659772396087646e-01 2.367057055234909058e-01 4.240291193127632141e-02 -2.003407180309295654e-01 1.257057208567857742e-02 2.458407133817672729e-01
-1.404431313276290894e-01 1.358229666948318481e-01 9.088134020566940308e-02 2.960503399372100830e-01 1.601262949407100677e-03 6.401033699512481689e-02 -1.964319646358489990e-01 -8.815179020166397095e-02 -9.936791844666004181e-03 -2.660053409636020660e-02 2.116776704788208008e-01 2.170500159263610840e-01 1.696568429470062256e-01 -6.892029941082000732e-02 -5.583662167191505432e-02 3.046683669090270996e-01 -1.156720146536827087e-01 -6.022861693054437637e-03 2.046373784542083740e-01 -1.393838133662939072e-02 -1.034957692027091980e-01 4.623521119356155396e-02 3.061756789684295654e-01 5.590619146823883057e-02 -1.426011621952056885e-01 -3.502193689346313477e-01 -3.237031996250152588e-01 4.852816089987754822e-02 -1.181138902902603149e-01 2.836704067885875702e-02 3.369210362434387207e-01 -2.228548973798751831e-01
-2.211813628673553467e-01 2.789643406867980957e-01 7.306806743144989014e-02 1.509994119405746460e-01 -4.417506512254476547e-03 1.532085835933685303e-01 -3.545402884483337402e-01 -1.666270345449447632e-01 2.171806097030639648e-01 -1.613714396953582764e-01 2.893092855811119080e-02 1.916538774967193604e-01 2.070235311985015869e-01 7.450599223375320435e-02 -3.392003127373754978e-04 2.507031857967376709e-01 -1.348850876092910767e-01 -1.350346952676773071e-01 6.927610933780670166e-02 1.886261552572250366e-01 -1.047374457120895386e-01 1.740222126245498657e-01 9.395131468772888184e-02 -5.059978924691677094e-03 -1.914863660931587219e-02 -3.352607488632202148e-01 -1.531924307346343994e-01 1.152807027101516724e-01 -5.708875134587287903e-02 2.465718239545822144e-02 3.450954854488372803e-01 -2.161672115325927734e-01
-3.376419544219970703e-01 1.802971214056015015e-01 -1.234749406576156616e-01 -1.391493249684572220e-02 -1.654887944459915161e-01 1.872477382421493530e-01 -3.296059966087341309e-01 -7.755819708108901978e-02 -1.492150872945785522e-01 -6.468566507101058960e-02 1.133290976285934448e-01 9.412320703268051147e-02 -2.743218094110488892e-02 3.468236625194549561e-01 -1.602378636598587036e-01 -2.253345027565956116e-02 -3.057987987995147705e-01 2.208527475595474243e-01 1.802572011947631836e-01 1.864988589659333229e-03 -4.382715001702308655e-02 9.414185583591461182e-02 -1.195152923464775085e-01 -1.665283143520355225e-01 -1.843862533569335938e-01 -3.176738619804382324e-01 1.187795866280794144e-02 9.728772938251495361e-02 7.936634123325347900e-02 7.939001545310020447e-03 2.879570424556732178e-01 6.470022350549697876e-02
-4.863922670483589172e-02 1.980139017105102539e-01 -1.680773943662643433e-01 1.619181483983993530e-01 2.035807073116302490e-01 2.893601655960083008e-01 -3.692714571952819824e-01 -1.170074567198753357e-02 2.733969986438751221e-01 9.783942997455596924e-02 1.723160892724990845e-01 2.779680490493774414e-01 8.094036951661109924e-03 -1.085612773895263672e-01 2.014324218034744263e-01 1.463491469621658325e-02 -1.725911796092987061e-01 4.668795317411422729e-02 1.589423865079879761e-01 -7.813523709774017334e-02 -9.898953139781951904e-02 1.386766880750656128e-02 -1.771011762320995331e-02 2.036113291978836060e-01 -3.601056933403015137e-01 2.110415399074554443e-01 1.087170019745826721e-01 5.541317909955978394e-02 5.643525347113609314e-02 9.005481749773025513e-02 2.083128392696380615e-01 -1.986836493015289307e-01
-6.680797040462493896e-02 1.182892397046089172e-01 -1.576034724712371826e-01 2.442181706428527832e-01 2.421195060014724731e-01 7.760417647659778595e-03 -1.371162086725234985e-01 1.052310317754745483e-01 -1.039105504751205444e-01 3.367435932159423828e-02 1.140811592340469360e-01 -1.041734367609024048e-01 -1.642680913209915161e-01 -4.601411148905754089e-02 -1.999169439077377319e-01 2.653862237930297852e-01 -3.314877450466156006e-01 2.150989770889282227e-01 5.918296985328197479e-03 6.699019670486450195e-02 -4.014014601707458496e-01 1.536312699317932129e-01 1.382036805152893066e-01 -4.473296552896499634e-02 -1.444231271743774414e-01 -2.133737951517105103e-01 -1.801019608974456787e-01 1.546445935964584351e-01 -3.144129514694213867e-01 4.153658077120780945e-02 2.077381461858749390e-01 -1.534229889512062073e-02
-8.372828364372253418e-02 1.085523366928100586e-01 -1.492117643356323242e-01 1.855920553207397461e-01 -1.098020598292350769e-01 -2.373565547168254852e-02 -2.981320619583129883e-01 8.926628157496452332e-03 -2.037306129932403564e-01 -3.184382617473602295e-01 -5.318513885140419006e-02 -9.730221331119537354e-02 7.490084320306777954e-02 2.628745138645172119e-01 4.961523413658142090e-02 -1.122750788927078247e-01 1.517089176923036575e-02 1.386490017175674438e-01 1.293480098247528076e-01 -2.981620281934738159e-02 -3.453462570905685425e-02 2.180524319410324097e-01 3.779151141643524170e-01 2.616768889129161835e-02 -2.959303259849548340e-01 -1.074236482381820679e-01 -2.995175123214721680e-01 9.153793752193450928e-02 2.851468920707702637e-01 -2.150313369929790497e-02 1.933425217866897583e-01 1.795954555273056030e-01
-9.481448680162429810e-02 9.890210628509521484e-02 -2.224782854318618774e-01 2.345255017280578613e-01 -6.583569198846817017e-02 -2.135146036744117737e-02 -1.665532141923904419e-01 2.724627256393432617e-01 -7.937412708997726440e-02 -3.393764421343803406e-02 -3.807206079363822937e-02 1.099974587559700012e-01 9.116844832897186279e-02 2.904057800769805908e-01 -5.133119225502014160e-02 3.430491546168923378e-03 -1.859070956707000732e-01 -8.244886249303817749e-02 1.741944551467895508e-01 9.758744388818740845e-02 -2.464873343706130981e-01 1.668503135442733765e-01 1.014674305915832520e-01 2.878463864326477051e-01 -1.157408803701400757e-01 9.353134036064147949e-02 -3.296276628971099854e-01 3.095268607139587402e-01 -1.203085016459226608e-02 1.542711108922958374e-01 1.671655923128128052e-01 -3.349663019180297852e-01
-1.079873517155647278e-01 -1.090818494558334351e-01 -7.312390208244323730e-02 4.927071556448936462e-02 2.387529164552688599e-01 -1.664271764457225800e-02 -4.368131756782531738e-01 -8.311874419450759888e-02 1.841402053833007812e-01 -1.238517761230468750e-01 1.719719469547271729e-01 3.376022796146571636e-04 2.394602596759796143e-01 -4.279939457774162292e-02 2.518107891082763672e-01 9.483379311859607697e-03 1.751732975244522095e-01 1.980915814638137817e-01 1.381886601448059082e-01 1.879706382751464844e-01 -2.303109019994735718e-01 2.194064557552337646e-01 -3.709071874618530273e-02 6.702570617198944092e-02 -2.106939703226089478e-01 -3.412642776966094971e-01 -3.437392413616180420e-02 2.425777316093444824e-01 -7.020501792430877686e-02 -2.250600606203079224e-01 2.701303735375404358e-02 -5.985836312174797058e-02
1.933377236127853394e-01 2.196704298257827759e-01 2.585519477725028992e-02 -3.204431757330894470e-02 7.633448392152786255e-02 -1.780137866735458374e-01 -2.118725180625915527e-01 7.701634429395198822e-03 2.646894454956054688e-01 5.867830291390419006e-02 1.120383739471435547e-01 1.942774951457977295e-01 5.782100930809974670e-02 -1.663312613964080811e-01 7.101397216320037842e-02 2.622645795345306396e-01 -5.120100080966949463e-02 2.438372671604156494e-01 5.843551084399223328e-02 1.948766596615314484e-02 -1.780152171850204468e-01 3.933189511299133301e-01 1.659435629844665527e-01 -7.773619890213012695e-02 1.055655404925346375e-01 -1.273751258850097656e-01 -9.891738742589950562e-02 3.231137096881866455e-01 1.388703286647796631e-01 6.726834177970886230e-02 3.196845054626464844e-01 -2.194632887840270996e-01
-4.793034866452217102e-02 2.766054570674896240e-01 -7.666563242673873901e-02 3.253214433789253235e-02 2.797958850860595703e-01 2.499606087803840637e-02 -2.274456024169921875e-01 2.826474979519844055e-02 1.304914802312850952e-01 -1.461365222930908203e-01 1.583581417798995972e-01 2.512282729148864746e-01 2.265657670795917511e-02 -2.092345058917999268e-01 -1.353889405727386475e-01 2.764180600643157959e-01 6.067600846290588379e-02 2.046223543584346771e-02 1.151979714632034302e-01 -3.494390472769737244e-02 -2.159047275781631470e-01 2.010421603918075562e-01 3.352842926979064941e-01 1.246736273169517517e-01 -3.745630756020545959e-02 -1.428188830614089966e-01 -1.642712056636810303e-01 1.505163013935089111e-01 -1.919835805892944336e-01 1.474969983100891113e-01 2.868053913116455078e-01 -2.670473456382751465e-01
-3.066880255937576294e-02 8.822807669639587402e-02 1.980856060981750488e-01 2.216239422559738159e-01 9.932824224233627319e-02 1.659375429153442383e-02 -1.771656423807144165e-01 2.303627133369445801e-01 2.713262438774108887e-01 -1.059068813920021057e-01 3.195262327790260315e-02 -2.388904094696044922e-01 9.732506424188613892e-02 3.794515728950500488e-01 5.559740215539932251e-02 3.483424335718154907e-02 -3.444682061672210693e-01 -1.454670876264572144e-01 -5.891722440719604492e-02 -8.535376936197280884e-02 -1.941740065813064575e-01 8.757299184799194336e-02 3.111557960510253906e-01 1.785662025213241577e-01 -3.420481979846954346e-01 -1.016459763050079346e-01 -9.568873047828674316e-02 5.764960125088691711e-02 4.005627706646919250e-02 -2.210677415132522583e-02 1.381149590015411377e-01 -1.483591347932815552e-01
-7.126220315694808960e-02 1.368664205074310303e-03 -3.466083407402038574e-01 8.647044003009796143e-02 1.249688118696212769e-01 9.851473383605480194e-03 -3.759451210498809814e-02 -9.108511358499526978e-02 2.169356197118759155e-01 1.347991675138473511e-01 8.217526227235794067e-02 -2.236134856939315796e-01 -1.924951374530792236e-01 2.363367080688476562e-01 2.088103145360946655e-01 1.513904482126235962e-01 -3.087182939052581787e-01 2.143202275037765503e-01 6.391149945557117462e-03 -6.700212508440017700e-02 -2.726272344589233398e-01 1.477561146020889282e-01 -8.214212208986282349e-02 -1.421132981777191162e-01 -2.342676818370819092e-01 -8.890128135681152344e-02 7.849548757076263428e-02 2.866877913475036621e-01 -3.520734235644340515e-02 -3.036216497421264648e-01 1.789573580026626587e-01 -1.224934980273246765e-01
-1.435445696115493774e-01 -1.155878324061632156e-02 7.835280150175094604e-02 1.953562051057815552e-01 1.396178007125854492e-01 -7.867097854614257812e-02 -1.112102419137954712e-01 3.718858063220977783e-01 -1.221028938889503479e-01 -7.704401761293411255e-02 6.735721603035926819e-03 1.388952732086181641e-01 2.723377048969268799e-01 1.881562173366546631e-01 1.891313120722770691e-02 -3.104380890727043152e-02 -3.688890039920806885e-01 1.032685264945030212e-01 -1.207588985562324524e-02 -2.781469840556383133e-03 -1.530858725309371948e-01 1.840107738971710205e-01 8.283299952745437622e-02 2.643046677112579346e-01 -1.944168806076049805e-01 1.657520681619644165e-01 -3.129632472991943359e-01 2.478981018066406250e-01 1.161665618419647217e-01 1.105505693703889847e-02 2.847431898117065430e-01 -8.519107103347778320e-02
5.112130567431449890e-02 9.644024819135665894e-02 1.618515253067016602e-01 1.076208278536796570e-01 1.794701665639877319e-01 1.320287883281707764e-01 -2.669810056686401367e-01 2.318287342786788940e-01 -3.006346151232719421e-02 7.729060202836990356e-02 -4.081239178776741028e-02 6.762759387493133545e-02 -3.299871459603309631e-02 5.084752291440963745e-02 -1.266815364360809326e-01 7.387958932667970657e-03 -2.514341473579406738e-01 2.406053841114044189e-01 1.515001058578491211e-01 -9.628545492887496948e-02 -3.564497828483581543e-01 4.302395880222320557e-01 2.807424403727054596e-02 2.651757597923278809e-01 1.900997199118137360e-02 6.918642669916152954e-02 -2.771904505789279938e-02 2.617499828338623047e-01 -1.015206705778837204e-02 3.212549686431884766e-01 6.950386334210634232e-03 -1.684082299470901489e-01
1.430644243955612183e-01 3.926314786076545715e-02 -1.492025554180145264e-01 9.889706969261169434e-02 1.021874845027923584e-01 -1.291337311267852783e-01 -3.879728317260742188e-01 -1.723603159189224243e-01 1.625563353300094604e-01 -2.158338427543640137e-01 1.650676280260086060e-01 8.342260122299194336e-02 -1.590990722179412842e-01 -1.127775162458419800e-01 -2.559240721166133881e-02 -1.635238677263259888e-01 -1.193023473024368286e-01 2.229640036821365356e-01 2.696293890476226807e-01 2.093421518802642822e-01 1.665668785572052002e-01 2.151571065187454224e-01 2.361879944801330566e-01 -2.043519914150238037e-01 4.843423515558242798e-02 -1.230689063668251038e-01 -3.184724599123001099e-02 3.672469258308410645e-01 -7.973865419626235962e-02 -1.373494118452072144e-01 1.851323544979095459e-01 -3.214140981435775757e-02
-3.638972342014312744e-01 1.439692527055740356e-01 -1.316028386354446411e-01 4.576867446303367615e-02 -2.601749598979949951e-01 1.133855506777763367e-01 -3.237679898738861084e-01 -3.485734760761260986e-02 -1.483117640018463135e-01 -2.648434042930603027e-01 9.264909476041793823e-02 -3.463719412684440613e-02 9.525661589577794075e-04 1.281693130731582642e-01 -9.300108253955841064e-02 -5.589923262596130371e-02 -2.881647646427154541e-01 2.048275470733642578e-01 1.343868374824523926e-01 -1.899166256189346313e-01 -3.624500334262847900e-02 2.069000750780105591e-01 -5.364404246211051941e-02 -7.935505360364913940e-02 7.032175362110137939e-02 -2.314074635505676270e-01 1.259116828441619873e-01 1.591394543647766113e-01 -4.357714205980300903e-02 3.359545171260833740e-01 2.313525378704071045e-01 1.017129123210906982e-01
4.067699983716011047e-02 -1.177674829959869385e-01 -1.375651806592941284e-01 2.933120727539062500e-01 -4.412225261330604553e-02 -4.806219413876533508e-02 -9.938173741102218628e-02 -1.531796306371688843e-01 1.138534620404243469e-01 -1.848849505186080933e-01 1.985433846712112427e-01 9.999433159828186035e-02 -1.193342823535203934e-02 3.803488314151763916e-01 -2.073158472776412964e-01 -3.481332957744598389e-02 -4.484036862850189209e-01 4.152989760041236877e-02 4.033004641532897949e-01 -1.760659925639629364e-02 9.264712035655975342e-02 6.695799995213747025e-03 1.078543812036514282e-01 1.612397134304046631e-01 -5.136314406991004944e-02 -9.811632335186004639e-02 -3.110986761748790741e-02 1.625587642192840576e-01 9.189379215240478516e-02 -2.951996326446533203e-01 9.388883411884307861e-02 -1.697492785751819611e-02
3.367269784212112427e-02 1.971099376678466797e-01 -2.517617046833038330e-01 -2.621468529105186462e-02 -8.325697481632232666e-02 -2.018787860870361328e-01 -4.000512957572937012e-01 -7.987527549266815186e-02 6.705428659915924072e-02 1.153647005558013916e-01 1.721785985864698887e-03 1.019141748547554016e-01 -4.602738469839096069e-02 -1.313391029834747314e-01 8.456210047006607056e-02 1.739307790994644165e-01 -1.025819554924964905e-01 1.310033351182937622e-01 2.950185537338256836e-01 -3.513251617550849915e-02 -2.698351442813873291e-01 3.862678706645965576e-01 -2.690229192376136780e-02 -6.093253567814826965e-02 2.349080145359039307e-01 1.182649284601211548e-01 -5.034735798835754395e-02 1.469528079032897949e-01 1.354408413171768188e-01 -1.401851326227188110e-01 2.641776502132415771e-01 -2.310389727354049683e-01
-9.948597848415374756e-02 3.103365898132324219e-01 -1.121733523905277252e-02 1.136418357491493225e-01 -7.472147792577743530e-02 -2.120102494955062866e-01 -3.898191824555397034e-02 4.560344293713569641e-02 4.473689571022987366e-02 -3.467057347297668457e-01 2.189708650112152100e-01 -7.495168596506118774e-02 -8.838466368615627289e-03 4.045918881893157959e-01 2.921372056007385254e-01 2.382268011569976807e-02 -1.051362603902816772e-01 2.070038169622421265e-01 1.990321427583694458e-01 -3.869283571839332581e-02 -1.373638957738876343e-01 4.769759997725486755e-02 -1.093220412731170654e-01 1.915166825056076050e-01 -2.310096770524978638e-01 -2.856473922729492188e-01 1.166356503963470459e-01 2.414111793041229248e-01 -4.935577511787414551e-02 -1.392958313226699829e-01 8.248498290777206421e-02 -2.984552830457687378e-02
-2.387534528970718384e-01 2.330146282911300659e-01 4.987905547022819519e-02 -8.913899958133697510e-02 -9.742577560245990753e-03 8.536219596862792969e-02 -6.150780990719795227e-02 -1.659384071826934814e-01 1.168922036886215210e-01 -3.574076592922210693e-01 1.748862862586975098e-01 1.191268786787986755e-01 -1.363698691129684448e-01 -6.794774532318115234e-02 1.080518588423728943e-02 -2.116375602781772614e-02 -1.583256572484970093e-01 8.795670419931411743e-02 1.887245178222656250e-01 -1.088362261652946472e-01 -4.147959351539611816e-01 7.516355067491531372e-02 9.837853908538818359e-02 2.226267606019973755e-01 -4.144252464175224304e-02 -1.536248475313186646e-01 -3.487297566607594490e-03 2.277314215898513794e-01 -3.139693140983581543e-01 -3.417619168758392334e-01 -2.464879490435123444e-02 -1.386327296495437622e-01
9.787969291210174561e-02 1.981665045022964478e-01 -4.635823145508766174e-02 4.954787492752075195e-01 4.959230870008468628e-02 -2.280366718769073486e-01 -6.910681724548339844e-02 1.067052632570266724e-01 1.090047359466552734e-01 -1.363610923290252686e-01 1.307690292596817017e-01 1.635569632053375244e-01 -1.947476342320442200e-02 -1.697303056716918945e-01 -2.166613563895225525e-02 1.701432168483734131e-01 -1.452532708644866943e-01 -8.911844342947006226e-02 2.967917025089263916e-01 -1.712664365768432617e-01 -9.570177644491195679e-02 2.547191642224788666e-02 2.933792471885681152e-01 2.940725684165954590e-01 -7.285881787538528442e-02 -2.227564454078674316e-01 -9.952242672443389893e-02 -9.366669692099094391e-03 3.991112858057022095e-02 -6.509385257959365845e-02 2.960539758205413818e-01 -1.128300800919532776e-01
1.627467274665832520e-01 2.026632130146026611e-01 -1.443646401166915894e-01 3.148236274719238281e-01 1.857397556304931641e-01 -4.417125508189201355e-02 -9.015911072492599487e-02 2.063505798578262329e-01 1.567791700363159180e-01 -1.138478666543960571e-01 2.135558873414993286e-01 1.872389763593673706e-01 6.440255045890808105e-02 -6.835215725004673004e-03 -1.220591962337493896e-01 6.012116000056266785e-02 -2.705471813678741455e-01 -1.350453346967697144e-01 1.819292157888412476e-01 -1.214060559868812561e-02 -1.157342195510864258e-01 2.650669813156127930e-01 5.093628540635108948e-02 4.003926515579223633e-01 -2.161381244659423828e-01 -1.056210473179817200e-01 1.100236829370260239e-02 -1.666726358234882355e-02 2.132886797189712524e-01 1.513184905052185059e-01 2.541359961032867432e-01 -1.480753272771835327e-01
-1.905413120985031128e-01 4.570156708359718323e-02 -1.157510951161384583e-01 -1.655953228473663330e-01 8.848721534013748169e-02 -1.297679245471954346e-01 -1.818981170654296875e-01 1.985827460885047913e-02 2.246395498514175415e-02 -1.761275827884674072e-01 -2.446080371737480164e-02 9.980610013008117676e-02 7.110494375228881836e-02 1.517195999622344971e-02 -1.571397334337234497e-01 3.833809122443199158e-02 -1.512289643287658691e-01 -5.260723084211349487e-02 1.696500927209854126e-01 1.205546930432319641e-01 -2.362217903137207031e-01 8.073826879262924194e-02 8.527071774005889893e-02 1.983082294464111328e-01 -2.403989136219024658e-01 -4.311378896236419678e-01 -9.848044812679290771e-02 2.904908061027526855e-01 3.571733087301254272e-02 -4.259184375405311584e-02 1.918091773986816406e-01 -4.833176732063293457e-01
-1.756282448768615723e-01 1.664686948060989380e-01 7.543230429291725159e-03 1.228136010468006134e-02 -2.058071196079254150e-01 -1.589240133762359619e-01 -1.452064812183380127e-01 -1.400612443685531616e-01 -6.676591187715530396e-02 9.804181754589080811e-02 2.683892846107482910e-01 6.612455844879150391e-02 7.164437323808670044e-02 -7.815297693014144897e-02 -1.145147830247879028e-01 1.908604651689529419e-01 -3.875279128551483154e-01 1.247832924127578735e-01 2.126395851373672485e-01 -1.448876261711120605e-01 -2.200873643159866333e-01 1.927981227636337280e-01 1.844726204872131348e-01 -9.425524622201919556e-02 -2.817132472991943359e-01 -1.285029016435146332e-02 -3.011758923530578613e-01 -5.927062034606933594e-02 1.232088431715965271e-01 1.576230973005294800e-01 3.187017142772674561e-01 -7.640817761421203613e-02
-1.612098887562751770e-02 2.248934097588062286e-02 1.851316392421722412e-01 1.289015263319015503e-01 1.025884971022605896e-01 -1.332946401089429855e-02 -5.560103431344032288e-02 -7.526636868715286255e-02 1.218666434288024902e-01 -1.562930643558502197e-01 8.679237961769104004e-02 -8.683338016271591187e-02 -9.516671299934387207e-02 4.407817125320434570e-01 9.747892618179321289e-02 6.541758030652999878e-02 -2.107600122690200806e-01 -1.599582880735397339e-01 -6.174832209944725037e-02 -1.065635010600090027e-01 -2.723357677459716797e-01 3.375430703163146973e-01 1.511855870485305786e-01 1.797433197498321533e-01 -4.711301624774932861e-01 -1.231921315193176270e-01 -8.229426294565200806e-02 2.233145236968994141e-01 -3.673231601715087891e-02 -8.446412533521652222e-02 8.348128199577331543e-02 -1.404688507318496704e-01
-3.292108476161956787e-01 2.228799462318420410e-01 -1.642280071973800659e-01 2.393737062811851501e-02 1.794163584709167480e-01 -2.251698523759841919e-01 -2.701223194599151611e-01 -2.883231043815612793e-01 9.778428077697753906e-02 -3.486594185233116150e-02 -2.587079443037509918e-02 5.620624870061874390e-02 -8.737806230783462524e-02 -1.442715339362621307e-02 1.903231441974639893e-01 -7.363781332969665527e-02 6.979293376207351685e-02 -1.194580122828483582e-01 1.746658831834793091e-01 -3.034118115901947021e-01 -3.791999816894531250e-01 1.973914355039596558e-01 9.800738096237182617e-02 3.421916440129280090e-02 2.527618594467639923e-02 -5.558685958385467529e-02 -1.247662007808685303e-01 2.338498979806900024e-01 -1.373438388109207153e-01 -1.345790326595306396e-01 9.685909748077392578e-02 -2.360941469669342041e-01
-9.860629215836524963e-03 -1.591428369283676147e-01 -1.961919516324996948e-01 2.492633312940597534e-01 9.884805232286453247e-02 1.028732117265462875e-02 -1.504177302122116089e-01 1.463106125593185425e-01 7.179200649261474609e-02 -1.846553534269332886e-01 1.499944031238555908e-01 1.324950754642486572e-01 -3.132169321179389954e-02 1.369865685701370239e-01 -2.274316400289535522e-01 -6.440507248044013977e-03 -4.373759627342224121e-01 2.021633684635162354e-01 4.285858869552612305e-01 -1.156513094902038574e-01 2.476204372942447662e-02 2.457622140645980835e-01 -2.523202821612358093e-02 8.201183378696441650e-02 1.291760206222534180e-01 -2.603110074996948242e-01 9.400039911270141602e-02 1.636220514774322510e-01 7.315701991319656372e-02 -1.561174392700195312e-01 1.409417390823364258e-01 4.445634409785270691e-02
-2.541321516036987305e-01 4.213924705982208252e-01 -6.852295994758605957e-02 -5.885523930191993713e-02 -7.190342992544174194e-02 -3.619786351919174194e-02 -2.923851311206817627e-01 7.971981540322303772e-03 4.136471822857856750e-02 -8.941885828971862793e-02 3.656304627656936646e-02 1.726377941668033600e-02 1.337657272815704346e-01 -3.293954581022262573e-02 7.051785290241241455e-02 2.271058037877082825e-02 -2.480309456586837769e-01 7.854502648115158081e-02 2.754203677177429199e-01 -4.030475318431854248e-01 -3.138533532619476318e-01 8.641331642866134644e-02 -6.824012845754623413e-02 2.632731497287750244e-01 9.325733035802841187e-02 1.745680905878543854e-02 -2.344752661883831024e-02 1.273971796035766602e-01 -2.828392982482910156e-01 -6.280325353145599365e-02 1.557451635599136353e-01 -4.394419491291046143e-02
2.583640813827514648e-01 1.268207747489213943e-02 -1.671720147132873535e-01 1.501661241054534912e-01 5.614215042442083359e-03 -2.055462449789047241e-01 -2.207913696765899658e-01 5.151458084583282471e-02 1.412165760993957520e-01 5.700021237134933472e-02 -2.390297502279281616e-02 1.221373826265335083e-01 -1.589770317077636719e-01 3.204897977411746979e-03 7.343790680170059204e-02 1.648806035518646240e-01 -1.738082766532897949e-01 1.549985706806182861e-01 2.879821360111236572e-01 -4.447316750884056091e-02 -6.910667568445205688e-02 5.645122528076171875e-01 8.752229809761047363e-02 1.890466213226318359e-01 2.575732767581939697e-02 -1.479030996561050415e-01 -1.160963103175163269e-01 -4.100866988301277161e-02 -1.827253401279449463e-01 1.998454481363296509e-01 1.508478075265884399e-01 -2.293252497911453247e-01
2.280123382806777954e-01 5.997396633028984070e-02 -8.656518906354904175e-02 2.268667072057723999e-01 1.829273402690887451e-01 3.856211528182029724e-02 -1.773876696825027466e-01 7.185401022434234619e-02 3.041385114192962646e-01 -4.134140908718109131e-02 1.280788779258728027e-01 3.188040554523468018e-01 5.317351222038269043e-02 4.666331037878990173e-02 -1.653312295675277710e-01 6.702315062284469604e-02 -1.164904385805130005e-01 1.529061198234558105e-01 1.746124923229217529e-01 -9.953902661800384521e-02 -1.959435939788818359e-01 3.538548946380615234e-01 4.869965836405754089e-02 3.472765088081359863e-01 -1.069751903414726257e-01 -2.472677081823348999e-02 -3.823579289019107819e-03 -3.249380365014076233e-02 8.250705897808074951e-02 2.139203846454620361e-01 2.579970657825469971e-01 -2.619284689426422119e-01
-2.218136340379714966e-01 6.563862413167953491e-02 -2.314987778663635254e-01 2.156875133514404297e-01 7.173644006252288818e-02 1.392980515956878662e-01 -1.925876438617706299e-01 1.467280536890029907e-01 -1.333351060748100281e-02 4.404404386878013611e-02 -3.605826944112777710e-02 -5.324832163751125336e-03 -1.653179377317428589e-01 4.962844774127006531e-02 -7.514527440071105957e-02 7.816165685653686523e-02 -2.852165102958679199e-01 6.051227822899818420e-02 9.547500312328338623e-02 -1.658624410629272461e-02 -4.061691462993621826e-01 4.401486814022064209e-01 1.269570142030715942e-01 -5.011797323822975159e-02 -2.100759446620941162e-01 -4.068301245570182800e-02 -1.205600127577781677e-01 2.314971014857292175e-02 -3.404349088668823242e-01 1.580305397510528564e-01 1.454049944877624512e-01 1.536498218774795532e-01
-8.510786108672618866e-03 1.973272114992141724e-01 -1.674545705318450928e-01 1.272813826799392700e-01 -7.446356862783432007e-02 -1.742499023675918579e-01 -7.409055531024932861e-02 -1.387702971696853638e-01 9.942249208688735962e-02 2.830023467540740967e-01 -1.140306331217288971e-02 8.321144431829452515e-02 -7.983982563018798828e-02 -1.384711731225252151e-02 8.879484981298446655e-02 3.054513335227966309e-01 -2.232736349105834961e-01 1.162121519446372986e-01 2.030404061079025269e-01 -5.564543418586254120e-03 -3.476744890213012695e-01 5.844299197196960449e-01 -4.798416793346405029e-02 -1.510099470615386963e-01 6.339256651699542999e-03 4.582685604691505432e-02 -3.926565125584602356e-02 1.923937797546386719e-01 2.911729551851749420e-02 -1.180984303355216980e-01 1.883623749017715454e-02 -5.753882229328155518e-02
-2.304342240095138550e-01 3.868525102734565735e-02 1.189837604761123657e-01 1.829407364130020142e-01 3.579705953598022461e-02 2.956522442400455475e-02 -4.223215878009796143e-01 7.828512787818908691e-02 1.130944788455963135e-01 -1.505795717239379883e-01 5.370135605335235596e-02 1.163333505392074585e-01 1.216194629669189453e-01 -1.128437742590904236e-01 1.634887903928756714e-01 7.786506414413452148e-02 -2.471631914377212524e-01 3.221005946397781372e-02 6.484859436750411987e-02 6.050720345228910446e-03 -4.370505511760711670e-01 8.577706664800643921e-02 -1.706033647060394287e-01 2.557040750980377197e-01 -1.888852417469024658e-01 1.348641365766525269e-01 2.599960267543792725e-01 3.204077482223510742e-01 1.156131252646446228e-01 2.216234989464282990e-02 -1.682282611727714539e-02 -3.802103176712989807e-02
-2.568153738975524902e-01 -2.030827999114990234e-01 -8.835672587156295776e-02 2.076555229723453522e-02 9.711806476116180420e-02 1.356906890869140625e-01 -2.109609097242355347e-01 3.637683391571044922e-02 2.239542454481124878e-01 -9.659891575574874878e-02 1.090329661965370178e-01 6.636053323745727539e-02 9.961412101984024048e-02 1.784994453191757202e-01 -3.580467030405998230e-02 2.890790402889251709e-01 -2.799810171127319336e-01 -1.722765713930130005e-02 3.698511123657226562e-01 -2.979148924350738525e-02 -1.823353469371795654e-01 1.192373037338256836e-01 9.235009551048278809e-02 4.133424535393714905e-02 5.940322298556566238e-04 -9.522130340337753296e-02 7.391805201768875122e-02 -1.518368422985076904e-01 -4.084257781505584717e-02 -1.211800351738929749e-01 4.439910948276519775e-01 2.887041568756103516e-01
-1.709492206573486328e-01 -4.170491173863410950e-02 -2.048589736223220825e-01 4.454082623124122620e-02 -1.136881187558174133e-01 7.549324631690979004e-02 -2.048154026269912720e-01 -1.162200495600700378e-01 3.034259751439094543e-02 -1.249235272407531738e-01 -1.844843663275241852e-02 1.009603440761566162e-01 -1.901853233575820923e-01 2.923370599746704102e-01 2.121428251266479492e-01 6.569348275661468506e-02 -1.281593888998031616e-01 1.160315200686454773e-01 4.598149359226226807e-01 1.504602730274200439e-01 -2.638833820819854736e-01 2.625260353088378906e-01 1.511867791414260864e-01 7.100985199213027954e-02 -1.762278676033020020e-01 9.955246001482009888e-02 -6.292369216680526733e-02 2.200757861137390137e-01 1.590924710035324097e-01 -3.792290017008781433e-02 1.150124743580818176e-01 2.987429201602935791e-01
-1.129934266209602356e-01 1.000508517026901245e-01 7.108752429485321045e-02 3.715328872203826904e-01 -1.094568371772766113e-01 -1.264826208353042603e-01 -1.499201357364654541e-01 3.934222459793090820e-02 2.693988978862762451e-01 -2.721789777278900146e-01 -8.888383209705352783e-02 -2.972292341291904449e-02 1.609080433845520020e-01 1.496946215629577637e-01 1.225813571363687515e-02 2.477998472750186920e-02 3.362634405493736267e-02 2.619074285030364990e-01 1.224437877535820007e-01 -1.091427579522132874e-01 -1.863933056592941284e-01 1.911185681819915771e-01 1.830803602933883667e-01 -2.218284308910369873e-01 -3.626213967800140381e-01 7.836707681417465210e-02 7.593024522066116333e-02 2.835704088211059570e-01 -3.294537216424942017e-02 -2.344494163990020752e-01 -6.341727077960968018e-02 -2.076338529586791992e-01
3.621960282325744629e-01 3.246656432747840881e-02 -1.999731063842773438e-01 7.641153037548065186e-02 1.320995837450027466e-01 7.661334425210952759e-02 -2.619867622852325439e-01 1.283764839172363281e-01 1.194865256547927856e-01 5.174889042973518372e-02 1.767917126417160034e-01 5.620956048369407654e-02 -7.203619927167892456e-02 5.048494786024093628e-02 1.440546363592147827e-01 -1.341310888528823853e-01 -2.855330109596252441e-01 -8.578643202781677246e-03 2.201318144798278809e-01 -5.796988680958747864e-02 -3.161944746971130371e-01 1.831612437963485718e-01 1.851517260074615479e-01 4.024910032749176025e-01 -2.345121651887893677e-01 2.320104651153087616e-02 -6.256462633609771729e-02 9.650130569934844971e-02 -7.111086696386337280e-02 2.758187353610992432e-01 -1.322390139102935791e-02 -4.844360053539276123e-02
2.131595276296138763e-02 1.130412146449089050e-01 -1.963365226984024048e-01 1.118794316425919533e-03 6.587965041399002075e-02 -3.452641144394874573e-02 6.151089817285537720e-02 1.028133556246757507e-01 3.663423284888267517e-02 -2.782910466194152832e-01 2.867709100246429443e-02 9.117680788040161133e-02 1.655766814947128296e-01 -8.278711885213851929e-02 5.706755816936492920e-02 1.202948740683495998e-03 -4.991393089294433594e-01 4.254122972488403320e-01 2.591657340526580811e-01 -2.523226849734783173e-02 -2.359801083803176880e-01 9.340320527553558350e-02 -4.083197936415672302e-02 2.515805363655090332e-01 -2.355099320411682129e-01 -1.534241586923599243e-01 6.703975796699523926e-02 1.713280528783798218e-01 4.227318614721298218e-02 -2.310000807046890259e-01 6.097069382667541504e-02 -6.223661452531814575e-02
-3.687929362058639526e-02 1.995545774698257446e-01 -1.629336625337600708e-01 -1.239458322525024414e-01 -1.104892864823341370e-01 5.444476846605539322e-03 -3.429317846894264221e-02 3.584328293800354004e-02 1.001081392168998718e-01 -2.965121269226074219e-01 1.132955402135848999e-01 3.282606303691864014e-01 3.167012706398963928e-02 -4.163241386413574219e-02 -5.383745580911636353e-02 -4.372189939022064209e-02 -3.320890367031097412e-01 1.556019186973571777e-01 1.933145225048065186e-01 -2.996184527873992920e-01 -2.755348384380340576e-01 8.815342187881469727e-02 -9.085536748170852661e-02 3.640674352645874023e-01 -4.518627375364303589e-02 -1.285455822944641113e-01 -3.051969967782497406e-02 2.597146332263946533e-01 -6.806769222021102905e-02 -3.117098212242126465e-01 -1.289663650095462799e-02 -3.306169435381889343e-02
1.552742123603820801e-01 1.652152836322784424e-01 4.791538789868354797e-02 1.044770553708076477e-01 -1.416008174419403076e-01 5.530222505331039429e-02 -3.814134001731872559e-01 1.787633150815963745e-01 1.761711239814758301e-01 -2.160809189081192017e-01 1.755188256502151489e-01 -1.769819706678390503e-01 -2.170773893594741821e-01 2.024513930082321167e-01 1.029382273554801941e-01 -5.430091917514801025e-02 -2.977986633777618408e-01 -1.396014988422393799e-01 1.925838738679885864e-01 -7.090104371309280396e-02 -9.028284996747970581e-02 2.096060812473297119e-01 1.552141755819320679e-01 4.139062762260437012e-01 -1.064219623804092407e-01 1.161389751359820366e-03 -1.305039227008819580e-01 1.513193249702453613e-01 -6.790097802877426147e-02 1.717032641172409058e-01 -6.730036437511444092e-02 -7.529201358556747437e-02
2.765520811080932617e-01 -3.326052427291870117e-02 -3.878425434231758118e-02 3.454649075865745544e-02 -1.155604571104049683e-01 -1.334938257932662964e-01 -3.935036361217498779e-01 -1.107754372060298920e-02 1.416885107755661011e-01 3.074533119797706604e-02 2.076393514871597290e-01 -1.286859363317489624e-01 1.959017366170883179e-01 1.719913631677627563e-02 -1.322305649518966675e-01 1.064826473593711853e-01 -2.709595859050750732e-01 3.395739495754241943e-01 3.777863383293151855e-01 -3.001096546649932861e-01 -1.205114424228668213e-01 1.401581219397485256e-03 1.893675476312637329e-01 -8.611921221017837524e-02 -1.722548753023147583e-01 2.111366540193557739e-01 -1.162182167172431946e-01 1.045153960585594177e-01 -2.056000009179115295e-02 -7.013198733329772949e-02 4.262604564428329468e-02 -1.491311471909284592e-02
-1.315358877182006836e-01 1.354360729455947876e-01 -2.057627439498901367e-01 2.182658463716506958e-01 2.476267516613006592e-01 1.995615065097808838e-01 4.423581808805465698e-02 -8.762435615062713623e-02 4.928542301058769226e-02 5.019472539424896240e-02 2.821592092514038086e-01 -6.196441128849983215e-02 1.721640825271606445e-01 -3.421333804726600647e-02 2.688419818878173828e-01 7.696655392646789551e-02 -4.763518273830413818e-01 3.120786547660827637e-01 -3.865694627165794373e-02 -1.322160065174102783e-01 -2.294187396764755249e-01 9.300889819860458374e-02 1.598595827817916870e-01 7.148978300392627716e-03 7.136694155633449554e-03 -1.457647085189819336e-01 -1.777127236127853394e-01 -7.969138771295547485e-02 1.908027939498424530e-02 -9.748490899801254272e-02 1.133850961923599243e-01 -2.325122505426406860e-01
-1.046853289008140564e-01 5.748705472797155380e-03 2.072587981820106506e-02 9.967885911464691162e-02 -2.423956245183944702e-02 -2.652024663984775543e-02 -5.303856730461120605e-01 -1.759850680828094482e-01 1.399216949939727783e-01 -9.040865302085876465e-02 -1.008592322468757629e-01 9.830322861671447754e-02 1.200568675994873047e-01 1.990930289030075073e-01 2.065826393663883209e-02 2.986326515674591064e-01 -2.148217409849166870e-01 3.898945748805999756e-01 -1.398117691278457642e-01 -2.483582347631454468e-01 -6.708373129367828369e-02 9.105881303548812866e-02 1.086284667253494263e-01 1.006048172712326050e-01 -3.366904556751251221e-01 -2.899122051894664764e-02 -2.315211109817028046e-03 8.013774454593658447e-02 -2.526929602026939392e-02 -9.662950783967971802e-02 8.197979629039764404e-02 1.496346443891525269e-01
8.797226846218109131e-02 1.295479759573936462e-02 -1.170853674411773682e-01 2.823521494865417480e-01 1.656702607870101929e-01 -1.625553220510482788e-01 -1.277170628309249878e-01 2.126281112432479858e-01 3.061757385730743408e-01 -9.313648939132690430e-02 2.716505900025367737e-02 1.341324895620346069e-01 1.361082345247268677e-01 -1.479739788919687271e-02 -2.349435985088348389e-01 1.416417956352233887e-01 -3.165490031242370605e-01 -1.783170253038406372e-01 1.167786344885826111e-01 -1.749861240386962891e-01 -5.980291217565536499e-02 3.786294460296630859e-01 1.196636632084846497e-01 2.235626578330993652e-01 -2.829619348049163818e-01 -1.940798945724964142e-02 8.844585716724395752e-02 8.281851559877395630e-02 5.240283906459808350e-02 2.378587722778320312e-01 1.398768424987792969e-01 -8.128511905670166016e-02
-2.764156088232994080e-02 -3.766665980219841003e-02 1.034537926316261292e-01 9.761115163564682007e-02 -1.081603169441223145e-01 -1.090239956974983215e-01 -3.330932259559631348e-01 7.124991714954376221e-02 1.088802590966224670e-01 -4.029877111315727234e-02 1.466464251279830933e-01 4.880964756011962891e-03 -1.333492249250411987e-01 -2.465228438377380371e-01 1.509582251310348511e-01 1.399728655815124512e-01 -1.635680347681045532e-01 6.938034296035766602e-02 1.788567602634429932e-01 -2.230924516916275024e-01 -3.616595268249511719e-01 1.989260762929916382e-01 2.807607352733612061e-01 -2.925012074410915375e-02 -3.070460557937622070e-01 4.279643297195434570e-02 -7.751699071377515793e-03 2.376356720924377441e-02 -1.737568080425262451e-01 -3.113310635089874268e-01 -4.263620451092720032e-02 -3.049267828464508057e-01
-1.877823173999786377e-01 1.482695192098617554e-01 1.468254178762435913e-01 1.177910268306732178e-01 -7.617017626762390137e-02 1.157503798604011536e-01 1.517345011234283447e-02 -4.517925530672073364e-02 -1.951404064893722534e-01 -1.068795919418334961e-01 2.230167537927627563e-01 1.964603960514068604e-01 7.971590012311935425e-02 -2.453979477286338806e-02 4.900654032826423645e-02 3.170064091682434082e-01 -3.230342864990234375e-01 1.269695907831192017e-01 1.804507821798324585e-01 -1.010214164853096008e-01 -8.416044525802135468e-03 5.195227861404418945e-01 1.428377330303192139e-01 1.211482733488082886e-01 9.669323265552520752e-02 1.128714904189109802e-01 -3.720685839653015137e-02 1.886326074600219727e-01 1.112702190876007080e-01 -3.310567513108253479e-02 2.975395619869232178e-01 -9.383428841829299927e-02
3.344741165637969971e-01 -9.905540384352207184e-03 -1.939883828163146973e-01 1.199256107211112976e-01 6.763530522584915161e-02 -1.309576928615570068e-01 -3.385232985019683838e-01 -2.215470969676971436e-01 1.933016031980514526e-01 5.525975674390792847e-02 1.379650384187698364e-01 6.477446854114532471e-02 -3.096290491521358490e-02 -1.629609614610671997e-01 -2.531710080802440643e-02 -5.328048020601272583e-02 -3.432052209973335266e-02 1.955284550786018372e-02 3.809036314487457275e-01 4.258853197097778320e-02 1.735970526933670044e-01 2.266225367784500122e-01 6.434585154056549072e-02 2.068491280078887939e-01 -1.522872745990753174e-01 -2.718462049961090088e-01 1.086035445332527161e-01 3.208389580249786377e-01 6.815052032470703125e-02 4.860922321677207947e-02 2.172876596450805664e-01 -1.141846626996994019e-01
1.266322284936904907e-01 -1.149835437536239624e-01 8.558649569749832153e-03 -3.148565441370010376e-02 -9.287391602993011475e-02 -9.446691721677780151e-02 -3.847770988941192627e-01 -1.365718897432088852e-02 3.351658582687377930e-01 -1.270058155059814453e-01 -6.682582199573516846e-02 -6.616031285375356674e-03 1.088297218084335327e-01 1.780230849981307983e-01 4.596173763275146484e-02 3.259486854076385498e-01 -2.013351023197174072e-01 2.387884855270385742e-01 4.301973059773445129e-02 -2.146196514368057251e-01 -1.560747921466827393e-01 2.703887522220611572e-01 4.255393147468566895e-02 -4.209975153207778931e-02 -3.873472511768341064e-01 1.239424198865890503e-01 9.969930350780487061e-02 1.259020417928695679e-01 1.353538036346435547e-01 -1.576253473758697510e-01 1.206042096018791199e-01 1.536169350147247314e-01
-1.417569816112518311e-01 -9.376728534698486328e-02 -5.652253329753875732e-02 5.664616078138351440e-02 -3.484493792057037354e-01 2.660994529724121094e-01 -3.618536591529846191e-01 -1.636957377195358276e-01 1.006135493516921997e-01 -9.839373081922531128e-02 2.370399087667465210e-01 -1.548140197992324829e-01 -2.480630278587341309e-01 1.680964529514312744e-01 -5.251286178827285767e-02 1.059247329831123352e-01 -3.070431053638458252e-01 1.082466989755630493e-01 2.536810338497161865e-01 1.489155143499374390e-01 -1.553171724081039429e-01 2.912594079971313477e-01 1.937391795217990875e-02 4.257388040423393250e-02 -1.282666474580764771e-01 1.504883766174316406e-01 -8.060070872306823730e-02 1.136415749788284302e-01 -7.886077463626861572e-02 2.420583553612232208e-02 3.555042296648025513e-02 2.019281238317489624e-01
-3.392881527543067932e-02 -8.061158657073974609e-02 -6.708465516567230225e-02 7.668509334325790405e-02 -3.136602416634559631e-02 4.626515507698059082e-02 -6.297639012336730957e-02 1.258656233549118042e-01 -1.164651475846767426e-02 -3.342154622077941895e-01 8.140033483505249023e-02 2.053172886371612549e-01 -3.247824683785438538e-02 2.068077176809310913e-01 -9.148573875427246094e-02 1.101236790418624878e-01 -5.667039155960083008e-01 1.763809472322463989e-01 1.896791905164718628e-01 -1.974360942840576172e-01 -1.019432544708251953e-01 -4.238865803927183151e-03 1.401585191488265991e-01 2.928095161914825439e-01 -4.333145543932914734e-02 -4.214001819491386414e-02 -2.394679933786392212e-02 1.652173101902008057e-01 3.844400644302368164e-01 -6.706610321998596191e-02 5.165868252515792847e-02 -6.782273948192596436e-02
-7.099897414445877075e-02 1.671237349510192871e-01 5.468559265136718750e-02 3.781575560569763184e-01 9.110974520444869995e-02 2.144050411880016327e-02 -2.352274358272552490e-01 -2.284855842590332031e-01 1.037862077355384827e-01 -2.932826615869998932e-02 1.100116595625877380e-01 2.993274927139282227e-01 1.784821599721908569e-01 5.604961887001991272e-02 -2.391186356544494629e-01 3.056427836418151855e-01 -5.450837314128875732e-02 2.726915292441844940e-02 2.602201998233795166e-01 1.709282249212265015e-01 -5.874828994274139404e-02 1.193734481930732727e-01 7.534202188253402710e-02 6.485739350318908691e-02 -1.004905849695205688e-01 -2.231352925300598145e-01 -2.897387742996215820e-01 8.552159368991851807e-02 -1.139446198940277100e-01 3.792160376906394958e-02 2.688483595848083496e-01 -1.993284225463867188e-01
-1.945892721414566040e-01 -5.092377960681915283e-02 -1.461816877126693726e-01 9.982968121767044067e-02 1.108386665582656860e-01 5.913200974464416504e-02 -1.858344823122024536e-01 -3.159080818295478821e-02 2.259712219238281250e-01 -2.200866490602493286e-01 9.981091320514678955e-02 2.030078880488872528e-02 1.198865100741386414e-01 3.041839301586151123e-01 -1.773113608360290527e-01 2.325843572616577148e-01 -3.978040218353271484e-01 -1.994054066017270088e-03 2.612716853618621826e-01 -5.079260095953941345e-02 -2.261982858180999756e-01 5.834475159645080566e-02 -8.484852500259876251e-03 5.101333186030387878e-02 1.619988828897476196e-01 -1.298297643661499023e-01 -3.339605173096060753e-03 3.949616104364395142e-02 1.287386659532785416e-02 -9.019744396209716797e-02 3.940565884113311768e-01 2.828255891799926758e-01
-2.165433913469314575e-01 3.142912983894348145e-01 -3.097691237926483154e-01 3.565073907375335693e-01 1.885273307561874390e-01 -5.652302876114845276e-02 -3.719108924269676208e-02 -1.531389206647872925e-01 1.885692179203033447e-01 2.020606398582458496e-01 1.138803884387016296e-01 -9.880647808313369751e-02 -6.144651770591735840e-02 2.545199692249298096e-01 -5.346561223268508911e-02 1.325410157442092896e-01 8.013128489255905151e-02 -3.033051267266273499e-03 3.123263120651245117e-01 8.285699784755706787e-02 -2.538940608501434326e-01 2.267277240753173828e-01 8.327952027320861816e-02 4.607298970222473145e-02 -5.883703008294105530e-02 -1.499528586864471436e-01 -1.101879924535751343e-01 1.336601674556732178e-01 1.319841016083955765e-02 -2.347623258829116821e-01 -6.771701574325561523e-02 1.673524826765060425e-01
-6.846330314874649048e-02 3.188914954662322998e-01 3.135220706462860107e-01 2.187805026769638062e-01 2.360793948173522949e-01 7.526604831218719482e-02 -2.206804901361465454e-01 -2.350208908319473267e-01 2.378376126289367676e-01 -1.597984135150909424e-02 -2.557653747498989105e-02 2.267428636550903320e-01 1.261588782072067261e-01 6.848562508821487427e-02 -5.018138885498046875e-02 2.371254712343215942e-01 -2.060478478670120239e-01 3.289972245693206787e-02 1.439687013626098633e-01 1.787332445383071899e-02 1.181098148226737976e-01 9.526578336954116821e-02 8.033040910959243774e-03 1.705062836408615112e-01 -2.801446020603179932e-01 -1.225062981247901917e-01 -1.974371522665023804e-01 1.897352188825607300e-01 -1.269816756248474121e-01 -1.650754734873771667e-02 3.024363517761230469e-01 -2.836013957858085632e-02
5.690258741378784180e-02 2.247130870819091797e-02 -2.444148510694503784e-01 2.156164497137069702e-02 9.499706327915191650e-02 1.252305805683135986e-01 -3.021129071712493896e-01 5.409693717956542969e-02 1.366071850061416626e-01 5.749527737498283386e-02 -1.969053782522678375e-02 -1.182796359062194824e-01 4.778026044368743896e-02 1.674212068319320679e-01 7.419603317975997925e-02 2.688140273094177246e-01 -2.149122208356857300e-01 -3.216255456209182739e-02 3.036326467990875244e-01 -1.222165152430534363e-01 -3.248776793479919434e-01 3.998827636241912842e-01 -4.468028992414474487e-02 4.951041191816329956e-02 -2.092527747154235840e-01 1.164556220173835754e-01 -1.308009028434753418e-02 2.355653345584869385e-01 1.197864189743995667e-01 -2.407320588827133179e-01 -2.313418835401535034e-01 9.819800406694412231e-02
1.043394953012466431e-01 -1.524280160665512085e-01 -1.453884392976760864e-01 -9.081601165235042572e-03 1.526604639366269112e-03 2.394009977579116821e-01 -1.643821895122528076e-01 1.156889870762825012e-01 5.326253920793533325e-02 -2.407617717981338501e-01 4.100295007228851318e-01 -8.726724982261657715e-02 4.721854627132415771e-02 1.635591983795166016e-01 2.426035404205322266e-01 1.424143910408020020e-01 3.893594443798065186e-02 9.213194996118545532e-02 2.634969167411327362e-02 -1.501724421977996826e-01 -2.649355828762054443e-01 3.724533319473266602e-01 2.459260225296020508e-01 1.709693521261215210e-01 -1.596152186393737793e-01 1.868674010038375854e-01 1.087127625942230225e-01 2.159030288457870483e-01 -1.132200211286544800e-01 6.038102880120277405e-02 1.185677945613861084e-01 -1.450888216495513916e-01
-2.093008607625961304e-01 1.304702460765838623e-01 -1.427281945943832397e-01 2.841138541698455811e-01 4.158745333552360535e-02 5.279201548546552658e-03 -3.112576007843017578e-01 1.911488026380538940e-01 -1.694276481866836548e-01 9.873007982969284058e-02 3.106804378330707550e-02 1.335307061672210693e-01 -2.850888967514038086e-01 -5.346724390983581543e-02 3.064174205064773560e-03 1.885152161121368408e-01 -2.790932953357696533e-01 1.094163581728935242e-01 9.768664091825485229e-02 4.240252077579498291e-03 -3.645237982273101807e-01 2.187793701887130737e-01 2.717022001743316650e-01 -1.435210108757019043e-01 -1.203669384121894836e-01 -6.488634645938873291e-02 -1.283489912748336792e-01 7.517065852880477905e-02 -2.402935475111007690e-01 4.249681904911994934e-02 2.168213874101638794e-01 6.326509267091751099e-02
-8.921138942241668701e-02 -7.696862518787384033e-02 -4.167769476771354675e-02 2.654599845409393311e-01 7.845864444971084595e-02 2.705129086971282959e-01 -2.696817517280578613e-01 1.841692030429840088e-01 -9.857510030269622803e-02 -5.557976290583610535e-02 3.244904875755310059e-01 6.016266345977783203e-02 -2.395770139992237091e-02 2.938285768032073975e-01 -2.425687909126281738e-01 1.547796428203582764e-01 -3.500142991542816162e-01 1.346403807401657104e-01 3.207079470157623291e-01 -2.525517251342535019e-03 -5.357209593057632446e-02 2.511104941368103027e-01 -8.149171248078346252e-03 2.525512278079986572e-01 5.250433087348937988e-02 -1.820708811283111572e-01 1.096666827797889709e-01 2.518929168581962585e-02 6.322631984949111938e-02 -7.316063344478607178e-02 4.108464345335960388e-02 6.022752821445465088e-02
-9.118270874023437500e-02 3.270056843757629395e-01 -1.185240447521209717e-01 2.332349568605422974e-01 3.186743855476379395e-01 -4.665000364184379578e-02 -3.550230562686920166e-01 3.194102272391319275e-02 1.710522361099720001e-02 1.365606486797332764e-01 2.967239618301391602e-01 9.845899790525436401e-02 -1.616168469190597534e-01 -1.736675053834915161e-01 -5.687959492206573486e-02 -1.097212359309196472e-01 6.477928254753351212e-03 8.979739993810653687e-02 6.930929422378540039e-02 -2.939752638339996338e-01 5.726803094148635864e-02 3.668056130409240723e-01 7.183764129877090454e-02 1.571396738290786743e-01 -1.085752025246620178e-01 -6.953628361225128174e-02 -2.988450601696968079e-02 1.518676728010177612e-01 3.830079361796379089e-02 -2.760724723339080811e-01 -5.373435467481613159e-02 9.549313783645629883e-02
-5.951618775725364685e-02 2.466979809105396271e-02 -1.511903405189514160e-01 1.443014442920684814e-01 1.206162422895431519e-01 3.727491199970245361e-02 -2.965895533561706543e-01 -2.128305435180664062e-01 -1.457069367170333862e-01 -7.390780001878738403e-02 -5.681321397423744202e-02 1.420315951108932495e-01 -1.070203781127929688e-01 6.140440106391906738e-01 1.619774401187896729e-01 6.557018309831619263e-02 -2.477129250764846802e-01 5.564270075410604477e-03 4.660456627607345581e-02 -1.460037678480148315e-01 -2.259400486946105957e-01 1.679539382457733154e-01 6.004416942596435547e-02 5.056308209896087646e-02 -2.623849809169769287e-01 -1.112090144306421280e-02 3.900080220773816109e-03 2.075778692960739136e-01 3.444413468241691589e-02 -9.013237059116363525e-02 1.586457043886184692e-01 1.303139030933380127e-01
-8.627255260944366455e-02 -2.395245712250471115e-03 -1.144993528723716736e-01 1.542649269104003906e-01 6.668180972337722778e-02 -5.011605098843574524e-02 -2.546674907207489014e-01 5.596894398331642151e-02 6.568778306245803833e-02 -1.414798200130462646e-01 3.092509508132934570e-01 1.644498407840728760e-01 -1.262942552566528320e-01 1.682938188314437866e-01 -1.292720139026641846e-01 -1.259801834821701050e-01 -4.879579544067382812e-01 3.272774517536163330e-01 3.783185482025146484e-01 -1.550182998180389404e-01 1.043840721249580383e-01 1.349242180585861206e-01 -1.101962402462959290e-01 1.256001442670822144e-01 8.762260526418685913e-02 -1.341948062181472778e-01 3.959812223911285400e-02 5.253749713301658630e-02 7.880632579326629639e-02 -1.467326432466506958e-01 1.706838607788085938e-01 2.355090342462062836e-02
7.800505310297012329e-02 2.569629848003387451e-01 -7.632825523614883423e-02 2.359043955802917480e-01 -3.489498049020767212e-02 -3.923984616994857788e-02 -1.107895225286483765e-01 1.133767217397689819e-01 2.108462154865264893e-01 -2.821100354194641113e-01 6.569097191095352173e-02 8.946450799703598022e-02 1.296098232269287109e-01 -1.110962126404047012e-02 -8.212145417928695679e-02 3.012765049934387207e-01 -1.638867259025573730e-01 -4.415841028094291687e-02 3.077937364578247070e-01 1.721079051494598389e-01 -1.598332375288009644e-01 3.520995974540710449e-01 1.886298507452011108e-01 -4.569328948855400085e-02 2.462005019187927246e-01 -3.130576610565185547e-01 -7.889521867036819458e-02 1.134449914097785950e-01 -2.022490464150905609e-02 -1.815751641988754272e-01 1.173946037888526917e-01 -1.499879807233810425e-01
3.261312842369079590e-01 8.647696115076541901e-03 -2.254386097192764282e-01 4.468874931335449219e-01 -2.930869162082672119e-02 -1.373761892318725586e-01 -2.507430315017700195e-01 -6.360945105552673340e-02 1.380796879529953003e-01 -1.653027161955833435e-02 6.601726263761520386e-02 1.358148157596588135e-01 -5.584063380956649780e-02 -2.938839048147201538e-02 -3.284997865557670593e-02 -8.512999117374420166e-02 -1.222087144851684570e-01 2.040884196758270264e-01 2.482186555862426758e-01 4.086751490831375122e-02 -3.561756387352943420e-02 9.933780878782272339e-02 1.818496882915496826e-01 1.016786992549896240e-01 8.562464267015457153e-02 -2.202555350959300995e-02 2.790499944239854813e-03 5.105290412902832031e-01 -6.148424930870532990e-03 9.575481712818145752e-02 1.403581053018569946e-01 -1.736268401145935059e-01
1.431746035814285278e-01 1.844501644372940063e-01 -1.007718145847320557e-01 3.166162073612213135e-01 3.924822434782981873e-02 -3.561145626008510590e-03 -3.201825916767120361e-01 -3.658856078982353210e-02 3.350794613361358643e-01 -4.593238607048988342e-02 3.250803053379058838e-01 -3.130750358104705811e-01 9.419244527816772461e-02 -8.861478418111801147e-02 1.044603064656257629e-01 -1.372908800840377808e-02 -1.624455302953720093e-01 2.604522407054901123e-01 1.680580973625183105e-01 2.354363538324832916e-02 -7.434433791786432266e-03 1.110150292515754700e-01 2.866774499416351318e-01 -1.339767426252365112e-01 2.403631433844566345e-02 1.574698984622955322e-01 1.204190850257873535e-01 2.510848343372344971e-01 -3.711659088730812073e-02 -5.502576380968093872e-02 9.507114440202713013e-02 -1.785090267658233643e-01
-1.278248280286788940e-01 3.798299431800842285e-01 -1.819472908973693848e-01 1.313979923725128174e-01 -9.793356992304325104e-03 1.365270167589187622e-01 -2.741060853004455566e-01 -5.677318945527076721e-02 1.211624369025230408e-01 6.264936923980712891e-02 -5.906078731641173363e-04 -2.170079052448272705e-01 1.375300139188766479e-01 3.794584050774574280e-02 1.820819377899169922e-01 1.157405823469161987e-01 -2.792961001396179199e-01 1.184465959668159485e-01 6.914553791284561157e-02 -1.679971814155578613e-01 -2.127417176961898804e-01 3.491697907447814941e-01 2.770522050559520721e-02 2.824248969554901123e-01 -2.629939019680023193e-01 1.100730001926422119e-01 -1.874367892742156982e-01 2.694531530141830444e-02 1.366819739341735840e-01 -2.142151147127151489e-01 -4.464560747146606445e-02 -5.358317866921424866e-02
1.955283135175704956e-01 6.852232664823532104e-02 -1.459887921810150146e-01 1.709083020687103271e-01 1.241056546568870544e-01 -1.473695877939462662e-02 -3.141747117042541504e-01 -2.359652966260910034e-01 -1.889058798551559448e-01 -3.275535702705383301e-01 3.770913556218147278e-02 -1.214316785335540771e-01 1.520517468452453613e-01 -1.907552406191825867e-02 9.304119646549224854e-02 2.621943503618240356e-02 5.680565256625413895e-03 2.340087480843067169e-02 3.685042858123779297e-01 -1.561802178621292114e-01 -7.610279321670532227e-02 3.040349110960960388e-02 3.134492039680480957e-01 3.037929907441139221e-02 -9.742682427167892456e-02 -5.712305754423141479e-02 -6.147363781929016113e-02 2.463682591915130615e-01 -2.019255459308624268e-01 2.599559426307678223e-01 1.758854538202285767e-01 -2.477885782718658447e-01
1.506795436143875122e-01 3.196302950382232666e-01 -1.533213555812835693e-01 1.122856047004461288e-04 1.239757798612117767e-02 -1.809618473052978516e-01 -4.458442330360412598e-01 -1.001248061656951904e-01 -5.224329419434070587e-03 3.669189289212226868e-02 3.270091414451599121e-01 1.798745244741439819e-01 -5.629731342196464539e-02 -1.204952746629714966e-01 -3.892262652516365051e-02 3.182855844497680664e-01 1.040843222290277481e-02 2.407626211643218994e-01 1.739367395639419556e-01 -8.807653561234474182e-03 -1.011081710457801819e-01 1.711998283863067627e-01 1.110827550292015076e-01 9.021715074777603149e-02 1.128867492079734802e-01 7.399581372737884521e-02 3.080794215202331543e-02 4.715095832943916321e-02 4.397063702344894409e-02 -1.733566820621490479e-01 2.241505980491638184e-01 -3.109841346740722656e-01
-2.620250582695007324e-01 -1.425735801458358765e-01 2.344197183847427368e-01 3.398149013519287109e-01 5.869496241211891174e-02 9.302669018507003784e-02 -1.332668811082839966e-01 -1.527702808380126953e-01 -3.127727657556533813e-02 -1.039725542068481445e-01 2.930791079998016357e-01 9.037320315837860107e-02 2.357158660888671875e-01 7.204844802618026733e-02 3.490422666072845459e-02 1.461037546396255493e-01 -2.207977473735809326e-01 -4.271861165761947632e-02 -2.171876095235347748e-02 -9.274104237556457520e-02 -7.790941745042800903e-02 1.840989291667938232e-01 2.333858013153076172e-01 1.559018492698669434e-01 -1.696576774120330811e-01 -1.103505026549100876e-02 -1.404417902231216431e-01 1.750618964433670044e-01 -9.337146580219268799e-02 1.413347125053405762e-01 3.178538978099822998e-01 -3.329196274280548096e-01
-1.023835763335227966e-01 2.417108789086341858e-02 -1.325398534536361694e-01 3.879572823643684387e-02 -1.399824917316436768e-01 1.849559843540191650e-01 -3.830968141555786133e-01 -1.660493910312652588e-01 -2.257705032825469971e-01 2.463158918544650078e-03 2.209990844130516052e-02 1.256353408098220825e-01 -1.569644808769226074e-01 7.651705294847488403e-02 -2.864974364638328552e-02 4.095410928130149841e-03 -2.432148158550262451e-01 1.081314384937286377e-01 3.542618155479431152e-01 -1.783814877271652222e-01 -3.939227163791656494e-01 1.019900199025869370e-02 -1.442712545394897461e-01 -1.788231730461120605e-01 -2.539349496364593506e-01 -1.426503360271453857e-01 7.977809011936187744e-02 7.324919104576110840e-02 1.909154057502746582e-01 1.165519580245018005e-01 2.432214468717575073e-01 3.392024338245391846e-02
1.611265242099761963e-01 1.693178415298461914e-01 -1.692182421684265137e-01 1.059615761041641235e-01 1.937182694673538208e-01 -1.356116384267807007e-01 -4.738498330116271973e-01 5.607456341385841370e-02 6.498985737562179565e-02 5.744774267077445984e-02 1.636554747819900513e-01 1.380351185798645020e-01 2.855998463928699493e-02 -6.099508702754974365e-02 1.212238892912864685e-01 -2.711229622364044189e-01 3.537524864077568054e-02 6.615004688501358032e-02 1.933146566152572632e-01 2.712355181574821472e-02 -1.879659108817577362e-02 3.420959711074829102e-01 2.578003406524658203e-01 -2.647095322608947754e-01 4.281980544328689575e-02 -2.654545307159423828e-01 2.906384691596031189e-02 1.219622716307640076e-01 -8.513603359460830688e-02 -5.498526617884635925e-02 3.943753615021705627e-02 -2.798526883125305176e-01
-1.159802973270416260e-01 -1.607108712196350098e-01 -1.698348969221115112e-01 3.356549441814422607e-01 -1.001781448721885681e-01 6.953712552785873413e-03 -2.863650321960449219e-01 2.346053123474121094e-01 -9.894393384456634521e-02 -1.084816306829452515e-01 4.906243085861206055e-02 -3.704469650983810425e-02 -9.145163744688034058e-02 1.621990799903869629e-01 2.328949421644210815e-02 8.711678534746170044e-02 -2.227851003408432007e-01 5.331335589289665222e-02 9.205636382102966309e-02 -2.267198860645294189e-01 -3.052429258823394775e-01 2.045561224222183228e-01 1.612282842397689819e-01 1.374942064285278320e-02 -2.963329255580902100e-01 -1.399280969053506851e-02 -1.334177106618881226e-01 -1.363194137811660767e-01 -2.285314053297042847e-01 2.281227111816406250e-01 3.037275373935699463e-01 9.737246483564376831e-02
8.907869458198547363e-03 3.079031109809875488e-01 -1.499202400445938110e-01 2.377984076738357544e-01 7.853493839502334595e-02 -4.957346990704536438e-02 -1.366666555404663086e-01 2.192761749029159546e-01 -2.331792116165161133e-01 1.929997652769088745e-02 1.938734501600265503e-01 -2.454742491245269775e-01 8.965569734573364258e-02 3.654287755489349365e-02 -8.366442471742630005e-02 6.503804028034210205e-02 -1.564778015017509460e-02 1.593414992094039917e-01 1.148620434105396271e-02 -6.171846389770507812e-02 -2.666819989681243896e-01 2.509753108024597168e-01 1.684226691722869873e-01 7.915673404932022095e-02 -2.835893444716930389e-02 1.019265204668045044e-01 -3.768641054630279541e-01 4.430181384086608887e-01 3.748179972171783447e-02 2.968241833150386810e-02 1.575953811407089233e-01 -5.090992152690887451e-02
-4.226346686482429504e-02 1.517481729388237000e-02 -1.651128977537155151e-01 6.824638694524765015e-02 -1.115180104970932007e-01 2.798610627651214600e-01 -3.337897360324859619e-01 -2.350837439298629761e-01 -6.992438435554504395e-02 -1.361386179924011230e-01 -8.570126444101333618e-02 -1.456348299980163574e-01 4.509774222970008850e-02 9.729951620101928711e-02 7.800405472517013550e-02 7.056841999292373657e-02 -3.364224433898925781e-01 -1.644007489085197449e-02 4.536658525466918945e-01 1.655597798526287079e-02 -2.466283887624740601e-01 1.395640820264816284e-01 -1.182638406753540039e-01 4.889525473117828369e-02 -2.306238412857055664e-01 -1.704746037721633911e-01 -2.441924810409545898e-02 8.799781650304794312e-02 2.009129077196121216e-01 3.299809619784355164e-02 2.653363347053527832e-01 1.241672188043594360e-01
-1.860908120870590210e-01 -1.137590855360031128e-01 -1.404022872447967529e-01 1.329326182603836060e-01 7.663928717374801636e-02 8.658767491579055786e-02 -5.117067098617553711e-01 -1.325323730707168579e-01 2.196246832609176636e-01 -1.670360118150711060e-01 8.827832341194152832e-02 8.026914298534393311e-02 -1.792981773614883423e-01 -4.323403164744377136e-02 1.862656883895397186e-02 1.034515276551246643e-01 -2.760880999267101288e-02 3.090258240699768066e-01 1.248412653803825378e-01 6.212206929922103882e-02 -1.955838948488235474e-01 2.745501995086669922e-01 1.975409537553787231e-01 -1.197230294346809387e-01 -1.689520925283432007e-01 1.937591433525085449e-01 -2.555114775896072388e-02 -3.320743795484304428e-03 -7.031089812517166138e-02 -7.692253589630126953e-02 -2.352545261383056641e-01 -2.667955756187438965e-01
-6.878574937582015991e-02 -2.802736125886440277e-02 1.056570708751678467e-01 -6.279540807008743286e-02 -3.665514290332794189e-01 2.288911491632461548e-02 -1.221594810485839844e-01 5.877911299467086792e-02 -1.353610120713710785e-02 5.162133276462554932e-02 1.390315592288970947e-01 1.459379941225051880e-01 -5.182713642716407776e-02 2.582822740077972412e-01 1.717944443225860596e-01 1.941743046045303345e-01 -1.345126628875732422e-01 1.802631281316280365e-02 4.318040907382965088e-01 -1.371863782405853271e-01 -2.637088894844055176e-01 2.196535170078277588e-01 2.857844531536102295e-01 -1.710891127586364746e-01 -2.677988111972808838e-01 -1.859333962202072144e-01 -3.110372647643089294e-02 3.109958954155445099e-02 1.009646579623222351e-01 -1.296045482158660889e-01 9.252935647964477539e-02 2.232112735509872437e-01
-6.966026127338409424e-02 1.559758335351943970e-01 -1.045721620321273804e-01 2.161591947078704834e-01 1.247413605451583862e-01 1.097345203161239624e-01 -7.734970748424530029e-02 -2.166870385408401489e-01 1.200050190091133118e-01 8.346961438655853271e-02 3.052380308508872986e-02 -2.812637686729431152e-01 8.594014495611190796e-02 2.100331038236618042e-01 1.668780446052551270e-01 -5.504291132092475891e-02 -4.149773716926574707e-01 9.506355971097946167e-02 3.246806859970092773e-01 1.044568866491317749e-01 -2.213144004344940186e-01 3.469093739986419678e-01 1.751980930566787720e-01 -1.667697429656982422e-01 5.492250248789787292e-02 -7.089592516422271729e-02 3.107898496091365814e-02 -1.083253696560859680e-02 1.830731630325317383e-01 -4.140434786677360535e-02 2.292786836624145508e-01 1.628008037805557251e-01
-5.346922948956489563e-02 2.209195941686630249e-01 -3.747490793466567993e-02 3.084832429885864258e-01 2.289703860878944397e-02 -5.273609980940818787e-02 -1.144956052303314209e-01 -1.290851980447769165e-01 3.896213471889495850e-01 -3.126347064971923828e-01 1.122038736939430237e-01 1.699111610651016235e-01 7.624465227127075195e-02 2.654440514743328094e-02 1.722327470779418945e-01 1.801351755857467651e-01 -1.721323728561401367e-01 1.360826846212148666e-02 1.300288736820220947e-01 1.968164294958114624e-01 -1.666598469018936157e-01 2.014645785093307495e-01 2.420363575220108032e-01 -1.238006353378295898e-01 1.220036074519157410e-01 -2.239119112491607666e-01 -1.437468081712722778e-01 1.048734560608863831e-01 -1.268549412488937378e-01 -6.322807073593139648e-02 2.367709726095199585e-01 -2.418514788150787354e-01
-1.181396022439002991e-01 2.792226374149322510e-01 4.323123767971992493e-02 1.749956049025058746e-02 1.180407777428627014e-01 -2.505229115486145020e-01 -2.167925834655761719e-01 -2.307164222002029419e-01 9.947504848241806030e-02 -8.821357041597366333e-02 2.500110864639282227e-01 1.402359008789062500e-01 -1.133336424827575684e-01 6.012308597564697266e-02 2.035796493291854858e-01 -1.776641607284545898e-01 -1.053629256784915924e-02 -1.954469680786132812e-01 1.737815886735916138e-01 -3.197396099567413330e-01 -3.284922242164611816e-01 2.028411328792572021e-01 5.191064625978469849e-02 3.064512275159358978e-02 9.645946323871612549e-03 2.851659618318080902e-02 -5.555611569434404373e-03 2.266286760568618774e-01 -2.216050773859024048e-01 -1.998085826635360718e-01 2.205445319414138794e-01 -1.620551198720932007e-01
-9.674227237701416016e-02 8.975481241941452026e-02 3.941844683140516281e-03 3.155646622180938721e-01 1.786300241947174072e-01 -6.778012961149215698e-02 -1.331451535224914551e-01 -5.609869584441184998e-02 4.322603940963745117e-01 -2.709266841411590576e-01 -7.714814273640513420e-04 1.299504637718200684e-01 1.116160526871681213e-01 -1.370244324207305908e-01 9.643445909023284912e-02 2.300591915845870972e-01 -2.023238241672515869e-01 -2.552054077386856079e-02 3.002740442752838135e-01 1.030949428677558899e-01 -1.192594692111015320e-01 1.839781552553176880e-01 1.758259683847427368e-01 -1.504518538713455200e-01 -2.096943184733390808e-02 -3.153156638145446777e-01 -1.745030283927917480e-01 1.015974059700965881e-01 -9.178170561790466309e-02 -1.400223672389984131e-01 1.580736935138702393e-01 -1.317470520734786987e-01
-5.624004080891609192e-02 6.122219935059547424e-02 -1.752415895462036133e-01 9.589828550815582275e-02 1.083755120635032654e-01 2.693543583154678345e-02 -1.142098903656005859e-01 -5.187923461198806763e-02 1.443320065736770630e-01 2.275553904473781586e-02 -8.138468116521835327e-02 -1.141564995050430298e-01 5.149209871888160706e-02 6.161722913384437561e-02 2.627825736999511719e-01 2.428634017705917358e-01 -1.634017080068588257e-01 1.498987227678298950e-01 2.810332477092742920e-01 -2.282042056322097778e-01 -2.556082904338836670e-01 3.040981888771057129e-01 9.051119536161422729e-02 -2.576661854982376099e-02 -5.900232493877410889e-02 1.584673821926116943e-01 -1.650598496198654175e-01 4.230039119720458984e-01 2.144636809825897217e-01 -3.041015565395355225e-01 -1.696813106536865234e-01 -2.362455427646636963e-02
-1.778670698404312134e-01 -2.309845834970474243e-01 -4.320669546723365784e-02 1.997326761484146118e-01 1.319666355848312378e-01 3.077821619808673859e-02 -2.451297044754028320e-01 1.120090559124946594e-01 2.609798908233642578e-01 -2.474836260080337524e-01 1.830604672431945801e-01 -1.572700683027505875e-03 1.162934526801109314e-01 1.475072652101516724e-01 -9.946952573955059052e-03 -7.515707612037658691e-02 -3.512887060642242432e-01 2.784309983253479004e-01 3.996949493885040283e-01 -1.241011321544647217e-01 -2.060045674443244934e-02 1.642396301031112671e-01 -7.049216330051422119e-02 5.589235201478004456e-02 -4.229817911982536316e-02 -2.548290193080902100e-01 1.035979688167572021e-01 2.257993817329406738e-01 4.022431746125221252e-02 -4.956415295600891113e-02 5.812297016382217407e-02 1.757140606641769409e-01
[truncated: 3,269,631 more chars]
