# Supplementary material for: The Language of Innovation
Source: PLoS One. 2020 Apr 30;15(4):e0230107. doi: 10.1371/journal.pone.0230107 (PMC7194493; doi:10.1371/journal.pone.0230107)
Supplement: S28 File — (GZ) [file pone.0230107.s028.tar.gz › 2006-2010/V2Run_11_VS_4500_embeddings2006-2010ED32.txt]

-2.757223695516586304e-02 -1.074419766664505005e-01 -5.296870693564414978e-02 6.004133075475692749e-02 8.587235212326049805e-02 7.453293353319168091e-02 9.112507849931716919e-02 -1.055181771516799927e-02 -2.893068790435791016e-01 3.186903893947601318e-02 -9.054270386695861816e-02 2.105597034096717834e-02 -2.331411391496658325e-01 1.111268252134323120e-01 -1.629144549369812012e-01 -2.805564403533935547e-01 3.910421729087829590e-01 -2.928918600082397461e-01 -1.070600673556327820e-01 8.268936723470687866e-02 3.018163740634918213e-01 1.335543096065521240e-01 -2.080131024122238159e-01 -1.911031007766723633e-01 2.348901890218257904e-02 1.935296207666397095e-01 1.105053052306175232e-01 -2.530139386653900146e-01 -5.532231926918029785e-02 1.183984726667404175e-01 -1.108570843935012817e-01 -3.245128691196441650e-01
4.410462081432342529e-02 -1.417473703622817993e-01 -2.153445035219192505e-01 -2.235407829284667969e-01 1.796483397483825684e-01 -6.754283607006072998e-02 -7.397672161459922791e-03 -2.928510606288909912e-01 1.545944958925247192e-01 1.043952852487564087e-01 5.866609141230583191e-02 -1.810682415962219238e-01 -1.810823678970336914e-01 -1.352863851934671402e-02 -9.613583236932754517e-02 -1.783257573843002319e-01 4.146328866481781006e-01 3.059345297515392303e-02 -3.448558598756790161e-02 -3.002022020518779755e-02 1.845045089721679688e-01 1.343263238668441772e-01 -3.002815246582031250e-01 -1.864155232906341553e-01 2.898047566413879395e-01 1.588959097862243652e-01 -1.463145166635513306e-01 -3.350043669342994690e-02 1.052999645471572876e-01 -1.123605668544769287e-01 -3.012484014034271240e-01 -1.254796385765075684e-01
-2.214024364948272705e-01 5.248584225773811340e-02 -4.810703918337821960e-02 -8.479785174131393433e-02 1.609919369220733643e-01 3.069288730621337891e-01 -2.090859264135360718e-01 9.328067302703857422e-02 8.153269067406654358e-03 5.292823538184165955e-02 -5.323009565472602844e-03 1.661080271005630493e-01 1.454634666442871094e-01 3.130142688751220703e-01 -1.313541829586029053e-01 -3.091037273406982422e-01 2.242581099271774292e-01 -1.570254862308502197e-01 1.685394495725631714e-01 7.986918091773986816e-02 2.415935993194580078e-01 -4.097084980458021164e-03 -2.766467630863189697e-01 -1.173658818006515503e-01 1.776946932077407837e-01 9.857506304979324341e-02 -8.397639542818069458e-02 -1.172814369201660156e-01 -3.435231745243072510e-01 3.888169303536415100e-02 2.259760349988937378e-01 1.124467030167579651e-01
-1.082732602953910828e-01 1.084099635481834412e-01 -3.843462467193603516e-01 -2.385941296815872192e-01 3.222092241048812866e-02 4.634319245815277100e-02 9.707634896039962769e-02 -3.464592099189758301e-01 3.879262134432792664e-02 7.195986807346343994e-02 -1.269735842943191528e-01 3.942701593041419983e-02 -3.916404396295547485e-02 1.293341368436813354e-01 1.772863604128360748e-02 -1.285337805747985840e-01 1.015857160091400146e-01 -7.361565530300140381e-02 2.610891759395599365e-01 5.614252761006355286e-03 -7.363527268171310425e-02 2.384554445743560791e-01 -7.850091904401779175e-02 -1.508828699588775635e-01 2.721552252769470215e-01 2.735465168952941895e-01 1.552740037441253662e-01 -1.902443021535873413e-01 -3.157289922237396240e-01 -3.480580449104309082e-02 -2.509394288063049316e-01 -1.776514053344726562e-01
5.762314423918724060e-02 4.020026326179504395e-02 -2.037999182939529419e-01 4.706190899014472961e-02 6.318139284849166870e-02 9.388338029384613037e-02 -1.014522686600685120e-01 -6.126539409160614014e-02 1.411865348927676678e-03 1.464643776416778564e-01 -2.126121371984481812e-01 -1.831444799900054932e-01 -2.964291572570800781e-01 2.445035874843597412e-01 -1.427525132894515991e-01 -9.612029045820236206e-02 3.436774313449859619e-01 -3.491496443748474121e-01 2.293918579816818237e-01 1.618026793003082275e-01 4.185917228460311890e-02 2.099999338388442993e-01 6.513574719429016113e-02 -7.998125255107879639e-02 1.726123392581939697e-01 -9.311466664075851440e-02 1.345930546522140503e-01 -2.499342709779739380e-01 -1.962389498949050903e-01 8.047422021627426147e-02 1.166667714715003967e-01 -3.066528141498565674e-01
6.993428617715835571e-02 -2.934043705463409424e-01 -2.085208147764205933e-01 -2.910875342786312103e-02 8.348790556192398071e-02 4.416787624359130859e-02 2.275924980640411377e-01 -2.591889202594757080e-01 1.998576223850250244e-01 -1.529914587736129761e-01 1.261383149540051818e-04 -2.532981336116790771e-02 -3.108355589210987091e-02 4.929227754473686218e-02 -7.829495519399642944e-02 -2.030493319034576416e-01 2.334605008363723755e-01 -2.620393335819244385e-01 4.551864787936210632e-02 1.492857486009597778e-01 -7.271022070199251175e-03 2.879785597324371338e-01 -1.748558133840560913e-01 -1.156676411628723145e-01 3.164580166339874268e-01 -8.358079940080642700e-02 2.168832868337631226e-01 -2.989918887615203857e-01 -3.138732612133026123e-01 -1.709357462823390961e-02 6.395484507083892822e-02 -3.348381444811820984e-02
1.388275623321533203e-01 2.610556222498416901e-02 -3.534219563007354736e-01 1.250180304050445557e-01 1.118779480457305908e-01 6.084048748016357422e-02 -8.186402916908264160e-02 -9.212382882833480835e-02 8.586306869983673096e-02 3.567380905151367188e-01 -1.593813747167587280e-01 9.827611595392227173e-02 2.730906903743743896e-01 1.005219668149948120e-01 -1.861092150211334229e-01 -4.618245363235473633e-02 3.392468988895416260e-01 -2.309030890464782715e-01 8.959311246871948242e-02 8.988466858863830566e-02 5.366710014641284943e-03 3.192645311355590820e-01 -1.952663064002990723e-01 3.004077821969985962e-03 2.441874742507934570e-01 7.061628997325897217e-02 7.410142570734024048e-02 -2.447056174278259277e-01 -2.415627986192703247e-01 1.137388776987791061e-02 6.003785133361816406e-02 1.656387932598590851e-02
1.835429072380065918e-01 2.317633181810379028e-01 -3.702557682991027832e-01 -5.843240395188331604e-02 9.605765342712402344e-03 4.695484042167663574e-02 -4.624788463115692139e-02 -2.702909111976623535e-01 1.888350546360015869e-01 1.310187578201293945e-01 -3.667590022087097168e-02 -3.301062062382698059e-02 -2.446401864290237427e-01 3.434979021549224854e-01 -3.393519669771194458e-02 -1.898000836372375488e-01 -1.534138922579586506e-03 -2.687154412269592285e-01 -7.061153650283813477e-02 -1.206450164318084717e-01 1.164033263921737671e-01 -6.703262776136398315e-02 -2.709695100784301758e-01 -7.499404251575469971e-02 1.990568190813064575e-01 1.977774053812026978e-01 -2.269231379032135010e-01 -1.784921735525131226e-01 -1.626273617148399353e-02 1.904844865202903748e-02 6.055191159248352051e-02 -2.628614008426666260e-01
5.655650794506072998e-02 -2.144631231203675270e-03 -3.274096548557281494e-01 -1.062955036759376526e-01 1.796385049819946289e-01 -1.763115450739860535e-02 1.674972027540206909e-01 2.334406599402427673e-02 1.411432214081287384e-02 1.104598343372344971e-01 2.936253696680068970e-02 1.853596866130828857e-01 -1.162315011024475098e-01 2.221304178237915039e-01 -1.669523417949676514e-01 -5.907450988888740540e-02 1.505477130413055420e-01 -4.593986868858337402e-01 9.263138473033905029e-02 -8.000665903091430664e-02 5.399736762046813965e-02 2.677466869354248047e-01 -3.695514798164367676e-02 7.091435790061950684e-02 1.363729834556579590e-01 2.831368446350097656e-01 3.623248338699340820e-01 -2.516219019889831543e-01 -1.426104009151458740e-01 6.399268656969070435e-02 -2.394156344234943390e-02 -1.650142371654510498e-01
1.110628545284271240e-01 -6.931762397289276123e-02 -4.304505288600921631e-01 1.157295107841491699e-01 -2.301085367798805237e-02 -3.824947029352188110e-02 1.666726171970367432e-01 3.503938019275665283e-02 9.743919968605041504e-02 5.880471318960189819e-02 -2.844419479370117188e-01 -9.454849362373352051e-02 6.393140181899070740e-03 2.663598209619522095e-02 -1.494401693344116211e-01 -1.524866372346878052e-01 3.760203123092651367e-01 -2.997331321239471436e-01 2.002892792224884033e-01 -1.391929239034652710e-01 1.750081479549407959e-01 3.296231627464294434e-01 -1.709377765655517578e-01 -7.181166112422943115e-02 1.855830103158950806e-01 1.266639828681945801e-01 1.399043053388595581e-01 -7.174292951822280884e-02 -2.132929712533950806e-01 6.422851979732513428e-02 8.893386274576187134e-02 8.327166736125946045e-02
-2.107082307338714600e-01 1.923287212848663330e-01 -1.219151467084884644e-01 1.188186332583427429e-01 -1.301864441484212875e-02 2.135568410158157349e-01 -2.568628489971160889e-01 -4.137717559933662415e-02 9.460955858230590820e-02 -1.248428076505661011e-01 -3.148546442389488220e-02 1.737886220216751099e-01 -6.144689768552780151e-02 1.919383257627487183e-01 -1.562879830598831177e-01 -7.298251241445541382e-02 5.312867164611816406e-01 -5.718795210123062134e-02 1.239116117358207703e-01 -1.233003959059715271e-01 3.005397021770477295e-01 -4.223496187478303909e-03 -2.453397493809461594e-03 -1.175959333777427673e-01 -1.509004682302474976e-01 2.779754698276519775e-01 -1.550670415163040161e-01 -9.017210453748703003e-02 -2.580173015594482422e-01 -5.828066915273666382e-02 1.655609607696533203e-01 1.404368598014116287e-02
-1.227650120854377747e-01 -8.658666908740997314e-02 -4.042948186397552490e-01 -6.430187821388244629e-02 5.443691089749336243e-02 2.139826864004135132e-01 -5.447962880134582520e-02 -1.297552436590194702e-01 2.604094743728637695e-01 -3.612699732184410095e-02 1.402668207883834839e-01 -1.909412443637847900e-02 -1.761627048254013062e-01 1.554212719202041626e-01 -2.887066304683685303e-01 -1.563725024461746216e-01 2.085291594266891479e-01 -2.690846621990203857e-01 6.022600829601287842e-02 1.714897304773330688e-01 -2.459674626588821411e-01 1.321500241756439209e-01 -3.032076954841613770e-01 -7.101572304964065552e-02 2.268272638320922852e-01 4.839701578021049500e-02 -1.379393339157104492e-01 -2.440301030874252319e-01 3.443622216582298279e-02 5.817944929003715515e-02 -1.568978726863861084e-01 6.089775264263153076e-02
1.227615699172019958e-01 -6.072172150015830994e-02 -2.363806962966918945e-01 1.761117950081825256e-02 -7.351922988891601562e-02 1.713364124298095703e-01 2.115023732185363770e-01 -4.465674236416816711e-02 1.675650030374526978e-01 2.069420926272869110e-02 1.489819027483463287e-02 -5.119268968701362610e-02 -7.343856245279312134e-02 2.249775081872940063e-01 -8.592026680707931519e-02 5.049780476838350296e-03 3.930256962776184082e-01 -2.643081247806549072e-01 2.998760640621185303e-01 1.704818196594715118e-02 7.456334773451089859e-03 4.833858013153076172e-01 3.058593906462192535e-02 -8.930341154336929321e-02 1.982065588235855103e-01 1.875997707247734070e-02 5.682492256164550781e-02 -2.035442590713500977e-01 -2.429233938455581665e-01 -1.636620759963989258e-01 5.540610477328300476e-02 -1.358922272920608521e-01
-4.601617529988288879e-02 -1.773693859577178955e-01 6.627539545297622681e-02 -2.095397114753723145e-01 2.384972572326660156e-01 2.715420722961425781e-01 -9.746608883142471313e-02 2.336312681436538696e-01 1.152671873569488525e-01 1.217202618718147278e-01 -1.107073798775672913e-01 4.095860943198204041e-02 -1.909751445055007935e-01 7.163821160793304443e-02 -2.229661792516708374e-01 1.311714500188827515e-01 2.443009018898010254e-01 -3.454748690128326416e-01 1.763944625854492188e-01 -1.208552271127700806e-01 2.129512876272201538e-01 3.355239629745483398e-01 -3.470408320426940918e-01 -1.185266748070716858e-01 1.003770530223846436e-01 1.172923520207405090e-01 -5.475381389260292053e-02 -6.870745867490768433e-02 -1.269740611314773560e-01 -3.438337892293930054e-02 -1.721678674221038818e-02 -8.089847862720489502e-02
8.074015378952026367e-02 1.111116074025630951e-02 -2.527231872081756592e-01 8.220222592353820801e-02 -4.538308829069137573e-02 1.282057315111160278e-01 -6.388552486896514893e-02 -1.545064300298690796e-01 3.975631594657897949e-01 -2.587549984455108643e-01 -5.960243940353393555e-02 -7.243180274963378906e-02 -6.728518009185791016e-02 3.957982063293457031e-01 -1.785919815301895142e-01 -2.470919042825698853e-01 3.126392364501953125e-01 1.204521059989929199e-01 -2.003826573491096497e-02 5.100896116346120834e-03 -6.787756830453872681e-02 5.660489574074745178e-02 -9.862162172794342041e-02 1.263937056064605713e-01 2.173678278923034668e-01 2.369576543569564819e-01 -1.742930561304092407e-01 -1.773230582475662231e-01 -1.926572876982390881e-03 -2.041279524564743042e-01 -1.392846554517745972e-01 -1.259167492389678955e-01
-2.613805532455444336e-01 1.576083600521087646e-01 7.875479012727737427e-02 -6.447821110486984253e-02 -1.127809435129165649e-01 2.751412093639373779e-01 -7.588934153318405151e-02 3.236609697341918945e-02 -2.175359800457954407e-02 -2.154898345470428467e-01 6.500902771949768066e-02 -3.473263978958129883e-02 -7.226738333702087402e-02 -3.231491521000862122e-02 -2.675630152225494385e-01 -1.333208531141281128e-01 3.190383911132812500e-01 -2.160427272319793701e-01 1.457945406436920166e-01 -1.418859064579010010e-01 1.902588456869125366e-01 1.445457935333251953e-01 -4.312361478805541992e-01 -2.049115300178527832e-01 -2.764643728733062744e-02 1.924452930688858032e-01 -7.401435077190399170e-02 -8.488834649324417114e-02 -3.017781078815460205e-01 3.185265883803367615e-02 1.855428367853164673e-01 -3.729397431015968323e-02
-1.179247573018074036e-01 -8.082517236471176147e-02 8.696646988391876221e-02 -2.010154873132705688e-01 2.124404758214950562e-01 -9.370296262204647064e-03 -2.144360691308975220e-01 -6.372279673814773560e-02 3.891395404934883118e-02 -1.007081493735313416e-01 -5.417583882808685303e-02 3.084209561347961426e-01 -5.718572810292243958e-02 2.404408454895019531e-01 -1.640167981386184692e-01 9.312548488378524780e-02 2.962119281291961670e-01 -3.033064007759094238e-01 4.366152584552764893e-01 -1.428915932774543762e-02 4.480233415961265564e-02 7.327303290367126465e-02 -3.350216448307037354e-01 -1.535805910825729370e-01 1.428549271076917648e-02 1.459290981292724609e-01 -4.742421209812164307e-02 -2.660876810550689697e-01 -8.964419364929199219e-02 -7.074941881000995636e-03 8.749992400407791138e-02 -7.673384994268417358e-02
-1.341994553804397583e-01 8.339477330446243286e-02 -3.360462188720703125e-01 1.106323525309562683e-01 -1.207170188426971436e-01 1.907014846801757812e-01 4.094501025974750519e-03 -1.116076856851577759e-01 1.251609474420547485e-01 1.377977430820465088e-01 -2.495135813951492310e-01 -1.582990735769271851e-01 1.635669469833374023e-01 3.044491708278656006e-01 -3.208350241184234619e-01 -1.545105129480361938e-01 2.728877067565917969e-01 -1.966200172901153564e-01 3.200160339474678040e-02 -2.737600728869438171e-02 -9.841387160122394562e-03 1.772053241729736328e-01 1.526749599725008011e-02 -2.987889200448989868e-02 1.900204420089721680e-01 1.863569915294647217e-01 1.751451194286346436e-01 1.861004158854484558e-02 -3.134502172470092773e-01 9.572987258434295654e-02 2.285716123878955841e-02 -2.468069791793823242e-01
-1.170314848423004150e-01 2.648114971816539764e-02 -2.396499365568161011e-01 1.347364932298660278e-01 6.799235939979553223e-02 1.456215530633926392e-01 1.034948304295539856e-01 5.360627546906471252e-04 2.771603465080261230e-01 2.966014435514807701e-03 1.104506403207778931e-01 -1.089415252208709717e-01 -5.214903503656387329e-02 4.698394984006881714e-02 -9.810779243707656860e-02 -1.256925761699676514e-01 4.161520302295684814e-01 4.827283695340156555e-02 6.900074332952499390e-02 1.306071528233587742e-03 -2.977099120616912842e-01 1.437893658876419067e-01 -2.949907779693603516e-01 -7.419881969690322876e-02 3.435279130935668945e-01 5.952491238713264465e-02 -2.809177637100219727e-01 -2.495499700307846069e-01 -2.164972424507141113e-01 7.395562529563903809e-02 -1.927410364151000977e-01 -8.882437646389007568e-02
-2.053747028112411499e-01 1.427572220563888550e-01 -2.825003862380981445e-01 1.153592988848686218e-01 5.114236101508140564e-02 2.043203217908740044e-03 5.399628076702356339e-03 -1.328251212835311890e-01 8.285506814718246460e-02 1.112362220883369446e-01 -2.779744267463684082e-01 1.526943892240524292e-01 1.079563871026039124e-01 4.376816377043724060e-02 -3.642326593399047852e-01 -2.185676395893096924e-01 4.230500161647796631e-01 -2.676614522933959961e-01 5.026779696345329285e-02 -2.446484863758087158e-01 5.514357239007949829e-02 2.884638607501983643e-01 -3.983626142144203186e-02 5.373423919081687927e-02 1.489189565181732178e-01 -1.161605026572942734e-02 1.468069404363632202e-01 -1.255426704883575439e-01 -1.732440590858459473e-01 4.581762477755546570e-02 -6.245991215109825134e-02 -1.041411012411117554e-01
-1.162036582827568054e-01 8.748553693294525146e-02 -3.062937259674072266e-01 -1.826391741633415222e-02 -1.342858970165252686e-01 2.372421473264694214e-01 3.290666341781616211e-01 -9.117875248193740845e-02 1.634963303804397583e-01 8.679512143135070801e-02 -1.676319353282451630e-02 -1.429982036352157593e-01 -1.141435429453849792e-01 2.835235297679901123e-01 4.121167957782745361e-02 4.824036732316017151e-02 3.076493740081787109e-01 -1.895392388105392456e-01 -1.261030286550521851e-01 1.222677230834960938e-01 1.323870569467544556e-01 1.941609953064471483e-04 -1.975187063217163086e-01 -1.802223771810531616e-01 1.332493573427200317e-01 1.818267852067947388e-01 2.175773531198501587e-01 -2.728865444660186768e-01 -3.150111734867095947e-01 -7.514879852533340454e-02 1.029796451330184937e-01 5.284388735890388489e-02
1.180554702877998352e-01 6.656510382890701294e-02 -3.478938937187194824e-01 2.388891726732254028e-01 -7.552919443696737289e-03 2.685566842555999756e-01 1.258859634399414062e-01 -2.480138242244720459e-01 -4.143475368618965149e-02 9.459631145000457764e-02 -9.139055013656616211e-02 5.793629586696624756e-02 -5.199031904339790344e-03 1.608432084321975708e-01 -5.222442746162414551e-02 -1.618181169033050537e-01 1.662599742412567139e-01 -1.510179042816162109e-01 -1.121947690844535828e-01 -2.082961946725845337e-01 -7.334186881780624390e-02 2.511029839515686035e-01 5.296519398689270020e-02 -1.725651770830154419e-01 2.295745909214019775e-01 1.926312446594238281e-01 1.245970800518989563e-01 -2.830919623374938965e-01 -4.229545891284942627e-01 9.595007635653018951e-03 -6.812930107116699219e-02 1.646818593144416809e-02
-4.411830753087997437e-02 -9.807585924863815308e-02 2.312310487031936646e-01 -2.839015424251556396e-01 2.691623270511627197e-01 9.466338902711868286e-02 -1.014804374426603317e-02 2.584505267441272736e-02 1.587109863758087158e-01 -1.364500969648361206e-01 3.575867787003517151e-02 1.752848029136657715e-01 -1.244313046336174011e-01 2.208494991064071655e-01 -1.929304748773574829e-01 -3.890017047524452209e-02 3.912450075149536133e-01 -3.267360031604766846e-01 1.025936380028724670e-01 -2.069383114576339722e-01 1.598951071500778198e-01 3.029279410839080811e-01 -1.389567703008651733e-01 -1.184542775154113770e-01 9.564803540706634521e-02 -4.067143797874450684e-02 -1.036476530134677887e-02 -2.429869025945663452e-01 -2.270136773586273193e-01 1.036372222006320953e-02 -1.860995427705347538e-03 8.906760066747665405e-02
1.074898838996887207e-01 -9.756171703338623047e-02 -1.136626675724983215e-01 -6.948291510343551636e-02 8.654263615608215332e-02 8.655919134616851807e-02 1.419209539890289307e-01 1.232144683599472046e-01 -9.347416460514068604e-02 9.744152426719665527e-02 -3.457867503166198730e-01 3.059124201536178589e-02 2.424186654388904572e-02 4.936933889985084534e-02 -1.603613793849945068e-01 -2.005093693733215332e-01 3.818514645099639893e-01 -2.350239157676696777e-01 2.243197560310363770e-01 1.002275347709655762e-01 6.482473015785217285e-02 3.245877027511596680e-01 -2.071859240531921387e-01 -1.039735600352287292e-01 1.168541610240936279e-01 -2.764202095568180084e-02 9.994166344404220581e-02 -3.088823258876800537e-01 -8.448397368192672729e-02 -2.917820215225219727e-01 1.709678024053573608e-01 -1.927852630615234375e-01
-2.070052325725555420e-01 1.254505012184381485e-02 -7.783494144678115845e-02 2.184045314788818359e-01 5.925631523132324219e-02 3.955646976828575134e-02 -8.457790315151214600e-02 -2.492923438549041748e-01 2.636136114597320557e-01 -1.837945776060223579e-03 -3.160127252340316772e-02 2.163189053535461426e-01 8.627186715602874756e-02 1.746983677148818970e-01 1.706153601408004761e-01 -1.652070879936218262e-01 1.945016533136367798e-01 -2.496753185987472534e-01 -5.915257334709167480e-02 -1.633756458759307861e-01 -3.263505920767784119e-02 9.521221369504928589e-02 -4.932144582271575928e-01 -8.510315418243408203e-02 1.564120501279830933e-01 1.559215635061264038e-01 -2.329271752387285233e-03 -1.877300143241882324e-01 -1.742585599422454834e-01 -2.310783714056015015e-01 -5.196011438965797424e-02 -2.360573709011077881e-01
-6.748959422111511230e-02 1.267352998256683350e-01 3.183728158473968506e-01 2.653695046901702881e-01 1.588313728570938110e-01 1.993204206228256226e-01 -2.295022755861282349e-01 1.648111641407012939e-02 1.280738506466150284e-02 -7.343045622110366821e-02 -1.553633511066436768e-01 -5.723455548286437988e-02 8.911507576704025269e-02 5.722106620669364929e-02 -2.004730850458145142e-01 5.354394670575857162e-03 3.714547753334045410e-01 -9.267754107713699341e-02 2.204570472240447998e-01 -1.709453612565994263e-01 2.160203605890274048e-01 1.796647757291793823e-01 -1.305828690528869629e-01 -2.905729413032531738e-01 2.321964651346206665e-01 2.245716899633407593e-01 -3.724870085716247559e-02 -2.356474101543426514e-01 5.204889178276062012e-02 -1.112395226955413818e-01 1.510269194841384888e-01 3.634914383292198181e-02
-1.566915065050125122e-01 -5.457818880677223206e-02 -5.601990967988967896e-02 -7.208065688610076904e-02 2.184580564498901367e-01 1.573330760002136230e-01 -1.381102502346038818e-01 9.957902878522872925e-02 -4.972718656063079834e-02 -4.187870770692825317e-02 5.363078415393829346e-02 6.938180327415466309e-02 1.996523141860961914e-02 1.736531853675842285e-01 -2.729099988937377930e-01 -3.521511852741241455e-01 3.250697553157806396e-01 -1.634341776371002197e-01 2.010594606399536133e-01 5.447356775403022766e-02 8.105068653821945190e-02 1.905576288700103760e-01 -2.387618124485015869e-01 -3.573721945285797119e-01 -9.236858040094375610e-02 1.089996173977851868e-01 -2.221979349851608276e-01 -1.874434202909469604e-01 -2.991157770156860352e-01 8.820951730012893677e-02 1.224134191870689392e-01 -3.425090014934539795e-02
1.427226066589355469e-01 -6.862273812294006348e-02 -4.441905021667480469e-01 6.423873454332351685e-02 -1.273263841867446899e-01 1.275848299264907837e-01 6.291595101356506348e-02 -1.990137249231338501e-01 -5.582450330257415771e-02 1.093450486660003662e-01 -7.258855551481246948e-02 -4.524386674165725708e-02 5.480239167809486389e-03 -2.087127044796943665e-02 -1.489755064249038696e-01 -1.116439774632453918e-01 3.802209794521331787e-01 -3.981337547302246094e-01 1.177530214190483093e-01 9.314222633838653564e-02 7.757131010293960571e-02 2.636843621730804443e-01 -1.277122795581817627e-01 -7.375358790159225464e-02 3.438399136066436768e-01 -4.032752662897109985e-02 7.546739280223846436e-02 -9.829253703355789185e-02 -1.659947186708450317e-01 3.765288274735212326e-03 1.741487532854080200e-01 -1.545976251363754272e-01
1.480758190155029297e-01 3.914401400834321976e-03 -3.131960332393646240e-01 5.408320575952529907e-02 -5.279365181922912598e-02 7.969466969370841980e-03 1.333977133035659790e-01 -1.969493478536605835e-01 4.397140815854072571e-02 1.014099940657615662e-01 -1.673125624656677246e-01 2.206634543836116791e-02 -7.223421335220336914e-02 1.232401207089424133e-01 -1.978417932987213135e-01 8.084589242935180664e-02 4.982544183731079102e-01 -2.600125074386596680e-01 1.312400400638580322e-01 1.185584291815757751e-01 8.189699053764343262e-02 2.252190560102462769e-01 -1.854332089424133301e-01 2.651984803378582001e-02 1.952356547117233276e-01 -3.088699094951152802e-02 1.170992478728294373e-01 -3.803777098655700684e-01 -5.129535496234893799e-02 -1.414937674999237061e-01 8.691281080245971680e-02 -2.085328102111816406e-01
-1.477897763252258301e-01 -9.475252777338027954e-02 -3.356650769710540771e-01 2.240190953016281128e-01 2.390535175800323486e-01 1.737137325108051300e-02 6.523940712213516235e-02 -8.485709875822067261e-02 7.469437271356582642e-02 1.237448006868362427e-01 -1.886668503284454346e-01 7.001309841871261597e-02 1.773113757371902466e-01 1.530909687280654907e-01 -4.655733704566955566e-02 -8.934663981199264526e-02 3.768668174743652344e-01 -4.331412315368652344e-01 9.283903241157531738e-02 -9.979726374149322510e-02 1.057195067405700684e-01 2.760842144489288330e-01 -2.746655978262424469e-02 8.160207420587539673e-02 8.647342771291732788e-02 5.022445693612098694e-02 8.316712826490402222e-02 -3.924641013145446777e-02 -3.721773922443389893e-01 -9.010896831750869751e-02 3.619215637445449829e-02 3.962151333689689636e-02
-7.278269622474908829e-03 -1.966169327497482300e-01 -3.275923430919647217e-01 1.377269774675369263e-01 -1.445804238319396973e-01 -3.949394077062606812e-02 -1.737515628337860107e-01 -2.968549728393554688e-01 5.657498538494110107e-02 2.129761576652526855e-01 -8.424555510282516479e-02 -1.191795151680707932e-02 -2.225921303033828735e-01 1.332037299871444702e-01 -1.986126452684402466e-01 -2.471166849136352539e-01 2.777253687381744385e-01 -8.252610266208648682e-02 -1.177121698856353760e-01 1.507440358400344849e-01 -8.455635607242584229e-02 9.000784903764724731e-02 -1.077535897493362427e-01 -2.184958606958389282e-01 1.904332935810089111e-01 2.102705389261245728e-01 2.376724481582641602e-01 -1.173696741461753845e-01 -3.243911266326904297e-01 4.377512633800506592e-02 5.686457455158233643e-02 -1.199102848768234253e-01
3.048567175865173340e-01 1.420608758926391602e-01 1.259546130895614624e-01 -1.838476955890655518e-01 2.038496583700180054e-01 2.673401534557342529e-01 -4.696188494563102722e-02 1.170180812478065491e-01 3.271344350650906563e-03 5.713237076997756958e-02 -1.619385033845901489e-01 -2.252838946878910065e-02 -2.358048707246780396e-01 3.147849142551422119e-01 3.049935773015022278e-02 -9.965824335813522339e-02 3.575262725353240967e-01 -1.753987669944763184e-01 7.713219523429870605e-02 -1.613266183994710445e-03 -8.624631166458129883e-02 5.895842239260673523e-02 -3.940220177173614502e-01 -4.298082739114761353e-02 1.102747544646263123e-01 8.682221174240112305e-02 1.333705782890319824e-01 -2.026747912168502808e-01 -2.720102071762084961e-01 7.134469598531723022e-02 -8.859521895647048950e-02 -1.211680099368095398e-01
-4.079467430710792542e-02 -8.529201149940490723e-02 -2.680023312568664551e-01 -3.268987312912940979e-02 -1.829318515956401825e-02 2.316630184650421143e-01 1.091586053371429443e-01 -1.259017735719680786e-01 1.034914404153823853e-01 1.345915049314498901e-01 -3.044657967984676361e-02 5.072946846485137939e-02 5.178228020668029785e-02 2.507686913013458252e-01 -1.337837576866149902e-01 -2.380893230438232422e-01 5.562239885330200195e-02 -2.330655455589294434e-01 -2.255952917039394379e-02 2.150752544403076172e-01 -6.465967744588851929e-03 2.182071208953857422e-01 -3.560386896133422852e-01 -1.491864174604415894e-01 9.730553627014160156e-02 4.366469010710716248e-02 -9.640487842261791229e-03 -9.735343605279922485e-02 -2.680411338806152344e-01 5.215128138661384583e-02 -9.040102362632751465e-02 -5.092949271202087402e-01
-1.392309516668319702e-01 9.550996124744415283e-02 1.091982051730155945e-02 -1.375433504581451416e-01 3.219308555126190186e-01 1.059493869543075562e-01 -7.312525063753128052e-02 2.249436266720294952e-02 3.594806790351867676e-02 -5.002776533365249634e-02 1.099867224693298340e-01 4.781352728605270386e-02 1.049950942397117615e-01 1.099622026085853577e-01 -9.057757258415222168e-02 -1.394136697053909302e-01 4.603439569473266602e-01 -2.188673466444015503e-01 2.237167656421661377e-01 -5.345312133431434631e-02 2.214238941669464111e-01 6.003376841545104980e-02 -4.351975023746490479e-01 -1.365181952714920044e-01 -1.164534986019134521e-01 2.084912955760955811e-01 -1.159952953457832336e-01 -2.592671848833560944e-02 -3.046025931835174561e-01 7.078727334737777710e-02 1.424537152051925659e-01 -1.290115620940923691e-02
3.598809987306594849e-02 2.776094526052474976e-02 -2.569247186183929443e-01 -2.731905281543731689e-01 1.462175995111465454e-01 2.720545530319213867e-01 2.485209852457046509e-01 1.894808840006589890e-03 1.491121798753738403e-01 3.296685591340065002e-02 -2.271628826856613159e-01 -4.249832779169082642e-02 -1.898236423730850220e-01 1.819757372140884399e-01 -1.408212929964065552e-01 -7.008370012044906616e-02 2.190550416707992554e-01 -3.720161616802215576e-01 1.863217949867248535e-01 -1.168723329901695251e-01 1.313311010599136353e-01 -7.008694228716194630e-04 -1.249722689390182495e-01 5.983353778719902039e-02 2.864647507667541504e-01 5.659633874893188477e-02 1.107965633273124695e-01 -3.246263265609741211e-01 -8.259794861078262329e-02 -2.046881467103958130e-01 7.025621831417083740e-02 -4.158077761530876160e-02
-1.788403093814849854e-01 1.149629577994346619e-01 -1.134512200951576233e-01 -2.002273350954055786e-01 3.898123651742935181e-02 -4.904733970761299133e-02 1.522695124149322510e-01 -1.561596393585205078e-01 2.006923109292984009e-01 1.490058898925781250e-01 -1.166777759790420532e-01 -1.429064720869064331e-01 -1.767875254154205322e-01 2.723869383335113525e-01 1.654913276433944702e-02 -2.306574732065200806e-01 1.077521294355392456e-01 -1.902118623256683350e-01 -7.416347414255142212e-02 -5.246674641966819763e-02 -1.608043350279331207e-02 1.804748624563217163e-01 -4.135187268257141113e-01 1.410906855016946793e-02 1.433379054069519043e-01 3.558972775936126709e-01 4.409957677125930786e-02 -8.630059659481048584e-03 -1.091978326439857483e-01 2.378008514642715454e-01 1.132564172148704529e-01 -3.229555785655975342e-01
-3.102505952119827271e-02 7.577945291996002197e-02 -2.274416536092758179e-01 -2.044782489538192749e-01 2.203163802623748779e-01 1.372141093015670776e-01 -1.947754770517349243e-01 1.181982085108757019e-01 1.807257831096649170e-01 -3.392570614814758301e-01 -1.128364801406860352e-01 5.635770782828330994e-02 -1.349456906318664551e-01 -4.514626786112785339e-02 -2.043518573045730591e-01 2.351514808833599091e-02 2.003453224897384644e-01 -3.686280548572540283e-01 -4.688295349478721619e-02 1.295405179262161255e-01 -1.079592481255531311e-01 1.793650984764099121e-01 -9.638969600200653076e-02 -1.636566370725631714e-01 1.141525804996490479e-01 4.426812380552291870e-02 8.043794333934783936e-02 -1.090522632002830505e-01 -4.590941965579986572e-01 -1.356382817029953003e-01 8.911104500293731689e-02 -9.427427500486373901e-02
-1.214498430490493774e-01 1.767705231904983521e-01 8.795785158872604370e-02 -4.936600476503372192e-02 2.602579188533127308e-04 2.786859571933746338e-01 -1.001157611608505249e-01 -1.323787420988082886e-01 2.971179410815238953e-02 -2.688329517841339111e-01 -1.591688990592956543e-01 1.663370281457901001e-01 8.097069710493087769e-02 1.347738355398178101e-01 2.297643423080444336e-01 -2.003757655620574951e-01 2.895041704177856445e-01 -6.446447223424911499e-02 1.786768436431884766e-01 -1.936891227960586548e-01 1.327216625213623047e-01 3.001947402954101562e-01 -2.190297693014144897e-01 -1.762702167034149170e-01 -1.178847253322601318e-02 1.590504199266433716e-01 -2.502784430980682373e-01 -1.497057378292083740e-01 -2.225565463304519653e-01 1.900366246700286865e-01 2.332313507795333862e-01 8.965607732534408569e-03
-1.325379461050033569e-01 4.414278082549571991e-03 -6.746619194746017456e-02 -4.599346220493316650e-02 2.901018410921096802e-02 -2.356228232383728027e-01 -3.135557770729064941e-01 1.306042224168777466e-01 -1.562285721302032471e-01 6.008518114686012268e-02 -6.651862710714340210e-02 -8.224658668041229248e-02 -1.222732439637184143e-01 2.417731881141662598e-01 -4.214377999305725098e-01 -3.091759607195854187e-02 2.103581577539443970e-01 2.695303596556186676e-02 4.370291903614997864e-02 -3.482538461685180664e-01 2.163876146078109741e-01 1.467895954847335815e-01 -3.460239470005035400e-01 5.911985412240028381e-02 1.728112548589706421e-01 2.544332742691040039e-01 4.207650199532508850e-02 -1.667328923940658569e-01 -4.845354333519935608e-02 -1.184304878115653992e-01 -1.113635897636413574e-01 1.110766734927892685e-02
4.630033299326896667e-02 -1.257940530776977539e-01 -1.830973625183105469e-01 -9.818322211503982544e-02 -5.422206223011016846e-02 -3.636830672621726990e-02 5.858967825770378113e-02 -9.056779742240905762e-02 -6.179902702569961548e-02 1.640598922967910767e-01 -2.460187971591949463e-01 -1.103221811354160309e-02 -1.265826728194952011e-02 1.705063432455062866e-01 -2.073102295398712158e-01 -9.090960025787353516e-02 3.610608875751495361e-01 -4.701993763446807861e-01 1.211090758442878723e-01 -7.776392996311187744e-02 3.778837993741035461e-02 2.345250695943832397e-01 -7.211353164166212082e-03 -1.913766711950302124e-01 2.480581104755401611e-01 -4.108060151338577271e-02 -3.310982510447502136e-02 -2.083772271871566772e-01 -2.024150490760803223e-01 -2.120541930198669434e-01 3.035484552383422852e-01 4.546907730400562286e-03
-2.517264783382415771e-01 -6.333950906991958618e-02 4.352696612477302551e-02 1.892410777509212494e-02 1.988182514905929565e-01 1.823459714651107788e-01 -1.013780981302261353e-01 -3.087638132274150848e-02 -8.336327224969863892e-02 3.980857506394386292e-02 1.034591048955917358e-01 1.475393772125244141e-01 7.128368318080902100e-02 6.028729304671287537e-02 -2.867605984210968018e-01 -3.210867047309875488e-01 4.426574707031250000e-01 -5.462780967354774475e-02 2.987588346004486084e-01 3.570806607604026794e-02 4.909084737300872803e-02 1.909445971250534058e-01 -1.884951591491699219e-01 -2.411087006330490112e-01 5.299579724669456482e-02 1.591366678476333618e-01 -1.891544759273529053e-01 -8.655614405870437622e-02 -3.115172982215881348e-01 7.416941970586776733e-02 1.203152984380722046e-01 -2.983541600406169891e-02
-1.109339222311973572e-01 -5.856975167989730835e-02 -5.590363219380378723e-02 -2.684352174401283264e-02 9.920626133680343628e-02 2.615561187267303467e-01 -2.258305102586746216e-01 8.111988753080368042e-02 -9.227880835533142090e-02 3.928836807608604431e-02 6.751865893602371216e-02 1.326400488615036011e-01 1.285405308008193970e-01 1.777897328138351440e-01 -3.324787616729736328e-01 -2.560319900512695312e-01 3.465391695499420166e-01 -2.257951945066452026e-01 1.367296129465103149e-01 2.032957412302494049e-02 1.524825543165206909e-01 2.218204438686370850e-01 -2.404708415269851685e-01 -3.427470624446868896e-01 -4.838527366518974304e-02 7.611639797687530518e-02 -2.139602899551391602e-01 -1.539059579372406006e-01 -1.777140349149703979e-01 1.110700368881225586e-01 1.663737595081329346e-01 -3.175729140639305115e-02
-5.089819803833961487e-02 3.090208955109119415e-02 -4.160228669643402100e-01 2.508277818560600281e-02 7.462634146213531494e-02 -1.284619513899087906e-02 6.756962835788726807e-02 8.177272975444793701e-03 4.859563708305358887e-02 7.308338582515716553e-02 -2.677412033081054688e-01 5.135654937475919724e-03 -2.643253188580274582e-03 1.241762936115264893e-01 -3.802785277366638184e-02 -4.176372196525335312e-03 1.999623775482177734e-01 -3.524017632007598877e-01 1.082105189561843872e-01 9.455834329128265381e-02 1.176145449280738831e-01 3.488068282604217529e-01 -1.126213967800140381e-01 -1.722788959741592407e-01 1.895266622304916382e-01 5.717873107641935349e-03 -9.079056978225708008e-02 -3.290029168128967285e-01 -7.184689491987228394e-02 -2.377982884645462036e-01 3.705208003520965576e-01 -4.425758868455886841e-02
1.046254113316535950e-01 -1.769204437732696533e-01 -2.861020863056182861e-01 -1.826869100332260132e-01 2.068933099508285522e-01 3.776225820183753967e-02 -4.593624919652938843e-02 1.580651700496673584e-01 -1.388165801763534546e-01 2.095882296562194824e-01 -6.164630129933357239e-02 7.036229223012924194e-02 -2.739330530166625977e-01 1.469226032495498657e-01 -8.440734446048736572e-02 9.178406558930873871e-03 4.326030611991882324e-01 -3.145241141319274902e-01 8.140525221824645996e-02 8.746020495891571045e-03 -6.849607080221176147e-02 1.846077144145965576e-01 -2.570179477334022522e-02 -1.152750402688980103e-01 -4.781125485897064209e-02 -1.258309632539749146e-01 -5.174295604228973389e-02 -3.445334732532501221e-01 -1.204062700271606445e-01 -3.300425782799720764e-02 1.131480559706687927e-02 -3.077427148818969727e-01
1.501512378454208374e-01 -6.160251051187515259e-02 -1.669076383113861084e-01 -4.363765940070152283e-02 -1.425990313291549683e-01 1.322993338108062744e-01 1.977047696709632874e-02 -7.247363030910491943e-02 2.294703871011734009e-01 1.389997154474258423e-01 -2.231260240077972412e-01 1.531910300254821777e-01 -1.309685409069061279e-01 6.801502406597137451e-02 6.145593151450157166e-02 -1.025957092642784119e-01 5.453275442123413086e-01 -7.993411272764205933e-02 2.432645531371235847e-03 -2.121586501598358154e-01 -2.344249784946441650e-01 2.215449810028076172e-01 -7.818086445331573486e-02 -1.346467733383178711e-01 2.297974824905395508e-01 -8.202301710844039917e-02 -1.642331033945083618e-01 -2.051300704479217529e-01 -1.929027438163757324e-01 1.724395602941513062e-01 -8.536960929632186890e-02 -1.980307400226593018e-01
-1.176482662558555603e-01 5.132063850760459900e-02 -1.329685910604894161e-03 -6.166290119290351868e-02 9.434919804334640503e-02 3.038931488990783691e-01 -1.989237666130065918e-01 -8.947569876909255981e-03 -4.200834408402442932e-02 -2.860255166888237000e-02 2.546853721141815186e-01 2.197636757045984268e-03 7.244998961687088013e-02 2.773634195327758789e-01 -1.996753066778182983e-01 -2.255410403013229370e-01 3.359106779098510742e-01 -1.307367682456970215e-01 3.145542740821838379e-01 5.299706384539604187e-02 1.796500831842422485e-01 1.772260516881942749e-01 -2.638415098190307617e-01 -2.845387458801269531e-01 -9.868828579783439636e-03 1.600891351699829102e-01 -7.863380759954452515e-02 -1.497069895267486572e-01 -2.384480535984039307e-01 1.150965020060539246e-01 1.659997999668121338e-01 2.293150685727596283e-02
-1.174085959792137146e-01 6.476677954196929932e-02 -2.790078520774841309e-01 -1.232493817806243896e-01 -6.231943517923355103e-02 7.238084822893142700e-02 -1.344860345125198364e-01 8.620773255825042725e-02 7.091426849365234375e-02 2.727671861648559570e-01 -1.422024965286254883e-01 5.010528862476348877e-02 -3.823635280132293701e-01 3.370281457901000977e-01 -1.705293655395507812e-01 -3.305043876171112061e-01 2.498093396425247192e-01 -4.140878841280937195e-02 -1.001506000757217407e-01 6.155091151595115662e-02 -7.073042541742324829e-02 -9.878703951835632324e-02 -2.741668224334716797e-01 1.144273206591606140e-01 2.943086028099060059e-01 1.667803823947906494e-01 -4.106326028704643250e-02 -1.697382628917694092e-01 2.249517478048801422e-02 6.921365112066268921e-02 -8.964499086141586304e-02 -1.218754276633262634e-01
1.248969957232475281e-01 -1.391687151044607162e-02 -4.092836380004882812e-01 -1.652425676584243774e-01 -7.943286746740341187e-02 -4.745408520102500916e-02 1.177907064557075500e-01 3.749143704771995544e-02 6.392488628625869751e-02 9.573503583669662476e-02 -9.876110404729843140e-02 -1.517732813954353333e-02 -9.368471801280975342e-02 1.832866668701171875e-01 -1.585564762353897095e-01 -7.583095878362655640e-02 3.664160668849945068e-01 -2.643853425979614258e-01 1.120661124587059021e-01 4.691340029239654541e-02 2.597254514694213867e-01 1.426598280668258667e-01 1.034570187330245972e-01 1.344880610704421997e-01 3.571439087390899658e-01 4.434904083609580994e-02 6.629022955894470215e-02 -2.717866897583007812e-01 -2.872721254825592041e-01 -1.507890820503234863e-01 1.293188631534576416e-01 -6.134656816720962524e-02
-8.209076523780822754e-02 -5.481058731675148010e-02 -3.739715740084648132e-02 1.718265376985073090e-02 1.640959978103637695e-01 3.318782448768615723e-01 -3.013857901096343994e-01 7.179291546344757080e-02 -7.475902885198593140e-02 -6.813944131135940552e-02 2.016058415174484253e-01 2.006304860115051270e-01 1.204605773091316223e-01 1.202238202095031738e-01 -2.750126719474792480e-01 -1.888038963079452515e-01 3.755458593368530273e-01 -1.736872047185897827e-01 7.126709818840026855e-02 5.391620472073554993e-02 1.722230017185211182e-01 5.689395591616630554e-02 -3.172610104084014893e-01 -2.986532449722290039e-01 6.777350604534149170e-02 9.075230360031127930e-02 -1.633883416652679443e-01 -1.199065744876861572e-01 -2.164966017007827759e-01 1.043018028140068054e-01 8.227080851793289185e-02 -6.146169081330299377e-02
-2.247345000505447388e-01 -3.478400409221649170e-01 -1.779911220073699951e-01 1.285947952419519424e-02 -7.342164218425750732e-02 1.482390761375427246e-01 -1.020850539207458496e-01 1.193693801760673523e-01 5.364081263542175293e-02 1.400557905435562134e-01 -4.004136621952056885e-01 -1.326276361942291260e-02 9.578400291502475739e-03 1.314615458250045776e-01 -9.804951399564743042e-02 -1.957184225320816040e-01 1.003342866897583008e-01 -7.811509817838668823e-02 2.268835306167602539e-01 2.071978300809860229e-01 -2.094811759889125824e-03 3.724728524684906006e-02 -2.778469771146774292e-02 6.928794085979461670e-02 2.603791654109954834e-01 3.603522852063179016e-02 -3.419490754604339600e-01 -2.102972120046615601e-01 -2.703914046287536621e-01 -1.173509955406188965e-01 -1.545489877462387085e-01 -1.943391561508178711e-01
-3.310143351554870605e-01 -2.742100879549980164e-02 7.508006691932678223e-02 -1.680137068033218384e-01 2.929227948188781738e-01 3.027183711528778076e-01 -2.542717754840850830e-01 -1.053640544414520264e-01 1.640105098485946655e-01 -1.135804727673530579e-01 3.637726604938507080e-02 -4.047410562634468079e-03 4.659631103277206421e-02 5.059273168444633484e-02 -1.684023439884185791e-01 -2.023791074752807617e-01 3.926537930965423584e-01 -3.618542477488517761e-02 1.811438649892807007e-01 -1.644216030836105347e-01 2.339369654655456543e-01 1.642458587884902954e-01 -2.483933418989181519e-01 4.602736327797174454e-03 -3.018494881689548492e-02 1.842775344848632812e-01 -7.948821038007736206e-02 -1.053152754902839661e-01 -1.617138236761093140e-01 9.231051057577133179e-02 1.223393753170967102e-01 -1.635564565658569336e-01
-1.500974148511886597e-01 -5.035079270601272583e-02 8.248397707939147949e-02 -9.093052893877029419e-02 2.545499987900257111e-02 1.151202097535133362e-01 1.337398681789636612e-02 -3.216265439987182617e-01 -1.289959847927093506e-01 -2.639526426792144775e-01 3.077650815248489380e-02 -9.386406838893890381e-02 -5.640110373497009277e-02 9.567143023014068604e-02 -1.028214469552040100e-01 -4.010486900806427002e-01 1.495207101106643677e-01 -5.240209028124809265e-02 1.012606099247932434e-01 -1.067114397883415222e-01 1.642484664916992188e-01 9.364736825227737427e-02 -2.030331194400787354e-01 1.524534225463867188e-01 4.582950174808502197e-01 1.870318055152893066e-01 -1.053406149148941040e-01 -5.660273134708404541e-02 -1.324033737182617188e-01 2.688852371647953987e-03 -1.146520674228668213e-02 -3.722699880599975586e-01
9.236792474985122681e-02 -2.220728248357772827e-01 -5.164043903350830078e-01 4.053796082735061646e-02 8.432347327470779419e-03 1.299726068973541260e-01 1.235437020659446716e-01 3.641083836555480957e-03 1.670008711516857147e-02 7.990924641489982605e-03 1.294429786503314972e-02 1.171993464231491089e-01 -1.593939512968063354e-01 2.273733764886856079e-01 -2.855104506015777588e-01 1.616680473089218140e-01 4.182035923004150391e-01 -1.999210566282272339e-01 1.904730498790740967e-01 1.469646841287612915e-01 9.437353909015655518e-02 7.582783699035644531e-02 -6.790342181921005249e-02 -3.507574647665023804e-02 2.423320710659027100e-01 1.273806840181350708e-01 2.646815963089466095e-02 -1.163151040673255920e-01 -2.012540549039840698e-01 -1.380153894424438477e-01 2.445089630782604218e-02 4.736178554594516754e-03
-5.332813411951065063e-02 4.014040157198905945e-02 -4.243357181549072266e-01 -2.648495137691497803e-02 1.238332241773605347e-01 1.414632201194763184e-01 -2.861696854233741760e-02 -1.692322045564651489e-01 -3.037947416305541992e-02 7.783898711204528809e-02 -1.127820685505867004e-01 -1.277249585837125778e-02 -9.527429938316345215e-02 1.706822961568832397e-01 -8.070548623800277710e-02 -5.189706385135650635e-02 4.853760302066802979e-01 -2.260152399539947510e-01 1.047378256916999817e-01 6.418275088071823120e-02 2.178138792514801025e-01 2.850629389286041260e-01 9.998096525669097900e-02 -6.912300735712051392e-02 3.236402869224548340e-01 8.070465922355651855e-02 2.330401986837387085e-01 -1.693268716335296631e-01 1.259418018162250519e-02 -8.865369856357574463e-02 1.796790957450866699e-01 5.401922762393951416e-02
-5.288726836442947388e-02 -1.755806207656860352e-01 -1.369762271642684937e-01 1.622103452682495117e-01 -2.326925992965698242e-01 -8.286602050065994263e-02 1.008096784353256226e-01 -3.758127391338348389e-01 -1.177745498716831207e-02 -2.895384840667247772e-02 -1.225598007440567017e-01 5.443783849477767944e-02 -5.910552293062210083e-02 1.330814659595489502e-01 -1.873189359903335571e-01 -2.664114236831665039e-01 3.608188033103942871e-01 -6.641248613595962524e-02 -2.751918137073516846e-01 -3.469255054369568825e-03 -1.674887537956237793e-01 5.891021713614463806e-02 -2.493379861116409302e-01 -7.746070623397827148e-02 2.032131254673004150e-01 1.348467171192169189e-01 1.524760276079177856e-01 -3.378825187683105469e-01 3.559552878141403198e-02 -5.641777440905570984e-02 -2.002186775207519531e-01 -1.058021411299705505e-01
-1.091034188866615295e-01 -7.510198745876550674e-03 1.202295906841754913e-02 -1.191341597586870193e-02 7.821294665336608887e-02 1.861518919467926025e-01 -3.667236566543579102e-01 6.269901245832443237e-02 -8.556277304887771606e-02 -2.071700803935527802e-02 2.234754897654056549e-02 1.570205092430114746e-01 -1.813548034988343716e-03 1.747460663318634033e-01 -2.465917617082595825e-01 -2.887924909591674805e-01 3.874889612197875977e-01 -8.740029484033584595e-02 5.817442014813423157e-02 -2.461819350719451904e-02 2.390643060207366943e-01 8.479084074497222900e-02 -2.770985960960388184e-01 -2.428712546825408936e-01 -8.295882493257522583e-02 1.690456271171569824e-01 -6.818590313196182251e-02 -2.009066939353942871e-01 -2.916204929351806641e-01 9.252901375293731689e-02 2.016301453113555908e-01 -1.558684259653091431e-01
3.148365393280982971e-02 -2.990379035472869873e-01 -3.909272700548171997e-02 -6.596037745475769043e-02 -1.112983673810958862e-01 6.218567863106727600e-02 8.644857257604598999e-02 -9.952861070632934570e-02 9.197589755058288574e-02 7.565190643072128296e-02 -1.024753376841545105e-01 -1.765413880348205566e-01 -3.780347108840942383e-01 -8.183151483535766602e-02 -8.154076337814331055e-02 -7.289255410432815552e-02 2.015504240989685059e-01 -3.497005626559257507e-02 -2.946176938712596893e-02 1.826901733875274658e-01 2.141432762145996094e-01 -3.926206752657890320e-02 -3.697351515293121338e-01 -4.832462966442108154e-02 1.957461088895797729e-01 4.000405073165893555e-01 1.331495791673660278e-01 -1.193547844886779785e-01 -3.898286521434783936e-01 -2.033228427171707153e-02 8.609820157289505005e-02 3.040375886484980583e-03
-1.395439058542251587e-01 -2.837675064802169800e-02 1.097870469093322754e-01 -3.007423318922519684e-02 2.775580585002899170e-01 3.634964302182197571e-02 -1.242255717515945435e-01 -1.601388677954673767e-03 4.054749011993408203e-02 1.244602911174297333e-02 1.177653968334197998e-01 2.827951610088348389e-01 -2.719516456127166748e-01 1.285545877180993557e-03 -1.719450764358043671e-02 -1.030300557613372803e-01 4.538654983043670654e-01 -2.846994698047637939e-01 1.116290912032127380e-01 -2.030863659456372261e-03 7.807341217994689941e-02 1.046047210693359375e-01 -4.067076146602630615e-01 -8.452695608139038086e-02 -2.573763392865657806e-02 1.124190613627433777e-01 2.868588455021381378e-02 -3.097261786460876465e-01 -2.086652517318725586e-01 4.561758041381835938e-02 1.782506555318832397e-01 1.261101812124252319e-01
2.715264633297920227e-02 -2.543582022190093994e-02 -3.110438585281372070e-01 -2.551739453338086605e-04 -7.126450538635253906e-02 1.331928074359893799e-01 1.756609976291656494e-01 -1.226801276206970215e-01 1.694577187299728394e-01 -1.332161389291286469e-02 2.135747112333774567e-02 -2.045104950666427612e-01 1.315977238118648529e-02 1.240915581583976746e-01 -1.317062377929687500e-01 -1.801914423704147339e-01 7.400823384523391724e-02 -2.102478146553039551e-01 9.767720848321914673e-02 -9.056746959686279297e-03 -1.122504994273185730e-01 3.789712190628051758e-01 -3.538359105587005615e-01 -1.316163986921310425e-01 1.027893424034118652e-01 1.472153216600418091e-01 2.246753722429275513e-01 -2.917545437812805176e-01 -1.912799030542373657e-01 -5.118659138679504395e-02 9.837436676025390625e-02 -3.490130901336669922e-01
-1.355041414499282837e-01 -9.123195707798004150e-02 2.003175765275955200e-02 3.929871891159564257e-04 6.926233321428298950e-02 2.219572067260742188e-01 -3.316395878791809082e-01 -9.999959170818328857e-02 -1.099685057997703552e-01 4.611377418041229248e-02 9.632596373558044434e-02 -2.854855358600616455e-02 7.960077375173568726e-03 1.868938505649566650e-01 -3.479585945606231689e-01 -2.278833985328674316e-01 4.043574333190917969e-01 -1.609265506267547607e-01 1.492798924446105957e-01 -2.824103459715843201e-02 1.698243468999862671e-01 5.097842216491699219e-02 -2.228221595287322998e-01 -3.311848640441894531e-01 7.272106595337390900e-03 1.961252242326736450e-01 -1.171341165900230408e-01 -1.410941630601882935e-01 -1.524474024772644043e-01 9.049628674983978271e-02 2.137476354837417603e-01 1.184689551591873169e-01
-2.924277484416961670e-01 -9.899144060909748077e-03 -3.675669431686401367e-02 -1.019291505217552185e-01 -5.424758419394493103e-02 1.620895713567733765e-01 -1.070828661322593689e-01 -2.390622496604919434e-01 1.094908565282821655e-01 -2.569099664688110352e-01 -1.936969459056854248e-01 5.527690052986145020e-02 -2.333599925041198730e-01 9.992650151252746582e-02 -1.465746462345123291e-01 -1.937915384769439697e-01 2.203243523836135864e-01 -2.663680352270603180e-02 1.140195429325103760e-01 -4.104424268007278442e-02 1.986784934997558594e-01 -1.978954225778579712e-01 -2.895257472991943359e-01 1.701259911060333252e-01 2.274456322193145752e-01 2.286061644554138184e-01 -5.187065899372100830e-02 -3.170933127403259277e-01 -3.490874171257019043e-02 1.410966664552688599e-01 -1.064810454845428467e-01 -2.602508068084716797e-01
-3.693601489067077637e-01 1.235681353136897087e-03 1.409938931465148926e-01 -1.157946214079856873e-01 1.275318861007690430e-01 3.244999647140502930e-01 -2.545066475868225098e-01 -4.417420551180839539e-02 -1.486507505178451538e-01 -3.352766856551170349e-02 2.887727692723274231e-02 5.195660889148712158e-02 3.316877642646431923e-03 1.241555884480476379e-01 -4.132010787725448608e-02 -1.153748184442520142e-01 3.129651844501495361e-01 -2.570530772209167480e-01 1.706329882144927979e-01 -2.142474651336669922e-01 1.590674370527267456e-01 -1.841909438371658325e-02 -1.902612298727035522e-01 -1.489034295082092285e-01 -1.074777990579605103e-01 2.898143529891967773e-01 -1.063235551118850708e-01 -1.783383488655090332e-01 -3.370499312877655029e-01 -9.381354600191116333e-02 -9.810233488678932190e-03 2.425193414092063904e-02
1.798718720674514771e-01 -2.382111847400665283e-01 -1.023786813020706177e-01 1.657329052686691284e-01 -1.261483579874038696e-01 1.809364259243011475e-01 -7.415439933538436890e-02 -1.115619838237762451e-01 1.103078126907348633e-01 -2.590377070009708405e-02 -3.187229335308074951e-01 2.636432647705078125e-01 -1.434860378503799438e-01 2.047934830188751221e-01 -2.758879959583282471e-01 -2.355181872844696045e-01 2.184966653585433960e-01 -1.910780817270278931e-01 -1.821305751800537109e-01 -7.876615971326828003e-03 -1.103756353259086609e-01 2.240219414234161377e-01 -1.238470431417226791e-02 -1.559125185012817383e-01 1.746884435415267944e-01 3.355281352996826172e-01 -6.852936744689941406e-02 -1.651923954486846924e-01 -6.333989650011062622e-02 3.245750069618225098e-02 -1.913997083902359009e-01 8.496288955211639404e-02
2.360528856515884399e-01 -7.367406040430068970e-02 -3.741650283336639404e-01 -4.891874268651008606e-03 -1.085639521479606628e-01 9.603197872638702393e-02 -1.430767122656106949e-02 -1.914383172988891602e-01 6.119472160935401917e-02 2.279790677130222321e-02 -1.186020299792289734e-01 1.729263551533222198e-02 -8.304711431264877319e-02 1.075795888900756836e-01 -3.181428313255310059e-01 8.091361075639724731e-02 3.061337172985076904e-01 -3.244938254356384277e-01 2.588035464286804199e-01 1.143018379807472229e-01 1.149456948041915894e-01 4.602988362312316895e-01 -2.635636180639266968e-02 -5.044217407703399658e-02 2.056681960821151733e-01 1.378982886672019958e-02 -8.107491582632064819e-02 -1.411753296852111816e-01 -1.132078915834426880e-01 4.171595722436904907e-02 -7.184080034494400024e-02 2.944052219390869141e-03
-6.096848845481872559e-02 5.896367877721786499e-02 -3.890058398246765137e-01 1.512824743986129761e-01 7.176814228296279907e-02 2.077475655823945999e-03 -2.077960409224033356e-02 -3.511844575405120850e-02 4.320218227803707123e-03 1.797081530094146729e-01 -1.216297894716262817e-01 -1.216416880488395691e-01 1.022206470370292664e-01 1.361293047666549683e-01 -1.757344305515289307e-01 -3.358181118965148926e-01 3.674980700016021729e-01 -1.179350093007087708e-01 3.853837400674819946e-02 -1.707379519939422607e-01 -8.852567523717880249e-03 4.018661677837371826e-01 -6.285120733082294464e-03 1.185586601495742798e-01 1.169825047254562378e-01 5.414015799760818481e-02 8.667948842048645020e-02 -1.507895737886428833e-01 -4.116935133934020996e-01 8.672812837176024914e-04 -1.254198700189590454e-02 -7.379889488220214844e-02
3.551672026515007019e-02 -7.360346615314483643e-02 -2.765763700008392334e-01 -9.013850986957550049e-02 -1.949713332578539848e-03 -1.283343532122671604e-03 -7.384210824966430664e-03 -9.617391973733901978e-02 3.227883279323577881e-01 1.239876542240381241e-02 2.148102968931198120e-01 -1.467668861150741577e-01 -2.210624366998672485e-01 2.505719065666198730e-01 -3.340198472142219543e-02 -4.073078334331512451e-01 3.879218548536300659e-02 -4.569102078676223755e-02 2.410949319601058960e-01 1.532871723175048828e-01 1.155780404806137085e-01 8.778998255729675293e-02 -2.497311085462570190e-01 -5.908868089318275452e-02 2.530413568019866943e-01 2.135112881660461426e-02 -2.863363325595855713e-01 -2.413214892148971558e-01 -1.951088160276412964e-01 -6.063823774456977844e-02 1.201563999056816101e-01 -1.251433640718460083e-01
-2.193596959114074707e-01 -1.309416629374027252e-02 -1.460955739021301270e-01 1.027658805251121521e-01 -1.315454766154289246e-02 1.569092869758605957e-01 -5.258150026202201843e-02 -3.247945010662078857e-01 -3.475718572735786438e-02 -2.573969662189483643e-01 -3.715925291180610657e-02 2.310444228351116180e-02 -1.787042617797851562e-01 2.207200378179550171e-01 -1.289432793855667114e-01 -2.378972172737121582e-01 2.313805520534515381e-01 -1.664170809090137482e-02 8.227031677961349487e-02 -3.613393753767013550e-02 2.215500324964523315e-01 -5.056476220488548279e-02 -3.312240242958068848e-01 1.590766757726669312e-01 2.665975093841552734e-01 1.786937713623046875e-01 -1.474313586950302124e-01 -9.664629399776458740e-02 -1.601421087980270386e-01 3.923051357269287109e-01 -3.263955935835838318e-02 -1.628146879374980927e-02
-5.884917825460433960e-02 -2.072958052158355713e-01 -2.524271905422210693e-01 -2.252991497516632080e-01 6.786409765481948853e-02 2.728186547756195068e-01 1.688171029090881348e-01 -6.025659665465354919e-02 7.643551379442214966e-02 8.698512613773345947e-02 -8.134405314922332764e-02 3.570367768406867981e-02 -3.105030357837677002e-01 2.189979553222656250e-01 5.858488380908966064e-02 -1.185304298996925354e-01 2.555896639823913574e-01 -9.307941794395446777e-02 -2.916444242000579834e-01 2.293659150600433350e-01 1.407322883605957031e-01 2.121985405683517456e-01 -2.440423220396041870e-01 2.575015723705291748e-01 1.323974877595901489e-01 2.376778572797775269e-01 -2.957328967750072479e-02 -1.201946884393692017e-01 -1.218409165740013123e-01 -5.584738100878894329e-04 1.954714506864547729e-01 -4.205534234642982483e-03
5.975691229104995728e-02 2.070036977529525757e-01 -8.227440714836120605e-02 -2.763012945652008057e-01 2.221732288599014282e-01 7.405756413936614990e-02 -5.264561623334884644e-02 -2.684115171432495117e-01 1.544513404369354248e-01 -7.622371893376111984e-03 -4.156585037708282471e-02 -6.410805135965347290e-02 -8.438963443040847778e-02 2.183322906494140625e-01 7.797650992870330811e-02 -4.250384122133255005e-02 2.394748926162719727e-01 1.713456772267818451e-02 -2.823811396956443787e-02 1.249941736459732056e-01 -1.216709166765213013e-01 1.005678474903106689e-01 -4.207155406475067139e-01 -4.074767976999282837e-02 4.001569151878356934e-01 1.106464713811874390e-01 -1.166766658425331116e-01 -3.852367699146270752e-01 6.628627330064773560e-02 1.131051257252693176e-01 1.376517713069915771e-01 -1.452781446278095245e-02
-2.015964984893798828e-01 1.910560280084609985e-01 1.465183943510055542e-01 -8.997798711061477661e-02 2.427744120359420776e-01 6.750462111085653305e-03 -1.287588477134704590e-01 1.118849962949752808e-01 1.633726060390472412e-01 3.381395339965820312e-02 7.657435536384582520e-02 1.698229461908340454e-01 -1.433223038911819458e-01 1.908070743083953857e-01 -1.056666970252990723e-01 -1.626629382371902466e-01 3.231148719787597656e-01 -3.255669474601745605e-01 2.879009544849395752e-01 -1.585915684700012207e-01 3.481813520193099976e-02 1.600234806537628174e-01 -2.574572265148162842e-01 -2.183766514062881470e-01 2.899747807532548904e-03 1.875236630439758301e-01 -1.538962777704000473e-02 -2.901683747768402100e-01 -1.740990579128265381e-01 1.475836485624313354e-01 8.162484318017959595e-02 -1.025197952985763550e-01
7.311884313821792603e-02 -1.337130218744277954e-01 -3.449920117855072021e-01 -9.195975214242935181e-02 2.695771306753158569e-02 2.785295620560646057e-02 2.126962989568710327e-01 -5.678520351648330688e-02 -2.204533107578754425e-02 2.896473407745361328e-01 -3.250170871615409851e-02 -5.349666252732276917e-02 -1.369317024946212769e-01 -6.543968617916107178e-02 -1.683141589164733887e-01 4.431309178471565247e-02 4.253155589103698730e-01 -2.606060802936553955e-01 9.739743918180465698e-02 -6.255566328763961792e-02 1.032171323895454407e-01 3.178713321685791016e-01 7.174324989318847656e-02 -2.292158007621765137e-01 1.785704344511032104e-01 8.998987823724746704e-02 -6.293453276157379150e-02 -3.293509483337402344e-01 -1.441116183996200562e-01 -8.633064478635787964e-02 -4.171382635831832886e-03 -2.132078856229782104e-01
-9.387196600437164307e-02 -2.154388427734375000e-01 -3.706162795424461365e-02 -2.160520106554031372e-02 -2.343980828300118446e-03 -1.939612329006195068e-01 -5.089100077748298645e-02 1.777790635824203491e-01 -1.550599038600921631e-01 -2.097443491220474243e-01 7.046950608491897583e-02 -1.587323471903800964e-02 -1.390679627656936646e-01 1.877710819244384766e-01 9.813694655895233154e-02 -1.051255688071250916e-02 2.462457865476608276e-01 4.056313261389732361e-02 2.743661776185035706e-02 -4.338330924510955811e-01 1.823264509439468384e-01 -2.622931636869907379e-02 -2.488470822572708130e-01 -7.871856540441513062e-02 1.099616289138793945e-01 7.912645488977432251e-02 -1.112486869096755981e-01 -4.225654304027557373e-01 -1.678264141082763672e-01 -1.054125949740409851e-01 -2.279543727636337280e-01 -2.822925746440887451e-01
-1.958400756120681763e-01 9.815740585327148438e-02 -7.379017025232315063e-02 -9.051951766014099121e-02 6.507197767496109009e-02 3.600034415721893311e-01 -2.721520364284515381e-01 -6.948816031217575073e-02 -1.051890179514884949e-01 7.625420694239437580e-04 3.081728890538215637e-02 1.620793193578720093e-01 1.571237295866012573e-02 7.368724048137664795e-02 -1.434008926153182983e-01 -2.454267889261245728e-01 3.629913628101348877e-01 -6.446995586156845093e-02 1.966404169797897339e-01 -7.496972102671861649e-04 2.675016522407531738e-01 2.420446872711181641e-01 -1.855126768350601196e-01 -1.606280207633972168e-01 -3.125777840614318848e-02 1.569765657186508179e-01 -5.915001407265663147e-02 -1.794082671403884888e-01 -2.982615828514099121e-01 1.865562349557876587e-01 2.248187214136123657e-01 1.798903010785579681e-02
1.204978823661804199e-01 -6.074731424450874329e-02 -2.412968873977661133e-01 6.742981076240539551e-02 7.019987702369689941e-02 1.782237142324447632e-01 -2.837135642766952515e-02 -1.297017633914947510e-01 -1.518955221399664879e-03 -1.066145598888397217e-01 6.086445227265357971e-02 1.280939280986785889e-01 -2.301740944385528564e-01 3.037360608577728271e-01 -3.604864934459328651e-03 -4.614531695842742920e-01 1.236965134739875793e-01 -8.184488862752914429e-02 5.959047749638557434e-02 -2.909559756517410278e-02 -1.333538889884948730e-01 1.650430262088775635e-01 -2.401430159807205200e-01 -1.049691885709762573e-01 2.159337103366851807e-01 1.660672426223754883e-01 1.500360220670700073e-01 -2.097254991531372070e-01 -1.885483227670192719e-02 -1.062979027628898621e-01 -6.022401154041290283e-03 -4.272371232509613037e-01
-1.264656037092208862e-01 -2.517893016338348389e-01 -4.876564145088195801e-01 -4.453548789024353027e-02 -2.222320437431335449e-02 -1.413086988031864166e-02 -1.061517968773841858e-01 -2.356112189590930939e-02 -6.702760700136423111e-03 1.182346567511558533e-01 -3.505712747573852539e-01 1.406677812337875366e-01 3.413065895438194275e-02 2.952213883399963379e-01 -3.370289877057075500e-02 -3.416355252265930176e-01 1.712121218442916870e-01 -1.345660239458084106e-01 1.403050273656845093e-01 -6.144923716783523560e-02 -1.260000467300415039e-01 -1.858355663716793060e-02 -1.210862621665000916e-01 -2.264969609677791595e-02 -4.168230295181274414e-02 -5.646164342761039734e-02 -4.355782270431518555e-02 -3.942148089408874512e-01 -3.496606275439262390e-02 5.148827563971281052e-03 -1.962274610996246338e-01 -3.397677093744277954e-02
6.601244211196899414e-02 -4.740226268768310547e-02 4.077536519616842270e-03 -1.528438031673431396e-01 4.403172060847282410e-02 9.622031450271606445e-02 -8.345429599285125732e-02 -3.387957215309143066e-01 7.847898453474044800e-02 -1.081899777054786682e-01 -1.479059308767318726e-01 -7.249297201633453369e-02 -7.090310752391815186e-02 2.067247033119201660e-01 -2.296541929244995117e-01 -1.015012040734291077e-01 1.350974738597869873e-01 -1.002135053277015686e-01 -2.494896203279495239e-01 1.110815033316612244e-01 2.571892738342285156e-02 1.932168900966644287e-01 4.971034079790115356e-02 -2.428605705499649048e-01 4.019115567207336426e-01 2.508610486984252930e-01 -2.977489829063415527e-01 -2.234695553779602051e-01 1.813392713665962219e-02 3.766880556941032410e-02 -2.831928133964538574e-01 -1.842389255762100220e-01
-8.740592747926712036e-02 -1.067777350544929504e-01 -2.510126829147338867e-01 -1.862981915473937988e-01 1.297902613878250122e-01 2.386658918112516403e-03 1.577810645103454590e-01 3.314558044075965881e-02 2.382055371999740601e-01 5.657462030649185181e-02 -3.061076402664184570e-01 -5.896531045436859131e-02 9.738688915967941284e-02 1.370772123336791992e-01 1.547116320580244064e-03 -2.482794076204299927e-01 6.674499809741973877e-02 -4.864981472492218018e-01 7.431113719940185547e-02 -1.257344335317611694e-01 -5.502373352646827698e-02 2.159420698881149292e-01 1.130175441503524780e-01 -1.060931012034416199e-01 -1.452718228101730347e-01 1.934460401535034180e-01 -2.929728664457798004e-02 -3.207539916038513184e-01 -2.525785565376281738e-01 4.436137154698371887e-02 1.475454568862915039e-01 -8.604998886585235596e-02
-7.279069721698760986e-02 -2.362058497965335846e-02 -2.135522104799747467e-02 6.103446707129478455e-03 1.217316612601280212e-01 2.394600361585617065e-01 -3.123526871204376221e-01 -1.070325747132301331e-01 -6.950539350509643555e-02 -2.214111201465129852e-02 1.771596074104309082e-01 1.523019522428512573e-01 3.278435906395316124e-03 1.333906799554824829e-01 -2.160899788141250610e-01 -2.214993834495544434e-01 2.850066423416137695e-01 -1.321774721145629883e-01 1.548709273338317871e-01 -2.178725413978099823e-02 2.858552932739257812e-01 1.802355945110321045e-01 -2.054299414157867432e-01 -3.029090762138366699e-01 3.564151003956794739e-02 1.752501279115676880e-01 -1.257971972227096558e-01 -1.121143549680709839e-01 -3.917577862739562988e-01 -6.928281486034393311e-02 2.209282368421554565e-01 -1.527395658195018768e-02
-7.111278921365737915e-02 2.417233772575855255e-02 -1.052818745374679565e-01 4.415185377001762390e-02 -8.492495119571685791e-02 1.118420511484146118e-01 5.545431375503540039e-02 -7.111348956823348999e-02 4.526491761207580566e-01 -2.123071253299713135e-01 -1.229972857981920242e-02 2.358774654567241669e-02 -2.766924798488616943e-01 2.029570937156677246e-01 5.380601435899734497e-02 -3.563514947891235352e-01 2.962044477462768555e-01 -2.097162604331970215e-01 -2.323032356798648834e-03 2.812703140079975128e-03 -4.408981278538703918e-02 -5.990486592054367065e-02 -1.796046495437622070e-01 -3.344411551952362061e-01 1.749711781740188599e-01 1.783865690231323242e-01 -1.866390109062194824e-01 -6.604708731174468994e-02 -1.798524856567382812e-01 -1.277155429124832153e-01 -1.530464738607406616e-01 -8.929508738219738007e-03
-4.197912290692329407e-02 -1.015513464808464050e-01 -7.551939785480499268e-02 -2.597995400428771973e-01 7.306744158267974854e-02 2.363231927156448364e-01 2.576900422573089600e-01 -1.790113449096679688e-01 2.496620081365108490e-02 2.669762447476387024e-02 -3.839300945401191711e-02 -1.023334041237831116e-01 -2.133693695068359375e-01 1.166721247136592865e-02 -9.004564583301544189e-02 -4.847773909568786621e-02 1.866372078657150269e-01 -4.351953864097595215e-01 1.978191137313842773e-01 -1.317557841539382935e-01 1.310795396566390991e-01 9.377294778823852539e-02 -1.838151365518569946e-01 -5.955001711845397949e-02 2.425989955663681030e-01 6.630111485719680786e-02 2.861080169677734375e-01 -3.397097587585449219e-01 -1.417167186737060547e-01 -2.228555977344512939e-01 -7.269495725631713867e-02 -7.818492501974105835e-02
-2.208094000816345215e-01 6.921946257352828979e-02 2.644150257110595703e-01 -1.555658727884292603e-01 1.736979484558105469e-01 -5.466218665242195129e-02 -2.035325169563293457e-01 9.992374479770660400e-02 -4.448685795068740845e-02 -3.643890097737312317e-02 -7.437647879123687744e-02 2.091199904680252075e-01 -1.034974083304405212e-01 2.764528095722198486e-01 -8.932732045650482178e-02 -1.410530209541320801e-01 3.140975236892700195e-01 -2.822474241256713867e-01 2.300891280174255371e-01 1.904973834753036499e-01 3.114378452301025391e-01 1.564199924468994141e-01 -1.641089022159576416e-01 -6.276203691959381104e-02 -1.117618754506111145e-01 1.575639545917510986e-01 8.378078788518905640e-02 -2.496207058429718018e-01 -1.361615508794784546e-01 1.512756198644638062e-01 -1.657944172620773315e-01 -6.886366009712219238e-02
-1.667809635400772095e-01 -6.640024483203887939e-02 -1.279847621917724609e-01 -1.843055337667465210e-01 2.459984123706817627e-01 5.195405706763267517e-02 -8.469194918870925903e-02 1.897304356098175049e-01 5.583291873335838318e-02 -9.301050007343292236e-02 1.416003406047821045e-01 1.489840000867843628e-01 -5.970320850610733032e-02 1.863555610179901123e-01 -1.489834189414978027e-01 -1.179875060915946960e-01 3.508255183696746826e-01 -2.240690886974334717e-01 3.088470101356506348e-01 -1.992007791996002197e-01 2.126142978668212891e-01 2.951012179255485535e-02 -2.145241200923919678e-01 -2.013042569160461426e-01 -6.230701506137847900e-02 1.187462657690048218e-01 6.063741818070411682e-02 -2.139613330364227295e-01 -3.340221345424652100e-01 1.501404345035552979e-01 1.919408887624740601e-01 -5.701512843370437622e-02
-1.195287704467773438e-01 -1.199623569846153259e-01 -1.956537067890167236e-01 -1.181632801890373230e-01 -9.886031597852706909e-02 -1.350971162319183350e-01 -9.980338811874389648e-02 1.168614253401756287e-02 -2.698341012001037598e-01 7.949122786521911621e-02 1.215369701385498047e-01 2.127829939126968384e-01 -2.206837236881256104e-01 -1.927014812827110291e-02 -1.306830644607543945e-01 -3.478421270847320557e-01 3.309421837329864502e-01 -2.704915702342987061e-01 -5.905353650450706482e-02 5.527774617075920105e-02 9.965435415506362915e-02 -4.246743023395538330e-02 1.116264518350362778e-02 2.855886220932006836e-01 4.062145352363586426e-01 1.892150789499282837e-01 -9.219452738761901855e-03 -1.940507441759109497e-01 -7.026951760053634644e-02 9.454477578401565552e-02 4.835266619920730591e-02 1.312095671892166138e-01
-4.102294519543647766e-02 -8.089283853769302368e-02 -2.894102334976196289e-01 -1.957990825176239014e-01 1.023082211613655090e-01 2.694185078144073486e-01 -2.554419077932834625e-02 4.286498948931694031e-02 -9.352103620767593384e-02 -3.031169474124908447e-01 2.444196045398712158e-01 -4.189129173755645752e-02 1.553254760801792145e-02 -1.249414160847663879e-01 -7.072913646697998047e-02 -2.423223704099655151e-01 3.904176652431488037e-01 -3.737734854221343994e-01 6.705117970705032349e-02 2.191880717873573303e-02 9.742418676614761353e-02 1.242692321538925171e-01 -3.259701430797576904e-01 7.966458797454833984e-02 -6.433915346860885620e-02 -2.908687293529510498e-02 1.102248765528202057e-02 1.772470772266387939e-01 -2.288421094417572021e-01 -1.008151769638061523e-01 -8.137504011392593384e-02 -4.598421230912208557e-02
5.858045187778770924e-04 -5.126963878865353763e-05 -1.972806453704833984e-01 1.391260772943496704e-01 1.280665248632431030e-01 -3.253635764122009277e-02 5.847762897610664368e-02 -7.064592093229293823e-02 1.111671477556228638e-01 -1.453337967395782471e-01 -1.729269474744796753e-01 2.441320568323135376e-01 -6.350424140691757202e-02 3.072980940341949463e-01 2.257561981678009033e-01 -2.913272976875305176e-01 1.351026147603988647e-01 -2.761877179145812988e-01 -1.158141270279884338e-01 5.446955561637878418e-02 9.519309550523757935e-02 6.934962421655654907e-02 -4.934397637844085693e-01 -1.439464092254638672e-01 8.731125295162200928e-02 1.822792291641235352e-01 8.715242147445678711e-02 -2.172863334417343140e-01 -7.523577660322189331e-02 -5.370479077100753784e-02 -1.990230530500411987e-01 -1.605242043733596802e-01
-7.325638551265001297e-03 -2.071059346199035645e-01 -1.431384831666946411e-01 1.461124718189239502e-01 -1.999690383672714233e-01 2.751678824424743652e-01 1.864622086286544800e-01 -1.455785781145095825e-01 1.831358857452869415e-02 1.395390778779983521e-01 9.126549959182739258e-02 -7.773176580667495728e-02 -3.138068318367004395e-01 2.743850648403167725e-01 -7.340277731418609619e-02 1.414555013179779053e-01 2.072184085845947266e-01 -2.892429232597351074e-01 -7.956860214471817017e-02 -1.391297020018100739e-02 2.258474081754684448e-01 3.131940364837646484e-01 -7.872941344976425171e-02 7.965994067490100861e-03 1.302527338266372681e-01 2.374851852655410767e-01 6.124940514564514160e-02 -1.128299310803413391e-01 -2.923031449317932129e-01 -1.852711439132690430e-01 3.567806631326675415e-02 -1.041174158453941345e-01
6.630191951990127563e-02 -1.310174614191055298e-01 -3.278785347938537598e-01 -3.308946266770362854e-02 -1.793424189090728760e-01 -2.191603928804397583e-02 -8.496215194463729858e-02 2.065621130168437958e-02 5.767111480236053467e-02 1.349398493766784668e-01 -1.226047202944755554e-01 -7.736796140670776367e-02 -1.166282966732978821e-01 1.854817718267440796e-01 1.133925765752792358e-01 1.426303409971296787e-03 5.006892085075378418e-01 -4.943339228630065918e-01 -7.359056174755096436e-02 -3.962390124797821045e-02 -9.752698987722396851e-02 2.217281162738800049e-01 -1.503354758024215698e-01 -2.634227275848388672e-01 1.342490166425704956e-01 -1.231806650757789612e-01 8.500047773122787476e-02 -1.232817918062210083e-01 -8.276905864477157593e-02 -4.581356793642044067e-02 2.452795393764972687e-03 -9.406478703022003174e-02
-1.948177367448806763e-01 4.002278298139572144e-02 5.616412311792373657e-02 -1.399937421083450317e-01 5.577982217073440552e-02 1.250064969062805176e-01 -1.737463623285293579e-01 -4.552339762449264526e-02 -6.211112122400663793e-06 1.627589166164398193e-01 9.479653090238571167e-02 1.835709512233734131e-01 1.261297613382339478e-01 1.961546391248703003e-01 -2.758459448814392090e-01 -2.437745332717895508e-01 4.166967868804931641e-01 -1.936300396919250488e-01 1.538562029600143433e-01 -2.194468304514884949e-02 1.613193005323410034e-01 1.251458823680877686e-01 -3.176376819610595703e-01 -2.229551225900650024e-01 -6.911317259073257446e-02 1.567005068063735962e-01 -1.405203193426132202e-01 -1.051024496555328369e-01 -2.870719134807586670e-01 9.100867807865142822e-02 1.609995663166046143e-01 -1.526691168546676636e-01
-1.194596439599990845e-01 -1.211051419377326965e-01 1.432727463543415070e-02 -1.229050010442733765e-01 -1.798728108406066895e-01 2.013678289949893951e-02 -5.477925017476081848e-02 6.152670830488204956e-02 -1.265947371721267700e-01 -1.650970429182052612e-01 -1.320950984954833984e-01 -1.693874895572662354e-01 1.516831852495670319e-02 2.896772325038909912e-01 -1.789449751377105713e-01 -2.142921686172485352e-01 4.361903965473175049e-01 1.985619775950908661e-02 1.758828759193420410e-01 -3.284809365868568420e-02 -2.026879787445068359e-01 1.428862847387790680e-02 -5.399879068136215210e-02 -2.178419232368469238e-01 3.717645704746246338e-01 2.740770280361175537e-01 -8.612063713371753693e-03 3.254548460245132446e-02 -6.543744355440139771e-02 -4.606725182384252548e-03 2.963700592517852783e-01 -2.092111706733703613e-01
-8.560872822999954224e-02 -2.773629426956176758e-01 -8.482693880796432495e-02 9.006968885660171509e-02 1.188823133707046509e-01 2.404094934463500977e-01 -2.058316171169281006e-01 -3.169495612382888794e-02 -1.087774783372879028e-01 9.355746209621429443e-02 -4.436895623803138733e-02 -1.659082621335983276e-01 -1.101619452238082886e-01 3.183061182498931885e-01 -5.261212214827537537e-02 -3.269545137882232666e-01 9.036315977573394775e-02 -2.390511520206928253e-02 2.961066924035549164e-02 -2.170780301094055176e-01 -6.326495856046676636e-02 4.164348542690277100e-02 -2.141400612890720367e-02 2.008593231439590454e-01 6.709385663270950317e-02 3.887674957513809204e-02 -3.462469279766082764e-01 -2.870645225048065186e-01 -3.244348466396331787e-01 2.571123242378234863e-01 -1.693082898855209351e-01 -1.783344335854053497e-02
5.324609205126762390e-02 -2.093575000762939453e-01 -2.076409459114074707e-01 -2.592236995697021484e-01 -3.320024013519287109e-01 3.185553252696990967e-01 3.254904970526695251e-02 -1.834231913089752197e-01 -6.978101283311843872e-02 1.465908437967300415e-01 -9.377072751522064209e-02 -2.193840891122817993e-01 -1.111263632774353027e-01 1.348383128643035889e-01 -1.346931457519531250e-01 -2.320312708616256714e-02 8.544322103261947632e-02 -1.776788234710693359e-01 -5.090893805027008057e-02 2.040000110864639282e-01 2.004653811454772949e-01 8.445470035076141357e-02 -1.542349457740783691e-01 6.307251006364822388e-02 2.842641174793243408e-01 1.074068844318389893e-01 -2.906044013798236847e-02 -2.196520715951919556e-01 -3.730553984642028809e-01 8.651655912399291992e-02 8.008787781000137329e-02 1.070396304130554199e-01
-3.601155057549476624e-02 -1.496502459049224854e-01 -2.144811153411865234e-01 2.219601124525070190e-01 1.411332786083221436e-01 1.587220877408981323e-01 -1.843670606613159180e-01 -3.400615155696868896e-01 3.161156475543975830e-01 -6.581861525774002075e-02 -1.272616088390350342e-01 -1.298102829605340958e-02 -8.925592899322509766e-02 2.341574579477310181e-01 -7.342611998319625854e-02 -1.965447664260864258e-01 1.957452148199081421e-01 -1.230831071734428406e-01 -1.319417506456375122e-01 -1.443980634212493896e-01 -1.237115077674388885e-02 3.989704325795173645e-02 -4.280319064855575562e-02 -4.839045926928520203e-02 4.949299991130828857e-01 1.759521812200546265e-01 -1.841104179620742798e-01 -1.575853973627090454e-01 1.324609518051147461e-01 -6.395965814590454102e-02 1.375235151499509811e-02 -6.883447617292404175e-02
4.929509013891220093e-02 6.310598552227020264e-02 -3.972431719303131104e-01 6.421024352312088013e-02 9.405706822872161865e-02 -2.383167855441570282e-02 1.401228159666061401e-01 -1.312324851751327515e-01 -6.417489796876907349e-02 -4.266087710857391357e-02 -3.273048996925354004e-01 -5.921562202274799347e-03 1.707221120595932007e-01 3.241783678531646729e-01 1.206017285585403442e-02 -1.595978885889053345e-01 4.057132899761199951e-01 -1.918367445468902588e-01 1.196712404489517212e-01 3.422376886010169983e-02 -3.262230893597006798e-03 3.014248311519622803e-01 -8.681666105985641479e-02 -5.147563759237527847e-03 1.273915767669677734e-01 -4.444621503353118896e-02 1.487251520156860352e-01 -2.571348547935485840e-01 -2.687063515186309814e-01 5.679535865783691406e-02 6.849962472915649414e-02 1.026842147111892700e-01
-5.610278248786926270e-02 -2.475267648696899414e-01 3.058884851634502411e-02 -1.801888644695281982e-01 -1.026855483651161194e-01 1.926588080823421478e-02 -1.857693940401077271e-01 7.615157216787338257e-02 -7.042455673217773438e-02 7.115399837493896484e-02 -4.627626836299896240e-01 -1.568932831287384033e-01 -1.141421869397163391e-01 1.297950148582458496e-01 1.883643679320812225e-02 -2.687473893165588379e-01 1.137051433324813843e-01 7.919500768184661865e-02 1.838705986738204956e-01 -1.698128320276737213e-02 2.256573438644409180e-01 1.428609155118465424e-02 -2.168125808238983154e-01 1.411394327878952026e-01 1.337054520845413208e-01 3.782682120800018311e-02 -1.821813881397247314e-01 -3.278268873691558838e-01 -8.401262760162353516e-02 -1.404011696577072144e-01 -2.623683810234069824e-01 -2.697868347167968750e-01
-4.941333830356597900e-02 1.512904930859804153e-02 -1.978454440832138062e-01 2.118529081344604492e-01 -1.288533955812454224e-01 -2.513507008552551270e-02 -1.323428153991699219e-01 9.481239318847656250e-02 2.723982036113739014e-01 -1.067260429263114929e-01 -1.477882564067840576e-01 2.515793740749359131e-01 7.851678878068923950e-02 3.097880780696868896e-01 -2.682485058903694153e-02 -2.967785298824310303e-01 1.827588975429534912e-01 -1.346448361873626709e-01 -7.557016611099243164e-02 -5.782936699688434601e-03 -4.513067379593849182e-02 8.658178150653839111e-02 -3.417755067348480225e-01 -7.562661170959472656e-02 2.598433755338191986e-02 3.114181756973266602e-01 -9.279886260628700256e-03 -1.169039607048034668e-01 -3.271541297435760498e-01 -1.083111092448234558e-01 -4.442744329571723938e-02 -2.939880788326263428e-01
-6.005519255995750427e-02 5.813444033265113831e-02 -8.979596197605133057e-02 9.067361801862716675e-02 1.237606033682823181e-01 7.799084484577178955e-02 1.515882015228271484e-01 -1.071874499320983887e-01 8.473049849271774292e-02 1.458238214254379272e-01 -1.549542993307113647e-01 -4.766104370355606079e-02 -4.357263818383216858e-02 5.241396278142929077e-02 -1.369250267744064331e-01 -2.179204970598220825e-01 3.864487707614898682e-01 -3.119337260723114014e-01 1.958278566598892212e-01 -2.474086731672286987e-01 -2.020860463380813599e-01 8.038261532783508301e-02 6.774958223104476929e-02 -1.440241783857345581e-01 -5.315712094306945801e-02 1.093459203839302063e-01 2.879000082612037659e-02 -4.538485407829284668e-01 -2.122343778610229492e-01 -1.909850984811782837e-01 4.637298732995986938e-02 -2.667485177516937256e-01
1.663662940263748169e-01 -3.790227696299552917e-02 -2.679903507232666016e-01 1.261850446462631226e-01 1.384932547807693481e-02 2.739688158035278320e-01 5.271858721971511841e-02 4.421379417181015015e-02 1.944611817598342896e-01 7.252016663551330566e-02 1.254092752933502197e-01 3.660639980807900429e-03 -1.358247697353363037e-01 1.323728412389755249e-01 9.898608550429344177e-03 -3.039901256561279297e-01 4.486133530735969543e-02 -8.943222463130950928e-02 -5.338174849748611450e-02 -9.892366081476211548e-02 9.122133255004882812e-02 -9.979977272450923920e-03 -3.624832332134246826e-01 -2.007087469100952148e-01 2.906759977340698242e-01 2.415688186883926392e-01 -3.121170103549957275e-01 -2.877315580844879150e-01 -1.821826100349426270e-01 -7.015717774629592896e-02 -3.579696407541632652e-03 -2.279035747051239014e-01
5.997678264975547791e-03 5.101820081472396851e-02 -3.908849358558654785e-01 2.712903544306755066e-02 1.402884721755981445e-01 7.854814827442169189e-02 -8.651137351989746094e-03 -7.147397100925445557e-02 2.489516884088516235e-01 4.412056878209114075e-02 -1.390255987644195557e-01 8.500427752733230591e-02 1.350188702344894409e-01 1.365759819746017456e-01 -1.103011071681976318e-01 -2.474965341389179230e-02 4.443137645721435547e-01 -5.613935738801956177e-02 1.697213351726531982e-01 -1.221363916993141174e-01 2.474107146263122559e-01 3.459205925464630127e-01 -1.743401773273944855e-02 2.676327228546142578e-01 2.393285036087036133e-01 6.738770008087158203e-02 1.104378178715705872e-01 -1.067846715450286865e-01 -5.303727090358734131e-02 9.106426686048507690e-02 -3.489084914326667786e-02 -2.789727449417114258e-01
1.713203638792037964e-01 3.505350276827812195e-02 -3.438648283481597900e-01 -1.828523725271224976e-01 6.309137493371963501e-02 -7.334506511688232422e-02 3.668307140469551086e-02 -2.290402054786682129e-01 1.662969589233398438e-01 -8.374883234500885010e-02 -1.041325777769088745e-01 6.851956993341445923e-02 -9.111320599913597107e-03 1.979053169488906860e-01 8.038171380758285522e-02 -1.274893730878829956e-01 1.824217438697814941e-01 -2.140160799026489258e-01 -1.008884385228157043e-01 -2.312896996736526489e-01 -1.725868880748748779e-01 1.150040626525878906e-01 -3.841181695461273193e-01 2.284730076789855957e-01 2.509636282920837402e-01 1.682903319597244263e-01 -1.165563538670539856e-01 1.101945415139198303e-01 -3.188529312610626221e-01 9.782439470291137695e-02 -1.680666506290435791e-01 -1.942789740860462189e-02
-1.689315736293792725e-01 -9.870184957981109619e-02 -1.466205567121505737e-01 -1.995797753334045410e-01 2.461651712656021118e-01 2.253517210483551025e-01 -2.644296586513519287e-01 -1.749677024781703949e-02 -5.610185489058494568e-02 -1.172285676002502441e-01 4.193088412284851074e-02 -1.800677627325057983e-01 -7.671257108449935913e-02 -1.083582080900669098e-02 -1.343909800052642822e-01 -2.366332560777664185e-01 7.803642004728317261e-02 -5.545608997344970703e-01 -8.840800821781158447e-02 -9.917266666889190674e-03 4.763584211468696594e-02 1.206497475504875183e-01 -2.729748189449310303e-01 -2.012418769299983978e-02 -7.792027294635772705e-02 7.372964173555374146e-02 -2.002068758010864258e-01 -5.874847993254661560e-02 -2.352717816829681396e-01 6.352468580007553101e-02 2.252491861581802368e-01 -9.588821977376937866e-02
-9.734482318162918091e-02 -1.362742930650711060e-01 -5.780496634542942047e-03 8.999618887901306152e-02 1.369707286357879639e-01 9.457307308912277222e-02 -1.203730851411819458e-01 -2.777535021305084229e-01 2.927420474588871002e-02 -3.378610610961914062e-01 -1.330093890428543091e-01 -5.731051415205001831e-02 -7.077807188034057617e-02 8.113987743854522705e-02 9.230142086744308472e-02 -2.551231682300567627e-01 1.024509072303771973e-01 -1.240324974060058594e-01 1.495832055807113647e-01 -1.160669475793838501e-01 6.508213281631469727e-02 -1.214238256216049194e-01 -3.133301436901092529e-01 1.300621032714843750e-02 3.505548238754272461e-01 2.212883383035659790e-01 -3.176020383834838867e-01 -1.598252058029174805e-01 -1.583353430032730103e-01 2.843138575553894043e-01 -4.182460531592369080e-02 -1.957496702671051025e-01
-3.130407333374023438e-01 4.623944684863090515e-02 -2.394519001245498657e-02 -5.420539900660514832e-02 3.956178575754165649e-02 2.961997389793395996e-01 -2.997554540634155273e-01 6.862168014049530029e-02 -1.142315566539764404e-01 3.203839063644409180e-02 9.395701438188552856e-02 1.298044919967651367e-01 1.194821745157241821e-01 1.055332124233245850e-01 -2.124298512935638428e-01 -2.011548131704330444e-01 4.101743102073669434e-01 -2.063902467489242554e-01 8.521253615617752075e-02 7.729739695787429810e-02 1.077572926878929138e-01 8.233979344367980957e-02 -2.422920763492584229e-01 -2.133533209562301636e-01 -5.602873861789703369e-02 7.097247242927551270e-02 -1.917295604944229126e-01 -2.437538653612136841e-01 -2.002986371517181396e-01 2.028127312660217285e-01 1.637992560863494873e-01 -5.109940469264984131e-02
-2.347602248191833496e-01 -4.031465575098991394e-02 -4.339447319507598877e-01 -1.471597515046596527e-02 5.912359803915023804e-02 8.287590742111206055e-02 2.216318994760513306e-02 -5.431978777050971985e-02 1.811066418886184692e-01 8.353497087955474854e-02 -1.208736561238765717e-02 -2.806300180964171886e-04 2.871409356594085693e-01 1.409827023744583130e-01 -2.377335280179977417e-01 -9.955782443284988403e-02 2.379848212003707886e-01 -1.891122907400131226e-01 -2.607119642198085785e-02 -1.256636977195739746e-01 2.812392711639404297e-01 4.281157255172729492e-01 -7.539980858564376831e-02 -1.780147477984428406e-02 2.249325215816497803e-01 -2.117954939603805542e-02 1.540175974369049072e-01 -5.183306336402893066e-02 -3.420545533299446106e-02 2.483325600624084473e-01 -1.817987114191055298e-02 -1.199175864458084106e-01
6.557799875736236572e-03 4.274880141019821167e-02 -1.557856947183609009e-01 4.744000732898712158e-02 1.904188655316829681e-02 1.948741674423217773e-01 9.125532954931259155e-02 -5.133248865604400635e-02 1.586277969181537628e-02 -2.733082696795463562e-02 -2.322499901056289673e-01 -8.384577929973602295e-03 -1.420817375183105469e-01 5.514625459909439087e-02 -1.659530401229858398e-01 -1.453325450420379639e-01 4.164646863937377930e-01 -2.254267483949661255e-01 -1.979852318763732910e-01 1.941022276878356934e-02 6.872465461492538452e-02 1.769171357154846191e-01 1.111937835812568665e-01 -2.144440859556198120e-01 5.179913640022277832e-01 5.487764999270439148e-02 4.617425147444009781e-03 -5.410905554890632629e-02 -2.758400440216064453e-01 -2.152524888515472412e-01 -3.169888257980346680e-02 -1.987453699111938477e-01
-1.989515125751495361e-02 -2.372965216636657715e-01 -3.747033178806304932e-01 -4.002598114311695099e-03 -1.131059750914573669e-01 1.294391602277755737e-01 -3.616019338369369507e-02 -1.264802515506744385e-01 -9.064334630966186523e-02 3.774206340312957764e-02 -3.557452559471130371e-01 -1.171487495303153992e-01 7.351809740066528320e-02 2.602381706237792969e-01 4.090718179941177368e-02 -3.287392556667327881e-01 1.642174273729324341e-01 -3.680327534675598145e-02 -5.309466272592544556e-03 -1.843135207891464233e-01 -2.290526404976844788e-02 -2.613964898046106100e-05 -3.210028260946273804e-02 2.446241825819015503e-01 1.106228977441787720e-01 3.366161882877349854e-02 -4.730989634990692139e-01 -1.482701152563095093e-01 -1.490163505077362061e-01 -3.492479771375656128e-02 -2.841781824827194214e-02 -1.269054859876632690e-01
-5.486121028661727905e-02 -1.739851012825965881e-02 -2.237264811992645264e-01 7.642851769924163818e-02 9.515714645385742188e-02 -4.838989302515983582e-02 -7.956558838486671448e-04 -6.961136311292648315e-02 3.162529170513153076e-01 -2.547383010387420654e-01 -8.194078505039215088e-02 2.521787881851196289e-01 7.390339393168687820e-03 1.690769046545028687e-01 2.975831925868988037e-01 -2.568408846855163574e-01 2.836524844169616699e-01 -2.644617259502410889e-01 -6.927243620157241821e-02 -1.155333369970321655e-01 -7.723644375801086426e-02 8.799204975366592407e-02 -3.673668801784515381e-01 -1.801190897822380066e-02 -4.400049895048141479e-02 3.513994812965393066e-01 3.354969248175621033e-02 -1.105354949831962585e-01 -4.043614119291305542e-02 -7.990582287311553955e-02 -7.606985419988632202e-02 -1.899081766605377197e-01
-7.627042382955551147e-02 -2.391124814748764038e-01 -5.185872316360473633e-01 -8.366729319095611572e-02 -4.284837469458580017e-02 2.019978128373622894e-02 -6.122883036732673645e-02 3.470924124121665955e-02 2.674032449722290039e-01 2.757668308913707733e-02 -6.441875547170639038e-02 6.122653931379318237e-02 3.203444182872772217e-02 2.030450403690338135e-01 1.103611811995506287e-01 -2.722884416580200195e-01 8.862536400556564331e-02 -1.016647368669509888e-01 5.499083548784255981e-02 -1.953012943267822266e-01 2.640863135457038879e-02 2.293168008327484131e-01 -4.163314402103424072e-01 -1.254020780324935913e-01 -1.333380024880170822e-02 1.764054894447326660e-01 1.183166503906250000e-01 -6.985833495855331421e-02 -1.798690408468246460e-01 -1.648051738739013672e-01 -8.545643836259841919e-02 -1.626345366239547729e-01
9.609013795852661133e-02 9.225076436996459961e-02 -1.780101656913757324e-01 -3.233799636363983154e-01 1.419954299926757812e-01 2.875608801841735840e-01 2.351266145706176758e-02 -1.220728829503059387e-01 2.248256355524063110e-01 4.071067646145820618e-02 -1.564357988536357880e-02 -2.227492779493331909e-01 -6.757432967424392700e-02 3.060738742351531982e-01 1.770044565200805664e-01 8.884546160697937012e-02 2.710109651088714600e-01 -5.140363574028015137e-01 1.033189669251441956e-01 -1.098889335989952087e-01 -9.989270567893981934e-02 1.588881611824035645e-01 -1.142865121364593506e-01 -1.250356733798980713e-01 1.670704632997512817e-01 8.524772524833679199e-02 -8.309542387723922729e-02 -1.355187147855758667e-01 2.307135611772537231e-02 3.907246142625808716e-02 1.716802082955837250e-02 -3.153498843312263489e-02
-6.238183379173278809e-02 5.334194377064704895e-02 5.322363227605819702e-02 -1.071899235248565674e-01 3.415755927562713623e-01 9.097396582365036011e-02 -1.643513329327106476e-02 7.589807361364364624e-02 -2.364417538046836853e-02 -5.356179550290107727e-02 9.763699956238269806e-03 2.143810242414474487e-01 -1.485440880060195923e-01 2.756741940975189209e-01 -1.100746095180511475e-01 -8.583600074052810669e-02 3.605966567993164062e-01 -1.992444247007369995e-01 2.742934226989746094e-01 -7.184390723705291748e-02 2.055871933698654175e-01 2.067535817623138428e-01 -3.386636078357696533e-01 -2.393320947885513306e-01 -6.154348701238632202e-02 1.549586206674575806e-01 4.495386779308319092e-02 -3.231532275676727295e-01 -1.201560720801353455e-01 3.197231888771057129e-02 -7.910673320293426514e-02 -1.336138844490051270e-01
-1.754455864429473877e-01 1.042756736278533936e-01 -9.497292339801788330e-02 -2.149694263935089111e-01 2.498162090778350830e-01 2.733718752861022949e-01 -1.025537252426147461e-01 2.522233501076698303e-02 -8.385950326919555664e-02 -3.151074424386024475e-02 6.841029971837997437e-02 2.599743902683258057e-01 4.632419720292091370e-02 1.354434341192245483e-01 -2.371429502964019775e-01 -2.625144422054290771e-01 4.046180546283721924e-01 -2.070731967687606812e-01 1.232954785227775574e-01 2.853762824088335037e-03 1.905946731567382812e-01 8.559875935316085815e-02 -3.168461620807647705e-01 -1.880796849727630615e-01 -4.333032667636871338e-02 1.414443850517272949e-01 -1.542000174522399902e-01 -1.907121986150741577e-01 -1.724279373884201050e-01 -9.643827565014362335e-03 1.152702867984771729e-01 -5.018146708607673645e-02
-2.558913230895996094e-01 -9.788133949041366577e-02 -7.210896164178848267e-02 -7.426096498966217041e-02 5.698438733816146851e-02 2.110994160175323486e-01 -3.204373717308044434e-01 8.803036063909530640e-02 -8.914723992347717285e-03 2.274934435263276100e-03 8.251576870679855347e-02 1.395649760961532593e-01 2.331376634538173676e-02 6.335226446390151978e-02 -1.383556276559829712e-01 -1.480286717414855957e-01 3.514753878116607666e-01 -8.749830722808837891e-02 1.360770612955093384e-01 -4.362142458558082581e-02 1.877260059118270874e-01 1.836272925138473511e-01 -2.728742361068725586e-01 -3.575954735279083252e-01 2.041075751185417175e-02 1.881836354732513428e-01 -1.897398084402084351e-01 -1.611111313104629517e-01 -3.407900333404541016e-01 2.847876213490962982e-02 2.124517410993576050e-01 -3.497469797730445862e-02
2.421897798776626587e-01 -1.071966141462326050e-01 -2.653759904205799103e-02 -2.102030366659164429e-01 2.389524430036544800e-01 2.030387371778488159e-01 -2.012681961059570312e-01 2.093581855297088623e-01 -3.292729705572128296e-02 -6.577369756996631622e-03 -1.586058586835861206e-01 2.095130532979965210e-01 -3.191014826297760010e-01 1.119027286767959595e-01 -5.641883239150047302e-02 -2.257058955729007721e-02 3.685256540775299072e-01 -7.685508579015731812e-02 -4.253467544913291931e-02 -2.013655602931976318e-01 1.355607248842716217e-02 7.428418844938278198e-02 -2.176087796688079834e-01 -3.402664884924888611e-02 8.375103026628494263e-02 -1.140187028795480728e-03 -1.517232805490493774e-01 -2.761699855327606201e-01 -2.973872721195220947e-01 5.241616070270538330e-02 -2.058932334184646606e-01 -1.894962936639785767e-01
6.676445156335830688e-02 -6.289184838533401489e-02 -2.430729120969772339e-01 4.128836095333099365e-02 1.062430664896965027e-01 1.680237613618373871e-02 -2.019719965755939484e-02 -1.159973666071891785e-01 1.184509322047233582e-01 3.938972949981689453e-02 -3.440166711807250977e-01 3.426472842693328857e-02 1.300656348466873169e-01 1.711894422769546509e-01 -3.295261412858963013e-02 -1.232686787843704224e-01 1.508894562721252441e-01 -2.216098308563232422e-01 1.460311710834503174e-01 -1.071343496441841125e-01 5.748243629932403564e-02 4.579593539237976074e-01 -1.480366289615631104e-01 2.104138284921646118e-01 1.459445655345916748e-01 1.323894560337066650e-01 2.850612401962280273e-01 -2.443253993988037109e-01 -3.332593739032745361e-01 -1.362458169460296631e-01 1.050647124648094177e-01 -5.840397998690605164e-02
-3.228880092501640320e-02 2.699260711669921875e-01 2.809390611946582794e-02 -1.329164206981658936e-01 -6.484688073396682739e-02 2.710577547550201416e-01 -2.105217128992080688e-01 -3.704023733735084534e-02 -1.733649224042892456e-01 -9.760946035385131836e-03 -1.146859228610992432e-01 -2.953713946044445038e-02 -7.368997670710086823e-03 1.298744976520538330e-01 -5.268167704343795776e-02 -2.608812451362609863e-01 2.785735428333282471e-01 -4.782853648066520691e-02 3.239184319972991943e-01 -1.819943785667419434e-01 1.850581169128417969e-01 1.453245338052511215e-02 -2.233967185020446777e-01 -9.856847673654556274e-02 -3.690747544169425964e-02 4.319299459457397461e-01 -1.643688976764678955e-01 -1.871195435523986816e-01 -1.074371635913848877e-01 2.029663324356079102e-01 1.818315386772155762e-01 -6.758517771959304810e-02
-2.273537777364253998e-02 -3.001948632299900055e-02 -2.557506263256072998e-01 1.549975723028182983e-01 1.487012803554534912e-01 9.884885698556900024e-02 -1.296048760414123535e-01 -4.326700046658515930e-02 3.669511154294013977e-02 2.770177461206912994e-02 -6.766758859157562256e-02 1.940343230962753296e-01 1.959140598773956299e-01 6.504744291305541992e-02 -2.149209827184677124e-01 -1.945697665214538574e-01 4.504365622997283936e-01 -4.962906986474990845e-02 4.767237231135368347e-02 -1.826663315296173096e-01 1.052254363894462585e-01 4.771585166454315186e-01 2.893569506704807281e-02 8.146126568317413330e-02 9.338615089654922485e-02 1.866232901811599731e-01 1.755127012729644775e-01 -6.198532134294509888e-02 -2.762510180473327637e-01 1.858136355876922607e-01 8.771528303623199463e-02 -6.032972782850265503e-02
2.588115073740482330e-02 1.212089061737060547e-01 -1.140568256378173828e-01 1.747969537973403931e-02 2.837923914194107056e-02 2.831214852631092072e-02 -2.714060544967651367e-01 -8.686798624694347382e-03 -7.875348627567291260e-02 -6.428954005241394043e-02 1.057173684239387512e-01 -3.373750746250152588e-01 -2.355161756277084351e-01 1.466776132583618164e-01 -1.460785865783691406e-01 -2.302943021059036255e-01 2.665233314037322998e-01 1.077661886811256409e-01 1.041542273014783859e-02 -8.477391675114631653e-03 -1.945163458585739136e-01 3.491775095462799072e-01 -3.459356427192687988e-01 2.321473881602287292e-02 3.048280179500579834e-01 8.162733167409896851e-02 -2.916252017021179199e-01 -1.973744928836822510e-01 -1.239098757505416870e-01 -6.362809240818023682e-02 -5.906445533037185669e-02 3.763621440157294273e-03
1.123834308236837387e-02 1.281024217605590820e-01 -2.963832020759582520e-01 -1.759601384401321411e-01 1.648909002542495728e-01 1.941313594579696655e-01 1.449233740568161011e-01 -2.365238517522811890e-01 -1.682762242853641510e-02 4.996162652969360352e-02 1.408448256552219391e-02 -5.319682508707046509e-02 -9.990132600069046021e-02 3.031827807426452637e-01 1.914325207471847534e-01 -1.330876499414443970e-01 1.336557865142822266e-01 -4.166569411754608154e-01 -7.120383530855178833e-02 4.314264655113220215e-02 1.216691080480813980e-02 1.299849301576614380e-01 -3.680635988712310791e-01 2.457023225724697113e-02 1.256664991378784180e-01 1.243976652622222900e-01 9.632978588342666626e-02 -1.185096427798271179e-01 -1.238189339637756348e-01 7.648229598999023438e-02 -2.065858691930770874e-01 -3.013370335102081299e-01
-1.448334902524948120e-01 2.736875787377357483e-02 -2.740877568721771240e-01 3.128020167350769043e-01 7.203297317028045654e-02 -2.104067802429199219e-01 -1.428746581077575684e-01 -1.152644902467727661e-01 1.926592588424682617e-01 -1.144375279545783997e-01 -6.162105128169059753e-03 4.634335637092590332e-02 -1.129859760403633118e-01 1.679866313934326172e-01 5.404377728700637817e-02 -1.526620984077453613e-01 1.695511788129806519e-01 -2.866116762161254883e-01 2.896541729569435120e-02 -6.182549893856048584e-02 -2.444509789347648621e-02 6.595879048109054565e-02 -3.796238303184509277e-01 -2.042969316244125366e-01 2.605452947318553925e-02 3.203608393669128418e-01 -6.422727555036544800e-02 -2.325958944857120514e-02 -2.009551674127578735e-01 -1.378085464239120483e-01 -3.284138739109039307e-01 -1.448255777359008789e-01
-1.211952269077301025e-01 -2.610700950026512146e-02 -2.770225107669830322e-01 6.853093206882476807e-02 1.600491553544998169e-01 1.152998283505439758e-01 -8.641213178634643555e-02 -1.635636985301971436e-01 1.853118389844894409e-01 -5.296983197331428528e-02 -1.289963424205780029e-01 5.687560141086578369e-02 1.950615495443344116e-01 1.526459008455276489e-01 -4.063261151313781738e-01 -1.242904514074325562e-01 1.682448238134384155e-01 -2.161953598260879517e-01 -3.377197682857513428e-01 -1.077764630317687988e-01 5.258168280124664307e-02 4.092383757233619690e-02 1.491205673664808273e-02 2.728644907474517822e-01 2.402288913726806641e-01 1.877420395612716675e-01 -8.200306445360183716e-02 -2.582503557205200195e-01 -1.735360473394393921e-01 -1.127712056040763855e-01 8.715097606182098389e-02 -1.857584565877914429e-01
-1.348325908184051514e-01 -2.800554931163787842e-01 -2.899479866027832031e-01 9.737093746662139893e-02 -2.955319127067923546e-03 7.115601748228073120e-02 -4.599026441574096680e-01 1.232999339699745178e-01 -4.356761649250984192e-02 -7.167957723140716553e-03 2.334640473127365112e-01 -1.740401238203048706e-01 1.135557368397712708e-01 -1.092156022787094116e-01 -2.392537891864776611e-03 1.271910220384597778e-01 3.091966509819030762e-01 -3.711163625121116638e-02 5.812893062829971313e-02 3.371849283576011658e-02 -1.041432470083236694e-02 1.896446049213409424e-01 -2.268772721290588379e-01 2.979755587875843048e-02 3.465790674090385437e-02 1.898675262928009033e-01 9.920763969421386719e-02 -1.782536506652832031e-01 -3.782344460487365723e-01 8.347639441490173340e-02 -1.601988226175308228e-01 -7.622754573822021484e-02
-5.334815010428428650e-02 5.811288580298423767e-02 9.749705344438552856e-02 -1.877043843269348145e-01 -1.024858430027961731e-01 5.924522131681442261e-02 -1.190432440489530563e-02 -1.202034130692481995e-01 7.628606259822845459e-02 -2.396637201309204102e-01 6.987915188074111938e-02 1.545685976743698120e-01 -2.055773884057998657e-01 1.009108796715736389e-01 7.810156792402267456e-03 -4.389544725418090820e-01 1.392125636339187622e-01 -3.772240877151489258e-02 -3.256925567984580994e-02 -9.278657287359237671e-02 2.630540728569030762e-01 2.882195115089416504e-01 -1.417915970087051392e-01 2.738905847072601318e-01 2.728852927684783936e-01 1.064186468720436096e-01 4.475047346204519272e-03 -3.617618083953857422e-01 2.972685033455491066e-03 2.571578919887542725e-01 2.300168201327323914e-02 -1.483280956745147705e-01
-1.135342661291360855e-02 -1.593060344457626343e-01 -7.352605462074279785e-02 7.828691601753234863e-02 1.688923686742782593e-01 1.633476465940475464e-01 -8.077334612607955933e-02 -9.372822195291519165e-02 -2.582256309688091278e-02 -1.777433305978775024e-01 -7.655674219131469727e-02 -1.384712457656860352e-01 -3.052784129977226257e-02 1.220083609223365784e-01 -1.213643401861190796e-01 -9.569600224494934082e-02 3.402037620544433594e-01 -2.877435684204101562e-01 -3.277871012687683105e-01 1.130769923329353333e-01 -9.881319105625152588e-02 -2.389429211616516113e-01 -3.661260902881622314e-01 1.147114709019660950e-01 2.445281893014907837e-01 3.964197039604187012e-01 -6.889754533767700195e-02 5.728367716073989868e-03 -1.109886169433593750e-01 6.043703109025955200e-02 5.836361646652221680e-02 -1.466673463582992554e-01
6.690303981304168701e-02 6.895786523818969727e-02 -3.298952579498291016e-01 2.023034244775772095e-01 1.293411999940872192e-01 1.258596777915954590e-01 -1.152098551392555237e-01 -5.754565447568893433e-02 5.325799807906150818e-02 7.519799750298261642e-03 -2.289831936359405518e-01 5.062903463840484619e-02 1.070377230644226074e-01 4.442306607961654663e-02 -1.243212521076202393e-01 -1.982264667749404907e-01 3.851535022258758545e-01 -3.135979473590850830e-01 1.232333406805992126e-01 -8.322240412235260010e-02 1.860315799713134766e-01 3.722715973854064941e-01 1.830860972404479980e-02 1.763454675674438477e-01 1.265253871679306030e-01 -4.728790838271379471e-03 1.196979954838752747e-01 -1.465381234884262085e-01 -3.579202890396118164e-01 1.809317618608474731e-02 -1.021999567747116089e-01 -4.061864316463470459e-02
-1.040550228208303452e-02 6.031155213713645935e-02 -1.234938502311706543e-01 -2.604742050170898438e-01 1.859822422266006470e-01 3.533443808555603027e-01 9.771419316530227661e-02 2.716977708041667938e-02 -1.289733481826260686e-04 1.643557399511337280e-01 -6.296089291572570801e-02 -7.808405160903930664e-02 -1.491433125920593739e-03 2.532312273979187012e-02 -1.721867322921752930e-01 4.807487875223159790e-02 2.073450535535812378e-01 -4.044221341609954834e-01 1.075493097305297852e-01 -5.547307431697845459e-02 1.034857518970966339e-02 1.225963383913040161e-01 -1.762079447507858276e-01 -1.855440586805343628e-01 2.240075618028640747e-01 2.504669129848480225e-01 2.676261067390441895e-01 -2.893835008144378662e-01 -2.182254493236541748e-01 -1.304668188095092773e-01 -2.396794222295284271e-02 -1.960812509059906006e-01
-3.428953140974044800e-02 -2.266015484929084778e-02 -4.060578942298889160e-01 1.025177687406539917e-01 5.359401181340217590e-02 -1.757944002747535706e-02 1.001386642456054688e-01 -1.652441471815109253e-01 7.445699721574783325e-02 4.364315792918205261e-02 -2.265238463878631592e-01 -6.083542481064796448e-02 1.621184498071670532e-01 2.151456028223037720e-01 -6.504185497760772705e-02 -1.331156045198440552e-01 3.511366546154022217e-01 -2.916117906570434570e-01 -6.428413838148117065e-02 -6.623561680316925049e-02 -4.118648171424865723e-02 3.891118466854095459e-01 1.155163347721099854e-02 3.102686814963817596e-02 2.296634614467620850e-01 8.810042589902877808e-02 1.325575858354568481e-01 -1.251934766769409180e-01 -3.507753610610961914e-01 5.039594694972038269e-02 2.712432108819484711e-02 -1.851895004510879517e-01
-7.066601887345314026e-03 -2.517710626125335693e-01 7.463235408067703247e-02 -5.788445100188255310e-02 -1.361870579421520233e-02 2.270782291889190674e-01 -3.927714005112648010e-02 8.610232919454574585e-02 -1.545354127883911133e-01 -3.560729920864105225e-01 -3.467364981770515442e-02 -8.366085588932037354e-02 1.613063551485538483e-02 1.502195447683334351e-01 -4.089997336268424988e-02 -1.798543035984039307e-01 4.841098487377166748e-01 -5.841450765728950500e-02 -3.848133981227874756e-02 -2.241784334182739258e-01 8.033857494592666626e-02 6.083194538950920105e-02 -1.618727594614028931e-01 -2.011562734842300415e-01 3.706791400909423828e-01 2.824189960956573486e-01 -1.322635449469089508e-02 8.759309351444244385e-02 -2.093154564499855042e-02 3.174006193876266479e-02 2.106077075004577637e-01 -1.186273321509361267e-01
-1.418766379356384277e-01 -1.265261769294738770e-01 -1.065585762262344360e-01 -3.469143062829971313e-02 -4.879736807197332382e-03 1.052251011133193970e-01 -1.127973850816488266e-02 7.333726435899734497e-02 6.273284554481506348e-02 1.038259826600551605e-02 5.627552419900894165e-02 -3.582744896411895752e-01 -2.157576978206634521e-01 1.344612240791320801e-01 -1.236376687884330750e-01 -2.674535214900970459e-01 1.879067867994308472e-01 -1.000207141041755676e-01 -4.878943040966987610e-02 -5.982875823974609375e-02 -1.908612549304962158e-01 3.554889261722564697e-01 -4.468945264816284180e-01 1.177429109811782837e-01 3.321731388568878174e-01 1.140524297952651978e-01 -1.983337849378585815e-01 -1.854764521121978760e-01 8.383601903915405273e-02 2.500638738274574280e-02 -7.785434275865554810e-02 -9.607889503240585327e-02
-2.251997590065002441e-01 1.941311657428741455e-01 -8.852977771311998367e-05 -2.194530963897705078e-01 2.308584898710250854e-01 -3.407549485564231873e-02 -8.102909475564956665e-02 -2.524533192627131939e-04 -4.814771562814712524e-02 8.211620151996612549e-02 1.633546501398086548e-01 2.019082009792327881e-01 2.149290032684803009e-02 2.239035964012145996e-01 -7.437641918659210205e-02 -6.231066212058067322e-02 4.349192380905151367e-01 -2.678180932998657227e-01 2.831935584545135498e-01 -1.111784353852272034e-01 1.439789831638336182e-01 2.187375873327255249e-01 -3.227088749408721924e-01 -1.935478597879409790e-01 5.088152736425399780e-02 -9.393694810569286346e-03 -1.105712205171585083e-01 -1.888473182916641235e-01 -2.170644104480743408e-01 3.605944290757179260e-02 -1.255015004426240921e-02 -5.598141998052597046e-02
-1.816063821315765381e-01 -2.186760604381561279e-01 -2.765047252178192139e-01 -1.060800850391387939e-01 1.682708263397216797e-01 -1.729864627122879028e-01 -1.196142435073852539e-01 2.010658979415893555e-01 5.880080536007881165e-02 1.818961799144744873e-01 -6.163770332932472229e-02 -1.435509771108627319e-01 -5.938614252954721451e-03 6.462379544973373413e-02 1.448812186717987061e-01 1.508249938488006592e-01 4.093801379203796387e-01 -2.564924359321594238e-01 3.771544247865676880e-02 -5.138749629259109497e-02 1.513892561197280884e-01 5.458603799343109131e-02 -1.188730075955390930e-01 1.568786203861236572e-01 -9.571879357099533081e-02 4.705679789185523987e-02 -5.055094882845878601e-02 -2.652890980243682861e-01 -1.611444652080535889e-01 2.183105200529098511e-01 1.468567997217178345e-01 -3.578124940395355225e-01
1.298197060823440552e-01 -2.135469764471054077e-01 -2.639192938804626465e-01 8.673034608364105225e-02 -1.529215723276138306e-01 4.778616130352020264e-02 -6.655386835336685181e-02 -3.570381104946136475e-01 -2.761174179613590240e-02 -1.047960817813873291e-01 -1.328001320362091064e-01 -7.501313090324401855e-02 7.835687696933746338e-02 1.982165277004241943e-01 -1.881845593452453613e-01 -3.675993978977203369e-01 1.697136759757995605e-01 -8.593021333217620850e-02 -1.265290528535842896e-01 6.953261792659759521e-02 -1.585805416107177734e-01 1.346323490142822266e-01 -1.178383752703666687e-01 3.178160265088081360e-02 3.757740855216979980e-01 2.363293617963790894e-01 1.848232597112655640e-01 -2.052297592163085938e-01 -1.583478599786758423e-01 -1.187494024634361267e-01 -1.030193045735359192e-01 -1.161429882049560547e-01
1.167969964444637299e-02 -4.176326468586921692e-02 6.639083474874496460e-02 3.858993586618453264e-04 5.232218187302350998e-03 1.101403236389160156e-01 -1.437588036060333252e-01 -1.174152046442031860e-01 -5.340689048171043396e-02 -1.619129776954650879e-01 -3.363520372658967972e-03 -1.952380836009979248e-01 -4.040703549981117249e-02 1.341864466667175293e-01 -1.111655458807945251e-01 -4.807461798191070557e-01 1.611348986625671387e-01 -1.964920014142990112e-02 -1.412379741668701172e-01 -1.510739028453826904e-01 8.479054085910320282e-03 9.510311484336853027e-02 -1.011745855212211609e-01 1.528699398040771484e-01 4.996781051158905029e-01 2.953130304813385010e-01 -1.778471618890762329e-01 -2.504423558712005615e-01 5.338789895176887512e-02 3.140231966972351074e-02 -8.051755279302597046e-02 -2.517684996128082275e-01
-1.585877835750579834e-01 -3.458097204566001892e-02 -2.506159842014312744e-01 1.016679182648658752e-01 -3.597019240260124207e-02 1.932203322649002075e-01 2.013649195432662964e-01 5.267396569252014160e-02 -6.088125705718994141e-02 5.215001478791236877e-02 -2.446978390216827393e-01 6.803592294454574585e-02 1.433580275624990463e-02 8.290868997573852539e-02 -2.504607141017913818e-01 2.340319901704788208e-01 2.176100909709930420e-01 -3.681028783321380615e-01 1.487750560045242310e-01 1.922717392444610596e-01 -4.606472328305244446e-02 1.173268854618072510e-01 -1.759249567985534668e-01 -6.559717655181884766e-02 4.350114762783050537e-01 1.285612583160400391e-01 7.217965275049209595e-02 -1.661655306816101074e-01 -4.390292987227439880e-02 1.796892434358596802e-01 -3.614044189453125000e-02 -2.363128364086151123e-01
-1.371360719203948975e-01 2.026286162436008453e-02 7.190313935279846191e-02 -1.277512460947036743e-01 2.821255922317504883e-01 5.083401873707771301e-02 -1.840085834264755249e-01 -6.604468822479248047e-02 -7.998844981193542480e-02 1.169402822852134705e-01 -1.153698265552520752e-01 2.666382491588592529e-01 -1.577479094266891479e-01 2.867726087570190430e-01 -1.016842648386955261e-01 -1.044305637478828430e-01 2.597527801990509033e-01 -2.298936247825622559e-01 2.310891449451446533e-01 -9.753242880105972290e-02 1.411818712949752808e-01 2.602727413177490234e-01 -2.501505613327026367e-01 -2.804329693317413330e-01 -8.564655669033527374e-03 2.147001177072525024e-01 6.892865989357233047e-03 -2.645208239555358887e-01 -1.086079180240631104e-01 2.310499995946884155e-01 -1.006760448217391968e-01 4.910906031727790833e-02
-1.943813562393188477e-01 -1.113003492355346680e-01 -2.265283316373825073e-01 7.617857307195663452e-02 1.008546575903892517e-01 -1.894432008266448975e-01 1.042879745364189148e-01 -3.913537412881851196e-02 2.692422866821289062e-01 -1.040776968002319336e-01 -1.516739428043365479e-01 9.829016774892807007e-02 1.610824465751647949e-01 3.338961005210876465e-01 9.783484786748886108e-02 -1.511640995740890503e-01 1.541415154933929443e-01 -2.370691746473312378e-01 -1.011627987027168274e-01 -1.430673301219940186e-01 -7.130949292331933975e-03 1.440472602844238281e-01 -3.716435432434082031e-01 -1.906968504190444946e-01 9.026263654232025146e-02 3.250600695610046387e-01 -1.571364551782608032e-01 -6.331816315650939941e-02 -9.789593517780303955e-02 -1.862406283617019653e-01 -1.593741029500961304e-01 -1.739711612462997437e-01
-2.611477077007293701e-01 -3.153751492500305176e-01 1.001115590333938599e-01 1.406456436961889267e-02 1.380690187215805054e-01 -1.511309891939163208e-01 -8.886145800352096558e-02 -5.452143400907516479e-02 2.998100826516747475e-03 3.999537229537963867e-02 -1.177080720663070679e-01 -1.116538196802139282e-01 2.441065572202205658e-02 4.351700469851493835e-02 1.451107412576675415e-01 7.929591089487075806e-02 3.279336988925933838e-01 -8.023438602685928345e-02 -1.436610966920852661e-01 -2.317778319120407104e-01 4.426059778779745102e-03 3.259665966033935547e-01 -2.453423589468002319e-01 2.014634311199188232e-01 -3.138426691293716431e-02 -2.717102505266666412e-02 -2.408338338136672974e-01 -4.145334064960479736e-01 -1.264461576938629150e-01 -6.876377388834953308e-03 1.208887249231338501e-01 -2.323332279920578003e-01
-1.387624144554138184e-01 1.054863631725311279e-02 -1.553015857934951782e-01 -7.929806411266326904e-02 1.154048293828964233e-01 9.564708173274993896e-02 2.645500702783465385e-03 -2.009084522724151611e-01 1.326108425855636597e-01 1.689895093441009521e-01 2.831738255918025970e-02 -1.340232640504837036e-01 -1.991919279098510742e-01 3.596503436565399170e-01 1.196209490299224854e-01 -6.573642790317535400e-02 2.587952017784118652e-01 -3.563622832298278809e-01 4.490632936358451843e-02 3.940356150269508362e-02 -1.546604372560977936e-02 -7.873013615608215332e-02 -2.257454693317413330e-01 2.110150605440139771e-01 1.876577883958816528e-01 1.728299260139465332e-01 2.562457323074340820e-01 -2.224186062812805176e-01 -8.254801481962203979e-02 1.663943082094192505e-01 -2.907281816005706787e-01 -1.900521218776702881e-01
1.542928963899612427e-01 -3.139585852622985840e-01 -3.830804526805877686e-01 -4.729247465729713440e-02 -1.264274492859840393e-02 7.878620177507400513e-02 -1.887259334325790405e-01 -2.148652523756027222e-01 3.915335610508918762e-02 7.115671038627624512e-02 -2.568479180335998535e-01 1.217934936285018921e-01 -2.227385342121124268e-01 -2.947117947041988373e-02 1.597185134887695312e-01 -2.008285522460937500e-01 2.516224980354309082e-01 -2.785702943801879883e-01 5.924105271697044373e-02 -1.145120710134506226e-01 -7.747942209243774414e-02 2.921472862362861633e-02 1.280812323093414307e-01 -4.432117566466331482e-02 4.813196137547492981e-02 2.286288738250732422e-01 1.531789172440767288e-02 -1.383039355278015137e-01 -3.569753766059875488e-01 1.439694613218307495e-01 -3.216243907809257507e-02 -1.756528764963150024e-01
4.667909070849418640e-02 1.428246218711137772e-02 -2.781289219856262207e-01 8.624849468469619751e-02 1.861050426959991455e-01 1.344885677099227905e-01 -9.045524150133132935e-02 -1.747959405183792114e-01 1.822955757379531860e-01 -2.081215567886829376e-02 3.407860174775123596e-02 -2.320188283920288086e-02 -5.999716743826866150e-02 3.680827915668487549e-01 1.492403745651245117e-01 -2.196002453565597534e-01 4.124703258275985718e-02 -2.018947452306747437e-01 3.989167511463165283e-02 1.876904815435409546e-01 -1.280509773641824722e-02 -1.538615394383668900e-02 -3.697121441364288330e-01 -4.542671516537666321e-02 2.324832081794738770e-01 2.799119055271148682e-01 2.463398873805999756e-01 -1.292506456375122070e-01 -2.594926357269287109e-01 9.683642536401748657e-03 6.069336086511611938e-02 -2.776386737823486328e-01
-2.723803222179412842e-01 -3.078221110627055168e-03 -8.825221098959445953e-03 -1.522149443626403809e-01 4.745266586542129517e-02 9.042183309793472290e-02 -1.576089709997177124e-01 -4.141243547201156616e-02 -1.856138557195663452e-01 -1.108685657382011414e-01 -9.320404380559921265e-02 -4.178003221750259399e-02 -2.184694856405258179e-01 -7.925669848918914795e-02 -1.281971335411071777e-01 -3.955553174018859863e-01 9.432090818881988525e-02 -2.486823350191116333e-01 -4.919077828526496887e-02 -2.163550108671188354e-01 -4.464443773031234741e-02 1.304253190755844116e-02 -2.287804335355758667e-01 6.596566736698150635e-02 4.169967174530029297e-01 2.722176015377044678e-01 -2.693226933479309082e-01 -1.796543747186660767e-01 -9.086832404136657715e-02 3.929119557142257690e-02 -6.019028648734092712e-02 -1.908828318119049072e-01
-8.064053952693939209e-02 -1.332836151123046875e-01 -5.290348082780838013e-02 4.270020499825477600e-02 1.086084023118019104e-01 1.554713547229766846e-01 -1.148496195673942566e-01 -9.832316078245639801e-03 -4.173980653285980225e-02 -1.640697419643402100e-01 2.706504762172698975e-01 3.094690442085266113e-01 7.337328791618347168e-02 2.595619559288024902e-01 -1.897964328527450562e-01 -3.716656863689422607e-01 2.450828105211257935e-01 3.335742279887199402e-02 2.623868584632873535e-01 -7.439980283379554749e-03 1.733033359050750732e-01 3.400487303733825684e-01 -2.813749909400939941e-01 -6.528112292289733887e-02 1.955154910683631897e-02 2.667775750160217285e-01 3.962342813611030579e-02 -7.471063733100891113e-02 -1.667805761098861694e-01 5.271128565073013306e-02 -4.718198999762535095e-02 8.094762265682220459e-02
1.230769790709018707e-02 1.899034678936004639e-01 -1.818148195743560791e-01 4.039288684725761414e-02 -1.347905546426773071e-01 -7.916297763586044312e-02 -3.498404920101165771e-01 -8.236926048994064331e-02 6.074589118361473083e-02 -6.424038112163543701e-02 -1.703316569328308105e-01 -1.764274090528488159e-01 -3.525966405868530273e-02 3.091213665902614594e-02 1.864918470382690430e-01 -2.309643104672431946e-02 1.114364638924598694e-01 -2.055053561925888062e-01 -8.284784108400344849e-02 -1.023589912801980972e-02 1.195910125970840454e-01 -9.305565804243087769e-02 -1.613781042397022247e-02 -1.660907268524169922e-01 1.592771857976913452e-01 3.566849231719970703e-01 -9.784463793039321899e-02 -5.694320797920227051e-01 1.672560349106788635e-02 -2.050811499357223511e-01 6.330348551273345947e-02 1.575707793235778809e-01
-2.268437892198562622e-01 8.702192455530166626e-02 8.104754239320755005e-02 -1.063307374715805054e-01 -4.417075216770172119e-02 2.723954617977142334e-01 -3.584397733211517334e-01 4.648864269256591797e-02 -1.226895209401845932e-02 -2.750891149044036865e-01 -1.701503619551658630e-02 1.108949482440948486e-01 1.796072907745838165e-02 1.575246453285217285e-02 -2.314876616001129150e-01 -2.031342089176177979e-01 3.760257065296173096e-01 -7.461637258529663086e-02 2.400510758161544800e-01 -8.585915714502334595e-02 1.831370294094085693e-01 9.673099219799041748e-02 -2.871864736080169678e-01 -9.194883704185485840e-02 2.917060814797878265e-02 1.672674119472503662e-01 -1.913217306137084961e-01 -1.664476543664932251e-01 -2.591322958469390869e-01 -9.308476001024246216e-02 1.164746135473251343e-01 -6.454641371965408325e-02
-8.696303516626358032e-02 -3.315328061580657959e-02 -6.078644841909408569e-02 -1.544986963272094727e-01 7.714653760194778442e-02 1.582586020231246948e-01 -1.362405121326446533e-01 -2.541713118553161621e-01 1.518295556306838989e-01 1.176901534199714661e-02 -3.110710382461547852e-01 6.009988114237785339e-02 -7.460038363933563232e-02 -2.106119245290756226e-01 -3.831864520907402039e-02 -1.131274402141571045e-01 3.085335791110992432e-01 -3.604516386985778809e-01 9.116331487894058228e-02 8.750019967555999756e-02 5.822955816984176636e-02 -8.583126962184906006e-02 4.590260982513427734e-02 -5.889756232500076294e-02 -7.358182221651077271e-02 4.072592556476593018e-01 1.565184146165847778e-01 -1.554466187953948975e-01 -2.303803712129592896e-01 1.058778259903192520e-02 -1.884988695383071899e-02 -3.618800044059753418e-01
-8.470448851585388184e-02 -3.151113390922546387e-01 -2.823046147823333740e-01 -2.323094755411148071e-02 5.290159955620765686e-02 1.635108590126037598e-01 1.601202040910720825e-02 7.665029168128967285e-02 9.776657819747924805e-02 -1.456511393189430237e-02 4.694016277790069580e-02 4.458451643586158752e-02 -8.491075038909912109e-02 -4.656410776078701019e-03 3.530173301696777344e-01 -8.875785768032073975e-02 4.868255257606506348e-01 -2.306327223777770996e-01 5.974667519330978394e-02 3.367747180163860321e-03 1.063500121235847473e-01 1.325837057083845139e-02 1.401222497224807739e-01 -1.746929436922073364e-01 -9.790289402008056641e-02 9.035197645425796509e-02 -1.085959523916244507e-01 -3.956978619098663330e-01 -2.168689817190170288e-01 1.148165017366409302e-01 5.242212489247322083e-02 -1.394460946321487427e-01
-9.983860701322555542e-02 -6.865044590085744858e-03 -9.801452606916427612e-02 6.545716524124145508e-02 5.689354613423347473e-02 -1.824678331613540649e-01 -8.199329674243927002e-02 -1.222404837608337402e-01 2.887367606163024902e-01 -1.532355993986129761e-01 -1.439857929944992065e-01 1.785693466663360596e-01 1.014496460556983948e-01 3.260855972766876221e-01 2.416889667510986328e-01 -2.857632637023925781e-01 1.570458859205245972e-01 -1.803781837224960327e-01 6.672082096338272095e-02 -1.569999456405639648e-01 -5.166123062372207642e-02 1.172794252634048462e-01 -3.157008290290832520e-01 -1.809362769126892090e-01 7.744850963354110718e-02 2.903257608413696289e-01 -2.575026638805866241e-02 -1.949281841516494751e-01 -2.978403866291046143e-01 -1.098368391394615173e-01 -1.894057095050811768e-01 -3.171832859516143799e-02
-1.671230643987655640e-01 -1.082121580839157104e-01 9.707148419693112373e-04 -3.747624903917312622e-02 -1.031048446893692017e-01 -5.868789181113243103e-02 5.369083210825920105e-02 1.742636114358901978e-01 -6.660892069339752197e-02 5.968247540295124054e-03 -3.874125331640243530e-02 -1.810758858919143677e-01 -4.156769439578056335e-02 9.953476488590240479e-02 7.704040408134460449e-02 -1.732540428638458252e-01 1.145875081419944763e-01 -5.453731864690780640e-03 1.585332304239273071e-01 -1.607135236263275146e-01 2.586447596549987793e-01 1.798548400402069092e-01 -2.613772153854370117e-01 -2.011959105730056763e-01 2.754589915275573730e-01 -5.463175848126411438e-02 -2.829778194427490234e-01 -4.406719207763671875e-01 -2.858535051345825195e-01 3.153953552246093750e-01 8.958861976861953735e-02 1.037930101156234741e-01
-8.316367864608764648e-02 -1.091172769665718079e-01 1.221638172864913940e-01 -1.564849615097045898e-01 3.939975202083587646e-01 -1.037449613213539124e-01 -1.607917100191116333e-01 1.236726418137550354e-01 -1.449541598558425903e-01 1.524052862077951431e-02 -1.102389097213745117e-01 1.964178495109081268e-02 -2.389423996210098267e-01 4.478123486042022705e-01 -2.339237332344055176e-01 -2.275892347097396851e-02 2.328087240457534790e-01 -1.717303097248077393e-01 7.602991908788681030e-02 -1.473135799169540405e-01 -3.494115918874740601e-02 1.994692385196685791e-01 -3.029027581214904785e-01 -1.189577043987810612e-03 -7.388588506728410721e-03 2.243156880140304565e-01 4.322773218154907227e-02 -1.119606345891952515e-01 -2.421117275953292847e-01 -1.771897450089454651e-02 -9.900997579097747803e-02 -1.025924384593963623e-01
-2.939964085817337036e-02 -1.415516734123229980e-01 4.036553204059600830e-02 -1.963182091712951660e-01 1.806941032409667969e-01 2.509812116622924805e-01 -2.211445122957229614e-01 -8.582293242216110229e-02 -1.401703953742980957e-01 -1.813769340515136719e-01 1.550132781267166138e-01 -9.133556485176086426e-02 -3.981160223484039307e-01 1.555165499448776245e-01 1.511992812156677246e-01 -2.881443798542022705e-01 1.035648360848426819e-01 -6.514953821897506714e-02 -3.929795324802398682e-02 -1.079151127487421036e-02 5.628028512001037598e-02 2.142252177000045776e-01 -2.896070182323455811e-01 9.990935772657394409e-02 2.729767262935638428e-01 1.666369140148162842e-01 -2.595836818218231201e-01 -2.378825545310974121e-01 -3.541892021894454956e-02 1.797148771584033966e-02 1.262445840984582901e-02 -1.612192690372467041e-01
9.812795370817184448e-02 -3.590431809425354004e-02 -2.039432078599929810e-01 9.836950153112411499e-02 7.445644587278366089e-02 1.542519032955169678e-01 -6.576751917600631714e-02 -7.858671993017196655e-02 3.726369515061378479e-02 1.361076533794403076e-02 -2.941628396511077881e-01 -2.613054774701595306e-02 4.240725189447402954e-02 5.010876921005547047e-04 -1.294535547494888306e-01 -3.181716427206993103e-02 2.102274894714355469e-01 -4.264348149299621582e-01 -3.017377555370330811e-01 -2.931844443082809448e-03 1.633921861648559570e-01 3.318473696708679199e-01 -5.949012702330946922e-04 -1.878276765346527100e-01 4.089705348014831543e-01 4.810045287013053894e-02 5.748931318521499634e-02 -1.907992959022521973e-01 -1.021917387843132019e-01 -2.157559394836425781e-01 5.219992250204086304e-02 -1.772625893354415894e-01
-8.253372460603713989e-02 4.149725195020437241e-03 1.345352977514266968e-01 -1.709034144878387451e-01 2.214856743812561035e-01 -1.178383231163024902e-01 -1.579911708831787109e-01 -3.724329173564910889e-02 4.224030300974845886e-02 7.837875932455062866e-02 4.147064313292503357e-02 1.773431897163391113e-01 -6.548235565423965454e-02 1.408712416887283325e-01 -2.369121164083480835e-01 -2.001956850290298462e-01 2.841285765171051025e-01 -3.174036741256713867e-01 2.592340707778930664e-01 -1.124329641461372375e-01 1.983126848936080933e-01 1.038348451256752014e-01 -3.137949407100677490e-01 -2.335734218358993530e-01 -4.757609218358993530e-02 1.997755765914916992e-01 8.567735552787780762e-02 -1.045629754662513733e-01 -3.549171388149261475e-01 1.458852887153625488e-01 -1.147998049855232239e-01 -9.904772043228149414e-02
-6.340726464986801147e-02 -7.601385470479726791e-03 7.186117768287658691e-02 4.596594348549842834e-02 1.640914976596832275e-01 7.169478107243776321e-03 -2.756169140338897705e-01 -1.023738235235214233e-01 -8.697129040956497192e-02 9.970498830080032349e-02 -2.307081967592239380e-02 1.710860878229141235e-01 -3.262531757354736328e-01 3.840649724006652832e-01 -7.970236986875534058e-02 -6.253989040851593018e-02 2.147601395845413208e-01 -2.192915230989456177e-01 3.389953672885894775e-01 -8.415265381336212158e-02 2.645289301872253418e-01 9.724009782075881958e-02 -1.624428331851959229e-01 -8.362907916307449341e-02 -1.740289479494094849e-01 2.442608475685119629e-01 -6.396007537841796875e-02 -2.352775633335113525e-01 -2.451348006725311279e-01 -3.819944104179739952e-03 -1.570270806550979614e-01 -2.284379675984382629e-02
-1.893078349530696869e-02 -1.931135505437850952e-01 -3.624543920159339905e-02 -1.723718941211700439e-01 9.437400102615356445e-02 2.536620795726776123e-01 -5.478622764348983765e-02 -3.991230332758277655e-04 -6.977872550487518311e-02 -4.447623714804649353e-02 -3.418765589594841003e-02 1.579559408128261566e-02 -4.407414495944976807e-01 1.153983846306800842e-01 1.158262342214584351e-01 -3.138108253479003906e-01 1.328958570957183838e-01 -1.224121227860450745e-01 -4.922749102115631104e-02 -6.996747851371765137e-02 5.720496922731399536e-02 2.275183796882629395e-01 -2.896921038627624512e-01 2.550878562033176422e-02 4.384085536003112793e-01 7.156611233949661255e-02 -2.696496546268463135e-01 -1.783695816993713379e-01 -1.173610687255859375e-01 1.445235460996627808e-01 -5.873226001858711243e-02 -8.835843950510025024e-02
-1.835971176624298096e-01 -6.037411838769912720e-02 1.342123467475175858e-02 -1.069986373186111450e-01 8.371246606111526489e-02 2.996727451682090759e-02 -3.178681805729866028e-02 -1.836175173521041870e-01 -2.379768788814544678e-01 -3.175351396203041077e-02 4.918929189443588257e-02 -6.382790207862854004e-02 -2.478709220886230469e-01 2.138787880539894104e-02 -9.617056697607040405e-02 -2.602802515029907227e-01 2.105147391557693481e-01 -2.102371305227279663e-01 -1.548723429441452026e-01 -8.477335423231124878e-02 -2.029640227556228638e-02 9.000414609909057617e-02 -2.377994954586029053e-01 3.247212618589401245e-02 5.655756592750549316e-01 1.760584264993667603e-01 -1.823427379131317139e-01 -1.808449774980545044e-01 -7.806697487831115723e-02 8.018478751182556152e-02 3.075372613966464996e-02 -2.987639307975769043e-01
-4.213611781597137451e-02 3.138969093561172485e-02 -1.397130787372589111e-01 2.672926485538482666e-01 1.249743103981018066e-01 1.630653068423271179e-02 -1.163428276777267456e-01 -2.100105732679367065e-01 2.008237987756729126e-01 1.014298647642135620e-01 -1.140141859650611877e-01 -5.574672669172286987e-02 1.853669285774230957e-01 1.531275361776351929e-01 -1.444579362869262695e-01 -1.093547493219375610e-01 3.758756518363952637e-01 -2.360070049762725830e-01 1.147200688719749451e-01 -2.746442854404449463e-01 1.555039584636688232e-01 4.181270003318786621e-01 -3.805768489837646484e-02 -7.338028401136398315e-03 1.131349653005599976e-01 -3.663142770528793335e-02 1.793481260538101196e-01 -9.856002032756805420e-02 -3.582404255867004395e-01 6.364877521991729736e-02 -1.029096264392137527e-02 2.808161452412605286e-02
-1.482972502708435059e-01 9.391179308295249939e-03 1.321350783109664917e-01 -1.519161909818649292e-01 1.676845997571945190e-01 -3.314848244190216064e-02 -6.846522539854049683e-02 1.628317534923553467e-01 2.643114142119884491e-02 -1.471281945705413818e-01 -7.622209191322326660e-02 -1.890419125556945801e-01 -1.405604481697082520e-01 3.761666417121887207e-01 2.580454200506210327e-02 -5.644665565341711044e-03 4.197464287281036377e-01 1.379696726799011230e-01 -6.658380478620529175e-02 -9.178074449300765991e-02 5.932544171810150146e-02 1.529609262943267822e-01 -4.552161991596221924e-01 -1.195025350898504257e-02 1.877895295619964600e-01 3.009517118334770203e-02 -1.031172350049018860e-01 -2.407305985689163208e-01 -3.034741878509521484e-01 2.655599452555179596e-02 -1.031714230775833130e-01 -2.350360527634620667e-02
-6.003299728035926819e-02 -3.952175378799438477e-01 -2.151892185211181641e-01 2.458444982767105103e-01 -5.344416201114654541e-02 2.140953540802001953e-01 -2.898012101650238037e-01 -3.167016431689262390e-02 1.579872705042362213e-02 2.384246438741683960e-01 -1.712782531976699829e-01 -8.877007663249969482e-02 9.375526756048202515e-02 1.525059249252080917e-02 1.694836467504501343e-01 -1.414431780576705933e-01 1.898172199726104736e-01 -2.606751918792724609e-01 2.320384979248046875e-02 -4.654811695218086243e-02 8.153581619262695312e-02 1.449010968208312988e-01 7.207334041595458984e-02 -1.727918386459350586e-01 8.447106927633285522e-02 -1.786373555660247803e-02 -2.220465689897537231e-01 -3.341377377510070801e-01 -1.700498908758163452e-01 2.424767762422561646e-01 4.289066419005393982e-02 -1.427047699689865112e-01
-6.237144395709037781e-02 -1.260189563035964966e-01 -8.104875683784484863e-02 -2.251445502042770386e-01 -6.710039824247360229e-02 1.857256703078746796e-02 -5.202781874686479568e-03 9.426866471767425537e-02 -1.354933679103851318e-01 -2.373570501804351807e-01 -9.709122776985168457e-02 -2.377108335494995117e-01 1.923386603593826294e-01 2.523463666439056396e-01 2.957330830395221710e-02 -2.016386538743972778e-01 3.904557526111602783e-01 -1.984416507184505463e-02 4.507911577820777893e-02 -7.433105260133743286e-02 1.250000894069671631e-01 9.417678415775299072e-02 -7.923609763383865356e-02 -9.868932515382766724e-02 4.416115880012512207e-01 3.794151246547698975e-01 1.514834016561508179e-01 7.106681913137435913e-02 1.672829315066337585e-02 -7.406477630138397217e-02 1.415393054485321045e-01 -1.807801276445388794e-01
-1.452774256467819214e-01 -2.066532075405120850e-01 -4.089777544140815735e-02 -8.995511382818222046e-02 -1.082821339368820190e-01 1.187000721693038940e-01 9.131971746683120728e-02 -4.099455848336219788e-02 1.176701858639717102e-01 -4.073112905025482178e-01 -1.965676844120025635e-01 2.131951786577701569e-02 4.701517149806022644e-02 5.711377412080764771e-02 -1.068262755870819092e-01 -2.723947465419769287e-01 3.083182871341705322e-01 -9.682400524616241455e-02 1.754744648933410645e-01 -1.187898665666580200e-01 1.372086852788925171e-01 -1.202897951006889343e-01 -2.729138433933258057e-01 3.009461164474487305e-01 1.784907877445220947e-01 2.839665710926055908e-01 -2.106707990169525146e-01 -3.116343915462493896e-02 -9.812595695257186890e-02 2.254669070243835449e-01 -4.372993111610412598e-02 -1.129387393593788147e-01
-9.686361998319625854e-02 -2.336940355598926544e-02 -5.575659684836864471e-03 -5.162938963621854782e-03 1.311894357204437256e-01 5.937592312693595886e-02 -1.987306959927082062e-02 -1.540817320346832275e-01 -1.681038439273834229e-01 -9.414463490247726440e-02 1.984583400189876556e-02 -2.967828512191772461e-02 -6.794369220733642578e-02 9.250762313604354858e-02 -4.047916736453771591e-03 -4.134602844715118408e-01 1.092746779322624207e-01 -2.348108440637588501e-01 3.223875770345330238e-03 -1.008017435669898987e-01 -6.374011933803558350e-02 1.144612655043601990e-01 -2.647294402122497559e-01 1.369048953056335449e-01 5.410460233688354492e-01 2.418773472309112549e-01 -2.044709771871566772e-01 3.106860676780343056e-04 -1.221785321831703186e-01 2.369426749646663666e-02 6.668428331613540649e-02 -3.555105030536651611e-01
-1.390366852283477783e-01 6.734661757946014404e-02 -2.904292345046997070e-01 2.779787406325340271e-02 6.681348383426666260e-02 -5.777079239487648010e-02 2.396905049681663513e-02 -1.374560892581939697e-01 1.882245838642120361e-01 1.369416564702987671e-01 -1.773353964090347290e-01 9.772472828626632690e-02 1.794536560773849487e-01 5.838280543684959412e-02 -6.925070285797119141e-02 -2.118773758411407471e-01 4.822987318038940430e-01 -2.848301231861114502e-01 1.009443029761314392e-01 6.023613736033439636e-03 1.381482481956481934e-01 4.119561016559600830e-01 7.298647612333297729e-02 7.704763114452362061e-02 4.281354695558547974e-02 1.240522414445877075e-01 9.806951880455017090e-02 -9.092293679714202881e-02 -2.724678814411163330e-01 2.114335447549819946e-01 -1.716252788901329041e-02 6.996756792068481445e-02
-1.864057034254074097e-01 -2.955726347863674164e-02 3.837535530328750610e-02 -1.016430631279945374e-01 1.308301836252212524e-01 2.355627715587615967e-01 -2.203766703605651855e-01 4.115571454167366028e-02 -3.507952764630317688e-02 -1.800512522459030151e-02 1.022119969129562378e-01 5.463238060474395752e-02 3.159707784652709961e-02 1.682579964399337769e-01 -2.958149313926696777e-01 -3.219680786132812500e-01 3.729316592216491699e-01 -2.489870786666870117e-01 1.541849970817565918e-01 -2.469529584050178528e-02 2.588733732700347900e-01 7.572475820779800415e-02 -2.546137273311614990e-01 -2.798811197280883789e-01 -1.717304438352584839e-02 1.135048493742942810e-01 -1.695358902215957642e-01 -1.565974801778793335e-01 -2.543773055076599121e-01 6.668817996978759766e-02 1.314466148614883423e-01 -3.681718226289376616e-05
9.892421960830688477e-02 1.080537140369415283e-01 1.027580425143241882e-01 -3.267123997211456299e-01 1.396883875131607056e-01 4.685663059353828430e-02 -1.662365049123764038e-01 1.964688748121261597e-01 1.124737318605184555e-02 5.175944417715072632e-02 6.560067832469940186e-02 -4.994171485304832458e-02 -1.273898184299468994e-01 1.800268292427062988e-01 -1.163322106003761292e-01 1.610115468502044678e-01 4.109305441379547119e-01 -2.611345350742340088e-01 -2.247751923277974129e-03 -1.926684528589248657e-01 -2.689530886709690094e-02 2.058423757553100586e-01 -3.548269271850585938e-01 -2.724910154938697815e-02 2.860979139804840088e-01 8.149742335081100464e-02 -1.100420281291007996e-01 -1.584658175706863403e-01 -2.821722328662872314e-01 -1.295368224382400513e-01 -7.514502108097076416e-02 -6.255994737148284912e-02
-6.930454820394515991e-02 -1.207947731018066406e-01 -2.411365211009979248e-01 5.533483996987342834e-02 1.203570663928985596e-01 2.266418635845184326e-01 5.104175303131341934e-03 -6.545145809650421143e-02 -1.910933107137680054e-01 1.696755141019821167e-01 1.253547146916389465e-03 -1.327222287654876709e-01 -1.013015359640121460e-01 2.615465819835662842e-01 6.986171752214431763e-02 -2.700413167476654053e-01 5.308118462562561035e-02 -3.065644502639770508e-01 1.735417693853378296e-01 7.576891034841537476e-02 -6.336349248886108398e-02 -1.496715005487203598e-02 -8.947581052780151367e-02 -2.308096587657928467e-01 2.431729435920715332e-01 3.376717269420623779e-01 3.049242496490478516e-01 -1.611472666263580322e-01 -1.488807201385498047e-01 7.017872482538223267e-02 -3.024247586727142334e-01 -3.179388120770454407e-02
-2.010653614997863770e-01 9.881858713924884796e-03 -1.736710220575332642e-01 -1.002689078450202942e-01 -2.146173268556594849e-02 2.822405397891998291e-01 -7.021827995777130127e-02 4.021611809730529785e-02 2.545138001441955566e-01 -9.913230687379837036e-02 2.467355877161026001e-01 1.379514485597610474e-01 9.778559952974319458e-02 8.932693302631378174e-02 -2.552429735660552979e-01 -2.127084434032440186e-01 2.520326077938079834e-01 -6.668320298194885254e-02 5.925128981471061707e-02 8.845955133438110352e-02 2.689613997936248779e-01 2.563154995441436768e-01 -3.884193599224090576e-01 -2.534367144107818604e-01 3.811855567619204521e-03 2.227440327405929565e-01 -1.441634595394134521e-01 -1.559299081563949585e-01 -9.380127489566802979e-02 2.609400823712348938e-02 -5.227685347199440002e-02 1.037446483969688416e-01
-1.362079381942749023e-01 -1.953513622283935547e-01 -5.561853758990764618e-03 9.685003012418746948e-02 8.072311431169509888e-02 -1.391933411359786987e-01 -8.981031924486160278e-02 1.235155165195465088e-01 1.213489994406700134e-01 -3.417737185955047607e-01 6.487789005041122437e-02 -1.912901103496551514e-01 -3.868160247802734375e-01 4.015051946043968201e-02 -1.840513944625854492e-01 -3.700120449066162109e-01 2.844373583793640137e-01 -1.458572149276733398e-01 -1.882119923830032349e-01 -4.249233007431030273e-02 -4.932972416281700134e-02 2.076177895069122314e-01 -6.698529422283172607e-02 7.847038656473159790e-02 1.025812402367591858e-01 -2.734692022204399109e-02 -1.549771279096603394e-01 -2.073421776294708252e-01 -2.653480172157287598e-01 1.885804831981658936e-01 -6.966771930456161499e-02 -7.487593591213226318e-02
-1.029556617140769958e-01 4.151279479265213013e-02 -2.903857231140136719e-01 -4.278779923915863037e-01 1.716360449790954590e-01 9.450914710760116577e-02 3.450538963079452515e-02 9.995496273040771484e-02 -1.152499541640281677e-01 -1.754296571016311646e-01 -2.020459473133087158e-01 -1.600216925144195557e-01 1.491780672222375870e-02 -1.170448586344718933e-01 -4.940237104892730713e-02 -2.523209154605865479e-01 3.176811337471008301e-01 -3.448375165462493896e-01 3.921284154057502747e-02 -1.290675345808267593e-02 -5.939301475882530212e-02 5.174008384346961975e-02 -3.737477064132690430e-01 -1.421342641115188599e-01 1.880765333771705627e-02 1.457969248294830322e-01 3.491005674004554749e-02 1.012311037629842758e-02 -1.453878730535507202e-01 -1.267469525337219238e-01 1.799654066562652588e-01 5.535785574465990067e-03
1.792688220739364624e-01 -9.426773339509963989e-02 -1.248008105903863907e-02 3.173216432332992554e-02 -2.129826322197914124e-02 5.864921584725379944e-02 2.296966314315795898e-02 -1.204703897237777710e-01 2.576480507850646973e-01 -1.304332464933395386e-01 -6.112546101212501526e-02 -2.090246677398681641e-01 1.938877850770950317e-01 7.683151215314865112e-02 -1.455387473106384277e-01 1.008310765027999878e-01 1.544484049081802368e-01 -1.868154406547546387e-01 -1.152915358543395996e-01 -1.363738905638456345e-02 4.639331623911857605e-02 2.768714725971221924e-01 -3.861052915453910828e-02 2.230212390422821045e-01 6.018668040633201599e-02 6.092598438262939453e-01 -1.396170556545257568e-01 -2.817834317684173584e-01 -1.997499167919158936e-02 1.395955234766006470e-01 -6.979242712259292603e-02 1.801918148994445801e-01
-1.642202436923980713e-01 1.724212430417537689e-02 6.442879140377044678e-02 -1.695847883820533752e-02 9.901438653469085693e-02 1.705383807420730591e-01 -7.220952212810516357e-02 -1.624510884284973145e-01 -1.606462597846984863e-01 1.483211945742368698e-02 -8.443466573953628540e-02 -3.320571780204772949e-02 -1.793911159038543701e-01 -3.601190820336341858e-02 -1.052101608365774155e-02 -3.780559003353118896e-01 2.913105189800262451e-01 -2.015107125043869019e-01 -1.298488974571228027e-01 3.404974937438964844e-02 -1.786601394414901733e-01 7.732904702425003052e-02 -2.476305961608886719e-01 1.525267958641052246e-01 4.138804078102111816e-01 1.824827641248703003e-01 -2.951468229293823242e-01 -1.091463305056095123e-02 -2.299224287271499634e-01 -6.284353137016296387e-02 -6.853751093149185181e-02 -2.602269351482391357e-01
-1.188013143837451935e-02 -1.809477806091308594e-02 -3.544015884399414062e-01 -2.181753516197204590e-01 2.505168877542018890e-02 4.255254566669464111e-02 2.527510821819305420e-01 2.690066024661064148e-02 1.188655048608779907e-01 7.505245506763458252e-02 1.175659447908401489e-01 -1.351957619190216064e-01 -2.380820922553539276e-02 2.053676545619964600e-01 -2.050983533263206482e-02 -1.521521657705307007e-01 7.384678721427917480e-02 -2.851171791553497314e-01 1.220895200967788696e-01 -1.600110530853271484e-02 8.623920381069183350e-02 9.934756159782409668e-02 -2.199766635894775391e-01 -7.739570736885070801e-02 3.925517797470092773e-01 2.397308349609375000e-01 2.304328978061676025e-01 -1.102617755532264709e-01 -3.414125144481658936e-01 7.273025065660476685e-02 -1.571922898292541504e-01 -2.100713253021240234e-01
-5.428736656904220581e-02 -2.878948152065277100e-01 -3.529351055622100830e-01 6.003843247890472412e-02 -2.754123806953430176e-01 3.791274875402450562e-02 -1.346265822649002075e-01 5.105478689074516296e-02 3.127882480621337891e-01 -2.715877629816532135e-02 -1.504580974578857422e-01 -1.301115658134222031e-02 -5.770178139209747314e-02 7.722335308790206909e-02 6.047624349594116211e-02 -2.049975842237472534e-01 2.938656806945800781e-01 -9.670431166887283325e-02 1.825224421918392181e-02 -5.253563076257705688e-02 1.545780599117279053e-01 -2.530748210847377777e-02 -1.209290027618408203e-01 -3.916938900947570801e-01 2.310198694467544556e-01 9.040540456771850586e-02 7.082811743021011353e-02 -2.374076247215270996e-01 -3.566263988614082336e-02 7.157085835933685303e-02 -2.708042263984680176e-01 -1.326271295547485352e-01
-6.437232345342636108e-02 -3.158868476748466492e-02 -2.257903218269348145e-01 1.071382686495780945e-01 1.345392316579818726e-01 -4.591953009366989136e-02 3.540141135454177856e-02 -1.696377396583557129e-01 1.730229258537292480e-01 -1.225795447826385498e-01 -9.001664072275161743e-02 1.295199543237686157e-01 -4.427509754896163940e-02 3.544358015060424805e-01 1.427029520273208618e-01 -2.791169881820678711e-01 7.847172766923904419e-02 -3.028165698051452637e-01 -7.381574809551239014e-02 -8.296050876379013062e-02 9.497568756341934204e-02 1.477898657321929932e-01 -4.826478660106658936e-01 -6.338994950056076050e-02 2.623906126245856285e-03 2.941113710403442383e-01 8.240676485002040863e-03 -2.225559763610363007e-02 -1.845140904188156128e-01 -1.561311483383178711e-01 -1.323378235101699829e-01 -2.131635546684265137e-01
1.453157793730497360e-02 -3.842139989137649536e-02 -5.505629181861877441e-01 -1.897951960563659668e-02 7.481239736080169678e-02 1.348081417381763458e-02 -8.954168856143951416e-02 -1.282958686351776123e-01 2.168613672256469727e-01 1.237033531069755554e-01 -1.126339510083198547e-01 1.365027129650115967e-01 5.685021355748176575e-02 1.754014343023300171e-01 -7.472331076860427856e-02 -1.369100213050842285e-01 2.912280857563018799e-01 -1.695308089256286621e-01 2.252150774002075195e-01 -1.057969257235527039e-01 2.172694355249404907e-01 3.335967659950256348e-01 -9.639377892017364502e-02 1.435394585132598877e-01 1.338324695825576782e-01 5.603919923305511475e-02 1.408103704452514648e-01 -8.698019385337829590e-02 -1.844913363456726074e-01 2.368785589933395386e-01 6.513117253780364990e-02 -7.686211168766021729e-02
-2.226386070251464844e-01 1.883158683776855469e-01 -7.953824847936630249e-02 -1.150854974985122681e-01 -2.632301114499568939e-02 8.653032779693603516e-02 -1.461219936609268188e-01 -9.208107367157936096e-03 -3.280512988567352295e-02 -2.031170129776000977e-01 -5.489830300211906433e-02 -3.067522868514060974e-02 -3.345180451869964600e-01 1.615153700113296509e-01 -9.399524331092834473e-02 -1.944540441036224365e-01 2.449005246162414551e-01 -7.051518559455871582e-02 2.102032154798507690e-01 1.145728006958961487e-01 2.286610752344131470e-01 2.698048762977123260e-02 -2.200028151273727417e-01 3.630287246778607368e-03 3.078997135162353516e-01 1.751806437969207764e-01 -3.244655132293701172e-01 -3.337941467761993408e-01 1.268320232629776001e-01 1.587749272584915161e-01 -1.634711176156997681e-01 -3.101914748549461365e-02
-4.361275210976600647e-02 -1.397012919187545776e-01 -1.271987520158290863e-02 -1.649087965488433838e-01 6.727488338947296143e-02 2.642197012901306152e-01 -2.349008917808532715e-01 -2.224397473037242889e-02 -2.094561159610748291e-01 -1.125821843743324280e-01 2.256870567798614502e-01 -1.399216055870056152e-01 -3.469735085964202881e-01 1.151267960667610168e-01 1.597930043935775757e-01 -2.569905221462249756e-01 8.846172690391540527e-02 -7.159310579299926758e-02 -1.016999483108520508e-01 -3.992716316133737564e-03 1.189454272389411926e-01 2.630550861358642578e-01 -2.770262956619262695e-01 9.183725714683532715e-02 3.080579340457916260e-01 2.216549366712570190e-01 -2.092476040124893188e-01 -2.143688499927520752e-01 -1.558494754135608673e-02 4.461698606610298157e-02 -1.025849673897027969e-02 -2.024598419666290283e-01
-6.373994052410125732e-02 -1.045949757099151611e-01 -2.948163747787475586e-01 8.689777553081512451e-02 -1.900647282600402832e-01 1.840242445468902588e-01 -1.073532477021217346e-01 -9.335936605930328369e-02 1.197357550263404846e-01 5.301640927791595459e-02 -1.946873366832733154e-01 -6.548825651407241821e-02 1.679797917604446411e-01 1.958088390529155731e-02 2.155140042304992676e-01 -1.499732397496700287e-02 2.083706557750701904e-01 8.413203991949558258e-03 1.812201552093029022e-02 4.868774116039276123e-02 -1.603253334760665894e-01 1.995379328727722168e-01 -2.375730127096176147e-01 8.796727657318115234e-02 3.817261382937431335e-02 4.270389676094055176e-01 3.500751405954360962e-02 -5.285362601280212402e-01 3.171325474977493286e-02 1.510969102382659912e-01 1.198199391365051270e-02 -3.776579350233078003e-02
4.268819093704223633e-02 7.869761437177658081e-02 -2.334754616022109985e-01 1.440130323171615601e-01 4.365217313170433044e-02 7.883816957473754883e-02 9.855391085147857666e-02 -1.028958186507225037e-01 -1.681382767856121063e-02 8.809755742549896240e-02 -1.492996215820312500e-01 -5.283338017761707306e-03 1.053442731499671936e-01 1.298113316297531128e-01 -1.097555011510848999e-01 -1.586298793554306030e-01 4.453594386577606201e-01 -2.770153284072875977e-01 -6.234718486666679382e-02 -9.788507968187332153e-02 1.319386959075927734e-01 4.454418718814849854e-01 5.979869142174720764e-02 1.791416108608245850e-01 8.656016737222671509e-02 5.923730507493019104e-02 1.851865947246551514e-01 -3.493227660655975342e-01 -2.705119848251342773e-01 2.185960859060287476e-02 1.120059937238693237e-02 1.079109460115432739e-01
1.892308890819549561e-02 1.569181531667709351e-01 -2.617831528186798096e-01 -3.841403424739837646e-01 7.473439909517765045e-03 2.486986964941024780e-01 1.015004143118858337e-02 1.375207901000976562e-01 -3.874786570668220520e-02 8.121702820062637329e-03 9.909930825233459473e-02 -1.681663542985916138e-01 -1.453202217817306519e-01 -5.288057774305343628e-02 -2.192158102989196777e-01 -2.528108656406402588e-01 1.245654895901679993e-01 -2.391692996025085449e-01 -8.607800304889678955e-02 -1.468321979045867920e-01 -6.755700707435607910e-02 1.170359775424003601e-01 -2.211475223302841187e-01 -3.825474530458450317e-02 1.873847246170043945e-01 6.668777018785476685e-02 1.839187741279602051e-01 -3.486533761024475098e-01 -3.569463491439819336e-01 1.064119394868612289e-02 6.190390884876251221e-02 7.636260241270065308e-02
1.336847543716430664e-01 6.241154670715332031e-02 -3.311153352260589600e-01 3.354727849364280701e-02 -3.978165611624717712e-02 -5.475324764847755432e-02 -6.468652933835983276e-02 3.608446568250656128e-02 1.159782633185386658e-01 -1.090925633907318115e-01 6.604316830635070801e-02 3.908367455005645752e-02 -1.300456225872039795e-01 8.369104564189910889e-02 -4.367911517620086670e-01 -1.181468814611434937e-01 3.851816356182098389e-01 1.553062931634485722e-03 6.141977384686470032e-02 3.739900588989257812e-01 5.347193777561187744e-02 5.831937864422798157e-02 -1.824943125247955322e-01 1.205473113805055618e-02 2.747569978237152100e-01 2.257411926984786987e-02 -9.825146198272705078e-02 -2.679886817932128906e-01 -1.559564173221588135e-01 1.233128532767295837e-01 -2.298638969659805298e-01 -1.262714862823486328e-01
-1.787974387407302856e-01 -6.612778455018997192e-02 -6.586144864559173584e-02 -3.558766841888427734e-02 7.204473018646240234e-02 3.159229755401611328e-01 -3.059098422527313232e-01 5.071680992841720581e-02 -3.679268807172775269e-02 1.832116581499576569e-02 1.747979521751403809e-01 1.091085672378540039e-01 1.061966344714164734e-01 8.147223293781280518e-02 -2.412979453802108765e-01 -1.033003851771354675e-01 3.425886332988739014e-01 -2.423719763755798340e-01 1.302821785211563110e-01 1.163944751024246216e-01 2.603676617145538330e-01 1.510933488607406616e-01 -2.002300471067428589e-01 -2.810877561569213867e-01 5.762315168976783752e-02 1.280840039253234863e-01 -1.779498010873794556e-01 -1.535765379667282104e-01 -3.063280582427978516e-01 6.661194562911987305e-02 1.440034806728363037e-01 1.248998120427131653e-01
-3.228252530097961426e-01 -4.638802632689476013e-02 -1.246340349316596985e-01 -3.179656341671943665e-02 4.828751459717750549e-02 1.398833245038986206e-01 -6.607960909605026245e-02 -1.549546718597412109e-01 8.146112412214279175e-02 -3.737095296382904053e-01 -1.636013835668563843e-01 1.060662698000669479e-02 -2.288249731063842773e-01 1.678089797496795654e-01 -1.235085204243659973e-01 -1.784925907850265503e-01 2.167092412710189819e-01 -8.647227287292480469e-02 1.897067874670028687e-01 -2.196253091096878052e-02 2.142050564289093018e-01 -3.918611258268356323e-02 -3.136785328388214111e-01 9.508572518825531006e-02 1.622540056705474854e-01 2.443442195653915405e-01 -1.577863544225692749e-01 -6.112581118941307068e-02 -1.201663836836814880e-01 3.619335591793060303e-01 9.450797922909259796e-03 -1.415939480066299438e-01
-3.257870972156524658e-01 -9.504277259111404419e-02 -2.295234426856040955e-02 -1.522650010883808136e-02 1.483201980590820312e-01 2.713114619255065918e-01 -4.747915640473365784e-02 -1.401454508304595947e-01 3.382495418190956116e-02 -3.045839965343475342e-01 -2.224508374929428101e-01 5.348791927099227905e-02 -1.044077053666114807e-01 2.175879478454589844e-01 -8.955779671669006348e-02 -2.839857935905456543e-01 1.491584330797195435e-01 -1.233315765857696533e-01 3.394135087728500366e-02 -4.137416556477546692e-02 2.667225897312164307e-01 -1.404527872800827026e-01 -3.353981673717498779e-01 1.275573223829269409e-01 2.775914967060089111e-01 1.772320419549942017e-01 -1.749540716409683228e-01 -1.516227573156356812e-01 -5.943283438682556152e-02 1.920368075370788574e-01 -8.179274201393127441e-02 -6.535679101943969727e-02
-1.526058614253997803e-01 1.351467221975326538e-01 2.980144461616873741e-03 -4.351919144392013550e-02 -5.902861058712005615e-02 1.238118037581443787e-01 1.421660184860229492e-02 -1.334694176912307739e-01 1.030038073658943176e-01 -2.176211923360824585e-01 4.665797948837280273e-02 4.637669026851654053e-02 -1.870076805353164673e-01 2.543276548385620117e-01 1.484999507665634155e-01 -3.863977193832397461e-01 5.033550038933753967e-02 -4.512483254075050354e-02 7.683310657739639282e-02 -8.370086550712585449e-02 3.130860328674316406e-01 3.198143243789672852e-01 -6.789247691631317139e-02 1.933376044034957886e-01 3.319017887115478516e-01 1.824331879615783691e-01 -2.108523100614547729e-01 -2.756542265415191650e-01 -1.004385352134704590e-01 2.259668558835983276e-01 3.024640679359436035e-02 -2.621927484869956970e-02
-8.493776619434356689e-02 1.363859176635742188e-01 -1.624598056077957153e-01 -1.741689145565032959e-01 2.677696645259857178e-01 5.049658939242362976e-03 -1.800191774964332581e-02 -1.503803282976150513e-01 -7.436165958642959595e-02 -5.170026421546936035e-02 -7.560892403125762939e-02 -1.235093995928764343e-01 -2.316099554300308228e-01 3.005504906177520752e-01 3.481006994843482971e-02 -3.746341466903686523e-01 -7.778272777795791626e-02 -1.891378164291381836e-01 -1.858481205999851227e-02 -3.319215774536132812e-02 -1.766773127019405365e-02 8.946794271469116211e-02 -3.422124087810516357e-01 2.271216548979282379e-02 3.077566027641296387e-01 3.576575517654418945e-01 -1.437508128583431244e-02 -1.201018467545509338e-01 -1.305523663759231567e-01 2.727465033531188965e-01 -5.342087894678115845e-02 -8.554080873727798462e-02
1.407258659601211548e-01 -1.119527444243431091e-01 -3.402008414268493652e-01 -9.263606369495391846e-02 3.682198375463485718e-02 1.116885617375373840e-01 -1.686194092035293579e-01 1.191641986370086670e-01 6.196949258446693420e-02 -4.836996644735336304e-02 -3.104589581489562988e-01 3.156205266714096069e-02 6.542493402957916260e-02 1.572376489639282227e-01 -9.592241793870925903e-02 -1.809593588113784790e-01 2.522864341735839844e-01 -3.527784049510955811e-01 1.891667842864990234e-01 -2.474824041128158569e-01 -7.346055656671524048e-02 8.189540356397628784e-02 -8.798165619373321533e-02 1.772319711744785309e-02 4.847845807671546936e-02 4.613071307539939880e-02 1.765710264444351196e-01 -9.969601780176162720e-02 -4.186977148056030273e-01 -2.503561377525329590e-01 -3.723496943712234497e-02 -1.486996114253997803e-01
8.332271128892898560e-02 1.829903423786163330e-01 -2.526846528053283691e-01 -1.256356015801429749e-02 1.241554878652095795e-02 1.622532904148101807e-01 -8.859571069478988647e-02 -2.275350987911224365e-01 2.804608047008514404e-01 -7.083070278167724609e-02 -3.955934569239616394e-02 1.542899906635284424e-01 9.343760460615158081e-02 1.596014052629470825e-01 6.695803999900817871e-02 -1.661287695169448853e-01 4.187930226325988770e-01 -2.396871596574783325e-01 -4.791922867298126221e-02 -8.564425259828567505e-02 5.594205856323242188e-02 2.604049444198608398e-01 -2.289993613958358765e-01 -1.694074422121047974e-01 3.102033436298370361e-01 1.957537792623043060e-02 2.173763811588287354e-01 1.931891441345214844e-01 -1.705821454524993896e-01 1.373945325613021851e-01 -8.619963377714157104e-02 -5.471378937363624573e-02
-1.792079508304595947e-01 -5.614741239696741104e-03 -9.471886605024337769e-02 -1.471364796161651611e-01 1.746893525123596191e-01 2.081405185163021088e-02 9.535624086856842041e-02 -2.035008817911148071e-01 1.610773056745529175e-01 -3.214674293994903564e-01 4.678130149841308594e-02 -5.779022467322647572e-04 1.143268775194883347e-02 3.528466224670410156e-01 9.015806764364242554e-02 -6.031698361039161682e-02 2.186599224805831909e-01 -8.856917172670364380e-02 1.514203548431396484e-01 -1.829912066459655762e-01 3.416997194290161133e-01 1.353982985019683838e-01 -2.439576089382171631e-01 7.676524575799703598e-03 3.337413072586059570e-01 3.996201232075691223e-02 -3.122316002845764160e-01 3.997634351253509521e-02 -5.406925827264785767e-02 2.281253337860107422e-01 7.336150854825973511e-02 -9.356003254652023315e-02
-7.339758425951004028e-02 -2.590582072734832764e-01 -4.520351886749267578e-01 8.150735497474670410e-02 -2.676728665828704834e-01 1.437815278768539429e-01 6.998822838068008423e-02 5.899071320891380310e-02 3.662564754486083984e-01 -6.064066663384437561e-02 -5.045167729258537292e-02 -5.879189446568489075e-02 -1.649309135973453522e-02 7.872094959020614624e-02 7.794402539730072021e-02 -1.774773448705673218e-01 3.697555661201477051e-01 -1.103164032101631165e-01 -1.413175016641616821e-01 -1.068699453026056290e-02 1.277294903993606567e-01 6.265622377395629883e-02 -1.812912970781326294e-01 -1.024180278182029724e-01 1.056852787733078003e-01 -1.170518100261688232e-01 -5.548073351383209229e-02 -3.095032870769500732e-01 -1.425440460443496704e-01 1.289707720279693604e-01 -1.254882216453552246e-01 -1.376446187496185303e-01
-5.255064368247985840e-02 2.036057785153388977e-02 -3.227415382862091064e-01 -1.219844445586204529e-01 1.150023117661476135e-01 -7.657623291015625000e-02 4.478862881660461426e-02 -1.448947489261627197e-01 2.552464008331298828e-01 -6.615999341011047363e-02 2.638284815475344658e-03 -9.193438291549682617e-02 -1.743843853473663330e-01 1.971676796674728394e-01 -7.596157491207122803e-02 9.559983015060424805e-02 7.534567266702651978e-02 -3.191218078136444092e-01 -3.697959007695317268e-03 1.759575307369232178e-01 2.657411247491836548e-02 4.967684671282768250e-02 -1.090499982237815857e-01 -9.416528791189193726e-02 5.312218070030212402e-01 3.109018802642822266e-01 -1.239811703562736511e-01 7.179816812276840210e-02 -2.152134478092193604e-01 2.134599238634109497e-01 1.204117462038993835e-01 7.296008616685867310e-02
-7.674968242645263672e-02 2.547693066298961639e-02 -3.816542029380798340e-01 -3.398329019546508789e-01 1.845403909683227539e-01 2.652372419834136963e-01 -6.379294395446777344e-02 7.634149491786956787e-02 3.864720836281776428e-02 3.460231050848960876e-02 -5.846276879310607910e-02 -1.218203604221343994e-01 1.175626516342163086e-01 9.521546214818954468e-02 4.638159275054931641e-02 -9.777680039405822754e-02 -1.365208253264427185e-02 -3.889751136302947998e-01 -2.203648164868354797e-02 -9.109812974929809570e-02 -3.285842388868331909e-02 3.154307231307029724e-02 -5.228903293609619141e-01 7.143896073102951050e-02 9.987380355596542358e-02 1.442299336194992065e-01 2.959758602082729340e-02 -5.424701049923896790e-02 -2.039876878261566162e-01 -1.260159462690353394e-01 1.493235975503921509e-01 8.493322879076004028e-02
-2.194352149963378906e-01 2.246473357081413269e-02 -9.224306792020797729e-03 8.454308845102787018e-03 9.704765677452087402e-02 1.604198813438415527e-01 -3.713380396366119385e-01 4.171264544129371643e-02 -1.687840521335601807e-01 1.133453007787466049e-02 1.081248149275779724e-01 1.442976444959640503e-01 8.366018533706665039e-02 1.363264322280883789e-01 -3.294815719127655029e-01 -1.843930780887603760e-01 3.946978449821472168e-01 -1.457188129425048828e-01 6.556370109319686890e-02 -1.563779078423976898e-02 1.045435145497322083e-01 1.024973094463348389e-01 -2.839105427265167236e-01 -1.696151494979858398e-01 -9.203325957059860229e-03 1.107912883162498474e-01 -1.182494759559631348e-01 -1.761970818042755127e-01 -2.788048684597015381e-01 9.254264086484909058e-02 2.945716977119445801e-01 -6.557948142290115356e-02
1.041734311729669571e-02 2.337911725044250488e-02 -4.285019636154174805e-01 2.044211775064468384e-01 -2.057914622128009796e-02 1.371091455221176147e-01 -4.553455114364624023e-02 -1.471248865127563477e-01 1.507330089807510376e-01 -1.557603776454925537e-01 5.904626566916704178e-03 2.173064798116683960e-01 -1.976765394210815430e-01 -7.731776684522628784e-02 -2.899383306503295898e-01 6.613819301128387451e-02 3.428232371807098389e-01 -1.549268513917922974e-01 1.262412071228027344e-01 1.694615632295608521e-01 -9.110061451792716980e-03 6.224881485104560852e-02 -8.251859992742538452e-02 -5.405774340033531189e-02 2.887668609619140625e-01 1.604273468255996704e-01 -7.729712128639221191e-02 -1.495073735713958740e-01 -2.891324758529663086e-01 -1.326402127742767334e-01 -1.071643680334091187e-01 -2.308044284582138062e-01
-2.481413185596466064e-01 1.386651247739791870e-01 -6.010363250970840454e-02 -7.858479768037796021e-02 1.264519095420837402e-01 2.857715785503387451e-01 -2.345113903284072876e-01 -4.412563517689704895e-02 -8.568448573350906372e-02 -3.039207868278026581e-02 1.319767981767654419e-01 -1.530866511166095734e-02 1.131229773163795471e-01 2.477949708700180054e-01 -1.284862607717514038e-01 -2.976148128509521484e-01 2.671243250370025635e-01 -1.948071122169494629e-01 1.970172375440597534e-01 2.710733003914356232e-02 1.773236691951751709e-01 1.780599206686019897e-01 -3.245599269866943359e-01 -2.743414640426635742e-01 -1.304546594619750977e-01 4.932342842221260071e-02 -1.532828956842422485e-01 -2.106419652700424194e-01 -1.996238082647323608e-01 -1.536838151514530182e-02 1.645687073469161987e-01 -5.018716678023338318e-02
-2.209187299013137817e-01 -2.305122315883636475e-01 -5.428586900234222412e-02 3.994955494999885559e-02 -7.622266560792922974e-02 5.056023597717285156e-02 -1.024459376931190491e-01 -1.381966024637222290e-01 -7.708447985351085663e-03 -2.790535390377044678e-01 -1.051786094903945923e-01 -1.883803755044937134e-01 -1.314739137887954712e-01 3.591458871960639954e-02 -7.250834256410598755e-03 -1.000407636165618896e-01 3.136831521987915039e-01 -3.136431574821472168e-01 1.486122328788042068e-02 -1.089116856455802917e-01 1.156986206769943237e-01 -2.436314076185226440e-01 -3.957165479660034180e-01 9.706494957208633423e-02 1.778339147567749023e-01 2.912536561489105225e-01 -1.875611245632171631e-01 1.214988827705383301e-01 -9.502774477005004883e-02 1.707361638545989990e-01 -3.065376915037631989e-02 -2.220758944749832153e-01
1.953789144754409790e-01 -2.508996985852718353e-02 4.261302947998046875e-02 1.483708620071411133e-01 1.857432723045349121e-01 1.655486375093460083e-01 -3.857448995113372803e-01 2.259740829467773438e-01 5.692516267299652100e-02 -1.373010426759719849e-01 1.331463009119033813e-01 -1.651762425899505615e-01 2.328870892524719238e-01 9.434492141008377075e-02 -2.395991608500480652e-02 -2.328481525182723999e-01 7.916293293237686157e-02 -3.210369348526000977e-01 -3.902274742722511292e-02 -1.847635209560394287e-02 1.303485482931137085e-01 2.978081405162811279e-01 -6.245912984013557434e-02 8.833853900432586670e-02 3.513317406177520752e-01 1.045908033847808838e-01 -1.236615180969238281e-01 -2.256958186626434326e-01 8.564616553485393524e-03 1.798918247222900391e-01 -1.701094359159469604e-01 -2.817292232066392899e-03
-1.315222494304180145e-02 -5.856410786509513855e-02 9.856322407722473145e-02 -1.485970467329025269e-01 1.042517870664596558e-01 2.685439884662628174e-01 -1.992301046848297119e-01 -8.423732360824942589e-04 1.512064784765243530e-02 -2.070163190364837646e-01 2.368305623531341553e-01 -2.560326084494590759e-02 -2.908910810947418213e-01 1.578783541917800903e-01 8.146244287490844727e-02 -2.716785967350006104e-01 1.285483837127685547e-01 -2.468698844313621521e-02 -3.924790769815444946e-02 -7.733604311943054199e-02 8.489628881216049194e-02 3.411419391632080078e-01 -2.354869395494461060e-01 2.870717048645019531e-01 2.340981364250183105e-01 2.730196118354797363e-01 -8.169426769018173218e-02 -1.808193176984786987e-01 -1.040196269750595093e-01 2.120801657438278198e-01 -1.050390768796205521e-03 -2.036941796541213989e-01
1.069428771734237671e-01 -5.091038718819618225e-02 -1.544019132852554321e-01 -1.632815897464752197e-01 -3.778867721557617188e-01 2.170934807509183884e-03 4.487260803580284119e-02 -1.999367587268352509e-02 -7.925505191087722778e-02 -1.619190536439418793e-02 9.524282068014144897e-02 1.237335801124572754e-01 -3.885244578123092651e-02 2.202789783477783203e-01 -1.470088679343461990e-02 -4.351193904876708984e-01 2.537481784820556641e-01 -2.668367922306060791e-01 -9.311289340257644653e-02 -3.031875193119049072e-01 1.674800664186477661e-01 -1.920689344406127930e-01 -1.965943276882171631e-01 2.129326909780502319e-01 1.916033923625946045e-01 2.564393877983093262e-01 7.419942319393157959e-02 -4.381027072668075562e-02 -1.044701933860778809e-01 9.100221097469329834e-03 1.017098575830459595e-01 -5.830885842442512512e-02
-1.551660597324371338e-01 1.445394158363342285e-01 -4.114231169223785400e-01 1.264784336090087891e-01 1.333498675376176834e-02 7.921049743890762329e-02 -1.292768716812133789e-01 -2.529098391532897949e-01 3.457882404327392578e-01 -5.411143973469734192e-02 -1.508105397224426270e-01 -1.049851626157760620e-02 -6.149455532431602478e-02 7.209667563438415527e-02 -7.134098559617996216e-02 -2.655762135982513428e-01 3.794975876808166504e-01 -3.174264729022979736e-02 -6.314412690699100494e-03 -2.517413813620805740e-03 -1.971425265073776245e-01 7.226656377315521240e-02 -2.659601867198944092e-01 -1.498200148344039917e-01 2.148064225912094116e-01 1.285995841026306152e-01 -1.625857502222061157e-01 -1.799161285161972046e-01 1.758585684001445770e-02 -1.313491314649581909e-01 -1.384276300668716431e-01 -1.101737469434738159e-01
-2.643295228481292725e-01 2.765969838947057724e-05 -5.343454889953136444e-03 -1.737719774246215820e-01 2.436384558677673340e-01 6.117873266339302063e-02 -8.008158951997756958e-02 5.751090124249458313e-03 -7.529206341132521629e-04 -9.126330725848674774e-03 2.005309015512466431e-01 2.544449865818023682e-01 -2.035584747791290283e-01 1.182631477713584900e-01 -2.633001208305358887e-01 -1.117187812924385071e-01 3.941470384597778320e-01 -3.213527798652648926e-01 1.696015596389770508e-01 -8.155234158039093018e-03 2.535557448863983154e-01 2.129803448915481567e-01 -2.390009760856628418e-01 -4.612072557210922241e-02 -1.174618583172559738e-02 1.602254956960678101e-01 1.007457636296749115e-02 -1.401445120573043823e-01 -2.548548281192779541e-01 9.604993462562561035e-02 6.966825574636459351e-02 -8.458206802606582642e-02
-1.590445339679718018e-01 2.744708210229873657e-02 -2.064817696809768677e-01 -1.673962622880935669e-01 1.528598368167877197e-01 8.006533980369567871e-02 1.781857758760452271e-02 1.396533697843551636e-01 1.897458732128143311e-01 1.637937277555465698e-01 6.774184107780456543e-02 2.119495868682861328e-01 -6.311157345771789551e-02 1.690262705087661743e-01 -1.785795986652374268e-01 -3.660696148872375488e-01 -2.350205322727560997e-03 -6.551541388034820557e-02 -1.868666559457778931e-01 1.586052775382995605e-02 1.090255975723266602e-01 1.197940930724143982e-01 -4.924742877483367920e-01 2.342792600393295288e-02 2.579264938831329346e-01 1.127825826406478882e-01 -2.040179371833801270e-01 -2.864427864551544189e-01 -1.484383791685104370e-01 2.104638703167438507e-02 -3.904533758759498596e-02 -8.484284579753875732e-02
-1.828629374504089355e-01 -1.662431508302688599e-01 -2.851159870624542236e-01 1.860114634037017822e-01 7.042837888002395630e-02 -9.672864526510238647e-02 -8.345060795545578003e-02 -6.429981440305709839e-02 7.795565575361251831e-02 -2.909569628536701202e-02 4.998635966330766678e-03 2.735585272312164307e-01 1.206324845552444458e-01 3.381534516811370850e-01 3.569808602333068848e-02 -2.675257623195648193e-01 1.051110178232192993e-01 -3.341927826404571533e-01 -1.103768348693847656e-01 -1.227710843086242676e-01 -1.658903211355209351e-01 3.004210256040096283e-02 -3.837248086929321289e-01 -1.646036654710769653e-01 4.753816872835159302e-02 2.653486132621765137e-01 -6.957614421844482422e-02 -8.417441695928573608e-02 -2.037800550460815430e-01 -6.679471582174301147e-02 -8.459865301847457886e-02 -1.536228209733963013e-01
-8.171006292104721069e-02 4.558854270726442337e-03 -2.225793153047561646e-01 3.106967359781265259e-02 9.192925691604614258e-02 2.299291789531707764e-01 4.637544974684715271e-02 -3.001787960529327393e-01 2.795058190822601318e-01 3.097235690802335739e-03 6.862507760524749756e-02 -2.670697271823883057e-01 -1.440516263246536255e-01 6.924242526292800903e-02 1.754038631916046143e-01 -2.475451910868287086e-04 1.357258409261703491e-01 -3.758383393287658691e-01 -9.622243791818618774e-02 3.895024536177515984e-03 5.159182846546173096e-02 3.234584331512451172e-01 -3.576448261737823486e-01 1.490079015493392944e-01 1.972212195396423340e-01 1.474245637655258179e-01 9.817097336053848267e-02 -5.556308105587959290e-02 -2.186987549066543579e-01 -3.513414785265922546e-02 -1.493012756109237671e-01 -8.763043582439422607e-02
1.476411074399948120e-01 5.405595898628234863e-02 -2.332951873540878296e-01 1.820629835128784180e-01 -2.867556214332580566e-01 -1.700611859560012817e-01 -2.876567542552947998e-01 -1.331820636987686157e-01 -2.491368800401687622e-01 -2.324136532843112946e-02 -2.059536054730415344e-02 1.157579272985458374e-01 -1.404227614402770996e-01 -1.403395272791385651e-02 1.857380717992782593e-01 -2.863521315157413483e-02 2.832554578781127930e-01 -1.222723051905632019e-01 4.486004263162612915e-02 -2.064709514379501343e-01 1.093275472521781921e-01 -5.610255151987075806e-02 -2.774553596973419189e-01 2.977340295910835266e-02 2.527234554290771484e-01 1.782567054033279419e-01 -1.097365915775299072e-01 -3.421503603458404541e-01 -1.796564310789108276e-01 -2.093284726142883301e-01 -1.338694803416728973e-02 -1.028741747140884399e-01
-8.000447601079940796e-02 1.152402088046073914e-01 -2.885552644729614258e-01 1.243455260992050171e-01 1.555207222700119019e-01 1.451731324195861816e-01 1.443048659712076187e-02 -1.489847153425216675e-01 1.010748520493507385e-01 -3.813892975449562073e-02 -7.027397304773330688e-02 5.197872966527938843e-02 1.275954842567443848e-01 9.216132014989852905e-02 -5.510561913251876831e-02 -1.858038455247879028e-01 4.431367814540863037e-01 -1.182019785046577454e-01 6.355752050876617432e-02 -9.455757588148117065e-02 1.241853311657905579e-01 4.999423027038574219e-01 6.883426010608673096e-02 2.058735340833663940e-01 5.898686870932579041e-02 1.283763647079467773e-01 7.978412508964538574e-02 -1.618275046348571777e-01 -3.734094202518463135e-01 6.307833641767501831e-02 -2.219540439546108246e-02 7.268320303410291672e-03
3.920780867338180542e-02 -3.091885745525360107e-01 -7.839145511388778687e-02 -4.055029246956110001e-03 1.674525290727615356e-01 -9.962397813796997070e-02 -1.605795472860336304e-01 1.560706347227096558e-01 1.055177450180053711e-01 2.341265529394149780e-01 -6.823237240314483643e-02 -1.859785318374633789e-01 5.063453316688537598e-02 1.339431107044219971e-01 2.346413433551788330e-01 8.368862792849540710e-03 3.261418044567108154e-01 -2.703324854373931885e-01 6.487932056188583374e-02 -1.650248020887374878e-01 1.286968439817428589e-01 6.112993136048316956e-02 -1.589206755161285400e-01 -3.408056497573852539e-02 4.292276874184608459e-02 3.243654966354370117e-02 9.282003156840801239e-03 -3.407531976699829102e-01 -3.059861063957214355e-01 2.449253797531127930e-01 1.562025696039199829e-01 -2.702851891517639160e-01
-1.250606309622526169e-02 -7.478591799736022949e-02 -2.369022071361541748e-01 -2.322477102279663086e-01 1.809909939765930176e-01 3.044852316379547119e-01 -1.663159728050231934e-01 2.328872382640838623e-01 1.039801817387342453e-02 -1.715967059135437012e-01 -2.015316933393478394e-01 -9.736324846744537354e-02 8.316400647163391113e-02 -7.641901075839996338e-02 -1.304630655795335770e-02 -1.752732098102569580e-01 4.002845287322998047e-01 -1.637339144945144653e-01 1.004719524644315243e-03 1.238496135920286179e-02 1.176183372735977173e-01 -5.874899029731750488e-02 -3.553116023540496826e-01 2.244791761040687561e-02 -2.542695216834545135e-02 1.733186393976211548e-01 -6.674580276012420654e-02 4.554133117198944092e-02 -2.826653420925140381e-01 -2.554048299789428711e-01 1.515205204486846924e-01 -1.303691416978836060e-01
4.392566531896591187e-02 -2.958774268627166748e-01 -8.207099884748458862e-02 5.274546891450881958e-02 1.044524088501930237e-01 4.239735659211874008e-03 -1.736283749341964722e-01 -2.812265157699584961e-01 1.901780441403388977e-02 -3.113849274814128876e-02 -3.202684819698333740e-01 2.174289822578430176e-01 -1.219969913363456726e-01 1.615658402442932129e-01 -2.597685158252716064e-01 -5.563046038150787354e-02 2.970057129859924316e-01 -1.256825178861618042e-01 -3.246072232723236084e-01 -1.014419496059417725e-01 -1.603568047285079956e-01 1.902315020561218262e-01 -1.428101956844329834e-01 -5.358263850212097168e-02 1.817971467971801758e-01 2.565266191959381104e-01 -1.407520174980163574e-01 -1.584268659353256226e-01 -1.250522583723068237e-01 -1.508475989103317261e-01 -4.711796715855598450e-02 -1.699695438146591187e-01
6.852508336305618286e-02 -4.918361455202102661e-02 -2.683568894863128662e-01 -1.390416175127029419e-01 1.563183814287185669e-01 1.447027027606964111e-01 7.501503825187683105e-02 -5.646644532680511475e-02 7.963863015174865723e-02 -6.044729799032211304e-02 -2.725102901458740234e-01 -3.211791068315505981e-02 -7.387220114469528198e-02 2.804580330848693848e-01 -1.555439084768295288e-01 -7.554886490106582642e-02 2.295589894056320190e-01 -2.818261384963989258e-01 -2.615346014499664307e-01 3.897280246019363403e-02 1.117146909236907959e-01 3.226929903030395508e-01 5.682524666190147400e-02 -1.229602247476577759e-01 3.419163823127746582e-01 1.814335584640502930e-01 1.505841314792633057e-01 -1.060693934559822083e-01 -1.800263822078704834e-01 -2.230937033891677856e-01 2.239860035479068756e-02 -2.112041413784027100e-01
1.249891892075538635e-01 -4.829715192317962646e-02 -3.173919022083282471e-01 9.102133661508560181e-02 1.146762967109680176e-01 1.527729034423828125e-01 1.510565727949142456e-01 -8.883500099182128906e-02 2.915394678711891174e-02 -9.305883944034576416e-02 -5.240018665790557861e-02 2.836814150214195251e-03 5.326069518923759460e-02 1.933060884475708008e-01 -1.519690304994583130e-01 1.515930593013763428e-01 1.877979338169097900e-01 -2.808330059051513672e-01 3.251676261425018311e-01 9.869098663330078125e-02 5.829926114529371262e-03 7.973414659500122070e-02 -2.370741069316864014e-01 -1.029684841632843018e-01 4.846174418926239014e-01 2.109097838401794434e-01 1.829784065485000610e-01 -2.043651640415191650e-01 5.592462792992591858e-02 9.837985783815383911e-02 1.692856103181838989e-01 -9.179183840751647949e-02
-1.408611685037612915e-01 -1.868167519569396973e-01 -1.289013177156448364e-01 6.596112251281738281e-02 -1.284258812665939331e-02 3.244617879390716553e-01 -1.546040773391723633e-01 -2.411563694477081299e-01 1.374568790197372437e-01 -1.627320498228073120e-01 -2.017576843500137329e-01 -1.224964186549186707e-01 -9.777759015560150146e-02 2.401946783065795898e-01 -1.221731081604957581e-01 -3.296758532524108887e-01 -2.802293002605438232e-02 -9.477765113115310669e-02 6.377564370632171631e-02 -1.909987330436706543e-01 9.089890122413635254e-02 2.541693150997161865e-01 -1.811181902885437012e-01 4.313188418745994568e-02 3.298016488552093506e-01 3.026214800775051117e-02 -3.601102232933044434e-01 -1.110319942235946655e-01 -1.073887646198272705e-01 1.234767958521842957e-01 -9.120310097932815552e-02 1.428320445120334625e-02
3.129671514034271240e-02 -1.817044019699096680e-01 -2.103633731603622437e-01 1.289845257997512817e-01 -1.213463172316551208e-01 1.017723828554153442e-01 -1.186616122722625732e-01 -2.224418520927429199e-02 1.634272038936614990e-01 1.540255993604660034e-01 -1.426156312227249146e-01 -3.320783004164695740e-02 -6.482931226491928101e-02 5.618965625762939453e-02 2.502558231353759766e-01 -1.492673158645629883e-01 4.518848061561584473e-01 -1.705270111560821533e-01 2.090505808591842651e-01 -1.213012561202049255e-01 1.759337633848190308e-01 -1.262987311929464340e-02 1.017964109778404236e-01 -4.920212551951408386e-02 -5.916541069746017456e-02 1.351501345634460449e-01 -1.256040334701538086e-01 -4.003351628780364990e-01 -3.817757964134216309e-02 2.224986106157302856e-01 -6.258920580148696899e-02 -3.362008035182952881e-01
-3.851541280746459961e-01 2.653097920119762421e-02 -5.067394673824310303e-02 -2.893280051648616791e-02 6.195537000894546509e-02 2.891675829887390137e-01 1.418114304542541504e-01 -1.648520976305007935e-01 6.772948801517486572e-02 9.054002352058887482e-03 1.037115454673767090e-01 -1.349885612726211548e-01 -4.984003677964210510e-02 3.521866165101528168e-03 7.881292700767517090e-02 5.354914814233779907e-02 8.747657388448715210e-02 -1.320314705371856689e-01 -1.445106565952301025e-01 -5.212345346808433533e-02 1.487026065587997437e-01 3.505548238754272461e-01 -3.166613876819610596e-01 -4.498469177633523941e-03 4.239850342273712158e-01 2.567146122455596924e-01 -7.972061634063720703e-02 -1.868630945682525635e-01 3.562381723895668983e-03 3.794813901185989380e-02 2.512594759464263916e-01 -1.485883444547653198e-01
1.165182068943977356e-01 4.698980599641799927e-03 -3.459558784961700439e-01 2.158740535378456116e-02 -3.692146018147468567e-02 2.461440861225128174e-01 -1.323110330849885941e-02 1.891910284757614136e-01 7.259319722652435303e-02 4.195249453186988831e-02 -2.186516672372817993e-01 2.987877838313579559e-02 2.455951571464538574e-01 6.612902879714965820e-02 -7.625496387481689453e-02 -1.902893632650375366e-01 4.278111457824707031e-01 -2.010690271854400635e-01 1.170680224895477295e-01 -1.497590839862823486e-01 -1.198683232069015503e-01 1.940835416316986084e-01 -2.287990152835845947e-01 4.382821207400411367e-04 1.668344996869564056e-02 -1.636486500501632690e-02 2.562653720378875732e-01 -1.792616546154022217e-01 -1.874585151672363281e-01 -1.430057436227798462e-01 -2.701584398746490479e-01 -1.224175393581390381e-01
-1.183980852365493774e-01 1.170424837619066238e-02 -1.521892994642257690e-01 4.818518832325935364e-02 -1.930571198463439941e-01 2.721245586872100830e-02 -1.683590710163116455e-01 2.274638041853904724e-02 1.756328344345092773e-01 -2.009949460625648499e-02 -2.352958470582962036e-01 -3.094913959503173828e-01 1.678420007228851318e-01 -1.482888124883174896e-02 -4.407570697367191315e-03 1.409448310732841492e-02 2.033670842647552490e-01 -3.686063364148139954e-02 -7.717599719762802124e-02 -1.751179844141006470e-01 -1.182150840759277344e-01 3.311099484562873840e-02 -1.331826448440551758e-01 -2.839876897633075714e-02 2.346613258123397827e-01 3.385612368583679199e-01 6.705841422080993652e-02 -5.002163648605346680e-01 -8.371121436357498169e-02 3.589544594287872314e-01 7.096923887729644775e-02 6.503000855445861816e-02
-3.957924246788024902e-02 3.515776246786117554e-02 -1.358027309179306030e-01 -6.691281497478485107e-02 -7.745555043220520020e-02 -1.321824789047241211e-01 1.377106294967234135e-03 -7.348553836345672607e-02 1.507883816957473755e-01 -1.977300494909286499e-01 -2.017934806644916534e-02 -3.035528063774108887e-01 -3.294967710971832275e-01 7.898056507110595703e-02 -4.189137220382690430e-01 1.403933763504028320e-01 1.645130068063735962e-01 -1.332742422819137573e-01 4.651342332363128662e-02 5.782178416848182678e-02 -1.386415958404541016e-02 2.997229397296905518e-01 -1.267730891704559326e-01 4.735358059406280518e-02 3.622484505176544189e-01 3.738369941711425781e-01 8.089699596166610718e-02 -8.256044983863830566e-02 5.469473451375961304e-02 3.840820863842964172e-02 -1.555797010660171509e-01 -9.659074991941452026e-02
2.117805182933807373e-01 2.456487156450748444e-02 -2.131452858448028564e-01 1.498098950833082199e-02 8.322914689779281616e-02 -1.526142377406358719e-02 1.037539169192314148e-01 1.356712356209754944e-02 -1.888751238584518433e-02 3.884324058890342712e-02 -1.537299901247024536e-01 1.101314276456832886e-02 6.543379742652177811e-03 1.958398818969726562e-01 -3.527358546853065491e-02 2.829679101705551147e-02 3.188366591930389404e-01 -3.652693629264831543e-01 1.348321698606014252e-02 8.783403784036636353e-02 3.635372817516326904e-01 3.225560486316680908e-01 -1.541766710579395294e-02 -2.278555333614349365e-01 1.791561394929885864e-01 8.835792541503906250e-02 -3.477131715044379234e-03 -1.867081373929977417e-01 -2.214817702770233154e-01 -1.914358735084533691e-01 3.496529459953308105e-01 -1.032114997506141663e-01
-2.913610339164733887e-01 6.499709188938140869e-02 1.879306137561798096e-02 3.517775982618331909e-02 2.824803628027439117e-02 -1.717078685760498047e-01 -6.814182549715042114e-02 5.296459048986434937e-02 -2.683686912059783936e-01 -1.914630383253097534e-01 -2.251677960157394409e-01 -6.939855520613491535e-04 -1.479606479406356812e-01 4.682032763957977295e-01 9.185141883790493011e-03 -4.626070708036422729e-02 2.260878682136535645e-01 -2.374130189418792725e-01 5.495045334100723267e-02 -2.526690661907196045e-01 -1.006625313311815262e-02 9.697110205888748169e-02 9.239074587821960449e-02 -8.355540782213211060e-02 9.198451787233352661e-02 1.695431023836135864e-01 -1.639512032270431519e-01 -2.595504820346832275e-01 -2.459941357374191284e-01 9.737139940261840820e-02 -2.188731729984283447e-01 1.418980062007904053e-01
-1.790686398744583130e-01 -2.834954112768173218e-02 7.304418087005615234e-02 1.839417070150375366e-01 -1.154083833098411560e-01 1.911550760269165039e-01 -2.987178862094879150e-01 6.930720806121826172e-02 -1.444588750600814819e-01 -3.988823294639587402e-02 -8.047483116388320923e-02 -1.028000414371490479e-01 1.082490980625152588e-01 1.876900941133499146e-01 -1.260132342576980591e-01 -4.285655915737152100e-02 4.486348330974578857e-01 -1.542090326547622681e-01 2.119552493095397949e-01 -6.996725499629974365e-02 3.796921372413635254e-01 5.272500962018966675e-02 -2.583769559860229492e-01 -2.860419452190399170e-01 -1.696227118372917175e-02 2.945984303951263428e-01 -2.092953585088253021e-02 6.244260817766189575e-02 1.111327018588781357e-02 7.191029936075210571e-02 -5.827646329998970032e-02 9.694337844848632812e-02
2.338598519563674927e-01 -2.923594042658805847e-02 -5.445047095417976379e-02 4.261668398976325989e-02 1.860532350838184357e-02 -3.427048027515411377e-02 -3.147510290145874023e-01 4.852359741926193237e-02 2.654560841619968414e-02 -3.071833550930023193e-01 -2.167690172791481018e-02 -1.527956128120422363e-01 -4.570214822888374329e-02 2.756511047482490540e-02 5.071064457297325134e-02 -8.061403036117553711e-02 2.755208611488342285e-01 -2.483038417994976044e-02 -2.936497703194618225e-02 -3.825424239039421082e-02 8.761621080338954926e-03 -5.481520667672157288e-02 -7.313273102045059204e-02 2.006473988294601440e-01 5.199297517538070679e-02 5.462314486503601074e-01 -1.395295560359954834e-01 -3.289950788021087646e-01 -1.843445599079132080e-01 7.474319636821746826e-02 -3.166061639785766602e-01 -9.898734092712402344e-02
7.763183861970901489e-02 -1.477906107902526855e-01 -4.532928764820098877e-01 1.803011819720268250e-02 -3.061394393444061279e-01 7.255905121564865112e-02 9.241575747728347778e-02 -9.580457955598831177e-02 2.560937106609344482e-01 -7.636477053165435791e-02 -7.071447372436523438e-02 -5.036640912294387817e-02 -2.997732022777199745e-03 1.653374731540679932e-01 -2.107473313808441162e-01 -6.859885156154632568e-02 2.995841205120086670e-01 -1.728383302688598633e-01 -8.418672531843185425e-02 -1.931584030389785767e-01 -5.763890221714973450e-02 1.420723348855972290e-01 -2.991172373294830322e-01 -1.150190010666847229e-01 2.487091906368732452e-02 3.375847265124320984e-02 1.629305444657802582e-02 -1.275748610496520996e-01 -2.039000540971755981e-01 -1.206639930605888367e-01 -1.712920963764190674e-01 -3.165502548217773438e-01
-3.284927308559417725e-01 -1.588639765977859497e-01 1.114102751016616821e-01 -2.073104865849018097e-02 1.336635500192642212e-01 3.145771324634552002e-01 1.062217950820922852e-01 -1.770219802856445312e-01 1.818048208951950073e-01 -4.405746236443519592e-02 9.724789857864379883e-02 1.212670952081680298e-01 -1.492832005023956299e-01 9.465520083904266357e-02 2.587466239929199219e-01 -7.039184868335723877e-02 1.472345143556594849e-01 -1.243001967668533325e-01 1.357474830001592636e-02 5.683590844273567200e-02 1.075189560651779175e-01 1.846428811550140381e-01 -1.347105652093887329e-01 -7.425004243850708008e-02 3.713357746601104736e-01 1.270848214626312256e-01 -1.798686087131500244e-01 -3.031833171844482422e-01 -1.485488712787628174e-01 2.829795479774475098e-01 1.784415096044540405e-01 -1.005277335643768311e-01
-3.823018670082092285e-01 -9.554620832204818726e-03 9.607172757387161255e-02 -8.597776293754577637e-02 8.866409957408905029e-02 -4.113897979259490967e-01 -1.005665883421897888e-01 -2.077731490135192871e-02 6.534001976251602173e-02 1.591977290809154510e-02 -1.186045706272125244e-01 -5.033243820071220398e-02 -1.144593879580497742e-01 1.955186426639556885e-01 -1.072953362017869949e-02 3.891562670469284058e-02 4.021286666393280029e-01 -2.305656671524047852e-01 1.563698947429656982e-01 -2.524453997611999512e-01 1.177065744996070862e-01 1.693174242973327637e-01 -1.572207212448120117e-01 -6.109957024455070496e-02 8.466892689466476440e-02 2.623006999492645264e-01 -1.191371977329254150e-01 -1.110281795263290405e-01 -1.262937784194946289e-01 -7.124670594930648804e-02 7.654953002929687500e-02 2.683322727680206299e-01
2.765606939792633057e-01 4.394537955522537231e-02 -2.411634027957916260e-01 5.232233181595802307e-02 2.226299792528152466e-01 -1.227834168821573257e-02 -8.805498480796813965e-02 -1.260027140378952026e-01 -1.742011308670043945e-01 -9.944789856672286987e-02 -3.977934643626213074e-02 -2.592107653617858887e-02 -3.379565849900245667e-02 1.482080817222595215e-01 -2.804858982563018799e-01 -1.963626593351364136e-02 5.477280169725418091e-02 -1.965183466672897339e-01 2.577328085899353027e-01 -1.044465927407145500e-03 5.195938050746917725e-02 1.106663197278976440e-01 -5.732415989041328430e-02 -1.794251501560211182e-01 2.095634937286376953e-01 8.093781769275665283e-02 7.286426424980163574e-02 -4.712013006210327148e-01 -2.852886915206909180e-01 -2.011870145797729492e-01 1.548944711685180664e-01 -2.460602521896362305e-01
1.736225909553468227e-03 -7.597058266401290894e-02 -6.313825398683547974e-02 4.718556255102157593e-02 -5.908651277422904968e-02 -1.017863303422927856e-01 -1.390499323606491089e-01 9.888339787721633911e-02 -2.287574708461761475e-01 -8.648420125246047974e-02 -2.956970334053039551e-01 2.575987577438354492e-01 -2.091986984014511108e-01 1.458542700856924057e-02 9.422522038221359253e-02 -2.402560859918594360e-01 2.146971672773361206e-01 1.030292063951492310e-01 -7.571997493505477905e-02 -3.107411563396453857e-01 1.594701111316680908e-01 2.198549658060073853e-01 -4.419355392456054688e-01 -4.925184324383735657e-02 8.331329375505447388e-02 1.519977450370788574e-01 -8.675935119390487671e-02 -2.169738560914993286e-01 -1.833750158548355103e-01 -1.459101140499114990e-01 2.145022451877593994e-01 -6.918541342020034790e-02
-6.566005945205688477e-02 -2.804907858371734619e-01 -6.166433449834585190e-04 -6.560932099819183350e-02 -1.566110365092754364e-02 2.315178513526916504e-01 -3.459330648183822632e-02 -2.657776772975921631e-01 -9.651308506727218628e-02 -2.938933670520782471e-01 -1.730574369430541992e-01 1.489271670579910278e-01 7.798062264919281006e-02 -1.662667542695999146e-01 -6.688637286424636841e-02 -8.085998147726058960e-02 1.607773303985595703e-01 -4.419636428356170654e-01 -1.883228421211242676e-01 5.604892596602439880e-02 -8.280631154775619507e-03 -2.691300399601459503e-02 -5.364226177334785461e-02 -1.454869955778121948e-01 3.774459706619381905e-03 2.336580455303192139e-01 1.951762475073337555e-02 -4.534637629985809326e-01 -9.817925840616226196e-02 -1.907346993684768677e-01 9.562888182699680328e-03 5.584488436579704285e-02
1.917194426059722900e-01 1.186193674802780151e-01 -2.695763409137725830e-01 -2.128495872020721436e-01 -9.497775137424468994e-02 7.221541553735733032e-02 -8.683880791068077087e-03 7.500773062929511070e-05 1.671051532030105591e-01 -9.516093134880065918e-02 -4.317078292369842529e-01 -4.340833798050880432e-02 8.428215235471725464e-02 2.140027582645416260e-01 -2.518555335700511932e-02 -1.726824492216110229e-01 3.253080844879150391e-01 -2.922001481056213379e-01 -7.208918221294879913e-03 -1.440368592739105225e-01 1.401560455560684204e-01 -9.802833199501037598e-02 5.343242082744836807e-03 -2.450590766966342926e-02 2.669236361980438232e-01 1.305716633796691895e-01 2.410209029912948608e-01 -7.827349007129669189e-02 -2.410652637481689453e-01 -1.912943869829177856e-01 -2.823241427540779114e-02 -1.356108933687210083e-01
-1.052904501557350159e-01 -8.001081645488739014e-02 9.765185415744781494e-02 -1.094933226704597473e-01 8.410979062318801880e-02 4.292589426040649414e-02 4.136748611927032471e-02 -3.048204779624938965e-01 4.255842044949531555e-02 -3.727615475654602051e-01 -5.948025360703468323e-02 -4.405573606491088867e-01 6.074514985084533691e-02 1.101365834474563599e-01 7.330557703971862793e-02 -1.793757677078247070e-01 3.045808076858520508e-01 -3.088640570640563965e-01 4.220093251205980778e-04 1.423795223236083984e-01 -1.594008952379226685e-01 -1.110252588987350464e-01 -2.633331418037414551e-01 8.621236681938171387e-02 1.593635231256484985e-01 1.531741321086883545e-01 -1.821890622377395630e-01 -1.105884537100791931e-01 -1.440771967172622681e-01 5.556451529264450073e-02 -5.433254688978195190e-02 1.471501439809799194e-01
-2.194444686174392700e-01 9.874980896711349487e-02 -4.688397347927093506e-01 7.427725940942764282e-02 1.235232353210449219e-01 2.252476289868354797e-02 -5.719922855496406555e-02 -1.113090738654136658e-01 2.473501116037368774e-01 -1.632186770439147949e-02 6.940378341823816299e-03 1.065361127257347107e-01 2.607871890068054199e-01 1.103186458349227905e-01 -2.957804501056671143e-01 -1.603787541389465332e-01 2.665134966373443604e-01 -1.222372278571128845e-01 1.681633889675140381e-01 -1.151737943291664124e-01 6.746777147054672241e-02 3.868581950664520264e-01 9.377365000545978546e-03 1.089151725172996521e-01 7.160600274801254272e-02 1.860477477312088013e-01 1.213038712739944458e-02 -1.359570026397705078e-01 -9.187987446784973145e-02 1.580128967761993408e-01 2.192348008975386620e-03 -1.834103167057037354e-01
-9.657890349626541138e-02 -1.972676068544387817e-01 -5.102334022521972656e-01 -3.069355525076389313e-02 -3.348110318183898926e-01 1.175123602151870728e-01 -2.210240438580513000e-02 8.882258087396621704e-02 2.569996714591979980e-01 -3.514242172241210938e-02 -4.228994995355606079e-02 -5.496829375624656677e-02 3.095077350735664368e-02 1.358793526887893677e-01 -4.543789103627204895e-02 -1.142962127923965454e-01 2.854520976543426514e-01 -1.717256456613540649e-01 9.450201690196990967e-02 -6.896912306547164917e-02 1.130743175745010376e-01 -9.782050736248493195e-03 -2.910212278366088867e-01 -1.447346657514572144e-01 2.281665503978729248e-01 -1.442620903253555298e-01 -6.804232299327850342e-02 -1.216209009289741516e-01 -3.752611577510833740e-02 1.378988008946180344e-02 -1.568302363157272339e-01 -2.964439690113067627e-01
-1.848760433495044708e-02 -2.726650238037109375e-01 -1.038211658596992493e-01 -1.352792680263519287e-01 -3.334952890872955322e-02 2.621950805187225342e-01 -8.307682722806930542e-02 1.687764972448348999e-01 -1.599033176898956299e-01 -3.087474703788757324e-01 3.175321221351623535e-02 -2.032472640275955200e-01 1.415621936321258545e-01 1.928083002567291260e-01 1.986037492752075195e-01 -6.217569485306739807e-02 2.907995581626892090e-01 9.982447139918804169e-03 -5.416263826191425323e-03 -4.400262236595153809e-02 1.686920374631881714e-01 2.884218692779541016e-01 -1.971095055341720581e-01 -1.007033810019493103e-01 1.810631006956100464e-01 2.402968704700469971e-01 -4.012607410550117493e-02 4.741219058632850647e-02 -9.704512357711791992e-02 -1.339368522167205811e-01 3.610157370567321777e-01 -1.670638024806976318e-01
-2.508992701768875122e-02 3.511726483702659607e-02 -3.573489785194396973e-01 1.468430012464523315e-01 -3.416950255632400513e-02 -2.041937410831451416e-02 8.474451489746570587e-03 7.755099982023239136e-02 -8.060047030448913574e-02 -1.744107455015182495e-01 -7.382190972566604614e-02 2.595646381378173828e-01 1.317467540502548218e-01 2.577943503856658936e-01 7.208616286516189575e-02 -2.034135311841964722e-01 1.309577971696853638e-01 -1.103932783007621765e-01 -4.389019310474395752e-02 -1.293370723724365234e-01 -1.722839623689651489e-01 -2.776978723704814911e-02 -4.503110349178314209e-01 -1.259203702211380005e-01 1.646649986505508423e-01 2.739070355892181396e-01 8.664550632238388062e-02 -1.300011575222015381e-01 -2.591335773468017578e-01 -2.901042103767395020e-01 -2.729652076959609985e-02 -1.593575477600097656e-01
1.053210794925689697e-01 3.753409907221794128e-02 -1.168548911809921265e-01 -2.207162082195281982e-01 7.684522867202758789e-02 1.246899440884590149e-01 -1.573649197816848755e-01 -1.035990715026855469e-01 -8.715752046555280685e-04 3.708502277731895447e-02 1.373043805360794067e-01 -1.894360631704330444e-01 -1.124261841177940369e-01 1.906996220350265503e-01 2.584865987300872803e-01 -3.619500398635864258e-01 3.655020594596862793e-01 -2.939641475677490234e-01 -3.012205660343170166e-01 8.505249023437500000e-02 -1.826205402612686157e-01 2.749359793961048126e-02 -2.133138328790664673e-01 -1.236185878515243530e-01 2.217900902032852173e-01 4.834849387407302856e-02 -1.088254377245903015e-01 -2.096240818500518799e-01 -3.622651845216751099e-02 1.494072228670120239e-01 -1.432158648967742920e-01 -3.017867356538772583e-02
-9.019353240728378296e-02 -1.537532508373260498e-01 -3.047848939895629883e-01 1.728720068931579590e-01 -1.926712244749069214e-01 6.143401842564344406e-03 -1.851306408643722534e-01 -5.238744989037513733e-02 -2.019072771072387695e-01 -1.931200325489044189e-01 -1.309756189584732056e-02 -1.001368537545204163e-01 5.738784745335578918e-02 2.563717961311340332e-01 -2.507336903363466263e-03 -4.677060525864362717e-03 2.789793014526367188e-01 -5.730556789785623550e-03 1.563270837068557739e-01 -1.087750494480133057e-01 1.648059785366058350e-01 8.043194562196731567e-02 -2.956376075744628906e-01 2.688070833683013916e-01 1.844418197870254517e-01 -9.826824814081192017e-02 4.066782072186470032e-02 -1.861284226179122925e-01 -2.649715840816497803e-01 -2.685856223106384277e-01 -1.502429991960525513e-01 2.482824772596359253e-01
-3.703022375702857971e-02 -1.573507636785507202e-01 -2.547882199287414551e-01 -2.778171375393867493e-02 -3.848464414477348328e-02 -7.131150364875793457e-02 -1.225211620330810547e-01 2.314158529043197632e-01 -3.013561712577939034e-03 -2.245322763919830322e-01 1.586793810129165649e-01 -1.049805507063865662e-01 5.944331735372543335e-02 2.153970450162887573e-01 -2.197301387786865234e-01 1.967911422252655029e-01 3.636229634284973145e-01 -3.097456395626068115e-01 1.670825630426406860e-01 -1.589451879262924194e-01 1.522165536880493164e-01 -1.004324927926063538e-01 -2.633283734321594238e-01 1.243776381015777588e-01 -1.436601281166076660e-01 8.730635046958923340e-02 -1.194300036877393723e-02 -2.650225758552551270e-01 1.553369760513305664e-01 2.252390980720520020e-02 -2.819490730762481689e-01 -8.545889705419540405e-02
-7.424772530794143677e-02 -1.738907545804977417e-01 1.628799736499786377e-02 -6.261919438838958740e-02 -2.081602811813354492e-01 3.259186074137687683e-02 -2.987608015537261963e-01 -3.791836276650428772e-02 3.535220026969909668e-01 -8.629825711250305176e-02 -9.784957021474838257e-02 5.415496230125427246e-02 1.794885993003845215e-01 8.854181505739688873e-03 -2.763047218322753906e-01 -1.409603953361511230e-01 1.974863260984420776e-01 -6.194973737001419067e-02 -2.033912539482116699e-01 7.125168293714523315e-02 -6.916613131761550903e-02 2.164849489927291870e-01 -2.320103049278259277e-01 5.905939266085624695e-02 3.640489280223846436e-01 -1.677073305472731590e-04 6.510094739496707916e-03 -3.196962177753448486e-01 -1.462975144386291504e-01 1.956154406070709229e-01 -1.448621004819869995e-01 -1.945507526397705078e-01
-2.625819742679595947e-01 7.796816527843475342e-02 -1.427090764045715332e-01 -1.605825275182723999e-01 -3.623308837413787842e-01 3.611452504992485046e-02 -2.332910001277923584e-01 -2.161575406789779663e-01 -1.850071363151073456e-02 7.879225909709930420e-02 -1.188418711535632610e-03 5.325010512024164200e-03 -1.293115317821502686e-01 1.479524374008178711e-01 2.825459241867065430e-01 -1.765038520097732544e-01 2.204777747392654419e-01 -2.010591626167297363e-01 2.046135812997817993e-01 5.561298504471778870e-02 1.589795202016830444e-01 9.463170915842056274e-02 -3.176715075969696045e-01 3.360166773200035095e-02 1.932612508535385132e-01 4.236061871051788330e-02 1.294428855180740356e-01 -1.242502629756927490e-01 2.193702757358551025e-02 -1.729047149419784546e-01 -3.279699385166168213e-01 9.672955423593521118e-02
-1.576596498489379883e-01 1.452017724514007568e-01 -2.790801525115966797e-01 8.482533693313598633e-02 5.970759317278862000e-02 1.191159188747406006e-01 1.419872194528579712e-01 -2.063488774001598358e-02 2.330603599548339844e-01 1.945368759334087372e-02 -1.101241856813430786e-01 9.948138892650604248e-02 2.949145436286926270e-01 1.483476161956787109e-01 -1.207853630185127258e-01 -1.350190788507461548e-01 4.398493170738220215e-01 -1.136033162474632263e-01 -2.316283993422985077e-03 -1.793228089809417725e-01 1.906075626611709595e-01 3.986832499504089355e-01 3.909525647759437561e-02 1.149665489792823792e-01 1.096132546663284302e-01 7.723987847566604614e-02 6.111727561801671982e-03 -5.638083070516586304e-02 -3.349605798721313477e-01 6.902603805065155029e-02 -7.133004069328308105e-02 -1.425130963325500488e-01
9.586994349956512451e-02 1.381021291017532349e-01 -2.584365904331207275e-01 -2.233586460351943970e-02 3.772304207086563110e-02 9.617502242326736450e-02 -2.501752972602844238e-01 -3.523746505379676819e-02 -1.656324118375778198e-01 -1.063983589410781860e-01 1.178505085408687592e-02 -1.206940636038780212e-01 -2.466204762458801270e-01 4.044100940227508545e-01 1.625768542289733887e-01 1.072185412049293518e-01 4.173672497272491455e-01 -6.853533704997971654e-05 -6.434925645589828491e-02 -9.903580695390701294e-02 -1.077101007103919983e-02 1.757189929485321045e-01 -2.688098251819610596e-01 -1.272768229246139526e-01 1.437968015670776367e-01 3.209422230720520020e-01 -2.093698829412460327e-01 3.000701405107975006e-02 -1.887726597487926483e-02 3.917108476161956787e-02 -6.872766464948654175e-02 1.776576042175292969e-01
-2.115313261747360229e-01 -8.681038767099380493e-02 -4.635190963745117188e-01 1.053680106997489929e-01 1.166429594159126282e-01 2.360655218362808228e-01 8.601829409599304199e-02 -1.894154101610183716e-01 -1.560636013746261597e-01 -2.827053666114807129e-01 -1.079798042774200439e-01 1.377510651946067810e-02 1.103878617286682129e-01 3.074541389942169189e-01 -2.178855985403060913e-02 -4.896205291152000427e-02 1.945132166147232056e-01 -1.772839277982711792e-01 4.234254360198974609e-02 -1.512707918882369995e-01 -2.057592421770095825e-01 2.729656733572483063e-02 7.881237193942070007e-03 1.415029615163803101e-01 3.087351620197296143e-01 1.386410440318286419e-03 1.245442703366279602e-01 -2.117240279912948608e-01 -2.012323588132858276e-01 -4.295817762613296509e-02 -9.552405029535293579e-02 -1.386101841926574707e-01
1.406598687171936035e-01 2.688596583902835846e-02 -2.074486911296844482e-01 8.166022598743438721e-02 1.017555743455886841e-01 -8.963366039097309113e-03 3.074719198048114777e-02 6.628941744565963745e-02 -1.092038452625274658e-01 5.363722890615463257e-02 -2.274036407470703125e-01 2.720032073557376862e-02 -7.067579030990600586e-02 2.283386141061782837e-01 -1.769756972789764404e-01 -2.508100867271423340e-01 1.850501000881195068e-01 -3.950085639953613281e-01 -6.479209661483764648e-02 1.134488806128501892e-01 3.125016689300537109e-01 3.908902108669281006e-01 1.394004793837666512e-03 -1.781546175479888916e-01 1.893305480480194092e-01 3.050954453647136688e-02 2.651895396411418915e-02 -2.436842918395996094e-01 -1.703615486621856689e-01 -2.254816740751266479e-01 1.219620481133460999e-01 1.194173395633697510e-01
-6.964171677827835083e-02 2.659098990261554718e-02 -3.084047734737396240e-01 2.514624297618865967e-01 1.047954559326171875e-01 -1.186158228665590286e-02 -4.740014299750328064e-02 -2.892108820378780365e-02 1.509074866771697998e-01 7.274134457111358643e-02 -1.981830447912216187e-01 3.901150822639465332e-02 1.750019490718841553e-01 3.308541327714920044e-02 -9.869261085987091064e-02 -2.823476195335388184e-01 4.444119334220886230e-01 -2.469383627176284790e-01 5.016370676457881927e-03 -9.354413300752639771e-02 1.571369171142578125e-01 2.517562508583068848e-01 -2.298861509189009666e-03 7.961019128561019897e-02 1.193814277648925781e-01 6.517031788825988770e-02 1.942873001098632812e-01 -1.954469084739685059e-01 -3.789289891719818115e-01 1.452989429235458374e-01 7.421901077032089233e-02 7.429934293031692505e-02
-1.577990800142288208e-01 -8.571171015501022339e-02 -4.060498476028442383e-01 -1.810383200645446777e-01 1.432592868804931641e-01 2.452612221240997314e-01 -2.774385809898376465e-01 -8.731801807880401611e-02 -1.545913219451904297e-01 -1.837200969457626343e-01 -2.331432104110717773e-01 1.108632087707519531e-01 -1.671322882175445557e-01 -5.034092813730239868e-02 -2.377260774374008179e-01 -2.841323912143707275e-01 2.423013895750045776e-01 -1.806784123182296753e-01 -1.957090385258197784e-02 -1.209635958075523376e-01 -8.437702059745788574e-02 1.472706496715545654e-01 -1.980877965688705444e-01 2.626742701977491379e-03 2.031666785478591919e-02 -1.478359252214431763e-01 -7.942415028810501099e-02 -8.016874641180038452e-02 -2.717808485031127930e-01 -1.243556886911392212e-01 6.195792928338050842e-02 -1.011105701327323914e-01
6.968282908201217651e-02 -3.138716518878936768e-02 -1.005378812551498413e-01 -1.291004270315170288e-01 -4.559271410107612610e-02 9.459587931632995605e-02 3.595881164073944092e-02 -8.541036397218704224e-02 -1.488430947065353394e-01 -8.874920010566711426e-02 1.619828492403030396e-01 5.188658833503723145e-02 9.765423089265823364e-02 -4.044494125992059708e-03 1.005359739065170288e-01 6.768986582756042480e-02 2.636983096599578857e-01 -1.293539404869079590e-01 5.670285597443580627e-02 1.722521185874938965e-01 -1.019683331251144409e-01 3.461563959717750549e-02 6.279668211936950684e-02 2.060986757278442383e-01 3.184765875339508057e-01 3.496874272823333740e-01 -2.418808080255985260e-02 -5.920147299766540527e-01 1.431956514716148376e-02 1.845414042472839355e-01 -1.804058849811553955e-01 -2.140388786792755127e-01
-2.395413815975189209e-01 -1.540528237819671631e-01 -1.217435896396636963e-01 1.877513597719371319e-03 -5.639297422021627426e-03 4.108084738254547119e-02 -8.146898448467254639e-02 4.291251301765441895e-02 -2.949498035013675690e-02 -1.171850934624671936e-01 -1.022629737854003906e-01 -2.018036544322967529e-01 -4.327278733253479004e-01 1.258238703012466431e-01 -1.136259809136390686e-01 -1.953283399343490601e-01 2.129970937967300415e-01 -1.109111234545707703e-01 -3.542129322886466980e-02 -1.760682761669158936e-01 2.465560585260391235e-01 6.564837694168090820e-02 -2.706627845764160156e-01 -1.895138174295425415e-01 9.763082861900329590e-02 -4.799746721982955933e-02 -3.634294867515563965e-01 -3.038469254970550537e-01 -1.155740171670913696e-01 6.489213556051254272e-02 -1.802258491516113281e-01 -1.531160324811935425e-01
1.183388531208038330e-01 3.895540907979011536e-02 -3.011217117309570312e-01 -2.645752578973770142e-02 -2.646683156490325928e-01 -2.332493960857391357e-01 -3.594728708267211914e-01 -1.091311499476432800e-01 -2.116859704256057739e-01 -1.151371076703071594e-01 -1.791663616895675659e-01 5.051704496145248413e-02 -1.836344040930271149e-02 2.283246256411075592e-02 6.676542758941650391e-02 -1.172971799969673157e-01 3.471810519695281982e-01 -8.683646470308303833e-02 1.881245076656341553e-01 -4.262586310505867004e-02 -1.288196444511413574e-01 9.212104231119155884e-02 -3.524432778358459473e-01 -1.952537298202514648e-01 9.459069371223449707e-02 -8.627468347549438477e-02 1.677858978509902954e-01 -2.967527508735656738e-01 -1.617579013109207153e-01 1.523485034704208374e-02 1.505145570263266563e-03 -6.336326152086257935e-02
1.660631154663860798e-03 -3.276879191398620605e-01 -1.272604763507843018e-01 1.226623877882957458e-01 -7.906926423311233521e-02 1.744959354400634766e-01 4.504826664924621582e-02 5.477140098810195923e-02 1.623030304908752441e-01 1.683695763349533081e-01 1.177487373352050781e-01 -1.202496737241744995e-01 1.578590646386146545e-02 -1.900164186954498291e-01 4.407963156700134277e-02 9.779286384582519531e-02 4.512946903705596924e-01 -2.659371197223663330e-01 1.778352111577987671e-01 -1.860924512147903442e-01 2.926021218299865723e-01 1.140065789222717285e-01 9.376171976327896118e-02 6.366237066686153412e-03 3.414680808782577515e-02 1.482055038213729858e-01 -2.214189171791076660e-01 -4.054786264896392822e-01 -3.072058036923408508e-02 -4.477220401167869568e-02 -2.399048767983913422e-02 -2.418310754001140594e-02
-2.657164037227630615e-01 -1.289843618869781494e-01 1.633231900632381439e-02 7.648000121116638184e-02 1.042836084961891174e-01 2.088728547096252441e-01 -2.975681982934474945e-02 -2.027614265680313110e-01 -3.079710155725479126e-02 -3.742838501930236816e-01 -1.526954323053359985e-01 -4.689157009124755859e-02 -1.806936413049697876e-02 9.884560853242874146e-02 -1.931941062211990356e-01 -1.216234713792800903e-01 4.891174659132957458e-02 -1.200444251298904419e-01 9.229245781898498535e-02 4.610316455364227295e-02 1.598173379898071289e-01 -2.977693080902099609e-02 -3.118377029895782471e-01 6.306661665439605713e-02 1.871520131826400757e-01 3.808389604091644287e-01 -1.530971229076385498e-01 -1.000408977270126343e-01 -1.783373355865478516e-01 3.401103615760803223e-01 -1.591164991259574890e-02 -2.550258636474609375e-01
-4.336483776569366455e-01 -9.432335942983627319e-02 -3.248969018459320068e-01 2.403683215379714966e-02 9.256122261285781860e-02 2.700142264366149902e-01 -1.761649996042251587e-01 -5.455896258354187012e-02 8.953566104173660278e-02 -6.294918805360794067e-02 -8.720090985298156738e-02 -4.134446680545806885e-01 -2.867441177368164062e-01 7.314517349004745483e-02 5.341057106852531433e-02 7.338496297597885132e-02 1.554111391305923462e-01 -1.538120806217193604e-01 -4.102078080177307129e-02 -2.207596041262149811e-02 -3.743823617696762085e-02 1.859395653009414673e-01 4.193497821688652039e-02 -9.005052596330642700e-02 1.013327613472938538e-01 2.577595710754394531e-01 -8.147342503070831299e-02 -6.718474626541137695e-02 -1.042258813977241516e-01 5.310732405632734299e-03 -2.113328576087951660e-01 -2.363550066947937012e-01
-5.957820266485214233e-02 -1.353081166744232178e-01 -1.126789450645446777e-01 -6.110972166061401367e-02 -8.854497224092483521e-02 -3.510310053825378418e-01 -2.864631116390228271e-01 1.976411342620849609e-01 7.776364684104919434e-02 -4.503527283668518066e-02 -6.149141490459442139e-02 2.794306538999080658e-02 -5.754299834370613098e-02 2.953667938709259033e-01 -6.576815247535705566e-02 7.033012807369232178e-03 2.802655994892120361e-01 -2.048102021217346191e-01 2.057632505893707275e-01 -1.951461136341094971e-01 2.729562520980834961e-01 1.288049370050430298e-01 -1.605457216501235962e-01 3.165457397699356079e-02 6.068592146039009094e-02 2.656199038028717041e-01 -1.953710913658142090e-01 -1.759076565504074097e-01 -1.716675758361816406e-01 -9.266749769449234009e-02 -1.282710582017898560e-01 2.920788526535034180e-01
-4.077525809407234192e-02 2.318979799747467041e-02 -2.199526429176330566e-01 1.272127628326416016e-01 1.970000565052032471e-01 -9.597689658403396606e-02 5.200637504458427429e-02 -8.205430209636688232e-02 1.676199138164520264e-01 -6.694535911083221436e-02 2.237190678715705872e-02 6.030034646391868591e-02 -2.268793806433677673e-02 4.028969407081604004e-01 1.342850923538208008e-01 -2.799887657165527344e-01 1.645680218935012817e-01 -3.442087769508361816e-01 3.299452736973762512e-02 -1.080350279808044434e-01 -1.148562356829643250e-01 3.416046872735023499e-02 -5.240717530250549316e-01 4.907362535595893860e-02 4.713358730077743530e-02 2.833618819713592529e-01 -2.425587549805641174e-02 -3.706650808453559875e-02 -1.154457703232765198e-01 -1.190231889486312866e-01 -4.035694897174835205e-02 -1.282811909914016724e-01
-1.272439807653427124e-01 5.085266381502151489e-02 -9.932018071413040161e-02 -1.787190884351730347e-01 -2.884594257920980453e-03 2.066425830125808716e-01 -5.292611196637153625e-02 -5.000426620244979858e-02 2.433295994997024536e-01 -7.572019100189208984e-02 2.241115868091583252e-01 1.855402588844299316e-01 1.638606786727905273e-01 1.853992938995361328e-01 -3.267133235931396484e-01 -2.129518538713455200e-01 1.441711336374282837e-01 -1.126794517040252686e-01 1.372122764587402344e-02 1.351585239171981812e-01 1.426295638084411621e-01 2.273250669240951538e-01 -3.752255141735076904e-01 -2.161406874656677246e-01 9.751910343766212463e-03 3.056142926216125488e-01 -1.539511233568191528e-01 -2.197156846523284912e-01 -1.365629285573959351e-01 9.847310185432434082e-02 1.437882035970687866e-01 5.037970095872879028e-02
-1.222836077213287354e-01 1.305408775806427002e-01 -2.443982521072030067e-04 -2.293218672275543213e-01 2.462350130081176758e-01 1.836323887109756470e-01 2.646448649466037750e-02 -8.446481823921203613e-02 -2.578923106193542480e-01 -1.998691558837890625e-01 -5.561996623873710632e-02 -4.692640900611877441e-02 -5.569526180624961853e-02 -8.751393109560012817e-02 -8.250872045755386353e-02 -2.869300544261932373e-01 2.785600721836090088e-01 -2.223352044820785522e-01 4.706089571118354797e-02 -2.011755108833312988e-01 2.252858728170394897e-01 8.272169530391693115e-02 -1.080537736415863037e-01 8.393701165914535522e-02 5.217028409242630005e-02 2.218882292509078979e-01 -2.398002743721008301e-01 -2.940972149372100830e-02 -2.418628782033920288e-01 -2.443165928125381470e-01 1.824888586997985840e-01 -3.061582744121551514e-01
-1.945121884346008301e-01 7.989991456270217896e-02 6.405796855688095093e-02 -8.108252286911010742e-02 -3.338053449988365173e-02 -2.047264426946640015e-01 -1.558066606521606445e-01 2.227349579334259033e-01 6.335431337356567383e-02 -1.750115901231765747e-01 -1.210833340883255005e-01 -3.929337114095687866e-02 -1.556769609451293945e-01 -9.205116331577301025e-02 5.454074218869209290e-02 -1.344972997903823853e-01 3.881494998931884766e-01 9.873051196336746216e-02 1.309046000242233276e-01 -1.760114729404449463e-01 2.201305627822875977e-01 4.579889774322509766e-02 -3.733679950237274170e-01 -9.039616584777832031e-02 2.196382284164428711e-01 1.110734641551971436e-01 -1.921510994434356689e-01 -2.470191419124603271e-01 -3.166162371635437012e-01 2.400454580783843994e-01 -2.296395041048526764e-02 -7.890773122198879719e-04
4.225639626383781433e-02 -2.586649358272552490e-01 -1.524285227060317993e-01 1.034073457121849060e-01 -2.576184868812561035e-01 1.998628675937652588e-01 -3.032268583774566650e-01 -3.303972780704498291e-01 6.731941550970077515e-02 1.248532906174659729e-01 -1.345196515321731567e-01 1.260086297988891602e-01 2.327886223793029785e-02 -4.841320216655731201e-02 -1.816336065530776978e-01 -1.803594082593917847e-01 1.474132984876632690e-01 -3.450920283794403076e-01 6.182298436760902405e-02 -1.128833219408988953e-01 -2.148523926734924316e-01 6.170479208230972290e-02 -1.913420557975769043e-01 1.669557839632034302e-01 1.940323710441589355e-01 2.816272974014282227e-01 -1.707058101892471313e-01 -1.001409143209457397e-01 -1.166027933359146118e-01 -1.404416561126708984e-01 -4.675799980759620667e-02 6.310022622346878052e-02
5.529614537954330444e-02 -2.922303080558776855e-01 1.478136982768774033e-02 1.314317286014556885e-01 2.996204048395156860e-02 6.542065739631652832e-02 -2.683771252632141113e-01 -2.437502443790435791e-01 6.416461616754531860e-02 4.824038594961166382e-02 -2.644558548927307129e-01 1.508623510599136353e-01 3.156203031539916992e-02 1.436661090701818466e-02 -2.634806334972381592e-01 -2.057275474071502686e-01 1.758785396814346313e-01 -2.808986306190490723e-01 -7.603368163108825684e-02 -1.943761110305786133e-01 -2.126236855983734131e-01 2.678118646144866943e-01 -1.749918311834335327e-01 -6.507346779108047485e-02 3.516626954078674316e-01 1.839917600154876709e-01 -1.285358965396881104e-01 -1.335193514823913574e-01 -7.386288791894912720e-02 -9.749408811330795288e-02 -1.591163277626037598e-01 8.948373794555664062e-02
-1.249043922871351242e-02 -2.146765440702438354e-01 4.169695079326629639e-02 2.704340592026710510e-02 3.194072470068931580e-02 1.300184577703475952e-01 -2.666289731860160828e-02 1.758729815483093262e-01 -1.313274502754211426e-01 -1.893675774335861206e-01 4.116979241371154785e-02 2.348960489034652710e-01 -9.878719598054885864e-02 1.707497984170913696e-01 -4.191555082798004150e-02 -3.476932048797607422e-01 1.470492035150527954e-01 -2.339524403214454651e-02 3.227276802062988281e-01 -1.248607710003852844e-01 2.415362149477005005e-01 2.100394815206527710e-01 -2.639853656291961670e-01 1.668882369995117188e-01 5.015753209590911865e-02 4.217021167278289795e-01 -1.527899950742721558e-01 -1.491378396749496460e-01 -1.221893951296806335e-01 -8.021906763315200806e-02 1.665780097246170044e-01 1.149839609861373901e-01
-2.695019543170928955e-01 -5.853443220257759094e-02 -9.621261060237884521e-02 6.264900416135787964e-02 2.857146859169006348e-01 1.989228129386901855e-01 -1.924958638846874237e-02 1.600073575973510742e-01 1.217562854290008545e-01 -1.246367543935775757e-01 -6.943585467524826527e-04 -1.762405931949615479e-01 -2.932806909084320068e-01 2.729332447052001953e-01 -2.149200588464736938e-01 -1.531006246805191040e-01 2.295401394367218018e-01 -1.003698781132698059e-01 8.842960745096206665e-02 -3.107425272464752197e-01 -4.109226167201995850e-02 1.422078609466552734e-01 -2.098957747220993042e-01 1.546569317579269409e-01 1.508288681507110596e-01 7.222969550639390945e-03 -3.249537348747253418e-01 -2.103242129087448120e-01 -8.898024260997772217e-02 3.913415595889091492e-02 -1.415224820375442505e-01 -1.135230362415313721e-01
-7.399544864892959595e-02 4.054006189107894897e-02 -2.035056799650192261e-01 -1.509265005588531494e-01 -5.988940596580505371e-02 2.697347998619079590e-01 -9.588396549224853516e-02 -7.645142078399658203e-02 1.106765195727348328e-01 3.621823270805180073e-05 2.850545048713684082e-01 2.150974422693252563e-01 1.440395712852478027e-01 2.043284624814987183e-01 -1.723184436559677124e-01 -2.169706821441650391e-01 2.189315557479858398e-01 -1.819310709834098816e-02 5.691118538379669189e-02 8.535035885870456696e-03 1.871144175529479980e-01 2.661762535572052002e-01 -3.334800302982330322e-01 -2.535409629344940186e-01 -1.026958301663398743e-01 2.892687022686004639e-01 -1.160008087754249573e-01 -2.522971928119659424e-01 -2.001918405294418335e-01 1.474913326092064381e-03 4.267942160367965698e-02 1.100232973694801331e-01
-1.033449172973632812e-01 -4.579712450504302979e-01 -2.005969434976577759e-01 6.350349634885787964e-02 4.443348944187164307e-02 3.161700814962387085e-02 -7.032278180122375488e-02 1.707302629947662354e-01 8.795969188213348389e-02 1.163081377744674683e-01 -1.328907310962677002e-01 -1.772479340434074402e-02 -7.933847606182098389e-03 -7.181864976882934570e-02 1.238422468304634094e-01 -2.566417157649993896e-01 4.675432443618774414e-01 -2.227528691291809082e-01 1.420834213495254517e-01 1.248300634324550629e-02 7.130655646324157715e-02 1.060692816972732544e-01 4.258133471012115479e-02 -1.298605352640151978e-01 -1.060849241912364960e-02 1.244132295250892639e-01 -7.912451773881912231e-02 -3.433167934417724609e-01 -7.913924753665924072e-02 2.049254179000854492e-01 3.443909436464309692e-02 -2.446381449699401855e-01
-1.211408749222755432e-01 5.369985103607177734e-02 -2.269176840782165527e-01 1.798955202102661133e-01 1.185812987387180328e-03 8.041544817388057709e-03 -4.611016437411308289e-02 7.333895564079284668e-02 -4.268418066203594208e-03 7.188504189252853394e-02 -3.250350654125213623e-01 -5.227227509021759033e-02 7.926824688911437988e-02 1.148243099451065063e-01 -1.515516191720962524e-01 -8.073261380195617676e-02 3.708271086215972900e-01 -2.319754362106323242e-01 1.283700913190841675e-01 5.675007030367851257e-02 1.433574557304382324e-01 4.534459114074707031e-01 1.292671859264373779e-01 9.788499027490615845e-02 1.973398625850677490e-01 1.808389127254486084e-01 2.108137011528015137e-01 -2.626025676727294922e-01 -2.539706528186798096e-01 -5.945596098899841309e-02 -2.148490026593208313e-02 1.070976629853248596e-01
-1.646451503038406372e-01 -9.805183857679367065e-02 -1.111117824912071228e-01 -7.405253499746322632e-02 -3.627342879772186279e-01 2.098421193659305573e-02 -1.204074323177337646e-01 -8.638515323400497437e-02 -1.555092781782150269e-01 3.626374527812004089e-02 2.644540071487426758e-01 1.164203733205795288e-01 -7.701075635850429535e-03 6.872989237308502197e-02 -2.759323269128799438e-02 -2.255462408065795898e-01 3.674674928188323975e-01 -1.849310845136642456e-01 7.200380414724349976e-02 -1.979563385248184204e-01 -2.081519067287445068e-01 8.550654351711273193e-02 -2.913003601133823395e-02 1.968180686235427856e-01 4.105192422866821289e-01 1.886082887649536133e-01 -5.468117073178291321e-02 -1.127225384116172791e-01 -2.651305198669433594e-01 1.432107295840978622e-02 1.386157870292663574e-01 1.128327026963233948e-01
-8.006991446018218994e-02 -1.632171422243118286e-01 -1.938926801085472107e-02 -2.440994530916213989e-01 9.253172203898429871e-03 3.629519417881965637e-02 -1.379332393407821655e-01 -4.152831137180328369e-01 -2.401440292596817017e-01 -1.754092425107955933e-01 -3.172013461589813232e-01 9.969648718833923340e-02 1.306851357221603394e-01 4.709305614233016968e-02 -8.330480754375457764e-02 -2.134868055582046509e-01 3.552155196666717529e-02 -3.320284187793731689e-01 8.936975151300430298e-02 1.063665822148323059e-01 -8.093165606260299683e-02 1.441608369350433350e-01 -9.914935380220413208e-02 8.468996733427047729e-02 -1.072005718015134335e-03 1.884362101554870605e-01 -1.056154631078243256e-02 -3.942079842090606689e-01 -1.959089636802673340e-01 -9.554932266473770142e-02 1.532537341117858887e-01 7.832725346088409424e-02
1.303709298372268677e-01 2.370148152112960815e-02 -1.248431429266929626e-01 -2.310394495725631714e-01 4.923186078667640686e-02 -2.477400377392768860e-02 -1.149502471089363098e-01 1.280523389577865601e-01 -1.627842783927917480e-01 -3.027232587337493896e-01 -1.389942169189453125e-01 2.038738727569580078e-01 -2.172023355960845947e-01 1.038831025362014771e-01 8.594924956560134888e-02 -3.069389760494232178e-01 4.333184659481048584e-01 -3.485153615474700928e-02 6.634684652090072632e-02 -2.825159132480621338e-01 1.881203055381774902e-01 2.345697879791259766e-01 -2.977520227432250977e-01 -8.697467297315597534e-02 5.227943509817123413e-02 1.364488601684570312e-01 7.489863783121109009e-02 3.128124028444290161e-02 -5.946884304285049438e-02 -2.052191495895385742e-01 4.222335666418075562e-02 8.386263996362686157e-02
1.284549385309219360e-01 -2.187962681055068970e-01 -1.783796399831771851e-01 -6.778825074434280396e-02 -6.575267761945724487e-02 1.559284608811140060e-02 -1.281091868877410889e-01 -1.969595402479171753e-01 7.172775268554687500e-02 -2.646223902702331543e-01 -4.250247478485107422e-01 9.575961530208587646e-02 -1.216419562697410583e-01 3.362591564655303955e-02 -2.070829868316650391e-01 -2.672592997550964355e-01 1.581216901540756226e-01 -2.528666257858276367e-01 6.139466539025306702e-02 -2.329246699810028076e-01 1.080701574683189392e-01 7.735774666070938110e-02 -1.436483412981033325e-01 2.262043803930282593e-01 2.835739850997924805e-01 1.247941926121711731e-01 1.061150711029767990e-02 -1.123406738042831421e-01 1.590772569179534912e-01 2.332285046577453613e-01 -1.385037899017333984e-01 1.334602106362581253e-02
8.732526749372482300e-02 -1.887961328029632568e-01 1.214867755770683289e-01 -9.949355572462081909e-02 1.146766468882560730e-01 -5.123627185821533203e-02 6.141822785139083862e-02 9.535851329565048218e-02 -9.072669595479965210e-02 1.135152354836463928e-01 9.816967695951461792e-02 2.901406884193420410e-01 -7.960074394941329956e-02 2.891675829887390137e-01 1.105527356266975403e-01 -1.032830327749252319e-01 2.099061012268066406e-01 -4.283946752548217773e-01 9.945615381002426147e-02 -9.917612373828887939e-02 3.034161329269409180e-01 4.573450237512588501e-02 -2.015308737754821777e-01 -2.392657548189163208e-01 4.879008978605270386e-02 3.531780242919921875e-01 7.116067409515380859e-02 -2.391945272684097290e-01 -2.078652568161487579e-02 1.908821910619735718e-01 9.844004362821578979e-02 -1.933891512453556061e-02
-9.767284989356994629e-02 -1.566737517714500427e-02 -1.992974057793617249e-02 -8.460446447134017944e-02 3.625417053699493408e-01 1.407673507928848267e-01 -2.066749781370162964e-01 6.683962792158126831e-02 -5.748874694108963013e-02 -3.507589697837829590e-01 1.641115248203277588e-01 -6.277811527252197266e-02 -1.703207045793533325e-01 1.213290840387344360e-01 -8.643092215061187744e-02 -3.631674945354461670e-01 1.764878928661346436e-01 -4.197890758514404297e-01 1.681239902973175049e-01 -1.920501738786697388e-01 1.364893764257431030e-01 1.602003794687334448e-05 -2.547034025192260742e-01 -3.461576125118881464e-04 6.815241277217864990e-02 7.859476655721664429e-02 -1.814074069261550903e-01 -8.313208073377609253e-02 3.497533127665519714e-02 -2.262816391885280609e-02 1.593322604894638062e-01 1.006850823760032654e-01
-1.547857820987701416e-01 -1.972523331642150879e-02 -1.763959378004074097e-01 2.863374352455139160e-02 1.510804742574691772e-01 1.257461905479431152e-01 1.171030029654502869e-01 3.065360523760318756e-02 -9.329456090927124023e-02 -1.839195727370679379e-03 2.807087823748588562e-02 -2.991978824138641357e-02 2.044842094182968140e-01 2.671070992946624756e-01 -2.074384838342666626e-01 -6.944859027862548828e-02 1.141580194234848022e-01 9.242428839206695557e-02 8.797297626733779907e-02 -9.468971937894821167e-02 2.477999925613403320e-01 2.072423994541168213e-01 -3.859882652759552002e-01 -1.406868547201156616e-01 4.709094762802124023e-02 9.750118851661682129e-02 -3.064079582691192627e-01 -4.097034633159637451e-01 -2.904647588729858398e-01 2.059076428413391113e-01 -1.204554364085197449e-02 8.502382785081863403e-02
-2.239680103957653046e-02 -1.676746010780334473e-01 -2.343129962682723999e-01 1.949776662513613701e-03 6.922862678766250610e-02 1.803939640522003174e-01 -3.581599891185760498e-02 -8.594254404306411743e-02 3.183166682720184326e-01 1.259521674364805222e-02 -2.847552001476287842e-01 1.895226724445819855e-02 7.103250920772552490e-02 8.480956405401229858e-02 1.666088998317718506e-01 -2.912953197956085205e-01 4.110613092780113220e-02 -4.561902880668640137e-01 6.688995659351348877e-02 -1.393049508333206177e-01 1.089255977421998978e-02 -4.958251863718032837e-02 -1.761530488729476929e-01 -6.410774588584899902e-02 -1.181442886590957642e-01 3.231950700283050537e-01 -5.395105108618736267e-02 -1.836684942245483398e-01 -1.634840369224548340e-01 -1.703906208276748657e-01 7.065581530332565308e-02 -2.747518420219421387e-01
-1.851849555969238281e-01 1.056417450308799744e-01 8.475982397794723511e-02 -1.733144670724868774e-01 3.099887631833553314e-02 2.062978148460388184e-01 -8.886545896530151367e-02 -2.823505103588104248e-01 5.798638984560966492e-02 -2.219123393297195435e-01 -3.636337444186210632e-02 9.902080893516540527e-02 -2.083341218531131744e-02 -1.129662543535232544e-01 -3.682332579046487808e-03 -2.300793081521987915e-01 1.812409311532974243e-01 -2.220064699649810791e-01 -8.122586458921432495e-02 2.237803786993026733e-01 3.589446842670440674e-01 1.571526080369949341e-01 -2.717794179916381836e-01 1.116551309823989868e-01 3.168538808822631836e-01 1.702496036887168884e-02 -2.805751860141754150e-01 -1.632024943828582764e-01 -1.308940798044204712e-01 2.163662761449813843e-01 -8.385805785655975342e-02 -2.453565038740634918e-02
-1.221872679889202118e-02 7.107693701982498169e-03 1.059147343039512634e-01 -1.841688901185989380e-01 -6.669782102108001709e-03 2.315338850021362305e-01 -9.681736677885055542e-02 -2.051763981580734253e-01 -5.645543336868286133e-02 -8.288973942399024963e-03 -1.845326870679855347e-01 -1.502628773450851440e-01 1.882277578115463257e-01 2.799019813537597656e-01 1.600571721792221069e-01 6.207016296684741974e-03 4.170381426811218262e-01 -1.880328208208084106e-01 8.746295422315597534e-02 2.598340511322021484e-01 3.088682703673839569e-02 3.174324929714202881e-01 -8.321406692266464233e-02 -2.081269919872283936e-01 1.519557982683181763e-01 -6.521853804588317871e-02 -2.373874038457870483e-01 4.101430252194404602e-02 -1.393857002258300781e-01 -2.160488367080688477e-01 -8.943196386098861694e-02 -2.331087887287139893e-01
1.111711859703063965e-01 -1.847876757383346558e-01 5.336265265941619873e-02 -3.378790244460105896e-02 1.771511882543563843e-02 1.603057533502578735e-01 -2.537463605403900146e-01 -1.197973340749740601e-01 -4.491645470261573792e-02 -2.046268731355667114e-01 -7.371134310960769653e-02 1.389380395412445068e-01 2.564869821071624756e-01 7.782561331987380981e-02 2.346674799919128418e-01 -4.087472558021545410e-01 2.233922481536865234e-01 -4.223095178604125977e-01 -7.796221971511840820e-02 -6.832692027091979980e-02 3.287884965538978577e-02 -1.212077364325523376e-01 7.530946284532546997e-02 -3.858290985226631165e-02 -1.009909063577651978e-02 2.389018833637237549e-01 -1.361846178770065308e-02 -2.815939784049987793e-01 -9.150374680757522583e-02 1.499939113855361938e-01 -1.122515723109245300e-01 -2.002138644456863403e-01
2.261432260274887085e-01 1.070380508899688721e-01 -2.865504324436187744e-01 -4.131468757987022400e-02 -8.583024144172668457e-03 1.998758018016815186e-01 -1.772021949291229248e-01 5.724884942173957825e-02 -5.575496237725019455e-03 -5.871609225869178772e-02 -3.451465070247650146e-01 6.326980143785476685e-02 3.206573724746704102e-01 1.911170482635498047e-01 -5.018161982297897339e-02 -9.049291908740997314e-02 1.309202015399932861e-01 -4.481040537357330322e-01 1.246922463178634644e-01 -1.669030487537384033e-01 1.245529651641845703e-01 8.882821351289749146e-02 -6.734462827444076538e-02 1.555309724062681198e-02 7.678595185279846191e-02 1.277631223201751709e-01 2.949791550636291504e-01 -1.930147707462310791e-01 -1.946807056665420532e-01 -1.678021997213363647e-01 4.934813827276229858e-03 -1.129222474992275238e-02
-5.890903994441032410e-02 -3.105621784925460815e-02 -8.155395090579986572e-02 -3.029847866855561733e-04 6.497636437416076660e-02 -2.805751264095306396e-01 -9.929638355970382690e-02 1.022295132279396057e-01 -2.943758070468902588e-01 -6.510755419731140137e-02 -1.372490972280502319e-01 -9.646007791161537170e-03 -1.633975505828857422e-01 -1.254392266273498535e-01 9.467237442731857300e-02 2.273633331060409546e-02 3.963842391967773438e-01 -1.198759973049163818e-01 -2.945823073387145996e-01 -3.132191598415374756e-01 4.362991452217102051e-02 2.701744623482227325e-02 -2.950756549835205078e-01 -1.779973208904266357e-01 1.622360348701477051e-01 1.817980259656906128e-01 -1.787831634283065796e-01 -3.285122811794281006e-01 -1.300723403692245483e-01 3.820557892322540283e-02 -1.169405877590179443e-01 -1.218560859560966492e-01
1.366059016436338425e-02 7.556421309709548950e-02 -2.917203865945339203e-02 -6.209972500801086426e-02 6.214864552021026611e-02 2.230392396450042725e-01 2.525723911821842194e-02 -2.806676328182220459e-01 -9.137600660324096680e-02 -2.715117856860160828e-02 -7.613111287355422974e-02 2.769053541123867035e-02 1.063982248306274414e-01 3.289401829242706299e-01 -1.477238982915878296e-01 -9.941292554140090942e-02 1.545483767986297607e-01 1.927268505096435547e-02 8.598615974187850952e-02 -1.618819832801818848e-01 4.239813685417175293e-01 1.385224014520645142e-01 -3.756898343563079834e-01 -1.615038812160491943e-01 1.833385974168777466e-02 7.285250350832939148e-03 -1.941003650426864624e-01 -3.661745190620422363e-01 -1.002559661865234375e-01 2.810176312923431396e-01 -6.293056905269622803e-02 1.833967119455337524e-02
-2.589844465255737305e-01 -1.322205662727355957e-01 -5.202426388859748840e-02 -6.580446660518646240e-02 -4.202850162982940674e-02 -6.505512446165084839e-02 -2.316969186067581177e-01 1.495221257209777832e-01 2.969960123300552368e-02 -3.784641325473785400e-01 2.642670273780822754e-01 4.772963002324104309e-02 -1.560432165861129761e-01 2.282552570104598999e-01 -2.615810185670852661e-02 -1.243298724293708801e-01 1.880270987749099731e-01 -3.466698229312896729e-01 2.326122522354125977e-01 -4.777632653713226318e-03 2.338692694902420044e-01 -5.800871923565864563e-02 1.549300551414489746e-01 6.819484382867813110e-02 3.752639591693878174e-01 2.676082774996757507e-02 -1.555911898612976074e-01 -1.363240927457809448e-01 -1.604989320039749146e-01 2.859143167734146118e-02 -5.488820746541023254e-02 -8.510804176330566406e-02
-1.935796439647674561e-01 2.682298049330711365e-02 -4.184001386165618896e-01 1.594918519258499146e-01 -5.409689992666244507e-02 6.914422661066055298e-02 -2.530004270374774933e-02 -7.685738056898117065e-02 2.410804182291030884e-01 -8.632923662662506104e-02 -5.926591902971267700e-02 -5.739194341003894806e-03 2.526473402976989746e-01 1.291481405496597290e-01 -2.017735093832015991e-01 -1.645388007164001465e-01 4.029225409030914307e-01 -6.156511604785919189e-02 7.111720740795135498e-02 -1.549342125654220581e-01 4.108706116676330566e-02 3.229610323905944824e-01 6.340040359646081924e-03 5.196053907275199890e-02 1.048955768346786499e-01 4.761786386370658875e-02 1.602535992860794067e-01 -1.791531294584274292e-01 -3.876805901527404785e-01 4.952904209494590759e-02 -3.634312376379966736e-02 2.438077889382839203e-02
-3.607849776744842529e-02 -1.792511194944381714e-01 -4.496804475784301758e-01 -1.279923766851425171e-01 -3.228321075439453125e-01 6.050947681069374084e-02 -2.753193676471710205e-01 -3.053589910268783569e-02 1.661176681518554688e-01 1.002017781138420105e-01 -1.418691277503967285e-01 2.129745334386825562e-01 -1.426971796900033951e-02 1.454853415489196777e-01 6.344711780548095703e-02 -1.222167760133743286e-01 7.277391850948333740e-02 -2.649860084056854248e-01 -2.740638516843318939e-02 3.782547637820243835e-02 3.794238343834877014e-02 3.141097128391265869e-01 -1.131183356046676636e-01 -5.109114199876785278e-02 1.416157633066177368e-01 -1.931592822074890137e-01 -7.548188418149948120e-02 -3.933451771736145020e-01 -5.613042786717414856e-02 5.453806370496749878e-02 3.209083154797554016e-02 -4.196269810199737549e-02
1.339080184698104858e-01 -6.025949120521545410e-02 -1.076727658510208130e-01 7.687921170145273209e-03 -1.778362691402435303e-01 7.491107285022735596e-02 -1.790757030248641968e-01 -1.656826883554458618e-01 1.401533093303442001e-02 5.062860995531082153e-02 -3.563653230667114258e-01 -1.204786673188209534e-01 1.587912142276763916e-01 9.406203776597976685e-02 5.426326394081115723e-02 1.094882860779762268e-01 1.407311409711837769e-01 -9.479150921106338501e-02 -5.674653127789497375e-02 5.164152756333351135e-02 7.027276325970888138e-03 1.109731756150722504e-02 -2.701938748359680176e-01 -3.679568320512771606e-02 2.209267169237136841e-01 4.418082535266876221e-01 -4.646329209208488464e-02 -5.169432759284973145e-01 6.362768262624740601e-02 2.112428247928619385e-01 -4.338828474283218384e-02 -6.005940958857536316e-02
5.548999831080436707e-02 -2.962298393249511719e-01 -3.237358108162879944e-02 -1.343009620904922485e-01 -1.679493635892868042e-01 -1.857293210923671722e-02 -1.189689040184020996e-01 -7.544994354248046875e-02 1.403685510158538818e-01 5.942178424447774887e-03 -7.767646759748458862e-02 -2.211676165461540222e-02 1.880608648061752319e-01 -4.775504767894744873e-02 -8.420483767986297607e-02 -3.583232164382934570e-01 2.130627334117889404e-01 -2.361100763082504272e-01 -5.140118300914764404e-02 -3.288038372993469238e-01 2.088174372911453247e-01 1.050817444920539856e-01 3.598689287900924683e-02 -2.147055231034755707e-02 1.784440875053405762e-01 3.405156135559082031e-01 3.066152632236480713e-01 -2.353030294179916382e-01 -1.382083594799041748e-01 -1.245015189051628113e-01 1.979501247406005859e-01 -5.504818633198738098e-02
-1.285849660634994507e-01 9.277113527059555054e-02 -2.374185323715209961e-01 -1.332239657640457153e-01 2.530122101306915283e-01 2.221940606832504272e-01 -1.936988681554794312e-01 4.186785966157913208e-02 -5.736007541418075562e-02 -1.094808727502822876e-01 1.681383103132247925e-01 -1.903260648250579834e-01 4.549854993820190430e-02 -2.496435791254043579e-01 -1.984192728996276855e-01 -1.491239815950393677e-01 3.930383622646331787e-01 -2.899341285228729248e-01 -1.082166135311126709e-01 -1.510750204324722290e-01 8.543606847524642944e-02 9.783500805497169495e-03 -4.000463187694549561e-01 1.270058155059814453e-01 8.953724801540374756e-02 1.092400476336479187e-01 1.141962315887212753e-02 -4.804779216647148132e-02 -6.952095776796340942e-02 -1.822986751794815063e-01 1.495898962020874023e-01 -5.333232507109642029e-02
-9.906145185232162476e-02 7.763759791851043701e-02 -2.917288541793823242e-01 2.446463406085968018e-01 1.208693981170654297e-01 1.285176128149032593e-01 2.931374683976173401e-02 -7.586348056793212891e-02 4.137155413627624512e-02 1.398110836744308472e-01 -2.539154887199401855e-01 1.036406904458999634e-01 8.401355147361755371e-02 9.105581790208816528e-02 2.289146743714809418e-02 -1.785186678171157837e-01 4.194221198558807373e-01 -1.400593519210815430e-01 6.749282032251358032e-02 -7.276953011751174927e-02 1.061645597219467163e-01 3.608304262161254883e-01 -7.464972790330648422e-03 1.286324113607406616e-01 8.430403470993041992e-02 5.098764225840568542e-02 1.272375285625457764e-01 -2.695115804672241211e-01 -4.157984256744384766e-01 1.371676772832870483e-01 -4.729266464710235596e-02 3.631919994950294495e-02
-8.787511289119720459e-02 -8.702176064252853394e-02 3.309925273060798645e-02 -1.281263083219528198e-01 1.441852301359176636e-01 4.579403996467590332e-02 -1.633404940366744995e-01 -2.141038179397583008e-01 -1.560458242893218994e-01 -6.611771136522293091e-02 -4.764449317008256912e-03 -2.131371051073074341e-01 -6.986992806196212769e-02 -7.448077946901321411e-02 -8.185108192265033722e-03 -2.959079444408416748e-01 4.034395515918731689e-01 -1.953398585319519043e-01 -1.363731175661087036e-01 7.154387235641479492e-02 -8.260197192430496216e-02 1.247326144948601723e-03 -2.251441329717636108e-01 1.854389607906341553e-01 3.259769678115844727e-01 2.010901570320129395e-01 -2.429082393646240234e-01 3.145081549882888794e-02 -1.625669598579406738e-01 2.032940089702606201e-02 -1.012407988309860229e-01 -3.731411099433898926e-01
1.537483036518096924e-01 -1.039715334773063660e-01 -1.422098278999328613e-01 -4.900197964161634445e-03 4.017172381281852722e-02 1.330638080835342407e-01 -9.485021978616714478e-02 1.930158287286758423e-01 2.056401595473289490e-02 -2.065003812313079834e-01 2.890329957008361816e-01 -3.282802999019622803e-01 2.686059772968292236e-01 1.405458599328994751e-01 9.315107017755508423e-02 -3.476866483688354492e-01 2.242168188095092773e-01 -1.826713681221008301e-01 -9.199292957782745361e-02 -5.852540954947471619e-02 8.090295642614364624e-02 2.019239962100982666e-01 -2.031710594892501831e-01 1.643827259540557861e-01 2.607207596302032471e-01 9.291055053472518921e-02 3.014280088245868683e-02 -2.589315474033355713e-01 -4.695437848567962646e-02 5.531018227338790894e-02 -2.446797192096710205e-01 5.523632466793060303e-02
-1.396873891353607178e-01 1.170017793774604797e-01 -1.206963285803794861e-01 -3.365274146199226379e-02 9.505230933427810669e-02 1.177333071827888489e-01 -7.201012969017028809e-02 -2.109029293060302734e-01 4.227186366915702820e-02 -1.160774379968643188e-01 -2.242693305015563965e-01 1.111826896667480469e-01 -1.487153172492980957e-01 2.208245731890201569e-02 -4.230996593832969666e-02 -2.514807879924774170e-01 2.440314590930938721e-01 -1.092411205172538757e-01 8.191765099763870239e-02 1.746142804622650146e-01 -1.464328467845916748e-01 2.768985033035278320e-01 -1.233770549297332764e-01 1.365267187356948853e-01 3.263543844223022461e-01 3.129432797431945801e-01 -3.641506433486938477e-01 2.269028499722480774e-02 2.489765547215938568e-02 -2.461925521492958069e-02 1.614047735929489136e-01 -3.278406560420989990e-01
4.941655695438385010e-02 6.421752274036407471e-02 -3.266131132841110229e-02 1.258213818073272705e-01 1.507251150906085968e-02 -2.580152451992034912e-02 6.875128019601106644e-03 1.641746930545195937e-04 1.367619484663009644e-01 3.161545842885971069e-02 -3.182256221771240234e-02 1.556012127548456192e-02 -3.025895357131958008e-01 2.808529734611511230e-01 -1.312194764614105225e-01 -2.747935950756072998e-01 1.528637669980525970e-02 -2.167448550462722778e-01 -1.819664090871810913e-01 7.140394300222396851e-02 9.064719825983047485e-02 3.800314664840698242e-01 -3.697878420352935791e-01 -7.993970066308975220e-02 1.424572169780731201e-01 4.853741452097892761e-02 -1.367480605840682983e-01 -2.443843483924865723e-01 -1.628001332283020020e-01 -3.353828936815261841e-02 -2.037872374057769775e-01 -3.742205500602722168e-01
-1.278689205646514893e-01 -1.822047233581542969e-01 -1.406695693731307983e-01 6.501142680644989014e-02 -1.334057897329330444e-01 -6.565995514392852783e-02 -3.111796081066131592e-01 2.064006030559539795e-02 -2.535741925239562988e-01 -6.189171597361564636e-02 6.920777261257171631e-02 -1.222638562321662903e-01 -1.396295279264450073e-01 2.267372310161590576e-01 7.391517609357833862e-02 -2.422523796558380127e-01 2.966898381710052490e-01 -8.491729944944381714e-02 1.145971119403839111e-01 1.495319604873657227e-01 2.682619392871856689e-01 1.121011748909950256e-01 -1.862260848283767700e-01 3.442442417144775391e-02 1.469462513923645020e-01 1.233352813869714737e-02 3.238396942615509033e-01 -8.596333861351013184e-02 -2.917477488517761230e-01 -2.302390038967132568e-01 -2.466983497142791748e-01 5.173875950276851654e-03
-8.204187452793121338e-02 3.888577818870544434e-01 -1.595672070980072021e-01 -2.720040380954742432e-01 -8.732872083783149719e-03 1.401568651199340820e-01 -1.820646822452545166e-01 -1.224445626139640808e-01 1.753684133291244507e-02 -3.140739798545837402e-01 -1.705556958913803101e-01 -1.120074540376663208e-01 -5.366926267743110657e-02 6.703437864780426025e-02 -2.013217806816101074e-01 -2.592401206493377686e-01 9.202889353036880493e-02 -9.142360091209411621e-02 5.391956865787506104e-02 -1.001223176717758179e-01 -7.728087902069091797e-02 3.007882237434387207e-01 -3.183793127536773682e-01 -9.858770668506622314e-02 -8.418124169111251831e-02 9.996572136878967285e-02 4.380524903535842896e-02 -1.383556276559829712e-01 -2.947801053524017334e-01 -2.313353866338729858e-01 -4.606932774186134338e-02 -3.302728384733200073e-02
2.506042718887329102e-01 -2.606358751654624939e-02 -2.591594159603118896e-01 -3.163984045386314392e-02 2.568638026714324951e-01 -1.698436141014099121e-01 -7.640302181243896484e-02 -2.014406584203243256e-02 -1.638800352811813354e-01 4.303735680878162384e-03 -7.315978407859802246e-03 -3.272875398397445679e-02 6.762351095676422119e-02 -2.779592759907245636e-03 -1.494735032320022583e-01 -2.261244952678680420e-01 2.480042874813079834e-01 -1.320035755634307861e-01 5.651682242751121521e-02 2.013886868953704834e-01 -8.144965022802352905e-02 -4.176083486527204514e-03 -1.039603576064109802e-01 -2.891788780689239502e-01 2.894332408905029297e-01 1.209637671709060669e-01 6.117095053195953369e-02 -3.674718141555786133e-01 -3.638431131839752197e-01 -5.773652717471122742e-02 2.367926985025405884e-01 -9.217128902673721313e-02
1.137320231646299362e-02 1.205777227878570557e-01 -2.064033895730972290e-01 -9.648785740137100220e-02 1.420021057128906250e-01 3.051413036882877350e-02 -2.347117811441421509e-01 1.961369514465332031e-01 -8.556132018566131592e-02 -1.513855308294296265e-01 -1.496667265892028809e-01 -1.488178670406341553e-01 -4.787990823388099670e-02 3.306951001286506653e-02 -1.578566282987594604e-01 -1.048320159316062927e-02 2.571025192737579346e-01 -2.918909788131713867e-01 -5.750887095928192139e-03 -2.338767051696777344e-01 1.386159360408782959e-01 -8.135860413312911987e-02 -4.453712403774261475e-01 1.868133693933486938e-01 -5.172228068113327026e-02 9.769736230373382568e-02 -1.886197626590728760e-01 -2.356881648302078247e-02 -3.022730946540832520e-01 -2.332444041967391968e-01 2.322702705860137939e-01 -4.866736009716987610e-02
-1.941275596618652344e-01 -3.442604839801788330e-02 -9.256998449563980103e-02 -3.741426765918731689e-02 8.396597206592559814e-02 1.536041200160980225e-01 4.803198203444480896e-02 -1.265454739332199097e-01 8.899868279695510864e-02 -3.885282278060913086e-01 -1.273582577705383301e-01 1.434698551893234253e-01 -2.379950731992721558e-01 1.924478858709335327e-01 3.201526030898094177e-02 -1.535792946815490723e-01 2.022059410810470581e-01 -1.225693821907043457e-01 7.698842883110046387e-02 -1.049140542745590210e-01 3.432603478431701660e-01 -1.775687932968139648e-02 -3.230172693729400635e-01 1.602030992507934570e-01 2.454903870820999146e-01 1.919137090444564819e-01 -1.759218275547027588e-01 -8.164331316947937012e-02 -7.397189736366271973e-02 2.821836173534393311e-01 -2.522857859730720520e-02 -2.163044065237045288e-01
5.998856574296951294e-02 1.763087064027786255e-01 -4.488205909729003906e-02 -1.168790161609649658e-01 2.517270669341087341e-02 2.318810075521469116e-01 -5.029425397515296936e-02 -8.284308761358261108e-02 -6.787227094173431396e-02 5.495076254010200500e-02 -1.014168858528137207e-01 -4.582060128450393677e-02 2.875720337033271790e-02 -4.674189537763595581e-02 2.730677463114261627e-02 -2.363631427288055420e-01 3.590014576911926270e-01 6.498248875141143799e-02 3.133053183555603027e-01 -1.278070267289876938e-02 3.571494221687316895e-01 1.232699230313301086e-01 -2.249570637941360474e-01 -5.513001233339309692e-02 1.736546605825424194e-01 3.854598104953765869e-01 -9.258784353733062744e-02 -9.991458058357238770e-02 -1.555392146110534668e-01 2.734176516532897949e-01 2.758297622203826904e-01 7.786986976861953735e-02
-5.714361369609832764e-02 -2.710103392601013184e-01 -4.033102393150329590e-01 6.457834690809249878e-02 -2.890383601188659668e-01 5.985960736870765686e-02 -2.880856990814208984e-01 1.101188734173774719e-02 3.227890431880950928e-01 -5.638156831264495850e-02 -4.951749579049646854e-04 4.546806961297988892e-02 -3.126605227589607239e-02 2.230599671602249146e-01 -9.610776603221893311e-02 -1.093373224139213562e-01 2.286758422851562500e-01 -4.805025830864906311e-02 -4.290089383721351624e-02 -1.118977814912796021e-01 5.082933604717254639e-02 -9.051120281219482422e-02 -1.145421862602233887e-01 -2.437456846237182617e-01 2.140352576971054077e-01 8.871152997016906738e-02 7.612250000238418579e-02 -3.100377321243286133e-01 -1.037234514951705933e-01 7.556398957967758179e-02 -6.544148176908493042e-02 -2.761031985282897949e-01
-9.114295244216918945e-03 -1.998801380395889282e-01 -6.350053846836090088e-02 2.243025600910186768e-02 -6.067425385117530823e-02 3.277182281017303467e-01 -1.988560259342193604e-01 -2.114275395870208740e-01 -1.422564685344696045e-01 -3.111861050128936768e-01 -2.056164145469665527e-01 -5.144452676177024841e-02 -2.342156916856765747e-01 1.663128286600112915e-01 1.351131647825241089e-01 -3.231567144393920898e-01 2.183920443058013916e-01 -1.101663857698440552e-01 -7.955420762300491333e-02 -7.400012016296386719e-02 1.101453453302383423e-01 5.122107919305562973e-03 -1.864418387413024902e-01 7.605903595685958862e-02 2.459275275468826294e-01 -6.036964803934097290e-02 1.450903266668319702e-01 -2.120763957500457764e-01 -1.343811452388763428e-01 -3.004145324230194092e-01 -1.726190298795700073e-01 1.747027970850467682e-02
-8.847493678331375122e-02 1.289445161819458008e-01 -4.974349439144134521e-01 -5.398865789175033569e-02 -8.385846018791198730e-02 3.571801120415329933e-03 -4.954806342720985413e-02 -1.072195246815681458e-01 1.774577498435974121e-01 -1.703346520662307739e-02 3.321002796292304993e-02 1.148123517632484436e-01 1.593507975339889526e-01 1.236212849617004395e-01 -3.200081586837768555e-01 -2.184228599071502686e-02 3.232711851596832275e-01 -1.780135929584503174e-01 -5.433556437492370605e-02 -8.881027251482009888e-02 1.363188214600086212e-02 3.804408609867095947e-01 -2.682940475642681122e-02 -3.772503510117530823e-02 1.576511412858963013e-01 1.229692026972770691e-01 7.249765098094940186e-02 -1.748150885105133057e-01 -1.555270701646804810e-01 1.989751309156417847e-01 -4.146357625722885132e-02 -2.813934385776519775e-01
-1.135506033897399902e-01 -5.869856104254722595e-02 -3.503299318253993988e-03 -5.844084173440933228e-02 5.720188096165657043e-02 1.073228195309638977e-01 3.121928311884403229e-02 4.003272578120231628e-02 -5.361548438668251038e-02 -1.207428872585296631e-01 1.415152102708816528e-01 -1.533081680536270142e-01 -3.093344569206237793e-01 9.367241710424423218e-02 -1.567429602146148682e-01 -4.958693981170654297e-01 1.572910100221633911e-01 -8.603406697511672974e-02 -1.897523924708366394e-02 -1.677254885435104370e-01 -1.005416661500930786e-01 1.093913838267326355e-01 -2.281631827354431152e-01 9.877290576696395874e-02 3.809018135070800781e-01 2.669307291507720947e-01 -2.554178237915039062e-01 -1.850030422210693359e-01 -1.196951195597648621e-01 1.305080857127904892e-02 -4.038421437144279480e-03 -2.283092439174652100e-01
-1.575707793235778809e-01 -5.239283666014671326e-02 -1.190497055649757385e-01 -3.049384057521820068e-01 -1.112357131205499172e-03 3.278212845325469971e-01 1.465741097927093506e-01 -9.472720324993133545e-02 1.955123245716094971e-01 -3.634495288133621216e-02 6.203844398260116577e-02 -1.793242543935775757e-01 -1.201691702008247375e-01 5.279967188835144043e-02 -2.117893248796463013e-01 -6.948807090520858765e-02 7.116988301277160645e-02 -3.847161233425140381e-01 1.294549107551574707e-01 -2.419223450124263763e-02 1.591615378856658936e-01 1.560043841600418091e-01 -1.807285845279693604e-01 1.774456910789012909e-02 2.579015791416168213e-01 1.288483887910842896e-01 2.897696197032928467e-01 -3.155183494091033936e-01 -2.013125121593475342e-01 -5.619198828935623169e-02 -5.646012350916862488e-02 -1.353106498718261719e-01
-2.501469850540161133e-01 2.624762803316116333e-02 -1.925759613513946533e-01 -1.482453942298889160e-01 -3.242889940738677979e-01 -6.412260234355926514e-02 -1.572118140757083893e-02 1.744312420487403870e-02 -1.460423171520233154e-01 -1.127715557813644409e-01 1.329572945833206177e-01 1.784506142139434814e-01 -1.256270557641983032e-01 2.030595988035202026e-01 5.406940821558237076e-03 -3.472208976745605469e-01 5.799501389265060425e-02 -2.373974472284317017e-01 -3.055224893614649773e-03 -1.273122988641262054e-02 9.565617074258625507e-04 8.895590901374816895e-02 -7.943762093782424927e-02 3.103595972061157227e-01 3.400450944900512695e-01 3.274005651473999023e-01 -1.954013854265213013e-01 -1.204972192645072937e-01 -9.636106342077255249e-02 -1.681048274040222168e-01 -2.697335928678512573e-02 -1.497951000928878784e-01
-3.048480488359928131e-02 3.074369132518768311e-01 -3.208475410938262939e-01 -2.611183747649192810e-02 -2.875758334994316101e-02 3.208391666412353516e-01 -1.478474438190460205e-01 -9.925230592489242554e-02 2.719664573669433594e-01 1.731839217245578766e-02 9.124273061752319336e-02 -1.252235323190689087e-01 3.399740532040596008e-02 1.367375701665878296e-01 3.703627735376358032e-02 -1.292533874511718750e-01 2.464877068996429443e-01 -1.255020350217819214e-01 -2.057801485061645508e-01 -3.247207403182983398e-02 8.681477047502994537e-03 1.458288282155990601e-01 -5.038643479347229004e-01 -9.276232868432998657e-02 2.654021680355072021e-01 1.382797509431838989e-01 1.760771870613098145e-02 -2.690255641937255859e-02 -3.907112777233123779e-02 9.780328720808029175e-03 -1.816967427730560303e-01 1.700001396238803864e-02
-9.764447063207626343e-02 6.246617436408996582e-02 -1.338114142417907715e-01 5.026493966579437256e-02 2.269057631492614746e-01 2.040524184703826904e-01 1.139248833060264587e-01 -1.005743891000747681e-01 3.486936911940574646e-02 1.584445685148239136e-01 -5.199213325977325439e-02 -1.635883003473281860e-01 -1.401800215244293213e-01 2.143328934907913208e-01 -1.379871368408203125e-01 -1.050999835133552551e-01 1.390375047922134399e-01 -2.642926275730133057e-01 1.699912846088409424e-01 1.932965517044067383e-01 5.961844231933355331e-03 5.615976452827453613e-02 -6.729795038700103760e-02 -9.338396601378917694e-03 1.570888459682464600e-01 4.237150847911834717e-01 2.366837114095687866e-01 -3.148850500583648682e-01 -1.489645987749099731e-01 -2.958437241613864899e-02 -3.525184988975524902e-01 -1.687809526920318604e-01
9.289517253637313843e-02 -2.018975615501403809e-01 -2.274720557034015656e-02 -1.156464144587516785e-01 -1.398515999317169189e-01 7.184629142284393311e-02 -5.952345207333564758e-02 -1.956069767475128174e-01 1.503488123416900635e-01 -6.078207120299339294e-02 -3.056414127349853516e-01 -1.640620976686477661e-01 -1.855181455612182617e-01 1.746950745582580566e-01 -2.528130412101745605e-01 -3.727172017097473145e-01 1.357682645320892334e-01 -1.683699637651443481e-01 -6.754248589277267456e-02 -1.449811458587646484e-01 -3.109491430222988129e-02 2.142693400382995605e-01 -1.421773433685302734e-01 7.389362901449203491e-02 3.302979171276092529e-01 1.554906815290451050e-01 -3.217051327228546143e-01 -4.693515598773956299e-02 -1.632483154535293579e-01 1.756041646003723145e-01 -7.604240626096725464e-02 9.292090684175491333e-02
-1.156692653894424438e-01 1.519227176904678345e-01 -1.877031922340393066e-01 -9.526911377906799316e-02 8.988481760025024414e-02 3.497322276234626770e-02 1.415199190378189087e-01 -1.286966800689697266e-01 3.093796595931053162e-02 1.071670427918434143e-01 -1.449813395738601685e-01 -2.069356590509414673e-01 -1.917755454778671265e-01 3.594333529472351074e-01 1.933054327964782715e-01 -2.756865322589874268e-01 1.434446722269058228e-01 -2.745403647422790527e-01 4.694133996963500977e-02 5.924865603446960449e-02 -2.065026666969060898e-03 -8.711275458335876465e-02 -3.861343562602996826e-01 3.580125421285629272e-02 2.472627609968185425e-01 1.900496482849121094e-01 3.870271146297454834e-02 -2.160930819809436798e-02 -3.012644648551940918e-01 1.228468045592308044e-01 -1.650944799184799194e-01 -1.604581028223037720e-01
-2.811741828918457031e-02 -1.921065896749496460e-02 -2.085249274969100952e-01 1.602756828069686890e-01 1.258652377873659134e-02 7.181981205940246582e-02 -1.500395126640796661e-02 -1.269062757492065430e-01 1.009084358811378479e-01 -1.594176590442657471e-01 -8.412045240402221680e-02 2.340972982347011566e-02 -1.194628328084945679e-01 3.097773492336273193e-01 1.259389519691467285e-01 -2.703826129436492920e-01 5.807107686996459961e-02 -3.871657550334930420e-01 -9.829590469598770142e-02 -1.408438235521316528e-01 2.647667378187179565e-02 2.092129886150360107e-01 -5.024979114532470703e-01 -9.063710272312164307e-02 4.603480547666549683e-02 2.817891836166381836e-01 1.199452728033065796e-01 1.659715920686721802e-01 -1.949272304773330688e-01 -2.460431307554244995e-02 1.492344494909048080e-02 -1.239334568381309509e-01
2.771617285907268524e-02 5.782397836446762085e-02 -4.550462365150451660e-01 -5.235403403639793396e-02 2.004443854093551636e-01 -8.886463008821010590e-03 1.247410289943218231e-02 -9.960193186998367310e-02 1.983295232057571411e-01 -1.988134346902370453e-02 -2.218341827392578125e-01 8.244649320840835571e-02 1.669756323099136353e-01 1.526923477649688721e-01 -2.114882767200469971e-01 -1.074412837624549866e-01 3.300311267375946045e-01 -2.055705785751342773e-01 -1.220055893063545227e-01 -1.767883002758026123e-01 6.995999813079833984e-02 3.743302822113037109e-01 -4.255003482103347778e-02 1.338411420583724976e-01 5.625812336802482605e-02 6.146706268191337585e-02 5.785552319139242172e-03 -1.318080276250839233e-01 -2.545489668846130371e-01 1.924839168787002563e-01 -5.382340401411056519e-02 -2.034450173377990723e-01
7.207460701465606689e-02 -3.990165889263153076e-01 -4.195200204849243164e-01 2.911637350916862488e-02 -2.345997095108032227e-01 2.077367603778839111e-01 -2.517827153205871582e-01 6.756357103586196899e-02 7.714252173900604248e-02 1.228130236268043518e-01 -1.266295462846755981e-01 3.506408259272575378e-02 9.222186356782913208e-02 3.505170345306396484e-02 4.390708357095718384e-02 -1.816320717334747314e-01 3.219549953937530518e-01 -1.914916932582855225e-02 1.333536803722381592e-01 -9.514900296926498413e-02 1.656415755860507488e-03 1.267857849597930908e-01 -3.074842989444732666e-01 -1.439552605152130127e-01 1.497744768857955933e-01 -2.142187906429171562e-03 -7.506985682994127274e-03 -1.795515418052673340e-01 -8.013457059860229492e-02 1.995399445295333862e-01 -1.715629845857620239e-01 -1.305229961872100830e-01
-2.718246281147003174e-01 -2.772534266114234924e-02 -5.008335411548614502e-02 -1.514653861522674561e-01 -2.987224161624908447e-01 -8.418809622526168823e-02 -1.564487069845199585e-01 -8.547496795654296875e-02 -1.177234724164009094e-01 -1.324746608734130859e-01 1.375732421875000000e-01 1.148690655827522278e-01 -3.076614066958427429e-02 1.188823059201240540e-01 -3.756450489163398743e-02 -3.950399458408355713e-01 2.792046070098876953e-01 -3.488393723964691162e-01 -2.381317876279354095e-02 -2.000726200640201569e-02 -2.419479191303253174e-02 3.362702904269099236e-03 -9.771376103162765503e-02 2.556428015232086182e-01 4.066614508628845215e-01 2.396136522293090820e-01 -2.678632177412509918e-02 -5.357401445508003235e-02 -1.703152209520339966e-01 -4.201120883226394653e-02 5.638036411255598068e-03 4.920773208141326904e-02
1.575521975755691528e-01 4.841876402497291565e-02 -3.647757172584533691e-01 1.191578730940818787e-01 -1.050063520669937134e-01 1.418964266777038574e-01 -3.958541434258222580e-03 8.558523841202259064e-03 2.018944770097732544e-01 -7.246777415275573730e-02 -1.076769158244132996e-01 4.168776050209999084e-02 -2.887780070304870605e-01 -4.827276989817619324e-02 -2.881901860237121582e-01 -2.195101678371429443e-01 5.102749466896057129e-01 -3.160298243165016174e-02 2.009867131710052490e-01 2.315245568752288818e-01 8.463977277278900146e-02 8.478812873363494873e-02 -9.051657468080520630e-02 -4.791941866278648376e-02 2.528690695762634277e-01 1.712929457426071167e-01 -9.455629438161849976e-02 -1.394524872303009033e-01 4.649557173252105713e-03 4.110977053642272949e-02 -5.033234506845474243e-02 -1.089905723929405212e-01
-1.269952803850173950e-01 -1.253639012575149536e-01 -2.286458853632211685e-03 -1.559949517250061035e-01 2.350787818431854248e-02 -1.174087375402450562e-01 5.603456497192382812e-02 6.719399243593215942e-02 -1.334770023822784424e-01 -1.282533705234527588e-01 -1.085313186049461365e-01 -1.315039098262786865e-01 -7.750532776117324829e-02 5.203450471162796021e-02 4.437582939863204956e-02 -2.552095353603363037e-01 1.537689864635467529e-01 8.114273846149444580e-02 5.947841331362724304e-02 -2.303419113159179688e-01 1.590728610754013062e-01 2.794625759124755859e-01 -2.645360827445983887e-01 -1.993958652019500732e-02 2.171932309865951538e-01 5.722668394446372986e-02 -3.639734387397766113e-01 -4.971559941768646240e-01 -2.514284551143646240e-01 1.612232774496078491e-01 -4.993877932429313660e-02 1.657697744667530060e-02
-1.760547906160354614e-01 -2.422055900096893311e-01 -2.903240621089935303e-01 -5.094119533896446228e-02 7.649480551481246948e-02 2.265436947345733643e-01 -1.902897842228412628e-02 -2.851110994815826416e-01 3.523243218660354614e-02 -2.228201192338019609e-04 -1.046078577637672424e-01 4.925693199038505554e-02 2.151700854301452637e-01 4.134633578360080719e-03 -2.236526273190975189e-02 -1.165404468774795532e-01 3.842353820800781250e-02 -3.519383966922760010e-01 3.794521838426589966e-02 -9.856631606817245483e-02 -2.052558213472366333e-01 -1.874852925539016724e-02 -1.704381406307220459e-02 -7.863995432853698730e-02 1.651256978511810303e-01 2.877879440784454346e-01 1.601663827896118164e-01 -2.284769564867019653e-01 -3.582144975662231445e-01 1.630818098783493042e-02 8.547537028789520264e-02 -3.167733550071716309e-01
9.120590984821319580e-02 -1.291304528713226318e-01 -2.580174505710601807e-01 -2.039654552936553955e-01 1.212361752986907959e-01 4.030062556266784668e-01 -9.045779705047607422e-02 5.592245608568191528e-02 -3.676389530301094055e-02 -1.493734419345855713e-01 -2.229834347963333130e-01 -1.643908172845840454e-01 3.545815497636795044e-02 2.199672162532806396e-02 -3.604692816734313965e-01 1.047016605734825134e-01 2.526490092277526855e-01 -1.365091800689697266e-01 -3.813422843813896179e-02 3.953637182712554932e-02 -4.988058283925056458e-02 -2.778827399015426636e-02 -3.185146450996398926e-01 8.092312491498887539e-04 1.881165504455566406e-01 -8.076898008584976196e-02 1.625317893922328949e-02 -2.814263105392456055e-01 -2.533907890319824219e-01 2.180927246809005737e-01 -1.040344536304473877e-01 -3.451190143823623657e-02
-1.549521237611770630e-01 -2.015022337436676025e-01 -1.405787914991378784e-01 -2.168622910976409912e-01 -2.076271474361419678e-01 -6.638797372579574585e-02 -3.583273887634277344e-01 -2.147535532712936401e-01 -7.503759115934371948e-02 1.012189034372568130e-02 -5.641463026404380798e-02 1.221887841820716858e-01 1.404775530099868774e-01 8.294917643070220947e-02 -6.739675253629684448e-02 1.592966169118881226e-01 3.054229021072387695e-01 -1.181843951344490051e-01 -1.999180614948272705e-01 -1.047233492136001587e-01 1.624943763017654419e-01 3.736627697944641113e-01 -1.964066326618194580e-01 2.459038048982620239e-01 5.624221265316009521e-02 2.509902417659759521e-01 -8.894821256399154663e-02 2.003460377454757690e-02 -1.374058723449707031e-01 -7.243874669075012207e-02 -1.020499020814895630e-01 1.841498762369155884e-01
-1.513161957263946533e-01 7.145581766963005066e-03 -4.334527999162673950e-03 1.100350841879844666e-01 -2.439709454774856567e-01 -1.636484414339065552e-01 -9.044553339481353760e-02 1.839473247528076172e-01 -2.611367106437683105e-01 1.682518422603607178e-01 -1.766714826226234436e-02 3.561965227127075195e-01 -1.633741855621337891e-01 2.579213082790374756e-01 8.832324296236038208e-02 -1.508642137050628662e-01 2.686614990234375000e-01 -2.173188924789428711e-01 9.234873950481414795e-02 -1.158515289425849915e-01 -5.281338468194007874e-02 1.606004089117050171e-01 -2.846890687942504883e-01 9.938874095678329468e-02 2.328289598226547241e-01 2.892534136772155762e-01 5.447014421224594116e-02 -1.250869780778884888e-01 6.491794716566801071e-03 9.262980893254280090e-03 2.847785316407680511e-02 -2.661727368831634521e-01
-2.120971083641052246e-01 -4.638684913516044617e-03 -9.467212855815887451e-02 -2.070344835519790649e-01 2.227227240800857544e-01 -8.169971406459808350e-02 -5.933384224772453308e-02 -9.273119270801544189e-02 -1.824078112840652466e-01 -4.361323118209838867e-01 -1.273180842399597168e-01 3.557947929948568344e-03 1.959784924983978271e-01 -1.367651820182800293e-01 -1.053943261504173279e-01 -2.344465553760528564e-01 3.229286968708038330e-01 -3.746276199817657471e-01 -1.079995743930339813e-02 1.155228242278099060e-01 6.515105068683624268e-02 2.165617942810058594e-01 -1.720120161771774292e-01 1.348676718771457672e-02 6.043487042188644409e-02 6.619968917220830917e-04 1.284858584403991699e-02 1.593068614602088928e-02 -2.607609927654266357e-01 -8.465118706226348877e-02 2.315072119235992432e-01 -6.428788416087627411e-03
-6.136997044086456299e-02 -1.585058420896530151e-01 9.536760859191417694e-03 -7.960932701826095581e-02 5.917831137776374817e-02 6.466685235500335693e-02 -1.186355948448181152e-01 7.139033079147338867e-02 -4.692418966442346573e-03 -3.671092391014099121e-01 -1.463823616504669189e-01 -2.341798841953277588e-01 1.878329217433929443e-01 2.149138599634170532e-01 1.337890625000000000e-01 -1.495822221040725708e-01 4.353473782539367676e-01 -2.534803748130798340e-02 -5.658785253763198853e-02 -4.154541343450546265e-02 1.360116451978683472e-01 6.545367650687694550e-03 -1.638702601194381714e-01 -1.808234490454196930e-02 2.962442338466644287e-01 3.875702321529388428e-01 -2.888299338519573212e-02 6.000657379627227783e-02 8.334928005933761597e-02 -4.656006768345832825e-02 2.199777811765670776e-01 -2.535572350025177002e-01
-2.073672264814376831e-01 4.959974810481071472e-02 -5.150925517082214355e-01 -7.479576393961906433e-03 -9.624370932579040527e-02 1.342623382806777954e-01 -6.868064403533935547e-02 -1.301822662353515625e-01 7.486297935247421265e-02 -2.352560497820377350e-02 8.703841269016265869e-02 -1.950505189597606659e-02 1.102085597813129425e-02 2.714233994483947754e-01 -2.822637259960174561e-01 5.038043111562728882e-02 1.408696472644805908e-01 -1.794215589761734009e-01 1.246986724436283112e-02 -2.518810927867889404e-01 -3.110839985311031342e-02 1.904183030128479004e-01 -1.495051234960556030e-01 -1.529161930084228516e-01 9.645636379718780518e-02 -6.951485574245452881e-02 -8.640197105705738068e-03 -1.740519553422927856e-01 -6.321252137422561646e-02 1.072346717119216919e-01 -3.440622389316558838e-01 -3.051472604274749756e-01
-1.070186272263526917e-01 -1.093572154641151428e-01 2.063306868076324463e-01 -8.243343234062194824e-02 -2.569538950920104980e-01 4.117898643016815186e-03 -1.415321528911590576e-01 -1.701232343912124634e-01 -7.108859717845916748e-03 -1.592838764190673828e-01 -1.598921865224838257e-01 -3.066201927140355110e-03 -1.051727160811424255e-01 1.904604732990264893e-01 -1.816490106284618378e-02 -1.859223246574401855e-01 5.785435438156127930e-01 5.306126922369003296e-02 2.282373905181884766e-01 -1.330337226390838623e-01 1.909307539463043213e-01 4.712205752730369568e-02 -2.743134498596191406e-01 -2.761873304843902588e-01 6.022935267537832260e-03 2.594848275184631348e-01 6.614192575216293335e-02 -2.312815189361572266e-02 -2.096133865416049957e-02 1.367618795484304428e-02 -1.924336515367031097e-02 9.043647348880767822e-02
-6.944231688976287842e-02 -3.397017419338226318e-01 5.557970702648162842e-02 1.068064421415328979e-01 -4.623673111200332642e-02 2.388073951005935669e-01 -1.702551990747451782e-01 7.973921298980712891e-02 1.796321198344230652e-02 -5.930740758776664734e-02 -9.604883193969726562e-02 -4.224517941474914551e-02 -9.030622988939285278e-02 3.008718192577362061e-01 1.003259047865867615e-01 -5.195464566349983215e-02 4.897449910640716553e-01 -1.025990545749664307e-01 1.904210895299911499e-01 -1.094065755605697632e-01 1.457677781581878662e-01 -8.215297758579254150e-02 -2.059752941131591797e-01 9.506560862064361572e-02 3.484140336513519287e-01 2.605174900963902473e-03 3.376532495021820068e-01 -1.158031150698661804e-01 1.024856716394424438e-01 -5.719973519444465637e-02 -3.171565383672714233e-02 5.301485955715179443e-02
-1.959078013896942139e-01 -1.539157629013061523e-01 1.411294341087341309e-01 1.558074653148651123e-01 -1.006796732544898987e-01 -1.659864187240600586e-01 -8.623922616243362427e-02 3.619491308927536011e-02 -1.347194910049438477e-01 9.221567213535308838e-02 1.738917678594589233e-01 2.896514534950256348e-01 -9.832088649272918701e-02 8.122848719358444214e-02 1.357438862323760986e-01 2.355759590864181519e-02 3.325826525688171387e-01 -2.109357416629791260e-01 3.014471232891082764e-01 -2.563810050487518311e-01 -5.334093794226646423e-02 2.323051244020462036e-01 -1.540809869766235352e-01 -1.391666233539581299e-01 1.685845851898193359e-01 3.624413311481475830e-01 -4.657666012644767761e-02 -1.385908573865890503e-02 -2.340360879898071289e-01 1.709419190883636475e-01 2.859606407582759857e-03 -1.161535456776618958e-01
2.959998548030853271e-01 -8.338131010532379150e-02 -1.155358403921127319e-01 -1.374518498778343201e-02 4.418165609240531921e-02 8.263712376356124878e-02 6.175087764859199524e-02 1.044150367379188538e-01 -3.881468437612056732e-03 -2.233026921749114990e-01 -2.404394447803497314e-01 -2.284098565578460693e-01 5.826257169246673584e-02 7.958707213401794434e-02 3.887895122170448303e-02 -4.241621494293212891e-02 2.251158505678176880e-01 -2.213724404573440552e-01 9.161618351936340332e-02 7.444272190332412720e-02 1.861487329006195068e-02 2.495000064373016357e-01 -1.238531768321990967e-01 1.477999836206436157e-01 -8.942859619855880737e-02 5.289043784141540527e-01 -3.960440307855606079e-02 -2.513069212436676025e-01 -3.861484676599502563e-02 2.108183056116104126e-01 -2.397127002477645874e-01 1.619845479726791382e-01
-2.569802105426788330e-01 -3.092567622661590576e-02 -1.310211867094039917e-01 -2.243984490633010864e-01 5.205033347010612488e-02 1.701110750436782837e-01 3.360438719391822815e-02 -6.371180061250925064e-03 1.861155629158020020e-01 -7.935293763875961304e-02 2.925962805747985840e-01 9.440698660910129547e-03 7.814832776784896851e-02 1.753323525190353394e-01 -1.559969037771224976e-01 -2.095662951469421387e-01 1.810894161462783813e-01 -6.283906847238540649e-02 6.713128834962844849e-02 1.014996096491813660e-01 2.485496997833251953e-01 1.874660998582839966e-01 -3.436743915081024170e-01 -3.550046682357788086e-01 -3.080765251070261002e-03 2.894220650196075439e-01 -1.554038673639297485e-01 -2.478434741497039795e-01 -1.261029392480850220e-01 -4.917888343334197998e-02 1.435540765523910522e-01 -6.014633923768997192e-03
-2.427371144294738770e-01 1.479212939739227295e-01 -7.224874198436737061e-02 8.627534657716751099e-02 2.012024223804473877e-01 3.899876028299331665e-02 -1.135884225368499756e-01 1.740944087505340576e-01 3.178547024726867676e-01 -7.854169234633445740e-03 7.690766453742980957e-02 -2.269401401281356812e-01 -2.873107790946960449e-01 2.343582361936569214e-01 4.380833730101585388e-02 -3.906669616699218750e-01 4.673482477664947510e-01 5.812301114201545715e-02 -7.838701456785202026e-02 -1.159460172057151794e-01 -2.860197611153125763e-02 1.139680743217468262e-01 -1.344086825847625732e-01 -3.058064170181751251e-02 9.145089983940124512e-02 6.460338085889816284e-02 -1.453072726726531982e-01 -2.250057309865951538e-01 -1.026403605937957764e-01 1.181481778621673584e-02 4.509828984737396240e-03 -4.046294838190078735e-02
1.596542596817016602e-01 -1.512836217880249023e-01 5.178499966859817505e-02 -2.007117420434951782e-01 2.343459576368331909e-01 8.329723030328750610e-02 -1.101373136043548584e-01 2.207424938678741455e-01 5.474289134144783020e-02 -5.350866541266441345e-02 -1.030938774347305298e-01 -7.179410010576248169e-02 -1.470360755920410156e-01 4.928704500198364258e-01 -1.541623920202255249e-01 1.097902730107307434e-01 3.839325904846191406e-01 -1.394536048173904419e-01 -9.213129431009292603e-02 -1.107523143291473389e-01 -8.371345698833465576e-03 1.684560477733612061e-01 -2.130137532949447632e-01 4.661075770854949951e-02 1.004920229315757751e-01 1.297434568405151367e-01 -5.900320783257484436e-02 -3.901227936148643494e-02 -3.468503952026367188e-01 -2.128346562385559082e-01 -3.882454708218574524e-02 -3.594629094004631042e-02
8.525586128234863281e-02 1.633220165967941284e-01 -1.823584884405136108e-01 -1.138426437973976135e-01 2.302149683237075806e-01 8.838467299938201904e-02 8.525022864341735840e-02 -2.503851950168609619e-01 8.920907974243164062e-02 -4.587094113230705261e-02 9.999494254589080811e-02 -2.455785721540451050e-01 1.761275082826614380e-01 1.063595563173294067e-01 -5.778051540255546570e-02 -1.687387824058532715e-01 2.290000207722187042e-02 -2.577916979789733887e-01 1.872755140066146851e-01 -6.509096175432205200e-02 1.400413806550204754e-03 5.753459036350250244e-02 -2.989076972007751465e-01 -1.502238810062408447e-01 2.452596575021743774e-01 1.814915686845779419e-01 2.676331400871276855e-01 -2.375428676605224609e-01 -3.481022417545318604e-01 9.881766140460968018e-02 -1.626281067728996277e-02 -2.463558018207550049e-01
-1.716941893100738525e-01 -1.127785891294479370e-01 -2.389496564865112305e-01 -9.055809676647186279e-02 9.957443177700042725e-02 2.027364224195480347e-01 -5.039895419031381607e-03 -3.790142014622688293e-02 -8.228000253438949585e-03 1.921254396438598633e-02 -7.177293766289949417e-03 -1.185090169310569763e-01 1.873026043176651001e-02 -7.859295606613159180e-02 1.708165556192398071e-01 -1.384474635124206543e-01 2.791947126388549805e-01 -3.470150828361511230e-01 1.724563539028167725e-01 -1.453239917755126953e-01 -2.466526348143815994e-03 2.354769855737686157e-01 1.568032205104827881e-01 -2.854768335819244385e-01 -1.705226600170135498e-01 2.284869700670242310e-01 3.430019319057464600e-02 -3.085723221302032471e-01 7.084814831614494324e-03 -2.017825609073042870e-03 -9.514535963535308838e-02 -4.160112440586090088e-01
3.964733704924583435e-02 -2.808419466018676758e-01 -1.795872896909713745e-01 -1.847120374441146851e-01 -2.677367813885211945e-02 1.982280761003494263e-01 -1.898506134748458862e-01 6.229585036635398865e-03 -1.125289499759674072e-01 -1.411187201738357544e-01 2.529298663139343262e-01 -2.011037170886993408e-01 -3.732431828975677490e-01 2.611581981182098389e-01 2.311175316572189331e-01 -2.827491424977779388e-02 1.666891127824783325e-01 -1.025975793600082397e-01 -3.154946491122245789e-02 7.781156897544860840e-02 2.572048269212245941e-02 3.036831319332122803e-01 -2.927569150924682617e-01 -4.082304239273071289e-02 1.953340023756027222e-01 1.317232996225357056e-01 -1.833186298608779907e-01 -7.591372728347778320e-02 -9.437584131956100464e-02 -4.759538918733596802e-02 -1.155311241745948792e-03 -2.161061763763427734e-01
-8.276661485433578491e-02 -9.211696684360504150e-02 2.889897488057613373e-02 8.886566385626792908e-03 -6.527853012084960938e-02 5.112803354859352112e-02 -1.760843023657798767e-02 1.086425557732582092e-01 -7.862520217895507812e-02 -1.859799623489379883e-01 -1.857677102088928223e-01 -1.868882328271865845e-01 -1.134790778160095215e-01 2.309732511639595032e-02 -3.328475356101989746e-02 -2.817328870296478271e-01 2.509083151817321777e-01 -1.972320526838302612e-01 1.137645617127418518e-01 -2.498996555805206299e-01 1.239560768008232117e-01 -4.429868981242179871e-02 -1.634802371263504028e-01 -9.808342903852462769e-02 3.793172538280487061e-01 4.498508572578430176e-01 -1.046441644430160522e-01 4.138225689530372620e-02 1.023830920457839966e-01 9.602251648902893066e-02 2.483159601688385010e-01 -2.991100549697875977e-01
-5.939931795001029968e-02 4.058863967657089233e-02 -1.548135876655578613e-01 1.039038226008415222e-01 1.984744817018508911e-01 4.344427213072776794e-02 7.920921593904495239e-02 -2.849486172199249268e-01 2.188589125871658325e-01 -4.839465767145156860e-02 -4.143800586462020874e-02 -1.983900815248489380e-01 1.381930857896804810e-01 -8.236155658960342407e-02 -2.302418649196624756e-02 -1.346201598644256592e-01 1.972030550241470337e-01 -3.858681917190551758e-01 1.495739668607711792e-01 2.082489803433418274e-02 7.564864121377468109e-03 1.435313820838928223e-01 -1.821792311966419220e-02 -7.854769378900527954e-02 -1.801240071654319763e-02 1.441720426082611084e-01 4.933761898428201675e-03 -3.627291023731231689e-01 -3.104581236839294434e-01 -2.910018563270568848e-01 2.503950595855712891e-01 -2.474694401025772095e-01
-1.687891222536563873e-02 -1.229598373174667358e-01 2.048514932394027710e-01 -1.285186558961868286e-01 2.902697622776031494e-01 -6.704442203044891357e-02 -7.572670280933380127e-02 4.027086496353149414e-02 4.885933548212051392e-02 6.208848580718040466e-02 -2.255450189113616943e-01 1.075242832303047180e-01 -2.196406424045562744e-01 3.124543428421020508e-01 -1.911523640155792236e-01 2.957035042345523834e-02 2.744678556919097900e-01 -2.497791647911071777e-01 2.385306656360626221e-01 7.838283479213714600e-02 1.304903775453567505e-01 2.462330609560012817e-01 -1.941658109426498413e-01 -1.077894791960716248e-01 3.264330793172121048e-03 2.978786528110504150e-01 -8.156619220972061157e-02 -1.578227579593658447e-01 -2.595352530479431152e-01 2.172076106071472168e-01 1.237938031554222107e-01 1.196592580527067184e-02
-3.250163048505783081e-02 -8.635041303932666779e-04 -2.553964592516422272e-02 1.339932829141616821e-01 2.839052081108093262e-01 7.808688282966613770e-02 1.322330534458160400e-01 -2.191723883152008057e-02 3.941984847187995911e-03 -1.130353733897209167e-01 -4.136871546506881714e-02 -2.120723575353622437e-02 -2.041090577840805054e-01 1.417330652475357056e-01 -1.976086050271987915e-01 -8.574654906988143921e-02 1.070027500391006470e-01 -2.118598818778991699e-01 -1.576018184423446655e-01 6.510225683450698853e-02 1.504543423652648926e-01 7.488789409399032593e-02 -9.382062125951051712e-04 -6.350209563970565796e-02 5.350409150123596191e-01 1.979021430015563965e-01 -8.664776384830474854e-02 -1.557643413543701172e-01 -1.735634803771972656e-01 -2.735665142536163330e-01 3.138783574104309082e-01 -2.723800241947174072e-01
-2.243186980485916138e-01 -2.101761661469936371e-02 1.896314881742000580e-02 -1.391895711421966553e-01 -5.831390991806983948e-02 -1.584989875555038452e-01 -1.139524113386869431e-02 1.010469198226928711e-01 -2.108622044324874878e-01 -7.453654706478118896e-02 1.147395744919776917e-02 -1.688736677169799805e-01 -1.853206306695938110e-01 2.169126830995082855e-02 5.623747408390045166e-02 -2.565903663635253906e-01 1.632720381021499634e-01 7.850575447082519531e-02 7.331287115812301636e-02 -2.406579107046127319e-01 1.005312874913215637e-01 2.687000334262847900e-01 -3.031312823295593262e-01 -4.219926521182060242e-02 2.047104984521865845e-01 8.375904709100723267e-02 -2.069326788187026978e-01 -4.534906744956970215e-01 -2.922635078430175781e-01 2.092017978429794312e-01 -8.477073907852172852e-02 -4.801477491855621338e-02
-7.653495669364929199e-02 -4.054003357887268066e-01 -2.204788178205490112e-01 8.100616186857223511e-02 1.562470942735671997e-01 4.357624426484107971e-02 -1.556482762098312378e-01 6.975199282169342041e-02 1.565904915332794189e-02 -1.350067369639873505e-02 -4.618244618177413940e-02 -4.104590788483619690e-02 -1.380860060453414917e-02 -4.455113410949707031e-02 3.006162643432617188e-01 -5.171218886971473694e-02 4.266704618930816650e-01 -2.518504858016967773e-01 1.949360668659210205e-01 -1.260545998811721802e-01 1.843961775302886963e-01 1.139044016599655151e-01 -2.475114353001117706e-02 5.922338366508483887e-02 -1.076768115162849426e-01 3.523920476436614990e-02 -1.117115002125501633e-02 -3.929754495620727539e-01 -7.116561383008956909e-02 9.991798549890518188e-02 1.520461291074752808e-01 -2.524529695510864258e-01
-1.856597959995269775e-01 -4.660671576857566833e-02 -2.834866642951965332e-01 -1.081342324614524841e-01 -2.687608450651168823e-02 2.021165043115615845e-01 -9.249623119831085205e-02 3.819731250405311584e-02 1.122129708528518677e-01 -1.077756634913384914e-03 3.258318305015563965e-01 2.161047756671905518e-01 7.141448557376861572e-02 8.819114416837692261e-02 -3.039649426937103271e-01 -1.234322413802146912e-01 2.828133106231689453e-01 -1.337983608245849609e-01 1.489998698234558105e-01 1.428706794977188110e-01 1.463589966297149658e-01 1.943273246288299561e-01 -3.451703786849975586e-01 -2.195971012115478516e-01 4.363202303647994995e-02 2.931730747222900391e-01 -1.312166005373001099e-01 -1.806035488843917847e-01 -3.524906700477004051e-03 9.137199074029922485e-02 1.840296201407909393e-02 1.425014138221740723e-01
-1.780553758144378662e-01 3.366882726550102234e-02 -1.592452079057693481e-01 -1.903566867113113403e-01 -3.424109518527984619e-02 1.898367106914520264e-01 -8.036318421363830566e-02 -8.201877772808074951e-02 1.303623467683792114e-01 -1.246448978781700134e-01 1.638539582490921021e-01 2.327548563480377197e-01 8.474886417388916016e-02 2.936542034149169922e-01 -2.393731921911239624e-01 -2.897854745388031006e-01 2.268511801958084106e-01 3.424147143959999084e-02 1.171275451779365540e-01 1.386495083570480347e-01 1.621678769588470459e-01 2.397934496402740479e-01 -2.779740393161773682e-01 -3.113781511783599854e-01 3.258156776428222656e-02 2.009958028793334961e-01 -5.996328964829444885e-02 -3.313629925251007080e-01 -6.303894519805908203e-02 6.270664278417825699e-03 1.552936714142560959e-02 6.491773575544357300e-02
2.730529308319091797e-01 6.665142718702554703e-03 -2.040900141000747681e-01 -7.996391505002975464e-02 8.101389557123184204e-02 3.429026305675506592e-01 -1.755692064762115479e-01 -6.985923647880554199e-02 1.445165127515792847e-01 -9.642536938190460205e-02 -1.842221021652221680e-01 -1.608759760856628418e-01 -1.475505828857421875e-01 4.844007082283496857e-03 -4.595836251974105835e-02 1.347816884517669678e-01 2.866811156272888184e-01 -2.989921867847442627e-01 1.185581204481422901e-03 -1.871699094772338867e-01 -9.220327436923980713e-02 1.366325765848159790e-01 -2.453556656837463379e-01 -1.489767730236053467e-01 3.481474146246910095e-02 2.965908050537109375e-01 1.686947643756866455e-01 -1.818083524703979492e-01 -4.953146725893020630e-02 2.584755718708038330e-01 -1.409383565187454224e-01 -1.715490370988845825e-01
-2.110652625560760498e-01 -6.469763815402984619e-02 -2.249723523855209351e-01 1.395232684444636106e-04 -3.283824324607849121e-01 -5.394944548606872559e-02 -1.776759177446365356e-01 -7.947798818349838257e-03 1.191102489829063416e-01 2.128094285726547241e-01 -2.848187685012817383e-01 -1.659162342548370361e-02 -3.850066335871815681e-03 6.808239966630935669e-02 1.356871575117111206e-01 -2.366364896297454834e-01 2.385560125112533569e-01 -1.091823950409889221e-01 2.453296929597854614e-01 -8.344893157482147217e-02 -5.703158304095268250e-02 2.803905010223388672e-01 -1.780566871166229248e-01 1.165580675005912781e-01 6.246734783053398132e-02 2.400068193674087524e-01 -1.688709366135299206e-03 -3.845399320125579834e-01 2.112588584423065186e-01 -7.336948812007904053e-02 -1.455688290297985077e-02 1.248981133103370667e-01
-3.629808500409126282e-02 -3.579423949122428894e-02 -2.670254409313201904e-01 -7.888633012771606445e-02 2.495670616626739502e-01 -1.901383548974990845e-01 -3.568346798419952393e-01 -5.491059646010398865e-02 8.079788833856582642e-02 -1.346007883548736572e-01 2.970894239842891693e-02 -1.477267444133758545e-01 1.764954440295696259e-02 1.071780994534492493e-01 1.447838395833969116e-01 -3.456896543502807617e-02 3.988292440772056580e-02 -2.582972645759582520e-01 -1.309729963541030884e-01 -5.571402981877326965e-02 1.616180092096328735e-01 3.014115691184997559e-01 -2.200681343674659729e-02 1.349841058254241943e-01 9.615301340818405151e-02 2.317252755165100098e-01 -9.389739483594894409e-02 -5.112923979759216309e-01 6.768096238374710083e-02 -6.893124431371688843e-02 -2.073319256305694580e-01 -6.898709107190370560e-03
-1.657418161630630493e-02 -4.443527758121490479e-02 4.751540347933769226e-02 -2.498046308755874634e-02 1.214773952960968018e-01 -1.736509501934051514e-01 -4.710783958435058594e-01 1.408654749393463135e-01 -1.303171515464782715e-01 -4.752193391323089600e-02 -2.851125225424766541e-02 -1.196653395891189575e-01 1.765674799680709839e-01 1.007317602634429932e-01 1.050563529133796692e-01 1.941599994897842407e-01 3.728355467319488525e-01 -1.969185769557952881e-01 -1.588431000709533691e-02 -1.334840804338455200e-01 1.270367652177810669e-01 1.985732093453407288e-02 -3.322750329971313477e-01 -3.660802543163299561e-02 2.222443819046020508e-01 2.444365322589874268e-01 -2.288539856672286987e-01 -1.916219294071197510e-01 -1.100916415452957153e-01 -1.488952487707138062e-01 -1.131139975041151047e-02 1.642627865076065063e-01
-1.007623597979545593e-01 -1.982641369104385376e-01 -1.211099978536367416e-02 -4.987631738185882568e-02 -1.047772392630577087e-01 -3.127218037843704224e-02 1.632790267467498779e-01 1.551326513290405273e-01 -1.382285356521606445e-01 -2.402064651250839233e-01 -9.169278782792389393e-04 -1.379281282424926758e-01 6.830364465713500977e-02 2.061471194028854370e-01 3.413699194788932800e-02 -8.889030665159225464e-02 3.506144583225250244e-01 -5.207349732518196106e-02 1.331142932176589966e-01 -2.979658171534538269e-02 1.774229705333709717e-01 1.701888144016265869e-01 -1.388238184154033661e-02 -2.376092821359634399e-01 3.378367722034454346e-01 3.962022662162780762e-01 -4.414175078272819519e-02 1.224402897059917450e-02 5.121943540871143341e-03 -1.962644010782241821e-01 2.047696113586425781e-01 -3.437048196792602539e-01
3.796187415719032288e-02 1.312672495841979980e-01 -1.678520590066909790e-01 1.122127026319503784e-01 -2.472626119852066040e-01 -2.537640035152435303e-01 -3.244663476943969727e-01 -2.266762703657150269e-01 -1.684661805629730225e-01 -8.851356059312820435e-02 -7.445070147514343262e-02 2.022609347477555275e-03 -1.514781117439270020e-01 -1.149203851819038391e-01 5.556829646229743958e-02 -1.488219797611236572e-01 3.516510128974914551e-01 3.360829874873161316e-02 -8.185620605945587158e-02 -2.786516249179840088e-01 -6.425357889384031296e-03 2.066340148448944092e-01 -2.586936652660369873e-01 -2.942079491913318634e-02 4.038028046488761902e-02 1.327166259288787842e-01 1.432546824216842651e-01 -3.569684922695159912e-01 -2.435051202774047852e-01 9.625331498682498932e-03 -2.357811853289604187e-02 -9.174802154302597046e-02
1.681963503360748291e-01 -1.833753734827041626e-01 -4.259461462497711182e-01 -1.241626739501953125e-01 6.191408261656761169e-03 2.751918435096740723e-01 -1.489438861608505249e-01 4.221302643418312073e-02 2.111853361129760742e-01 -6.348631531000137329e-02 -2.421895414590835571e-01 1.309094130992889404e-01 8.083116263151168823e-02 9.531399607658386230e-02 -1.758703589439392090e-02 -2.471846155822277069e-02 3.712302148342132568e-01 -9.169899672269821167e-02 9.657344967126846313e-02 -1.574756950139999390e-01 1.094667520374059677e-02 1.043027639389038086e-01 -1.423114836215972900e-01 -1.090979725122451782e-01 2.398805618286132812e-01 -1.339358240365982056e-01 -1.334794014692306519e-01 -2.071271538734436035e-01 -9.411510080099105835e-02 9.961898624897003174e-02 -2.620690464973449707e-01 -2.310392111539840698e-01
1.675263941287994385e-01 2.146095186471939087e-01 -3.910521417856216431e-02 -3.423088043928146362e-02 1.275884360074996948e-01 1.209873631596565247e-01 -8.432950079441070557e-02 -1.665245890617370605e-01 -1.733415573835372925e-01 -1.231308504939079285e-01 -2.389774844050407410e-02 1.292831599712371826e-01 -1.514124274253845215e-01 3.009282350540161133e-01 1.081725955009460449e-01 -1.447353065013885498e-01 2.837397158145904541e-01 -9.456674009561538696e-02 3.101263344287872314e-01 -2.377237379550933838e-01 2.156320363283157349e-01 1.698662191629409790e-01 -2.342211604118347168e-01 -9.281012415885925293e-02 1.104173213243484497e-01 3.178443610668182373e-01 -3.280890882015228271e-01 -5.374788492918014526e-02 5.701698735356330872e-02 8.646190911531448364e-02 5.190916731953620911e-02 1.750848740339279175e-01
-2.346400916576385498e-02 -2.454951107501983643e-01 4.735439084470272064e-03 2.252163738012313843e-01 -1.830414831638336182e-01 2.718225494027137756e-02 -2.581681013107299805e-01 -2.547501921653747559e-01 -2.117410898208618164e-01 -9.798796474933624268e-02 -1.005884259939193726e-01 -1.379387266933917999e-02 -5.525059625506401062e-02 -9.441827237606048584e-02 1.283967345952987671e-01 -2.767621576786041260e-01 3.492814898490905762e-01 -1.344047486782073975e-01 -7.872477173805236816e-02 -1.446105837821960449e-01 -4.826725274324417114e-02 1.470685005187988281e-02 -2.179671376943588257e-01 5.011123418807983398e-02 -1.274050325155258179e-01 -4.327595978975296021e-02 1.335063576698303223e-01 -4.475835859775543213e-01 -2.047735750675201416e-01 -3.260272368788719177e-02 -1.383394934237003326e-02 -2.316574454307556152e-01
-1.718856990337371826e-01 -2.471044845879077911e-02 2.360153384506702423e-02 -1.141822785139083862e-01 6.553678214550018311e-02 1.789276138879358768e-03 -2.414563596248626709e-01 -1.220011860132217407e-01 -1.717393100261688232e-02 -2.806819975376129150e-01 -1.557640135288238525e-01 -1.912220567464828491e-02 -8.307848870754241943e-02 -6.417806446552276611e-02 1.682001515291631222e-03 -1.061920300126075745e-01 2.774718403816223145e-01 -1.468203663825988770e-01 8.998802863061428070e-03 -1.273437440395355225e-01 2.919960916042327881e-01 -2.659125328063964844e-01 -3.523160219192504883e-01 -4.799351096153259277e-02 4.179452061653137207e-01 1.433499902486801147e-01 -1.722862720489501953e-01 -1.020847782492637634e-01 -1.805011183023452759e-01 2.933969795703887939e-01 1.730429939925670624e-02 -3.495765477418899536e-02
2.670662105083465576e-02 -3.504491448402404785e-01 1.834177784621715546e-02 1.936717331409454346e-01 3.149099647998809814e-02 2.809047885239124298e-02 -1.057477369904518127e-01 -8.871699869632720947e-02 -1.713691949844360352e-01 -7.295497227460145950e-03 1.228743717074394226e-01 1.282665431499481201e-01 -8.257524669170379639e-02 1.076761335134506226e-01 4.371706768870353699e-02 -2.383623644709587097e-02 2.272580116987228394e-01 -1.645977199077606201e-01 -1.439145952463150024e-01 -2.891733646392822266e-01 4.883421957492828369e-02 1.312193274497985840e-01 -4.094802737236022949e-01 1.627270877361297607e-02 3.609076440334320068e-01 4.439802467823028564e-02 2.563590109348297119e-01 -3.285038173198699951e-01 -1.068492233753204346e-02 -2.932101301848888397e-02 4.773417860269546509e-02 2.370731085538864136e-01
-1.589462757110595703e-01 -5.508854240179061890e-02 -4.083304107189178467e-01 -4.073465242981910706e-02 7.954976707696914673e-02 2.510984539985656738e-01 5.621762201189994812e-02 -3.459345549345016479e-02 3.575821593403816223e-02 6.578435655683279037e-03 -3.647623956203460693e-01 9.058753401041030884e-02 1.433989256620407104e-01 2.148262560367584229e-01 -1.792187392711639404e-01 -1.631281375885009766e-01 3.021802306175231934e-01 -2.058265954256057739e-01 -2.566055357456207275e-01 -3.086084686219692230e-02 1.230600848793983459e-01 2.779512405395507812e-01 5.767117068171501160e-02 -1.631152443587779999e-02 2.238971292972564697e-01 6.091264262795448303e-02 1.421881914138793945e-01 -1.179801374673843384e-01 -1.739295125007629395e-01 -1.682170331478118896e-01 -2.349502779543399811e-02 -1.341754347085952759e-01
-1.335506290197372437e-01 -2.834753505885601044e-02 -1.140056848526000977e-01 -1.587328910827636719e-01 1.087543815374374390e-01 1.690402626991271973e-01 -2.922187931835651398e-02 2.942408248782157898e-02 2.960566878318786621e-01 -6.798183917999267578e-02 2.190641164779663086e-01 1.492951214313507080e-01 -2.477925829589366913e-02 1.168219819664955139e-01 -2.327119559049606323e-01 -1.624026894569396973e-01 2.103815674781799316e-01 -4.050706699490547180e-02 8.532714098691940308e-02 1.116651147603988647e-01 2.430379092693328857e-01 1.593267917633056641e-01 -3.880572319030761719e-01 -3.055394887924194336e-01 7.889202237129211426e-02 3.256930410861968994e-01 -1.860785186290740967e-01 -2.410304844379425049e-01 -9.323567152023315430e-02 -8.000510931015014648e-02 1.716575771570205688e-01 -8.842872455716133118e-03
-1.195447146892547607e-01 -2.272241711616516113e-01 -2.000339515507221222e-02 -7.747808843851089478e-02 1.664158515632152557e-02 1.054431572556495667e-01 -3.746284404769539833e-03 1.372620761394500732e-01 -1.670528203248977661e-01 -2.818651795387268066e-01 -1.341950148344039917e-01 -1.347724795341491699e-01 9.115831926465034485e-03 1.793464720249176025e-01 -2.491892129182815552e-02 -1.407806426286697388e-01 4.377479851245880127e-01 1.573863625526428223e-02 1.369900405406951904e-01 -1.647882312536239624e-01 -3.116711974143981934e-02 6.961889564990997314e-02 -1.214582696557044983e-01 -2.236825674772262573e-01 2.296052575111389160e-01 4.471543729305267334e-01 -6.239047646522521973e-02 8.539202809333801270e-02 2.156419865787029266e-02 -2.476269844919443130e-03 1.715074479579925537e-01 -3.147659301757812500e-01
1.585061550140380859e-01 -1.580008268356323242e-01 -8.098439872264862061e-02 1.092671416699886322e-02 2.644279040396213531e-02 -1.747679896652698517e-02 -2.428079992532730103e-01 -2.905041873455047607e-01 5.165946483612060547e-02 4.485554527491331100e-04 -3.955850899219512939e-01 -7.810803502798080444e-02 -1.700238697230815887e-02 8.240759372711181641e-02 -2.342045307159423828e-01 -1.299350559711456299e-01 1.908275485038757324e-01 -3.032095432281494141e-01 -1.031480357050895691e-01 -8.861742168664932251e-02 -2.803842723369598389e-01 2.401479035615921021e-01 -1.954990178346633911e-01 -4.427833110094070435e-02 2.803077697753906250e-01 2.176919132471084595e-01 -2.818205356597900391e-01 -9.349113702774047852e-02 -1.537904143333435059e-02 -6.767930835485458374e-02 -1.119916215538978577e-01 -3.591425484046339989e-03
2.308851778507232666e-01 -4.852504655718803406e-02 6.680000573396682739e-02 -2.597688697278499603e-02 -8.983004838228225708e-03 1.392413526773452759e-01 -1.431008726358413696e-01 2.663827836513519287e-01 1.624988019466400146e-01 -2.341010421514511108e-01 1.006356328725814819e-01 -1.979397237300872803e-01 7.666534930467605591e-02 8.796645700931549072e-02 8.762914687395095825e-02 -3.311323523521423340e-01 2.070046067237854004e-01 -3.199205696582794189e-01 -8.394398540258407593e-02 9.223457425832748413e-02 1.456873267889022827e-01 2.471464127302169800e-01 -1.646347641944885254e-01 8.899269998073577881e-02 2.836483418941497803e-01 1.720013618469238281e-01 3.188442671671509743e-03 -2.795895338058471680e-01 2.190148085355758667e-02 -1.535596549510955811e-01 -2.348355352878570557e-01 1.460142880678176880e-01
-1.333478093147277832e-01 -1.189372912049293518e-01 -6.961540132761001587e-02 -1.017175056040287018e-02 8.966674655675888062e-02 -4.891822859644889832e-02 -1.879711747169494629e-01 -5.544735118746757507e-02 1.408717129379510880e-03 -1.338712275028228760e-01 -1.729631125926971436e-01 -3.013724386692047119e-01 1.027186140418052673e-01 1.815289556980133057e-01 7.926573045551776886e-03 5.603604950010776520e-04 2.031971812248229980e-01 1.524001657962799072e-01 2.079986967146396637e-02 -3.259380459785461426e-01 2.678348720073699951e-01 1.812498122453689575e-01 -2.441003452986478806e-03 -1.246746047399938107e-03 2.543654739856719971e-01 -1.329011190682649612e-02 -2.811308205127716064e-01 -3.659906089305877686e-01 -3.628909289836883545e-01 6.602091342210769653e-02 -2.057686895132064819e-01 4.551305901259183884e-03
3.206960558891296387e-01 -3.749600052833557129e-01 -1.144851446151733398e-01 1.065378263592720032e-01 -2.083086520433425903e-01 2.832327410578727722e-02 4.727946594357490540e-02 -1.822836697101593018e-01 1.618214994668960571e-01 -7.894383370876312256e-02 -2.116368860006332397e-01 6.769531965255737305e-02 1.422758493572473526e-02 1.079857051372528076e-01 -1.408717930316925049e-01 -2.411146908998489380e-01 2.046373635530471802e-01 -1.259266734123229980e-01 3.771959571167826653e-03 -2.195280194282531738e-01 7.937136292457580566e-02 -1.032312121242284775e-02 -3.308703303337097168e-01 -1.513157878071069717e-02 1.825532168149948120e-01 1.466599255800247192e-01 1.218597143888473511e-01 -1.443728059530258179e-01 -3.492452502250671387e-01 1.914595812559127808e-02 -1.066281348466873169e-01 -1.857986301183700562e-01
1.599582880735397339e-01 -1.194768399000167847e-01 8.076716214418411255e-02 1.141965314745903015e-01 -3.042619228363037109e-01 -1.365414261817932129e-01 -2.682922184467315674e-01 -2.382677197456359863e-01 2.703597955405712128e-02 -1.657359600067138672e-01 8.154958486557006836e-02 -7.052565366029739380e-02 6.615904718637466431e-02 2.352692037820816040e-01 5.299223586916923523e-02 -4.024266451597213745e-02 3.802329599857330322e-01 -1.306392811238765717e-02 -1.063688769936561584e-01 -3.103305101394653320e-01 3.123866021633148193e-02 8.396333456039428711e-02 -2.589209675788879395e-01 -4.299003630876541138e-02 1.791938841342926025e-01 2.225135862827301025e-01 1.373673677444458008e-01 -1.487518996000289917e-01 -1.871353536844253540e-01 -1.153680384159088135e-01 3.078663647174835205e-01 -4.014815390110015869e-02
1.823131889104843140e-01 1.446764171123504639e-01 -6.343628466129302979e-02 -3.760574162006378174e-01 1.814847886562347412e-01 3.359561860561370850e-01 -8.514826744794845581e-02 -5.092898383736610413e-02 1.788116693496704102e-01 -1.093574836850166321e-01 -5.441417545080184937e-02 1.173699051141738892e-01 -2.119962573051452637e-01 3.099942505359649658e-01 1.750478446483612061e-01 -1.586587727069854736e-02 6.465461850166320801e-02 -9.757097810506820679e-02 9.864047169685363770e-02 -1.976756602525711060e-01 6.907614320516586304e-02 3.206663727760314941e-01 -1.122569367289543152e-01 7.523038238286972046e-02 3.011645674705505371e-01 1.508117169141769409e-01 1.130329892039299011e-01 -1.969057172536849976e-01 -1.925511062145233154e-01 -1.168897282332181931e-02 -1.035396903753280640e-01 -1.041505038738250732e-01
9.170530736446380615e-02 -2.053926289081573486e-01 -3.166279792785644531e-01 -1.427539288997650146e-01 -2.084364891052246094e-01 7.857269048690795898e-02 2.558950707316398621e-02 -8.693774044513702393e-02 5.422767996788024902e-02 -1.748185008764266968e-01 -2.060536891222000122e-01 3.873099386692047119e-02 4.142741486430168152e-02 -2.260454893112182617e-01 5.713776871562004089e-02 8.902298659086227417e-02 3.673081994056701660e-01 -3.262759149074554443e-01 -1.406642496585845947e-01 3.846151754260063171e-02 1.162169426679611206e-01 1.538024991750717163e-01 -2.278964407742023468e-02 -1.524235755205154419e-01 -1.283431947231292725e-01 3.156414031982421875e-01 -7.761961966753005981e-02 -3.189791738986968994e-01 -1.082187704741954803e-02 2.820170819759368896e-01 4.646779224276542664e-02 1.555683463811874390e-02
-3.808949375525116920e-03 7.583708316087722778e-02 -2.897403240203857422e-01 -5.045882984995841980e-02 2.197350710630416870e-01 8.428231626749038696e-02 -3.957834467291831970e-02 -2.020217180252075195e-01 2.169245034456253052e-01 4.711417481303215027e-02 -1.642829030752182007e-01 -2.532217800617218018e-01 9.478985518217086792e-02 1.704846620559692383e-01 -2.417793869972229004e-01 -2.276765704154968262e-01 3.740451335906982422e-01 -2.808381021022796631e-01 1.612579375505447388e-01 -2.620125114917755127e-01 4.406658187508583069e-02 9.503570199012756348e-02 9.415726363658905029e-02 -3.126623481512069702e-02 -7.379843294620513916e-02 1.506910771131515503e-01 2.243638336658477783e-01 -1.917398124933242798e-01 -2.193986624479293823e-01 -1.438985913991928101e-01 4.949063807725906372e-02 -2.102004922926425934e-02
9.620693325996398926e-02 -2.342303246259689331e-01 -1.077366247773170471e-02 1.050359196960926056e-02 -3.124636039137840271e-02 1.787703931331634521e-01 -5.168123915791511536e-02 -9.258417412638664246e-03 -3.526932001113891602e-02 1.338317692279815674e-01 -9.397406876087188721e-02 -1.562970280647277832e-01 8.689352124929428101e-02 -8.414307981729507446e-02 1.681800186634063721e-01 -3.582632169127464294e-02 4.226179122924804688e-01 -2.201914191246032715e-01 1.439211890101432800e-02 1.748365759849548340e-01 1.824665814638137817e-01 2.793605625629425049e-01 3.006707876920700073e-02 6.187599524855613708e-02 -2.332946844398975372e-02 3.997674584388732910e-01 -1.980561465024948120e-01 -4.060218036174774170e-01 8.350076526403427124e-02 1.722340583801269531e-01 -8.164834976196289062e-02 1.472169011831283569e-01
1.035306900739669800e-01 -4.323856532573699951e-01 -3.264597952365875244e-01 -1.117633059620857239e-01 -1.823475211858749390e-01 8.307144790887832642e-02 -1.078188642859458923e-01 -4.144246131181716919e-02 2.536994516849517822e-01 6.559661775827407837e-02 -1.187312081456184387e-01 2.368992269039154053e-01 9.061343222856521606e-02 2.027237564325332642e-01 -6.604956090450286865e-02 -5.404974520206451416e-02 2.588377594947814941e-01 -8.415696024894714355e-02 2.369920164346694946e-02 -9.634379297494888306e-02 1.629279740154743195e-02 6.479096412658691406e-02 -2.296539843082427979e-01 -1.259345561265945435e-01 2.690022587776184082e-01 -6.937957555055618286e-02 -8.532992005348205566e-02 -2.030098885297775269e-01 -3.029240369796752930e-01 6.993284076452255249e-02 -2.016017884016036987e-01 -1.197209060192108154e-01
-7.515031099319458008e-02 1.812764853239059448e-01 -2.441892921924591064e-01 -1.086147800087928772e-01 1.328476071357727051e-01 1.353773325681686401e-01 1.338490378111600876e-02 -3.241163492202758789e-02 1.599188745021820068e-01 8.511491864919662476e-02 -1.321458071470260620e-01 -1.162115335464477539e-01 -1.210064664483070374e-01 2.160196453332901001e-01 9.450114518404006958e-02 -2.417387515306472778e-01 3.696466386318206787e-01 -2.604205608367919922e-01 -2.985483109951019287e-01 -4.328634217381477356e-02 -8.193191885948181152e-02 2.368390113115310669e-01 -4.239759743213653564e-01 -6.431052088737487793e-02 1.281854063272476196e-01 9.975183010101318359e-02 5.318030342459678650e-02 1.012066304683685303e-01 -1.343699246644973755e-01 1.984101235866546631e-01 -1.171107366681098938e-01 -8.746517449617385864e-02
-2.107329070568084717e-01 -2.679580450057983398e-02 -1.656130701303482056e-01 -2.573022246360778809e-01 2.161440104246139526e-01 2.873568534851074219e-01 1.018702983856201172e-01 -2.397903949022293091e-01 1.859325170516967773e-01 -3.349212929606437683e-02 -5.229306593537330627e-02 -8.676622807979583740e-02 1.332175880670547485e-01 1.771119683980941772e-01 -2.192011326551437378e-01 -1.204638406634330750e-01 3.852147758007049561e-01 -2.371378839015960693e-01 -1.180079802870750427e-01 -2.429394125938415527e-01 3.185130655765533447e-02 7.974869012832641602e-02 -1.297915633767843246e-02 7.617654651403427124e-02 -7.679030299186706543e-02 1.830641478300094604e-01 2.581834197044372559e-01 -1.301301568746566772e-01 -4.490382596850395203e-02 -8.022218942642211914e-02 -2.476556003093719482e-01 -1.507901102304458618e-01
-2.507471144199371338e-01 6.315224617719650269e-02 -3.431858122348785400e-02 4.653054848313331604e-02 8.517159521579742432e-02 -2.740178704261779785e-01 -2.357912957668304443e-01 1.032209396362304688e-01 -1.330299377441406250e-01 -1.298667788505554199e-01 -2.877275049686431885e-01 1.004692092537879944e-01 -1.246754005551338196e-01 4.346779882907867432e-01 -1.148211676627397537e-02 1.731333881616592407e-01 2.645449936389923096e-01 -2.688506245613098145e-01 1.653673499822616577e-01 -1.724584102630615234e-01 1.333752721548080444e-01 9.044951200485229492e-02 -8.462308347225189209e-02 2.398268505930900574e-02 2.197263240814208984e-01 1.597990989685058594e-01 -6.362460553646087646e-02 -2.043648511171340942e-01 -8.374305069446563721e-02 8.201149851083755493e-02 -1.241816356778144836e-01 1.931726485490798950e-01
4.543694108724594116e-02 3.528425395488739014e-01 -6.134240329265594482e-02 -4.078308045864105225e-01 8.012378960847854614e-02 1.845176666975021362e-01 1.479130089282989502e-01 1.904871165752410889e-01 8.493088185787200928e-02 6.892521050758659840e-04 -2.301056087017059326e-01 -1.195807829499244690e-01 -5.954592674970626831e-02 1.767162680625915527e-01 -2.020748555660247803e-01 -8.117283880710601807e-02 2.974655628204345703e-01 -2.511607408523559570e-01 1.078315451741218567e-02 1.129045523703098297e-02 -7.741533964872360229e-02 2.960167825222015381e-01 -1.405024528503417969e-01 -8.174502104520797729e-02 1.817939281463623047e-01 1.569462269544601440e-01 -1.321091204881668091e-01 -2.287469655275344849e-01 -1.221310794353485107e-01 -3.713838011026382446e-02 -1.795443892478942871e-01 -1.466405764222145081e-02
-7.408891618251800537e-02 3.527768701314926147e-02 -2.454010397195816040e-01 -1.914348155260086060e-01 1.614228338003158569e-01 2.271187156438827515e-01 1.522977501153945923e-01 -1.139683648943901062e-01 2.604988813400268555e-01 2.068505436182022095e-02 -1.505600363016128540e-01 -6.829486042261123657e-02 1.677681654691696167e-01 1.194097399711608887e-01 -1.811094135046005249e-01 -1.162945628166198730e-01 4.622245430946350098e-01 -3.454463779926300049e-01 -1.089603155851364136e-01 -3.072877228260040283e-01 -9.913129732012748718e-03 -2.238706499338150024e-02 9.678884595632553101e-02 3.829841315746307373e-02 -7.623273134231567383e-02 8.701106160879135132e-02 3.974292427301406860e-02 -2.486865967512130737e-01 -1.508848667144775391e-01 -1.363887041807174683e-01 -9.079148620367050171e-02 -1.452190130949020386e-01
-8.365045487880706787e-02 -1.214584801346063614e-03 -1.764194965362548828e-01 -1.108856275677680969e-01 -6.124305073171854019e-04 2.764428555965423584e-01 -4.814730584621429443e-02 -3.524609608575701714e-03 8.574096858501434326e-02 4.443774744868278503e-02 2.556826770305633545e-01 1.167335733771324158e-01 9.289266914129257202e-02 2.858390808105468750e-01 -3.306362628936767578e-01 -1.887017339468002319e-01 1.429448425769805908e-01 -3.759709745645523071e-02 1.082858890295028687e-01 -9.998428821563720703e-02 1.365861445665359497e-01 1.431353837251663208e-01 -3.992555737495422363e-01 -1.412117928266525269e-01 -2.587498724460601807e-02 1.940782666206359863e-01 -3.018498122692108154e-01 -3.494584262371063232e-01 -1.393746286630630493e-01 3.220466151833534241e-02 5.890844017267227173e-02 9.838781505823135376e-02
-4.991361405700445175e-03 -1.943082660436630249e-01 -1.625673100352287292e-02 -2.511855065822601318e-01 -4.753661528229713440e-02 2.403958588838577271e-01 -2.220615595579147339e-01 -1.971798688173294067e-01 -5.602202564477920532e-02 -1.854697614908218384e-01 1.145482957363128662e-01 -1.322811096906661987e-01 -2.347275316715240479e-01 1.700626462697982788e-01 3.053643107414245605e-01 -4.219883680343627930e-02 1.090942174196243286e-01 -2.301601879298686981e-02 1.102464180439710617e-02 8.123178780078887939e-02 -8.326278068125247955e-03 2.820150554180145264e-01 -4.199123084545135498e-01 -8.766770362854003906e-03 1.897006481885910034e-01 1.865069419145584106e-01 -1.617117971181869507e-01 -1.974269002676010132e-01 -9.980745613574981689e-02 -1.248379945755004883e-01 1.035689190030097961e-01 -2.368292063474655151e-01
-1.145262047648429871e-01 2.025618106126785278e-01 -1.624908745288848877e-01 -1.283898502588272095e-01 7.130549103021621704e-02 1.549087464809417725e-01 -1.516610197722911835e-02 -1.166330054402351379e-01 4.018315300345420837e-02 -3.350712060928344727e-01 -7.015243917703628540e-02 1.377489715814590454e-01 -2.769420668482780457e-02 4.060248136520385742e-01 9.832943230867385864e-02 -3.003565967082977295e-02 1.839763969182968140e-01 -2.070124745368957520e-01 1.348531395196914673e-01 -2.971966750919818878e-02 2.965607345104217529e-01 1.794472038745880127e-01 -1.738502383232116699e-01 -1.937135867774486542e-02 2.584454119205474854e-01 2.045461721718311310e-02 -3.660407960414886475e-01 4.033694416284561157e-02 -2.756479568779468536e-02 2.807363569736480713e-01 -3.179007768630981445e-02 -1.270669698715209961e-01
-1.461487710475921631e-01 1.298084408044815063e-01 -1.019730195403099060e-01 -1.919092386960983276e-01 2.892005443572998047e-02 1.665101498365402222e-01 -4.816938936710357666e-02 9.066706895828247070e-02 1.635089367628097534e-01 -2.893717885017395020e-01 1.610818803310394287e-01 1.590689122676849365e-01 -1.738513857126235962e-01 1.215622276067733765e-01 1.877416670322418213e-01 -1.145939528942108154e-01 8.164953440427780151e-02 -1.860380619764328003e-01 -1.925518363714218140e-02 -9.493543952703475952e-02 2.323257923126220703e-01 3.582229912281036377e-01 -8.662113547325134277e-02 2.082337737083435059e-01 2.448347955942153931e-01 2.621855437755584717e-01 -5.748084560036659241e-02 -1.337070465087890625e-01 -9.892562776803970337e-02 3.877060711383819580e-01 -7.656190078705549240e-03 -1.628071814775466919e-01
-4.976813122630119324e-02 -4.060817509889602661e-02 -2.362304776906967163e-01 -7.164634764194488525e-02 -1.520234197378158569e-01 2.810769341886043549e-02 -2.837361209094524384e-02 -4.329295363277196884e-03 3.492136895656585693e-01 -3.917039930820465088e-02 -5.968507379293441772e-02 8.872111886739730835e-02 1.465145498514175415e-01 1.688652187585830688e-01 7.599209249019622803e-02 -1.188151687383651733e-01 9.117913246154785156e-02 -1.820768117904663086e-01 -1.325034350156784058e-01 -1.960549317300319672e-02 4.414739087224006653e-02 1.768414825201034546e-01 -4.921154975891113281e-01 -2.265677154064178467e-01 1.791033521294593811e-02 -4.322194308042526245e-02 7.707250118255615234e-02 -3.126654922962188721e-01 -1.900859624147415161e-01 4.631335660815238953e-02 -2.214425802230834961e-01 -3.550721406936645508e-01
6.839984655380249023e-02 1.338966283947229385e-02 -9.681043773889541626e-02 1.956319957971572876e-01 -3.803018927574157715e-01 -8.270686119794845581e-02 -2.328404486179351807e-01 -2.067289054393768311e-01 -9.514444321393966675e-02 -1.654929369688034058e-01 -1.257293820381164551e-01 -2.022285312414169312e-01 -7.977701723575592041e-02 9.582634270191192627e-02 -7.091177627444267273e-03 -1.956154257059097290e-01 2.121604084968566895e-01 -2.910761162638664246e-02 -3.958741202950477600e-02 4.195619747042655945e-02 2.900962829589843750e-01 2.916345000267028809e-01 -2.630572319030761719e-01 -1.415993124246597290e-01 -1.953104287385940552e-01 5.573898181319236755e-02 7.614035904407501221e-02 -3.823981881141662598e-01 -1.131223142147064209e-01 -1.587717533111572266e-01 4.784765094518661499e-02 -1.041784733533859253e-01
-6.877617537975311279e-02 1.302647739648818970e-01 -2.341589331626892090e-01 -4.577841609716415405e-02 9.207499027252197266e-02 2.217418514192104340e-02 7.878152653574943542e-03 7.489743828773498535e-02 2.304736673831939697e-01 9.148009121417999268e-03 1.234697028994560242e-01 4.034546017646789551e-02 -1.368384212255477905e-01 1.237692832946777344e-01 -1.157386675477027893e-01 -2.485288232564926147e-01 -1.703611202538013458e-02 -6.611429154872894287e-02 -1.627390682697296143e-01 -1.618462614715099335e-02 6.465881317853927612e-02 3.123316168785095215e-01 -3.826188743114471436e-01 -1.329083591699600220e-01 2.694206237792968750e-01 6.978498399257659912e-02 -2.953330874443054199e-01 -3.430607318878173828e-01 -2.746924161911010742e-01 -1.258475780487060547e-01 -9.859206527471542358e-02 -2.164929956197738647e-01
-7.286918908357620239e-02 -2.205485105514526367e-01 2.722399830818176270e-01 9.333912283182144165e-02 1.732254028320312500e-01 -9.508492052555084229e-02 -8.025991846807301044e-04 7.790289074182510376e-02 -1.342221051454544067e-01 -2.850466966629028320e-02 1.715620756149291992e-01 1.948374360799789429e-01 -3.398891165852546692e-02 2.924658358097076416e-01 1.107694357633590698e-01 -1.010293811559677124e-01 2.123633921146392822e-01 -3.591478168964385986e-01 1.284736245870590210e-01 1.622466892004013062e-01 1.816702485084533691e-01 2.679651081562042236e-01 -3.235641419887542725e-01 -1.879232972860336304e-01 4.978416860103607178e-02 2.358895391225814819e-01 9.071333706378936768e-02 -2.401365488767623901e-01 -1.926328986883163452e-02 1.293365359306335449e-01 1.030944138765335083e-01 -9.609833359718322754e-02
2.926833741366863251e-02 -1.595589369535446167e-01 -3.770017027854919434e-01 1.890491992235183716e-01 -3.185360506176948547e-02 3.026966564357280731e-02 3.926098346710205078e-02 -5.589582398533821106e-02 3.567742705345153809e-01 -1.600188761949539185e-01 8.131422102451324463e-02 -5.246536806225776672e-02 -9.592306613922119141e-02 2.221097946166992188e-01 -2.638468742370605469e-01 -3.842986747622489929e-02 4.042552113533020020e-01 -1.469880491495132446e-01 1.798676699399948120e-01 -4.102632869035005569e-03 4.292302951216697693e-02 1.796884387731552124e-01 -9.529442340135574341e-02 -1.274615079164505005e-01 1.622806638479232788e-01 -7.386486232280731201e-02 -9.317950345575809479e-03 -1.852419376373291016e-01 -4.255663603544235229e-02 1.769789308309555054e-02 -1.281630396842956543e-01 -3.684237003326416016e-01
-1.105004325509071350e-01 8.396212011575698853e-02 1.228542998433113098e-01 -1.853268742561340332e-01 1.595996916294097900e-01 -6.390591710805892944e-02 -1.702159047126770020e-01 1.015837267041206360e-01 1.636886447668075562e-01 3.006520681083202362e-02 4.205448552966117859e-02 1.502416911534965038e-03 -7.185842096805572510e-02 5.221047624945640564e-02 -1.569656431674957275e-01 -6.318362057209014893e-02 3.881077766418457031e-01 -1.660486310720443726e-01 3.525286614894866943e-01 -1.106646507978439331e-01 3.254318833351135254e-01 1.090651527047157288e-01 -3.765428364276885986e-01 -2.696306109428405762e-01 2.021532952785491943e-01 7.082667201757431030e-02 -1.044086739420890808e-02 -8.158803731203079224e-02 -2.067924290895462036e-01 1.674778908491134644e-01 -1.596656590700149536e-01 -2.238686755299568176e-02
-1.813734769821166992e-01 -1.805376261472702026e-01 -7.631488144397735596e-02 1.629903167486190796e-01 6.337559968233108521e-02 2.428553700447082520e-01 -1.928405463695526123e-01 5.489073321223258972e-02 -1.623618751764297485e-01 -7.293894886970520020e-02 -2.667334116995334625e-02 -2.794178128242492676e-01 1.001806836575269699e-02 1.098408475518226624e-01 4.309651255607604980e-02 -1.851022839546203613e-01 5.389320254325866699e-01 1.078167185187339783e-02 4.152031242847442627e-02 -4.362957179546356201e-02 -7.124190032482147217e-02 -3.966016322374343872e-02 -1.638257503509521484e-01 -5.497476086020469666e-02 3.942039310932159424e-01 7.926236093044281006e-02 1.952050030231475830e-01 -1.663012057542800903e-01 9.855255484580993652e-02 6.382478028535842896e-02 6.536312401294708252e-02 2.529266476631164551e-01
-1.101188659667968750e-01 -3.922069072723388672e-02 -3.270810469985008240e-02 -5.179951712489128113e-02 -8.238752186298370361e-02 7.950412482023239136e-02 -1.131684407591819763e-01 2.307567894458770752e-01 -3.059618920087814331e-02 -2.990178167819976807e-01 -2.000241279602050781e-01 -8.169931173324584961e-02 5.842078104615211487e-02 2.214578539133071899e-01 6.593380123376846313e-02 -7.489064335823059082e-02 4.293802976608276367e-01 -2.377315051853656769e-02 8.117192238569259644e-02 -7.129269838333129883e-02 -1.887416653335094452e-02 1.496990174055099487e-01 -1.265659481287002563e-01 -2.555777877569198608e-02 1.787948310375213623e-01 5.045010447502136230e-01 2.137939929962158203e-01 6.856799870729446411e-02 2.883822098374366760e-02 -4.613972455263137817e-02 6.800352782011032104e-02 -3.513513505458831787e-01
-2.013757377862930298e-01 3.396453801542520523e-03 -3.023765087127685547e-01 -1.817138344049453735e-01 6.507704965770244598e-03 3.015409968793392181e-02 -3.523210287094116211e-01 9.468547999858856201e-02 -2.286652177572250366e-01 -7.686915993690490723e-02 5.659173801541328430e-02 -7.023597508668899536e-02 -1.932235360145568848e-01 2.654098868370056152e-01 2.435518652200698853e-01 7.915651053190231323e-02 1.631984561681747437e-01 -6.688437610864639282e-02 -2.700008451938629150e-01 -4.633861593902111053e-03 7.072580605745315552e-02 3.637707829475402832e-01 -1.204594895243644714e-01 3.499192371964454651e-02 2.642569504678249359e-02 3.659189343452453613e-01 -7.891822606325149536e-02 -7.744064927101135254e-02 -1.777310967445373535e-01 -3.525080904364585876e-02 -1.467455551028251648e-02 -1.558284908533096313e-01
1.673118472099304199e-01 -1.665181219577789307e-01 -3.267027204856276512e-03 -1.563495993614196777e-01 -1.207647770643234253e-01 -1.514673084020614624e-01 3.280957043170928955e-02 -6.224721670150756836e-02 -6.188687682151794434e-02 -1.561457812786102295e-01 6.898542493581771851e-02 -7.557202130556106567e-02 7.960686832666397095e-02 2.711651325225830078e-01 -7.967843674123287201e-03 -1.024794131517410278e-01 3.600376248359680176e-01 -3.588357567787170410e-01 -5.012104287743568420e-02 3.270469009876251221e-01 -2.225693762302398682e-01 1.259231865406036377e-01 -2.442357540130615234e-01 -2.229600846767425537e-01 5.920898169279098511e-02 1.607639193534851074e-01 -3.140170872211456299e-01 -2.314857542514801025e-01 -4.265224188566207886e-02 1.367992609739303589e-01 -5.228700861334800720e-02 -2.831694297492504120e-02
1.321807689964771271e-02 -8.275338262319564819e-02 -1.309898048639297485e-01 -7.847167551517486572e-02 -1.084955856204032898e-01 -3.286243975162506104e-02 -2.585683763027191162e-01 -1.022934019565582275e-01 -6.440437398850917816e-03 5.933688580989837646e-02 1.981369853019714355e-01 -2.479116618633270264e-01 1.223820000886917114e-01 -8.456941694021224976e-02 3.310871496796607971e-02 2.129722088575363159e-01 2.870864868164062500e-01 -6.853650510311126709e-02 3.147165104746818542e-02 -9.376192837953567505e-02 2.662888765335083008e-01 1.027292907238006592e-01 -2.665439844131469727e-01 9.302132576704025269e-02 2.612645924091339111e-02 2.880254089832305908e-01 -5.100131407380104065e-02 -3.010325729846954346e-01 -3.920242488384246826e-01 -2.446672618389129639e-01 -1.540113091468811035e-01 -1.855742633342742920e-01
2.078327536582946777e-01 1.021592505276203156e-02 -7.866200059652328491e-02 -1.208548396825790405e-01 5.851441994309425354e-02 1.691925525665283203e-02 -3.651491999626159668e-01 -5.075972154736518860e-02 -9.568820893764495850e-02 -1.572021991014480591e-01 -3.246387094259262085e-02 -7.714284211397171021e-02 2.961410582065582275e-02 2.054710686206817627e-02 9.755489230155944824e-02 -1.781480163335800171e-01 3.070541918277740479e-01 -3.798949122428894043e-01 -1.447496563196182251e-01 7.157312333583831787e-02 -1.864654421806335449e-01 7.020203024148941040e-02 -1.439140886068344116e-01 1.139386650174856186e-02 1.885771006345748901e-01 4.481456875801086426e-01 2.431528829038143158e-02 -2.342428267002105713e-01 -1.041210815310478210e-01 -1.291364580392837524e-01 -2.062923014163970947e-01 -1.603529006242752075e-01
-5.277543887495994568e-02 -5.254529416561126709e-02 -2.500343322753906250e-01 8.405414223670959473e-02 -5.466532707214355469e-02 1.015482023358345032e-01 -1.183265596628189087e-01 -3.421202301979064941e-01 1.135478019714355469e-01 -2.120698094367980957e-01 -1.279006749391555786e-01 -7.389397174119949341e-02 -3.373992070555686951e-02 1.014138832688331604e-01 -1.883973777294158936e-01 -3.030450642108917236e-01 -9.191701561212539673e-02 -2.095604240894317627e-01 -1.604197174310684204e-01 -1.031984612345695496e-01 -1.068489179015159607e-01 2.504135966300964355e-01 -8.839769661426544189e-02 6.855420023202896118e-02 5.043454170227050781e-01 1.699688136577606201e-01 -4.439845681190490723e-02 -2.297870963811874390e-01 -1.113964766263961792e-01 -2.352869324386119843e-02 -1.056408584117889404e-01 -1.566813737154006958e-01
3.073825538158416748e-01 -1.881806850433349609e-01 -2.539829313755035400e-01 -2.415815442800521851e-01 5.786198377609252930e-02 1.159969791769981384e-01 9.400461800396442413e-03 -8.538004942238330841e-03 1.278650015592575073e-01 -1.175089702010154724e-01 -9.737421572208404541e-02 -2.981244325637817383e-01 -1.761739104986190796e-01 -6.971608102321624756e-02 -3.764945641160011292e-02 8.255358040332794189e-02 3.883354961872100830e-01 -3.339271843433380127e-01 1.056623533368110657e-01 -2.155667245388031006e-01 -1.211714446544647217e-01 -1.755651086568832397e-02 -1.780562996864318848e-01 -2.403613552451133728e-02 1.289891898632049561e-01 2.391443401575088501e-01 -3.181514889001846313e-02 -2.191710472106933594e-01 -1.842382252216339111e-01 1.504510939121246338e-01 -8.892358094453811646e-02 -5.515136942267417908e-02
-8.537985384464263916e-03 1.523677706718444824e-01 -2.227130830287933350e-01 6.492276489734649658e-02 -2.246153205633163452e-01 -2.447386234998703003e-01 -2.677921056747436523e-01 -7.591445744037628174e-02 -1.240710392594337463e-01 -8.288908004760742188e-02 -6.573986262083053589e-02 1.046734675765037537e-01 -1.183658987283706665e-01 -5.165521427989006042e-02 2.084035426378250122e-01 1.819760724902153015e-02 3.549441099166870117e-01 -1.111298725008964539e-01 -1.885396055877208710e-02 -3.248887062072753906e-01 -9.436991065740585327e-02 6.646719574928283691e-02 -2.876789569854736328e-01 -4.152446985244750977e-02 3.466994166374206543e-01 1.257036626338958740e-01 1.345181465148925781e-01 -2.904990017414093018e-01 -2.109154462814331055e-01 -8.083776384592056274e-02 -5.968739464879035950e-02 4.434492439031600952e-02
-1.493114829063415527e-01 1.548042744398117065e-01 -3.891989588737487793e-01 -2.647318542003631592e-01 1.627504229545593262e-01 3.242727220058441162e-01 -2.812829017639160156e-01 -2.262151613831520081e-02 -2.656147070229053497e-02 -2.020344883203506470e-01 -1.071141883730888367e-01 -1.210538670420646667e-01 -7.637543231248855591e-02 -1.857767626643180847e-02 2.941174805164337158e-02 -1.989928781986236572e-01 1.892312765121459961e-01 -3.421120047569274902e-01 -1.278721690177917480e-01 -1.103709340095520020e-01 4.595622047781944275e-02 -1.657767407596111298e-02 -2.447954863309860229e-01 -1.667954027652740479e-01 1.561015993356704712e-01 -2.590617910027503967e-02 5.451225861907005310e-02 -1.053410992026329041e-01 -2.487138956785202026e-01 -1.525950431823730469e-01 1.041440367698669434e-01 -2.562212990596890450e-03
2.391734570264816284e-01 -2.376932054758071899e-01 -1.797370761632919312e-01 -5.542094632983207703e-02 1.312530189752578735e-01 2.471413016319274902e-01 -1.296849846839904785e-01 -3.736026212573051453e-02 1.818233728408813477e-01 -8.007929474115371704e-02 -2.537918090820312500e-01 1.337145566940307617e-01 5.001734942197799683e-02 3.336568176746368408e-01 -1.262885481119155884e-01 1.564293354749679565e-02 3.355157673358917236e-01 -1.407648772001266479e-01 5.399115756154060364e-02 2.999478392302989960e-02 -1.535942554473876953e-01 2.200909852981567383e-01 -1.039179861545562744e-01 -1.356167495250701904e-01 2.302285879850387573e-01 9.459674358367919922e-02 -2.792167067527770996e-01 -8.538478612899780273e-02 8.118070662021636963e-02 1.303754150867462158e-01 -2.630354464054107666e-01 -1.587832123041152954e-01
-6.426259875297546387e-03 6.898478418588638306e-02 -9.852659702301025391e-02 2.137244213372468948e-03 -1.967612504959106445e-01 6.637104600667953491e-02 -2.772266864776611328e-01 -9.039684385061264038e-02 2.389118075370788574e-01 1.969686150550842285e-01 -7.079500705003738403e-02 2.879839390516281128e-02 -8.928146213293075562e-03 1.044223364442586899e-02 -5.502992123365402222e-02 -1.735873669385910034e-01 2.719395458698272705e-01 -2.860244214534759521e-01 1.586660370230674744e-02 1.098890975117683411e-01 -1.460097283124923706e-01 3.556061685085296631e-01 -4.346660524606704712e-02 3.107207715511322021e-01 7.805880904197692871e-02 2.934953570365905762e-01 4.043689742684364319e-02 -4.061418175697326660e-01 8.182171732187271118e-02 1.736712753772735596e-01 1.969208009541034698e-02 1.091413646936416626e-01
-5.555543676018714905e-02 -7.164249569177627563e-02 -3.537837564945220947e-01 -1.063226908445358276e-01 -2.113439142704010010e-01 1.460084468126296997e-01 -5.005974322557449341e-02 5.648091807961463928e-02 -8.397591300308704376e-03 1.817027032375335693e-01 1.260989606380462646e-01 1.904355883598327637e-01 -9.696543216705322266e-02 -5.342448595911264420e-03 1.922270469367504120e-02 -1.932647824287414551e-01 2.639673650264739990e-01 -3.019224107265472412e-01 -2.615714259445667267e-02 -3.941642940044403076e-01 -3.184313699603080750e-02 -1.212768629193305969e-01 -1.810822486877441406e-01 -2.065487392246723175e-02 2.546119093894958496e-01 4.363529384136199951e-01 1.270972043275833130e-01 -8.769188076257705688e-02 -2.452915348112583160e-02 -1.408203784376382828e-02 3.961431980133056641e-02 6.292279064655303955e-02
1.051264554262161255e-01 3.587061911821365356e-02 -4.438335821032524109e-02 -8.882238715887069702e-02 7.621617615222930908e-02 1.193506866693496704e-01 3.173812851309776306e-02 -2.310795476660132408e-03 -1.250523608177900314e-02 -1.673318594694137573e-01 -1.749555319547653198e-01 5.345270410180091858e-02 -1.305669248104095459e-01 1.053686887025833130e-01 -3.989573568105697632e-02 -2.833648622035980225e-01 3.019625544548034668e-01 -1.779898107051849365e-01 -1.622990965843200684e-01 2.762902341783046722e-02 1.331323832273483276e-01 8.676784485578536987e-02 7.165140658617019653e-02 5.047960951924324036e-02 5.021542310714721680e-01 2.080043405294418335e-01 4.356361553072929382e-02 -1.183497067540884018e-02 -2.211393266916275024e-01 -1.578551530838012695e-01 2.691349387168884277e-01 -3.980674147605895996e-01
1.743593513965606689e-01 -3.769187927246093750e-01 -7.791273295879364014e-02 -3.557808697223663330e-02 -1.063279807567596436e-01 1.278947144746780396e-01 1.040007770061492920e-01 5.074081569910049438e-02 1.685453206300735474e-01 -4.054370801895856857e-04 6.766802817583084106e-02 -5.863016843795776367e-02 -1.505444105714559555e-02 -7.814701646566390991e-02 8.470856398344039917e-02 -1.345442831516265869e-01 5.118104219436645508e-01 -1.714864969253540039e-01 1.581683754920959473e-01 8.343600668013095856e-03 2.258104085922241211e-01 2.876453101634979248e-01 1.572302170097827911e-02 6.002778187394142151e-02 -2.189237326383590698e-01 2.210142165422439575e-01 -7.804073393344879150e-02 -2.409029453992843628e-01 -6.656543910503387451e-02 1.939121261239051819e-02 2.275572158396244049e-03 -3.022733926773071289e-01
-1.892695575952529907e-01 8.995932340621948242e-02 -2.303289473056793213e-01 -3.904621601104736328e-01 2.021540403366088867e-01 4.993993043899536133e-01 -8.446504920721054077e-02 -5.571020767092704773e-02 -2.887680567800998688e-02 -1.110018491744995117e-01 1.380446366965770721e-02 -9.660308808088302612e-02 -1.083166599273681641e-01 -2.492835000157356262e-02 -6.836071610450744629e-02 -1.222153007984161377e-01 3.919951021671295166e-01 -2.276662886142730713e-01 -9.405968710780143738e-03 2.804956212639808655e-02 -5.323392897844314575e-02 7.072783261537551880e-02 -2.410349808633327484e-02 6.143672019243240356e-02 1.154506579041481018e-01 -6.765294075012207031e-02 1.456256806850433350e-01 -2.454697191715240479e-01 -1.803594678640365601e-01 -9.189126640558242798e-02 3.661014139652252197e-02 -1.875786036252975464e-01
-3.015444576740264893e-01 -1.550364941358566284e-01 -3.836216330528259277e-01 6.124804913997650146e-02 1.186525076627731323e-02 2.516097724437713623e-01 8.829249441623687744e-02 -1.984101831912994385e-01 -3.167236968874931335e-02 -5.081903189420700073e-02 -9.519294649362564087e-02 -3.694232786074280739e-03 1.271980553865432739e-01 3.259018659591674805e-01 -1.092189624905586243e-01 1.216489076614379883e-01 2.355343997478485107e-01 -2.386192679405212402e-01 7.057612389326095581e-02 -2.695674002170562744e-01 -1.704071313142776489e-01 4.738944768905639648e-02 -1.028560940176248550e-02 4.571679607033729553e-02 2.724821865558624268e-01 1.097689010202884674e-02 1.554615646600723267e-01 -1.850547492504119873e-01 -2.226761430501937866e-01 6.800034642219543457e-02 -1.398612838238477707e-02 -2.258304059505462646e-01
-2.595451660454273224e-02 -2.804858796298503876e-02 7.431762665510177612e-02 -2.948606610298156738e-01 5.935085192322731018e-02 2.423103153705596924e-01 -3.498502075672149658e-01 1.896677613258361816e-01 3.744095936417579651e-02 8.110830932855606079e-02 -1.323215067386627197e-01 7.025315612554550171e-02 4.154695942997932434e-02 2.176630198955535889e-01 -2.002475559711456299e-01 1.831924319267272949e-01 2.981456220149993896e-01 -1.313838213682174683e-01 -2.736798860132694244e-02 -1.797059178352355957e-01 7.026457041501998901e-02 1.398932784795761108e-01 -3.062509596347808838e-01 -5.036354809999465942e-02 9.585096687078475952e-02 4.422578960657119751e-03 -3.191809356212615967e-01 -1.401224732398986816e-01 -3.582938015460968018e-01 6.889414787292480469e-02 -4.773924127221107483e-02 -7.832217216491699219e-02
-3.395778834819793701e-01 -1.862193574197590351e-03 2.331866137683391571e-02 -1.603460498154163361e-02 -2.422999739646911621e-01 -4.855502024292945862e-02 -2.045090049505233765e-01 7.995416969060897827e-02 -7.435818761587142944e-02 -2.450603544712066650e-01 9.820527583360671997e-02 -1.115047000348567963e-02 -2.972676157951354980e-01 2.720234096050262451e-01 -1.884820014238357544e-01 -1.749435812234878540e-01 2.132550030946731567e-01 -3.634424507617950439e-01 6.959255784749984741e-02 -4.007238149642944336e-02 1.622351109981536865e-01 2.233784459531307220e-02 9.898053854703903198e-02 1.286097913980484009e-01 2.565429508686065674e-01 -2.502060867846012115e-02 -9.541002660989761353e-02 -2.243185937404632568e-01 -1.510071456432342529e-01 2.327637970447540283e-01 1.194238513708114624e-01 -1.283390522003173828e-01
-2.903012633323669434e-01 4.661013558506965637e-02 1.046824529767036438e-01 9.616446495056152344e-02 4.701482132077217102e-02 -4.022037982940673828e-02 -1.924691647291183472e-01 1.147338654845952988e-02 -1.357324272394180298e-01 -3.505873680114746094e-02 -2.942477464675903320e-01 1.210480332374572754e-01 8.086106390692293644e-04 2.437934428453445435e-01 -2.662413418292999268e-01 -9.790170937776565552e-02 3.417496681213378906e-01 -2.151499092578887939e-01 3.408104479312896729e-01 -8.489724993705749512e-02 2.751129865646362305e-01 1.624253541231155396e-01 -2.331874966621398926e-01 -2.752934396266937256e-01 -3.153641149401664734e-02 2.435923963785171509e-01 5.891474708914756775e-02 -2.434734627604484558e-02 -2.861637994647026062e-02 1.630189642310142517e-02 7.830053567886352539e-02 -3.558268025517463684e-02
-1.558957993984222412e-01 1.253569126129150391e-01 -1.711755245923995972e-01 -1.245923191308975220e-01 -9.571635164320468903e-03 2.363340705633163452e-01 3.343272954225540161e-02 -2.354265004396438599e-01 3.892688825726509094e-02 -3.659180104732513428e-01 -1.307158172130584717e-01 9.010889567434787750e-03 -1.467280387878417969e-01 6.746135652065277100e-02 -5.599007382988929749e-02 -4.218620359897613525e-01 1.819602847099304199e-01 2.327959425747394562e-02 3.594068810343742371e-02 2.954167127609252930e-02 1.662200689315795898e-01 -7.099375873804092407e-02 -3.023093342781066895e-01 1.357642859220504761e-01 1.655539274215698242e-01 2.836258709430694580e-01 -2.684715390205383301e-01 -1.895356774330139160e-01 -1.170489192008972168e-01 8.909577131271362305e-02 -1.646229624748229980e-01 2.802242757752537727e-03
-3.375390917062759399e-02 1.002994552254676819e-01 -1.350536644458770752e-01 1.304878573864698410e-02 6.119687110185623169e-02 4.506066069006919861e-02 1.984065622091293335e-01 -1.755240708589553833e-01 -1.159072890877723694e-01 -1.778384000062942505e-01 7.306319475173950195e-02 -2.763050608336925507e-02 -3.759193718433380127e-01 7.100450247526168823e-02 5.728384479880332947e-02 -1.604839265346527100e-01 3.714781701564788818e-01 -1.993828862905502319e-01 -2.322457879781723022e-01 -1.609086543321609497e-01 -1.016738340258598328e-01 2.020007371902465820e-01 -9.146141260862350464e-02 -7.370644062757492065e-02 4.856786429882049561e-01 2.726340591907501221e-01 -1.372037976980209351e-01 -6.262421607971191406e-02 -6.622452288866043091e-02 -2.971611917018890381e-02 7.270691543817520142e-02 4.303080216050148010e-02
-1.032108291983604431e-01 5.492544546723365784e-02 -3.387049138545989990e-01 2.217421531677246094e-01 5.980381369590759277e-02 -3.689919831231236458e-03 4.687348008155822754e-02 -6.706682592630386353e-02 1.905150115489959717e-01 5.204203538596630096e-03 -9.082137793302536011e-02 7.524099200963973999e-02 1.470412611961364746e-01 1.364117711782455444e-01 -1.048019602894783020e-01 -1.544234603643417358e-01 4.504206478595733643e-01 -1.472539454698562622e-01 -5.667699500918388367e-03 -7.554186880588531494e-02 1.513150185346603394e-01 3.232802152633666992e-01 -6.603621691465377808e-02 1.881598383188247681e-01 6.771191209554672241e-02 3.467059135437011719e-02 2.298984527587890625e-01 -2.447555661201477051e-01 -3.942729234695434570e-01 -1.799071580171585083e-02 1.225344315171241760e-01 -7.434234023094177246e-03
2.162694931030273438e-02 -7.885053008794784546e-02 -1.642193347215652466e-01 -6.786934286355972290e-02 -2.211499065160751343e-01 1.154470741748809814e-01 -2.233530282974243164e-01 6.767750531435012817e-02 2.299929410219192505e-01 -2.474840432405471802e-01 -1.471859067678451538e-01 -3.007644712924957275e-01 1.037079393863677979e-01 -1.499154567718505859e-01 -2.770045995712280273e-01 -7.196105271577835083e-02 1.134318932890892029e-01 -2.156576365232467651e-01 -1.673292517662048340e-01 6.076620891690254211e-03 1.224029138684272766e-01 1.694044172763824463e-01 -3.128074705600738525e-01 -1.026482954621315002e-01 4.442112743854522705e-01 8.709816634654998779e-02 -1.054026186466217041e-01 -1.577999144792556763e-01 6.830192287452518940e-04 6.235355138778686523e-02 -1.366349309682846069e-01 2.600374259054660797e-02
-1.179111897945404053e-01 -7.283647079020738602e-03 -6.385362893342971802e-02 3.385357791557908058e-03 2.087267041206359863e-01 -6.421948969364166260e-02 1.374847372062504292e-03 -1.894962787628173828e-01 1.774730831384658813e-01 -3.075001537799835205e-01 -1.339142322540283203e-01 2.182135432958602905e-01 -6.397671252489089966e-02 6.234984099864959717e-02 -3.631478548049926758e-02 -2.864499390125274658e-01 2.921616435050964355e-01 -3.109769709408283234e-02 7.744421809911727905e-02 2.609128952026367188e-01 8.782330900430679321e-02 3.192884922027587891e-01 -9.544875472784042358e-02 1.438526511192321777e-01 3.645549416542053223e-01 2.408338487148284912e-01 -3.202433884143829346e-01 -2.795341424643993378e-02 -3.167024254798889160e-02 -3.987952659372240305e-04 -2.210434898734092712e-02 -1.407351344823837280e-01
-2.561926282942295074e-02 8.274581283330917358e-02 -2.008290886878967285e-01 -2.407027482986450195e-01 -3.083184659481048584e-01 6.431518495082855225e-02 -1.695715785026550293e-01 -8.841088414192199707e-02 -7.221984863281250000e-02 1.835762709379196167e-02 3.164951130747795105e-02 2.080921530723571777e-01 4.257705528289079666e-03 4.617634788155555725e-02 1.207530945539474487e-01 -3.263401389122009277e-01 3.695377409458160400e-01 -2.716507911682128906e-01 -1.408296674489974976e-01 -3.287903666496276855e-01 7.003130763769149780e-02 -1.721091121435165405e-01 -1.872428059577941895e-01 -9.072750806808471680e-02 2.484783232212066650e-01 2.141164690256118774e-01 1.987770646810531616e-01 -1.020542904734611511e-01 -8.819586038589477539e-02 -6.027551740407943726e-02 1.639365404844284058e-02 -8.478798903524875641e-03
-1.311741024255752563e-01 -1.514177024364471436e-01 6.946048140525817871e-02 5.676559358835220337e-02 -8.302858471870422363e-02 3.576975315809249878e-02 -7.634702138602733612e-03 1.827509701251983643e-01 -1.532344073057174683e-01 -1.400012075901031494e-01 -5.088472273200750351e-03 2.577042579650878906e-01 -8.983485400676727295e-02 1.614087671041488647e-01 -6.624543666839599609e-02 -3.705205023288726807e-01 2.266505062580108643e-01 -9.979365020990371704e-02 3.281092345714569092e-01 1.791681349277496338e-02 4.661966115236282349e-02 1.572829782962799072e-01 -3.137033879756927490e-01 8.310976438224315643e-03 1.294591743499040604e-02 3.778705000877380371e-01 -2.029210478067398071e-01 -2.325957268476486206e-01 -3.675650060176849365e-02 1.036788821220397949e-01 1.049075126647949219e-01 2.623750567436218262e-01
-1.070142537355422974e-01 -1.110202670097351074e-01 1.423114538192749023e-01 2.806771919131278992e-02 2.270951420068740845e-01 1.347440183162689209e-01 8.153895760187879205e-05 -2.129814177751541138e-01 -4.370925948023796082e-03 -1.975715160369873047e-01 -9.655473381280899048e-02 5.607552453875541687e-02 -1.044232770800590515e-01 1.841675490140914917e-01 -2.081322669982910156e-01 -2.038284838199615479e-01 7.603321969509124756e-02 -1.962304562330245972e-01 4.815005740965716541e-05 2.467110939323902130e-02 4.576898217201232910e-01 3.672485798597335815e-02 -3.568246662616729736e-01 6.561473011970520020e-02 1.938381493091583252e-01 1.256608814001083374e-01 -1.716440767049789429e-01 -9.114585071802139282e-02 -2.565898001194000244e-01 2.748841643333435059e-01 -4.537991713732481003e-03 -1.974276304244995117e-01
1.585868746042251587e-01 -2.080507278442382812e-01 -2.228092402219772339e-01 1.795106232166290283e-01 -2.738147974014282227e-01 6.219377741217613220e-02 8.946300297975540161e-02 -2.700870037078857422e-01 7.622625678777694702e-02 -5.776714906096458435e-02 -2.004278004169464111e-01 -1.500071883201599121e-01 -5.373288318514823914e-02 1.985190957784652710e-01 -2.434726655483245850e-01 -1.760019809007644653e-01 4.406303539872169495e-02 -2.589188516139984131e-01 -2.623140171635895967e-04 -2.043508440256118774e-01 -5.663288012146949768e-02 4.376963898539543152e-02 -3.136429488658905029e-01 2.238819748163223267e-01 2.351088821887969971e-02 1.831845343112945557e-01 -1.611234853044152260e-03 -5.531454458832740784e-02 -3.600122630596160889e-01 -1.447525341063737869e-02 9.748721867799758911e-02 -2.113734483718872070e-01
2.592565417289733887e-01 -1.943116784095764160e-01 -1.704209744930267334e-01 1.362465918064117432e-01 -3.704088032245635986e-01 1.125831604003906250e-01 -2.147436738014221191e-01 -1.904243677854537964e-01 9.018850326538085938e-02 -8.861895650625228882e-02 -1.650992631912231445e-01 2.125720530748367310e-01 1.501702964305877686e-01 1.707814037799835205e-01 -2.610256150364875793e-02 -9.990672767162322998e-02 1.288287192583084106e-01 -2.060913443565368652e-01 8.440232276916503906e-02 -2.105141580104827881e-01 -1.065230742096900940e-01 1.194970160722732544e-01 -1.102690398693084717e-01 -1.103783994913101196e-01 4.398247897624969482e-01 6.513835489749908447e-02 1.608629897236824036e-02 -1.475347876548767090e-01 -2.596409916877746582e-01 9.577855467796325684e-02 -8.205053955316543579e-02 -2.904265560209751129e-02
-2.355338186025619507e-01 -2.602063119411468506e-01 1.442214101552963257e-02 8.094257861375808716e-02 5.636544525623321533e-02 -2.360894680023193359e-01 -1.381587237119674683e-01 2.269068208988755941e-04 -5.471821874380111694e-02 2.140271961688995361e-01 -1.289732009172439575e-02 -1.626512855291366577e-01 7.598486542701721191e-02 7.558383792638778687e-02 2.639976143836975098e-01 4.620635136961936951e-02 4.197342097759246826e-01 -1.106400564312934875e-01 -2.670853585004806519e-02 -5.500677041709423065e-03 2.325362712144851685e-01 1.379604637622833252e-01 -1.238540187478065491e-02 6.820902973413467407e-02 7.851603627204895020e-02 1.163339689373970032e-01 -8.380009979009628296e-02 -3.797441422939300537e-01 -3.593473732471466064e-01 -5.345996096730232239e-02 -3.030054457485675812e-02 -2.498140633106231689e-01
-3.298918604850769043e-01 -4.023575410246849060e-02 -5.962232500314712524e-02 4.301864188164472580e-03 1.227049827575683594e-01 1.281181275844573975e-01 -9.589524567127227783e-02 -2.861173152923583984e-01 1.841984838247299194e-01 -3.634623587131500244e-01 -2.464302070438861847e-02 7.074725627899169922e-02 -4.893921688199043274e-02 1.010217443108558655e-01 -1.224872469902038574e-01 -2.900067567825317383e-01 1.706124693155288696e-01 -4.813028126955032349e-02 -4.661881551146507263e-02 1.372075527906417847e-01 1.699553877115249634e-01 -7.138277590274810791e-02 -1.890732049942016602e-01 -3.758779168128967285e-02 3.550533056259155273e-01 2.389266341924667358e-01 -1.913641840219497681e-01 -3.036101758480072021e-01 6.355053186416625977e-02 1.193664520978927612e-01 -1.480936259031295776e-01 -6.604816764593124390e-02
-2.625789046287536621e-01 -1.161882877349853516e-01 -6.115815788507461548e-02 -6.956087052822113037e-02 4.282357543706893921e-02 -1.201370507478713989e-01 1.159989833831787109e-01 1.241007372736930847e-01 -1.064578890800476074e-01 -6.713243573904037476e-02 -1.418561041355133057e-01 -1.878091692924499512e-01 -1.786159723997116089e-02 7.216072082519531250e-02 -1.493685413151979446e-02 -1.923998147249221802e-01 8.637052029371261597e-02 5.946607887744903564e-02 1.321024596691131592e-01 -2.882799804210662842e-01 1.335314214229583740e-01 2.540288865566253662e-01 -2.833455801010131836e-01 -2.924834191799163818e-02 1.687800437211990356e-01 9.277362376451492310e-02 -3.763616979122161865e-01 -4.571588337421417236e-01 -2.326168417930603027e-01 1.755882203578948975e-01 2.038865908980369568e-02 4.123175516724586487e-02
1.459847087971866131e-03 -1.458753943443298340e-01 -2.578977644443511963e-01 -1.149929985404014587e-01 -1.058160513639450073e-01 -2.865894511342048645e-02 4.954595118761062622e-03 -3.335828483104705811e-01 -3.239371627569198608e-02 -8.435040712356567383e-03 2.033480256795883179e-01 -8.147829771041870117e-02 2.516025602817535400e-01 3.018123209476470947e-01 -1.054167896509170532e-01 -2.188567072153091431e-01 3.222119808197021484e-02 -2.860406339168548584e-01 5.035640671849250793e-02 8.866811543703079224e-02 -2.952675819396972656e-01 4.624949395656585693e-02 -2.405291944742202759e-01 4.391995444893836975e-02 2.204912900924682617e-01 2.669592797756195068e-01 1.957082003355026245e-01 -2.917797267436981201e-01 -3.020391613245010376e-02 -1.593652218580245972e-01 3.243956482037901878e-03 -3.386262804269790649e-02
3.807982429862022400e-02 -6.430759094655513763e-03 -1.687007099390029907e-01 1.041584536433219910e-01 -2.699569985270500183e-02 -3.817874193191528320e-02 7.279092818498611450e-02 8.344380185008049011e-03 1.589764803647994995e-01 -9.678050875663757324e-02 -1.184752061963081360e-01 1.592405289411544800e-01 -3.849294036626815796e-02 -4.272228106856346130e-02 1.711572259664535522e-01 -4.567216634750366211e-01 1.923571974039077759e-01 -2.237468361854553223e-01 -5.804971605539321899e-02 1.497059594839811325e-03 -1.884491592645645142e-01 1.838698536157608032e-01 -3.685489296913146973e-01 -3.913774341344833374e-02 2.076790630817413330e-01 2.775140404701232910e-01 7.751243561506271362e-02 -1.180256083607673645e-01 -1.325090825557708740e-01 -1.180346980690956116e-01 1.462384760379791260e-01 -3.825419247150421143e-01
8.238722383975982666e-02 1.003353148698806763e-01 1.545820236206054688e-01 1.033621057868003845e-01 -1.914751231670379639e-01 2.308634221553802490e-01 2.313463687896728516e-01 -9.941950440406799316e-02 -1.973376721143722534e-01 1.110575720667839050e-01 -1.665021926164627075e-01 -5.366692692041397095e-02 1.647138595581054688e-01 -3.046581707894802094e-02 2.294558653375133872e-04 -8.923830837011337280e-02 4.445787370204925537e-01 -3.035760819911956787e-01 -2.574703097343444824e-01 2.825117111206054688e-02 -2.368617616593837738e-02 1.857288777828216553e-01 -4.204681813716888428e-01 -3.874060139060020447e-02 7.596928626298904419e-02 9.845961630344390869e-02 -2.662429213523864746e-01 -9.797640889883041382e-02 2.802083455026149750e-02 4.966781288385391235e-02 6.642595678567886353e-02 -5.861263722181320190e-02
-2.763682231307029724e-02 3.662691265344619751e-02 2.481470815837383270e-02 -1.111766248941421509e-01 5.190654098987579346e-02 1.347936689853668213e-01 1.233218424022197723e-02 -7.597019523382186890e-02 -3.132411465048789978e-02 -2.058194875717163086e-01 -2.099728398025035858e-02 -8.747491240501403809e-02 -2.437606006860733032e-01 1.525622904300689697e-01 3.072152659296989441e-02 -3.995017409324645996e-01 1.486280113458633423e-01 -1.257194727659225464e-01 -6.700576096773147583e-02 -1.373476386070251465e-01 2.643354237079620361e-01 2.493772469460964203e-02 -3.678745627403259277e-01 9.271527081727981567e-02 3.714506328105926514e-01 2.103486061096191406e-01 -2.322423607110977173e-01 -1.352798044681549072e-01 -1.431595087051391602e-01 1.798474639654159546e-01 3.016004711389541626e-02 -2.820894718170166016e-01
-7.700312882661819458e-02 -2.979254582896828651e-03 2.119461894035339355e-01 1.199757233262062073e-01 2.709462642669677734e-01 -1.739863678812980652e-02 3.335757553577423096e-02 -1.384716778993606567e-01 -1.892226189374923706e-01 -1.126161683350801468e-02 -9.446293860673904419e-02 8.059382438659667969e-02 -8.926650881767272949e-02 3.265890479087829590e-01 -1.213181614875793457e-01 7.104709744453430176e-02 2.532508969306945801e-01 -2.452091425657272339e-01 2.028013467788696289e-01 -8.914807438850402832e-02 1.749689429998397827e-01 7.132287323474884033e-02 -2.674054801464080811e-01 -2.491228841245174408e-02 -5.113152414560317993e-02 1.939818263053894043e-01 -1.201808229088783264e-01 -3.112616240978240967e-01 -3.022894263267517090e-01 3.376673460006713867e-01 -7.791897282004356384e-03 1.296267360448837280e-01
-3.386540114879608154e-01 -8.940563350915908813e-02 -5.141266435384750366e-02 1.916468739509582520e-01 -2.147175185382366180e-02 1.094976961612701416e-01 1.925431075505912304e-03 -1.712845563888549805e-01 8.208598196506500244e-02 -3.025932013988494873e-01 -9.277616441249847412e-02 -6.499949842691421509e-02 -9.928210824728012085e-02 4.999041557312011719e-02 -2.160361409187316895e-01 -2.496798336505889893e-01 2.247475385665893555e-01 -1.276217550039291382e-01 9.915061295032501221e-03 -9.900329262018203735e-02 2.525062561035156250e-01 -2.371916472911834717e-01 -2.557850480079650879e-01 1.262764036655426025e-01 2.029659450054168701e-01 3.050638735294342041e-01 -1.103553175926208496e-01 -2.351801246404647827e-01 -5.680884793400764465e-02 2.221075743436813354e-01 -9.665048867464065552e-02 -1.480468809604644775e-01
1.993034780025482178e-02 -1.045040413737297058e-01 -3.921066224575042725e-01 1.311971992254257202e-01 -5.412673950195312500e-02 9.519591182470321655e-02 -8.983717858791351318e-02 -1.306816786527633667e-01 1.579109430313110352e-01 -1.565361022949218750e-02 -2.670647501945495605e-01 9.047691524028778076e-02 1.835891157388687134e-01 2.415373027324676514e-01 -1.285665780305862427e-01 1.867235824465751648e-02 3.047069907188415527e-01 -2.447386831045150757e-01 2.674391493201255798e-02 -2.026703804731369019e-01 -1.987356133759021759e-02 3.463777601718902588e-01 -1.363898962736129761e-01 -8.978658914566040039e-02 2.452678382396697998e-01 -1.061026845127344131e-02 1.779479384422302246e-01 -8.026571571826934814e-02 -1.472301930189132690e-01 1.722647845745086670e-01 -1.121953595429658890e-02 -2.748495936393737793e-01
-1.049784496426582336e-01 2.035761810839176178e-02 -3.693866729736328125e-01 2.477169595658779144e-02 7.307935506105422974e-02 8.358958363533020020e-02 -8.242739737033843994e-02 -1.561505049467086792e-01 1.860730797052383423e-01 1.527290195226669312e-01 -2.507266402244567871e-01 1.599128097295761108e-01 1.986186057329177856e-01 6.211158353835344315e-03 -8.045845478773117065e-02 -1.370211839675903320e-01 4.791793525218963623e-01 -1.529798209667205811e-01 8.498841524124145508e-02 -2.098634243011474609e-01 1.832939088344573975e-01 3.379292786121368408e-01 -4.403602331876754761e-02 5.807774141430854797e-02 2.326458543539047241e-01 6.330299377441406250e-02 4.794273525476455688e-02 -6.598268169909715652e-03 -1.773822456598281860e-01 1.732405424118041992e-01 2.903454937040805817e-02 -1.292240619659423828e-01
-7.401035726070404053e-02 -1.099143922328948975e-01 -2.173549383878707886e-01 -2.340490370988845825e-02 3.513895347714424133e-02 -1.760883070528507233e-02 2.593369595706462860e-02 1.598036736249923706e-01 -1.367968856357038021e-03 -1.272152811288833618e-01 1.857357658445835114e-02 -1.153434738516807556e-01 5.969855934381484985e-02 1.868170499801635742e-01 -2.706015668809413910e-02 -1.743388622999191284e-01 9.871983528137207031e-02 2.424497157335281372e-02 2.375618219375610352e-01 -1.701250225305557251e-01 3.284865021705627441e-01 1.151498183608055115e-01 -3.198513388633728027e-01 -1.361558437347412109e-01 2.654477953910827637e-01 5.310418456792831421e-02 -3.765266239643096924e-01 -3.137597441673278809e-01 -1.750400513410568237e-01 2.983859777450561523e-01 1.276489496231079102e-01 1.424253284931182861e-01
1.259507685899734497e-01 -2.322228103876113892e-01 6.077015772461891174e-02 -1.131267994642257690e-01 -1.202631071209907532e-01 2.094409167766571045e-01 1.892643421888351440e-01 -2.279182672500610352e-01 -9.702415019273757935e-02 1.955066025257110596e-01 2.264298498630523682e-03 -2.085084468126296997e-01 2.648391947150230408e-02 1.331489384174346924e-01 1.291652768850326538e-01 5.267098173499107361e-02 3.005608320236206055e-01 -1.228327527642250061e-01 -1.249230280518531799e-01 1.401983350515365601e-01 2.685287296772003174e-01 3.001984059810638428e-01 -2.485216856002807617e-01 -4.677104577422142029e-02 3.182668983936309814e-01 2.364703416824340820e-01 -8.218254894018173218e-02 -1.576127111911773682e-01 -2.553197145462036133e-01 -1.251064985990524292e-01 3.823104873299598694e-02 2.537286467850208282e-02
-1.265769600868225098e-01 2.607004903256893158e-02 -1.581989675760269165e-01 1.910866647958755493e-01 -1.089675500988960266e-01 4.346586391329765320e-02 5.110342428088188171e-02 7.961057871580123901e-02 1.914232969284057617e-01 -4.205060750246047974e-02 -2.470870465040206909e-01 2.128138542175292969e-01 1.301560997962951660e-01 3.954328298568725586e-01 1.895247697830200195e-01 -2.162871807813644409e-01 9.682497382164001465e-02 -2.628934085369110107e-01 4.042834974825382233e-03 -1.159311756491661072e-01 -1.502060890197753906e-02 3.858686238527297974e-02 -3.631176948547363281e-01 -6.113366410136222839e-02 1.418667137622833252e-01 3.417701721191406250e-01 1.854749629274010658e-03 -1.398257315158843994e-01 -1.337495744228363037e-01 -2.310941666364669800e-01 -2.029259949922561646e-01 -8.583605289459228516e-03
-1.961895823478698730e-01 -2.170489728450775146e-01 -2.098152041435241699e-01 4.833412542939186096e-02 -1.310117393732070923e-01 3.128123879432678223e-01 -1.561967879533767700e-01 7.422262430191040039e-02 2.919082902371883392e-02 1.550231575965881348e-01 -8.739521354436874390e-02 -1.549067944288253784e-01 4.336382821202278137e-02 1.016647666692733765e-01 -1.511173695325851440e-01 -3.020972311496734619e-01 9.391506016254425049e-02 -9.791794233024120331e-03 1.237119138240814209e-01 -2.485593110322952271e-01 -1.905864924192428589e-01 -3.290129080414772034e-02 -2.193661332130432129e-01 -7.607708126306533813e-02 3.164140284061431885e-01 9.084187448024749756e-02 -4.099637567996978760e-01 -2.507405877113342285e-01 -8.465562760829925537e-02 1.071548312902450562e-01 -4.468780010938644409e-02 -5.487221106886863708e-02
9.154378622770309448e-02 1.283418536186218262e-01 -1.648550033569335938e-01 -2.516743242740631104e-01 4.768420755863189697e-02 2.144447118043899536e-01 -1.257549524307250977e-01 -4.527438059449195862e-02 2.547169327735900879e-01 1.943496018648147583e-01 -5.549321067519485950e-04 -1.765414886176586151e-02 -1.520518958568572998e-01 2.845814824104309082e-01 -7.337371259927749634e-02 -1.477357149124145508e-01 1.664578020572662354e-01 -2.408088594675064087e-01 5.196489393711090088e-02 -1.858473271131515503e-01 -6.649190932512283325e-02 7.299020141363143921e-02 -4.128330051898956299e-01 6.968600302934646606e-02 1.933683454990386963e-01 -3.028677776455879211e-03 1.578177958726882935e-01 -2.391547262668609619e-01 -2.621836662292480469e-01 -7.957664132118225098e-02 -2.490094304084777832e-01 -1.402609050273895264e-01
-1.844312995672225952e-01 -1.205214560031890869e-01 -1.567533016204833984e-01 4.734941292554140091e-03 -1.081653758883476257e-01 1.693118065595626831e-01 -4.835149347782135010e-01 -1.903602853417396545e-02 -6.302821636199951172e-02 -2.929568849503993988e-02 1.499957591295242310e-01 -2.450518012046813965e-01 1.030125543475151062e-01 -5.242807790637016296e-02 6.041260808706283569e-02 1.474469602108001709e-01 2.295286208391189575e-01 -1.495164334774017334e-01 1.426500380039215088e-01 9.560833126306533813e-02 2.195210605859756470e-01 1.815243512392044067e-01 -1.354628354310989380e-01 1.135533824563026428e-01 -1.255706185474991798e-03 2.610930204391479492e-01 -3.032860904932022095e-02 -1.474035978317260742e-01 -3.220416307449340820e-01 -1.130935847759246826e-01 -3.124575912952423096e-01 -6.600639224052429199e-02
8.005528897047042847e-02 -1.673769801855087280e-01 -1.696300357580184937e-01 -4.210695624351501465e-02 -7.542823255062103271e-02 2.083291560411453247e-01 -7.794519513845443726e-02 3.615863248705863953e-02 1.645945757627487183e-01 5.267422273755073547e-02 -1.937507688999176025e-01 8.058877289295196533e-02 2.824306488037109375e-01 5.387103883549571037e-04 7.566632330417633057e-02 -1.051847413182258606e-01 2.410144060850143433e-01 -3.918100297451019287e-01 -1.281914860010147095e-01 -3.181792497634887695e-01 5.917229503393173218e-02 1.697600930929183960e-01 1.653061062097549438e-01 -1.276355236768722534e-01 1.627418249845504761e-01 2.450882941484451294e-01 2.380347549915313721e-01 -3.242238461971282959e-01 -1.759561002254486084e-01 -1.374783553183078766e-02 -1.170693244785070419e-02 -1.525340527296066284e-01
9.189309179782867432e-02 -1.948915421962738037e-02 -4.447418451309204102e-01 1.464750617742538452e-01 -1.800844669342041016e-01 1.407437026500701904e-01 -3.495687991380691528e-02 1.144535914063453674e-01 9.926073253154754639e-03 1.147977411746978760e-01 -1.505680829286575317e-01 -4.339201003313064575e-02 7.286291569471359253e-02 2.685660719871520996e-01 -8.685386180877685547e-02 -7.996493577957153320e-02 2.338247448205947876e-01 -3.607373237609863281e-01 6.034532189369201660e-02 -1.515451222658157349e-01 7.961311191320419312e-02 1.717344075441360474e-01 -2.252237498760223389e-01 3.668220713734626770e-02 4.824174940586090088e-02 5.348519887775182724e-03 3.742189109325408936e-01 -2.560968101024627686e-01 -1.625986099243164062e-01 -1.145290881395339966e-01 -9.035272151231765747e-02 -1.454098969697952271e-01
2.067209482192993164e-01 1.906898021697998047e-01 -1.957765519618988037e-01 -2.261938452720642090e-01 -6.922201067209243774e-02 6.602340191602706909e-02 1.234691813588142395e-01 1.581233888864517212e-01 1.036563217639923096e-01 -1.569842994213104248e-01 -5.256251618266105652e-02 -2.837713062763214111e-01 -1.691884100437164307e-01 1.612744331359863281e-01 1.102999877184629440e-02 -7.290853559970855713e-02 3.000310361385345459e-01 -7.608971744775772095e-02 -1.197661757469177246e-01 -1.607950329780578613e-01 -5.799372866749763489e-02 3.164259195327758789e-01 -3.138727843761444092e-01 -1.429492831230163574e-01 1.727747172117233276e-01 7.060556113719940186e-02 -2.648466527462005615e-01 -1.654478758573532104e-01 -2.318814992904663086e-01 7.133038341999053955e-02 -1.855507194995880127e-01 1.384875774383544922e-01
-2.941628694534301758e-01 -1.426069885492324829e-01 4.074382781982421875e-02 2.985277585685253143e-02 1.280422955751419067e-01 -1.726031452417373657e-01 -2.403779774904251099e-01 1.617982685565948486e-01 -2.557988762855529785e-01 1.935010962188243866e-02 -1.098580379039049149e-02 -1.089912503957748413e-01 -1.018513441085815430e-01 -8.700498938560485840e-02 5.135888233780860901e-02 -4.681357368826866150e-02 2.034364640712738037e-01 -2.927656471729278564e-01 -5.034365132451057434e-02 -2.269417792558670044e-01 1.966708153486251831e-01 4.007855430245399475e-03 -3.855585753917694092e-01 1.466029696166515350e-02 3.061699867248535156e-01 6.683577597141265869e-02 -2.441414147615432739e-01 -2.675839662551879883e-01 5.758992582559585571e-02 -7.314059883356094360e-02 -8.230522274971008301e-02 -2.151711434125900269e-01
3.483049944043159485e-02 3.042547702789306641e-01 -1.836003386415541172e-03 -2.481285929679870605e-01 -6.890257447957992554e-02 3.304417729377746582e-01 -4.862469621002674103e-03 1.579329222440719604e-01 1.550967693328857422e-01 1.354228556156158447e-01 -2.634602598845958710e-02 -6.729527562856674194e-02 -2.949381060898303986e-02 9.905136376619338989e-02 -2.792147994041442871e-01 -2.623450756072998047e-01 1.543512195348739624e-01 -1.454800367355346680e-01 1.605342477560043335e-01 -1.002667844295501709e-01 -2.429620549082756042e-02 1.022923812270164490e-01 -2.701212763786315918e-01 -3.320686891674995422e-02 3.498642742633819580e-01 1.789247035048902035e-04 6.238574162125587463e-02 -2.761993408203125000e-01 -1.077473238110542297e-01 -2.538233101367950439e-01 -2.204293906688690186e-01 -8.666695654392242432e-02
-1.795058101415634155e-01 1.340595781803131104e-01 -4.472800344228744507e-02 -1.165284439921379089e-01 6.608953326940536499e-02 1.939553320407867432e-01 9.068842232227325439e-02 -9.567935019731521606e-02 9.844839572906494141e-03 1.826713383197784424e-01 1.931856572628021240e-02 -1.933477520942687988e-01 -7.035293430089950562e-02 2.462402731180191040e-01 1.558470726013183594e-01 -1.160347759723663330e-01 2.207963168621063232e-01 -4.009791612625122070e-01 1.456340849399566650e-01 1.985145211219787598e-01 -8.190885931253433228e-02 7.939301431179046631e-02 -3.342778980731964111e-01 2.299033254384994507e-01 2.153021842241287231e-01 1.929949671030044556e-01 1.147966533899307251e-01 -1.769626513123512268e-02 -2.147300094366073608e-01 1.754769235849380493e-01 -1.836068630218505859e-01 -2.117404937744140625e-01
1.959302276372909546e-02 -2.296327352523803711e-01 -1.833148598670959473e-01 5.725841596722602844e-02 8.588756434619426727e-03 2.245525717735290527e-01 -3.476073220372200012e-02 9.497613459825515747e-02 7.568151340819895267e-04 -4.126368556171655655e-03 3.550313785672187805e-02 7.641473412513732910e-02 5.718807131052017212e-02 9.203160181641578674e-03 1.891118884086608887e-01 -9.834211319684982300e-02 4.603803157806396484e-01 -1.454592049121856689e-01 8.559847623109817505e-02 3.890322986990213394e-03 1.065448373556137085e-01 9.115188568830490112e-02 2.419598549604415894e-01 6.499015539884567261e-02 -1.531656980514526367e-01 3.996289968490600586e-01 -1.187395378947257996e-01 -4.251661896705627441e-01 -1.827698387205600739e-02 2.109486013650894165e-01 -1.481876373291015625e-01 -1.602122634649276733e-01
-7.411591708660125732e-02 -7.487919181585311890e-02 -5.078708752989768982e-02 1.057054847478866577e-01 2.241326570510864258e-01 9.475601837038993835e-04 1.416776478290557861e-01 -1.496025472879409790e-01 -1.610785275697708130e-01 1.923562772572040558e-02 -2.847926691174507141e-02 -1.065844818949699402e-01 1.197613775730133057e-01 4.458600878715515137e-01 -2.466232329607009888e-01 -1.054844558238983154e-01 2.270555198192596436e-01 2.242106944322586060e-01 1.523714661598205566e-01 -8.397939801216125488e-02 2.044536620378494263e-01 -4.268233850598335266e-02 -2.548635303974151611e-01 -6.560435891151428223e-02 1.600296050310134888e-01 2.394158989191055298e-01 -1.150606647133827209e-01 -2.685435116291046143e-01 -2.976624071598052979e-01 2.236981093883514404e-01 3.316844627261161804e-02 7.668882608413696289e-02
-1.100726947188377380e-01 2.003849446773529053e-01 3.350399062037467957e-02 -2.311638444662094116e-01 1.266254633665084839e-01 1.032534167170524597e-01 -1.752111464738845825e-01 1.131125539541244507e-01 2.910468168556690216e-02 4.840851947665214539e-02 1.228844374418258667e-01 1.342977583408355713e-01 -4.612712655216455460e-03 9.107977896928787231e-02 -1.736946403980255127e-02 -2.663549780845642090e-01 2.731104195117950439e-01 -1.839848309755325317e-01 4.164001047611236572e-01 -1.409172862768173218e-01 2.467432320117950439e-01 7.103242725133895874e-02 -3.390199840068817139e-01 -2.215598225593566895e-01 4.366957396268844604e-02 8.547795563936233521e-02 -6.767490413039922714e-03 -2.703457474708557129e-01 -2.598476111888885498e-01 7.922712713479995728e-02 -1.308279633522033691e-01 -4.684097692370414734e-02
1.786885410547256470e-01 -1.791509240865707397e-01 -2.591559104621410370e-02 -1.557306051254272461e-01 -1.459772288799285889e-01 2.069501280784606934e-01 -1.956611275672912598e-01 -2.449952997267246246e-02 1.109413728117942810e-01 -9.864658117294311523e-02 -1.004571318626403809e-01 2.041153162717819214e-01 1.971358805894851685e-01 6.276617199182510376e-02 3.559621796011924744e-02 -3.181136250495910645e-01 1.959515511989593506e-01 -4.258932173252105713e-01 -1.458616852760314941e-01 -2.421698719263076782e-01 7.986215502023696899e-02 -2.155259847640991211e-01 -6.848718225955963135e-02 8.951305598020553589e-02 1.656325906515121460e-02 3.747867345809936523e-01 4.371125251054763794e-02 -1.739748418331146240e-01 -1.111100167036056519e-01 4.504941403865814209e-02 5.060345679521560669e-02 -1.840700954198837280e-01
-3.370383679866790771e-01 -1.933673210442066193e-02 6.829455494880676270e-02 -1.252230703830718994e-01 -1.329146325588226318e-01 -2.097024768590927124e-02 -1.184184178709983826e-01 1.160287857055664062e-01 -2.616285718977451324e-02 -2.694741785526275635e-01 -1.532924622297286987e-01 -1.978105157613754272e-01 -1.856688559055328369e-01 2.319895625114440918e-01 -1.230116840451955795e-02 1.302302330732345581e-01 3.367433249950408936e-01 -2.564988657832145691e-02 9.273844212293624878e-02 -1.755374521017074585e-01 2.600721418857574463e-01 2.826236486434936523e-01 -3.274990916252136230e-01 6.720557063817977905e-02 -4.356456175446510315e-02 3.349624574184417725e-01 -4.255563765764236450e-02 -1.294104754924774170e-01 -8.249843865633010864e-02 -1.441495269536972046e-01 -5.260537937283515930e-02 5.478119105100631714e-02
-1.143914759159088135e-01 -6.264328956604003906e-02 -1.353590488433837891e-01 -1.723257750272750854e-01 4.681237787008285522e-02 2.084583342075347900e-01 -2.952414751052856445e-01 3.372131586074829102e-01 -6.338478624820709229e-02 -1.488947719335556030e-01 -8.456278592348098755e-03 -1.420862078666687012e-01 1.429244428873062134e-01 1.886789649724960327e-01 1.736367046833038330e-01 -3.890992328524589539e-02 3.769567906856536865e-01 6.580512225627899170e-02 3.725042566657066345e-02 -1.413940638303756714e-01 8.454982936382293701e-02 1.343800127506256104e-01 -1.284776926040649414e-01 -9.106973558664321899e-02 2.252541035413742065e-01 4.146746397018432617e-01 1.455755084753036499e-01 4.840218648314476013e-02 -4.673349484801292419e-02 4.206868633627891541e-02 1.069071143865585327e-01 -2.736450433731079102e-01
2.490258961915969849e-02 -1.921195238828659058e-01 -3.259482085704803467e-01 1.348856091499328613e-02 7.870917767286300659e-02 2.031126990914344788e-02 2.089689671993255615e-01 2.383634448051452637e-02 -1.325232833623886108e-01 1.667960919439792633e-02 -1.345426440238952637e-01 -9.498147666454315186e-02 1.127130687236785889e-01 2.856325805187225342e-01 -5.219302326440811157e-02 9.237274527549743652e-02 1.803241968154907227e-01 -2.416165024042129517e-01 6.377496570348739624e-02 -2.808957099914550781e-01 -2.817723453044891357e-01 2.364139109849929810e-01 -8.789095282554626465e-02 -1.066037267446517944e-01 2.068752795457839966e-01 7.974442839622497559e-02 6.907334923744201660e-02 -3.749995231628417969e-01 -3.111809790134429932e-01 8.792393654584884644e-02 1.603382378816604614e-01 -4.031065851449966431e-02
-1.505791954696178436e-02 -1.215988174080848694e-01 -1.067743226885795593e-01 -1.696128994226455688e-01 3.715716302394866943e-02 2.066189795732498169e-01 3.142396211624145508e-01 -1.085707545280456543e-01 4.967385157942771912e-02 1.012994572520256042e-01 -2.568651363253593445e-02 -1.327513307332992554e-01 -1.172915920615196228e-01 2.585490606725215912e-02 -2.959028482437133789e-01 -1.414163261651992798e-01 1.252789944410324097e-01 -3.448795974254608154e-01 1.736782789230346680e-01 -3.800835460424423218e-02 7.375255972146987915e-02 2.649440169334411621e-01 -1.142701879143714905e-01 -1.573712080717086792e-01 1.470972448587417603e-01 6.076593697071075439e-02 4.771419242024421692e-02 -4.016261994838714600e-01 -3.254537284374237061e-01 -1.427783519029617310e-01 2.853620983660221100e-02 -2.036728411912918091e-01
5.461693741381168365e-03 -1.021528691053390503e-01 -1.760342568159103394e-01 -3.578472882509231567e-02 3.773336485028266907e-02 2.052830457687377930e-01 -2.821406722068786621e-01 8.916653692722320557e-02 -5.877347290515899658e-02 2.440178953111171722e-02 -2.747363448143005371e-01 -6.751758605241775513e-02 -1.884095519781112671e-01 1.613170355558395386e-01 -8.378829807043075562e-02 2.777109742164611816e-01 4.196289479732513428e-01 -1.787017881870269775e-01 1.681845635175704956e-01 -6.210829690098762512e-02 -1.303777396678924561e-01 2.700240314006805420e-01 -1.585099101066589355e-01 2.682498395442962646e-01 -4.200821742415428162e-03 6.750120222568511963e-02 1.035350281745195389e-02 -1.627597659826278687e-01 -2.558113038539886475e-01 -1.149265095591545105e-01 -2.087829113006591797e-01 -1.257892400026321411e-01
4.649369791150093079e-02 -2.893036007881164551e-01 -1.254128813743591309e-01 1.646191030740737915e-01 -3.113721904810518026e-04 -7.405415177345275879e-02 -1.155837550759315491e-01 -2.795999348163604736e-01 1.583284698426723480e-02 1.544689983129501343e-01 -3.981977105140686035e-01 1.028864532709121704e-01 3.030965290963649750e-02 1.511282175779342651e-01 -1.750333011150360107e-01 -2.348751947283744812e-02 2.705343067646026611e-01 -1.860757619142532349e-01 -1.169546544551849365e-01 -2.995057702064514160e-01 -7.431326806545257568e-02 2.626473307609558105e-01 -1.591439843177795410e-01 -3.043555095791816711e-02 2.729323506355285645e-01 3.231292963027954102e-01 -1.274199634790420532e-01 -1.130825653672218323e-02 -1.070282701402902603e-02 -6.619518250226974487e-02 -1.155440658330917358e-01 -3.193316981196403503e-02
-6.845493614673614502e-02 5.456831678748130798e-02 -2.921288609504699707e-01 -1.654377877712249756e-01 2.146167680621147156e-02 -1.966922543942928314e-02 -2.320742793381214142e-02 1.755532324314117432e-01 6.273775547742843628e-02 -1.074618101119995117e-01 2.165734022855758667e-02 -3.068152368068695068e-01 -2.059046477079391479e-01 2.363036274909973145e-01 -4.344905167818069458e-02 -5.696102604269981384e-02 3.749187588691711426e-01 6.160560250282287598e-02 -2.184547483921051025e-01 -1.842217892408370972e-01 -1.776248067617416382e-01 3.772463202476501465e-01 -2.514160275459289551e-01 4.144766181707382202e-02 2.016918510198593140e-01 1.172291412949562073e-01 -2.543800473213195801e-01 -2.082684636116027832e-01 -8.289823308587074280e-03 -5.717899277806282043e-02 -5.722507834434509277e-02 -5.653887521475553513e-03
-8.963073790073394775e-02 -2.072893381118774414e-01 1.371674537658691406e-01 -2.140993475914001465e-01 -1.046300530433654785e-01 -3.862541913986206055e-02 -8.893219381570816040e-02 -2.278202399611473083e-02 -2.357541620731353760e-01 -1.065421774983406067e-01 -1.665817052125930786e-01 -9.041606634855270386e-02 2.430041432380676270e-01 6.180882826447486877e-02 -1.030503888614475727e-03 -1.488350182771682739e-01 5.993668437004089355e-01 -2.989175729453563690e-02 -1.081606745719909668e-01 -2.121096700429916382e-01 8.698431402444839478e-02 1.871420890092849731e-01 -4.692641645669937134e-02 2.542817890644073486e-01 1.783346831798553467e-01 2.606414854526519775e-01 7.273878157138824463e-02 2.398536726832389832e-02 3.225055057555437088e-03 -2.546263113617897034e-02 -1.239586472511291504e-01 -1.664197742938995361e-01
-2.206055819988250732e-01 4.158764332532882690e-02 4.416448995471000671e-02 -5.933591350913047791e-02 3.588731959462165833e-02 1.179444864392280579e-01 -1.410540044307708740e-01 -9.651036560535430908e-02 8.916584402322769165e-02 6.937655806541442871e-02 2.121403366327285767e-01 1.280326396226882935e-01 5.368692800402641296e-02 1.155659481883049011e-01 -1.320297718048095703e-01 -1.764763146638870239e-01 4.269044101238250732e-01 -1.580081880092620850e-01 5.395545065402984619e-02 -2.213871665298938751e-02 1.511270403861999512e-01 2.094643712043762207e-01 -3.087741434574127197e-01 -3.766958713531494141e-01 1.795846410095691681e-02 1.864731758832931519e-01 -2.060726732015609741e-01 -1.976678520441055298e-01 -2.498916834592819214e-01 -7.482217252254486084e-02 2.145560085773468018e-01 1.243676021695137024e-01
5.780288949608802795e-02 -4.305652156472206116e-02 1.538121402263641357e-01 -4.354288801550865173e-02 -1.204430237412452698e-01 6.927732378244400024e-02 3.375674039125442505e-02 1.302682608366012573e-01 -2.821191847324371338e-01 -3.672204613685607910e-01 -1.310897618532180786e-01 -1.946302503347396851e-01 9.083119779825210571e-02 9.627692401409149170e-02 -1.045501902699470520e-01 -2.302871197462081909e-01 2.270944565534591675e-01 -9.634949266910552979e-02 2.083268314599990845e-01 -1.992555707693099976e-01 -9.861430153250694275e-03 2.325577437877655029e-01 6.692401366308331490e-04 -1.935494393110275269e-01 2.127346992492675781e-01 3.773690760135650635e-01 -1.700469292700290680e-02 -3.865572065114974976e-02 -1.503633856773376465e-01 -1.632454693317413330e-01 3.939283266663551331e-02 -3.240195214748382568e-01
-2.172099612653255463e-02 -1.719196327030658722e-03 -1.966680586338043213e-01 -1.493179649114608765e-01 -1.253689057193696499e-03 3.405934274196624756e-01 8.518203161656856537e-03 -1.237292066216468811e-01 1.589497327804565430e-01 -1.002247706055641174e-01 -2.102052569389343262e-01 -9.176552295684814453e-02 9.513404220342636108e-02 8.434228599071502686e-02 1.091072633862495422e-01 -2.157875448465347290e-01 1.057184766978025436e-03 -4.420575201511383057e-01 2.410098463296890259e-01 -8.701342344284057617e-02 -9.464534372091293335e-02 -1.308699399232864380e-01 -2.090737037360668182e-02 -1.698854267597198486e-01 2.765539102256298065e-02 4.352443516254425049e-01 1.491118818521499634e-01 -2.133618146181106567e-01 -1.743801683187484741e-01 1.388598757330328226e-04 7.526566088199615479e-02 -1.847295016050338745e-01
-7.622922211885452271e-02 -1.083239018917083740e-01 -1.327329725027084351e-01 -2.021819204092025757e-01 5.406675115227699280e-02 3.196001052856445312e-01 2.188978493213653564e-01 -1.510045677423477173e-01 1.114176064729690552e-01 4.868761450052261353e-02 3.963668644428253174e-02 -1.659160852432250977e-01 -5.031435191631317139e-02 9.205402433872222900e-02 -1.611411422491073608e-01 -1.424806416034698486e-01 4.724156856536865234e-02 -3.429778516292572021e-01 1.380886584520339966e-01 -2.596540004014968872e-02 1.601836383342742920e-01 1.462455242872238159e-01 -1.809840500354766846e-01 -7.056297361850738525e-02 1.830289512872695923e-01 2.080082595348358154e-01 3.123836517333984375e-01 -3.637836277484893799e-01 -2.860149741172790527e-01 -7.281624525785446167e-02 -5.048182979226112366e-02 -1.621221154928207397e-01
-9.900426864624023438e-02 5.925399437546730042e-02 -1.470019370317459106e-01 2.453248202800750732e-01 1.087631061673164368e-01 -2.270573936402797699e-02 5.212342739105224609e-02 -6.620318442583084106e-02 1.520185619592666626e-01 -1.503053754568099976e-01 -7.344228774309158325e-02 1.019826680421829224e-01 4.103958606719970703e-02 3.918498456478118896e-01 2.407876253128051758e-01 -1.623720973730087280e-01 3.280577436089515686e-02 -2.880356311798095703e-01 -6.109783425927162170e-02 -1.738204993307590485e-02 6.078230589628219604e-02 1.026487126946449280e-01 -4.649986028671264648e-01 -5.302733555436134338e-02 1.675980240106582642e-01 2.850685417652130127e-01 -1.523947417736053467e-01 -3.699285164475440979e-02 -2.406491488218307495e-01 -1.486915200948715210e-01 -7.258378714323043823e-02 -2.092869430780410767e-01
-1.512870471924543381e-02 -2.181260138750076294e-01 5.505447462201118469e-02 -7.609888166189193726e-02 5.187738314270973206e-02 1.006328016519546509e-01 -5.496557056903839111e-02 -1.568284481763839722e-01 4.779710248112678528e-02 -1.484020650386810303e-01 -7.512720674276351929e-02 1.404650509357452393e-01 1.742629259824752808e-01 -1.743621379137039185e-01 1.268105953931808472e-01 -2.969683110713958740e-01 7.451980561017990112e-02 -4.658851027488708496e-01 -1.235059648752212524e-01 -8.278577029705047607e-02 1.112749055027961731e-01 -1.742604821920394897e-01 -1.546370387077331543e-01 1.439485549926757812e-01 2.944941520690917969e-01 3.319880664348602295e-01 -8.937349170446395874e-02 -2.354892641305923462e-01 -8.558160811662673950e-02 -2.880248613655567169e-02 7.121099531650543213e-02 -2.872455418109893799e-01
7.223635166883468628e-02 5.083101615309715271e-02 1.052578464150428772e-01 1.039674133062362671e-01 -2.422166764736175537e-01 1.562177687883377075e-01 1.594885736703872681e-01 -1.511287093162536621e-01 -2.153786569833755493e-01 9.046506136655807495e-02 -9.242542088031768799e-02 -1.769424229860305786e-01 1.336363404989242554e-01 2.157016843557357788e-02 -6.318604201078414917e-02 -1.321563571691513062e-01 4.057636260986328125e-01 -3.403289020061492920e-01 -9.445651620626449585e-02 -8.546786010265350342e-02 -4.812379181385040283e-02 2.685389816761016846e-01 -4.069336652755737305e-01 -8.732704073190689087e-02 6.181811913847923279e-02 9.453019499778747559e-02 -2.868697643280029297e-01 -3.047109115868806839e-03 2.934376150369644165e-02 1.109877824783325195e-01 2.220791429281234741e-01 5.339957028627395630e-02
-6.638286262750625610e-02 -2.111348509788513184e-01 -2.858898602426052094e-02 1.605544937774538994e-03 2.423486299812793732e-02 1.319606006145477295e-01 1.309437900781631470e-01 1.806157380342483521e-01 -5.897383019328117371e-02 1.777211017906665802e-02 -1.345219276845455170e-02 3.736818134784698486e-01 1.024093180894851685e-01 2.191397696733474731e-01 -1.228140145540237427e-01 -3.991226553916931152e-01 2.290865182876586914e-01 -1.249976307153701782e-01 3.236555457115173340e-01 -4.373589158058166504e-02 1.312492042779922485e-01 2.387868911027908325e-01 -2.628028094768524170e-01 6.484456360340118408e-02 6.738906726241111755e-03 2.671285867691040039e-01 -1.471001207828521729e-01 -1.888477802276611328e-01 1.029682997614145279e-02 1.088437736034393311e-01 1.769088581204414368e-02 2.065527737140655518e-01
-3.312912285327911377e-01 -2.987976931035518646e-02 -1.358815580606460571e-01 8.846748620271682739e-02 -1.123867630958557129e-01 2.820667624473571777e-01 -5.091005191206932068e-02 -2.302726358175277710e-01 1.039640903472900391e-01 -2.822632491588592529e-01 -4.596066847443580627e-02 1.415521558374166489e-02 -1.590277850627899170e-01 2.144809067249298096e-01 -1.101380512118339539e-01 -1.736474782228469849e-01 1.766566932201385498e-01 -4.430429264903068542e-02 -4.882254078984260559e-02 -2.284581959247589111e-01 2.331835776567459106e-01 -3.766420064494013786e-03 -2.091920375823974609e-01 2.304875105619430542e-01 1.172608882188796997e-01 2.757299244403839111e-01 -2.564588487148284912e-01 -1.886974126100540161e-01 -9.406855702400207520e-02 2.216310203075408936e-01 -6.817951053380966187e-02 -1.268430203199386597e-01
1.424440741539001465e-02 5.252556875348091125e-02 -1.845131069421768188e-01 -1.955394819378852844e-02 2.150487899780273438e-01 -1.810933500528335571e-01 -2.781631350517272949e-01 -9.838697314262390137e-02 1.684584766626358032e-01 -1.767482012510299683e-01 -9.619240649044513702e-03 -2.655536830425262451e-01 8.433436602354049683e-02 1.202487200498580933e-01 1.699692904949188232e-01 -9.966652840375900269e-02 2.790766358375549316e-01 -1.341812908649444580e-01 -5.230028554797172546e-02 -2.778975851833820343e-02 5.266572535037994385e-02 8.098544180393218994e-02 2.233524620532989502e-02 5.652066320180892944e-02 1.247175335884094238e-01 3.427850902080535889e-01 7.475457154214382172e-03 -5.324367880821228027e-01 2.289230562746524811e-02 -6.404317170381546021e-02 -2.190671712160110474e-01 1.557304263114929199e-01
7.318251579999923706e-02 7.047855108976364136e-02 -9.325633943080902100e-02 -1.183544918894767761e-01 9.534139186143875122e-02 1.755767017602920532e-01 2.367175072431564331e-01 -2.957613766193389893e-01 2.059472501277923584e-01 6.717137992382049561e-02 -1.621036529541015625e-01 -2.295267879962921143e-01 -3.589137792587280273e-01 2.856188714504241943e-01 6.630606949329376221e-02 -4.136279970407485962e-02 2.607074379920959473e-01 -2.924710214138031006e-01 6.979615241289138794e-02 1.133151277899742126e-01 -3.299562027677893639e-03 3.368183672428131104e-01 -1.985753774642944336e-01 8.561919629573822021e-02 1.098240837454795837e-01 2.036254256963729858e-01 -1.246206685900688171e-01 -1.200855448842048645e-01 -9.980545192956924438e-02 -1.572567387484014034e-03 -1.017376855015754700e-01 7.697479426860809326e-02
-2.241313904523849487e-01 5.192788317799568176e-02 -1.412627398967742920e-01 -1.874624341726303101e-01 7.796057313680648804e-02 2.212064117193222046e-01 -3.616063892841339111e-01 2.532601170241832733e-02 -1.937090456485748291e-01 -3.119213581085205078e-01 -9.384474158287048340e-02 -2.075943499803543091e-01 -3.816998004913330078e-02 -5.706280469894409180e-03 -2.020210921764373779e-01 -1.665616929531097412e-01 2.610741555690765381e-01 -2.298362106084823608e-01 1.196868494153022766e-01 -1.237853467464447021e-01 1.948223412036895752e-01 1.126918867230415344e-01 -2.775601148605346680e-01 -7.416331674903631210e-03 -3.559315204620361328e-02 1.004247292876243591e-01 4.114735871553421021e-03 8.116418868303298950e-02 -3.322356939315795898e-01 -1.719745695590972900e-01 1.113239675760269165e-01 -1.039657369256019592e-02
-1.334776077419519424e-02 -1.383142322301864624e-01 -1.367383152246475220e-01 -2.664344608783721924e-01 2.106575667858123779e-01 8.343824744224548340e-02 -1.611927896738052368e-01 1.170713752508163452e-01 -5.174270644783973694e-02 -3.445050716400146484e-01 -1.904598250985145569e-02 -1.989939957857131958e-01 -2.740554511547088623e-02 1.094409897923469543e-01 -2.185504734516143799e-01 -1.018248870968818665e-01 3.090357482433319092e-01 -6.480372697114944458e-02 1.243579536676406860e-01 -2.551681399345397949e-01 1.185619011521339417e-01 1.284189801663160324e-02 -2.051710933446884155e-01 -4.388434067368507385e-02 8.304978162050247192e-02 3.243272900581359863e-01 5.536584928631782532e-02 1.784779131412506104e-01 -1.998277455568313599e-01 -1.868332624435424805e-01 1.722369492053985596e-01 -2.788653671741485596e-01
1.084024310111999512e-01 1.705853193998336792e-01 -1.934843659400939941e-01 -2.308833599090576172e-01 2.077426314353942871e-01 1.621861755847930908e-01 2.511719167232513428e-01 -2.195215970277786255e-01 7.204520702362060547e-02 -1.097162514925003052e-01 1.257191151380538940e-01 -1.977118253707885742e-01 -9.006750583648681641e-02 3.067555129528045654e-01 -9.349913895130157471e-02 2.807437255978584290e-02 3.781889081001281738e-01 -1.047847270965576172e-01 -4.518319666385650635e-02 -7.427513599395751953e-02 -2.657134644687175751e-02 2.692793011665344238e-01 -2.187405377626419067e-01 -1.339999139308929443e-01 3.266275227069854736e-01 1.135272756218910217e-01 -2.451563924551010132e-01 -8.279899507761001587e-02 -3.619163110852241516e-02 -9.595876187086105347e-02 -1.809057034552097321e-02 -7.642630487680435181e-02
-8.849949389696121216e-02 -1.712527722120285034e-01 -1.318149715662002563e-01 1.321751438081264496e-02 -5.501318722963333130e-02 4.390636458992958069e-02 -2.355483472347259521e-01 4.411540552973747253e-02 1.362437456846237183e-01 -1.381403952836990356e-01 -1.503010690212249756e-01 -1.430880129337310791e-01 5.805986747145652771e-02 -8.099067956209182739e-02 -2.732830867171287537e-02 1.022543087601661682e-01 1.135503202676773071e-01 -2.940608263015747070e-01 -1.660675406455993652e-01 -6.845194101333618164e-02 -1.200420558452606201e-01 1.992993354797363281e-01 -3.128013908863067627e-01 -5.049653723835945129e-02 2.304068505764007568e-01 3.950337767601013184e-01 3.057059645652770996e-02 -3.892394602298736572e-01 1.692744344472885132e-01 2.620193362236022949e-01 -1.244799494743347168e-01 -1.432673931121826172e-01
-2.518099248409271240e-01 1.306470669806003571e-02 -2.314650118350982666e-01 8.477865159511566162e-02 6.378733366727828979e-02 7.554561644792556763e-02 -4.456790909171104431e-02 -1.239530816674232483e-01 -3.150863349437713623e-01 -3.221866786479949951e-01 -3.735575824975967407e-02 -1.127543225884437561e-01 3.393432125449180603e-02 -1.096506267786026001e-01 -1.398407518863677979e-01 -4.311488866806030273e-01 -3.259738907217979431e-02 -3.092407286167144775e-01 3.889618813991546631e-02 -1.043881475925445557e-01 2.357114106416702271e-01 2.905898392200469971e-01 -1.112904027104377747e-01 -7.044982165098190308e-02 5.253760889172554016e-02 7.810962200164794922e-02 1.746334135532379150e-02 -1.239849776029586792e-01 -2.022311687469482422e-01 -1.931540817022323608e-01 -4.023152589797973633e-02 -2.047007977962493896e-01
-1.731620430946350098e-01 -1.222249791026115417e-01 -1.175699308514595032e-01 5.568828806281089783e-02 -8.766607195138931274e-02 5.356167629361152649e-02 -1.886922121047973633e-01 2.170139253139495850e-01 3.247761428356170654e-01 -1.450243890285491943e-01 -1.174803078174591064e-01 -3.395104408264160156e-01 3.968421742320060730e-02 2.424652129411697388e-01 -1.067680791020393372e-01 -3.386932909488677979e-01 5.420830845832824707e-02 -3.258996605873107910e-01 1.153726056218147278e-01 -2.576416544616222382e-02 9.420861303806304932e-02 2.055889219045639038e-01 -5.869137123227119446e-02 -7.060486078262329102e-02 2.258560359477996826e-01 1.504659503698348999e-01 -2.649751007556915283e-01 -1.027517393231391907e-01 7.350598275661468506e-02 1.236251667141914368e-01 -9.870201349258422852e-02 1.878724247217178345e-01
3.093332983553409576e-02 1.447813510894775391e-01 -2.006896436214447021e-01 -3.338368237018585205e-01 4.955073818564414978e-02 6.380049139261245728e-02 1.237026900053024292e-01 -1.767603307962417603e-01 5.922549962997436523e-02 5.879438668489456177e-02 1.883998215198516846e-01 -1.765608191490173340e-01 6.327961385250091553e-02 6.913489848375320435e-02 -1.798587739467620850e-01 -2.155602276325225830e-01 2.334056347608566284e-01 -3.066951334476470947e-01 1.373918950557708740e-01 9.225096553564071655e-02 -1.582447998225688934e-02 1.514255106449127197e-01 -2.221100926399230957e-01 -5.758371204137802124e-02 1.187034994363784790e-01 1.002834364771842957e-02 2.007548213005065918e-01 -3.096674084663391113e-01 -2.136972248554229736e-01 -3.489973768591880798e-02 1.567801833152770996e-01 -3.720834255218505859e-01
3.225720822811126709e-01 -1.059321314096450806e-01 1.264571845531463623e-01 1.772670447826385498e-02 -4.294557869434356689e-02 7.216075807809829712e-02 -2.866848409175872803e-01 -1.382558792829513550e-01 -1.236162409186363220e-01 -6.713736802339553833e-02 -1.399884186685085297e-02 -3.863915428519248962e-02 1.206654086709022522e-01 2.312351763248443604e-01 -7.178197801113128662e-02 -4.530427232384681702e-02 3.112003505229949951e-01 -3.188902139663696289e-01 -1.905438154935836792e-01 7.267853617668151855e-02 -2.510453760623931885e-01 9.258750081062316895e-02 -1.289065182209014893e-01 -1.503763943910598755e-01 2.233813703060150146e-01 3.501912057399749756e-01 -6.044708564877510071e-02 -1.690027117729187012e-01 -8.257197588682174683e-02 -1.388518065214157104e-01 -1.438604146242141724e-01 -2.466957569122314453e-01
-4.891071468591690063e-02 2.841437049210071564e-02 -9.440445154905319214e-02 -1.285438537597656250e-01 -2.501507289707660675e-03 1.718539595603942871e-01 -4.268615320324897766e-02 -9.621855616569519043e-02 -1.951732859015464783e-02 2.716491557657718658e-02 -9.539777785539627075e-02 2.435135393170639873e-04 3.063437044620513916e-01 8.781711757183074951e-02 -4.056086540222167969e-01 -3.173443675041198730e-01 1.893771439790725708e-01 -2.006330043077468872e-01 -3.940025568008422852e-01 -1.668608188629150391e-01 -3.249295055866241455e-02 2.737756669521331787e-01 2.473735623061656952e-02 3.855567425489425659e-02 2.957817912101745605e-01 6.778644025325775146e-02 -9.325668960809707642e-02 -1.415109038352966309e-01 -2.923748791217803955e-01 -1.773807778954505920e-02 -1.890112273395061493e-02 -9.734754264354705811e-02
-6.000164151191711426e-02 -1.606927961111068726e-01 -3.099852800369262695e-01 2.536501549184322357e-02 -5.932127311825752258e-02 1.559952497482299805e-01 -1.891713030636310577e-02 1.382657736539840698e-01 1.472431570291519165e-01 -6.927800923585891724e-02 -7.923297584056854248e-02 -3.025813996791839600e-01 1.263791918754577637e-01 -1.848698407411575317e-01 -1.061179041862487793e-01 8.538018912076950073e-02 3.541253805160522461e-01 -3.232484161853790283e-01 -5.436041858047246933e-03 -7.352740317583084106e-02 7.607119530439376831e-02 2.647712826728820801e-02 7.601384073495864868e-02 -2.060676217079162598e-01 -1.502143442630767822e-01 2.569849193096160889e-01 -2.228591144084930420e-01 -2.930992543697357178e-01 -1.234914213418960571e-01 -8.154734037816524506e-03 5.093266442418098450e-02 -3.183585703372955322e-01
-5.327734723687171936e-02 -2.488018125295639038e-01 6.497957557439804077e-02 1.883755251765251160e-02 -1.697307266294956207e-02 -4.640805348753929138e-02 -2.090287655591964722e-01 5.736317485570907593e-02 5.347669497132301331e-02 -2.482392340898513794e-01 2.878221310675144196e-02 -4.199079275131225586e-01 1.038572564721107483e-02 8.460389822721481323e-02 -2.393997907638549805e-01 -2.507361173629760742e-01 2.451143786311149597e-02 -4.091251194477081299e-01 -7.010320574045181274e-02 -2.797371335327625275e-02 -5.184002593159675598e-02 2.760501801967620850e-01 -3.885262608528137207e-01 -2.809429308399558067e-03 8.875577151775360107e-02 1.111650466918945312e-01 -9.945131838321685791e-02 -1.556752920150756836e-01 3.450707718729972839e-02 1.646546423435211182e-01 -1.604907661676406860e-01 1.496057771146297455e-02
-1.894172430038452148e-01 9.391814470291137695e-02 -1.108366549015045166e-01 -8.019301295280456543e-02 9.999118000268936157e-02 1.162705942988395691e-01 -7.810683548450469971e-02 -3.987370133399963379e-01 7.892388850450515747e-02 -2.086869031190872192e-01 -4.440805315971374512e-02 1.334542632102966309e-01 7.255706936120986938e-02 1.391623169183731079e-01 -8.375746756792068481e-02 -2.414835095405578613e-01 1.537051647901535034e-01 5.796200782060623169e-02 -1.366308629512786865e-01 1.173458620905876160e-01 1.364095360040664673e-01 2.261717431247234344e-02 -1.862204819917678833e-01 -1.173866242170333862e-01 3.871102035045623779e-01 2.225937992334365845e-01 -3.477567136287689209e-01 -2.273706048727035522e-01 -5.660678446292877197e-02 2.402520775794982910e-01 -1.610640734434127808e-01 5.052871629595756531e-02
-1.683446168899536133e-01 1.647963374853134155e-02 -1.296510249376296997e-01 -3.031342923641204834e-01 4.143556952476501465e-01 2.622505426406860352e-01 -5.117792263627052307e-02 1.434649527072906494e-01 3.277415037155151367e-02 -5.101617425680160522e-02 -1.353663951158523560e-02 9.185249358415603638e-02 -8.631767332553863525e-02 1.604774296283721924e-01 -2.994943559169769287e-01 -1.670121848583221436e-01 2.634508907794952393e-01 -1.435480415821075439e-01 1.781337261199951172e-01 -1.750466376543045044e-01 6.843327730894088745e-02 1.646603792905807495e-01 -3.357194066047668457e-01 -1.480947732925415039e-01 1.640499830245971680e-01 -9.914775000652298331e-05 -5.988461524248123169e-02 -2.017012536525726318e-01 -1.768709570169448853e-01 3.268555551767349243e-02 9.660726040601730347e-02 -6.513804942369461060e-02
6.104634329676628113e-02 5.619827657938003540e-02 -4.276137948036193848e-01 6.568890064954757690e-02 -3.257113695144653320e-02 -4.555268585681915283e-02 1.022057700902223587e-02 -1.740680634975433350e-01 1.537218689918518066e-01 1.188137829303741455e-01 -9.195908904075622559e-03 6.511220335960388184e-02 1.582801043987274170e-01 2.387103438377380371e-01 -1.996513754129409790e-01 -9.178449213504791260e-02 4.095380902290344238e-01 -2.137138694524765015e-01 1.239194199442863464e-01 -7.268711179494857788e-02 1.458593010902404785e-01 3.331242501735687256e-01 -6.612751167267560959e-03 -1.351587623357772827e-01 1.852094084024429321e-01 1.546181142330169678e-01 1.680204123258590698e-01 -1.831909827888011932e-02 -4.413024522364139557e-03 1.946859806776046753e-01 -1.800348311662673950e-01 -2.414782792329788208e-01
-8.312702178955078125e-02 -1.279112845659255981e-01 7.271166890859603882e-02 -2.950141951441764832e-02 7.012248039245605469e-02 2.408338934183120728e-01 -7.721343636512756348e-02 7.436832040548324585e-02 -1.822355538606643677e-01 -5.017647519707679749e-02 1.455018669366836548e-01 2.808890044689178467e-01 8.363827317953109741e-02 2.129588574171066284e-01 -1.093880757689476013e-01 -3.188068270683288574e-01 2.408616542816162109e-01 -2.771369740366935730e-02 3.462401330471038818e-01 -1.361581832170486450e-01 2.717370092868804932e-01 2.528109550476074219e-01 -3.476168811321258545e-01 8.687636256217956543e-02 2.146533317863941193e-02 1.704500466585159302e-01 -1.071810573339462280e-01 -2.639069259166717529e-01 -3.234849497675895691e-02 -1.045175120234489441e-01 5.431281030178070068e-02 7.417187094688415527e-02
-2.740249335765838623e-01 -9.312540292739868164e-02 -1.241605132818222046e-01 -1.362262517213821411e-01 -2.333268821239471436e-01 -4.904485121369361877e-02 -5.294410511851310730e-02 -1.647485196590423584e-01 -1.755339354276657104e-01 -6.892029196023941040e-02 9.148585610091686249e-03 3.070902079343795776e-02 -1.532864421606063843e-01 4.267266020178794861e-02 1.692279577255249023e-01 -3.690600693225860596e-01 1.487997323274612427e-01 -2.029404342174530029e-01 1.856441646814346313e-01 2.752812020480632782e-02 2.104991227388381958e-01 2.225952222943305969e-02 -2.448675967752933502e-02 3.007790148258209229e-01 4.296441078186035156e-01 2.525810003280639648e-01 -5.877104401588439941e-02 -8.412545174360275269e-02 -2.196118086576461792e-01 -7.553532719612121582e-02 1.050652265548706055e-01 1.020088717341423035e-01
-4.170542955398559570e-02 2.783069759607315063e-02 -3.695234656333923340e-01 -5.685208737850189209e-02 -2.745179645717144012e-02 2.302178740501403809e-02 6.865004450082778931e-02 6.338301114737987518e-03 1.863081157207489014e-01 8.705519884824752808e-02 -8.683083951473236084e-02 2.071681022644042969e-01 9.270863980054855347e-02 -1.118565350770950317e-02 -2.969364225864410400e-01 4.695893079042434692e-02 4.928911626338958740e-01 -1.739302575588226318e-01 1.372758746147155762e-01 1.537130912765860558e-03 1.869529485702514648e-02 2.790695428848266602e-02 -7.577194273471832275e-02 -9.136375971138477325e-03 4.379777610301971436e-01 1.777576059103012085e-01 1.684265583753585815e-02 5.864591896533966064e-02 -2.591362595558166504e-01 1.979417204856872559e-01 1.055576056241989136e-01 -1.273262053728103638e-01
-2.260598987340927124e-01 -9.910180419683456421e-02 5.046187713742256165e-02 1.927138864994049072e-02 1.801834441721439362e-02 2.083044312894344330e-02 5.817270372062921524e-03 -2.509328126907348633e-01 -8.238649368286132812e-02 -3.065471053123474121e-01 -7.036009430885314941e-02 -2.452734261751174927e-01 -3.343346714973449707e-02 1.059473901987075806e-01 -1.124794110655784607e-01 -1.066008955240249634e-01 2.617415785789489746e-01 -4.176840484142303467e-01 -1.086662858724594116e-01 5.480691045522689819e-02 -4.199503734707832336e-02 -7.113876193761825562e-02 -3.886357843875885010e-01 5.657315999269485474e-02 2.427453547716140747e-01 2.184165716171264648e-01 -2.471346855163574219e-01 5.416657030582427979e-02 -9.162154048681259155e-02 1.559476107358932495e-01 -1.051692292094230652e-01 -1.921284794807434082e-01
1.084436252713203430e-01 -3.056440651416778564e-01 -5.651666596531867981e-02 -3.925422206521034241e-02 -5.079571902751922607e-02 1.824698150157928467e-01 -1.217486634850502014e-01 -4.290648549795150757e-02 -4.101250693202018738e-02 -2.536736130714416504e-01 -2.499495446681976318e-02 -2.589253187179565430e-01 -1.108672618865966797e-01 2.494960129261016846e-01 4.311807453632354736e-02 -2.731898725032806396e-01 3.506160676479339600e-01 -6.486822664737701416e-02 -1.522583663463592529e-01 -9.435079991817474365e-02 1.606922000646591187e-01 4.242630302906036377e-02 -2.861363589763641357e-01 -2.603051252663135529e-02 3.794917762279510498e-01 -1.082331463694572449e-01 2.880007028579711914e-01 -1.432721316814422607e-01 -9.653860703110694885e-03 4.860594496130943298e-02 -1.012975648045539856e-01 1.072477996349334717e-01
-8.299127221107482910e-02 -1.210360527038574219e-01 -1.743484288454055786e-01 2.292053699493408203e-01 -3.457634150981903076e-02 -1.525430977344512939e-01 1.092559471726417542e-01 -5.166635289788246155e-02 3.294623792171478271e-01 -4.029678180813789368e-02 -4.567292332649230957e-02 1.758768260478973389e-01 2.584591694176197052e-02 3.371630012989044189e-01 7.225635647773742676e-02 -2.097580730915069580e-01 2.486164569854736328e-01 -2.455070614814758301e-01 -1.766405813395977020e-02 -1.653259098529815674e-01 2.779142558574676514e-02 4.408517852425575256e-02 -3.901720345020294189e-01 -1.982306875288486481e-02 1.995881786569952965e-03 3.209871947765350342e-01 -1.528616249561309814e-01 -1.725701540708541870e-01 -1.621645092964172363e-01 -1.609291434288024902e-01 -1.447100490331649780e-01 -1.237446889281272888e-01
-4.210351780056953430e-02 3.809859603643417358e-02 -2.195018827915191650e-01 -1.030798107385635376e-01 1.070117652416229248e-01 3.872560262680053711e-01 -1.400160342454910278e-01 -9.627486020326614380e-02 2.268578112125396729e-01 -9.898947179317474365e-02 2.487367838621139526e-01 1.795071512460708618e-01 1.235997974872589111e-01 2.020234167575836182e-01 -2.159729897975921631e-01 -2.154757231473922729e-01 3.800579532980918884e-02 -1.065445393323898315e-01 7.241012901067733765e-02 3.636849299073219299e-02 1.329980492591857910e-01 1.920155733823776245e-01 -3.085059523582458496e-01 -1.996010690927505493e-01 9.430620819330215454e-02 2.406603544950485229e-01 -2.175958156585693359e-01 -2.695335745811462402e-01 -1.357928365468978882e-01 1.104034408926963806e-01 3.262767568230628967e-02 1.253747195005416870e-01
-1.783714294433593750e-01 -7.384559512138366699e-02 -1.006897017359733582e-01 -2.634919881820678711e-01 -2.265521883964538574e-01 -1.298093795776367188e-01 -8.768632262945175171e-02 -2.422551251947879791e-02 3.382561029866337776e-03 -1.606117784976959229e-01 1.496081799268722534e-01 -4.307430237531661987e-02 2.894061803817749023e-02 7.693249732255935669e-02 -1.287803500890731812e-01 -1.437122970819473267e-01 3.820697963237762451e-01 -5.229718089103698730e-01 2.287422716617584229e-01 5.217263102531433105e-02 -1.876846551895141602e-01 1.687209308147430420e-01 8.750160038471221924e-02 1.383821815252304077e-01 2.472488731145858765e-01 2.243615686893463135e-01 -1.356974057853221893e-02 2.472203341312706470e-04 -1.334097683429718018e-01 -7.870075106620788574e-02 6.768492609262466431e-02 8.616574108600616455e-02
-3.169900774955749512e-01 8.012088388204574585e-02 4.834958910942077637e-02 9.816647507250308990e-03 -9.240326285362243652e-02 1.660281866788864136e-01 -5.655340477824211121e-02 1.359081715345382690e-01 2.962711639702320099e-02 -1.302634626626968384e-01 -8.077976852655410767e-02 -7.361085712909698486e-02 -3.704842627048492432e-01 1.970998048782348633e-01 -3.280742838978767395e-02 -2.781336307525634766e-01 2.723744809627532959e-01 -1.267297845333814621e-02 -1.142188310623168945e-01 -1.997233033180236816e-01 1.923572719097137451e-01 6.244166195392608643e-02 -2.534370720386505127e-01 -1.048674285411834717e-01 2.146476507186889648e-01 8.116909116506576538e-02 -2.406922429800033569e-01 -2.897896766662597656e-01 -1.701904982328414917e-01 6.270276010036468506e-02 -2.542230188846588135e-01 1.142313927412033081e-01
-6.654482334852218628e-02 1.725891679525375366e-01 -8.060903102159500122e-02 -1.740777343511581421e-01 6.472960114479064941e-02 2.552695274353027344e-01 -2.596282362937927246e-01 7.118359953165054321e-02 -5.957415327429771423e-02 -2.394458279013633728e-02 9.231001883745193481e-02 1.407026946544647217e-01 1.617946922779083252e-01 1.750237196683883667e-01 -2.789123356342315674e-01 -2.757226526737213135e-01 4.021030366420745850e-01 -2.360596805810928345e-01 6.447091698646545410e-02 -5.325454100966453552e-02 3.093170225620269775e-01 6.201168149709701538e-02 -2.474444657564163208e-01 -2.789751589298248291e-01 -2.420312166213989258e-02 7.712627947330474854e-02 -1.243610903620719910e-01 -1.827475577592849731e-01 -1.353477090597152710e-01 7.666215300559997559e-02 6.295672152191400528e-03 3.842648863792419434e-02
-2.929774345830082893e-03 7.913948595523834229e-02 -1.609365344047546387e-01 9.933754056692123413e-02 2.279098033905029297e-01 -6.819576025009155273e-02 1.720677316188812256e-02 -1.372782438993453979e-01 1.592467576265335083e-01 8.637019246816635132e-02 -1.518881916999816895e-01 -1.088616177439689636e-01 1.592332422733306885e-01 1.040912792086601257e-01 -6.043896824121475220e-02 -2.887265384197235107e-01 4.535932838916778564e-01 -1.566726863384246826e-01 3.482140600681304932e-02 -2.148063033819198608e-01 -2.478260174393653870e-02 2.240039259195327759e-01 6.137325987219810486e-02 -7.486239820718765259e-02 -1.051315739750862122e-01 1.978092193603515625e-01 2.066183239221572876e-01 -2.494776695966720581e-01 -4.392535090446472168e-01 -7.260713726282119751e-02 -2.391189802438020706e-03 1.164598204195499420e-02
-4.620504379272460938e-02 -1.579451858997344971e-01 -3.275873959064483643e-01 -1.191522553563117981e-01 -6.471578776836395264e-02 8.538312278687953949e-03 1.160468086600303650e-01 -1.009144857525825500e-01 6.060736253857612610e-03 -1.637706011533737183e-01 -1.503394097089767456e-01 2.184786275029182434e-02 1.966757625341415405e-01 -2.652864158153533936e-01 -2.467874810099601746e-02 -8.509269356727600098e-02 3.370487391948699951e-01 -2.209156006574630737e-01 2.217840701341629028e-01 -2.675842121243476868e-02 -6.286737322807312012e-02 4.080578684806823730e-02 -8.107531815767288208e-02 -2.119770646095275879e-01 -7.514868676662445068e-02 3.099588751792907715e-01 -5.129257217049598694e-02 -3.790604174137115479e-01 -1.703340560197830200e-01 2.007802724838256836e-01 1.755727976560592651e-01 -1.975471973419189453e-01
4.384877905249595642e-02 -2.596217691898345947e-01 -1.550038456916809082e-01 -4.596885666251182556e-02 -1.874543279409408569e-01 5.078647285699844360e-02 1.002084836363792419e-01 -6.971054524183273315e-02 -7.331911940127611160e-03 1.485791951417922974e-01 1.275387313216924667e-02 -1.526016443967819214e-01 2.839129976928234100e-02 -3.014573268592357635e-02 7.032550126314163208e-02 -3.816859796643257141e-02 3.703958690166473389e-01 -2.517752945423126221e-01 2.537999488413333893e-02 1.649245768785476685e-01 1.206385791301727295e-01 2.546572983264923096e-01 -1.108319908380508423e-01 2.351376414299011230e-02 -1.058267056941986084e-01 5.764943361282348633e-01 6.844499707221984863e-02 -2.815985083580017090e-01 7.216449081897735596e-02 2.086510658264160156e-01 -1.269790995866060257e-02 3.343228250741958618e-02
-1.051028370857238770e-01 5.951266735792160034e-03 -9.614924341440200806e-02 -9.686633199453353882e-02 7.532047480344772339e-02 8.921695500612258911e-02 1.975664310157299042e-02 -1.956575661897659302e-01 -1.990251392126083374e-01 -3.418523445725440979e-02 3.527093306183815002e-02 -1.508057713508605957e-01 -1.729664504528045654e-01 2.256689220666885376e-02 -6.499782204627990723e-02 -2.314575165510177612e-01 2.072640210390090942e-01 -1.983086019754409790e-01 -1.298971772193908691e-01 -8.581344038248062134e-02 -8.083470910787582397e-02 6.996822357177734375e-02 -1.040925830602645874e-01 1.083209440112113953e-01 4.212319850921630859e-01 2.198793143033981323e-01 -4.061886668205261230e-01 4.657609760761260986e-02 -3.157809078693389893e-01 -2.387844584882259369e-02 -1.943089254200458527e-02 -3.617564141750335693e-01
-5.274963378906250000e-02 -3.766788542270660400e-01 -3.829229772090911865e-01 -4.078080132603645325e-02 -2.963913381099700928e-01 4.434173926711082458e-02 -1.768428236246109009e-01 -9.890696965157985687e-03 9.129954874515533447e-02 -1.427298337221145630e-01 -1.239596605300903320e-01 -4.059963300824165344e-02 2.034478634595870972e-02 3.734794259071350098e-02 1.086125597357749939e-01 -9.530079364776611328e-02 2.296970188617706299e-01 -1.132179498672485352e-01 7.251290231943130493e-02 -2.794276736676692963e-02 6.386429816484451294e-02 1.799597591161727905e-01 -1.295019984245300293e-01 -2.372379750013351440e-01 5.489651858806610107e-02 -2.557757869362831116e-02 2.493573725223541260e-02 -4.225668907165527344e-01 -7.935925573110580444e-02 2.672480642795562744e-01 1.525352448225021362e-01 -2.290620356798171997e-01
7.372344285249710083e-02 -1.408281177282333374e-01 -2.560656070709228516e-01 -1.335439980030059814e-01 -2.256914675235748291e-01 1.907111704349517822e-01 -1.536565124988555908e-01 -4.686117917299270630e-02 3.509607538580894470e-02 1.775866895914077759e-01 1.486445367336273193e-01 8.568996936082839966e-02 9.614356607198715210e-02 -6.387359648942947388e-02 -1.494968216866254807e-02 -1.936500221490859985e-01 3.627131581306457520e-01 -2.485943287611007690e-01 -9.315418452024459839e-02 -3.759703934192657471e-01 -3.666448220610618591e-02 -1.474328339099884033e-01 -1.679880172014236450e-01 -8.582264184951782227e-02 2.055381797254085541e-02 3.247272968292236328e-01 2.584784626960754395e-01 -2.831596732139587402e-01 -8.441471308469772339e-02 4.544466361403465271e-02 1.944789290428161621e-02 -2.176082693040370941e-02
-2.170295417308807373e-01 -6.569844484329223633e-02 -5.264683961868286133e-01 7.718589156866073608e-02 3.953231871128082275e-02 5.653972178697586060e-02 -7.781561464071273804e-02 8.078146725893020630e-02 5.437209457159042358e-02 -3.822357207536697388e-02 9.041612595319747925e-02 -7.141014188528060913e-02 2.490920387208461761e-02 1.473311930894851685e-01 -2.863394916057586670e-01 6.318537890911102295e-02 2.607965469360351562e-01 -7.573516666889190674e-02 -8.989746123552322388e-02 -3.260166645050048828e-01 1.049158256500959396e-02 1.294126212596893311e-01 -1.099140644073486328e-01 -6.884211301803588867e-02 2.288305461406707764e-01 -9.039007127285003662e-02 -3.618932515382766724e-02 -1.629052609205245972e-01 -2.131460309028625488e-01 1.027008816599845886e-01 -2.283672802150249481e-02 -3.942516744136810303e-01
1.450406759977340698e-02 7.152783684432506561e-03 -1.987636536359786987e-01 1.548067387193441391e-02 1.721787899732589722e-01 -1.427760422229766846e-01 9.311545640230178833e-02 -9.434700757265090942e-02 8.186613023281097412e-02 -2.594103813171386719e-01 1.417093575000762939e-01 -1.212087273597717285e-01 1.062514707446098328e-01 2.462482452392578125e-01 -1.242900714278221130e-01 -1.677345782518386841e-01 2.884487509727478027e-01 1.417642533779144287e-01 1.905724704265594482e-01 -2.248967140913009644e-01 2.651551365852355957e-01 8.027579635381698608e-02 -2.191155403852462769e-01 1.794851869344711304e-01 1.320770382881164551e-01 -1.446853624656796455e-03 -1.902270317077636719e-01 -2.150926887989044189e-01 -5.306347087025642395e-02 3.958326280117034912e-01 1.432950943708419800e-01 -2.024981081485748291e-01
-3.787017986178398132e-02 -9.413890540599822998e-02 -3.495950251817703247e-02 -2.240007929503917694e-02 -2.884666621685028076e-01 -5.586337298154830933e-03 -1.845621168613433838e-01 -1.816899329423904419e-02 -1.120563447475433350e-01 1.807809919118881226e-01 -6.627805531024932861e-02 -9.593051671981811523e-02 2.026197910308837891e-01 -2.533268555998802185e-02 1.039536520838737488e-01 -1.356444507837295532e-01 2.990489006042480469e-01 -5.701147913932800293e-01 2.635146118700504303e-02 -4.386876150965690613e-02 -2.559155225753784180e-02 2.116392254829406738e-01 1.224238723516464233e-01 7.399793714284896851e-02 -1.827653348445892334e-01 1.833804547786712646e-01 -7.488902658224105835e-02 -2.960456907749176025e-01 -2.696847617626190186e-01 2.544506266713142395e-02 -3.067445755004882812e-02 -1.517083793878555298e-01
-4.627750068902969360e-02 -1.985436119139194489e-02 -1.711004823446273804e-01 1.023417785763740540e-01 1.400660872459411621e-01 -6.221780925989151001e-02 -1.297884434461593628e-01 3.748351335525512695e-02 2.048746049404144287e-01 -2.117004431784152985e-02 -7.625851035118103027e-02 1.296946592628955841e-02 -1.488028019666671753e-01 3.662575483322143555e-01 2.682845592498779297e-01 -1.856642216444015503e-01 -8.516797423362731934e-02 -1.939450055360794067e-01 -4.294224083423614502e-02 -6.399170309305191040e-02 1.164461001753807068e-01 3.874852657318115234e-01 -2.649228572845458984e-01 -3.646949529647827148e-01 2.039611190557479858e-01 1.112550422549247742e-01 -1.241552829742431641e-01 -1.590579450130462646e-01 -1.881415098905563354e-01 -3.623583167791366577e-02 -1.344719231128692627e-01 -1.940421462059020996e-01
-3.194659650325775146e-01 4.453453794121742249e-02 -3.712565600872039795e-01 -1.103908345103263855e-01 -3.587368130683898926e-01 1.757783293724060059e-01 -3.166517913341522217e-01 -6.625439226627349854e-02 8.916465193033218384e-02 2.191417962312698364e-01 -1.377540975809097290e-01 7.383425533771514893e-02 -1.218976452946662903e-01 1.561951488256454468e-01 2.000293135643005371e-01 -2.026118934154510498e-01 1.114701852202415466e-01 -2.335758805274963379e-01 8.749829977750778198e-02 1.920786872506141663e-02 -9.655918180942535400e-02 9.498132765293121338e-02 -2.406146377325057983e-01 3.751555457711219788e-02 2.132492810487747192e-01 1.054714992642402649e-01 2.805948443710803986e-02 -1.520422399044036865e-01 -3.722441196441650391e-02 -1.405079811811447144e-01 -1.480677127838134766e-01 -6.899331510066986084e-02
-1.843658834695816040e-01 -2.969605475664138794e-02 -2.194180041551589966e-01 -2.402015477418899536e-01 2.072485983371734619e-01 3.451571613550186157e-02 3.562376648187637329e-02 -1.843938827514648438e-01 1.043103635311126709e-01 -2.228151112794876099e-01 -1.537245512008666992e-01 3.815880417823791504e-02 -2.199740335345268250e-02 2.217265963554382324e-01 -6.047701463103294373e-02 -1.481659412384033203e-01 2.403687387704849243e-01 -1.230154857039451599e-01 2.332564443349838257e-01 -1.316378116607666016e-01 3.595719635486602783e-01 3.471460193395614624e-02 -2.865626811981201172e-01 9.130960702896118164e-02 2.050743401050567627e-01 3.199264407157897949e-02 -2.665264308452606201e-01 -5.912159383296966553e-02 -4.492720589041709900e-02 3.565956056118011475e-01 -6.441013887524604797e-03 -8.105774968862533569e-02
9.769422933459281921e-03 1.938604563474655151e-02 -5.225559324026107788e-02 3.344796895980834961e-01 -1.754565238952636719e-01 7.869822904467582703e-03 -2.388572692871093750e-01 -1.786873936653137207e-01 -2.931781811639666557e-03 -1.083241123706102371e-02 5.895964056253433228e-02 -3.006909489631652832e-01 9.373744577169418335e-02 3.260162845253944397e-02 2.436429262161254883e-01 -2.534118592739105225e-01 3.784669041633605957e-01 -2.841449081897735596e-01 -1.891429126262664795e-01 1.862991005182266235e-01 4.857119917869567871e-02 5.885379388928413391e-02 -8.674605190753936768e-02 -6.169634405523538589e-03 2.283916920423507690e-01 3.278784751892089844e-01 4.897591844201087952e-02 -1.666391044855117798e-01 -4.349100217223167419e-02 4.003890603780746460e-02 -1.748795658349990845e-01 -7.675264030694961548e-02
-2.207652032375335693e-01 -1.110503003001213074e-01 -1.623205244541168213e-01 -2.820764482021331787e-02 -1.741556078195571899e-01 7.986059039831161499e-02 -2.520586848258972168e-01 -2.720450162887573242e-01 1.547353416681289673e-01 -3.075976073741912842e-01 -2.302865386009216309e-01 -5.282587558031082153e-02 -2.780842483043670654e-01 2.037608064711093903e-02 -2.309852838516235352e-01 -2.185946851968765259e-01 7.289043068885803223e-02 -1.776503920555114746e-01 -1.770815066993236542e-02 -1.421110332012176514e-01 6.694052368402481079e-02 2.003791332244873047e-01 -1.965942531824111938e-01 1.292186677455902100e-01 2.346213161945343018e-01 4.757178574800491333e-02 -5.062619224190711975e-02 -1.840236932039260864e-01 -4.173561930656433105e-02 3.343870043754577637e-01 -1.315826773643493652e-01 -4.797337204217910767e-02
-1.020030900835990906e-01 7.749853283166885376e-02 -1.576392203569412231e-01 9.621244668960571289e-02 4.714361950755119324e-02 1.740417629480361938e-01 1.774673536419868469e-02 -7.741736620664596558e-02 -1.864311546087265015e-01 -1.575107425451278687e-01 -7.292961329221725464e-02 1.328969150781631470e-01 -2.265349328517913818e-01 -1.954200118780136108e-01 -5.240786820650100708e-02 -1.727076321840286255e-01 6.446427106857299805e-02 -2.687202990055084229e-01 1.425652056932449341e-01 -2.096556127071380615e-01 4.073699712753295898e-01 1.300181448459625244e-01 -2.205396890640258789e-01 3.518156707286834717e-02 1.546362787485122681e-01 4.026646912097930908e-01 -3.304114639759063721e-01 -9.463533014059066772e-02 -1.023816093802452087e-01 5.327588319778442383e-02 -1.181870028376579285e-01 -3.447439149022102356e-02
-1.307445615530014038e-01 -4.499287903308868408e-02 -2.298974990844726562e-01 1.117467135190963745e-01 1.340063959360122681e-01 8.634398132562637329e-02 3.385609388351440430e-02 -6.368366535753011703e-03 1.677077114582061768e-01 1.275392919778823853e-01 -1.492249071598052979e-01 5.432391166687011719e-02 1.219112202525138855e-01 1.652129888534545898e-01 -7.015717774629592896e-02 -2.318149954080581665e-01 4.964071214199066162e-01 -1.747614145278930664e-01 1.098047047853469849e-01 -1.553031802177429199e-01 5.717133358120918274e-02 4.647248387336730957e-01 -3.056486370041966438e-03 4.542018473148345947e-02 5.211496725678443909e-02 9.459896385669708252e-02 1.632643491029739380e-01 -9.995447844266891479e-02 -3.589173257350921631e-01 7.252985984086990356e-02 -4.064385220408439636e-02 -4.398586228489875793e-03
-2.706239223480224609e-01 -1.641385108232498169e-01 3.979293163865804672e-03 -2.803752124309539795e-01 -1.388223767280578613e-01 1.823527924716472626e-02 -1.448625475168228149e-01 -3.272752836346626282e-02 -2.947013378143310547e-01 -2.388960868120193481e-01 -1.820167875848710537e-03 -1.165085360407829285e-01 2.237647771835327148e-01 1.791432052850723267e-01 8.019568771123886108e-02 4.805780574679374695e-02 4.885145425796508789e-01 -2.439469099044799805e-01 -9.331375360488891602e-03 -1.631332635879516602e-01 1.875207126140594482e-01 1.098950207233428955e-01 3.601986914873123169e-02 3.725495934486389160e-02 1.915220469236373901e-01 2.137695997953414917e-01 9.283398836851119995e-02 2.690152078866958618e-02 1.564515680074691772e-01 -8.839842677116394043e-02 -8.843441307544708252e-02 -1.565844416618347168e-01
-1.703243888914585114e-02 1.325868517160415649e-01 -2.520354986190795898e-01 1.791317462921142578e-01 1.788303256034851074e-01 1.124490574002265930e-01 2.540319971740245819e-02 -5.759817734360694885e-02 1.265431046485900879e-01 1.155764237046241760e-01 -2.062235176563262939e-01 1.909403204917907715e-01 5.719439685344696045e-02 5.070952698588371277e-02 -1.494119875133037567e-02 -2.197169065475463867e-01 5.496309995651245117e-01 -1.787851601839065552e-01 7.313125580549240112e-02 -4.260357469320297241e-02 1.207859143614768982e-01 2.970734238624572754e-01 -2.976110763847827911e-02 1.035306602716445923e-01 2.410080879926681519e-01 4.506433382630348206e-02 5.597770586609840393e-02 -1.807805746793746948e-01 -3.307933211326599121e-01 6.639461964368820190e-02 4.962671548128128052e-02 8.567301928997039795e-02
-2.394535690546035767e-01 2.696836553514003754e-02 -2.267427928745746613e-02 1.384809426963329315e-02 4.448458924889564514e-02 4.597293585538864136e-02 -2.039090394973754883e-01 -3.394781351089477539e-01 -1.350923478603363037e-01 -9.473125636577606201e-02 -1.372264772653579712e-01 -2.244340479373931885e-01 1.619591712951660156e-01 -9.782058000564575195e-02 -4.366077110171318054e-02 -1.876663118600845337e-01 2.044085413217544556e-01 -2.990437150001525879e-01 -7.230769097805023193e-02 1.118818065151572227e-03 -5.502049624919891357e-02 -6.848950870335102081e-03 -2.840482294559478760e-01 2.306635230779647827e-01 2.625966668128967285e-01 4.060017764568328857e-01 -2.351334691047668457e-01 -7.901106029748916626e-02 -7.345589250326156616e-02 9.303728491067886353e-02 -9.101182222366333008e-02 -1.410651803016662598e-01
[truncated: 3,278,074 more chars]
