# Supplementary material for: The Language of Innovation
Source: PLoS One. 2020 Apr 30;15(4):e0230107. doi: 10.1371/journal.pone.0230107 (PMC7194493; doi:10.1371/journal.pone.0230107)
Supplement: S28 File — (GZ) [file pone.0230107.s028.tar.gz › 2006-2010/V2Run_26_VS_4500_embeddings2006-2010ED32.txt]

-6.004679203033447266e-02 -1.286834180355072021e-01 8.222395181655883789e-02 -5.571812018752098083e-02 3.263029456138610840e-01 1.680336296558380127e-01 -2.962260507047176361e-02 4.520034044981002808e-02 -1.840091794729232788e-01 -1.352807134389877319e-01 9.940965473651885986e-02 1.403343230485916138e-01 -4.939367994666099548e-03 1.954277753829956055e-01 -5.796170234680175781e-02 -2.977665066719055176e-01 -1.876249015331268311e-01 -5.075448751449584961e-02 7.910095155239105225e-02 2.295201867818832397e-01 -9.519450366497039795e-02 -1.012384742498397827e-01 4.490087032318115234e-01 1.383208334445953369e-01 2.385260462760925293e-01 8.715272694826126099e-02 9.178391098976135254e-02 -8.442544937133789062e-02 -2.643256075680255890e-02 4.408516585826873779e-01 -7.278182357549667358e-02 -5.662591755390167236e-02
1.227805763483047485e-02 3.067039847373962402e-01 6.784556061029434204e-02 1.488157957792282104e-01 -8.893006294965744019e-02 -7.931569218635559082e-02 2.687899768352508545e-01 1.867331266403198242e-01 -2.098355740308761597e-01 3.426025807857513428e-02 2.353571206331253052e-01 6.108681671321392059e-03 1.296934932470321655e-01 2.713538147509098053e-02 6.883423775434494019e-02 -2.064218372106552124e-01 2.769125998020172119e-01 9.646642208099365234e-02 2.025969773530960083e-01 1.053461134433746338e-01 3.397107869386672974e-02 -2.352828830480575562e-01 4.961917400360107422e-01 3.066140040755271912e-02 -1.359520852565765381e-01 -7.040488719940185547e-02 2.344490438699722290e-01 1.881605088710784912e-01 -9.273173660039901733e-02 1.302539408206939697e-01 -9.272816777229309082e-02 -4.912983998656272888e-02
1.223481893539428711e-01 1.197603270411491394e-01 1.225567460060119629e-01 -2.051003091037273407e-02 -5.164116621017456055e-02 -2.186059653759002686e-01 -1.728042513132095337e-01 1.897850185632705688e-01 -1.922390013933181763e-01 1.979821324348449707e-01 1.894705146551132202e-01 1.793632209300994873e-01 5.629246681928634644e-02 -4.410046711564064026e-02 3.915813937783241272e-02 -4.670978188514709473e-01 -2.191899269819259644e-01 -2.762394547462463379e-01 -1.448013484477996826e-01 1.092290803790092468e-01 -2.301578037440776825e-02 1.334885950200259686e-03 2.900138199329376221e-01 1.473095864057540894e-01 2.705557346343994141e-01 -9.387856721878051758e-02 -7.686535269021987915e-02 -3.629820048809051514e-02 -4.181254655122756958e-03 1.984199881553649902e-01 -2.406982034444808960e-01 -1.403875201940536499e-01
-1.804855763912200928e-01 5.336146429181098938e-02 2.731867432594299316e-01 3.263890370726585388e-02 -6.313392519950866699e-02 -1.479267030954360962e-01 1.221019625663757324e-01 9.378704428672790527e-02 -3.221406340599060059e-01 2.094371914863586426e-01 -6.256094574928283691e-02 -1.846121400594711304e-01 7.368286140263080597e-03 6.779668480157852173e-02 -2.010942101478576660e-01 -1.078070029616355896e-01 -1.055585499852895737e-02 -6.571391969919204712e-02 1.052860319614410400e-01 -1.307483669370412827e-02 -3.927185758948326111e-02 -3.538706600666046143e-01 1.817314028739929199e-01 2.453282624483108521e-01 1.186951901763677597e-02 -2.366934204474091530e-03 2.273263633251190186e-01 -2.201734483242034912e-01 1.162861846387386322e-02 1.849730014801025391e-01 1.318899542093276978e-01 -4.574406743049621582e-01
8.212746679782867432e-02 1.322877556085586548e-01 -1.942194253206253052e-02 -7.648869603872299194e-02 3.436899930238723755e-02 -3.865470411255955696e-03 1.424434632062911987e-01 1.108568906784057617e-01 -1.596222072839736938e-01 -4.665690287947654724e-02 -3.251617774367332458e-02 4.795240759849548340e-01 -7.733895629644393921e-02 1.376997828483581543e-01 -2.405357081443071365e-03 -1.677525639533996582e-01 -4.143124073743820190e-02 -7.888413034379482269e-03 -9.994735941290855408e-03 3.407356888055801392e-02 -4.968769848346710205e-03 -3.081918954849243164e-01 2.266591340303421021e-01 1.664062142372131348e-01 1.137517914175987244e-01 -9.462042897939682007e-02 2.575884759426116943e-01 -4.340417385101318359e-01 -5.540845170617103577e-02 3.148232102394104004e-01 5.488571524620056152e-02 -2.550706863403320312e-01
-3.759656473994255066e-02 1.350677292793989182e-02 2.722542546689510345e-02 5.892987176775932312e-02 7.682862877845764160e-02 1.150063797831535339e-01 5.009558796882629395e-02 -2.148858159780502319e-01 -2.253718525171279907e-01 7.479172945022583008e-02 -9.574984200298786163e-03 3.618137910962104797e-02 1.742608696222305298e-01 1.723712310194969177e-02 2.612504363059997559e-02 -3.029215037822723389e-01 1.411084923893213272e-02 1.045577749609947205e-01 3.268574476242065430e-01 -5.417557060718536377e-02 7.059025019407272339e-02 -2.581061124801635742e-01 4.010277688503265381e-01 -2.248996682465076447e-02 1.909994184970855713e-01 1.263198405504226685e-01 2.166977226734161377e-01 -2.303016483783721924e-01 -1.881394088268280029e-01 3.725560903549194336e-01 7.880558073520660400e-02 -2.425048202276229858e-01
-9.947090595960617065e-02 -6.256320327520370483e-02 5.994119495153427124e-02 1.286625117063522339e-01 -1.671296507120132446e-01 -5.626501142978668213e-02 1.010716557502746582e-01 -1.132214590907096863e-01 -2.995403110980987549e-01 2.967957407236099243e-03 7.698570936918258667e-02 9.035228937864303589e-02 2.751613967120647430e-02 1.500815153121948242e-02 4.176519811153411865e-02 -3.045523464679718018e-01 -5.686154961585998535e-02 -1.619291454553604126e-01 1.369932889938354492e-01 -1.296779066324234009e-01 1.078742891550064087e-01 -2.193451821804046631e-01 5.073230713605880737e-02 1.579978466033935547e-01 -8.357632160186767578e-02 -1.742349863052368164e-01 3.631271123886108398e-01 -2.469860464334487915e-01 -7.443437725305557251e-02 5.342549085617065430e-01 -1.910170316696166992e-01 -5.121216550469398499e-02
-2.050716131925582886e-01 3.487724065780639648e-01 2.437849342823028564e-01 -2.323748171329498291e-01 4.627770744264125824e-03 -2.567727267742156982e-01 2.167274802923202515e-01 8.007527887821197510e-02 -3.769191503524780273e-01 1.218546554446220398e-01 1.382227987051010132e-01 1.655939519405364990e-01 -7.495622336864471436e-02 -2.107238173484802246e-01 5.233097448945045471e-02 -2.265171259641647339e-01 -8.418788015842437744e-02 -1.160300448536872864e-01 2.989565134048461914e-01 9.722293913364410400e-02 -4.929643496870994568e-02 -1.431556344032287598e-01 1.922325640916824341e-01 -4.850850254297256470e-02 -3.615660965442657471e-02 -2.653253674507141113e-01 1.237161085009574890e-01 -3.410398587584495544e-02 -1.902337931096553802e-02 8.545844256877899170e-02 4.267761018127202988e-03 -1.362282484769821167e-01
-1.678193956613540649e-01 2.932029962539672852e-02 4.860213398933410645e-02 8.851039409637451172e-02 -1.514574438333511353e-01 -1.367503255605697632e-01 2.555654617026448250e-03 3.081537969410419464e-02 -1.971292644739151001e-01 -5.287034064531326294e-02 1.236775070428848267e-01 7.587725669145584106e-02 1.588186174631118774e-01 -8.664237707853317261e-02 2.927458286285400391e-02 -2.569945156574249268e-01 -3.073913753032684326e-01 -2.026883810758590698e-01 1.831015795469284058e-01 -8.481591194868087769e-02 -2.344440370798110962e-01 -1.162706539034843445e-01 3.149686157703399658e-01 1.859946101903915405e-01 6.816828995943069458e-02 -2.800894528627395630e-02 2.546022832393646240e-01 -1.778874397277832031e-01 -1.872172802686691284e-01 2.479747533798217773e-01 6.455281283706426620e-03 -4.228322505950927734e-01
4.662537947297096252e-02 -7.170016318559646606e-02 -7.700209319591522217e-02 1.202247366309165955e-01 -2.458501607179641724e-01 9.478995203971862793e-02 1.118036583065986633e-01 -6.393670290708541870e-02 -1.650821119546890259e-01 1.460987143218517303e-02 1.611784286797046661e-02 4.324277862906455994e-02 -1.212079823017120361e-02 1.150975674390792847e-01 -6.844565272331237793e-02 -2.673652470111846924e-01 -1.822775453329086304e-01 -3.427819311618804932e-01 6.242473423480987549e-02 -3.767823427915573120e-02 6.979671865701675415e-02 -4.217256605625152588e-01 3.939717710018157959e-01 -3.796648979187011719e-02 -5.683101713657379150e-03 -1.047875583171844482e-01 1.160351112484931946e-01 -2.398182451725006104e-01 -1.200756654143333435e-01 3.879004418849945068e-01 -6.503389775753021240e-02 -1.435385793447494507e-01
-1.764691807329654694e-02 -4.468198493123054504e-02 6.246920302510261536e-02 -8.725261688232421875e-02 1.167716979980468750e-01 -7.957699894905090332e-02 -3.987003564834594727e-01 9.544248133897781372e-02 -1.310690194368362427e-01 7.220073789358139038e-02 7.880643755197525024e-02 2.665775455534458160e-02 2.269479781389236450e-01 -2.560771815478801727e-02 2.316495478153228760e-01 -4.612826406955718994e-01 -7.014484703540802002e-02 -3.096615150570869446e-02 -8.707164786756038666e-03 1.517383605241775513e-01 6.610644632019102573e-04 -3.009600937366485596e-01 7.872390002012252808e-02 2.755738496780395508e-01 1.611842066049575806e-01 -5.520294886082410812e-03 -6.695191562175750732e-02 -1.280197221785783768e-02 -3.535213693976402283e-02 4.052861630916595459e-01 -2.287925928831100464e-01 3.821576246991753578e-03
-1.321495324373245239e-01 6.465550512075424194e-02 -3.610635548830032349e-02 -9.294189512729644775e-02 1.547067761421203613e-01 -3.326176702976226807e-01 9.578456729650497437e-02 1.144075170159339905e-01 -2.022817581892013550e-01 -1.070524901151657104e-01 -2.136843279004096985e-02 1.791846007108688354e-01 -5.249882861971855164e-02 -1.528602987527847290e-01 -3.434483408927917480e-01 -1.377148479223251343e-01 2.312908917665481567e-01 -3.171322494745254517e-02 1.384277343750000000e-01 -8.255718648433685303e-02 -9.476692974567413330e-02 -1.995132416486740112e-01 4.541243612766265869e-01 2.492779679596424103e-02 4.006844013929367065e-02 3.313877061009407043e-02 1.121696159243583679e-01 -9.262592345476150513e-02 -1.686869561672210693e-01 3.728365004062652588e-01 -1.784714609384536743e-01 -6.557565927505493164e-02
1.708750613033771515e-02 -5.389081686735153198e-02 1.709187924861907959e-01 1.618135534226894379e-02 -1.507701873779296875e-01 -7.618237286806106567e-02 1.101560369133949280e-01 -1.687005758285522461e-01 -1.473278701305389404e-01 1.071285642683506012e-02 4.375017806887626648e-02 2.386827915906906128e-01 -1.472000628709793091e-01 3.957761451601982117e-02 8.703534305095672607e-02 -4.208448827266693115e-01 -1.640077233314514160e-01 5.223358795046806335e-02 1.366914957761764526e-01 2.361763641238212585e-02 -2.658339589834213257e-02 -5.280385613441467285e-01 2.990992367267608643e-01 6.449461728334426880e-02 4.290210083127021790e-02 -1.197861433029174805e-01 2.052384316921234131e-01 -2.254059165716171265e-01 -6.477992236614227295e-02 2.185318022966384888e-01 9.244934469461441040e-02 -1.339240670204162598e-01
-5.315687507390975952e-02 1.155250072479248047e-01 2.245243340730667114e-01 -8.035508915781974792e-03 -1.100621670484542847e-01 1.360626518726348877e-01 1.248889565467834473e-01 4.045520126819610596e-01 -8.385010063648223877e-02 5.264488607645034790e-02 -1.709658205509185791e-01 1.134664416313171387e-01 -1.085888147354125977e-01 1.168368011713027954e-01 1.279763579368591309e-01 -4.702687263488769531e-01 -2.257155478000640869e-01 -9.648004919290542603e-02 -3.243584930896759033e-02 1.424790918827056885e-01 -8.492420613765716553e-02 -1.477956026792526245e-01 2.440621703863143921e-01 1.926298864418640733e-04 -2.650413848459720612e-02 1.654133349657058716e-01 1.662888973951339722e-01 7.673238962888717651e-02 -1.791431158781051636e-01 3.780271708965301514e-01 1.845347881317138672e-02 3.762522712349891663e-02
-1.546065658330917358e-01 2.097524702548980713e-01 2.652665078639984131e-01 -3.599938377737998962e-02 1.531011164188385010e-01 -3.909051045775413513e-02 1.252850741147994995e-01 2.805862762033939362e-02 -1.817702502012252808e-01 -2.405718564987182617e-01 3.537677973508834839e-02 7.462538033723831177e-02 -1.364517118781805038e-02 1.113182306289672852e-01 -1.722132265567779541e-01 -3.739285767078399658e-01 3.665964901447296143e-01 -7.369368523359298706e-02 2.191782742738723755e-02 6.304989103227853775e-03 1.357338875532150269e-01 -1.859151870012283325e-01 2.109086960554122925e-01 -2.364445105195045471e-02 -4.564677178859710693e-02 -3.643052577972412109e-01 -1.467127501964569092e-01 5.695973709225654602e-02 -1.696061342954635620e-01 2.943580746650695801e-01 6.648012995719909668e-02 -1.463425308465957642e-01
-1.991442292928695679e-01 -1.072277426719665527e-01 2.193796634674072266e-01 -2.202815413475036621e-01 7.373329997062683105e-02 -2.131707966327667236e-01 -1.643832623958587646e-01 3.823137581348419189e-01 -9.198242798447608948e-03 1.678542196750640869e-01 3.229604568332433701e-03 -1.082141324877738953e-01 -3.041844628751277924e-02 -4.797980934381484985e-02 2.154156267642974854e-01 -2.944444119930267334e-01 -1.652108579874038696e-01 -8.928585797548294067e-02 -8.036182075738906860e-02 5.384691059589385986e-02 -5.200635269284248352e-02 -3.630040585994720459e-02 2.160894274711608887e-01 6.224284321069717407e-02 8.549609035253524780e-02 -1.728771179914474487e-01 -2.273824065923690796e-01 -9.282871335744857788e-02 -7.948805391788482666e-02 4.701185822486877441e-01 -1.590891331434249878e-01 -4.948514699935913086e-02
-2.578883469104766846e-01 1.117379684001207352e-02 1.385155171155929565e-01 2.760831117630004883e-01 -7.241374254226684570e-02 -5.889485776424407959e-02 -1.308278646320104599e-02 2.298817336559295654e-01 -1.079114302992820740e-01 1.574504822492599487e-01 -8.137394674122333527e-03 1.820921599864959717e-01 -8.928491920232772827e-02 4.060437157750129700e-02 8.993737399578094482e-02 -4.071869254112243652e-01 -9.418062865734100342e-03 9.862586855888366699e-02 -1.366163790225982666e-01 2.439436465501785278e-01 -1.874692589044570923e-01 -6.675166636705398560e-02 2.240232229232788086e-01 2.759675979614257812e-01 2.157909423112869263e-01 2.818912267684936523e-02 3.770649433135986328e-02 1.812370866537094116e-01 -1.459697932004928589e-01 3.390538990497589111e-01 -2.168433666229248047e-01 -6.491078436374664307e-02
-5.229091644287109375e-02 7.084110379219055176e-02 -2.661992423236370087e-02 1.454570144414901733e-01 -2.041355073451995850e-01 -7.265445590019226074e-02 1.760962903499603271e-01 5.588324740529060364e-02 -5.003350973129272461e-01 -5.558701604604721069e-02 3.493702784180641174e-02 7.120386511087417603e-02 -7.800707966089248657e-02 -7.061716914176940918e-02 -3.023639507591724396e-02 -2.384413778781890869e-01 -9.375909715890884399e-02 -2.544647455215454102e-01 1.202121004462242126e-01 -4.375760257244110107e-02 2.393728345632553101e-01 -2.136935144662857056e-01 1.596856266260147095e-01 7.209248840808868408e-02 -1.095857694745063782e-01 -2.652597129344940186e-01 5.901563167572021484e-02 -1.484307497739791870e-01 -5.870487913489341736e-02 1.247489899396896362e-01 -1.333662122488021851e-01 -4.387375712394714355e-01
-1.581881195306777954e-01 1.501933932304382324e-01 2.723640501499176025e-01 1.021505594253540039e-01 4.958131164312362671e-02 -2.710372805595397949e-01 3.048407845199108124e-02 1.321697533130645752e-01 -2.920112311840057373e-01 -4.716699942946434021e-02 -1.696926951408386230e-01 -2.007567510008811951e-02 -1.953240018337965012e-03 -5.302440840750932693e-03 -2.532450556755065918e-01 -4.666137043386697769e-03 2.145870774984359741e-01 1.341390013694763184e-01 -2.992193773388862610e-02 3.007421828806400299e-02 -6.960726529359817505e-02 -4.186727702617645264e-01 4.473134279251098633e-01 1.201602444052696228e-01 1.200380269438028336e-03 -1.239861920475959778e-01 -2.919822186231613159e-02 4.409374203532934189e-03 -2.505172602832317352e-02 3.328410685062408447e-01 6.632973253726959229e-02 6.801003590226173401e-03
-2.402433156967163086e-01 -4.649088252335786819e-03 1.060455292463302612e-01 1.353342384099960327e-01 -1.521984189748764038e-01 -1.391103677451610565e-02 6.039109453558921814e-02 9.618249535560607910e-02 -2.761372625827789307e-01 -1.328195929527282715e-01 1.783816069364547729e-01 1.670187860727310181e-01 -5.632380768656730652e-02 5.457362160086631775e-02 -2.394847571849822998e-02 -1.680888682603836060e-01 -2.751158475875854492e-01 -1.522102952003479004e-01 3.933705762028694153e-02 1.706523075699806213e-02 1.347013376653194427e-02 -3.405529856681823730e-01 1.137074902653694153e-01 -4.912348836660385132e-02 -2.484103292226791382e-01 -3.539989888668060303e-02 -4.631310328841209412e-02 -2.009471505880355835e-01 -1.103715598583221436e-01 3.937989473342895508e-01 -9.753827750682830811e-02 -4.164181649684906006e-01
2.450820466037839651e-04 -2.380688115954399109e-02 -1.987414993345737457e-02 2.354064770042896271e-02 -6.314050406217575073e-02 -1.888261586427688599e-01 2.011077255010604858e-01 -1.136832684278488159e-02 -3.542296886444091797e-01 3.755226358771324158e-02 2.115975022315979004e-01 -1.286435220390558243e-02 3.508139029145240784e-02 -1.562232524156570435e-01 1.857063025236129761e-01 -1.592368483543395996e-01 -3.841143473982810974e-02 9.752037003636360168e-03 2.110283076763153076e-01 1.041234955191612244e-01 1.106637939810752869e-01 -4.693542420864105225e-01 1.629670560359954834e-01 2.507428526878356934e-01 4.371996223926544189e-02 8.486519753932952881e-02 2.620158949866890907e-03 -3.070417046546936035e-01 -2.137844115495681763e-01 2.332192212343215942e-01 2.151057273149490356e-01 -1.796813011169433594e-01
-1.288089808076620102e-02 1.166433244943618774e-01 2.404683679342269897e-01 -8.365473896265029907e-02 -5.164606124162673950e-02 2.216394757851958275e-03 -1.752342581748962402e-01 -2.113157808780670166e-01 -2.869745492935180664e-01 2.216996997594833374e-01 4.147902131080627441e-02 4.436850547790527344e-02 -1.738996654748916626e-01 -9.405823796987533569e-02 5.010919645428657532e-02 -2.178603410720825195e-01 -1.624829173088073730e-01 -2.212404012680053711e-01 1.830384433269500732e-01 -2.277185581624507904e-02 1.187082827091217041e-01 -2.295792549848556519e-01 1.935731768608093262e-01 -8.902508765459060669e-02 -1.373142749071121216e-01 -1.043436527252197266e-01 1.459935605525970459e-01 -2.845294773578643799e-01 -2.579571604728698730e-01 1.887547224760055542e-01 -6.368661671876907349e-02 -3.991384208202362061e-01
-1.464328914880752563e-01 2.124621123075485229e-01 2.102437168359756470e-01 -1.696831919252872467e-02 -7.348675280809402466e-02 -2.678339183330535889e-02 2.012589946389198303e-02 2.476202100515365601e-01 -1.856798231601715088e-01 2.422654926776885986e-01 -2.018074542284011841e-01 -1.726976595818996429e-02 -2.651903927326202393e-01 -4.585898295044898987e-02 2.418394982814788818e-01 -3.251594007015228271e-01 -9.979458525776863098e-03 -5.083704832941293716e-03 -2.390533089637756348e-01 1.042566448450088501e-01 3.974457830190658569e-02 -5.376394093036651611e-02 3.246178328990936279e-01 3.112975955009460449e-01 8.352789282798767090e-02 5.796611309051513672e-02 2.263316363096237183e-01 -7.171374559402465820e-02 -6.606294959783554077e-02 2.848116755485534668e-01 -1.519172638654708862e-01 -9.450037032365798950e-03
-1.335196848958730698e-02 1.500736828893423080e-02 -4.763438552618026733e-02 1.349058598279953003e-01 -2.782059907913208008e-01 -6.744198501110076904e-02 1.588822901248931885e-01 -5.723059549927711487e-02 -6.154961511492729187e-02 1.745093017816543579e-01 -4.523007199168205261e-02 1.704152524471282959e-01 -1.561906933784484863e-01 2.545722424983978271e-01 1.667381078004837036e-01 -4.756253957748413086e-01 2.093494832515716553e-01 -2.518193721771240234e-01 9.266096353530883789e-02 1.280186623334884644e-01 -3.376806853339076042e-03 -1.322166472673416138e-01 1.813020706176757812e-01 3.252953290939331055e-02 1.153701469302177429e-01 -6.948486715555191040e-02 1.417676955461502075e-01 -2.329199016094207764e-01 -1.247621979564428329e-02 3.808868527412414551e-01 8.440519869327545166e-02 -1.778483390808105469e-01
-1.682149916887283325e-01 -1.092762798070907593e-01 1.191942021250724792e-01 2.284429371356964111e-01 9.096162766218185425e-02 -1.772460192441940308e-01 1.988364458084106445e-01 2.657292643561959267e-03 -2.515566349029541016e-01 1.173338592052459717e-01 2.175256609916687012e-02 -1.307550370693206787e-01 -3.213312104344367981e-02 1.555001083761453629e-02 -7.231749594211578369e-02 -3.230476081371307373e-01 7.436680793762207031e-02 -2.586418688297271729e-01 4.190382361412048340e-01 -9.823376685380935669e-02 -1.989143192768096924e-01 -1.282805949449539185e-01 2.281056791543960571e-01 1.174835115671157837e-01 1.582709103822708130e-01 -2.506393492221832275e-01 1.762147098779678345e-01 1.658393442630767822e-01 6.399064511060714722e-02 1.627067476511001587e-01 -2.153832614421844482e-01 -7.579675316810607910e-02
-2.273526191711425781e-01 -7.708795368671417236e-02 1.005134135484695435e-01 6.023124605417251587e-02 -1.176676973700523376e-01 2.347937673330307007e-01 -9.323946386575698853e-02 1.772000491619110107e-01 1.871492899954319000e-02 3.352932929992675781e-01 2.219840586185455322e-01 -1.435697823762893677e-01 1.900366991758346558e-01 2.488729916512966156e-02 1.792061179876327515e-01 -2.457490116357803345e-01 -7.391636818647384644e-02 -1.143872141838073730e-01 -1.574734598398208618e-01 3.203131854534149170e-01 2.134056948125362396e-02 -1.070742383599281311e-01 6.791789084672927856e-02 1.703493595123291016e-01 4.992778971791267395e-02 -7.872927188873291016e-02 -2.438047155737876892e-02 -1.185706108808517456e-01 9.962892532348632812e-02 4.930359125137329102e-01 -1.505526602268218994e-01 -1.309539228677749634e-01
3.403796628117561340e-02 7.980299741029739380e-02 1.759508252143859863e-01 -4.420893639326095581e-02 -1.923393160104751587e-01 -1.596371084451675415e-01 -7.471317052841186523e-02 3.625255227088928223e-01 -2.130356580018997192e-01 1.153322532773017883e-01 1.246409416198730469e-01 1.105499044060707092e-01 -5.430904403328895569e-02 -1.270218640565872192e-01 5.301622673869132996e-02 -2.275488972663879395e-01 -2.119671702384948730e-01 -1.239504814147949219e-01 4.416351392865180969e-02 5.548367276787757874e-02 -6.624974310398101807e-02 1.857537589967250824e-02 2.022088319063186646e-01 2.795325815677642822e-01 1.262899190187454224e-01 -9.404285252094268799e-02 8.261599391698837280e-02 1.154150534421205521e-02 -1.211900170892477036e-02 4.910782575607299805e-01 -3.686919212341308594e-01 -4.341940954327583313e-02
4.692705348134040833e-02 -6.856986880302429199e-02 -3.526037186384201050e-02 -8.363833278417587280e-02 -1.174265593290328979e-01 2.616155892610549927e-02 -3.009251691401004791e-02 -5.544792488217353821e-02 -2.303864806890487671e-01 -7.653325796127319336e-02 1.668802350759506226e-01 1.040958315134048462e-01 -5.006745830178260803e-02 2.638718858361244202e-02 -7.871061563491821289e-02 -2.575230598449707031e-01 5.211748555302619934e-02 -1.150894016027450562e-01 3.351283669471740723e-01 -1.157772988080978394e-01 5.128267034888267517e-02 -4.468190968036651611e-01 3.550094664096832275e-01 1.149034053087234497e-01 2.674310840666294098e-02 -1.347916275262832642e-01 1.604101806879043579e-01 -2.906039059162139893e-01 3.709474951028823853e-02 3.094324767589569092e-01 -6.262141466140747070e-02 -2.824288904666900635e-01
1.096105128526687622e-01 -1.045393422245979309e-01 1.424239762127399445e-02 9.078974276781082153e-02 -2.134776860475540161e-01 -1.827536821365356445e-01 -1.043688952922821045e-01 -9.376680105924606323e-02 -2.470158785581588745e-01 -2.891324646770954132e-02 4.993273317813873291e-02 2.024257332086563110e-01 4.727694392204284668e-02 1.604912579059600830e-01 7.396123558282852173e-02 -2.051833868026733398e-01 -4.846334457397460938e-03 -2.263547107577323914e-02 1.601404100656509399e-01 -7.008770108222961426e-02 6.625042110681533813e-02 -3.805601894855499268e-01 3.946194946765899658e-01 1.325371265411376953e-01 1.697867363691329956e-01 -7.747159898281097412e-02 2.675211727619171143e-01 -2.364307045936584473e-01 -1.219651475548744202e-01 3.756828308105468750e-01 4.940535873174667358e-02 -1.213262304663658142e-01
1.331727802753448486e-01 -6.541693955659866333e-02 5.509531870484352112e-02 2.222054302692413330e-01 -1.464815586805343628e-01 -1.137947440147399902e-01 8.150198310613632202e-02 2.785420743748545647e-03 -3.357813358306884766e-01 2.295404556207358837e-04 -3.018311038613319397e-02 7.137473672628402710e-02 -8.906224370002746582e-02 8.159512653946876526e-03 -6.491192430257797241e-02 -1.704882234334945679e-01 -2.764846384525299072e-01 -1.825616955757141113e-01 1.037605926394462585e-01 3.958292677998542786e-02 -1.954961009323596954e-02 -2.536092400550842285e-01 1.191086247563362122e-01 7.027811557054519653e-02 -4.504694417119026184e-02 8.079359680414199829e-02 1.222947910428047180e-01 -3.202396929264068604e-01 -6.300690025091171265e-02 4.907092452049255371e-01 -1.981373280286788940e-01 -3.293389081954956055e-01
3.124606981873512268e-02 3.914516046643257141e-02 7.235569506883621216e-02 1.122992262244224548e-01 1.318270340561866760e-02 1.697133295238018036e-02 5.024926271289587021e-03 -1.225430890917778015e-01 -3.298875987529754639e-01 2.173665761947631836e-01 7.619117200374603271e-02 3.289881646633148193e-01 8.169728331267833710e-03 2.810622798278927803e-03 -2.363432198762893677e-01 -5.673765204846858978e-03 8.809470385313034058e-02 -3.069111406803131104e-01 2.802387773990631104e-01 6.468823552131652832e-02 1.705602556467056274e-01 -2.358630448579788208e-01 3.302001357078552246e-01 -2.367717213928699493e-02 -2.834212593734264374e-02 -1.442158818244934082e-01 2.670430839061737061e-01 -1.545268446207046509e-01 5.362487584352493286e-02 1.498030871152877808e-01 5.117236077785491943e-02 -3.381539583206176758e-01
-2.945624887943267822e-01 1.085316091775894165e-01 3.333006501197814941e-01 -1.033836379647254944e-01 -1.174945533275604248e-01 -8.865473419427871704e-02 8.940115571022033691e-02 3.292211592197418213e-01 -6.618194282054901123e-02 -1.041244938969612122e-01 1.160136163234710693e-01 7.158970087766647339e-02 -7.034759968519210815e-02 1.332446932792663574e-02 9.229449927806854248e-02 -3.467653393745422363e-01 9.401308745145797729e-02 2.681066468358039856e-02 -1.125868856906890869e-01 -9.010159224271774292e-02 -1.843007206916809082e-01 -1.570904701948165894e-01 3.059128820896148682e-01 -2.530995011329650879e-02 2.341354191303253174e-01 1.532408595085144043e-01 2.001950442790985107e-01 -1.128134429454803467e-01 -8.531765639781951904e-02 3.554085791110992432e-01 1.396332830190658569e-01 -8.073286712169647217e-02
-1.067274808883666992e-02 8.900759369134902954e-02 1.345666795969009399e-01 4.299470037221908569e-02 9.228183329105377197e-02 -2.840200364589691162e-01 1.376340389251708984e-01 6.520886719226837158e-02 -2.835453450679779053e-01 8.614680171012878418e-02 2.155396156013011932e-02 4.656824842095375061e-02 -8.194933086633682251e-02 4.381154477596282959e-02 -4.837550967931747437e-02 1.037858054041862488e-01 2.310839248821139336e-03 -1.478020846843719482e-01 3.625742495059967041e-01 -1.984262615442276001e-01 9.605176001787185669e-02 -1.959840506315231323e-01 4.402533173561096191e-01 2.600012421607971191e-01 3.048026263713836670e-01 -7.023152429610490799e-03 1.190268546342849731e-01 -1.886775940656661987e-01 -2.100617438554763794e-01 2.296762764453887939e-01 -5.086253955960273743e-02 -5.917245894670486450e-02
-9.883005172014236450e-03 1.932535618543624878e-01 3.050451278686523438e-01 8.107802271842956543e-02 -8.210788667201995850e-02 -1.627792865037918091e-01 -8.701762557029724121e-02 1.807897388935089111e-01 2.201734296977519989e-02 3.216670081019401550e-02 6.711195688694715500e-03 5.871729552745819092e-02 -1.143059208989143372e-01 -2.287277951836585999e-02 2.048247158527374268e-01 -4.985463023185729980e-01 -1.034522876143455505e-01 -1.220443919301033020e-01 -1.466789841651916504e-01 4.550375416874885559e-02 -9.679707139730453491e-02 -4.447619244456291199e-02 2.008543610572814941e-01 1.092865914106369019e-01 1.920859515666961670e-02 -4.795891046524047852e-02 -1.352152414619922638e-02 1.391058564186096191e-01 -4.660215228796005249e-02 4.167742431163787842e-01 -3.826712071895599365e-01 -1.516650468111038208e-01
-1.596771478652954102e-01 -6.562144309282302856e-02 4.366902634501457214e-02 -8.026482164859771729e-02 -8.786092698574066162e-02 -2.420840710401535034e-01 1.273728013038635254e-01 1.123721674084663391e-01 -1.889873594045639038e-01 -1.293090134859085083e-01 -1.126551255583763123e-01 1.086470410227775574e-01 -1.468688100576400757e-01 -1.344980597496032715e-01 2.509993687272071838e-02 -4.933151006698608398e-01 -6.284820381551980972e-03 -1.416445672512054443e-01 6.165041029453277588e-02 -2.759159356355667114e-02 8.583841845393180847e-03 -1.529271006584167480e-01 2.181546241044998169e-01 2.040631920099258423e-01 1.472379267215728760e-01 -8.696813136339187622e-02 2.745238840579986572e-01 -3.426767587661743164e-01 -1.434222459793090820e-01 2.561831176280975342e-01 9.997742623090744019e-02 -2.247288227081298828e-01
-1.266210079193115234e-01 1.380570679903030396e-01 3.057713210582733154e-01 -1.382833123207092285e-01 1.102928593754768372e-01 4.082457721233367920e-02 4.071639776229858398e-01 2.591101229190826416e-01 -2.833861410617828369e-01 4.448100551962852478e-02 1.040127500891685486e-01 1.660583317279815674e-01 1.103035435080528259e-01 1.114284843206405640e-01 -7.285799086093902588e-02 -6.141244899481534958e-03 -1.254594326019287109e-01 -1.664766818284988403e-01 2.846650779247283936e-01 3.440716490149497986e-02 -2.509868443012237549e-01 -1.323060691356658936e-01 3.343235552310943604e-01 1.072664633393287659e-01 2.039462924003601074e-01 3.569211065769195557e-02 4.653159901499748230e-02 -6.685861200094223022e-02 -2.268977314233779907e-01 6.663495302200317383e-02 -9.128449112176895142e-02 -1.082524433732032776e-01
1.705176085233688354e-01 9.146418422460556030e-02 2.371412962675094604e-01 -6.511172396130859852e-04 -1.451463252305984497e-01 -1.622898429632186890e-01 7.354232668876647949e-02 2.884735167026519775e-01 6.254648789763450623e-03 -1.031119599938392639e-01 -2.428982704877853394e-01 3.263502195477485657e-02 -1.882413476705551147e-01 -1.225764527916908264e-01 2.375159263610839844e-01 -2.070014029741287231e-01 -8.772306144237518311e-02 1.240345612168312073e-01 1.030242294073104858e-01 -5.296045914292335510e-02 1.229840070009231567e-01 -3.346162438392639160e-01 2.625260353088378906e-01 1.682266443967819214e-01 2.722350955009460449e-01 3.488500835373997688e-03 7.389979809522628784e-02 -2.190426550805568695e-02 -2.105981856584548950e-01 2.316059768199920654e-01 -6.657073739916086197e-03 -3.330428600311279297e-01
-2.130762040615081787e-01 2.148537039756774902e-01 1.054550185799598694e-01 -2.597142159938812256e-01 -1.175004988908767700e-01 -1.155031323432922363e-01 3.226967295631766319e-03 7.237347215414047241e-02 -2.930219471454620361e-01 1.152940616011619568e-01 1.606723964214324951e-01 3.299263492226600647e-02 2.346229851245880127e-01 -8.245186507701873779e-02 2.911538779735565186e-01 -2.927933633327484131e-01 -1.336361169815063477e-01 4.448571242392063141e-03 -4.411369189620018005e-02 1.321261972188949585e-01 5.090756341814994812e-02 -1.030425578355789185e-01 1.665249466896057129e-01 1.061626970767974854e-01 6.922695040702819824e-02 -1.156757175922393799e-01 -3.194861710071563721e-01 1.776018291711807251e-01 -1.406049132347106934e-01 2.875114083290100098e-01 -2.519541382789611816e-01 -1.785283386707305908e-01
2.704593911767005920e-02 2.449539117515087128e-02 2.890150845050811768e-01 -1.555903106927871704e-01 -1.103489696979522705e-01 -2.670134603977203369e-01 1.530118137598037720e-01 1.223537996411323547e-01 -1.740877032279968262e-01 2.497197091579437256e-01 3.480936288833618164e-01 5.512129515409469604e-02 -5.120341479778289795e-02 7.476650923490524292e-02 2.321516871452331543e-01 -1.218463256955146790e-01 5.476887524127960205e-02 -1.478368341922760010e-01 -2.023683041334152222e-01 1.799550205469131470e-01 2.369554191827774048e-01 -2.102945595979690552e-01 -3.006870159879326820e-03 -1.833842396736145020e-01 -2.010434120893478394e-02 1.174464598298072815e-01 9.183686971664428711e-02 2.050042301416397095e-01 -5.412965267896652222e-02 3.509290516376495361e-01 -1.322337836027145386e-01 -1.865994930267333984e-01
9.330047667026519775e-02 -6.213062256574630737e-02 -8.692655712366104126e-02 1.377498060464859009e-01 -1.235988289117813110e-01 7.278443872928619385e-02 -5.246588587760925293e-02 8.287590742111206055e-02 -4.283744469285011292e-02 1.335961669683456421e-01 1.515989284962415695e-02 2.681683301925659180e-01 -2.403943836688995361e-01 6.673195958137512207e-02 5.982229858636856079e-02 -3.862958550453186035e-01 2.904210425913333893e-02 -8.177766576409339905e-03 1.814945787191390991e-01 1.038427501916885376e-01 -1.685907691717147827e-01 -2.266827076673507690e-01 3.925709426403045654e-01 1.148547381162643433e-01 -9.819461405277252197e-02 -6.949852406978607178e-02 1.537244468927383423e-01 -2.657217681407928467e-01 -1.050913557410240173e-01 2.946247756481170654e-01 -1.312810480594635010e-01 -3.290834128856658936e-01
-1.977160759270191193e-02 2.847869135439395905e-02 1.560878902673721313e-01 -4.430511593818664551e-02 -1.662750691175460815e-01 -1.991031616926193237e-01 -1.920478194952011108e-01 3.512191176414489746e-01 -2.244634777307510376e-01 -1.823040889576077461e-03 2.286541759967803955e-01 -2.759401500225067139e-02 -1.515298150479793549e-03 -7.100299000740051270e-02 1.011358797550201416e-01 -2.691387236118316650e-01 -8.934032917022705078e-02 -1.460248678922653198e-01 3.371328860521316528e-02 2.413385808467864990e-01 5.069288611412048340e-02 7.796353101730346680e-02 2.580662369728088379e-01 2.540238797664642334e-01 1.419239304959774017e-02 -1.211810973472893238e-03 5.789823085069656372e-02 8.526521921157836914e-02 7.359642535448074341e-02 4.382964074611663818e-01 -3.329403102397918701e-01 -7.842740416526794434e-02
6.895826756954193115e-02 3.980524837970733643e-02 1.331513226032257080e-01 -1.499492079019546509e-01 -1.736859232187271118e-01 -1.374744623899459839e-01 -1.770158559083938599e-01 2.759272456169128418e-01 -3.072508573532104492e-01 7.597717642784118652e-02 8.106975257396697998e-02 1.845304965972900391e-01 -1.110436171293258667e-01 -1.436661779880523682e-01 1.829103007912635803e-02 -3.086861371994018555e-01 -1.909988075494766235e-01 -6.823898106813430786e-02 3.662211447954177856e-02 1.249562501907348633e-01 -1.869210004806518555e-01 -3.059571422636508942e-02 1.905679851770401001e-01 1.352964192628860474e-01 5.425723269581794739e-02 -4.775379225611686707e-02 -3.958495333790779114e-02 -6.325793266296386719e-02 1.084338724613189697e-01 4.724373221397399902e-01 -3.401724696159362793e-01 -1.321509629487991333e-01
1.348971575498580933e-01 -1.275954693555831909e-01 -2.339388243854045868e-02 1.260542720556259155e-01 -9.413211792707443237e-02 3.331489488482475281e-02 9.298729896545410156e-02 -1.263741105794906616e-01 5.963332578539848328e-02 3.039935231208801270e-01 -6.102877482771873474e-02 8.923798799514770508e-02 -1.603530049324035645e-01 3.832571581006050110e-02 1.561928242444992065e-01 -2.260965853929519653e-01 -3.313462017104029655e-03 -2.648839913308620453e-02 2.276036739349365234e-01 1.916052191518247128e-03 1.101714149117469788e-01 -2.178278863430023193e-01 4.100864529609680176e-01 1.929007321596145630e-01 7.888043671846389771e-02 -1.765565276145935059e-01 3.350283205509185791e-02 -3.608871400356292725e-01 -1.706737726926803589e-01 4.036211073398590088e-01 -3.719576820731163025e-02 -1.564487218856811523e-01
1.477740425616502762e-02 -2.620651386678218842e-03 7.715686224400997162e-03 2.015604823827743530e-02 -3.918862715363502502e-02 8.768134564161300659e-02 -8.051830530166625977e-02 1.296845525503158569e-01 2.067451365292072296e-03 -8.250600844621658325e-02 -7.024635095149278641e-03 2.410699427127838135e-01 -2.569281458854675293e-01 1.448174864053726196e-01 -8.112033456563949585e-02 -4.667595028877258301e-01 -8.602359145879745483e-02 -5.375212058424949646e-02 4.812789149582386017e-03 -3.512136265635490417e-02 -6.118097342550754547e-03 -1.740859597921371460e-01 3.560204505920410156e-01 2.133078873157501221e-01 2.547472417354583740e-01 -1.260036416351795197e-02 3.022954761981964111e-01 -2.040127515792846680e-01 -8.805935084819793701e-02 3.505422472953796387e-01 1.424045860767364502e-01 -1.651272028684616089e-01
-1.388542056083679199e-01 3.418362140655517578e-01 1.955241709947586060e-01 2.563100159168243408e-01 1.479981392621994019e-01 -9.787637740373611450e-02 -8.748883008956909180e-02 1.184273660182952881e-01 -1.434360742568969727e-01 -9.303917735815048218e-02 -6.477612257003784180e-02 1.312178522348403931e-01 -2.354026027023792267e-02 -2.057639695703983307e-02 3.092162311077117920e-02 -3.019116520881652832e-01 -1.395215988159179688e-01 -1.151980161666870117e-01 6.360355764627456665e-02 -1.225716620683670044e-01 1.089288294315338135e-01 -3.920227587223052979e-01 3.220285773277282715e-01 -1.296967864036560059e-01 -7.417060434818267822e-02 2.389471605420112610e-02 2.676478028297424316e-01 -9.853000938892364502e-02 6.629669666290283203e-02 3.149292171001434326e-01 1.579797714948654175e-01 -9.605103731155395508e-02
7.957346737384796143e-02 1.338972300291061401e-01 1.774680018424987793e-01 -9.262867271900177002e-02 -1.039718613028526306e-01 -2.375484108924865723e-01 -1.767655462026596069e-01 2.866257131099700928e-01 -1.877712756395339966e-01 9.703484922647476196e-02 2.146427705883979797e-02 8.233713358640670776e-02 -1.744262576103210449e-01 2.875030785799026489e-02 1.323145776987075806e-01 -4.013907611370086670e-01 -1.576768010854721069e-01 -1.179220229387283325e-01 1.153862196952104568e-02 1.902651041746139526e-01 -1.311820596456527710e-01 -1.466159336268901825e-02 3.272403776645660400e-01 1.956864148378372192e-01 3.571885824203491211e-02 -1.261495053768157959e-01 -1.045219525694847107e-01 -1.370693556964397430e-02 3.035737946629524231e-02 3.741683363914489746e-01 -2.928242385387420654e-01 -1.901909150183200836e-02
-1.191167235374450684e-01 2.347212284803390503e-01 1.252104789018630981e-01 -1.270747929811477661e-02 2.122165858745574951e-01 -4.389190077781677246e-01 3.016588985919952393e-01 1.717554181814193726e-01 -2.331740558147430420e-01 1.064380556344985962e-01 1.154248341917991638e-01 1.335330605506896973e-01 -1.146372258663177490e-01 2.131907641887664795e-01 -8.919619768857955933e-02 -1.246828362345695496e-01 1.201934665441513062e-01 -1.621324419975280762e-01 -3.029210306704044342e-02 -1.456142682582139969e-02 3.864132985472679138e-02 5.464921519160270691e-02 2.936318516731262207e-01 -6.109369173645973206e-02 -8.698361366987228394e-02 -2.795603573322296143e-01 2.152310460805892944e-01 -1.618394404649734497e-01 -2.040183544158935547e-01 1.765799969434738159e-01 -1.004416644573211670e-01 -1.798542588949203491e-02
-9.826603531837463379e-02 -1.430840641260147095e-01 -4.036094248294830322e-02 7.164115458726882935e-02 -7.585236430168151855e-02 -1.093626543879508972e-01 -9.476363658905029297e-02 -8.359780535101890564e-03 -1.221959516406059265e-01 -3.497511520981788635e-02 -4.969412088394165039e-02 1.190747171640396118e-01 1.349593400955200195e-01 3.517202334478497505e-03 1.457293778657913208e-01 -3.390658795833587646e-01 -3.313148394227027893e-02 -6.317337602376937866e-02 2.102585434913635254e-01 1.680102497339248657e-01 9.728777408599853516e-02 -3.870335817337036133e-01 2.488529831171035767e-01 1.222390010952949524e-01 -9.207019209861755371e-02 -2.169050723314285278e-01 1.826359033584594727e-01 -3.358141481876373291e-01 -9.628707543015480042e-03 3.007609248161315918e-01 9.323400259017944336e-02 -3.668296337127685547e-01
1.485156565904617310e-01 1.030499860644340515e-01 1.731430143117904663e-01 -1.103945225477218628e-01 -7.038347423076629639e-02 -1.569249033927917480e-01 -1.944658309221267700e-01 2.096039205789566040e-01 -1.950409859418869019e-01 1.190586537122726440e-01 2.856703102588653564e-02 9.772273153066635132e-02 -8.857663720846176147e-02 -2.303891479969024658e-01 1.717311441898345947e-01 -2.757979035377502441e-01 -1.371116936206817627e-01 -1.273079961538314819e-01 6.595724262297153473e-03 2.600574493408203125e-01 -2.520563602447509766e-01 -6.966435164213180542e-02 2.292701900005340576e-01 1.968405693769454956e-01 1.850292831659317017e-01 -1.113120317459106445e-01 -1.232042443007230759e-02 -3.197156265377998352e-02 1.582359075546264648e-01 4.163228273391723633e-01 -2.502478957176208496e-01 -1.166235432028770447e-01
1.783359646797180176e-01 9.023614227771759033e-02 1.265750527381896973e-01 1.312601715326309204e-01 3.299255371093750000e-01 -2.748022601008415222e-02 9.743053466081619263e-02 3.026271164417266846e-01 -3.796242475509643555e-01 1.381703466176986694e-01 1.442696452140808105e-01 3.353774920105934143e-02 -1.320963501930236816e-01 6.421642750501632690e-02 8.339183777570724487e-02 -2.570161819458007812e-01 -2.055464871227741241e-02 1.305754184722900391e-01 1.331738829612731934e-01 -1.886028647422790527e-01 3.009189963340759277e-01 8.242526650428771973e-02 9.150864928960800171e-02 -3.121641278266906738e-02 -1.119200810790061951e-01 -2.261019647121429443e-01 1.848508417606353760e-01 -2.735508605837821960e-02 6.028177589178085327e-02 3.278801441192626953e-01 1.476715505123138428e-02 -2.213493734598159790e-01
1.012561470270156860e-01 1.219404861330986023e-01 1.972903162240982056e-01 -7.680432498455047607e-02 -7.522199302911758423e-03 -1.402237918227910995e-02 6.301416456699371338e-02 3.872373402118682861e-01 -2.185866981744766235e-01 -8.889692835509777069e-03 1.931544095277786255e-01 -6.132087111473083496e-02 -2.349529182538390160e-03 5.821777135133743286e-02 3.492803275585174561e-01 -4.585368931293487549e-01 -5.619575455784797668e-02 -1.000398173928260803e-01 -9.867378324270248413e-02 8.939452469348907471e-02 -7.732475548982620239e-02 -4.673293232917785645e-02 -3.645777003839612007e-03 1.566609144210815430e-01 7.563434541225433350e-02 -7.450811564922332764e-02 -1.199061423540115356e-01 1.326370518654584885e-02 -9.139519184827804565e-02 3.726812601089477539e-01 -3.150558173656463623e-01 -1.239362210035324097e-01
5.140105262398719788e-02 7.364335004240274429e-03 3.444483578205108643e-01 -1.067737117409706116e-01 1.848210543394088745e-01 1.664002835750579834e-01 3.492773473262786865e-01 5.185471102595329285e-02 -1.586082763969898224e-02 2.894599139690399170e-01 6.930995732545852661e-02 -6.775084137916564941e-02 -1.280324999243021011e-02 -2.330118119716644287e-01 1.105131134390830994e-01 -5.153716355562210083e-02 2.258307039737701416e-01 -1.090480834245681763e-01 1.010204479098320007e-01 7.399275153875350952e-02 -2.905582450330257416e-02 -1.767694652080535889e-01 3.926188647747039795e-01 -9.307375550270080566e-02 2.111141085624694824e-01 -1.431576609611511230e-01 -1.964625418186187744e-01 -1.289518177509307861e-02 -1.225487664341926575e-01 2.291852533817291260e-01 -1.215241625905036926e-01 -2.415620833635330200e-01
-4.581834003329277039e-02 -1.725649088621139526e-01 1.187067013233900070e-02 1.550562083721160889e-01 -2.102712839841842651e-01 -9.722045063972473145e-02 6.114044412970542908e-02 -9.239931404590606689e-02 -1.165002807974815369e-01 4.769322648644447327e-02 2.310588359832763672e-01 2.774617075920104980e-01 4.471489787101745605e-02 2.473083510994911194e-02 -1.329231262207031250e-01 -2.304493039846420288e-01 -3.091289475560188293e-02 -2.343782968819141388e-02 1.992121338844299316e-01 5.658760666847229004e-02 6.478753685951232910e-02 -3.931688368320465088e-01 3.767681121826171875e-01 2.449765652418136597e-01 -4.065752774477005005e-02 -1.883374154567718506e-01 2.655979618430137634e-02 -1.683961898088455200e-01 -1.241850256919860840e-01 3.433365821838378906e-01 1.765202730894088745e-01 -1.503424048423767090e-01
1.627549156546592712e-02 -3.655157387256622314e-01 6.521325558423995972e-02 8.807037025690078735e-02 -2.522471249103546143e-01 -1.195250675082206726e-01 1.964479237794876099e-01 5.968441814184188843e-02 -1.453477144241333008e-01 -4.424993414431810379e-03 9.890232235193252563e-02 1.812345385551452637e-01 -7.166553288698196411e-02 -6.603065878152847290e-02 -4.908804967999458313e-02 -1.590502411127090454e-01 -1.303633600473403931e-01 4.177141934633255005e-02 2.184510827064514160e-01 7.340940088033676147e-02 7.170350104570388794e-02 -2.638550698757171631e-01 3.221555650234222412e-01 9.710699319839477539e-03 2.089040912687778473e-02 -1.022353544831275940e-01 2.441373914480209351e-01 -3.306137919425964355e-01 9.326062165200710297e-03 3.287792801856994629e-01 -1.192070320248603821e-01 -2.835504114627838135e-01
6.466693431138992310e-02 -4.847780987620353699e-02 3.702938854694366455e-01 1.065771579742431641e-01 1.348932385444641113e-01 -1.262585222721099854e-01 -5.914827436208724976e-02 -1.300782561302185059e-01 -2.289307713508605957e-01 -1.126068159937858582e-01 1.769355982542037964e-01 2.140289098024368286e-01 7.103446125984191895e-02 -2.466784976422786713e-02 -1.691769063472747803e-01 5.795407108962535858e-03 2.832534611225128174e-01 -7.020758837461471558e-02 1.084692329168319702e-01 -1.061084941029548645e-01 -1.418806798756122589e-02 -3.049218654632568359e-01 2.309841215610504150e-01 -1.440390199422836304e-01 2.782357931137084961e-01 -4.488915950059890747e-02 2.026032358407974243e-01 -1.373739168047904968e-02 -1.410796493291854858e-01 2.810224294662475586e-01 -3.502269461750984192e-02 -3.430544137954711914e-01
1.016902625560760498e-01 7.025117427110671997e-02 1.170563697814941406e-01 -1.723368316888809204e-01 3.107381053268909454e-02 -1.130157038569450378e-01 -2.452337592840194702e-01 2.405700385570526123e-01 -2.914117574691772461e-01 2.528635263442993164e-01 1.089629083871841431e-01 -4.533965885639190674e-02 2.966837259009480476e-03 -7.181186228990554810e-02 1.925777643918991089e-01 -3.342989683151245117e-01 -1.561456918716430664e-01 -6.756370514631271362e-02 1.526345033198595047e-02 8.677262067794799805e-02 -1.965316236019134521e-01 -6.013278849422931671e-03 1.937903463840484619e-01 1.181099042296409607e-01 2.286442518234252930e-01 -7.787460833787918091e-02 1.094946488738059998e-01 6.986192893236875534e-03 5.932533740997314453e-02 4.355495572090148926e-01 -2.845009267330169678e-01 -1.461314260959625244e-01
-3.809796646237373352e-02 1.583498902618885040e-02 -5.158943589776754379e-03 -9.356188029050827026e-02 4.578858613967895508e-02 -9.965543635189533234e-03 1.064004749059677124e-01 1.295813024044036865e-01 -3.990000188350677490e-01 3.717136979103088379e-01 1.600597947835922241e-01 1.329351663589477539e-01 1.295942515134811401e-01 -1.012056097388267517e-01 2.908115983009338379e-01 -1.971691846847534180e-01 1.811745315790176392e-01 -2.702219188213348389e-01 2.003717422485351562e-01 1.966867446899414062e-01 -8.171354979276657104e-02 -2.232960611581802368e-01 1.065446585416793823e-01 -1.040260586887598038e-02 -2.279341071844100952e-01 1.490684002637863159e-01 2.064147442579269409e-01 -2.086854726076126099e-01 -7.906084507703781128e-02 1.336815506219863892e-01 1.728340685367584229e-01 -3.255686163902282715e-02
6.931216921657323837e-03 8.962552249431610107e-02 3.292267322540283203e-01 1.571367532014846802e-01 -1.087473705410957336e-01 -1.697419881820678711e-01 -1.576355695724487305e-01 2.453803718090057373e-01 -7.109805941581726074e-02 1.445179432630538940e-01 -1.096438616514205933e-01 5.867429077625274658e-02 2.958081476390361786e-02 1.319127436727285385e-02 1.459912955760955811e-01 -1.620763242244720459e-01 5.966638028621673584e-02 1.216268353164196014e-02 -2.642347216606140137e-01 1.726065278053283691e-01 -1.675122678279876709e-01 -1.341596245765686035e-01 3.089219629764556885e-01 3.255168199539184570e-01 8.834347873926162720e-02 7.672375440597534180e-02 -1.079144887626171112e-02 2.768195234239101410e-02 -2.335240244865417480e-01 3.225572407245635986e-01 -2.602741122245788574e-01 -2.267929613590240479e-01
-5.307389050722122192e-02 5.561483651399612427e-02 5.851811915636062622e-02 -1.326259970664978027e-01 -1.650563329458236694e-01 -5.598933249711990356e-02 8.701983839273452759e-02 1.088609173893928528e-01 -3.571847975254058838e-01 1.129283159971237183e-01 1.350495219230651855e-01 -1.164731942117214203e-02 1.937425136566162109e-02 1.111790910363197327e-01 -1.540394276380538940e-01 -2.578800320625305176e-01 2.566127665340900421e-02 -6.265644729137420654e-02 3.462226092815399170e-01 -2.200657278299331665e-01 -6.603275984525680542e-02 -2.513145506381988525e-01 3.339273035526275635e-01 1.039969846606254578e-01 2.580021619796752930e-01 5.709251854568719864e-03 -5.317532643675804138e-02 -1.423578560352325439e-01 -1.844728738069534302e-01 3.510911762714385986e-01 1.451269984245300293e-01 -1.755752861499786377e-01
4.377797991037368774e-02 7.890777289867401123e-02 1.633964627981185913e-01 -1.063477620482444763e-01 -8.041846752166748047e-02 -8.464576303958892822e-02 -2.051946967840194702e-01 3.156655430793762207e-01 -2.453533113002777100e-01 1.071824505925178528e-01 6.957554072141647339e-02 8.879848569631576538e-02 -8.002460934221744537e-03 2.734539844095706940e-02 6.107097119092941284e-02 -2.734090685844421387e-01 -2.214660048484802246e-01 -1.513781398534774780e-02 -3.348062187433242798e-02 2.114220708608627319e-01 -1.692895144224166870e-01 -4.013950377702713013e-02 2.930366396903991699e-01 2.379291951656341553e-01 6.819568574428558350e-02 -2.258094251155853271e-01 3.439962118864059448e-02 -7.678772509098052979e-02 1.762879192829132080e-01 3.939014375209808350e-01 -3.300734162330627441e-01 -9.491579234600067139e-02
9.936262667179107666e-02 3.212303295731544495e-02 5.098925828933715820e-01 -7.840421050786972046e-02 2.308019995689392090e-01 -8.844450116157531738e-02 3.079836368560791016e-01 2.494234219193458557e-02 -2.694170475006103516e-01 1.164586469531059265e-01 8.818996697664260864e-02 1.716324687004089355e-01 2.306463271379470825e-01 -1.094196513295173645e-01 9.632876515388488770e-02 -3.079164028167724609e-01 2.123496383428573608e-01 -7.854879647493362427e-02 6.884303689002990723e-02 -6.338185817003250122e-02 3.927299752831459045e-02 -1.074725389480590820e-02 1.925020515918731689e-01 2.439772039651870728e-01 -1.431256905198097229e-02 -8.036348968744277954e-02 -4.076319187879562378e-02 -1.455770730972290039e-01 6.075101718306541443e-02 2.679030895233154297e-01 7.078950852155685425e-02 -7.412067055702209473e-02
-4.412283375859260559e-02 -1.280633211135864258e-01 2.301086336374282837e-01 -1.704857647418975830e-01 8.569378405809402466e-03 -1.587715744972229004e-01 -1.063978895545005798e-01 1.755163222551345825e-01 -1.720161736011505127e-01 -8.717399835586547852e-02 -3.616843372583389282e-02 9.306965395808219910e-03 1.188117824494838715e-02 1.341243237257003784e-01 1.833211332559585571e-01 -4.447825551033020020e-01 -6.332790851593017578e-02 -9.407968074083328247e-02 -1.881867498159408569e-01 2.652696669101715088e-01 -1.087425500154495239e-01 8.496583253145217896e-02 1.014084145426750183e-01 1.464127302169799805e-01 2.885275185108184814e-01 -8.318850398063659668e-02 2.668885514140129089e-02 -4.813988134264945984e-02 -4.906928166747093201e-02 3.802692592144012451e-01 -3.197540938854217529e-01 -1.794868260622024536e-01
-2.253735959529876709e-01 8.501806855201721191e-02 1.067449897527694702e-01 3.047667741775512695e-01 6.768435239791870117e-02 3.665215149521827698e-02 -2.583456933498382568e-01 1.369944810867309570e-01 -2.744324803352355957e-01 6.154637783765792847e-02 2.044282108545303345e-01 1.185795068740844727e-01 1.157900840044021606e-01 -1.703404933214187622e-01 1.311163306236267090e-01 -3.068825900554656982e-01 9.272212535142898560e-02 -1.537631750106811523e-01 1.834632307291030884e-01 -1.533616781234741211e-01 -5.953190848231315613e-02 -2.790964841842651367e-01 1.281589269638061523e-01 -1.528867334127426147e-01 -4.774093162268400192e-03 -8.518417924642562866e-02 6.995242089033126831e-02 1.200795620679855347e-01 -6.278688460588455200e-02 1.920050829648971558e-01 4.778951115440577269e-04 -4.236330986022949219e-01
-1.302182078361511230e-01 -8.313676714897155762e-02 -5.636234208941459656e-02 1.060853749513626099e-01 -2.005067765712738037e-01 7.077400386333465576e-02 7.414520531892776489e-02 1.825415156781673431e-02 -1.717670112848281860e-01 3.844642266631126404e-02 1.002767831087112427e-01 2.987105548381805420e-01 -4.435551166534423828e-02 -7.993184775114059448e-02 -7.711493968963623047e-02 -3.012429773807525635e-01 1.574979396536946297e-03 -3.456929698586463928e-02 5.089546740055084229e-02 -1.199953258037567139e-01 4.701367765665054321e-02 -6.287323832511901855e-01 1.534388363361358643e-01 1.328647285699844360e-01 6.545796990394592285e-02 -1.366766393184661865e-01 2.164921760559082031e-01 -8.224967867136001587e-02 2.226569131016731262e-02 3.232237100601196289e-01 -3.583767829695716500e-05 -1.920300126075744629e-01
8.908037096261978149e-02 -4.878291860222816467e-02 1.840234100818634033e-01 1.077708825469017029e-01 -1.578879952430725098e-01 1.345735043287277222e-01 7.278190553188323975e-02 -3.732378035783767700e-02 -3.141690492630004883e-01 -6.718192249536514282e-02 -7.950754836201667786e-03 2.429448217153549194e-01 1.365092769265174866e-02 -2.571208635345101357e-03 6.501918286085128784e-02 -2.130902856588363647e-01 -2.509362995624542236e-01 -1.163068786263465881e-01 1.817633211612701416e-01 -4.742920398712158203e-02 5.505610257387161255e-02 -3.668151199817657471e-01 7.676039636135101318e-02 7.351729273796081543e-02 -1.110379099845886230e-01 -1.719034463167190552e-01 4.354510828852653503e-02 -1.175399348139762878e-01 -2.475993633270263672e-01 3.493756353855133057e-01 -2.388238310813903809e-01 -3.516887128353118896e-01
5.993697047233581543e-02 3.288786709308624268e-01 1.998083144426345825e-01 -1.861241161823272705e-01 1.949466019868850708e-02 -1.948781609535217285e-01 5.145535618066787720e-02 1.264997571706771851e-01 -3.616234362125396729e-01 2.911814153194427490e-01 -1.762670278549194336e-01 -3.915708512067794800e-02 -7.466580718755722046e-02 -1.239694841206073761e-02 -2.374422997236251831e-01 -1.682154834270477295e-01 -2.069279178977012634e-02 -1.836355328559875488e-01 2.493890970945358276e-01 1.151714995503425598e-01 -4.925005882978439331e-02 -2.374553680419921875e-01 3.650705814361572266e-01 -6.204710528254508972e-02 -1.414201855659484863e-01 -1.227748394012451172e-01 4.501870274543762207e-02 -6.367098540067672729e-02 -6.214886903762817383e-02 1.264910548925399780e-01 -2.254136800765991211e-01 -2.708609960973262787e-02
4.593788087368011475e-02 4.118303954601287842e-02 2.955199480056762695e-01 -1.038057655096054077e-01 3.262447118759155273e-01 5.116670858114957809e-03 2.820107042789459229e-01 3.658000007271766663e-02 -1.536215841770172119e-01 2.079454660415649414e-01 1.595247387886047363e-01 2.209602147340774536e-01 1.879513859748840332e-01 -2.062487751245498657e-01 -4.962521791458129883e-02 -3.426682353019714355e-01 2.228403836488723755e-01 -1.448467075824737549e-01 2.127280086278915405e-02 -1.346575003117322922e-02 -6.012608855962753296e-02 -4.759845137596130371e-02 2.312816530466079712e-01 1.777985244989395142e-01 3.833383321762084961e-02 1.097722202539443970e-01 -8.054275065660476685e-02 -2.326714396476745605e-01 6.836300343275070190e-02 2.992228269577026367e-01 -1.668572872877120972e-01 -1.159614846110343933e-01
-3.410721719264984131e-01 -1.311222910881042480e-01 2.103757411241531372e-01 1.779109053313732147e-02 1.341221630573272705e-01 -6.951937824487686157e-02 -5.654503777623176575e-02 2.564879059791564941e-01 -3.763954937458038330e-01 1.468182951211929321e-01 -8.226213604211807251e-02 2.072100490331649780e-01 2.164637148380279541e-01 -8.368888497352600098e-02 1.562216281890869141e-01 -2.359789311885833740e-01 -5.019437149167060852e-02 -7.234115153551101685e-02 1.984340548515319824e-01 1.030765771865844727e-01 -2.985947206616401672e-02 -2.454714924097061157e-01 3.579675853252410889e-01 5.417310819029808044e-02 -7.400827854871749878e-02 9.934961795806884766e-02 -3.414849191904067993e-02 -2.056600004434585571e-01 -2.035432308912277222e-01 -6.731633096933364868e-02 1.496400535106658936e-01 7.792969048023223877e-02
-2.121213972568511963e-01 2.699393033981323242e-01 2.831046879291534424e-01 -2.125900834798812866e-01 2.186825573444366455e-01 -1.094821020960807800e-01 1.013833135366439819e-01 2.474544495344161987e-01 -2.240776866674423218e-01 -3.888272866606712341e-02 2.099226266145706177e-01 -1.086736693978309631e-01 -4.698041360825300217e-03 -2.786007337272167206e-02 -8.441408164799213409e-03 -1.666565537452697754e-01 1.389892846345901489e-01 -7.540435343980789185e-02 7.088526338338851929e-02 3.604376316070556641e-01 -3.578896820545196533e-02 -1.639953851699829102e-01 1.988757252693176270e-01 2.646910548210144043e-01 2.546674385666847229e-02 2.070557326078414917e-03 2.030364871025085449e-01 -2.969917953014373779e-01 -8.746896684169769287e-02 2.202686816453933716e-01 5.205466225743293762e-02 -5.037913098931312561e-02
4.377002641558647156e-02 -7.109147310256958008e-02 3.997958004474639893e-01 2.142143249511718750e-01 -6.365005671977996826e-02 -1.302275247871875763e-02 -5.548497289419174194e-02 2.568034231662750244e-01 -7.759758830070495605e-02 1.989808529615402222e-01 1.518726348876953125e-01 7.607877254486083984e-02 -7.370298355817794800e-02 3.806441649794578552e-02 2.047178894281387329e-01 -3.888904452323913574e-01 -8.493812382221221924e-02 -1.666740514338016510e-02 -9.231857955455780029e-02 -3.186053410172462463e-02 -5.061721429228782654e-02 2.790924161672592163e-02 2.701705098152160645e-01 3.522240817546844482e-01 1.360497772693634033e-01 5.816133320331573486e-02 7.343902438879013062e-02 -3.689970821142196655e-02 -7.862801849842071533e-02 3.820278346538543701e-01 -1.910073757171630859e-01 -6.985995918512344360e-02
-4.254748672246932983e-02 -8.153078705072402954e-02 -1.412618607282638550e-01 1.758958846330642700e-01 -1.615949571132659912e-01 7.085475325584411621e-02 -4.407173022627830505e-02 -6.213384866714477539e-02 -3.090941607952117920e-01 -6.423512846231460571e-02 -6.421282887458801270e-02 1.590455621480941772e-01 -1.041495427489280701e-01 -2.229702193289995193e-03 -1.382500957697629929e-02 -3.857453763484954834e-01 -2.965140715241432190e-02 -5.287110805511474609e-02 8.978351205587387085e-02 -3.066154010593891144e-02 -1.877120323479175568e-02 -2.356547415256500244e-01 4.047354459762573242e-01 2.563451528549194336e-01 5.778453126549720764e-02 -2.280887812376022339e-01 2.769039571285247803e-01 -2.056530863046646118e-01 1.032730489969253540e-01 3.398606479167938232e-01 1.155288815498352051e-01 -5.338590219616889954e-02
-3.486552461981773376e-02 -2.493430078029632568e-01 5.688327550888061523e-01 1.275402307510375977e-02 1.855926811695098877e-01 -1.673947274684906006e-02 8.118720352649688721e-02 1.530896686017513275e-02 -2.057646214962005615e-01 -5.258383974432945251e-02 8.337537944316864014e-02 4.924189299345016479e-02 -8.371461927890777588e-02 3.959136456251144409e-02 9.527610242366790771e-02 -5.466366931796073914e-02 -1.039115805178880692e-02 1.791393756866455078e-01 -1.997311860322952271e-01 1.738525927066802979e-02 1.643984019756317139e-01 -3.626653850078582764e-01 -1.514655072242021561e-02 -1.601614803075790405e-02 2.579935193061828613e-01 2.655551582574844360e-02 6.857398152351379395e-02 1.648545265197753906e-01 4.513223841786384583e-02 3.996812403202056885e-01 -6.182194501161575317e-02 -4.999459721148014069e-03
-2.564159408211708069e-02 1.261693984270095825e-01 -3.417097404599189758e-02 -2.196586579084396362e-01 9.715360403060913086e-02 -6.575867533683776855e-02 -1.392334550619125366e-01 2.688034176826477051e-01 -2.664379477500915527e-01 2.531392574310302734e-01 2.570780366659164429e-02 -7.455736398696899414e-02 -1.417858805507421494e-02 -8.972349762916564941e-02 2.186287194490432739e-01 -3.780405521392822266e-01 -2.539492845535278320e-01 -2.048092633485794067e-01 1.010858733206987381e-02 2.165693640708923340e-01 -9.153990447521209717e-02 -1.633340609259903431e-03 2.080730199813842773e-01 1.753305792808532715e-01 1.492898166179656982e-02 -3.723705187439918518e-02 -6.278870999813079834e-02 3.549799695611000061e-02 -6.765819620341062546e-03 3.571676611900329590e-01 -3.381754159927368164e-01 -6.083447113633155823e-02
-5.492082610726356506e-02 2.513472139835357666e-01 1.659279465675354004e-01 -6.116537749767303467e-02 1.720714867115020752e-01 3.853386035189032555e-03 1.400479823350906372e-01 -7.335315644741058350e-02 -2.545653283596038818e-01 1.315262317657470703e-01 2.012364864349365234e-01 -3.881471604108810425e-02 -2.641236186027526855e-01 7.079602032899856567e-02 -1.111978888511657715e-01 -1.027815714478492737e-01 3.668766096234321594e-02 2.737717144191265106e-02 3.683975934982299805e-01 9.872665628790855408e-03 6.806073337793350220e-02 -5.325603485107421875e-02 3.883989155292510986e-01 1.113604381680488586e-01 1.775861084461212158e-01 -3.605539798736572266e-01 5.944254621863365173e-02 -1.174435019493103027e-01 -2.498300820589065552e-01 2.403247654438018799e-01 -5.027326405979692936e-04 -1.358052641153335571e-01
-4.971402883529663086e-02 -1.057552248239517212e-01 6.416161358356475830e-02 2.499668002128601074e-01 2.212769538164138794e-01 -2.476108670234680176e-01 1.038753017783164978e-01 1.172209978103637695e-01 -7.480452209711074829e-02 2.737899124622344971e-01 -2.764665707945823669e-02 1.850961297750473022e-01 -2.925041913986206055e-01 4.355545341968536377e-02 -1.429461240768432617e-01 -1.337085217237472534e-01 6.719014048576354980e-02 2.816524729132652283e-02 5.333581566810607910e-02 -2.278822511434555054e-01 6.887113302946090698e-02 -3.679254055023193359e-01 -6.384388357400894165e-02 5.223673768341541290e-03 1.021995246410369873e-01 -1.545277833938598633e-01 -2.686161175370216370e-02 3.698818385601043701e-02 -5.618825182318687439e-02 4.146232604980468750e-01 2.547553367912769318e-02 -3.565941452980041504e-01
-1.515199691057205200e-01 1.518320944160223007e-02 4.191304147243499756e-01 8.310768008232116699e-02 -7.056512683629989624e-02 6.599775701761245728e-02 7.463451474905014038e-02 2.218322008848190308e-01 -2.799222469329833984e-01 -9.177526831626892090e-02 2.659266591072082520e-01 3.621423989534378052e-02 -1.242907643318176270e-01 -2.148714810609817505e-01 -3.529721498489379883e-02 -1.211358085274696350e-01 3.191932737827301025e-01 -4.622558597475290298e-03 6.803189963102340698e-02 3.759576007723808289e-02 4.294477775692939758e-02 -2.445692121982574463e-01 3.585462272167205811e-01 -1.724562197923660278e-01 -2.129676938056945801e-01 -2.418722212314605713e-01 4.534425213932991028e-02 -3.869026154279708862e-02 -5.743603408336639404e-02 1.190717443823814392e-01 5.016538873314857483e-02 -1.961303353309631348e-01
-7.301707565784454346e-02 -6.362180411815643311e-02 8.707720041275024414e-02 9.951801598072052002e-02 -5.447892472147941589e-02 9.057933092117309570e-02 2.067397087812423706e-01 6.639959663152694702e-02 -1.988055109977722168e-01 1.476741395890712738e-02 -3.034218549728393555e-01 1.535335928201675415e-01 -1.499018818140029907e-01 -8.376086503267288208e-02 1.484776586294174194e-01 -9.855353832244873047e-02 -9.027867019176483154e-02 -1.265420466661453247e-01 3.035011589527130127e-01 -2.516911625862121582e-01 -2.309872210025787354e-01 -1.605265140533447266e-01 1.983098238706588745e-01 3.624679446220397949e-01 -7.708382606506347656e-02 -4.346378892660140991e-02 -7.453595846891403198e-02 -1.506021916866302490e-01 7.154170423746109009e-02 3.588741123676300049e-01 5.316752195358276367e-02 -3.097196221351623535e-01
7.679290324449539185e-02 8.713347464799880981e-02 1.698676943778991699e-01 -8.591590076684951782e-02 -5.590350180864334106e-02 -9.577608853578567505e-02 -2.632631361484527588e-01 2.214466184377670288e-01 -2.462529838085174561e-01 7.455698400735855103e-02 1.068284511566162109e-01 -2.290264330804347992e-02 6.905348505824804306e-03 -9.087298810482025146e-02 1.770899891853332520e-01 -2.589809000492095947e-01 -2.639301419258117676e-01 -1.888128221035003662e-01 -4.579939413815736771e-03 1.722851395606994629e-01 -9.268455207347869873e-02 -1.817410462535917759e-03 3.025780320167541504e-01 4.327545315027236938e-02 2.218172848224639893e-01 -9.626553207635879517e-02 4.068190231919288635e-02 -9.769210219383239746e-02 -1.902196556329727173e-02 4.123717844486236572e-01 -3.967040479183197021e-01 -1.638365164399147034e-02
-1.221504211425781250e-01 9.519802033901214600e-02 3.092963695526123047e-01 -9.890639036893844604e-02 8.528693765401840210e-02 -3.085963726043701172e-01 2.461593300104141235e-01 -2.925995551049709320e-02 -1.384606957435607910e-01 7.165201753377914429e-02 -1.112627610564231873e-01 1.513683944940567017e-01 -8.864042907953262329e-02 2.355780079960823059e-02 -2.399053657427430153e-03 -3.415353894233703613e-01 3.077450692653656006e-01 -1.603857427835464478e-01 1.678510159254074097e-01 -5.708244070410728455e-02 -1.755290478467941284e-01 -4.075923264026641846e-01 2.216450572013854980e-01 6.900802999734878540e-02 4.203603416681289673e-02 -2.160944044589996338e-01 6.131099537014961243e-03 2.777407504618167877e-02 -1.902097165584564209e-01 1.185828670859336853e-01 -8.327572792768478394e-02 1.131794825196266174e-01
-1.153752282261848450e-01 -1.455248296260833740e-01 1.942845247685909271e-02 -2.645615041255950928e-01 -1.015589945018291473e-02 -6.864354759454727173e-02 5.037377029657363892e-02 1.187765374779701233e-01 -2.680166959762573242e-01 -1.082965135574340820e-01 -5.519929155707359314e-02 5.339330434799194336e-02 -6.420125067234039307e-02 -1.307366639375686646e-01 -7.125908136367797852e-02 -3.812516927719116211e-01 -3.273474052548408508e-03 -1.132122278213500977e-01 2.551231682300567627e-01 1.565722376108169556e-01 -3.218195587396621704e-02 -1.070735678076744080e-01 1.484408676624298096e-01 2.223913222551345825e-01 6.224767863750457764e-02 5.589015781879425049e-02 3.403475880622863770e-01 -2.849881649017333984e-01 -1.923088133335113525e-01 3.087365627288818359e-01 1.317191421985626221e-01 -2.691639661788940430e-01
-1.157539188861846924e-01 -5.500706285238265991e-02 2.368338555097579956e-01 4.012327268719673157e-02 -2.403392046689987183e-01 -3.080382198095321655e-02 2.144271507859230042e-02 -4.134207218885421753e-02 -2.481910586357116699e-01 2.272347211837768555e-01 -2.610638365149497986e-02 1.417353600263595581e-01 5.250592529773712158e-02 -4.380343947559595108e-03 2.457417696714401245e-01 -3.052649796009063721e-01 -2.762708961963653564e-01 7.614839076995849609e-02 -1.543239355087280273e-01 2.127917557954788208e-01 -3.637392818927764893e-02 -1.169038563966751099e-01 3.073484897613525391e-01 2.128227204084396362e-01 9.500376880168914795e-02 2.139900028705596924e-01 4.184460639953613281e-02 1.336133033037185669e-01 -8.583208918571472168e-02 2.780401706695556641e-01 -3.304196000099182129e-01 1.999194547533988953e-02
-3.161725401878356934e-02 7.505824416875839233e-02 2.891167998313903809e-01 1.366580575704574585e-01 7.932007312774658203e-02 -2.282792329788208008e-01 -9.889692813158035278e-02 3.325803577899932861e-01 -8.507627248764038086e-02 7.129134237766265869e-02 1.317985355854034424e-01 2.382714152336120605e-01 -1.830210685729980469e-01 2.430979348719120026e-02 2.601862847805023193e-01 -2.749337852001190186e-01 -2.156695574522018433e-01 -2.018816173076629639e-01 -1.427649557590484619e-01 1.208591908216476440e-01 -5.637036636471748352e-02 -4.683611541986465454e-02 8.022927492856979370e-02 1.884753853082656860e-01 1.497228294610977173e-01 8.983886986970901489e-02 1.000879034399986267e-01 -8.103476464748382568e-02 -1.337118297815322876e-01 3.746397495269775391e-01 -2.642651200294494629e-01 -6.115826964378356934e-02
3.053277172148227692e-02 -4.546195641160011292e-02 1.888515204191207886e-01 -5.983183160424232483e-03 2.578974664211273193e-01 2.824075287207961082e-03 1.652036905288696289e-01 -1.420314013957977295e-01 -1.532957702875137329e-02 2.087368667125701904e-01 -9.244725853204727173e-02 6.433698581531643867e-04 -6.122325733304023743e-02 -2.313733659684658051e-02 7.499136775732040405e-02 -1.832697726786136627e-02 1.571016609668731689e-01 -9.017639607191085815e-02 3.987105190753936768e-02 2.353519052267074585e-01 -9.106121957302093506e-02 -4.337525740265846252e-02 2.479660362005233765e-01 1.975591927766799927e-01 -2.894415855407714844e-01 -1.054199263453483582e-01 1.837519258260726929e-01 1.063848435878753662e-01 1.262267082929611206e-01 2.292037159204483032e-01 -2.678360939025878906e-01 -5.514168143272399902e-01
-3.962320834398269653e-02 -1.353300660848617554e-01 1.671161875128746033e-02 -1.946443617343902588e-01 -1.545181870460510254e-01 1.989525556564331055e-02 3.475610539317131042e-02 4.836795926094055176e-01 -1.027494017034769058e-02 -4.923790320754051208e-02 -1.302590668201446533e-01 -7.553072646260261536e-03 -1.882267594337463379e-01 -1.929382830858230591e-01 1.808932796120643616e-02 -1.105146631598472595e-01 1.372319906949996948e-01 -2.247176468372344971e-01 -8.259554952383041382e-02 9.930641204118728638e-02 -1.090237200260162354e-01 -3.597578704357147217e-01 1.751684844493865967e-01 1.125109791755676270e-01 2.200566083192825317e-01 -4.058416560292243958e-02 -8.648791909217834473e-02 1.882813521660864353e-03 -7.012570649385452271e-02 1.328967511653900146e-01 -2.850407660007476807e-01 -3.817364573478698730e-01
-1.658322066068649292e-01 5.265038833022117615e-02 2.559405267238616943e-01 2.387531660497188568e-02 2.649774253368377686e-01 -3.509924709796905518e-01 1.314159780740737915e-01 -3.538501635193824768e-02 -3.329328596591949463e-01 -6.551238149404525757e-02 5.284160748124122620e-02 -1.056985855102539062e-01 -8.805330842733383179e-02 1.126990541815757751e-01 4.177996143698692322e-02 -3.349529504776000977e-01 1.217717677354812622e-02 -2.432932555675506592e-01 2.620231807231903076e-01 -1.165428832173347473e-01 -1.355007439851760864e-01 -2.787994146347045898e-01 2.096102982759475708e-01 -1.125235483050346375e-02 2.319793850183486938e-01 -1.522063463926315308e-01 -5.822427943348884583e-02 -7.768288999795913696e-02 -2.931726723909378052e-02 1.722840964794158936e-02 -2.014762610197067261e-01 -1.354292482137680054e-01
3.196810185909271240e-02 -2.920100688934326172e-01 1.122565343976020813e-01 -1.582387387752532959e-01 -6.667449325323104858e-02 -1.591733694076538086e-01 -1.428557783365249634e-01 9.991657733917236328e-02 -3.768964707851409912e-01 1.328164041042327881e-01 2.682357132434844971e-01 2.249079793691635132e-01 -2.453523501753807068e-02 3.797065466642379761e-02 9.766168892383575439e-02 -2.437830865383148193e-01 3.540467098355293274e-02 -1.843856461346149445e-02 2.780190408229827881e-01 1.215086877346038818e-01 3.953361138701438904e-02 -2.831734716892242432e-01 1.787113398313522339e-01 -8.984422683715820312e-02 -1.066619437187910080e-02 -7.124383002519607544e-02 1.400710493326187134e-01 -2.682220041751861572e-01 -2.540368735790252686e-01 1.609489023685455322e-01 2.363119870424270630e-01 -6.488582491874694824e-02
-1.268216525204479694e-03 6.941522657871246338e-02 8.774285763502120972e-02 8.595871180295944214e-02 1.680509150028228760e-01 -4.162903502583503723e-02 -9.133145213127136230e-02 5.242823623120784760e-03 1.284992843866348267e-01 -1.234658956527709961e-01 3.595958277583122253e-02 1.374223232269287109e-01 -2.215004414319992065e-01 2.081871181726455688e-01 1.929291933774948120e-01 -2.934403419494628906e-01 -1.788005814887583256e-03 -1.495098918676376343e-01 1.448783576488494873e-01 -4.372813273221254349e-03 6.259006261825561523e-02 -4.730867445468902588e-01 2.374781072139739990e-01 1.038298308849334717e-01 -4.010592773556709290e-02 -8.531572669744491577e-02 3.919640481472015381e-01 -1.975477039813995361e-01 -9.857522696256637573e-02 2.485774606466293335e-01 5.775511637330055237e-02 -2.437621057033538818e-01
5.588248604908585548e-04 7.443726807832717896e-02 3.361480534076690674e-01 -4.470028355717658997e-02 -9.779226034879684448e-02 -9.591535478830337524e-02 -3.104028999805450439e-01 2.658302485942840576e-01 -2.969870865345001221e-01 3.210964798927307129e-02 1.472417712211608887e-01 8.538108319044113159e-02 -8.629415929317474365e-02 -5.207267403602600098e-02 1.667760014533996582e-01 -3.971002101898193359e-01 -1.909537166357040405e-01 -1.288599371910095215e-01 4.101341962814331055e-02 1.357422769069671631e-01 -1.076433286070823669e-01 8.046188205480575562e-02 2.497871071100234985e-01 1.950899064540863037e-01 1.080991402268409729e-01 -4.529771953821182251e-02 2.409484423696994781e-02 7.991483807563781738e-02 6.348045170307159424e-02 3.073886036872863770e-01 -2.186909019947052002e-01 -1.452049165964126587e-01
-2.881467044353485107e-01 -7.411281764507293701e-02 3.130889832973480225e-01 2.638480626046657562e-02 1.307113021612167358e-01 -9.738033264875411987e-02 -6.493106484413146973e-02 2.326085120439529419e-01 1.300220936536788940e-01 1.621178090572357178e-01 1.284589767456054688e-01 2.623056173324584961e-01 4.934801906347274780e-02 9.251911938190460205e-02 1.319763362407684326e-01 5.501109175384044647e-03 1.092382222414016724e-01 6.586032360792160034e-02 4.450617358088493347e-02 1.477104723453521729e-01 -9.281472116708755493e-02 -1.580091416835784912e-01 2.729274332523345947e-01 6.413147598505020142e-02 3.466071188449859619e-01 -3.878120481967926025e-01 -7.343324273824691772e-02 -9.237396717071533203e-02 9.545812010765075684e-02 2.776105105876922607e-01 8.332119137048721313e-02 -2.027165144681930542e-01
-8.284386247396469116e-02 -5.136970803141593933e-02 2.356574833393096924e-01 -9.064386785030364990e-02 2.086852490901947021e-01 -1.463397890329360962e-01 -3.620072454214096069e-02 1.063610166311264038e-01 -2.731849849224090576e-01 4.437642395496368408e-01 6.486508995294570923e-02 3.231149166822433472e-02 3.932337835431098938e-02 -2.870582938194274902e-01 -3.842900320887565613e-02 -3.003528118133544922e-01 -3.699676319956779480e-02 4.544015601277351379e-02 -2.192880213260650635e-01 1.411360967904329300e-02 2.520223259925842285e-01 -1.091338694095611572e-01 1.856056749820709229e-01 2.088542282581329346e-02 -1.512530148029327393e-01 -2.955438196659088135e-01 1.808466464281082153e-01 4.761632904410362244e-02 3.931190818548202515e-03 2.495474368333816528e-01 1.527640372514724731e-01 -6.212808564305305481e-02
-3.883665800094604492e-02 -2.458396703004837036e-01 3.310855105519294739e-02 3.513609990477561951e-02 3.492257371544837952e-02 -3.417553752660751343e-02 2.108061611652374268e-01 1.041353791952133179e-01 -4.701053500175476074e-01 2.885775864124298096e-01 -2.190681360661983490e-02 2.498026043176651001e-01 2.215515449643135071e-02 -8.119312673807144165e-02 2.116947025060653687e-01 -2.857216298580169678e-01 2.643871903419494629e-01 -3.122361749410629272e-02 1.238759309053421021e-01 2.656409051269292831e-04 -5.591541528701782227e-03 -3.797143101692199707e-01 -5.683341249823570251e-02 1.855188459157943726e-01 1.005881428718566895e-01 -5.295122507959604263e-03 6.028510257601737976e-02 -2.375864237546920776e-01 -1.020505875349044800e-01 1.196590587496757507e-01 1.097846925258636475e-01 -4.759825021028518677e-02
-8.532549440860748291e-02 2.971339225769042969e-01 3.582547307014465332e-01 1.135241799056529999e-02 2.266684770584106445e-01 2.106896936893463135e-01 9.652180224657058716e-02 -3.588453307747840881e-02 -3.026177883148193359e-01 -1.223103553056716919e-01 4.773631691932678223e-03 1.419571042060852051e-01 1.834868080914020538e-02 -1.044736504554748535e-01 -5.216393992304801941e-02 -3.582994639873504639e-01 2.587228417396545410e-01 -8.964353799819946289e-02 1.341652125120162964e-01 -1.121971607208251953e-01 1.064930707216262817e-01 -1.907907277345657349e-01 2.743656337261199951e-01 2.797690220177173615e-02 -7.553570438176393509e-03 -2.196398824453353882e-01 1.184255108237266541e-01 -6.999816000461578369e-02 -1.017138063907623291e-01 1.028843000531196594e-01 -1.491165608167648315e-01 -2.465093433856964111e-01
1.160715147852897644e-01 9.868128225207328796e-03 1.864602118730545044e-01 2.023862153291702271e-01 -2.684387564659118652e-01 9.963921457529067993e-02 1.235595196485519409e-01 -1.159138008952140808e-01 -2.931256592273712158e-01 1.958936154842376709e-01 7.279359549283981323e-02 -4.418777301907539368e-02 4.832145571708679199e-02 9.814241528511047363e-02 1.410952061414718628e-01 -3.727000579237937927e-02 -7.521830499172210693e-02 -3.064544685184955597e-02 1.245366558432579041e-01 -1.278464645147323608e-01 -6.336030364036560059e-02 -3.305433094501495361e-01 2.532731592655181885e-01 -1.541665010154247284e-02 -4.751791805028915405e-02 -9.083312749862670898e-02 9.886919707059860229e-02 -2.478880286216735840e-01 -2.456602826714515686e-02 4.578175842761993408e-01 -1.395642012357711792e-01 -3.281459510326385498e-01
1.568973064422607422e-01 2.247663959860801697e-02 3.466031551361083984e-01 1.055230125784873962e-01 2.767739892005920410e-01 -1.240863651037216187e-02 2.576391398906707764e-01 3.507150411605834961e-01 -2.572424709796905518e-01 1.819209903478622437e-01 1.220038980245590210e-01 1.154874190688133240e-01 -1.393164843320846558e-01 1.706279218196868896e-01 -4.931967332959175110e-02 -9.692184627056121826e-02 -1.018719822168350220e-01 -9.242177009582519531e-02 -8.879532665014266968e-02 -2.296733558177947998e-01 2.157369852066040039e-01 6.818454712629318237e-04 6.646835803985595703e-02 -2.050979286432266235e-01 1.255706534720957279e-03 -1.837960183620452881e-01 1.019115373492240906e-01 7.276940345764160156e-02 -9.735631942749023438e-02 3.735054135322570801e-01 -7.885878905653953552e-03 -1.361662745475769043e-01
-1.044750437140464783e-01 -2.574890106916427612e-02 2.029402107000350952e-01 2.837848067283630371e-01 2.120703458786010742e-01 -2.063982933759689331e-01 8.879263186827301979e-04 1.198264211416244507e-01 -1.556062251329421997e-01 -4.736891388893127441e-02 5.557531863451004028e-02 2.898324280977249146e-02 -1.615962237119674683e-01 1.437535136938095093e-01 -5.282093584537506104e-02 -2.693312764167785645e-01 -1.630849391222000122e-01 -1.444575637578964233e-01 4.619619548320770264e-01 1.323128398507833481e-02 -9.865742176771163940e-02 -2.439027130603790283e-01 2.265110164880752563e-01 5.277769640088081360e-02 9.122058004140853882e-02 -1.703930795192718506e-01 -5.132395401597023010e-02 3.108934164047241211e-01 -1.110354438424110413e-01 9.596439450979232788e-02 -1.349883973598480225e-01 -2.269572168588638306e-01
5.745020881295204163e-02 4.156710952520370483e-02 3.670989722013473511e-02 5.605224147439002991e-02 -6.270213425159454346e-02 2.396751940250396729e-02 9.351042658090591431e-02 1.139178574085235596e-01 -4.034087061882019043e-01 -7.290182262659072876e-02 -1.952372118830680847e-02 3.524778038263320923e-02 -2.331847995519638062e-01 2.423559129238128662e-01 6.980858743190765381e-02 -1.255610436201095581e-01 -8.706431090831756592e-02 4.461368545889854431e-02 2.273458987474441528e-01 -7.620363682508468628e-02 -1.625339537858963013e-01 8.855058252811431885e-02 2.263652086257934570e-01 3.253626227378845215e-01 -1.021406874060630798e-01 -1.879984438419342041e-01 1.415673196315765381e-01 -1.883205175399780273e-01 -1.600272506475448608e-01 4.782559573650360107e-01 1.273119896650314331e-01 -1.748577952384948730e-01
-5.806338042020797729e-02 1.273178756237030029e-01 2.241544127464294434e-01 2.919230982661247253e-02 9.174571931362152100e-02 -4.164170026779174805e-01 2.863903343677520752e-01 2.147564888000488281e-01 -4.279797673225402832e-01 1.543736010789871216e-01 -8.232125639915466309e-02 9.357853233814239502e-02 -5.022159591317176819e-02 1.487577520310878754e-02 -7.104384899139404297e-02 -1.507820188999176025e-01 1.768120937049388885e-02 -5.451807379722595215e-02 3.352737724781036377e-01 5.986121948808431625e-03 9.699000418186187744e-02 -1.607170850038528442e-01 2.642581462860107422e-01 -1.390472948551177979e-01 8.969656378030776978e-02 -2.711457908153533936e-01 -3.367741405963897705e-02 -4.315494000911712646e-02 -2.489518607035279274e-03 1.989251673221588135e-01 2.324751950800418854e-02 3.861321508884429932e-02
-4.911838471889495850e-02 9.236573427915573120e-02 2.042978852987289429e-01 1.404856741428375244e-01 -1.708452552556991577e-01 -1.105942279100418091e-01 1.534738242626190186e-01 -9.206643700599670410e-02 -2.090783119201660156e-01 -1.177259013056755066e-01 1.466047316789627075e-01 1.914168298244476318e-01 6.829113513231277466e-02 1.148001849651336670e-01 1.394585072994232178e-01 -6.270369142293930054e-02 -1.801890879869461060e-01 -2.074751853942871094e-01 -4.023524001240730286e-02 -1.478571742773056030e-01 2.790783643722534180e-01 -3.680882453918457031e-01 2.985575795173645020e-01 1.783515065908432007e-01 -4.710842296481132507e-02 -6.936980783939361572e-02 1.126487404108047485e-01 -2.489525824785232544e-01 6.835846602916717529e-02 2.473928183317184448e-01 -2.492444068193435669e-01 -2.327900975942611694e-01
-2.190547436475753784e-01 2.130080163478851318e-01 3.042782545089721680e-01 1.525945067405700684e-01 2.012118324637413025e-02 3.652023896574974060e-02 3.540300428867340088e-01 2.111225873231887817e-01 -1.923007220029830933e-01 -4.026393219828605652e-02 1.201307103037834167e-01 -6.829223036766052246e-02 -1.159851625561714172e-01 -4.173358157277107239e-02 1.582248210906982422e-01 -6.885637342929840088e-02 4.730672016739845276e-02 -2.521208524703979492e-01 9.893812984228134155e-02 -1.132303327322006226e-01 -1.804133951663970947e-01 -4.141028225421905518e-01 1.819079183042049408e-02 4.364584758877754211e-02 1.324493139982223511e-01 -1.043145731091499329e-01 1.000484228134155273e-01 6.494726054370403290e-03 -3.558772504329681396e-01 2.083629518747329712e-01 -7.018279284238815308e-02 -9.117445349693298340e-02
1.081882789731025696e-01 7.326110452413558960e-02 2.452850043773651123e-01 -2.709508240222930908e-01 9.488307684659957886e-02 1.808676868677139282e-02 -9.720641188323497772e-03 4.237922132015228271e-01 -8.784505724906921387e-02 -1.005009002983570099e-02 -3.243054151535034180e-01 -1.376622319221496582e-01 -1.896761171519756317e-02 -1.594249010086059570e-01 2.641850113868713379e-01 -3.574064970016479492e-01 2.645630761981010437e-02 -1.849452555179595947e-01 1.720596663653850555e-02 6.611716747283935547e-02 -1.899694204330444336e-01 -8.104055374860763550e-02 1.830904185771942139e-01 5.609279498457908630e-03 -2.191343903541564941e-02 -1.253995895385742188e-01 6.065033748745918274e-02 -1.568134874105453491e-03 -1.066689863801002502e-01 1.302620470523834229e-01 -1.916649341583251953e-01 -3.229910433292388916e-01
1.939276419579982758e-02 5.514044314622879028e-02 3.841372728347778320e-01 -6.764321774244308472e-02 2.958683371543884277e-01 4.655419662594795227e-02 2.394997328519821167e-01 1.627868264913558960e-01 -2.973783761262893677e-02 2.135063409805297852e-01 1.597798615694046021e-01 -8.439133316278457642e-02 2.131378054618835449e-01 -2.933813333511352539e-01 2.624501846730709076e-02 -2.604245841503143311e-01 3.239532932639122009e-02 7.307861745357513428e-02 1.391124427318572998e-01 2.514072321355342865e-02 -6.702925264835357666e-02 -1.451014727354049683e-01 2.641256749629974365e-01 4.824493080377578735e-02 -4.324689216446131468e-04 -2.204039245843887329e-01 -1.550945453345775604e-02 -1.684710681438446045e-01 8.384304493665695190e-02 3.741946816444396973e-01 2.159546874463558197e-02 -2.074130028486251831e-01
9.941262751817703247e-02 2.180680073797702789e-02 2.033961117267608643e-01 -1.540409028530120850e-01 -5.652463436126708984e-02 -2.728624641895294189e-01 -1.982913911342620850e-01 2.973100841045379639e-01 -2.733885347843170166e-01 1.520039439201354980e-01 -2.558441367000341415e-03 2.588623203337192535e-02 -6.234766170382499695e-02 -1.249786913394927979e-01 7.155852019786834717e-02 -3.808334171772003174e-01 -1.614666432142257690e-01 -6.052498519420623779e-02 2.507441863417625427e-02 2.545068860054016113e-01 -1.710800081491470337e-01 -4.778818041086196899e-02 1.173846051096916199e-01 2.686960995197296143e-01 1.039864793419837952e-01 -4.342534020543098450e-02 -9.736535139381885529e-03 3.842441365122795105e-02 1.114687845110893250e-01 3.274573385715484619e-01 -2.096325755119323730e-01 -2.458880245685577393e-01
-3.408712148666381836e-01 -4.259376227855682373e-02 9.491175413131713867e-02 1.608160138130187988e-01 -7.035245001316070557e-02 -1.266820877790451050e-01 1.448902189731597900e-01 -1.620678603649139404e-01 -2.865754365921020508e-01 -1.508155912160873413e-01 2.545516192913055420e-02 1.549957543611526489e-01 -8.656620234251022339e-02 4.777996242046356201e-02 -2.030762098729610443e-02 -3.742724955081939697e-01 -2.380446046590805054e-01 -1.230642646551132202e-01 -8.350825309753417969e-02 -1.015825346112251282e-01 2.050295025110244751e-01 -2.278557121753692627e-01 3.301232159137725830e-01 5.655517801642417908e-02 -1.572902351617813110e-01 -6.448633968830108643e-02 3.433329239487648010e-02 -1.427848339080810547e-01 -7.910776883363723755e-02 1.372747272253036499e-01 -3.012199699878692627e-01 -1.936890780925750732e-01
-1.491811275482177734e-01 -2.824375778436660767e-02 2.180817723274230957e-01 2.257457375526428223e-01 -1.378203034400939941e-01 1.547099202871322632e-01 6.351379305124282837e-02 2.755420841276645660e-02 -8.112890273332595825e-02 -5.938348546624183655e-02 -1.067902892827987671e-01 2.481475919485092163e-01 -1.111673638224601746e-01 -2.042795568704605103e-01 4.747211560606956482e-02 -1.545532941818237305e-01 1.213270947337150574e-01 -5.040920153260231018e-02 2.563892900943756104e-01 1.667437404394149780e-01 1.200004443526268005e-01 -2.644683718681335449e-01 3.860250711441040039e-01 -3.394304588437080383e-02 8.780521154403686523e-02 -1.170010492205619812e-01 4.899758845567703247e-02 -2.949951589107513428e-01 -2.499565780162811279e-01 2.131146788597106934e-01 -6.028981879353523254e-02 -3.157864511013031006e-01
-1.193831767886877060e-02 3.784543601796030998e-03 1.112921535968780518e-01 1.876859962940216064e-01 3.602893650531768799e-01 8.614472299814224243e-02 -2.002608403563499451e-02 9.570086002349853516e-02 -1.130138933658599854e-01 2.043547034263610840e-01 1.343316435813903809e-01 1.104671284556388855e-01 -7.167997211217880249e-02 -1.595484167337417603e-01 -1.523361504077911377e-01 -4.844457507133483887e-01 -9.868454933166503906e-02 3.742520138621330261e-02 8.471886627376079559e-03 -8.185398578643798828e-02 4.722319543361663818e-02 9.291776455938816071e-03 2.161014080047607422e-01 -3.119069933891296387e-01 -3.809587657451629639e-02 -1.600212305784225464e-01 1.107703298330307007e-01 3.704966977238655090e-02 -8.829406648874282837e-02 2.883880734443664551e-01 3.597390651702880859e-02 -3.674260377883911133e-01
-1.576174646615982056e-01 3.923147916793823242e-02 2.714965045452117920e-01 9.967951476573944092e-02 2.282797992229461670e-01 -2.797513008117675781e-01 6.800368428230285645e-02 -4.642318934202194214e-02 -2.679882645606994629e-01 -1.372941434383392334e-01 1.300779134035110474e-01 -9.650300443172454834e-02 -1.077270358800888062e-01 6.122009828686714172e-02 1.797510087490081787e-01 -3.648711740970611572e-01 1.610931754112243652e-02 -1.646655797958374023e-01 3.697077333927154541e-01 -5.671990290284156799e-02 -2.978721559047698975e-01 -1.945360898971557617e-01 1.264312267303466797e-01 1.342598944902420044e-01 5.147609859704971313e-02 -2.333327382802963257e-01 7.885169982910156250e-02 8.274342864751815796e-02 9.119579941034317017e-02 1.007613465189933777e-01 -1.258818060159683228e-01 -1.509725451469421387e-01
-6.116062402725219727e-02 1.080711856484413147e-01 1.855259686708450317e-01 8.075692504644393921e-02 5.993818119168281555e-02 -2.179508656263351440e-01 4.204484447836875916e-02 -5.382812395691871643e-02 -2.703758478164672852e-01 -5.872398614883422852e-02 1.174916997551918030e-01 -1.398380845785140991e-01 -2.795668840408325195e-01 3.191211447119712830e-02 -1.251212805509567261e-01 -2.733936011791229248e-01 2.440141886472702026e-02 -1.668284982442855835e-01 3.942928016185760498e-01 -1.988299638032913208e-01 -1.106037758290767670e-02 -2.818192243576049805e-01 5.470340698957443237e-02 2.494686692953109741e-01 1.279214024543762207e-01 1.055735349655151367e-01 1.192221269011497498e-01 8.220572024583816528e-02 -1.097884550690650940e-01 3.466692268848419189e-01 -2.167063355445861816e-01 -1.118797436356544495e-01
-1.487829685211181641e-01 2.175709009170532227e-01 1.032586917281150818e-01 -1.569406986236572266e-01 3.951679542660713196e-02 2.812710031867027283e-02 3.598424196243286133e-01 2.081246376037597656e-01 -1.710960417985916138e-01 -2.019612193107604980e-01 -2.849113754928112030e-02 1.036227345466613770e-01 -2.252358943223953247e-01 -3.770517557859420776e-02 2.506138682365417480e-01 -3.159206807613372803e-01 4.869177471846342087e-03 -2.326018810272216797e-01 6.955692917108535767e-02 1.282026153057813644e-02 -3.431871905922889709e-02 -2.013152241706848145e-01 3.387832343578338623e-01 2.572736740112304688e-01 3.570959344506263733e-02 -1.102857738733291626e-01 2.050581574440002441e-01 -1.059149727225303650e-01 -7.879044860601425171e-02 7.027836143970489502e-02 2.404800504446029663e-01 -7.886129617691040039e-02
-3.848003596067428589e-02 1.439066976308822632e-01 2.928211092948913574e-01 6.765573471784591675e-02 -1.129429638385772705e-01 -1.008668076246976852e-02 -9.635790251195430756e-03 1.168423295021057129e-01 -1.717463433742523193e-01 3.725844994187355042e-02 -2.382332645356655121e-02 9.728007763624191284e-02 -1.301442682743072510e-01 -4.627815634012222290e-02 5.367575213313102722e-02 -2.948123812675476074e-01 -2.435934357345104218e-02 -1.202239841222763062e-01 -1.096982434391975403e-01 2.134636640548706055e-01 -1.634330451488494873e-01 1.061993557959794998e-02 2.352334111928939819e-01 4.358861446380615234e-01 1.943942755460739136e-01 1.467935889959335327e-01 4.353983327746391296e-02 1.400284767150878906e-01 -2.145747244358062744e-01 4.648115038871765137e-01 -1.497338861227035522e-01 -3.065125457942485809e-02
3.550750389695167542e-02 3.951187431812286377e-02 2.135299295186996460e-01 -8.960542269051074982e-03 -8.394488692283630371e-02 -1.009791791439056396e-01 -1.747396290302276611e-01 3.418450951576232910e-01 -2.048389762639999390e-01 8.730445802211761475e-02 2.884767949581146240e-02 1.460601538419723511e-01 -1.168309524655342102e-01 -3.268332779407501221e-02 1.342725604772567749e-01 -3.851230442523956299e-01 -7.084564771503210068e-03 -1.059510484337806702e-01 -6.180484220385551453e-02 1.359101682901382446e-01 -5.515749752521514893e-02 4.769481346011161804e-02 2.597738206386566162e-01 1.563624888658523560e-01 1.559956222772598267e-01 -5.800449103116989136e-02 -1.009602472186088562e-01 -3.457635268568992615e-02 -6.238310411572456360e-02 4.725342988967895508e-01 -3.555136322975158691e-01 -1.028575003147125244e-01
5.615026690065860748e-03 4.682312533259391785e-02 1.899989992380142212e-01 -1.209751293063163757e-01 -9.269026666879653931e-02 -1.832730770111083984e-01 -1.981684416532516479e-01 3.283294141292572021e-01 -3.462882936000823975e-01 1.181569024920463562e-01 4.235316440463066101e-02 7.131259888410568237e-02 4.675264284014701843e-02 -4.129684716463088989e-02 1.389794200658798218e-01 -3.145128190517425537e-01 -2.687380313873291016e-01 -1.484746634960174561e-01 -7.294339686632156372e-02 1.596893072128295898e-01 -1.222632918506860733e-02 -7.742860913276672363e-02 1.295810788869857788e-01 1.077326461672782898e-01 1.468674540519714355e-01 -9.588009119033813477e-02 5.673926696181297302e-02 -7.956627011299133301e-02 1.264006197452545166e-01 4.097531139850616455e-01 -3.227252960205078125e-01 -8.331476897001266479e-02
-2.381086647510528564e-01 1.605663299560546875e-01 1.691050231456756592e-01 2.416993863880634308e-02 9.488463401794433594e-02 2.928564697504043579e-02 1.835649274289608002e-02 1.957130730152130127e-01 -2.379075624048709869e-02 -4.128163214772939682e-03 -8.916518837213516235e-02 3.142347633838653564e-01 -4.222930222749710083e-02 -1.208516359329223633e-01 8.525500446557998657e-02 -4.734189510345458984e-01 2.396119944751262665e-02 8.022735267877578735e-02 -8.958642184734344482e-02 -7.047875225543975830e-02 1.231400594115257263e-01 -1.310960799455642700e-01 2.330946624279022217e-01 3.026742115616798401e-02 1.945900470018386841e-01 1.631452739238739014e-01 2.519233226776123047e-01 1.094229072332382202e-01 -1.980012953281402588e-01 4.374366998672485352e-01 1.432649209164083004e-03 -8.186063915491104126e-02
-1.795333996415138245e-02 -7.615529745817184448e-02 5.458102002739906311e-02 1.679136604070663452e-01 -1.138897016644477844e-01 -4.374300688505172729e-02 1.189045459032058716e-01 -1.898300601169466972e-03 -2.170236259698867798e-01 8.725258708000183105e-02 -1.882389634847640991e-01 -4.751967266201972961e-03 -2.882820367813110352e-02 1.019314676523208618e-01 9.419297426939010620e-02 -2.012564390897750854e-01 -8.371261507272720337e-02 -2.179138362407684326e-01 1.015105098485946655e-01 -7.527184486389160156e-02 -1.692681014537811279e-01 -3.130984604358673096e-01 1.246580928564071655e-01 -1.210871264338493347e-01 -1.911118440330028534e-02 -1.404657959938049316e-01 2.698262333869934082e-01 -2.405021190643310547e-01 -2.503181993961334229e-01 4.679710566997528076e-01 -1.559729725122451782e-01 -3.143819570541381836e-01
-6.925634294748306274e-02 1.492773145437240601e-01 1.193227693438529968e-01 -2.554357051849365234e-01 1.363315135240554810e-01 -6.615391373634338379e-02 -1.065028458833694458e-01 3.957093879580497742e-02 -1.806506663560867310e-01 3.005452156066894531e-01 7.479169219732284546e-02 -6.085595488548278809e-02 -4.719904437661170959e-02 1.786110806278884411e-03 2.643706202507019043e-01 -3.330274820327758789e-01 4.699903726577758789e-02 7.572691142559051514e-02 6.683848053216934204e-02 1.047672256827354431e-01 2.116925269365310669e-01 8.304677903652191162e-02 1.886311769485473633e-01 3.311488628387451172e-01 7.432710379362106323e-02 -6.265284121036529541e-02 -2.227131426334381104e-01 -5.509316921234130859e-02 5.657489970326423645e-02 3.363308608531951904e-01 -3.128794431686401367e-01 -2.136258780956268311e-01
-1.767846196889877319e-01 -1.243347451090812683e-01 1.295348256826400757e-01 5.157257616519927979e-02 -1.739434599876403809e-01 -3.563130274415016174e-02 1.900351047515869141e-02 6.452053319662809372e-03 -3.362435996532440186e-01 5.018671974539756775e-02 8.445309475064277649e-03 1.404283642768859863e-01 -8.002748340368270874e-02 6.798559427261352539e-02 1.521201580762863159e-01 -1.745367348194122314e-01 -3.302209973335266113e-01 -2.354286462068557739e-01 6.475760787725448608e-02 -1.445123255252838135e-01 1.705998331308364868e-01 -2.387195378541946411e-01 2.202298492193222046e-01 -7.471346855163574219e-02 -1.814996600151062012e-01 -1.534502953290939331e-01 1.279072370380163193e-02 -1.546660661697387695e-01 8.769093453884124756e-02 2.786470651626586914e-01 -3.783131539821624756e-01 -2.513302862644195557e-01
-1.815032213926315308e-01 1.242275908589363098e-01 2.059134691953659058e-01 -1.316366791725158691e-01 2.974359691143035889e-01 -1.642594933509826660e-01 5.947216227650642395e-02 2.068782448768615723e-01 -1.893375962972640991e-01 -1.129868254065513611e-02 -1.363164372742176056e-02 -3.768970072269439697e-02 5.945872887969017029e-02 -6.945881992578506470e-02 -1.590679734945297241e-01 5.857327580451965332e-02 7.854771614074707031e-02 -1.611565612256526947e-02 3.694541379809379578e-02 2.982642948627471924e-01 1.128514707088470459e-01 -2.812450826168060303e-01 3.706367611885070801e-01 1.593569107353687286e-02 4.596632346510887146e-02 -1.888334751129150391e-01 3.170123398303985596e-01 1.382647454738616943e-01 -9.483433514833450317e-02 2.987056970596313477e-01 -2.490720748901367188e-01 1.076014488935470581e-01
-1.658716350793838501e-01 2.453423738479614258e-01 7.650621235370635986e-02 -1.890558749437332153e-01 8.673847466707229614e-02 9.980300441384315491e-03 3.344368338584899902e-01 2.721532247960567474e-02 -2.610265910625457764e-01 4.203335568308830261e-02 -5.665210774168372154e-04 -7.713221758604049683e-02 -4.981431365013122559e-02 -1.000093966722488403e-01 -8.924911171197891235e-02 -2.060043960809707642e-01 -1.066363528370857239e-01 -3.171682655811309814e-01 1.892853528261184692e-01 3.984993323683738708e-02 -2.774413526058197021e-01 -2.180299907922744751e-01 3.407752215862274170e-01 1.869822442531585693e-01 2.213277220726013184e-01 5.006711930036544800e-02 1.329441070556640625e-01 -7.199891656637191772e-02 -2.036191523075103760e-01 1.458946615457534790e-01 2.601748332381248474e-02 -2.213374227285385132e-01
-1.092598289251327515e-01 -3.035308048129081726e-02 4.039273560047149658e-01 6.743749976158142090e-02 1.014328300952911377e-01 -1.952679753303527832e-01 1.470520049333572388e-01 -5.224017426371574402e-02 -4.171546399593353271e-01 -9.559777379035949707e-02 7.603288441896438599e-02 1.662676632404327393e-01 -1.008239686489105225e-01 4.147765785455703735e-02 -6.696103513240814209e-02 -3.627221286296844482e-01 9.089049696922302246e-02 -1.197353526949882507e-01 3.345882594585418701e-01 1.752604357898235321e-02 -1.340951323509216309e-01 -1.987502127885818481e-01 7.249160856008529663e-02 1.878288686275482178e-01 1.182471215724945068e-01 -9.070809930562973022e-02 5.894782394170761108e-02 1.980803608894348145e-01 7.280778139829635620e-02 5.585006251931190491e-02 -2.010131180286407471e-01 -1.884807795286178589e-01
-2.615529112517833710e-02 -7.568363100290298462e-02 3.323893845081329346e-01 2.817021012306213379e-01 1.194272469729185104e-02 -3.236279357224702835e-03 -2.074422501027584076e-02 2.517806589603424072e-01 -3.623585999011993408e-01 -1.044333428144454956e-01 -1.304520945996046066e-02 1.235143393278121948e-01 -3.947847709059715271e-02 3.500813990831375122e-02 -6.401112675666809082e-02 -2.839487977325916290e-02 -4.671327769756317139e-02 -2.082306332886219025e-02 1.332521587610244751e-01 9.866809844970703125e-02 1.268791556358337402e-01 7.727196812629699707e-02 1.993415951728820801e-01 1.801743917167186737e-02 -9.347454458475112915e-02 -1.415940225124359131e-01 1.885134875774383545e-01 -2.854282222688198090e-02 -3.166463375091552734e-01 1.945807337760925293e-01 -1.633305251598358154e-01 -5.022631883621215820e-01
1.827599257230758667e-01 6.490933708846569061e-03 1.466938946396112442e-02 -1.939430981874465942e-01 1.380116194486618042e-01 1.412989348173141479e-01 -1.516347974538803101e-01 6.122538447380065918e-02 -2.748896181583404541e-01 2.233797609806060791e-01 -2.895226776599884033e-01 8.413203060626983643e-02 -1.288576871156692505e-01 2.891986668109893799e-01 1.075762361288070679e-01 5.625839903950691223e-02 -7.297560572624206543e-02 -2.184062898159027100e-01 -5.756203085184097290e-02 -5.324847251176834106e-02 1.074772421270608902e-02 -1.241706088185310364e-01 4.904710352420806885e-01 -5.709847435355186462e-02 -4.936241731047630310e-02 -1.681738346815109253e-01 2.857925593852996826e-01 1.055696234107017517e-01 -7.585118710994720459e-02 1.705437004566192627e-01 -1.485756039619445801e-01 -1.806792467832565308e-01
-2.258533686399459839e-01 -9.392870962619781494e-02 3.087378144264221191e-01 -9.938324987888336182e-02 9.675607085227966309e-02 -2.165184356272220612e-02 2.429855316877365112e-01 1.332336962223052979e-01 -2.079751342535018921e-01 2.441972345113754272e-01 1.640677750110626221e-01 1.094617415219545364e-02 9.587872028350830078e-02 -1.457253545522689819e-01 1.916254125535488129e-02 -1.842941530048847198e-02 1.584528684616088867e-01 -2.431751228868961334e-02 -5.273685231804847717e-02 -4.670098423957824707e-02 9.217941015958786011e-02 -1.014488935470581055e-01 3.798588812351226807e-01 1.355491727590560913e-01 -1.443677991628646851e-01 1.388026922941207886e-01 -2.102753221988677979e-01 -2.055002897977828979e-01 -1.037836372852325439e-01 2.264082282781600952e-01 -4.038797616958618164e-01 -1.531915515661239624e-01
-2.162720449268817902e-02 9.933187067508697510e-02 2.955653332173824310e-02 -2.094352394342422485e-01 3.026813566684722900e-01 8.051098883152008057e-02 2.872269749641418457e-01 1.312834471464157104e-01 -4.042578488588333130e-02 -6.308899074792861938e-02 -6.159524619579315186e-02 2.889701724052429199e-01 2.612638771533966064e-01 -1.034770607948303223e-01 2.154400795698165894e-01 -1.756297796964645386e-01 1.198693960905075073e-01 -2.688662707805633545e-01 1.700852066278457642e-01 6.385761499404907227e-02 -1.028795763850212097e-01 -1.091101393103599548e-01 1.300377100706100464e-01 -8.063250780105590820e-02 4.214422777295112610e-02 -2.849625647068023682e-01 2.075396180152893066e-01 -7.662189006805419922e-02 -1.182404533028602600e-02 3.732019662857055664e-01 -6.076085194945335388e-02 -2.394937723875045776e-01
1.226400136947631836e-01 -2.738331817090511322e-02 1.365380287170410156e-01 1.554836332798004150e-01 -1.819542497396469116e-01 -1.361493617296218872e-01 5.852151289582252502e-02 6.921824067831039429e-02 -2.683326601982116699e-01 -6.316400319337844849e-02 -7.942236959934234619e-02 1.915392428636550903e-01 1.634674519300460815e-02 1.809478402137756348e-01 1.157007217407226562e-01 -2.547071278095245361e-01 -2.778837084770202637e-01 -2.075831294059753418e-01 1.570575386285781860e-01 -6.960500776767730713e-02 6.215349212288856506e-02 -2.188776135444641113e-01 2.354757487773895264e-01 -1.159219816327095032e-01 -1.815560311079025269e-01 -1.245348900556564331e-01 9.095257520675659180e-02 -1.854911744594573975e-01 -1.183324605226516724e-01 4.234306514263153076e-01 -1.660698354244232178e-01 -2.622356712818145752e-01
1.040793024003505707e-02 -3.178998082876205444e-02 6.081728264689445496e-02 -1.727756261825561523e-01 -2.296212315559387207e-01 -1.233215481042861938e-01 1.378631740808486938e-01 2.479878515005111694e-01 -2.452325075864791870e-01 -1.991464048624038696e-01 -1.856343075633049011e-02 -4.302676022052764893e-02 -1.547052413225173950e-01 -1.074830889701843262e-01 3.717961488291621208e-03 -2.994574606418609619e-01 -1.199179217219352722e-01 -1.725227236747741699e-01 8.651326596736907959e-02 3.654822707176208496e-02 -5.681941285729408264e-02 -8.112506568431854248e-02 3.656423687934875488e-01 6.321576982736587524e-02 1.379947066307067871e-01 1.367860939353704453e-02 2.620347738265991211e-01 -2.744933962821960449e-01 -9.634372591972351074e-02 3.046881556510925293e-01 2.136400192975997925e-01 -2.797516286373138428e-01
-1.822058483958244324e-02 8.128860592842102051e-02 7.295918464660644531e-02 1.945726424455642700e-01 -1.382348239421844482e-01 1.035266965627670288e-01 8.138589560985565186e-02 -4.366350546479225159e-02 -3.760773837566375732e-01 2.762234583497047424e-02 -6.747393310070037842e-02 5.718583986163139343e-02 -1.112912371754646301e-01 -1.149276178330183029e-02 9.633187204599380493e-02 -1.572483181953430176e-01 -2.866320312023162842e-01 -9.778708964586257935e-02 1.279267221689224243e-01 5.403249338269233704e-02 1.102571263909339905e-01 -3.304797112941741943e-01 2.539136111736297607e-01 4.998432099819183350e-02 -1.805657148361206055e-02 -1.121711879968643188e-01 2.045678198337554932e-01 -2.349684536457061768e-01 -1.094254329800605774e-01 3.386583328247070312e-01 -1.593782156705856323e-01 -3.919141590595245361e-01
-2.658772468566894531e-01 -7.484361529350280762e-02 2.281749099493026733e-01 -1.931505501270294189e-01 -4.545667022466659546e-02 1.399867385625839233e-01 -1.632221858017146587e-03 1.634148061275482178e-01 1.418576687574386597e-01 1.807286441326141357e-01 8.229181915521621704e-02 2.195753753185272217e-01 1.340398471802473068e-02 5.016195774078369141e-02 2.241743505001068115e-01 -1.632322520017623901e-01 1.467579454183578491e-01 -1.385615170001983643e-01 1.674799770116806030e-01 1.551803648471832275e-01 4.777467623353004456e-02 9.679082036018371582e-02 4.061748087406158447e-01 -3.614279208704829216e-03 1.063585132360458374e-01 -3.893854916095733643e-01 6.428985297679901123e-02 1.127808019518852234e-01 8.544798940420150757e-02 3.051124215126037598e-01 -1.095893532037734985e-01 -1.920945644378662109e-01
-1.849233806133270264e-01 5.611620144918560982e-04 6.796071678400039673e-02 -1.269398480653762817e-01 3.370747566223144531e-01 5.174102261662483215e-03 8.506374806165695190e-02 1.487778872251510620e-01 -2.522787451744079590e-01 1.002980954945087433e-02 1.667897216975688934e-02 -3.566572442650794983e-02 3.941436484456062317e-02 -1.991077512502670288e-01 -1.509964466094970703e-01 -1.033425778150558472e-01 2.030149996280670166e-01 1.122834160923957825e-02 1.826292462646961212e-02 1.287030130624771118e-01 1.935055851936340332e-01 -2.715265452861785889e-01 3.949803709983825684e-01 1.259615719318389893e-01 1.843148618936538696e-01 -2.411787807941436768e-01 1.536944061517715454e-01 1.675900965929031372e-01 -3.042834699153900146e-01 1.590045392513275146e-01 -2.328080385923385620e-01 6.983891129493713379e-02
-9.773520380258560181e-02 7.986044883728027344e-02 3.991249799728393555e-01 2.431480586528778076e-01 -5.956438183784484863e-02 -1.801994442939758301e-01 -7.952982932329177856e-02 1.259620636701583862e-01 -1.315130591392517090e-01 3.932881169021129608e-03 8.237462490797042847e-03 1.412341557443141937e-02 -1.914221495389938354e-01 5.523493746295571327e-04 1.945340037345886230e-01 -4.242414534091949463e-01 -1.671468615531921387e-01 4.659835994243621826e-02 -4.979739338159561157e-02 1.149142608046531677e-01 1.748661883175373077e-02 9.478780627250671387e-02 3.343998193740844727e-01 1.895723491907119751e-01 2.113183438777923584e-01 1.936795376241207123e-02 4.461213946342468262e-02 2.738362736999988556e-02 -5.935070663690567017e-02 3.770528733730316162e-01 -1.870164424180984497e-01 -6.409813463687896729e-02
3.142217919230461121e-02 -1.346893459558486938e-01 1.434909105300903320e-01 1.019173860549926758e-01 2.913242205977439880e-02 2.189095169305801392e-01 8.222784101963043213e-02 1.063016280531883240e-01 -3.703662753105163574e-01 1.027561798691749573e-01 -1.870095282793045044e-01 1.398323029279708862e-01 1.168439351022243500e-02 1.709537208080291748e-01 1.154494956135749817e-01 -2.916809618473052979e-01 -1.754579693078994751e-01 -5.232869833707809448e-02 -1.812646836042404175e-01 -2.710503041744232178e-01 -7.108855992555618286e-02 -3.272046744823455811e-01 2.851881384849548340e-01 2.636310458183288574e-01 -2.118106931447982788e-02 -3.626695647835731506e-02 2.414526045322418213e-01 2.237005680799484253e-01 1.338063925504684448e-01 1.123379766941070557e-01 6.012562662363052368e-02 -7.743299752473831177e-02
-1.141443103551864624e-01 4.793340712785720825e-02 1.894191056489944458e-01 1.706893742084503174e-01 1.860675066709518433e-01 1.387010049074888229e-02 1.282193660736083984e-01 -2.004505395889282227e-01 -3.479328453540802002e-01 1.066358536481857300e-01 1.065719798207283020e-01 9.767334163188934326e-02 3.465972468256950378e-02 2.650698646903038025e-02 6.663925200700759888e-02 4.011949151754379272e-02 1.816745102405548096e-01 -8.673160523176193237e-02 1.817826330661773682e-01 -5.695867538452148438e-02 1.461857110261917114e-01 -3.357839882373809814e-01 2.542666494846343994e-01 -2.440097033977508545e-01 1.355018913745880127e-01 -2.125418633222579956e-01 9.587281197309494019e-02 -5.995649471879005432e-02 -8.309714496135711670e-02 2.185086309909820557e-01 1.129731982946395874e-01 -4.336802661418914795e-01
-4.663906618952751160e-02 -3.005330823361873627e-02 4.747528731822967529e-01 -5.178971216082572937e-02 1.950295567512512207e-01 7.212455570697784424e-02 2.123866677284240723e-01 7.102534174919128418e-02 -4.219526425004005432e-02 5.403235554695129395e-02 1.272281855344772339e-01 8.410707116127014160e-02 1.955425739288330078e-02 -2.169340997934341431e-01 5.968913435935974121e-02 3.459960455074906349e-03 2.047491520643234253e-01 -1.657381057739257812e-01 1.410219259560108185e-02 8.206954598426818848e-02 9.190323203802108765e-02 -1.923779547214508057e-01 3.819562494754791260e-01 -2.147157490253448486e-02 -3.695131838321685791e-02 -3.397696018218994141e-01 -4.750928282737731934e-02 -1.636081933975219727e-02 -3.238686621189117432e-01 1.366144567728042603e-01 -2.002802342176437378e-01 -2.129469811916351318e-01
-1.080499589443206787e-01 -1.722878217697143555e-02 -2.328300382941961288e-03 -2.300442755222320557e-01 -1.088447719812393188e-01 -3.658024827018380165e-03 3.608780354261398315e-02 -2.033515274524688721e-01 -1.356674730777740479e-01 -7.707846909761428833e-02 1.992352753877639771e-01 1.426427215337753296e-01 1.227385476231575012e-01 -1.669391393661499023e-01 -1.804585307836532593e-01 -1.085101366043090820e-01 -7.361571490764617920e-02 -2.211689651012420654e-01 1.510562840849161148e-02 -1.488566026091575623e-02 1.037800088524818420e-01 -1.828232407569885254e-01 4.071326851844787598e-01 2.925372123718261719e-01 1.640991568565368652e-01 -2.834748029708862305e-01 3.571334853768348694e-02 -2.956491410732269287e-01 -1.402785256505012512e-02 2.760556340217590332e-01 1.691791042685508728e-02 -2.931749522686004639e-01
-1.870381087064743042e-01 6.280317902565002441e-02 3.711505234241485596e-01 3.095510415732860565e-02 -1.025338992476463318e-01 1.278154551982879639e-02 -1.072857230901718140e-01 1.101250723004341125e-01 -1.973073482513427734e-01 2.621225118637084961e-01 5.111271142959594727e-02 1.980641782283782959e-01 -5.276994407176971436e-02 3.867199644446372986e-02 2.981678210198879242e-02 -3.370493352413177490e-01 -1.520765125751495361e-01 -1.941300928592681885e-02 -5.879725515842437744e-02 2.713690996170043945e-01 -7.234032452106475830e-02 4.582205787301063538e-02 3.854440748691558838e-01 2.767041623592376709e-01 4.081054031848907471e-02 1.574619561433792114e-01 4.033274203538894653e-02 -8.429743349552154541e-03 -6.311690062284469604e-02 3.599976897239685059e-01 -1.506997048854827881e-01 -4.772692173719406128e-02
-5.347793176770210266e-02 -1.243164092302322388e-01 2.839855551719665527e-01 1.581639796495437622e-01 1.403184384107589722e-01 -1.853541731834411621e-01 1.265576332807540894e-01 5.442704260349273682e-02 -2.345296293497085571e-01 -1.319585740566253662e-01 1.849283874034881592e-01 4.007132351398468018e-02 -1.628282815217971802e-01 -6.892918795347213745e-02 -2.702914364635944366e-02 -3.110694885253906250e-01 1.206275746226310730e-01 -1.181116476655006409e-01 2.873339951038360596e-01 -1.278051286935806274e-01 -2.731727361679077148e-01 -2.721891701221466064e-01 1.403631567955017090e-01 6.019634008407592773e-02 3.000575006008148193e-01 -1.776213198900222778e-01 -5.384078621864318848e-02 1.900303959846496582e-01 7.165777496993541718e-03 2.026397287845611572e-01 -1.414715647697448730e-01 -2.118065953254699707e-01
-3.427039086818695068e-02 -3.260944187641143799e-01 1.394055932760238647e-01 -9.861959517002105713e-02 2.167389541864395142e-01 -4.287116974592208862e-02 3.717904090881347656e-01 6.989555060863494873e-02 -2.063662260770797729e-01 1.116731017827987671e-01 5.718086287379264832e-02 2.825188040733337402e-01 -1.113404706120491028e-01 -2.327191643416881561e-02 1.081437543034553528e-01 -2.738620638847351074e-01 -5.284506827592849731e-02 -1.438397765159606934e-01 -2.447461485862731934e-01 -2.097965031862258911e-01 1.793878078460693359e-01 -2.789364457130432129e-01 3.043187595903873444e-02 8.968215435743331909e-02 1.853711903095245361e-01 -8.003194630146026611e-02 1.137848049402236938e-01 3.135617673397064209e-01 1.209050044417381287e-01 1.085928902029991150e-01 -9.332645684480667114e-02 -1.072195637971162796e-02
-2.265460938215255737e-01 1.048024222254753113e-01 -2.589458413422107697e-02 -1.547213941812515259e-01 2.778050303459167480e-01 -4.776703193783760071e-02 3.560886681079864502e-01 1.595028787851333618e-01 -4.854039549827575684e-01 2.829685062170028687e-02 1.255208998918533325e-01 -5.859056487679481506e-03 2.089291252195835114e-02 3.128558024764060974e-02 -6.558106094598770142e-02 -1.461876928806304932e-01 -4.407161381095647812e-03 -1.891483068466186523e-01 -6.356282532215118408e-02 -5.134521424770355225e-02 -5.940383300185203552e-02 -1.249474361538887024e-01 1.889653652906417847e-01 1.782625466585159302e-01 2.298635989427566528e-01 3.206768538802862167e-03 1.891668885946273804e-01 -3.324383497238159180e-02 -2.244295924901962280e-01 3.384733945131301880e-02 9.088228642940521240e-02 -3.514001369476318359e-01
-1.501523107290267944e-01 5.602820962667465210e-02 8.983621746301651001e-02 7.967153936624526978e-02 2.344547659158706665e-01 6.625664979219436646e-02 -1.622371524572372437e-01 -8.411718159914016724e-02 -2.626533210277557373e-01 1.096468940377235413e-01 -1.019235849380493164e-01 3.550446033477783203e-01 -2.037206888198852539e-01 -1.352477371692657471e-01 1.703054159879684448e-01 -7.421519607305526733e-02 -9.430006891489028931e-02 -3.140269815921783447e-01 1.756573319435119629e-01 -2.967851459980010986e-01 -8.536436408758163452e-02 -9.887859225273132324e-02 2.988421916961669922e-01 1.505660451948642731e-02 -8.173281699419021606e-02 -1.261106729507446289e-01 2.278705090284347534e-01 -1.496661603450775146e-01 8.659503608942031860e-02 1.999693363904953003e-01 8.722349256277084351e-02 -2.652132809162139893e-01
-2.151763290166854858e-01 7.945556193590164185e-02 4.606454074382781982e-02 -8.762636780738830566e-02 1.204865202307701111e-01 -1.500392854213714600e-01 1.441926956176757812e-01 -7.421593368053436279e-02 -2.682237625122070312e-01 1.142365857958793640e-01 2.380578219890594482e-01 -1.561343073844909668e-01 -3.859597444534301758e-02 4.905254114419221878e-03 7.005736976861953735e-02 -2.015458941459655762e-01 -2.669504098594188690e-02 -1.626776158809661865e-01 4.065120220184326172e-01 -1.044805645942687988e-01 -5.414913967251777649e-02 -2.374148517847061157e-01 3.832422792911529541e-01 2.161869704723358154e-01 -2.231273800134658813e-03 -1.731304526329040527e-01 5.171657726168632507e-02 -7.969083264470100403e-03 -2.440987229347229004e-01 1.710732840001583099e-02 8.841623365879058838e-02 -3.232733905315399170e-01
1.381411217153072357e-02 -1.726609654724597931e-02 3.762335181236267090e-01 -8.329077064990997314e-02 4.559901356697082520e-01 -1.969295367598533630e-02 2.104043513536453247e-01 7.335164397954940796e-02 -7.613946497440338135e-02 2.557519823312759399e-02 -6.678361445665359497e-02 6.725154817104339600e-02 4.460680484771728516e-02 -2.941835224628448486e-01 2.855306677520275116e-02 -1.654877364635467529e-01 2.566242963075637817e-02 4.641547799110412598e-02 1.388933211565017700e-01 2.436132729053497314e-01 1.354206204414367676e-01 1.474124379456043243e-02 3.554999530315399170e-01 -7.412238419055938721e-02 1.658423990011215210e-01 -1.778257340192794800e-01 5.026224069297313690e-03 7.760986685752868652e-02 -1.519845277070999146e-01 2.682695090770721436e-01 -1.903158575296401978e-01 -1.803972572088241577e-01
-4.172459617257118225e-02 1.672197692096233368e-02 1.440076231956481934e-01 1.119103208184242249e-01 2.539397403597831726e-02 -2.417915612459182739e-01 3.042179346084594727e-02 2.854869961738586426e-01 -3.422211110591888428e-01 1.176108643412590027e-01 -8.736046403646469116e-02 1.133207231760025024e-01 1.928726732730865479e-01 -2.389480918645858765e-02 2.483062744140625000e-01 -1.470561772584915161e-01 -4.152141138911247253e-02 -3.917681798338890076e-02 -6.593926995992660522e-02 -9.527644515037536621e-02 8.341066539287567139e-03 2.468925202265381813e-03 3.068935871124267578e-01 2.859971523284912109e-01 1.052750572562217712e-01 1.957827247679233551e-02 -1.374329626560211182e-01 -8.920257911086082458e-03 2.026755660772323608e-01 3.750100433826446533e-01 -3.592472970485687256e-01 1.294893026351928711e-01
-3.136107325553894043e-01 -1.078969985246658325e-01 -8.380689471960067749e-02 4.472029581665992737e-02 1.289371401071548462e-01 1.311889737844467163e-01 2.121090590953826904e-01 -1.205421835184097290e-01 -1.949988454580307007e-01 -2.335405908524990082e-02 -1.566978730261325836e-02 7.792995870113372803e-02 1.493605524301528931e-01 1.843190491199493408e-01 4.007280338555574417e-03 2.074341289699077606e-02 3.572676703333854675e-02 -2.717900276184082031e-01 -2.622325904667377472e-02 2.787640988826751709e-01 2.065394520759582520e-01 -4.051494896411895752e-01 1.167985051870346069e-01 3.529803827404975891e-02 7.073846459388732910e-02 -5.486848577857017517e-02 6.562530994415283203e-02 4.194041490554809570e-01 5.420605093240737915e-02 3.073215186595916748e-01 5.959906801581382751e-02 -1.470250636339187622e-01
3.798921033740043640e-02 -8.285700529813766479e-02 2.009458094835281372e-01 -1.529229432344436646e-01 1.157100778073072433e-02 -2.035212367773056030e-01 -1.792225539684295654e-01 3.144719004631042480e-01 -1.313186585903167725e-01 7.265142351388931274e-02 1.469185352325439453e-01 -8.793878555297851562e-02 2.666531829163432121e-03 -1.203174740076065063e-01 3.481343388557434082e-01 -3.276267945766448975e-01 -1.187422573566436768e-01 -9.642515331506729126e-03 -8.538108319044113159e-02 9.741999953985214233e-02 -1.732059195637702942e-02 -1.308604031801223755e-01 1.980383098125457764e-01 3.286656737327575684e-02 2.425191551446914673e-01 2.887334488332271576e-02 -2.158585488796234131e-01 5.188386142253875732e-02 2.515532076358795166e-02 3.998541831970214844e-01 -2.715093195438385010e-01 -1.692066341638565063e-01
9.791759401559829712e-02 -8.341234177350997925e-02 2.569398283958435059e-01 -1.473939269781112671e-01 2.117227315902709961e-01 1.312490254640579224e-01 1.751406639814376831e-01 3.420383855700492859e-02 -2.746043503284454346e-01 -3.795461952686309814e-01 -7.906326651573181152e-02 5.023201927542686462e-02 -3.089528381824493408e-01 -1.002816408872604370e-01 1.312204450368881226e-01 -5.583664029836654663e-02 -1.507731825113296509e-01 -1.206511631608009338e-01 9.972646087408065796e-02 -1.159137636423110962e-01 -6.843417137861251831e-02 3.465316444635391235e-02 2.391444891691207886e-01 -1.126658287830650806e-03 1.610037684440612793e-01 3.081134753301739693e-03 -5.446774885058403015e-02 -2.128623723983764648e-01 -3.610160201787948608e-02 3.693819642066955566e-01 1.758183836936950684e-01 -2.848139405250549316e-01
2.478680573403835297e-03 -2.384891957044601440e-01 1.161695346236228943e-01 2.201060205698013306e-01 1.963389068841934204e-01 -2.576830238103866577e-02 -2.384340576827526093e-02 5.686166509985923767e-02 -3.731835186481475830e-01 1.363868415355682373e-01 -2.709549665451049805e-01 7.127624750137329102e-02 -2.657862305641174316e-01 4.664462804794311523e-02 9.602846950292587280e-02 -2.508060336112976074e-01 -2.382902801036834717e-01 -1.536717712879180908e-01 -2.147851511836051941e-02 -2.141030738130211830e-03 -8.905471116304397583e-02 -3.124966323375701904e-01 1.358236968517303467e-01 7.301331311464309692e-02 3.270848095417022705e-02 6.184538826346397400e-03 1.296044588088989258e-01 1.638381741940975189e-02 1.290938705205917358e-01 2.812622785568237305e-01 3.384565114974975586e-01 -1.346294879913330078e-01
-1.320166438817977905e-01 -1.270623505115509033e-01 1.854224354028701782e-01 1.292336583137512207e-01 2.378486096858978271e-01 -1.435318738222122192e-01 1.035408675670623779e-01 9.252962656319141388e-03 -2.621135413646697998e-01 -5.995818227529525757e-02 4.981031268835067749e-02 -3.915116190910339355e-02 -2.701751887798309326e-01 2.683347649872303009e-02 -3.384579438716173172e-03 -2.043624222278594971e-01 -8.881187438964843750e-02 -2.927311137318611145e-02 2.586641907691955566e-01 -5.025841668248176575e-02 -2.496770769357681274e-01 -3.647020161151885986e-01 2.226773202419281006e-01 2.056847363710403442e-01 1.807357221841812134e-01 -3.066887259483337402e-01 6.756711006164550781e-02 1.418558508157730103e-01 -9.458915330469608307e-03 4.443885013461112976e-02 -2.819414138793945312e-01 -1.928201615810394287e-01
2.367571294307708740e-01 -6.005459651350975037e-02 2.968296408653259277e-01 3.258588491007685661e-03 2.274253815412521362e-01 7.570147514343261719e-02 -5.793899670243263245e-02 1.612106114625930786e-01 -2.743830978870391846e-01 3.393979966640472412e-01 1.477914899587631226e-01 1.409276425838470459e-01 -1.950997672975063324e-02 -1.191231161355972290e-01 -1.606662273406982422e-01 -8.911747485399246216e-02 -7.023261487483978271e-02 9.899796545505523682e-02 -1.263046264648437500e-01 1.216074898838996887e-01 1.597307771444320679e-01 -3.947880268096923828e-01 2.979005277156829834e-01 1.433590948581695557e-01 1.190261542797088623e-01 -8.100179955363273621e-03 -1.640356630086898804e-01 2.325058430433273315e-01 1.267005056142807007e-01 1.335701346397399902e-01 -1.316730231046676636e-01 -4.839187115430831909e-02
1.529897935688495636e-02 -6.410301476716995239e-02 3.429551720619201660e-01 -6.018286198377609253e-02 -1.623239517211914062e-01 5.324527155607938766e-03 1.423124521970748901e-01 1.236342415213584900e-01 7.187210768461227417e-02 2.614979147911071777e-01 6.885164976119995117e-02 1.023224368691444397e-01 -2.011508941650390625e-01 1.222532391548156738e-01 8.689719438552856445e-02 -2.888686954975128174e-01 7.833297550678253174e-02 -4.459694400429725647e-02 -1.648588478565216064e-01 2.239107191562652588e-01 -7.045924663543701172e-02 -3.930182009935379028e-02 3.946761190891265869e-01 5.930079519748687744e-02 2.776190042495727539e-01 1.898338198661804199e-01 2.252113223075866699e-01 1.649231314659118652e-01 -2.808305323123931885e-01 1.974828094244003296e-01 -4.825875535607337952e-02 -1.219926923513412476e-01
-1.353558897972106934e-01 4.663759842514991760e-02 4.637638926506042480e-01 -2.426184117794036865e-01 2.182094752788543701e-01 -3.545438870787620544e-02 1.586120128631591797e-01 2.921400964260101318e-01 -1.798850297927856445e-01 -1.743123517371714115e-03 5.031286925077438354e-02 2.014814876019954681e-02 1.123824566602706909e-01 -1.670457869768142700e-01 2.249888628721237183e-01 -1.291785389184951782e-01 -9.765800833702087402e-02 -1.116719655692577362e-02 -4.787037323694676161e-04 8.391488343477249146e-02 1.891158670186996460e-01 -2.269589751958847046e-01 3.521438539028167725e-01 -9.672966599464416504e-02 1.327774301171302795e-02 4.480843897908926010e-03 -2.063248865306377411e-02 -9.432324767112731934e-02 -2.271082103252410889e-01 8.041589707136154175e-02 -2.978952527046203613e-01 -9.695681184530258179e-02
-5.714460089802742004e-02 -5.633444339036941528e-02 1.605007052421569824e-01 2.501930594444274902e-01 -2.272877655923366547e-02 1.698880642652511597e-01 -1.398878395557403564e-01 1.817471534013748169e-01 -1.889214366674423218e-01 -3.562748804688453674e-02 -1.379354298114776611e-01 9.123238176107406616e-02 -1.994580626487731934e-01 1.121053472161293030e-02 3.340909630060195923e-02 -1.441480815410614014e-01 2.519991435110569000e-02 -6.601610034704208374e-02 2.884821891784667969e-01 1.852448582649230957e-01 1.285866945981979370e-01 -1.538600921630859375e-01 3.351919651031494141e-01 -1.510790139436721802e-01 1.226985007524490356e-01 -1.861200779676437378e-01 1.496929675340652466e-01 -3.666932880878448486e-01 -2.077657729387283325e-01 3.140535354614257812e-01 -1.315735839307308197e-02 -2.250708639621734619e-01
-1.870140433311462402e-01 5.296818539500236511e-02 3.548789620399475098e-01 1.304807513952255249e-01 -6.517740339040756226e-02 6.656543165445327759e-02 -1.110072508454322815e-01 1.022696271538734436e-01 -1.805998831987380981e-01 2.369807064533233643e-01 5.345419794321060181e-02 1.852130591869354248e-01 -1.776999980211257935e-01 3.542302176356315613e-02 9.802156686782836914e-02 -4.243960082530975342e-01 -2.111078202724456787e-01 -5.829429626464843750e-02 -1.395343542098999023e-01 5.023253709077835083e-02 -5.045497417449951172e-02 3.078501485288143158e-02 2.326920032501220703e-01 2.785327732563018799e-01 8.848616480827331543e-02 1.597506254911422729e-01 3.184789419174194336e-02 1.456233263015747070e-01 2.155375294387340546e-02 3.112255036830902100e-01 -2.163859158754348755e-01 -1.854961216449737549e-01
-8.308691531419754028e-02 -8.441015332937240601e-02 3.137603402137756348e-01 -1.202777773141860962e-01 -1.850777119398117065e-01 -9.827793389558792114e-02 -7.343874871730804443e-02 1.762570813298225403e-02 -3.172040283679962158e-01 3.575350642204284668e-01 -6.187760271131992340e-03 1.909687966108322144e-01 9.292527288198471069e-02 9.288395941257476807e-02 7.859543710947036743e-02 -2.125052064657211304e-01 -1.237869039177894592e-01 -2.158427610993385315e-03 -2.468628250062465668e-02 1.486746519804000854e-01 -9.795020520687103271e-02 2.993691153824329376e-02 1.234230622649192810e-01 3.481479585170745850e-01 1.133496612310409546e-01 1.526435017585754395e-01 5.511168763041496277e-02 2.671751081943511963e-01 -2.248896956443786621e-01 3.728609979152679443e-01 -6.331836432218551636e-02 -2.715752832591533661e-02
-1.245794519782066345e-01 1.196816414594650269e-01 2.758714258670806885e-01 -1.427826136350631714e-01 3.394114971160888672e-01 7.317529059946537018e-03 1.820341646671295166e-01 1.758387982845306396e-01 -2.027748376131057739e-01 2.141367197036743164e-01 1.417043339461088181e-02 7.401423156261444092e-02 1.065544635057449341e-01 -3.020180761814117432e-01 8.113064803183078766e-03 -1.381244361400604248e-01 6.186444312334060669e-03 -1.681824401021003723e-02 8.428238332271575928e-02 6.718595325946807861e-02 2.630892992019653320e-01 -2.615621089935302734e-01 4.160600006580352783e-01 -1.173233464360237122e-01 3.227239474654197693e-02 1.701895706355571747e-02 7.414899021387100220e-02 -7.091628015041351318e-02 -2.432476878166198730e-01 1.293122172355651855e-01 -2.156580388545989990e-01 -9.640106558799743652e-02
-8.957026898860931396e-02 -7.115940097719430923e-03 2.528305947780609131e-01 -9.511563181877136230e-02 2.910145819187164307e-01 1.234318166971206665e-01 3.215195238590240479e-01 6.393057852983474731e-02 -1.653517633676528931e-01 1.756575703620910645e-02 -1.701404899358749390e-02 1.516912281513214111e-01 8.813469856977462769e-02 -2.721655964851379395e-01 -6.189189106225967407e-02 -1.110012903809547424e-01 9.801311045885086060e-02 3.815345838665962219e-02 1.385966837406158447e-01 3.728185892105102539e-01 7.025328278541564941e-02 -1.133679449558258057e-01 3.774598836898803711e-01 -6.404574215412139893e-02 1.999343931674957275e-01 -1.993649750947952271e-01 4.854733124375343323e-04 -1.362580340355634689e-02 -1.889950335025787354e-01 1.407316476106643677e-01 -6.300713866949081421e-02 -2.993244826793670654e-01
-5.453656241297721863e-02 4.229248687624931335e-02 1.345513015985488892e-01 1.528139710426330566e-01 -1.825799196958541870e-01 -9.330633282661437988e-02 8.965636044740676880e-02 -1.317853666841983795e-02 -3.670169115066528320e-01 -7.922262698411941528e-02 -3.555934876203536987e-02 5.234307050704956055e-02 -1.442550420761108398e-01 1.103555411100387573e-01 8.568049967288970947e-02 -1.686546653509140015e-01 -3.158127367496490479e-01 -6.383456289768218994e-02 3.056380525231361389e-02 1.582208275794982910e-01 6.827163696289062500e-02 -3.804543912410736084e-01 1.826885640621185303e-01 -2.047722041606903076e-02 -3.238241970539093018e-01 -5.054032430052757263e-02 5.771125853061676025e-02 -1.097552627325057983e-01 -1.284057796001434326e-01 4.000872671604156494e-01 -1.944096684455871582e-01 -1.991091966629028320e-01
-4.218890145421028137e-02 6.995280086994171143e-02 3.318502008914947510e-01 -2.241729348897933960e-01 -4.549505189061164856e-03 1.398151516914367676e-01 2.009833455085754395e-01 2.754531204700469971e-01 -1.110065206885337830e-01 1.321470886468887329e-01 7.970044016838073730e-02 1.917764544486999512e-01 -1.232096776366233826e-01 1.152266412973403931e-01 -8.095918595790863037e-02 -2.018081396818161011e-01 1.781580448150634766e-01 1.334734708070755005e-01 -1.983780562877655029e-01 1.985668689012527466e-01 1.631230711936950684e-01 -2.165155410766601562e-01 3.765617609024047852e-01 -7.545272260904312134e-02 2.233910411596298218e-01 1.756287738680839539e-02 8.342716842889785767e-02 1.296609938144683838e-01 -5.929044447839260101e-03 3.233979642391204834e-01 -1.429147422313690186e-01 -1.040502171963453293e-02
1.316414922475814819e-01 -2.719480730593204498e-02 -4.980364814400672913e-02 1.411141008138656616e-01 3.481146693229675293e-01 1.155104413628578186e-01 5.236749537289142609e-03 4.637905582785606384e-02 -3.306438326835632324e-01 2.491016387939453125e-01 -1.723433732986450195e-01 1.049368008971214294e-01 -2.487186342477798462e-01 -1.821051239967346191e-01 2.169283339753746986e-03 -2.610920965671539307e-01 -6.509797275066375732e-02 -1.218367069959640503e-01 1.099180579185485840e-01 -4.841065034270286560e-02 1.569725573062896729e-01 -1.802631318569183350e-01 4.449191968888044357e-03 2.821784280240535736e-02 -1.767429895699024200e-02 -1.509354729205369949e-02 1.674393266439437866e-01 7.404052466154098511e-02 2.346351295709609985e-01 4.559727907180786133e-01 1.104220598936080933e-01 -2.164945006370544434e-01
-1.511990278959274292e-01 -7.081931084394454956e-02 1.917923390865325928e-01 4.656326025724411011e-02 -5.453457310795783997e-02 8.708373457193374634e-02 1.338666677474975586e-01 2.723954617977142334e-01 6.420984864234924316e-03 2.338280677795410156e-01 5.397734418511390686e-02 2.690442204475402832e-01 -4.539232328534126282e-02 7.797901332378387451e-02 2.473727464675903320e-01 4.601190239191055298e-02 4.604065418243408203e-02 -2.038721442222595215e-01 1.912971436977386475e-01 3.018718063831329346e-01 8.141568303108215332e-02 -3.670226782560348511e-02 2.688179612159729004e-01 -4.245170857757329941e-03 1.291307061910629272e-01 -4.474315643310546875e-01 4.050638154149055481e-02 1.393950358033180237e-02 6.838303804397583008e-02 2.809594273567199707e-01 -4.773345217108726501e-02 -2.697549462318420410e-01
-2.315255254507064819e-02 -1.737481504678726196e-01 4.121645987033843994e-01 6.375084072351455688e-02 1.710329353809356689e-01 -2.311165072023868561e-02 2.576608359813690186e-01 1.363807618618011475e-01 -1.692857444286346436e-01 2.611442208290100098e-01 2.725609838962554932e-01 1.353016495704650879e-01 2.708711922168731689e-01 -1.660894602537155151e-01 1.386099755764007568e-01 -2.767542302608489990e-01 1.362467408180236816e-01 -1.579569578170776367e-01 -3.391154110431671143e-03 -8.823905885219573975e-02 -2.059455811977386475e-01 -1.702325977385044098e-02 2.653496563434600830e-01 -4.227896779775619507e-02 -6.645001471042633057e-02 -1.291439086198806763e-01 -7.142519205808639526e-02 -1.102677509188652039e-01 1.253207325935363770e-01 2.422361224889755249e-01 -3.059090115129947662e-02 -1.202405169606208801e-01
-1.511447131633758545e-02 7.139614969491958618e-02 2.386988997459411621e-01 -8.846042305231094360e-02 3.409218788146972656e-01 6.886927038431167603e-02 2.176352739334106445e-01 9.271302819252014160e-02 -6.511291861534118652e-02 2.106731832027435303e-01 -3.653657808899879456e-02 -1.046172827482223511e-01 6.897404044866561890e-02 -2.317472845315933228e-01 2.898020111024379730e-02 -7.938072085380554199e-02 1.108480617403984070e-01 -4.346053674817085266e-02 2.123671472072601318e-01 1.087215095758438110e-01 -4.428045824170112610e-03 -1.016525030136108398e-01 5.042051076889038086e-01 -2.468167245388031006e-02 1.502963602542877197e-01 -3.060389161109924316e-01 -1.097538322210311890e-01 7.019175216555595398e-03 -1.697874516248703003e-01 1.246504858136177063e-01 -1.478722840547561646e-01 -3.091528415679931641e-01
-5.530895665287971497e-02 -8.866373449563980103e-02 5.775751918554306030e-02 1.517492532730102539e-01 -1.881813853979110718e-01 -8.476846665143966675e-02 1.989304572343826294e-01 6.921367347240447998e-02 -1.767099201679229736e-01 3.887106478214263916e-02 3.861328959465026855e-02 1.098425909876823425e-01 7.175477594137191772e-02 1.366502940654754639e-01 1.246161833405494690e-01 -3.403041660785675049e-01 -2.797533273696899414e-01 -5.618970096111297607e-02 -1.423093397170305252e-02 -9.993809461593627930e-02 2.028336375951766968e-01 -3.305414617061614990e-01 1.816451847553253174e-01 -1.926505565643310547e-02 -1.266803443431854248e-01 1.043312484398484230e-03 4.500444978475570679e-02 -1.527668386697769165e-01 -1.039263606071472168e-01 4.438799321651458740e-01 -3.263691067695617676e-01 -2.077706158161163330e-01
1.398160755634307861e-01 -2.391751110553741455e-02 1.379659175872802734e-01 -9.208901226520538330e-02 -1.458492577075958252e-01 -9.600698202848434448e-02 -1.516608595848083496e-01 3.190603256225585938e-01 -2.487195283174514771e-01 1.478869467973709106e-01 1.028764098882675171e-01 2.958955615758895874e-02 -5.689094960689544678e-02 -2.775804139673709869e-02 7.124231010675430298e-02 -3.356926143169403076e-01 -2.159013450145721436e-01 -1.259697601199150085e-02 -5.485877394676208496e-02 1.878855228424072266e-01 -1.896491795778274536e-01 -2.577959746122360229e-02 2.898498177528381348e-01 1.539255976676940918e-01 3.858568891882896423e-02 -1.022997573018074036e-01 -3.779297322034835815e-02 -1.493674237281084061e-02 -1.068603806197643280e-02 4.310655295848846436e-01 -3.649974763393402100e-01 -1.339080780744552612e-01
-5.544947460293769836e-02 1.089726611971855164e-01 1.438463926315307617e-01 -2.455672621726989746e-01 -8.213296532630920410e-02 5.055323615670204163e-02 2.362591922283172607e-01 2.226794511079788208e-01 -9.059557318687438965e-02 -6.818733364343643188e-02 1.041167136281728745e-02 2.290215641260147095e-01 -7.715629041194915771e-02 -8.908600546419620514e-03 2.265529781579971313e-01 -3.840880393981933594e-01 7.502555102109909058e-02 -5.500262603163719177e-02 -2.248923033475875854e-01 1.676528006792068481e-01 1.096894368529319763e-01 -5.174206942319869995e-02 2.540867626667022705e-01 7.692811638116836548e-02 2.078217417001724243e-01 5.761528387665748596e-02 4.109474122524261475e-01 7.831396907567977905e-02 -1.093671247363090515e-01 3.325763344764709473e-01 4.584167152643203735e-03 -4.915295541286468506e-02
8.913738280534744263e-02 2.116090357303619385e-01 4.148129746317863464e-02 -1.391062587499618530e-01 1.030456945300102234e-01 -1.121399179100990295e-01 1.534880548715591431e-01 4.344897717237472534e-02 -3.994723260402679443e-01 2.541253715753555298e-02 2.000503689050674438e-01 -1.883410215377807617e-01 -8.303724229335784912e-02 -1.301526278257369995e-01 -1.304637044668197632e-01 -1.665655970573425293e-01 -2.305697649717330933e-02 -1.096169948577880859e-01 3.901763819158077240e-03 -6.515277922153472900e-02 -2.518162690103054047e-02 -6.867323815822601318e-02 1.911149322986602783e-01 2.587794959545135498e-01 3.899658843874931335e-02 -1.980839222669601440e-01 1.899066865444183350e-01 3.094849549233913422e-02 -2.033145576715469360e-01 1.269634813070297241e-01 1.318239420652389526e-01 -5.431249737739562988e-01
1.362718492746353149e-01 -3.218658640980720520e-02 1.730362176895141602e-01 1.365470886230468750e-01 -7.028627395629882812e-02 -2.842265963554382324e-01 -1.141900569200515747e-01 2.333677113056182861e-01 -3.821308314800262451e-01 1.582869440317153931e-01 -1.164992898702621460e-01 1.258917748928070068e-01 -5.476406961679458618e-02 -2.440244331955909729e-02 8.518887311220169067e-02 -3.002768754959106445e-01 5.134722962975502014e-02 -2.089700847864151001e-02 3.676722198724746704e-02 5.755753815174102783e-02 -1.191470548510551453e-01 -8.365745097398757935e-02 2.399754822254180908e-01 8.292959630489349365e-02 9.218575060367584229e-02 -2.166572064161300659e-01 -2.721289098262786865e-01 -8.761978149414062500e-02 -8.387681841850280762e-02 3.969706594944000244e-01 -2.378874719142913818e-01 1.590146869421005249e-01
-2.251524925231933594e-01 -4.221776872873306274e-02 3.241828083992004395e-01 6.396277248859405518e-02 3.973584473133087158e-01 -4.217027872800827026e-02 1.466658860445022583e-01 1.278904229402542114e-01 -2.599568367004394531e-01 7.475706189870834351e-02 6.631906144320964813e-03 1.670765504240989685e-02 -2.855637576431035995e-03 -1.715054214000701904e-01 6.368850171566009521e-02 -1.313832253217697144e-01 5.248604714870452881e-02 2.631751596927642822e-01 7.996919751167297363e-02 1.855950206518173218e-01 4.446312412619590759e-02 -3.017094731330871582e-01 3.529285266995429993e-02 5.741764977574348450e-02 -2.366244792938232422e-01 -6.880154460668563843e-02 1.403164714574813843e-01 2.720687091350555420e-01 -1.184895113110542297e-01 3.350982367992401123e-01 -1.491639018058776855e-01 5.612636357545852661e-02
-2.456232160329818726e-02 5.817958712577819824e-02 5.806998535990715027e-02 -1.276690214872360229e-01 -1.057616174221038818e-01 -2.504432499408721924e-01 1.317605376243591309e-01 3.452858030796051025e-01 7.434881478548049927e-02 -2.894779853522777557e-02 -3.899243101477622986e-02 1.550023704767227173e-01 -1.116625666618347168e-01 -7.904390990734100342e-02 2.640154957771301270e-01 -3.952631354331970215e-01 9.958214312791824341e-02 -2.143655121326446533e-01 1.155909597873687744e-01 4.735218733549118042e-02 3.218108089640736580e-03 -1.860670894384384155e-01 1.783176511526107788e-01 6.360530853271484375e-02 1.568586677312850952e-01 1.399247441440820694e-02 -1.344075612723827362e-02 2.517133764922618866e-02 -4.316476359963417053e-02 7.692515105009078979e-02 -1.885439828038215637e-02 -5.599883794784545898e-01
-3.027917817234992981e-02 -1.604515612125396729e-01 -6.985185295343399048e-02 -1.516887992620468140e-01 3.992897272109985352e-02 -1.686904579401016235e-02 5.721501260995864868e-02 1.625689119100570679e-02 -1.434620469808578491e-01 2.014492601156234741e-01 -5.257153138518333435e-02 8.962870389223098755e-02 8.164026588201522827e-02 -1.123435944318771362e-01 4.486885666847229004e-02 -7.250832021236419678e-02 2.445338666439056396e-01 -3.263292014598846436e-01 -3.556612432003021240e-01 -1.017982214689254761e-01 -8.408588171005249023e-02 -3.422836363315582275e-01 3.862546980381011963e-01 -2.683911239728331566e-03 -2.912212908267974854e-01 -6.148906052112579346e-02 -1.912515163421630859e-01 6.574212014675140381e-02 -7.325847446918487549e-02 3.132646679878234863e-01 1.462384909391403198e-01 -1.027853637933731079e-01
-1.401853188872337341e-02 -4.033829644322395325e-02 2.018833160400390625e-01 2.003864571452140808e-02 3.486981391906738281e-01 -1.689270325005054474e-02 3.299780189990997314e-01 2.216170877218246460e-01 -1.067389026284217834e-01 -2.070184051990509033e-02 -5.673259496688842773e-03 6.160125881433486938e-02 9.706851094961166382e-02 -2.329086214303970337e-01 3.680107370018959045e-02 -1.265162378549575806e-01 1.382805258035659790e-01 3.521528467535972595e-02 1.104177609086036682e-01 2.056744396686553955e-01 4.979571700096130371e-02 -1.440478563308715820e-01 4.633412957191467285e-01 -2.375841587781906128e-01 2.110465764999389648e-01 -1.529165655374526978e-01 -4.248354211449623108e-02 4.097878932952880859e-02 -1.105760708451271057e-01 9.238248318433761597e-02 -5.773321911692619324e-02 -3.402131497859954834e-01
-1.995701789855957031e-01 5.888893455266952515e-02 1.529086083173751831e-01 -2.701074257493019104e-02 -7.692675106227397919e-03 -1.940477788448333740e-01 2.492210716009140015e-01 1.439387053251266479e-01 -2.738233804702758789e-01 8.254044502973556519e-02 -2.086874283850193024e-02 -9.612061828374862671e-02 1.512275636196136475e-01 2.162008173763751984e-02 -1.388879418373107910e-01 -3.160575032234191895e-01 -1.577977389097213745e-01 -1.884453445672988892e-01 1.168402582406997681e-01 -3.255599737167358398e-02 1.484182383865118027e-02 -1.677812039852142334e-01 3.245560228824615479e-01 1.148819476366043091e-01 2.174755483865737915e-01 -1.088039204478263855e-01 1.982817947864532471e-01 -1.661588549613952637e-01 -2.547475993633270264e-01 2.297348827123641968e-01 2.120115458965301514e-01 -2.595253288745880127e-01
-8.495439589023590088e-02 5.585114285349845886e-02 2.345747202634811401e-01 2.206792980432510376e-01 1.677581965923309326e-01 -2.210720032453536987e-01 -6.597472354769706726e-03 -8.326683193445205688e-02 -3.679742515087127686e-01 1.412473171949386597e-01 1.436442434787750244e-01 9.358552843332290649e-02 -1.841512024402618408e-01 8.518815040588378906e-02 -1.390058919787406921e-02 -2.605340182781219482e-01 1.578397899866104126e-01 -1.762156486511230469e-01 2.130017429590225220e-01 -1.947353631258010864e-01 2.613020539283752441e-01 -3.362587392330169678e-01 1.099309995770454407e-01 2.109682410955429077e-01 -1.573664546012878418e-01 1.683564670383930206e-02 5.773642286658287048e-02 1.311236619949340820e-01 6.759250164031982422e-02 2.536100149154663086e-01 1.051203981041908264e-01 -7.244979590177536011e-02
-2.556121349334716797e-01 -7.685759663581848145e-02 2.874281406402587891e-01 -1.203679945319890976e-02 1.966292411088943481e-01 -9.542998671531677246e-02 2.921402156352996826e-01 -1.594316773116588593e-02 -2.918660938739776611e-01 -1.217396035790443420e-01 6.215323507785797119e-02 -1.028567925095558167e-01 -9.302130341529846191e-02 4.376018792390823364e-02 2.976878022309392691e-04 -3.584364950656890869e-01 1.023861207067966461e-02 -1.526474654674530029e-01 3.756150305271148682e-01 -4.884973168373107910e-02 -2.107033431529998779e-01 -2.415669709444046021e-01 1.764694154262542725e-01 1.168923452496528625e-01 1.562111675739288330e-01 -1.631335318088531494e-01 -2.501951996237039566e-03 1.313482522964477539e-01 -7.622367143630981445e-02 1.684856712818145752e-01 -1.553663760423660278e-01 -1.344913542270660400e-01
-2.102737128734588623e-02 5.477492511272430420e-02 1.223951354622840881e-01 1.066394448280334473e-01 -1.382828354835510254e-01 -3.440498188138008118e-02 2.757599949836730957e-01 1.542446855455636978e-02 -2.126635164022445679e-01 -8.254037052392959595e-02 8.025915175676345825e-02 1.428336948156356812e-01 7.695333566516637802e-03 1.309025585651397705e-01 -1.302766613662242889e-03 -1.842731684446334839e-01 -2.843880355358123779e-01 -1.781123280525207520e-01 3.277828916907310486e-02 -2.218909114599227905e-01 9.922691434621810913e-02 -3.453910052776336670e-01 3.164346814155578613e-01 6.562391668558120728e-02 -1.147471964359283447e-01 -1.029047146439552307e-01 2.219670712947845459e-01 -1.981928497552871704e-01 1.677463646046817303e-03 3.350236713886260986e-01 -2.987098991870880127e-01 -1.825286597013473511e-01
-1.133232414722442627e-01 2.506011128425598145e-01 3.698049187660217285e-01 -1.340058743953704834e-01 2.986619770526885986e-01 -1.685121655464172363e-01 9.022281318902969360e-02 6.832268834114074707e-02 -7.719815522432327271e-02 6.159480661153793335e-02 1.390860080718994141e-01 1.094645485281944275e-01 1.306065618991851807e-01 -1.052425354719161987e-01 -9.785051224753260612e-04 -2.095789015293121338e-01 8.345522731542587280e-02 1.069843620061874390e-01 -8.369907736778259277e-02 1.965726464986801147e-01 -6.474562734365463257e-02 -2.047464102506637573e-01 4.375456273555755615e-01 1.012429520487785339e-01 -1.828102618455886841e-01 8.639877289533615112e-02 -1.244980469346046448e-01 -1.768732257187366486e-02 1.176134571433067322e-01 3.181614279747009277e-01 -2.051478028297424316e-01 -1.981501094996929169e-02
-1.828690022230148315e-01 -7.951010763645172119e-02 3.403051793575286865e-01 -2.167136818170547485e-01 2.750628292560577393e-01 -1.514897588640451431e-02 1.224104762077331543e-01 2.554946839809417725e-01 -2.453026175498962402e-01 -1.059249974787235260e-02 -3.100102022290229797e-02 -7.888224720954895020e-02 9.979361295700073242e-02 -1.088403686881065369e-01 2.324400246143341064e-01 -1.204067841172218323e-01 -2.201781794428825378e-02 -9.606526233255863190e-03 1.061878632754087448e-02 7.438096404075622559e-02 2.172949761152267456e-01 -1.542791277170181274e-01 4.194263815879821777e-01 -4.790130257606506348e-02 5.794265121221542358e-02 -5.215827003121376038e-02 8.533121645450592041e-02 -1.938784271478652954e-01 -1.997888088226318359e-01 7.275775820016860962e-02 -3.610968887805938721e-01 3.886870667338371277e-02
5.555719509720802307e-02 -9.613978117704391479e-02 -1.968958526849746704e-01 -6.261797994375228882e-02 4.432871043682098389e-01 -2.208011746406555176e-01 6.428465247154235840e-02 -2.393657900393009186e-02 -2.629820108413696289e-01 4.033821448683738708e-02 5.908321589231491089e-02 -2.480785362422466278e-02 -6.793048977851867676e-02 9.511871635913848877e-02 8.218886703252792358e-02 1.390103343874216080e-02 3.387895412743091583e-03 -3.873540759086608887e-01 -9.379332885146141052e-03 2.256681397557258606e-02 1.607943773269653320e-01 -3.446418941020965576e-01 1.035597994923591614e-01 4.660283401608467102e-02 7.985904067754745483e-02 3.707247227430343628e-02 -4.140212386846542358e-02 3.783352300524711609e-02 1.709691621363162994e-02 4.386334717273712158e-01 2.197927385568618774e-01 -1.985880583524703979e-01
1.398105323314666748e-01 -1.867907643318176270e-01 6.189054995775222778e-02 1.319116950035095215e-01 -5.529730394482612610e-02 -1.345317903906106949e-02 1.453192383050918579e-01 -2.515873312950134277e-02 -2.270673215389251709e-01 -1.867150515317916870e-02 9.023956209421157837e-02 4.314988479018211365e-02 -5.491238832473754883e-02 1.709898263216018677e-01 2.100757658481597900e-01 -2.189462333917617798e-01 -2.400049865245819092e-01 -8.049409836530685425e-02 1.420982033014297485e-01 4.200451076030731201e-02 6.353309750556945801e-02 -2.823930084705352783e-01 1.358297467231750488e-01 -4.431118816137313843e-02 -1.570971012115478516e-01 -1.515682637691497803e-01 7.610210031270980835e-02 -3.122947514057159424e-01 -2.531908452510833740e-01 4.654582738876342773e-01 -2.314713448286056519e-01 -1.938161998987197876e-01
1.463896930217742920e-01 1.754052489995956421e-01 -6.606143712997436523e-02 -2.890998497605323792e-02 -1.291330605745315552e-01 -1.521386653184890747e-01 2.830387353897094727e-01 3.775157928466796875e-01 -2.235938757658004761e-01 -9.516622871160507202e-03 -1.238242313265800476e-01 5.442970618605613708e-02 -1.065354868769645691e-01 -1.017747446894645691e-01 -4.700234159827232361e-02 -4.301177561283111572e-01 9.783921390771865845e-02 -2.630456387996673584e-01 -9.003173559904098511e-02 7.782833278179168701e-02 1.247790232300758362e-01 -2.408621758222579956e-01 1.817300319671630859e-01 1.124381646513938904e-01 1.684821695089340210e-01 1.277629584074020386e-01 2.376018464565277100e-02 -1.122075319290161133e-01 -9.736198000609874725e-03 8.403536677360534668e-02 5.282691493630409241e-02 -3.505153954029083252e-01
-2.058884054422378540e-01 4.654452204704284668e-02 -1.209614947438240051e-01 5.847442895174026489e-02 3.778772056102752686e-02 -2.267730385065078735e-01 -1.221846789121627808e-01 9.639851748943328857e-02 -1.271489262580871582e-01 1.909090019762516022e-02 1.690219342708587646e-02 3.514465987682342529e-01 1.153344660997390747e-01 1.317491829395294189e-01 -3.382699489593505859e-01 -1.976011842489242554e-01 2.843237109482288361e-02 6.379929929971694946e-02 5.136350914835929871e-02 2.217786312103271484e-01 9.254212677478790283e-02 -3.189454674720764160e-01 4.379126429557800293e-01 1.515679359436035156e-01 1.659697443246841431e-01 -2.380786240100860596e-01 1.000910848379135132e-01 3.600960597395896912e-02 -1.365397274494171143e-01 1.371456682682037354e-01 -1.131944581866264343e-01 -9.117043018341064453e-02
1.847686469554901123e-01 -2.516315318644046783e-02 1.916415244340896606e-01 -1.689839661121368408e-01 -1.553124189376831055e-01 -2.137346267700195312e-01 -2.309908717870712280e-01 2.152091860771179199e-01 -3.176908195018768311e-01 5.641319602727890015e-02 -5.147314816713333130e-02 1.035261675715446472e-01 -4.134972020983695984e-02 -1.244504228234291077e-01 1.277525871992111206e-01 -3.043407201766967773e-01 -2.623741626739501953e-01 -1.183625236153602600e-01 -4.366257414221763611e-02 2.091512382030487061e-01 -1.040560230612754822e-01 -6.091640517115592957e-02 2.052213698625564575e-01 1.772561669349670410e-01 1.010257750749588013e-01 -6.013727560639381409e-02 -3.842658177018165588e-02 -1.324541568756103516e-01 6.083417683839797974e-02 3.901463449001312256e-01 -2.833669781684875488e-01 -3.493866696953773499e-02
5.093821510672569275e-02 9.063460677862167358e-02 3.053092062473297119e-01 -1.991754770278930664e-01 1.532639712095260620e-01 -3.813348012045025826e-03 2.560963332653045654e-01 2.098921686410903931e-01 -1.285895854234695435e-01 2.479173988103866577e-01 1.765120923519134521e-01 1.324044167995452881e-01 2.501491010189056396e-01 -5.152610316872596741e-02 8.324300497770309448e-02 -4.580381512641906738e-01 1.045542582869529724e-01 -7.129216939210891724e-02 -8.555262535810470581e-02 9.384401887655258179e-02 -2.597823552787303925e-02 -8.422948420047760010e-03 2.309769093990325928e-01 8.369269222021102905e-02 -1.185507625341415405e-01 9.548516571521759033e-02 -1.028961762785911560e-01 -2.081108540296554565e-01 -5.118215084075927734e-02 3.400738835334777832e-01 -9.647779166698455811e-02 -1.289572119712829590e-01
-1.256950050592422485e-01 -5.078719928860664368e-02 4.631187319755554199e-01 -3.678489848971366882e-02 2.584759593009948730e-01 -9.207957983016967773e-02 2.452354580163955688e-01 1.587918251752853394e-01 -1.179334744811058044e-01 2.156967669725418091e-01 1.278701275587081909e-01 1.129867732524871826e-01 1.539540886878967285e-01 -1.632747799158096313e-01 6.671808660030364990e-02 -3.453457951545715332e-01 1.742349863052368164e-01 -7.537872064858675003e-03 6.739608943462371826e-02 -2.161500789225101471e-02 -1.509731560945510864e-01 -1.154833287000656128e-02 2.722470760345458984e-01 7.431773096323013306e-02 1.552874036133289337e-02 -6.863547116518020630e-02 -1.177140995860099792e-01 -9.791130572557449341e-02 5.611199140548706055e-02 4.073270857334136963e-01 -7.781932502985000610e-02 3.575516166165471077e-03
-2.053174823522567749e-01 2.824810333549976349e-02 3.441457748413085938e-01 -1.154550239443778992e-01 1.651286631822586060e-01 -8.641357533633708954e-03 2.020677775144577026e-01 1.705289259552955627e-02 -2.599216699600219727e-01 3.101872205734252930e-01 2.662447988986968994e-01 5.184164643287658691e-02 2.388013154268264771e-02 -1.908675283193588257e-01 7.542249560356140137e-02 -8.229187130928039551e-02 1.756082102656364441e-02 -1.458728760480880737e-01 -6.153804808855056763e-02 -5.852260161191225052e-03 1.565139740705490112e-01 -1.624263226985931396e-01 4.188360571861267090e-01 1.164170354604721069e-01 -1.897472143173217773e-01 1.119831278920173645e-01 -1.821053028106689453e-01 -1.167972907423973083e-01 -8.604432642459869385e-02 1.260017901659011841e-01 -2.865710854530334473e-01 -6.317020207643508911e-02
-2.601041197776794434e-01 1.390645951032638550e-01 2.882497608661651611e-01 -2.913680374622344971e-01 1.772612035274505615e-01 -1.404215246438980103e-01 3.150728940963745117e-01 1.368283182382583618e-01 -2.689426541328430176e-01 1.832700818777084351e-01 1.305023878812789917e-01 -9.684974700212478638e-02 1.809558719396591187e-01 -1.078013181686401367e-01 -1.532086357474327087e-02 -1.297681778669357300e-01 3.042035503312945366e-03 -1.105946674942970276e-02 4.284714534878730774e-02 -2.838718332350254059e-02 -2.702032327651977539e-01 -6.705833971500396729e-02 3.048949241638183594e-01 1.035724207758903503e-01 6.584396213293075562e-02 -1.873289644718170166e-01 8.199664950370788574e-02 -3.292089677415788174e-04 -2.455074340105056763e-01 1.487944871187210083e-01 -1.985079050064086914e-01 -1.737329363822937012e-01
-1.218509897589683533e-01 -8.327305316925048828e-02 1.389754861593246460e-01 2.659954503178596497e-02 -1.077878400683403015e-01 -8.019192516803741455e-02 5.992057174444198608e-02 1.866187006235122681e-01 -4.343931004405021667e-02 -3.893591836094856262e-02 -1.483370214700698853e-01 9.243123978376388550e-02 -3.399438560009002686e-01 2.983683347702026367e-02 8.733037859201431274e-02 -1.934745311737060547e-01 -9.461775422096252441e-02 -1.219329461455345154e-01 2.320365458726882935e-01 -8.160234987735748291e-02 6.073486059904098511e-02 -1.048802584409713745e-01 9.933076798915863037e-02 -3.272623196244239807e-02 1.114000380039215088e-01 -8.277593553066253662e-02 3.209553360939025879e-01 -2.831755904480814934e-03 -2.374016493558883667e-01 5.379400253295898438e-01 7.739122956991195679e-03 -3.581081628799438477e-01
-4.140492975711822510e-01 2.454302608966827393e-01 5.068628862500190735e-02 1.384709924459457397e-01 -3.339216858148574829e-02 -3.285988420248031616e-02 2.121775597333908081e-01 -2.369978651404380798e-02 -1.572179645299911499e-01 -7.842011004686355591e-02 1.201441362500190735e-01 -1.670824140310287476e-01 -8.788926154375076294e-02 1.660012155771255493e-01 7.680705934762954712e-02 -1.222469657659530640e-01 -1.792517155408859253e-01 -3.065212965011596680e-01 1.395920813083648682e-01 6.552440673112869263e-02 -5.830473825335502625e-02 -4.649678468704223633e-01 2.413605153560638428e-01 -7.763688452541828156e-03 -5.191274359822273254e-02 3.885631635785102844e-02 1.440448462963104248e-01 -1.319352239370346069e-01 -9.315016865730285645e-02 2.294944524765014648e-01 -1.670784503221511841e-01 -1.003453880548477173e-01
-4.007705952972173691e-03 3.268294781446456909e-02 2.635242342948913574e-01 -3.043127954006195068e-01 7.674209028482437134e-02 9.483034163713455200e-02 2.914706766605377197e-01 2.718241512775421143e-01 -2.622399330139160156e-01 1.770172268152236938e-01 3.488648831844329834e-01 -6.041166558861732483e-02 7.009501010179519653e-02 -3.919434174895286560e-02 -1.841804236173629761e-01 -2.760205566883087158e-01 9.453187882900238037e-02 -1.312794983386993408e-01 -6.032296642661094666e-02 1.104767099022865295e-01 1.915415190160274506e-02 4.895312711596488953e-02 4.035944938659667969e-01 -3.677036729641258717e-04 9.979175403714179993e-03 2.503276988863945007e-02 -7.828373461961746216e-02 -1.252634227275848389e-01 -4.102102294564247131e-02 2.549333274364471436e-01 -8.525742590427398682e-02 -1.302452534437179565e-01
-1.060837060213088989e-01 3.462113440036773682e-02 8.952106535434722900e-02 1.803574860095977783e-01 2.885184884071350098e-01 -2.914473712444305420e-01 -2.662114053964614868e-02 1.244993582367897034e-01 -3.056589961051940918e-01 -1.133175492286682129e-01 1.260705441236495972e-01 2.256772071123123169e-01 4.400128126144409180e-02 -1.031028106808662415e-02 -1.858314126729965210e-01 -3.094511628150939941e-01 -3.180582448840141296e-02 -2.014544457197189331e-01 2.384345680475234985e-01 -1.560400128364562988e-01 2.260423898696899414e-01 -3.151585757732391357e-01 1.120590865612030029e-01 1.427675932645797729e-01 -4.940463602542877197e-02 7.940609939396381378e-03 -5.468989536166191101e-02 -3.003286011517047882e-02 -2.476868219673633575e-02 3.149425387382507324e-01 1.964582949876785278e-01 -7.895253598690032959e-02
-1.785428673028945923e-01 -8.033791184425354004e-02 2.178937047719955444e-01 -1.219382509589195251e-01 -9.552826732397079468e-02 -2.184746712446212769e-01 1.043170839548110962e-01 8.967397361993789673e-02 4.084463417530059814e-02 2.578806877136230469e-01 1.524569839239120483e-01 -4.309176281094551086e-02 1.739529073238372803e-01 -2.284620255231857300e-01 -1.552635580301284790e-01 -1.896446011960506439e-02 -8.557076752185821533e-02 -5.285612121224403381e-02 6.569662690162658691e-02 2.402520626783370972e-01 -1.418991535902023315e-01 -2.796057760715484619e-01 3.213391602039337158e-01 1.949295252561569214e-01 -5.640907585620880127e-02 -2.746991515159606934e-01 2.252671569585800171e-01 -1.729157716035842896e-01 -2.916382551193237305e-01 2.065249085426330566e-01 5.787971988320350647e-02 -1.458867192268371582e-01
5.790396407246589661e-02 7.030220003798604012e-04 1.306082457304000854e-01 -1.535187661647796631e-01 -1.108878105878829956e-01 -7.158407568931579590e-02 2.075644582509994507e-01 1.845962852239608765e-01 -1.474128961563110352e-01 5.140196904540061951e-02 -1.319192051887512207e-01 -2.277020514011383057e-01 -1.993969231843948364e-01 -5.402167886495590210e-02 2.000939249992370605e-01 -4.690603017807006836e-01 1.218857802450656891e-02 -3.392339944839477539e-01 -6.773796398192644119e-03 -1.716611981391906738e-01 -1.127550564706325531e-02 -1.898086518049240112e-01 1.957716047763824463e-01 -1.764726266264915466e-02 1.869123131036758423e-01 5.980229005217552185e-02 6.757675856351852417e-02 3.004809282720088959e-02 -2.005717307329177856e-01 -4.431433230638504028e-02 -7.928142696619033813e-02 -3.912673592567443848e-01
1.603165864944458008e-01 -1.600089482963085175e-02 1.718252003192901611e-01 -1.254843175411224365e-01 -1.862669549882411957e-02 -2.051735222339630127e-01 -2.090216726064682007e-01 3.245649933815002441e-01 -2.490885406732559204e-01 7.674966752529144287e-02 5.992648378014564514e-02 4.032611101865768433e-02 -6.726320832967758179e-02 -1.052639782428741455e-01 2.029372304677963257e-01 -2.925603985786437988e-01 -2.722177505493164062e-01 -1.496470719575881958e-02 -6.652967631816864014e-02 1.706393808126449585e-01 -1.144851371645927429e-01 -9.016079455614089966e-02 2.544184029102325439e-01 1.675249934196472168e-01 1.099692732095718384e-01 -5.891750380396842957e-02 2.969053760170936584e-02 -4.161095246672630310e-02 1.782830506563186646e-01 3.279274404048919678e-01 -3.281176388263702393e-01 -1.862911283969879150e-01
-2.445480972528457642e-01 1.498926877975463867e-01 -8.807575702667236328e-02 1.193449944257736206e-01 -7.422902621328830719e-03 -3.991067036986351013e-02 -5.558026582002639771e-02 -1.056571006774902344e-01 -1.315965801477432251e-01 9.275993704795837402e-02 -9.830600768327713013e-02 2.560502588748931885e-01 5.459154769778251648e-02 -5.087950453162193298e-02 -2.266454398632049561e-01 -4.361518099904060364e-02 4.985900223255157471e-02 1.711893267929553986e-02 2.258805334568023682e-01 1.058598980307579041e-01 1.289406567811965942e-01 -4.622408151626586914e-01 4.033213853836059570e-01 1.471032053232192993e-01 1.052505746483802795e-01 -1.540085673332214355e-01 -4.135211557149887085e-02 -4.982119426131248474e-02 6.456800270825624466e-03 3.597272932529449463e-01 -1.295898109674453735e-01 -2.345323115587234497e-01
4.973633214831352234e-02 3.000746108591556549e-02 9.552459418773651123e-02 -5.699635297060012817e-02 -1.630893498659133911e-01 -1.918087303638458252e-01 -1.100745424628257751e-01 3.167239427566528320e-01 -2.446617186069488525e-01 1.556626856327056885e-01 8.188468962907791138e-02 -1.383703947067260742e-02 1.075751241296529770e-02 -9.917255491018295288e-02 1.592065244913101196e-01 -3.893518745899200439e-01 -9.116986393928527832e-02 -5.695926025509834290e-02 4.369731247425079346e-02 1.353462785482406616e-01 -1.465541124343872070e-01 -5.498176440596580505e-02 2.189548015594482422e-01 1.212985664606094360e-01 2.410028725862503052e-01 -1.329901814460754395e-01 -4.247073456645011902e-02 -4.733276739716529846e-02 3.952693939208984375e-02 4.317732453346252441e-01 -3.666369318962097168e-01 -9.689086675643920898e-02
-1.995118567720055580e-03 -1.194525361061096191e-01 2.635707855224609375e-01 -1.341535300016403198e-01 3.300163447856903076e-01 8.689208328723907471e-02 3.492665886878967285e-01 2.563117146492004395e-01 -4.519324377179145813e-02 1.805337071418762207e-01 9.295129030942916870e-02 2.427574805915355682e-02 1.834624111652374268e-01 -6.152088940143585205e-02 2.336053252220153809e-01 -1.771992295980453491e-01 -6.703330576419830322e-02 -1.203353479504585266e-01 1.201670840382575989e-01 6.251894682645797729e-02 -1.920890063047409058e-01 -1.186948269605636597e-01 1.421772986650466919e-01 -2.248453795909881592e-01 -8.464684337377548218e-02 -1.894400119781494141e-01 9.207356721162796021e-03 -1.493138074874877930e-01 7.887639850378036499e-02 3.989193737506866455e-01 -1.216236352920532227e-01 -1.489173769950866699e-01
6.806350499391555786e-02 -1.204718202352523804e-01 1.126940622925758362e-01 1.816456578671932220e-02 2.695109248161315918e-01 2.032606601715087891e-01 -9.040869772434234619e-02 -5.474364012479782104e-02 -3.893046826124191284e-02 8.162736892700195312e-02 3.750889375805854797e-02 -4.968472570180892944e-02 -1.166243180632591248e-01 -1.159652173519134521e-01 1.749666333198547363e-01 -1.914197057485580444e-01 -3.181708976626396179e-03 -2.130419313907623291e-01 -1.488915085792541504e-01 1.982147991657257080e-01 2.794442884624004364e-02 -2.385441958904266357e-01 2.424973100423812866e-01 1.215782016515731812e-01 -2.658112049102783203e-01 -2.668461799621582031e-01 8.569233119487762451e-02 2.308450341224670410e-01 -4.410798549652099609e-01 3.081133663654327393e-01 -7.571952044963836670e-02 2.248049527406692505e-02
-1.929220110177993774e-01 -5.100679770112037659e-02 3.775599300861358643e-01 -1.923168301582336426e-01 1.765228658914566040e-01 4.342366755008697510e-02 2.600860297679901123e-01 2.236205190420150757e-01 -2.558627426624298096e-01 -2.358997426927089691e-02 1.907654255628585815e-01 4.522477462887763977e-02 9.161479026079177856e-02 -1.679854243993759155e-01 1.917544156312942505e-01 -1.422907318919897079e-02 -7.232769578695297241e-02 -5.939654540270566940e-03 -3.573333099484443665e-02 -5.843095947057008743e-03 2.914552986621856689e-01 -1.671958714723587036e-01 3.982731103897094727e-01 5.850530415773391724e-02 1.488521415740251541e-02 2.649771422147750854e-02 -6.667423993349075317e-03 -8.826346695423126221e-02 -1.578839570283889771e-01 -3.391848644241690636e-03 -3.523132801055908203e-01 -1.120582371950149536e-01
-1.608399003744125366e-01 -1.407313495874404907e-01 2.517704069614410400e-01 2.339406907558441162e-01 3.199211657047271729e-01 -2.153643071651458740e-01 1.302311569452285767e-01 1.841803640127182007e-02 -9.923991560935974121e-02 -1.125667169690132141e-01 2.810913324356079102e-01 -1.073712632060050964e-01 -1.935745775699615479e-02 -1.012867614626884460e-01 5.143097415566444397e-02 -2.794585376977920532e-02 5.473728105425834656e-02 -1.005716249346733093e-01 9.621372818946838379e-02 3.951804637908935547e-01 -4.098720848560333252e-02 -1.075100339949131012e-02 9.011489152908325195e-02 -7.774873822927474976e-02 -1.163744181394577026e-02 1.013154238462448120e-01 2.271546870470046997e-01 -2.119651585817337036e-01 5.443921312689781189e-02 2.917087078094482422e-01 -1.804111748933792114e-01 -3.478882908821105957e-01
-4.947882890701293945e-02 1.801635026931762695e-01 2.904208302497863770e-01 1.240121349692344666e-01 1.562725305557250977e-01 -2.049900740385055542e-01 1.459768712520599365e-01 3.457216173410415649e-02 -3.823185265064239502e-01 -2.782978117465972900e-01 -4.087210074067115784e-02 1.732775121927261353e-01 -1.182003319263458252e-01 -8.082304149866104126e-02 -2.864944338798522949e-01 -1.729755550622940063e-01 2.102389186620712280e-01 -1.337849646806716919e-01 1.937983185052871704e-01 6.793716549873352051e-02 -2.080520428717136383e-02 -2.991861701011657715e-01 2.613601088523864746e-01 4.940501600503921509e-02 -2.479838766157627106e-02 -1.568197757005691528e-01 1.540825814008712769e-01 3.187437728047370911e-02 -1.409489382058382034e-02 1.942199170589447021e-01 -5.941847711801528931e-02 -1.795122772455215454e-01
-7.372442632913589478e-02 2.227634936571121216e-02 3.430588543415069580e-01 6.286001950502395630e-02 -1.088952273130416870e-01 -9.777179360389709473e-02 -1.633655726909637451e-01 3.271962702274322510e-01 -9.940557926893234253e-02 5.520827695727348328e-02 2.708492800593376160e-02 1.238527595996856689e-01 -2.309166789054870605e-01 -2.712812088429927826e-02 1.999392658472061157e-01 -3.430853486061096191e-01 -3.729780390858650208e-02 -1.796596199274063110e-01 -6.122080609202384949e-02 1.664015799760818481e-01 -5.129252001643180847e-02 -4.864028841257095337e-02 3.379266262054443359e-01 2.044402062892913818e-01 5.826859921216964722e-02 2.022081762552261353e-01 4.681607242673635483e-03 -3.449733927845954895e-02 -1.087116599082946777e-01 2.958639562129974365e-01 -3.233824372291564941e-01 -3.165280073881149292e-02
1.495324075222015381e-01 1.665325015783309937e-01 2.721111774444580078e-01 -9.750043042004108429e-03 5.878334864974021912e-02 -4.530305862426757812e-01 2.675561904907226562e-01 1.575205326080322266e-01 -4.163683950901031494e-01 6.116954609751701355e-02 5.947677046060562134e-02 4.967873543500900269e-02 -4.263373836874961853e-02 -1.170490309596061707e-01 -1.439668685197830200e-01 -1.144047155976295471e-01 -1.035354062914848328e-01 -1.842456497251987457e-02 7.792412489652633667e-02 3.571714833378791809e-02 3.948587551712989807e-02 -6.283371150493621826e-02 3.261853456497192383e-01 5.626894906163215637e-02 1.687866747379302979e-01 4.207723587751388550e-02 -1.067840494215488434e-02 4.679610580205917358e-02 -2.614751756191253662e-01 1.170423179864883423e-01 -2.985945343971252441e-01 3.107860870659351349e-02
-1.911129355430603027e-01 -1.356740891933441162e-01 2.277567386627197266e-01 2.677817344665527344e-01 2.910499572753906250e-01 -1.590283960103988647e-01 6.144444644451141357e-02 5.025605484843254089e-02 -1.954059749841690063e-01 -3.640212863683700562e-02 7.711640000343322754e-02 -6.770811229944229126e-02 -1.979133635759353638e-01 2.456817217171192169e-02 -3.634127974510192871e-02 -3.072148263454437256e-01 8.477362990379333496e-02 -1.915840059518814087e-01 3.830244839191436768e-01 2.246443182229995728e-02 -1.497287005186080933e-01 -1.849456876516342163e-01 9.385750442743301392e-02 1.209106594324111938e-01 2.990776598453521729e-01 -1.624094843864440918e-01 -2.413483522832393646e-02 1.379482299089431763e-01 -8.662753552198410034e-02 1.441977769136428833e-01 -2.028973400592803955e-01 -2.088426202535629272e-01
-2.245545387268066406e-01 5.505667999386787415e-02 1.468079835176467896e-01 -2.651373445987701416e-01 4.565703123807907104e-02 -3.614865010604262352e-03 2.839465737342834473e-01 1.012935414910316467e-01 -5.038017630577087402e-01 -5.358413606882095337e-02 -2.328873984515666962e-02 -8.105397224426269531e-02 4.645523056387901306e-02 9.927082061767578125e-02 1.048794854432344437e-02 -2.101335525512695312e-01 4.464178904891014099e-02 -1.507297456264495850e-01 1.403202265501022339e-01 7.402125746011734009e-02 -2.397255599498748779e-01 -2.506811320781707764e-01 1.908609420061111450e-01 -4.871221259236335754e-02 1.269998252391815186e-01 5.754147842526435852e-02 2.216688245534896851e-01 -8.285886794328689575e-02 -3.362377285957336426e-01 1.742332279682159424e-01 1.052695214748382568e-01 -5.198685452342033386e-02
-7.266191393136978149e-02 -8.577530086040496826e-02 3.476357161998748779e-01 -7.402398437261581421e-02 9.634617716073989868e-02 -3.315644711256027222e-02 2.168145924806594849e-01 -2.534871995449066162e-01 -1.748528331518173218e-01 -1.483427882194519043e-01 -9.955542534589767456e-02 -5.232585594058036804e-02 5.539973080158233643e-02 1.815311163663864136e-01 5.953385308384895325e-02 -1.606980711221694946e-01 9.917991608381271362e-02 -1.508834660053253174e-01 5.556967109441757202e-02 7.878028601408004761e-02 2.104790359735488892e-01 -6.291065365076065063e-02 6.388450413942337036e-02 -1.185775846242904663e-01 -2.250853925943374634e-02 -1.064005345106124878e-01 8.717434853315353394e-02 3.844531476497650146e-01 3.396048769354820251e-02 4.145105183124542236e-01 -1.474127322435379028e-01 -3.722032308578491211e-01
3.433768451213836670e-02 -6.508585810661315918e-02 1.252154111862182617e-01 1.218788176774978638e-01 -1.758918464183807373e-01 -1.627506017684936523e-01 1.118279024958610535e-01 -3.038584813475608826e-02 -2.397361397743225098e-01 -5.709348246455192566e-02 -4.357273504137992859e-02 7.767245918512344360e-02 5.485118925571441650e-02 1.901282668113708496e-01 1.410092562437057495e-01 -1.457090675830841064e-01 -1.754904687404632568e-01 -1.880321800708770752e-01 1.084744259715080261e-01 -3.604014217853546143e-02 2.539800480008125305e-02 -3.791698813438415527e-01 1.827438324689865112e-01 3.837830945849418640e-02 -2.355522364377975464e-01 -1.445223391056060791e-01 -1.893493346869945526e-02 -2.381242811679840088e-01 -9.458538889884948730e-02 3.775346279144287109e-01 -3.859499990940093994e-01 -2.277917116880416870e-01
4.706038534641265869e-02 -1.097878292202949524e-01 4.876682534813880920e-02 2.046830952167510986e-01 1.263001710176467896e-01 2.612805664539337158e-01 8.780281245708465576e-02 1.415147632360458374e-01 -1.154825463891029358e-01 -1.139914914965629578e-01 -1.571465134620666504e-01 1.805059015750885010e-01 -2.676942385733127594e-02 6.853513419628143311e-02 7.176652550697326660e-02 -3.112236559391021729e-01 -2.398571819067001343e-01 -1.386873722076416016e-01 -8.066721260547637939e-02 -1.115073114633560181e-01 -9.493500739336013794e-02 -4.565196335315704346e-01 1.815024763345718384e-01 2.272153496742248535e-01 1.408572942018508911e-01 -2.996353618800640106e-02 1.758221536874771118e-01 2.831412255764007568e-01 7.996971905231475830e-02 2.813012897968292236e-01 5.850684642791748047e-02 -1.414297670125961304e-01
9.895061142742633820e-03 6.170466542243957520e-02 -5.939508229494094849e-02 -2.485358417034149170e-01 -1.143868491053581238e-01 -1.834187097847461700e-02 -1.680562831461429596e-02 3.020011186599731445e-01 1.975784823298454285e-02 5.663862079381942749e-02 -2.675763070583343506e-01 1.259329319000244141e-01 -2.404534816741943359e-02 -6.793835014104843140e-02 4.412913918495178223e-01 -2.142297923564910889e-01 5.828898400068283081e-02 -1.281372606754302979e-01 -3.307542204856872559e-02 1.177601814270019531e-01 7.027605921030044556e-02 -2.718171477317810059e-01 1.277775615453720093e-01 -5.802795663475990295e-02 1.315167546272277832e-01 -9.564509987831115723e-02 2.517334185540676117e-02 3.282488882541656494e-02 -2.779673039913177490e-01 3.500423729419708252e-01 -1.598494648933410645e-01 -3.197019398212432861e-01
-2.969127595424652100e-01 1.643387228250503540e-02 2.685235440731048584e-01 3.501412272453308105e-01 2.029140144586563110e-01 7.524696737527847290e-02 -1.152399405837059021e-01 2.668830156326293945e-01 -2.688332200050354004e-01 1.415359508246183395e-02 1.263524293899536133e-01 1.887422353029251099e-01 -1.422894001007080078e-01 -6.638985872268676758e-02 3.789225593209266663e-02 -1.122128665447235107e-01 2.861711382865905762e-01 -2.134306430816650391e-01 7.717303931713104248e-02 2.395775355398654938e-02 8.521624654531478882e-02 -2.398987412452697754e-01 9.376435726881027222e-02 5.807092040777206421e-02 2.094205617904663086e-01 -5.726281180977821350e-02 7.654113322496414185e-02 -1.386207044124603271e-01 -7.862361520528793335e-02 1.303905248641967773e-01 -4.479219391942024231e-02 -3.382761776447296143e-01
-1.563130170106887817e-01 -8.722673170268535614e-03 1.730114966630935669e-01 2.687464952468872070e-01 -1.825774163007736206e-01 -4.458667710423469543e-02 1.805648393929004669e-02 1.936764121055603027e-01 -1.406221538782119751e-01 7.658074051141738892e-02 -3.514906391501426697e-02 7.357154786586761475e-02 -7.331729680299758911e-02 -3.839532658457756042e-02 9.469632804393768311e-02 -2.580793499946594238e-01 7.731185108423233032e-02 2.577978000044822693e-02 2.127526849508285522e-01 1.998066753149032593e-01 1.017268076539039612e-01 -1.917628347873687744e-01 3.232646584510803223e-01 -9.067778289318084717e-02 1.269439351744949818e-03 -1.375753432512283325e-01 1.539254188537597656e-01 -3.215097188949584961e-01 -2.534187436103820801e-01 2.570971548557281494e-01 1.240116283297538757e-01 -3.769657909870147705e-01
2.560840360820293427e-02 -1.511906385421752930e-01 1.801189221441745758e-02 -2.147958725690841675e-01 -1.510743647813796997e-01 -1.930253952741622925e-01 1.066269725561141968e-01 -2.097479254007339478e-01 -1.160560995340347290e-01 -6.559411436319351196e-02 -9.498902410268783569e-02 4.287267848849296570e-02 8.044809103012084961e-02 -1.754720956087112427e-01 -1.339111924171447754e-01 -1.357077509164810181e-01 -1.217821147292852402e-02 -1.893737465143203735e-01 -9.745674207806587219e-03 4.360492341220378876e-03 -1.009332910180091858e-01 -3.264585137367248535e-01 3.553715944290161133e-01 3.639766275882720947e-01 8.962550014257431030e-02 -2.420806288719177246e-01 1.676917523145675659e-01 -1.343029588460922241e-01 -1.886915117502212524e-01 1.794090718030929565e-01 -6.601078808307647705e-02 -3.401997685432434082e-01
9.736541658639907837e-03 8.975813537836074829e-02 3.691677451133728027e-01 -6.493251770734786987e-02 2.830154895782470703e-01 1.164160743355751038e-01 3.854017332196235657e-02 1.136827319860458374e-01 -2.793241143226623535e-01 2.783351540565490723e-01 9.840198792517185211e-03 1.115154922008514404e-01 1.209053099155426025e-01 -2.690413594245910645e-01 -1.620780378580093384e-01 -2.951573133468627930e-01 2.870309054851531982e-01 -3.483932465314865112e-02 -2.190154232084751129e-02 -8.325967192649841309e-02 1.837312802672386169e-02 -1.022701337933540344e-01 2.893500626087188721e-01 -9.347543865442276001e-02 2.292472869157791138e-02 2.754481509327888489e-03 2.419823966920375824e-02 1.150143425911664963e-02 -2.242796272039413452e-01 3.493599593639373779e-01 -3.239386528730392456e-02 -7.713942974805831909e-02
5.361182242631912231e-02 -2.418009638786315918e-01 -3.731155022978782654e-02 8.758436888456344604e-02 3.364346325397491455e-01 -2.590855583548545837e-02 -3.789708763360977173e-02 1.143120080232620239e-01 -3.634257912635803223e-01 1.459347158670425415e-01 -1.749658286571502686e-01 2.081628441810607910e-01 -6.300920248031616211e-02 1.807432249188423157e-02 -8.448913693428039551e-02 -1.744928359985351562e-01 -1.617341041564941406e-01 -1.445265412330627441e-01 -5.678501725196838379e-02 -1.595270186662673950e-01 4.515249282121658325e-03 -6.989423930644989014e-02 1.727777123451232910e-01 1.356112360954284668e-01 1.155724525451660156e-01 8.040414191782474518e-03 5.618641898036003113e-02 1.166807115077972412e-01 1.462935358285903931e-01 4.118646681308746338e-01 3.173489272594451904e-01 -2.849982082843780518e-01
-1.220106109976768494e-01 -7.018619030714035034e-02 1.214024201035499573e-01 -2.901846170425415039e-01 4.945080727338790894e-02 9.857463091611862183e-02 1.312427669763565063e-01 1.848272383213043213e-01 -4.891973733901977539e-01 7.694283872842788696e-02 1.011059284210205078e-01 2.110362239181995392e-02 1.456585675477981567e-01 -5.384270846843719482e-02 3.438821807503700256e-02 -1.744708418846130371e-01 1.734171658754348755e-01 -1.339351832866668701e-01 1.373436301946640015e-01 2.388732135295867920e-01 1.153227537870407104e-01 -1.132455319166183472e-01 3.641310930252075195e-01 -6.454350799322128296e-02 2.544686943292617798e-02 4.508170858025550842e-02 -3.060006797313690186e-01 -1.695458292961120605e-01 -2.475967109203338623e-01 1.126276142895221710e-02 5.136464096722193062e-05 -1.809514611959457397e-01
-6.659324467182159424e-02 -2.810023725032806396e-02 1.667113900184631348e-01 1.428372859954833984e-01 -9.506869316101074219e-02 -2.469443827867507935e-01 7.211999595165252686e-02 1.799712032079696655e-01 -9.383821487426757812e-02 -4.363261908292770386e-02 9.639258496463298798e-03 1.142202243208885193e-01 -2.418976128101348877e-01 1.856301873922348022e-01 1.764716058969497681e-01 -2.525085806846618652e-01 -1.190989464521408081e-01 -2.613148689270019531e-01 2.462282180786132812e-01 -3.184235095977783203e-01 1.595092415809631348e-01 -1.095741912722587585e-01 2.495826929807662964e-01 -5.316776409745216370e-02 -3.441733494400978088e-02 -1.015824750065803528e-01 1.781824529170989990e-01 -2.349244616925716400e-02 -1.849292218685150146e-01 3.212984204292297363e-01 2.125231921672821045e-02 -3.138440847396850586e-01
4.818456247448921204e-02 -1.205929517745971680e-01 5.132654681801795959e-02 -4.889789968729019165e-03 3.077208399772644043e-01 -1.731516867876052856e-01 -5.937269330024719238e-02 -3.258131816983222961e-02 -2.147476077079772949e-01 6.181473727338016033e-04 -8.574417978525161743e-02 -2.422801554203033447e-01 1.783491671085357666e-01 8.925417810678482056e-02 4.869801551103591919e-02 -7.361880969256162643e-03 1.175613179802894592e-01 -3.575019836425781250e-01 -4.054504632949829102e-02 -7.923839241266250610e-02 2.542496025562286377e-01 -3.088939487934112549e-01 1.931016296148300171e-01 2.937018275260925293e-01 2.003427445888519287e-01 4.345643892884254456e-02 -5.748371034860610962e-02 2.288359776139259338e-02 -1.962704658508300781e-01 4.024257063865661621e-01 1.317769736051559448e-01 -1.467033755034208298e-03
-1.355935037136077881e-01 -1.045614331960678101e-01 1.432379484176635742e-01 -2.620464563369750977e-01 -6.793732941150665283e-02 -7.346558384597301483e-03 6.891058385372161865e-02 2.105219662189483643e-01 -7.665308564901351929e-02 3.684577345848083496e-02 8.508889377117156982e-02 1.256411969661712646e-01 2.359981238842010498e-01 -1.045321747660636902e-01 -1.662648916244506836e-01 3.861426562070846558e-02 1.297994107007980347e-01 1.100714281201362610e-01 1.710049510002136230e-01 2.790056355297565460e-02 1.549584865570068359e-01 -2.871018648147583008e-01 2.908604443073272705e-01 3.214142620563507080e-01 -1.532963365316390991e-01 -3.210167288780212402e-01 1.278645098209381104e-01 -3.682430088520050049e-02 -2.419912964105606079e-01 3.322041034698486328e-01 -1.051709428429603577e-02 -1.874133646488189697e-01
1.500134021043777466e-01 7.286595553159713745e-02 -4.401813820004463196e-02 1.368538886308670044e-01 -2.458253651857376099e-01 -7.784113287925720215e-02 4.288047552108764648e-02 -2.949187904596328735e-02 -9.970601648092269897e-02 -1.557031180709600449e-02 -3.617804124951362610e-02 8.388009667396545410e-02 -5.313334614038467407e-02 -1.323884353041648865e-02 2.243449389934539795e-01 -3.363213837146759033e-01 1.284189522266387939e-01 2.968405373394489288e-02 1.864516735076904297e-01 2.783727645874023438e-01 -3.693709522485733032e-02 -2.056151032447814941e-01 2.743549942970275879e-01 1.217040978372097015e-02 -6.415261328220367432e-02 -1.304021030664443970e-01 -6.208845414221286774e-03 -3.826429843902587891e-01 9.752599895000457764e-02 4.681127369403839111e-01 1.841701008379459381e-02 -2.282738387584686279e-01
6.468939036130905151e-02 -1.876303851604461670e-01 3.374657928943634033e-01 -1.017338410019874573e-01 -7.718352228403091431e-02 -1.218906119465827942e-01 1.052759364247322083e-01 9.702506661415100098e-02 -1.516592800617218018e-01 3.786490559577941895e-01 8.450742810964584351e-02 6.289289146661758423e-02 -2.292863577604293823e-01 -1.092986203730106354e-02 1.161075830459594727e-01 -1.035621687769889832e-01 9.778305143117904663e-02 1.251406371593475342e-01 -7.215835154056549072e-02 3.818638622760772705e-01 -4.939767718315124512e-02 -2.351348400115966797e-01 3.162477016448974609e-01 2.869063988327980042e-02 -2.393560260534286499e-01 1.451595574617385864e-01 4.378738254308700562e-02 1.643877029418945312e-01 2.234273254871368408e-01 1.877624243497848511e-01 7.919336110353469849e-02 -8.445660024881362915e-02
-1.084732264280319214e-01 -1.063124537467956543e-01 2.491403184831142426e-02 -1.355506926774978638e-01 -7.970689982175827026e-02 1.250456571578979492e-01 -1.902799308300018311e-01 2.248683944344520569e-02 -1.746555864810943604e-01 3.227927386760711670e-01 2.571468055248260498e-01 1.402022689580917358e-01 1.481494307518005371e-01 2.285448461771011353e-01 3.312997519969940186e-01 -3.497512042522430420e-01 -1.983169764280319214e-01 1.446509510278701782e-01 -8.287249132990837097e-03 1.442144066095352173e-01 -1.271673291921615601e-01 -1.177670583128929138e-01 1.892004907131195068e-01 7.027602940797805786e-02 1.285426318645477295e-01 -1.631605774164199829e-01 -6.351952254772186279e-02 1.133714988827705383e-01 8.719651401042938232e-02 3.686818480491638184e-01 -1.133745461702346802e-01 -6.461904197931289673e-02
-5.736404564231634140e-04 -1.560502797365188599e-01 9.292197227478027344e-02 -1.788458824157714844e-01 2.016358673572540283e-01 4.732821136713027954e-02 1.494675278663635254e-01 6.747502833604812622e-02 -3.894432187080383301e-01 -1.193467751145362854e-01 -1.345658116042613983e-02 7.885915786027908325e-02 6.528747268021106720e-03 3.228766471147537231e-02 2.049172222614288330e-01 2.651085853576660156e-01 2.360540926456451416e-01 -1.284302622079849243e-01 -2.647363245487213135e-01 2.045507356524467468e-02 -1.684227213263511658e-02 -1.332602500915527344e-01 3.789075314998626709e-01 -2.258063852787017822e-01 -1.383326500654220581e-01 -4.330613464117050171e-02 -2.509216428734362125e-04 1.064003072679042816e-02 -1.282003521919250488e-02 3.950660526752471924e-01 6.865513324737548828e-02 -2.053497284650802612e-01
-8.682636171579360962e-02 2.334319055080413818e-01 6.492699682712554932e-02 5.033263564109802246e-02 1.121081635355949402e-01 -1.634808629751205444e-01 1.715181395411491394e-02 -4.387782886624336243e-02 -3.401207029819488525e-01 -1.366190165281295776e-01 3.435106202960014343e-02 2.763755321502685547e-01 -2.267201691865921021e-01 1.548594683408737183e-01 -7.350987754762172699e-03 -1.474212855100631714e-01 1.117680668830871582e-01 -1.385835558176040649e-01 2.960262000560760498e-01 -1.530621349811553955e-01 1.908025294542312622e-01 -3.608767688274383545e-01 2.101152688264846802e-01 1.989826560020446777e-01 2.117420732975006104e-01 -7.790966331958770752e-02 9.627625346183776855e-02 -4.859850741922855377e-03 -2.178341448307037354e-01 2.614101767539978027e-01 -5.450092256069183350e-02 -9.238824248313903809e-02
6.944193691015243530e-02 5.018446128815412521e-03 2.100179642438888550e-01 -9.144584089517593384e-02 1.638123989105224609e-01 -8.273936808109283447e-02 1.529818177223205566e-01 1.516506671905517578e-01 -2.643079459667205811e-01 2.629388272762298584e-01 2.834223210811614990e-01 -2.603372372686862946e-02 -1.023688819259405136e-02 -1.701512187719345093e-02 6.620506197214126587e-02 -2.096818685531616211e-01 9.650290757417678833e-02 -2.781926393508911133e-01 2.381766960024833679e-02 2.249764204025268555e-01 2.319220602512359619e-01 -7.245306670665740967e-02 2.994981408119201660e-01 -6.281078606843948364e-02 1.072090491652488708e-01 1.182239800691604614e-01 -1.171734258532524109e-01 -3.690609633922576904e-01 -3.444483876228332520e-01 6.360920518636703491e-02 -6.692200154066085815e-02 -2.669738233089447021e-02
8.281610161066055298e-02 6.228267028927803040e-02 2.327930033206939697e-01 -2.750535868108272552e-02 4.138258844614028931e-02 -2.503119707107543945e-01 1.809780299663543701e-01 1.621036082506179810e-01 -4.992225021123886108e-02 3.087702691555023193e-01 1.545158177614212036e-01 1.365879625082015991e-01 6.838314980268478394e-02 3.231469988822937012e-01 9.149798005819320679e-02 -8.792180567979812622e-02 -9.788467735052108765e-02 7.798812538385391235e-02 -1.673496216535568237e-01 2.860954701900482178e-01 7.680787704885005951e-03 -1.514440923929214478e-01 1.675479114055633545e-01 -1.046872809529304504e-01 8.188272267580032349e-02 2.028915584087371826e-01 7.860592752695083618e-02 2.185063660144805908e-01 5.235346034169197083e-03 3.894456326961517334e-01 2.745824865996837616e-02 -3.218073546886444092e-01
2.636313736438751221e-01 9.935675561428070068e-02 -2.957656979560852051e-02 1.086122095584869385e-01 -3.696950897574424744e-02 -1.536069810390472412e-01 9.486491233110427856e-02 -2.754843607544898987e-02 -1.661860942840576172e-01 -2.545527555048465729e-02 -9.825329482555389404e-02 -9.278202429413795471e-03 8.609941601753234863e-02 2.502476274967193604e-01 2.000771164894104004e-01 -4.012652039527893066e-01 -1.693462394177913666e-02 -1.145373377948999405e-02 1.067793220281600952e-01 2.937433123588562012e-02 -2.424056641757488251e-02 -2.017020881175994873e-01 1.679819375276565552e-01 3.263177573680877686e-01 1.786586791276931763e-01 -3.856913447380065918e-01 1.700660139322280884e-01 -1.235404089093208313e-01 -2.043320089578628540e-01 1.833032071590423584e-01 7.415351271629333496e-02 -2.641609311103820801e-01
-1.888188719749450684e-01 1.306843385100364685e-02 4.325661361217498779e-01 -2.143899649381637573e-01 1.271698623895645142e-01 -1.492609549313783646e-02 3.229084983468055725e-02 9.138859808444976807e-02 -1.178239732980728149e-01 1.737451106309890747e-01 1.035877503454685211e-02 1.467546671628952026e-01 -1.516523659229278564e-01 4.901947453618049622e-02 1.876045167446136475e-01 -1.413453668355941772e-01 -4.428042471408843994e-02 -1.604015082120895386e-01 2.992546260356903076e-01 -2.286010608077049255e-02 1.817869544029235840e-01 -1.187863647937774658e-01 1.261305958032608032e-01 -4.282377287745475769e-02 1.973680406808853149e-01 -3.438913822174072266e-02 -3.272098675370216370e-02 4.138107299804687500e-01 1.844874769449234009e-01 1.970175951719284058e-01 -2.813627719879150391e-01 -1.090569496154785156e-01
-1.361882686614990234e-01 4.003817960619926453e-02 3.132913261651992798e-02 -1.333777606487274170e-01 2.502574324607849121e-01 2.046294510364532471e-01 -2.454173192381858826e-02 -1.069625020027160645e-01 -2.882683873176574707e-01 -3.320811688899993896e-02 -2.657455503940582275e-01 7.688488066196441650e-02 -9.509007632732391357e-02 -3.033811151981353760e-01 2.010791599750518799e-01 -1.392555087804794312e-01 -2.857709676027297974e-02 -2.799855470657348633e-01 1.565989404916763306e-01 2.388082146644592285e-01 1.945273019373416901e-03 2.706076949834823608e-02 1.187218576669692993e-01 1.622334271669387817e-01 2.650321125984191895e-01 -4.049184173345565796e-02 1.359716057777404785e-01 7.855544239282608032e-02 7.168681919574737549e-02 3.463917374610900879e-01 1.024082973599433899e-01 -2.980374097824096680e-01
-2.109008729457855225e-01 -2.444788366556167603e-01 1.470037549734115601e-01 1.476039439439773560e-01 -1.650716215372085571e-01 -1.625550538301467896e-01 1.865613013505935669e-01 7.072643935680389404e-02 -2.461582422256469727e-02 -5.695333704352378845e-02 -2.196190208196640015e-01 3.174058347940444946e-02 -2.419976145029067993e-01 -6.138542667031288147e-02 1.047346293926239014e-01 -2.127976156771183014e-02 1.525749713182449341e-01 -1.976118385791778564e-01 2.688027918338775635e-01 -1.612769439816474915e-02 1.004314869642257690e-01 -8.179620653390884399e-02 2.510263919830322266e-01 -2.104182727634906769e-02 -7.166030257940292358e-02 -1.203707903623580933e-01 1.597178876399993896e-01 -1.796526163816452026e-01 -1.971342563629150391e-01 4.235711097717285156e-01 -7.191782444715499878e-02 -3.407295942306518555e-01
-6.220900267362594604e-02 -5.550850927829742432e-02 -5.411430075764656067e-02 -2.017670311033725739e-02 3.863739371299743652e-01 -2.981772273778915405e-02 4.225310385227203369e-01 1.473480015993118286e-01 1.133247092366218567e-01 6.108352169394493103e-02 -9.740918874740600586e-02 -4.856007918715476990e-02 1.829369217157363892e-01 -3.046788647770881653e-02 6.865435093641281128e-02 -1.627859324216842651e-01 -2.357716904953122139e-03 -1.195009127259254456e-01 -3.572503803297877312e-03 1.860553622245788574e-01 -4.698193073272705078e-02 -2.798003852367401123e-01 2.106261551380157471e-01 -2.523913793265819550e-02 -5.251654610037803650e-02 -3.273388743400573730e-01 2.320228368043899536e-01 -2.516627907752990723e-01 -2.487143268808722496e-03 3.741137981414794922e-01 -4.909655824303627014e-02 -3.744234889745712280e-02
-2.026981711387634277e-01 -8.457017689943313599e-02 1.670649647712707520e-01 8.243558555841445923e-02 -2.267908006906509399e-01 -8.917789161205291748e-02 1.683883816003799438e-01 -5.493849888443946838e-02 -4.119068682193756104e-01 -2.236398160457611084e-01 2.780536562204360962e-02 9.402333945035934448e-02 6.698833405971527100e-02 1.468655318021774292e-01 2.904826216399669647e-02 -1.799992620944976807e-01 -2.586737275123596191e-01 -1.063705310225486755e-01 -6.150928512215614319e-02 -1.500093787908554077e-01 1.811897158622741699e-01 -2.872346937656402588e-01 2.454416602849960327e-01 7.651741057634353638e-02 -4.630871862173080444e-02 -5.445706844329833984e-02 -9.791725873947143555e-02 -1.353108733892440796e-01 -4.248987138271331787e-02 3.359016776084899902e-01 -2.878637611865997314e-01 -1.457684636116027832e-01
-4.820427671074867249e-02 9.265983104705810547e-02 4.317066073417663574e-02 6.853220611810684204e-02 2.197655141353607178e-01 -3.895901739597320557e-01 -1.588348597288131714e-01 -2.461344376206398010e-02 -2.353228479623794556e-01 1.809687167406082153e-02 9.224296547472476959e-03 1.983668506145477295e-01 -2.544673085212707520e-01 5.377502366900444031e-02 -1.139240413904190063e-01 -2.985694706439971924e-01 1.100591495633125305e-01 -7.759575545787811279e-02 1.507227718830108643e-01 -1.409080326557159424e-01 2.726924419403076172e-01 -3.765392899513244629e-01 3.087680637836456299e-01 1.958174109458923340e-01 -5.781007558107376099e-02 -3.954435139894485474e-02 9.191344142891466618e-04 4.763043019920587540e-03 -4.055953025817871094e-02 2.430308312177658081e-01 -3.199447318911552429e-02 -1.204916313290596008e-01
-2.254591137170791626e-01 -2.299408614635467529e-01 7.337404042482376099e-02 -3.036560490727424622e-02 -4.632817208766937256e-02 -1.190583556890487671e-01 3.470292314887046814e-02 2.983939945697784424e-01 -8.796086907386779785e-02 3.201850950717926025e-01 -8.810088783502578735e-02 2.193782180547714233e-01 6.023073941469192505e-02 7.982771098613739014e-02 4.220461845397949219e-01 -1.089415177702903748e-01 1.642382740974426270e-01 -1.919273138046264648e-01 1.052355170249938965e-01 1.261506378650665283e-01 2.612572014331817627e-01 -1.578041911125183105e-01 2.362731695175170898e-01 -1.147911511361598969e-02 1.969027519226074219e-01 -2.481873035430908203e-01 -1.407998893409967422e-02 -1.461988836526870728e-01 1.066802814602851868e-01 1.898211538791656494e-01 -4.587883595377206802e-03 -8.945807069540023804e-02
-1.039948761463165283e-01 -7.155513763427734375e-02 2.241508215665817261e-01 3.907058015465736389e-02 1.601829528808593750e-01 -2.045211046934127808e-01 1.044908687472343445e-01 1.487933285534381866e-02 -1.041792705655097961e-01 6.592722982168197632e-02 4.027661308646202087e-02 -4.250500351190567017e-02 -1.476805657148361206e-01 1.388339102268218994e-01 7.677833735942840576e-02 -8.317330479621887207e-02 7.653777487576007843e-03 -1.306055784225463867e-01 5.184891223907470703e-01 -2.049000561237335205e-02 3.210862353444099426e-02 -2.648842334747314453e-01 1.102603524923324585e-01 1.683145016431808472e-01 2.826982438564300537e-01 -2.519379854202270508e-01 6.298627704381942749e-02 9.748972207307815552e-02 3.522572293877601624e-02 2.044334709644317627e-01 -2.462569475173950195e-01 -3.500769734382629395e-01
-1.096381247043609619e-01 -1.667162589728832245e-02 1.463574022054672241e-01 4.705650359392166138e-02 2.964210808277130127e-01 -1.861757487058639526e-01 1.674974262714385986e-01 3.951572179794311523e-01 -3.464042395353317261e-02 -5.996800959110260010e-02 4.954824969172477722e-02 -3.266533464193344116e-02 -2.931842580437660217e-02 -2.953664585947990417e-02 -4.281010478734970093e-03 -3.506122902035713196e-02 9.182799607515335083e-02 -4.204605519771575928e-01 -3.791854903101921082e-02 1.326216161251068115e-01 -1.062254384160041809e-01 -2.998265027999877930e-01 3.355406522750854492e-01 -3.259198740124702454e-02 4.614159092307090759e-02 -1.817256063222885132e-01 2.994584739208221436e-01 -4.403530061244964600e-02 -2.856667637825012207e-01 -1.229809504002332687e-02 7.429005950689315796e-02 -1.136611998081207275e-01
-3.866193443536758423e-02 -2.554490268230438232e-01 1.097266972064971924e-01 -2.049126327037811279e-01 9.302683174610137939e-02 4.739655926823616028e-02 -1.662785559892654419e-01 8.960083872079849243e-02 -1.979728490114212036e-01 1.678947508335113525e-01 7.544998079538345337e-02 9.599313884973526001e-02 9.908350184559822083e-03 3.401666879653930664e-01 -1.570120751857757568e-01 -3.004180490970611572e-01 2.295693159103393555e-01 -2.665783762931823730e-01 1.387214958667755127e-01 1.884445101022720337e-01 1.002695411443710327e-01 -1.366293281316757202e-01 1.259833127260208130e-01 -1.117084473371505737e-01 -1.421933472156524658e-01 1.255342662334442139e-01 2.109116315841674805e-01 -6.712677329778671265e-02 2.381695061922073364e-01 2.241766154766082764e-01 -2.466527372598648071e-01 -1.768100708723068237e-01
-3.762869909405708313e-02 -2.687585353851318359e-01 -1.743890494108200073e-01 -8.719408512115478516e-02 9.430252946913242340e-03 -1.000805757939815521e-02 -8.655314892530441284e-02 3.697637841105461121e-02 -3.531886935234069824e-01 3.155291974544525146e-01 2.020318508148193359e-01 7.538920640945434570e-02 -2.764634788036346436e-02 1.200600415468215942e-01 1.178639531135559082e-01 -2.289599776268005371e-01 3.934215381741523743e-02 -3.816598653793334961e-02 -1.660334169864654541e-01 1.867249161005020142e-01 2.085796147584915161e-01 1.355659961700439453e-01 3.832943141460418701e-01 -3.166985511779785156e-02 -1.564567983150482178e-01 1.929507702589035034e-01 5.055618658661842346e-02 1.856732517480850220e-01 -2.445352673530578613e-01 2.505122721195220947e-01 6.403583288192749023e-02 -1.623688936233520508e-01
1.137536317110061646e-01 2.702781744301319122e-02 1.828719824552536011e-01 2.288507968187332153e-01 2.031162381172180176e-01 1.470796465873718262e-01 -9.575644880533218384e-02 1.228204220533370972e-01 -2.333533614873886108e-01 -3.329651430249214172e-02 1.437383294105529785e-01 1.360708940774202347e-02 1.034011691808700562e-02 -1.717177480459213257e-01 -2.521239407360553741e-02 -2.227224558591842651e-01 1.577021479606628418e-01 -1.808679848909378052e-01 2.240703552961349487e-01 -2.060959190130233765e-01 4.073799252510070801e-01 -8.791021257638931274e-02 3.244689404964447021e-01 2.389590144157409668e-01 -1.427498310804367065e-01 8.878124505281448364e-02 3.013091906905174255e-02 1.875892579555511475e-01 -1.322876662015914917e-01 2.018151134252548218e-01 -1.662998348474502563e-01 -1.433609426021575928e-01
-1.648488491773605347e-01 4.930789768695831299e-02 9.202629327774047852e-02 -8.143111318349838257e-02 3.228627443313598633e-01 -9.666759520769119263e-02 1.782440841197967529e-01 -3.149719163775444031e-02 -4.176925495266914368e-02 1.749164611101150513e-01 2.313572727143764496e-02 -4.616243764758110046e-02 -6.688475608825683594e-02 3.376909792423248291e-01 -1.968199759721755981e-01 -2.076728492975234985e-01 2.016083747148513794e-01 -3.191591203212738037e-01 7.511874660849571228e-03 1.593442261219024658e-01 -1.487326771020889282e-01 -2.319185882806777954e-01 1.030396148562431335e-01 -7.170547544956207275e-02 -8.376693725585937500e-02 1.999224126338958740e-01 2.685054838657379150e-01 1.318614929914474487e-01 -1.060158610343933105e-01 2.545273900032043457e-01 -2.220684438943862915e-01 -2.283322066068649292e-01
-7.168284058570861816e-02 -3.959560766816139221e-02 1.528397947549819946e-01 1.696195602416992188e-01 -1.879856437444686890e-01 -8.226267248392105103e-02 1.842138022184371948e-01 -7.298128306865692139e-02 -4.195122718811035156e-01 -1.545585691928863525e-01 2.757049351930618286e-02 1.700211763381958008e-01 -1.866026222705841064e-02 1.401275098323822021e-01 1.658748984336853027e-01 -2.547810673713684082e-01 -2.336487025022506714e-01 -2.485664784908294678e-01 -5.107780452817678452e-03 3.119996562600135803e-02 1.991471648216247559e-01 -2.359830886125564575e-01 6.414390355348587036e-02 -4.030255228281021118e-02 -6.751245260238647461e-02 8.119913935661315918e-02 1.473723677918314934e-03 -1.883824765682220459e-01 -4.020746052265167236e-02 3.593031167984008789e-01 -2.782913148403167725e-01 -2.111218273639678955e-01
-2.438338249921798706e-01 1.896563172340393066e-01 1.317710131406784058e-01 -3.188528418540954590e-01 1.599282473325729370e-01 -1.273712608963251114e-02 6.063139811158180237e-02 -5.888776108622550964e-02 -4.219590499997138977e-02 -4.703660961240530014e-03 3.206214401870965958e-03 -1.906330436468124390e-01 1.395372557453811169e-03 2.098934501409530640e-01 2.836253643035888672e-01 -1.502704173326492310e-01 1.254759281873703003e-01 -6.520476192235946655e-02 -1.937885023653507233e-02 2.797019779682159424e-01 1.727135181427001953e-01 -5.017616748809814453e-01 3.370622396469116211e-01 3.584128571674227715e-03 6.069214642047882080e-02 -1.874640397727489471e-02 1.225847750902175903e-01 -1.731755770742893219e-02 9.508845210075378418e-02 1.899371892213821411e-01 -9.518394619226455688e-02 7.934336550533771515e-03
-1.306622624397277832e-01 6.791543960571289062e-02 6.253238767385482788e-02 -5.102885141968727112e-02 6.557687651365995407e-03 -1.542169153690338135e-01 -1.345729082822799683e-01 -8.523282408714294434e-02 -4.702811241149902344e-01 -1.084595024585723877e-01 -1.036204323172569275e-01 -6.343861576169729233e-03 -5.885682068765163422e-03 -7.509531080722808838e-02 8.004819601774215698e-02 -3.958950936794281006e-02 9.343120455741882324e-02 1.307401359081268311e-01 6.487185508012771606e-02 -6.889006495475769043e-02 -9.645218402147293091e-02 -2.644537985324859619e-01 1.253114491701126099e-01 8.346900343894958496e-02 1.606823205947875977e-01 -7.161616533994674683e-02 -4.173518717288970947e-02 -4.532787203788757324e-02 -3.022907078266143799e-01 2.946109175682067871e-01 -1.852919310331344604e-01 -5.303848385810852051e-01
8.870319277048110962e-02 -1.417020708322525024e-01 9.343551844358444214e-02 1.860498934984207153e-01 -1.478492766618728638e-01 9.387636557221412659e-03 -7.799295336008071899e-02 5.166505277156829834e-02 -9.434987604618072510e-02 9.856375865638256073e-03 7.156092673540115356e-02 7.635655999183654785e-02 -8.742292225360870361e-02 1.241413280367851257e-01 1.249137222766876221e-01 -3.169330656528472900e-01 1.128509491682052612e-01 -5.424024537205696106e-02 3.498260676860809326e-02 2.160346508026123047e-01 -3.753067925572395325e-02 -2.495565265417098999e-01 2.339121550321578979e-01 1.270568091422319412e-02 4.757578298449516296e-02 -1.505618840456008911e-01 6.084582582116127014e-02 -5.120766758918762207e-01 -1.558630466461181641e-01 3.526454269886016846e-01 -1.144975721836090088e-01 -3.227990865707397461e-01
3.435979411005973816e-02 -2.155438531190156937e-03 3.366832435131072998e-02 1.554639637470245361e-01 -4.434109479188919067e-02 1.028536353260278702e-02 5.909022688865661621e-02 4.210059531033039093e-03 -2.965317666530609131e-01 -2.829453349113464355e-02 5.741271376609802246e-02 1.792679540812969208e-03 3.647667169570922852e-02 6.394470483064651489e-02 9.770349413156509399e-02 -2.249740809202194214e-01 -4.488680660724639893e-01 -1.328294277191162109e-01 1.415052264928817749e-01 4.090088605880737305e-02 2.270148396492004395e-01 -2.430171966552734375e-01 1.344596296548843384e-01 9.705051779747009277e-03 -1.804661899805068970e-01 -1.003896668553352356e-01 2.448172541335225105e-03 -1.809842735528945923e-01 -6.602657586336135864e-02 4.379360377788543701e-01 -2.586722075939178467e-01 -3.197894096374511719e-01
-8.793480694293975830e-02 1.948150545358657837e-01 3.453392535448074341e-02 -5.484490469098091125e-02 8.220256865024566650e-02 3.085620887577533722e-02 -1.448438167572021484e-01 3.956762850284576416e-01 -4.824636504054069519e-02 5.608603823930025101e-04 -2.377352267503738403e-01 9.116322547197341919e-02 -6.221172958612442017e-02 -1.150892674922943115e-01 2.118646726012229919e-02 -3.411558568477630615e-01 2.838928624987602234e-02 -1.055819243192672729e-01 1.242740079760551453e-01 3.428702428936958313e-02 1.765293926000595093e-01 -2.856267690658569336e-01 1.565643697977066040e-01 -4.607949405908584595e-02 1.647832542657852173e-01 1.119251102209091187e-01 -5.008398555219173431e-03 -8.728601038455963135e-02 -3.022566623985767365e-02 3.122794926166534424e-01 -3.633187115192413330e-01 -3.435766100883483887e-01
2.417476661503314972e-02 -2.034721970558166504e-01 9.508642554283142090e-02 -2.719923853874206543e-01 3.897941112518310547e-01 -1.647341623902320862e-02 9.775059670209884644e-02 -2.353244125843048096e-01 -7.113470137119293213e-02 4.780249670147895813e-03 -1.444412171840667725e-01 -4.095196723937988281e-03 -1.130147576332092285e-01 -4.570804070681333542e-03 1.458795964717864990e-01 -1.582983583211898804e-01 1.783684939146041870e-01 -2.642580270767211914e-01 -8.725930005311965942e-02 1.973169669508934021e-02 -2.965756952762603760e-01 -2.433681637048721313e-01 2.771626412868499756e-01 8.300624787807464600e-02 -1.507218331098556519e-01 -7.037155330181121826e-02 5.217497237026691437e-04 -7.697040587663650513e-02 9.526300244033336639e-03 2.377828359603881836e-01 2.227450311183929443e-01 -3.039212822914123535e-01
9.480122476816177368e-02 -1.273831576108932495e-01 3.340620100498199463e-01 -7.341713458299636841e-02 2.197860181331634521e-01 -1.812599301338195801e-01 1.262786984443664551e-01 3.130742609500885010e-01 3.004916012287139893e-02 2.070482671260833740e-01 1.070433184504508972e-01 1.562401056289672852e-01 -7.263597846031188965e-02 1.898748055100440979e-02 -2.150177210569381714e-01 -2.855880558490753174e-01 1.189925968647003174e-01 3.338280320167541504e-02 -2.366846054792404175e-02 7.950504869222640991e-02 1.584261208772659302e-01 -2.305223792791366577e-01 3.805472254753112793e-01 -3.213654085993766785e-02 -8.735347539186477661e-02 -1.227543950080871582e-01 -1.129683922044932842e-03 2.310190647840499878e-01 -4.194081574678421021e-02 3.150416910648345947e-01 -1.375008374452590942e-01 8.587540686130523682e-02
-4.021044820547103882e-02 -1.100085675716400146e-01 3.387457728385925293e-01 3.874690458178520203e-02 -1.068834885954856873e-01 -9.602089971303939819e-02 -7.365737110376358032e-02 -2.495927736163139343e-02 2.167258039116859436e-02 6.695885956287384033e-02 -5.530714616179466248e-02 1.616945266723632812e-01 -6.337133049964904785e-02 1.422643065452575684e-01 1.183294039219617844e-02 -1.995794624090194702e-01 2.278680726885795593e-02 -3.311160802841186523e-01 2.235015481710433960e-01 8.891025558114051819e-03 2.170390635728836060e-02 -2.080411761999130249e-01 1.423787027597427368e-01 -5.745570734143257141e-02 -2.301352620124816895e-01 1.232700608670711517e-02 2.939323484897613525e-01 3.086814880371093750e-01 1.716055124998092651e-01 2.744253873825073242e-01 -3.627604618668556213e-02 -4.202048778533935547e-01
4.598567262291908264e-03 -2.977122068405151367e-01 -2.413766533136367798e-01 -2.888614125549793243e-02 1.847521215677261353e-01 -1.066592559218406677e-01 1.390290260314941406e-01 9.357896447181701660e-02 -3.802786171436309814e-01 8.351780474185943604e-02 -5.208627879619598389e-02 -2.241577394306659698e-02 -2.191810905933380127e-01 1.088575869798660278e-01 1.490583457052707672e-02 -9.407551586627960205e-02 -1.478889733552932739e-01 -2.068392746150493622e-02 -6.728519499301910400e-02 1.509101875126361847e-02 -1.355177611112594604e-01 -1.200961768627166748e-01 2.873239815235137939e-01 1.090514138340950012e-01 1.277520358562469482e-01 -2.008198201656341553e-01 3.885927200317382812e-01 1.306978762149810791e-01 1.543949544429779053e-01 2.769071757793426514e-01 1.957843303680419922e-01 -1.923966258764266968e-01
-2.537960931658744812e-02 -8.461105078458786011e-02 4.085194766521453857e-01 1.688355058431625366e-01 2.136214524507522583e-01 -1.556489989161491394e-02 3.500210046768188477e-01 1.821603178977966309e-01 -6.218402087688446045e-02 1.170856505632400513e-01 2.746906578540802002e-01 6.626588851213455200e-02 2.476162165403366089e-01 -1.001871228218078613e-01 1.596647053956985474e-01 -3.406712412834167480e-01 4.324648529291152954e-02 -4.063395410776138306e-02 -7.235787063837051392e-02 2.817619219422340393e-02 -5.328991101123392582e-04 3.108193911612033844e-02 1.095512062311172485e-01 1.059587523341178894e-01 1.268352419137954712e-01 -7.012924551963806152e-02 -9.429337829351425171e-02 -2.588657736778259277e-01 -5.346911028027534485e-02 3.689762651920318604e-01 -3.671740740537643433e-02 -1.179069057106971741e-01
9.492630511522293091e-02 -3.301732242107391357e-02 1.212531477212905884e-01 -1.562937796115875244e-01 2.031546682119369507e-01 -1.755366623401641846e-01 1.021065637469291687e-01 2.363057732582092285e-01 -5.472133159637451172e-01 -1.750308573246002197e-01 -9.302771091461181641e-02 1.638111770153045654e-01 -2.169934511184692383e-01 1.349983066320419312e-01 -1.476913318037986755e-02 -1.125875636935234070e-01 1.733033508062362671e-01 1.387812197208404541e-01 -4.983752220869064331e-02 -1.279030442237854004e-01 -8.637709170579910278e-02 -3.307892382144927979e-01 2.694666683673858643e-01 -6.019462831318378448e-03 -2.148153185844421387e-01 3.292234987020492554e-02 -7.194097619503736496e-03 -7.826544344425201416e-03 -2.200939804315567017e-01 5.993955209851264954e-02 -4.120654240250587463e-02 -9.951695799827575684e-02
1.008729264140129089e-01 -8.605559170246124268e-02 9.108329564332962036e-02 -1.471367031335830688e-01 6.693591177463531494e-02 -1.442818194627761841e-01 -1.683373749256134033e-02 -4.870874807238578796e-03 -1.194480955600738525e-01 3.421399295330047607e-01 2.728097736835479736e-01 -8.610948175191879272e-02 -1.837911754846572876e-01 6.966639310121536255e-02 1.184758022427558899e-01 -1.020320728421211243e-01 -1.125821769237518311e-01 1.132552772760391235e-01 1.471732854843139648e-01 2.869107723236083984e-01 2.589649893343448639e-02 -2.748866975307464600e-01 9.768711030483245850e-02 -1.099720746278762817e-01 4.869278147816658020e-02 2.162066251039505005e-01 2.064704149961471558e-01 2.118434309959411621e-01 -5.971121042966842651e-02 5.134551525115966797e-01 -1.325420439243316650e-01 -4.335280880331993103e-02
-1.634052693843841553e-01 -1.534405909478664398e-02 1.496059000492095947e-01 5.680839344859123230e-02 3.158044517040252686e-01 -1.766555458307266235e-01 3.045389950275421143e-01 2.429822646081447601e-02 -2.052848041057586670e-01 -4.447584226727485657e-02 1.928243339061737061e-01 -9.143304824829101562e-02 -1.496840119361877441e-01 -2.733794972300529480e-02 2.388114854693412781e-02 -4.169321358203887939e-01 -9.130483865737915039e-02 -3.951995819807052612e-02 3.472717106342315674e-01 -2.395360358059406281e-02 -2.740580141544342041e-01 -2.313669919967651367e-01 1.061536222696304321e-01 1.124467104673385620e-01 1.614675968885421753e-01 -1.555815786123275757e-01 8.638857305049896240e-02 6.770016998052597046e-02 -1.028420105576515198e-01 1.204520016908645630e-01 -1.890307068824768066e-01 -1.708826273679733276e-01
1.255391910672187805e-02 5.655584391206502914e-03 2.113013565540313721e-01 8.514136075973510742e-02 -1.598096340894699097e-01 -1.716687530279159546e-01 -1.207267791032791138e-01 2.834404110908508301e-01 -4.872211813926696777e-01 8.592026680707931519e-02 -2.548852190375328064e-02 4.961188882589340210e-02 -3.465576469898223877e-02 -3.143781051039695740e-02 1.005466878414154053e-01 -3.526151776313781738e-01 4.037282988429069519e-02 -9.848430752754211426e-02 3.761790692806243896e-02 3.644087165594100952e-02 -1.409241259098052979e-01 -1.391550004482269287e-01 2.784341275691986084e-01 5.361283570528030396e-02 1.207064911723136902e-01 -9.142450988292694092e-02 -2.128755003213882446e-01 -1.629401892423629761e-01 1.243928223848342896e-01 2.645427286624908447e-01 -2.919832766056060791e-01 1.194808781147003174e-01
9.126918390393257141e-03 -3.380801901221275330e-02 1.845334172248840332e-01 -2.026067972183227539e-01 -8.149178326129913330e-02 6.541967391967773438e-02 1.902870386838912964e-01 3.506693243980407715e-01 8.052644133567810059e-02 -1.268154978752136230e-01 -9.696578234434127808e-02 -1.482326630502939224e-02 -3.066300181671977043e-03 -6.787527352571487427e-02 1.664294898509979248e-01 -3.700737655162811279e-01 -4.675115272402763367e-02 4.552762210369110107e-02 2.649942338466644287e-01 1.555766165256500244e-01 -1.331883966922760010e-01 -6.817737221717834473e-02 2.934496104717254639e-01 -2.422112524509429932e-01 8.454890549182891846e-02 -1.073661297559738159e-01 -2.162696570158004761e-01 3.651711344718933105e-02 8.200121670961380005e-02 3.131278455257415771e-01 -2.398453503847122192e-01 -2.391285598278045654e-01
1.001042276620864868e-01 -7.012265175580978394e-02 4.081805646419525146e-01 -1.452111601829528809e-01 2.224742919206619263e-01 -3.628757596015930176e-02 1.219147890806198120e-01 1.481128036975860596e-01 -1.322628557682037354e-01 3.012902438640594482e-01 2.000077962875366211e-01 -7.163111865520477295e-02 1.480903774499893188e-01 -5.341360718011856079e-02 1.769085065461695194e-04 -3.192470073699951172e-01 -4.506706073880195618e-02 5.302843451499938965e-02 -1.009926572442054749e-01 2.178986668586730957e-01 1.188388909213244915e-03 -1.390262097120285034e-01 1.934857815504074097e-01 7.802407443523406982e-02 2.119365334510803223e-01 1.094174459576606750e-01 1.611095368862152100e-01 2.765853106975555420e-01 1.188129857182502747e-01 3.609951436519622803e-01 1.158334687352180481e-02 -1.888255029916763306e-02
-2.516938149929046631e-01 -2.616008743643760681e-02 -6.603150628507137299e-03 1.814790517091751099e-01 2.405241727828979492e-01 5.594782531261444092e-02 7.305224239826202393e-02 -4.847335070371627808e-02 -3.854767978191375732e-01 7.816978543996810913e-02 2.896679099649190903e-03 3.188076615333557129e-02 -5.095135048031806946e-02 -4.322414286434650421e-03 1.153276786208152771e-01 -5.602096766233444214e-02 4.182600378990173340e-01 -6.645480543375015259e-02 7.002095878124237061e-02 -2.541123330593109131e-01 -3.890115767717361450e-02 6.978144403547048569e-03 1.696157455444335938e-01 -2.231300324201583862e-01 1.326597332954406738e-01 -4.088548198342323303e-02 -5.210663005709648132e-02 2.969760820269584656e-02 5.416925251483917236e-02 3.878629207611083984e-01 -1.130050122737884521e-01 -3.762667477130889893e-01
-1.334812641143798828e-01 6.816860288381576538e-02 1.781266182661056519e-01 2.870099544525146484e-01 1.366415023803710938e-01 8.585375547409057617e-02 -5.723608657717704773e-02 3.219341933727264404e-01 -3.665104210376739502e-01 -7.196499500423669815e-03 4.176909103989601135e-02 8.960631489753723145e-02 -1.690704748034477234e-02 -2.788420207798480988e-02 2.345080301165580750e-02 -4.764193668961524963e-02 3.585068881511688232e-01 -2.712701261043548584e-01 1.202700007706880569e-02 -1.965753883123397827e-01 3.038047254085540771e-02 -1.558256894350051880e-01 1.961530894041061401e-01 -9.753323346376419067e-02 2.146279662847518921e-01 -9.191632270812988281e-02 6.598492711782455444e-02 9.619726240634918213e-02 -1.381824463605880737e-01 2.265611290931701660e-01 -1.571627557277679443e-01 -3.241809606552124023e-01
-6.925733387470245361e-02 -6.931515038013458252e-02 2.028484642505645752e-01 -5.351073294878005981e-02 2.722120471298694611e-02 -1.885765194892883301e-01 9.716515988111495972e-02 2.946192026138305664e-01 -2.376387566328048706e-01 3.442483767867088318e-02 7.382477819919586182e-02 2.928569316864013672e-01 2.184407860040664673e-01 4.713795334100723267e-02 2.534065246582031250e-01 -7.754841446876525879e-02 1.069327890872955322e-01 -2.120835632085800171e-01 4.260188713669776917e-02 1.336464434862136841e-01 -1.614706707186996937e-03 5.976192280650138855e-02 2.395032048225402832e-01 2.051694989204406738e-01 1.328182965517044067e-01 1.768125891685485840e-01 -2.704259455204010010e-01 2.294810265302658081e-01 3.404802456498146057e-02 2.853253185749053955e-01 -3.286718726158142090e-01 -1.984200254082679749e-02
-1.512002646923065186e-01 2.243595197796821594e-02 2.277846634387969971e-01 -8.504873514175415039e-02 2.199132293462753296e-01 -1.279840469360351562e-01 1.897939294576644897e-01 2.446938902139663696e-01 -4.270936548709869385e-02 1.445500552654266357e-01 1.068160310387611389e-02 1.487982422113418579e-01 1.042917463928461075e-02 -1.901189833879470825e-01 -8.440554141998291016e-02 -3.333679437637329102e-01 -3.043212927877902985e-02 1.366947740316390991e-01 -1.122214570641517639e-01 1.201613992452621460e-01 6.180899217724800110e-02 -2.226225286722183228e-01 2.151052802801132202e-01 5.305027216672897339e-02 -1.426715310662984848e-02 -1.564706861972808838e-01 6.315152347087860107e-02 1.077280491590499878e-01 -3.528794050216674805e-01 4.510188996791839600e-01 -1.373003721237182617e-01 1.456296890974044800e-01
1.757896095514297485e-01 1.404109150171279907e-01 1.532278507947921753e-01 7.561794668436050415e-02 -1.374434530735015869e-01 -1.191252768039703369e-01 -2.953472547233104706e-02 1.880921572446823120e-01 -5.089896321296691895e-01 5.481436848640441895e-03 -5.003510043025016785e-02 2.190706320106983185e-02 4.426497966051101685e-02 9.140077978372573853e-02 1.300925612449645996e-01 -3.321837782859802246e-01 -9.333541244268417358e-02 -2.228459268808364868e-01 5.088156089186668396e-03 1.128276437520980835e-01 -7.283283025026321411e-02 7.060289382934570312e-03 1.669422984123229980e-01 1.994863897562026978e-02 5.941746756434440613e-02 -1.008760109543800354e-01 -2.026491165161132812e-01 -1.096113473176956177e-01 8.398092538118362427e-02 4.597580730915069580e-01 -1.524714529514312744e-01 1.948603838682174683e-01
-5.341066420078277588e-02 -1.979683339595794678e-01 -4.441228229552507401e-03 1.434526741504669189e-01 2.764085531234741211e-01 4.245429858565330505e-02 -4.030439630150794983e-02 -1.490917615592479706e-02 -3.438586890697479248e-01 1.201410815119743347e-01 -1.454803347587585449e-01 1.457604914903640747e-01 -2.465267032384872437e-01 -6.685477495193481445e-02 -9.525385499000549316e-02 -1.789650917053222656e-01 -3.245099186897277832e-01 -6.286497414112091064e-02 -7.553034275770187378e-02 -6.705751270055770874e-02 -1.725939474999904633e-02 -1.707057803869247437e-01 1.999845504760742188e-01 2.021029889583587646e-01 -4.165838658809661865e-02 -1.054272893816232681e-02 1.924477517604827881e-01 2.260937690734863281e-01 -1.377949491143226624e-02 4.213128983974456787e-01 1.528059244155883789e-01 -2.347192615270614624e-01
1.506195869296789169e-03 -1.177066490054130554e-01 6.318585947155952454e-03 2.250825762748718262e-01 -1.006905511021614075e-01 8.640358573757112026e-04 1.629555523395538330e-01 -1.266878470778465271e-02 -2.559787333011627197e-01 -4.717920720577239990e-02 -2.033593691885471344e-02 1.656652092933654785e-01 1.980549469590187073e-02 -1.466789692640304565e-01 1.855940967798233032e-01 -7.568704336881637573e-02 -1.979812383651733398e-01 -1.298707276582717896e-01 1.449987143278121948e-01 9.209977090358734131e-02 5.510901659727096558e-02 -3.129401803016662598e-01 1.583365350961685181e-01 1.780532486736774445e-02 -1.479903459548950195e-01 -2.288361191749572754e-01 -5.694697424769401550e-02 -3.871876001358032227e-01 -4.416863247752189636e-02 4.967000782489776611e-01 -1.388185918331146240e-01 -1.833399534225463867e-01
-1.474198997020721436e-01 -2.705178968608379364e-02 3.821637853980064392e-02 6.932936608791351318e-02 2.645855545997619629e-01 -1.947841644287109375e-01 2.147797197103500366e-01 -2.072597593069076538e-01 -9.988053888082504272e-02 9.260383993387222290e-02 -1.471494585275650024e-01 7.516542077064514160e-02 -2.085337489843368530e-01 -6.134651973843574524e-02 8.597999066114425659e-02 -2.263862639665603638e-02 1.936351805925369263e-01 -6.856904178857803345e-02 -1.753146387636661530e-02 4.041868150234222412e-01 -1.088642049580812454e-02 -9.088920801877975464e-02 1.676132977008819580e-01 -2.609267085790634155e-02 -7.186579704284667969e-02 -1.684771627187728882e-01 -5.846762284636497498e-02 -4.719726741313934326e-02 -4.880410432815551758e-02 3.406906723976135254e-01 -3.820981383323669434e-01 -3.557452857494354248e-01
-2.042813003063201904e-01 5.642996728420257568e-02 -3.031407110393047333e-02 -2.092902809381484985e-01 1.569049060344696045e-01 1.388921141624450684e-01 4.382931813597679138e-02 -1.331701576709747314e-01 -9.340245276689529419e-02 -2.736790478229522705e-02 -2.340365201234817505e-01 2.899094521999359131e-01 -8.086140453815460205e-02 -1.235332489013671875e-01 2.865038998425006866e-02 -1.739227399230003357e-02 -1.516873687505722046e-01 -3.634384572505950928e-01 1.972751170396804810e-01 2.902792990207672119e-01 -7.771566510200500488e-02 -1.793961375951766968e-01 4.508547857403755188e-02 1.223797947168350220e-01 1.899353414773941040e-01 -1.002545580267906189e-01 -1.105294525623321533e-01 -1.409473479725420475e-03 1.782216727733612061e-01 3.481940031051635742e-01 -1.492836922407150269e-01 -3.293035924434661865e-01
-2.560428977012634277e-01 -4.355482757091522217e-02 3.565976619720458984e-01 -2.678058445453643799e-01 1.382977049797773361e-02 -5.539286881685256958e-02 5.721207242459058762e-03 2.674280405044555664e-01 6.020921096205711365e-02 1.586917787790298462e-01 6.596074253320693970e-02 -7.515846192836761475e-02 -1.037181466817855835e-01 4.239483177661895752e-02 2.566865980625152588e-01 -1.091502681374549866e-01 1.849588453769683838e-01 -5.870107561349868774e-02 1.592431366443634033e-01 1.798134893178939819e-01 8.524064719676971436e-02 -2.321403771638870239e-01 2.078445106744766235e-01 7.269250601530075073e-02 2.655480504035949707e-01 1.018655076622962952e-01 6.802120804786682129e-02 2.181099206209182739e-01 1.794764399528503418e-01 2.642816305160522461e-01 -2.482169419527053833e-01 -1.671635657548904419e-01
-9.561249613761901855e-02 1.565577238798141479e-01 3.170825839042663574e-01 1.357378810644149780e-01 1.632023900747299194e-01 1.952141821384429932e-01 1.309239417314529419e-01 1.106563359498977661e-01 -3.359764516353607178e-01 3.063125908374786377e-02 1.295138746500015259e-01 1.733850538730621338e-01 5.811505764722824097e-02 -4.617019090801477432e-03 2.829495072364807129e-01 -7.235240936279296875e-02 3.059246540069580078e-01 -6.206472963094711304e-02 -4.383775219321250916e-02 -2.270072102546691895e-01 3.182604536414146423e-02 -1.464212089776992798e-01 6.842972338199615479e-02 -1.423009634017944336e-01 -3.964025154709815979e-02 -1.607907377183437347e-02 -2.668810188770294189e-01 -8.349317312240600586e-02 -1.914776712656021118e-01 4.013338088989257812e-01 1.092269551008939743e-02 -1.665684133768081665e-01
-6.313231587409973145e-02 3.862678259611129761e-02 2.112406045198440552e-01 5.623060092329978943e-02 -6.442955136299133301e-02 -4.209389910101890564e-02 7.117744535207748413e-02 -1.249563880264759064e-02 -5.201456695795059204e-02 1.467607468366622925e-01 5.503924936056137085e-02 2.417146563529968262e-01 1.195020675659179688e-01 9.780009835958480835e-02 -4.510501772165298462e-02 -1.288006901741027832e-01 -2.342617660760879517e-01 -3.061716854572296143e-01 1.620545517653226852e-03 2.011068016290664673e-01 -1.665193885564804077e-01 7.741475105285644531e-02 4.093930423259735107e-01 4.837557971477508545e-01 1.350357681512832642e-01 1.515771746635437012e-01 9.678185731172561646e-02 1.252078860998153687e-01 -6.978435069322586060e-02 1.869097501039505005e-01 -2.683013081550598145e-01 -7.048449665307998657e-02
-1.053978595882654190e-02 -1.337378323078155518e-01 2.522931694984436035e-01 -1.363640278577804565e-01 2.054610401391983032e-01 -1.799016259610652924e-02 9.316850453615188599e-02 4.025161564350128174e-01 2.542767301201820374e-02 -8.618935197591781616e-02 7.566893473267555237e-03 -1.052480861544609070e-01 -6.111407279968261719e-02 -2.035940624773502350e-02 3.643581271171569824e-02 -3.744510710239410400e-01 -1.663555800914764404e-01 -8.391281217336654663e-02 -1.432957500219345093e-01 -1.287353504449129105e-02 -1.895400583744049072e-01 -9.478732198476791382e-02 2.525837123394012451e-01 7.554786652326583862e-02 8.035399764776229858e-02 -5.799338966608047485e-02 -7.163672149181365967e-02 1.270803660154342651e-01 -2.984046638011932373e-01 1.419562399387359619e-01 -4.394096136093139648e-01 -1.356781274080276489e-01
1.136247292160987854e-01 7.487495243549346924e-02 1.920471042394638062e-01 -4.912362992763519287e-02 -3.178290650248527527e-02 -9.454964846372604370e-02 5.855909734964370728e-02 8.886265009641647339e-02 -4.559605121612548828e-01 1.336430311203002930e-01 1.055676862597465515e-01 9.154345095157623291e-02 -3.452583029866218567e-02 -6.881767511367797852e-02 -2.293924540281295776e-01 -2.320705354213714600e-01 8.270071819424629211e-03 -7.027292996644973755e-02 -1.875253915786743164e-01 1.886284947395324707e-01 1.280707120895385742e-01 -2.348151504993438721e-01 1.333369314670562744e-01 2.831510901451110840e-01 1.676905602216720581e-01 -9.395733475685119629e-02 -2.990762293338775635e-01 4.840800072997808456e-03 1.741313338279724121e-01 3.625013828277587891e-01 -1.684851497411727905e-01 3.795547783374786377e-02
-1.514072865247726440e-01 -6.995490938425064087e-02 1.888493299484252930e-01 2.331044822931289673e-01 1.958678513765335083e-01 -1.612406373023986816e-01 2.047225981950759888e-01 9.474940015934407711e-04 -2.645223736763000488e-01 -2.743243873119354248e-01 -2.526378631591796875e-01 8.820495009422302246e-02 -1.706715673208236694e-01 -5.227100849151611328e-02 8.183999359607696533e-02 -1.788148134946823120e-01 -1.158562079071998596e-01 -1.918783187866210938e-01 3.360964059829711914e-01 -1.980520784854888916e-01 -2.244924008846282959e-01 -7.109133154153823853e-02 2.321410626173019409e-01 9.013722836971282959e-02 2.265893816947937012e-01 -1.523262560367584229e-01 1.461179275065660477e-02 -4.157369956374168396e-03 -6.693655997514724731e-02 2.572114169597625732e-01 3.879585862159729004e-02 -1.474087536334991455e-01
-2.084439620375633240e-02 1.756237298250198364e-01 3.637146949768066406e-01 -7.012010365724563599e-02 6.916744261980056763e-02 4.927705507725477219e-03 1.732481569051742554e-01 -7.536616176366806030e-02 -1.070552989840507507e-01 1.066464707255363464e-01 1.022110059857368469e-01 -8.372341841459274292e-02 1.313238888978958130e-01 -4.226205050945281982e-01 7.880487293004989624e-02 -1.541118025779724121e-01 -1.966689154505729675e-02 -4.401030018925666809e-02 -9.530748426914215088e-02 2.901687622070312500e-01 -1.191701088100671768e-02 -1.140970736742019653e-01 3.446976840496063232e-01 5.384624749422073364e-02 -1.014992743730545044e-01 1.186502054333686829e-01 -1.500169485807418823e-01 -2.359855771064758301e-01 8.269713073968887329e-02 3.804903924465179443e-01 -1.299349814653396606e-01 -1.528311371803283691e-01
-1.376365572214126587e-01 -1.022286564111709595e-01 -3.403527662158012390e-03 4.299231618642807007e-02 1.195669621229171753e-01 -3.406289964914321899e-02 7.609910517930984497e-02 1.855079531669616699e-01 -1.209882199764251709e-01 -6.646725535392761230e-02 1.267962902784347534e-01 -1.239591315388679504e-01 -2.126634716987609863e-01 1.148663237690925598e-01 4.358731806278228760e-01 -1.484279334545135498e-01 2.545497715473175049e-01 1.033924147486686707e-01 -4.671683907508850098e-02 9.170933626592159271e-03 -1.121929287910461426e-02 -2.520675361156463623e-01 3.656637668609619141e-01 1.903717815876007080e-01 1.687689423561096191e-01 -3.764386475086212158e-01 1.490220874547958374e-01 -2.242215126752853394e-01 1.236551254987716675e-02 1.750662475824356079e-01 3.826384991407394409e-02 7.645045965909957886e-02
-1.619572192430496216e-01 -4.692619293928146362e-02 2.171229422092437744e-01 1.132865995168685913e-01 3.273613154888153076e-01 2.505333721637725830e-01 1.770946430042386055e-03 -1.138292774558067322e-01 -1.861964464187622070e-01 -1.709303110837936401e-01 4.982959106564521790e-02 -9.628309309482574463e-02 3.468157723546028137e-02 -2.669699192047119141e-01 2.614570260047912598e-01 -2.785498499870300293e-01 -1.380193829536437988e-01 -2.850992977619171143e-01 -2.090276405215263367e-02 2.869536168873310089e-02 -6.812801212072372437e-02 1.449689567089080811e-01 1.319598555564880371e-01 7.081169635057449341e-02 4.386752098798751831e-02 -1.662138402462005615e-01 2.237746119499206543e-01 2.188103646039962769e-02 9.324920922517776489e-02 3.571758568286895752e-01 9.369768202304840088e-02 -2.445460259914398193e-01
-1.259835362434387207e-01 -1.564590493217110634e-03 6.773341447114944458e-02 1.211020648479461670e-01 -2.318031638860702515e-01 -9.543859213590621948e-02 5.263946205377578735e-02 1.279229670763015747e-02 -5.290435254573822021e-02 -2.787802368402481079e-02 -5.884690582752227783e-02 -2.833968400955200195e-01 -1.184216812252998352e-01 -2.201321721076965332e-02 3.387722074985504150e-01 -1.589411795139312744e-01 -9.953812509775161743e-02 -2.358218878507614136e-01 2.290010899305343628e-01 -9.199608117341995239e-02 1.041032671928405762e-01 -1.110017076134681702e-01 1.511978507041931152e-01 8.247748762369155884e-02 -2.232386171817779541e-02 -1.180653646588325500e-01 1.054688021540641785e-01 -2.769128419458866119e-02 -2.121678441762924194e-01 5.510056614875793457e-01 5.621475353837013245e-02 -3.159891664981842041e-01
-1.027711257338523865e-01 -2.833511233329772949e-01 4.778705537319183350e-01 -1.984163969755172729e-01 1.717432141304016113e-01 1.129963546991348267e-01 1.466927826404571533e-01 3.157585114240646362e-02 -6.371122598648071289e-02 -2.023292146623134613e-02 -2.838828042149543762e-02 -1.088406592607498169e-01 -1.413662433624267578e-01 -3.172685101162642241e-04 1.417602896690368652e-01 -1.949480772018432617e-01 -5.072826892137527466e-02 1.819469220936298370e-02 -1.235168054699897766e-01 7.453379034996032715e-02 4.119246453046798706e-02 -4.380057454109191895e-01 6.915940903127193451e-03 -1.080096662044525146e-01 9.691673517227172852e-02 -5.643445625901222229e-02 2.270927429199218750e-01 1.727723777294158936e-01 1.842177212238311768e-01 2.057746648788452148e-01 1.227547414600849152e-02 -2.864090502262115479e-01
-3.152268752455711365e-02 2.748236060142517090e-01 2.001414746046066284e-01 -4.061358422040939331e-02 5.407263711094856262e-02 4.511369019746780396e-02 1.843465417623519897e-01 1.534877866506576538e-01 -1.807752549648284912e-01 1.196519657969474792e-01 2.945336401462554932e-01 -1.820996752940118313e-03 -6.273335218429565430e-02 -1.212952509522438049e-01 -1.764717139303684235e-02 -2.578262090682983398e-01 -5.106032267212867737e-02 -2.675147652626037598e-01 -1.111380308866500854e-01 1.822969764471054077e-01 7.976138964295387268e-03 -2.757851779460906982e-01 1.069446429610252380e-01 2.761879563331604004e-01 2.526887357234954834e-01 -3.236432746052742004e-02 -2.659791111946105957e-01 -3.334749490022659302e-02 2.589382231235504150e-01 3.229470849037170410e-01 -6.539697945117950439e-02 6.417047232389450073e-02
-1.396984308958053589e-01 -1.251611411571502686e-01 1.186881214380264282e-01 -2.812976762652397156e-02 2.031178772449493408e-01 -1.158750131726264954e-01 2.501463890075683594e-01 -1.844152994453907013e-02 -2.555710673332214355e-01 2.768529653549194336e-01 1.999712139368057251e-01 5.509845912456512451e-02 -1.119475215673446655e-01 1.146038100123405457e-01 8.351944386959075928e-02 -2.082618772983551025e-01 7.319068163633346558e-02 3.053606450557708740e-01 -1.102177947759628296e-01 2.244677394628524780e-01 -1.523524969816207886e-01 -6.397058721631765366e-03 2.056744098663330078e-01 -1.426034048199653625e-02 -2.721142172813415527e-01 -7.781134545803070068e-02 -1.719826608896255493e-01 1.828245669603347778e-01 -2.658834867179393768e-02 2.464932799339294434e-01 -1.918532103300094604e-01 -3.210452795028686523e-01
-9.970020502805709839e-02 -1.179443150758743286e-01 9.343366324901580811e-02 1.343350708484649658e-01 -6.227177381515502930e-02 -6.230619549751281738e-02 5.473869293928146362e-02 -7.654215395450592041e-02 -4.331704080104827881e-01 -1.108177304267883301e-01 -6.675053387880325317e-02 1.445504128932952881e-01 -1.264513432979583740e-01 1.237324848771095276e-01 9.226260334253311157e-02 -1.514011472463607788e-01 -2.436180263757705688e-01 -1.280324161052703857e-01 8.571758121252059937e-02 -3.462354838848114014e-02 1.485006362199783325e-01 -4.008914530277252197e-01 3.569355607032775879e-02 2.426700480282306671e-02 -9.964818507432937622e-02 6.877473741769790649e-02 2.018520422279834747e-02 -9.403491020202636719e-02 -9.443712979555130005e-02 3.833883702754974365e-01 -3.348810970783233643e-01 -2.896180748939514160e-01
8.304937183856964111e-02 -5.873642489314079285e-02 -1.087302621454000473e-02 2.668320536613464355e-01 2.485977262258529663e-01 -1.487963795661926270e-01 -1.412740945816040039e-01 8.689327538013458252e-02 3.201751504093408585e-03 1.847314834594726562e-01 2.284446954727172852e-01 -2.399295940995216370e-02 -1.216912418603897095e-01 1.637503355741500854e-01 -1.456654518842697144e-01 -3.484325110912322998e-01 1.381717771291732788e-01 -1.007796823978424072e-01 8.314970135688781738e-02 -2.312158644199371338e-01 1.252572536468505859e-01 -3.773736357688903809e-01 9.154798835515975952e-02 1.812644004821777344e-01 -5.857978016138076782e-02 -2.635432407259941101e-02 1.662853360176086426e-02 -8.443241566419601440e-02 -9.546643495559692383e-02 4.209986031055450439e-01 1.066600810736417770e-02 -2.208629995584487915e-01
-8.415166288614273071e-02 -1.005550026893615723e-01 -3.816404193639755249e-02 -4.910328984260559082e-02 2.127857804298400879e-01 -7.345144450664520264e-02 3.279890632256865501e-03 -1.901784166693687439e-02 -1.577574163675308228e-01 -5.022927653044462204e-03 2.016472071409225464e-01 -4.555175080895423889e-02 1.169998496770858765e-01 -8.708695322275161743e-02 7.937029004096984863e-02 7.089187949895858765e-02 1.490635275840759277e-01 -4.530165195465087891e-01 -5.470117926597595215e-02 -9.466954320669174194e-02 1.138704493641853333e-01 -2.755973041057586670e-01 2.168519943952560425e-01 6.400499492883682251e-02 2.563629150390625000e-01 9.680005908012390137e-02 8.620981127023696899e-02 2.339367419481277466e-01 -1.603086143732070923e-01 4.835800230503082275e-01 1.433463841676712036e-01 -1.756671965122222900e-01
-4.615751095116138458e-03 -1.462371796369552612e-01 1.632566004991531372e-01 3.518182039260864258e-01 1.040247157216072083e-01 -1.226499453186988831e-01 -4.196220263838768005e-02 -6.758470088243484497e-02 -6.789308786392211914e-02 -1.449943333864212036e-01 2.927118539810180664e-02 -5.241287499666213989e-02 -2.220564335584640503e-01 -2.226815372705459595e-01 2.508125007152557373e-01 2.507783472537994385e-02 -5.995497852563858032e-02 -2.885845005512237549e-01 -4.665320366621017456e-02 -1.588793657720088959e-02 1.280074119567871094e-01 -8.287543058395385742e-02 3.134907782077789307e-01 -2.580482698976993561e-02 9.164368361234664917e-02 -1.965180933475494385e-01 -2.994744107127189636e-02 -2.069702744483947754e-01 2.534828148782253265e-02 3.678366243839263916e-01 -4.932240769267082214e-02 -4.045635759830474854e-01
1.677919924259185791e-02 -1.995523124933242798e-01 1.090679466724395752e-01 -2.553791701793670654e-01 -2.124984189867973328e-02 -1.306356191635131836e-01 2.518804185092449188e-02 3.507406115531921387e-01 3.064386546611785889e-02 -1.472994983196258545e-01 -1.264922022819519043e-01 1.736856400966644287e-01 -5.024149641394615173e-02 -9.448464214801788330e-02 1.498505622148513794e-01 -2.969493269920349121e-01 6.331787258386611938e-02 -2.123117744922637939e-01 -8.495432883501052856e-02 -1.236902549862861633e-01 -5.942173302173614502e-03 -2.713744342327117920e-01 1.773709952831268311e-01 -1.653888672590255737e-01 2.268833518028259277e-01 -9.874114394187927246e-02 -8.100621402263641357e-02 7.244259119033813477e-02 -1.693298518657684326e-01 2.153063267469406128e-01 -2.589512169361114502e-01 -3.626397848129272461e-01
8.160316944122314453e-02 -1.230550184845924377e-01 1.648609638214111328e-01 5.660163983702659607e-02 -7.914084196090698242e-02 -3.620147705078125000e-03 8.676280826330184937e-02 -1.838525198400020599e-02 -3.531183600425720215e-01 6.403845548629760742e-02 8.605344220995903015e-03 6.931346654891967773e-02 -2.132800780236721039e-02 1.076726689934730530e-01 1.662854701280593872e-01 -1.675343066453933716e-01 -3.604829311370849609e-01 -4.804524779319763184e-02 1.277502030134201050e-01 -6.151947006583213806e-02 1.203869581222534180e-01 -3.917471170425415039e-01 1.605597287416458130e-01 -3.419560194015502930e-02 -1.620844900608062744e-01 -1.103764250874519348e-01 7.085126638412475586e-02 -2.522261738777160645e-01 -1.333733052015304565e-01 4.237568974494934082e-01 -2.540429234504699707e-01 -1.264020055532455444e-01
-8.124230057001113892e-02 -7.709635887295007706e-03 5.020917952060699463e-02 -2.204201929271221161e-02 1.748814731836318970e-01 1.272931545972824097e-01 3.649294972419738770e-01 1.893740892410278320e-01 -1.545246392488479614e-01 -5.339573253877460957e-04 5.285588279366493225e-02 4.581249505281448364e-02 1.647989153861999512e-01 -1.723340004682540894e-01 1.259976625442504883e-01 -2.205378115177154541e-01 1.390840709209442139e-01 -3.944416344165802002e-02 5.302771925926208496e-02 7.792352139949798584e-02 -1.255391836166381836e-01 -1.504416763782501221e-01 4.419944286346435547e-01 -3.505139946937561035e-01 1.275613158941268921e-01 -2.709014713764190674e-01 8.648376911878585815e-02 9.724892675876617432e-03 -3.423200920224189758e-02 1.573009788990020752e-01 -2.004680037498474121e-02 -3.382643461227416992e-01
3.631716966629028320e-02 -1.932011097669601440e-01 1.909285783767700195e-01 4.190584644675254822e-02 1.644177362322807312e-02 3.018658049404621124e-02 -2.009670808911323547e-02 -7.233085576444864273e-03 -3.065265119075775146e-01 6.225022301077842712e-02 1.323563903570175171e-01 -7.814630120992660522e-02 -5.530320573598146439e-03 -6.865208595991134644e-02 1.077875345945358276e-01 -4.723515734076499939e-02 -1.208627712912857533e-03 -3.767079710960388184e-01 -1.178846880793571472e-01 2.965655624866485596e-01 -1.405874080955982208e-02 -4.130511283874511719e-01 1.987559944391250610e-01 1.921623796224594116e-01 -3.730206787586212158e-01 -2.942925691604614258e-01 7.431790232658386230e-02 1.269929260015487671e-01 -1.846336126327514648e-01 2.732832171022891998e-02 -8.041763305664062500e-02 4.184804856777191162e-02
-1.766486316919326782e-01 9.283608943223953247e-02 3.406037390232086182e-01 -7.312088273465633392e-04 2.059829384088516235e-01 -6.850072741508483887e-02 1.131330206990242004e-01 1.104887500405311584e-01 -8.947131782770156860e-02 -6.266584992408752441e-02 -1.116506084799766541e-01 1.565766893327236176e-02 -8.605496957898139954e-03 -1.830431520938873291e-01 -5.149658024311065674e-02 -1.972801983356475830e-01 1.988459080457687378e-01 -1.292213499546051025e-01 6.473373621702194214e-03 -1.019995752722024918e-02 -6.267654150724411011e-02 9.410261176526546478e-03 6.531391143798828125e-01 -3.115341241937130690e-04 1.400822252035140991e-01 -2.006669938564300537e-01 -1.866086125373840332e-01 -1.593379676342010498e-01 5.518209189176559448e-03 9.822292625904083252e-02 -1.222792863845825195e-01 -2.012967616319656372e-01
-1.634645313024520874e-01 -5.423772335052490234e-02 2.603561580181121826e-01 -1.733944267034530640e-01 1.140598654747009277e-01 -3.402580320835113525e-01 2.291361689567565918e-01 3.679673187434673309e-03 -3.129533529281616211e-01 1.981219053268432617e-01 7.921823114156723022e-02 -2.735732123255729675e-03 -1.113386154174804688e-01 -3.577711060643196106e-02 -7.361561059951782227e-02 -8.341875672340393066e-02 2.861718833446502686e-02 -6.805205252021551132e-03 2.763875424861907959e-01 -1.039649993181228638e-01 2.252784818410873413e-01 -1.638880968093872070e-01 4.953393340110778809e-01 3.792171552777290344e-02 1.827178001403808594e-01 -1.090261414647102356e-01 8.509562164545059204e-02 1.590239405632019043e-01 -1.152420118451118469e-01 5.233241617679595947e-02 -8.116097748279571533e-02 9.366717189550399780e-02
-3.180360049009323120e-02 -1.270471215248107910e-01 1.021545827388763428e-01 -2.293745428323745728e-02 4.577654600143432617e-02 -3.177581820636987686e-03 2.630423381924629211e-02 -7.990688830614089966e-02 -1.601127535104751587e-01 -2.298957481980323792e-02 2.310143262147903442e-01 2.554004788398742676e-01 -9.849305264651775360e-03 4.562159180641174316e-01 -1.290936954319477081e-02 -2.469812780618667603e-01 1.658777147531509399e-01 -2.547779381275177002e-01 1.708370745182037354e-01 7.076203823089599609e-02 1.331122498959302902e-02 -6.714826077222824097e-02 2.774730324745178223e-01 -2.642391920089721680e-01 1.513496041297912598e-02 2.524460479617118835e-02 1.755361557006835938e-01 6.961203366518020630e-02 1.635012179613113403e-01 3.065882027149200439e-01 -3.347325325012207031e-01 3.355376422405242920e-02
-1.715570390224456787e-01 9.137138724327087402e-02 7.857434451580047607e-02 -5.739850923418998718e-02 3.918176144361495972e-02 -1.982817500829696655e-01 5.684269964694976807e-02 3.406962454319000244e-01 -1.021196842193603516e-01 -1.487448811531066895e-01 -1.117680519819259644e-01 -1.620564907789230347e-01 -5.540648475289344788e-02 -2.840816229581832886e-02 7.312386482954025269e-02 -3.822772800922393799e-01 3.305881842970848083e-02 1.160216634161770344e-03 1.803177297115325928e-01 1.834900379180908203e-01 9.090666472911834717e-02 -3.648086488246917725e-01 8.102118968963623047e-02 2.570317685604095459e-02 2.661990225315093994e-01 2.435736656188964844e-01 3.733614459633827209e-02 -6.674099713563919067e-02 -1.577826216816902161e-02 2.650747001171112061e-01 -3.029128611087799072e-01 -2.275245487689971924e-01
1.471977680921554565e-01 -3.157998248934745789e-02 -1.217444837093353271e-01 2.744168937206268311e-01 8.221451193094253540e-02 -4.350156988948583603e-03 9.469793736934661865e-02 4.372248426079750061e-02 -2.128335833549499512e-01 2.216565012931823730e-01 -2.102155387401580811e-01 -7.656084746122360229e-02 9.118385612964630127e-03 3.047752976417541504e-01 -3.601289540529251099e-02 -3.322629630565643311e-01 3.130788728594779968e-02 6.670465320348739624e-02 2.182300575077533722e-02 1.688857972621917725e-01 1.026431098580360413e-01 -1.026277393102645874e-01 3.130894005298614502e-01 2.662020921707153320e-01 2.358349412679672241e-01 -1.297700852155685425e-01 1.084015518426895142e-01 -2.564271092414855957e-01 4.197820276021957397e-02 1.390507817268371582e-01 1.338919438421726227e-02 -3.532386720180511475e-01
3.102778270840644836e-02 -7.344693690538406372e-02 1.329740136861801147e-01 -3.596161007881164551e-01 -4.140871390700340271e-02 -1.590185612440109253e-01 5.820231139659881592e-02 3.402829766273498535e-01 3.709638118743896484e-02 1.440855562686920166e-01 -1.186429038643836975e-01 5.941864848136901855e-02 -1.085351631045341492e-01 -1.304203867912292480e-01 1.797727048397064209e-01 -1.701496839523315430e-01 -5.563553050160408020e-02 -2.069189548492431641e-01 -4.139148816466331482e-02 3.422967344522476196e-02 1.639552116394042969e-01 -1.855380982160568237e-01 -3.756418451666831970e-02 -9.443181008100509644e-02 1.859614551067352295e-01 -3.929594159126281738e-02 1.918946579098701477e-02 1.225892752408981323e-01 -1.970347315073013306e-01 4.549694955348968506e-01 -1.073499768972396851e-01 -3.759750127792358398e-01
-1.259927898645401001e-01 8.198430389165878296e-02 4.085797667503356934e-01 -2.113436162471771240e-01 2.751734554767608643e-01 -6.602001190185546875e-02 3.199788331985473633e-01 1.203359812498092651e-01 -1.044420525431632996e-01 4.669926688075065613e-02 2.166415154933929443e-01 7.579660415649414062e-02 5.904039368033409119e-02 -5.310367420315742493e-02 2.422717772424221039e-02 -3.874617218971252441e-01 1.208308935165405273e-01 -1.146942824125289917e-01 3.339548408985137939e-02 4.774083942174911499e-02 -1.507773846387863159e-01 3.884368762373924255e-02 2.845569252967834473e-01 4.616108164191246033e-02 1.213074568659067154e-02 9.897685796022415161e-02 -1.991878300905227661e-01 -1.882142871618270874e-01 -6.896140426397323608e-02 2.744662165641784668e-01 -9.807451069355010986e-02 -1.811690479516983032e-01
-8.230530470609664917e-02 1.861398071050643921e-01 -5.025143548846244812e-02 -2.345384806394577026e-01 1.517054140567779541e-01 -7.706955540925264359e-03 9.418997215107083321e-04 1.239667087793350220e-01 -1.691039353609085083e-01 2.059561759233474731e-01 1.291816979646682739e-01 -3.055904619395732880e-02 1.646597683429718018e-02 1.366019695997238159e-01 1.419119983911514282e-01 -3.905381560325622559e-01 -5.990935862064361572e-02 -1.423457860946655273e-01 1.137687638401985168e-01 1.549509912729263306e-01 2.467303425073623657e-01 7.949939370155334473e-02 2.800602614879608154e-01 2.439216226339340210e-01 -7.350439578294754028e-02 -1.147683113813400269e-01 -3.144351541996002197e-01 -2.356965094804763794e-02 -5.254704970866441727e-03 2.882467806339263916e-01 -3.321918845176696777e-01 -7.056004554033279419e-02
-9.781257063150405884e-02 8.403715491294860840e-02 1.303158998489379883e-01 2.192821502685546875e-01 8.583302050828933716e-02 -2.375858873128890991e-01 -1.433742195367813110e-01 1.373759470880031586e-02 -3.407762348651885986e-01 -4.557206295430660248e-03 1.318235099315643311e-01 1.811054050922393799e-01 -2.705459296703338623e-01 5.028113722801208496e-02 -1.750032454729080200e-01 -2.555207610130310059e-01 1.279116421937942505e-01 -3.720489740371704102e-01 1.446812152862548828e-01 -1.496886834502220154e-04 2.430869340896606445e-01 -2.013022899627685547e-01 1.147076115012168884e-01 1.861176043748855591e-01 -1.243546977639198303e-01 -1.349487751722335815e-01 7.226184010505676270e-02 2.057893276214599609e-01 -1.356111764907836914e-01 2.384872138500213623e-01 8.182541280984878540e-02 -9.718030691146850586e-02
-1.101444065570831299e-01 -2.104267477989196777e-01 1.955612301826477051e-01 -1.796658039093017578e-01 3.720751106739044189e-01 1.043973416090011597e-01 7.085453718900680542e-02 7.842497527599334717e-02 -8.908950537443161011e-02 -2.063921093940734863e-01 1.623532623052597046e-01 3.180953562259674072e-01 -2.960732951760292053e-02 1.314850449562072754e-01 9.382746368646621704e-02 -1.744500547647476196e-01 2.351220995187759399e-01 -3.128533437848091125e-02 3.365215063095092773e-01 1.050595790147781372e-01 1.690489500761032104e-01 -2.642407417297363281e-01 -7.870484143495559692e-02 -4.146095737814903259e-02 2.130798697471618652e-01 2.395997941493988037e-02 5.402000993490219116e-02 -6.067572161555290222e-02 -8.145657926797866821e-02 3.341795206069946289e-01 -1.386377364397048950e-01 -1.039610337466001511e-02
-3.527819812297821045e-01 -4.547015577554702759e-02 1.243125945329666138e-01 1.810366809368133545e-01 -1.928737312555313110e-01 4.169172316323965788e-04 5.857666954398155212e-03 2.433408517390489578e-03 -3.554544150829315186e-01 -7.785785198211669922e-02 4.870274290442466736e-02 2.446824461221694946e-01 -3.799163550138473511e-02 1.035191491246223450e-01 -1.191720217466354370e-01 -1.125334054231643677e-01 -1.916119754314422607e-01 -1.150763183832168579e-01 2.113519608974456787e-02 -2.007812708616256714e-01 1.945271342992782593e-01 -3.146362900733947754e-01 3.349424898624420166e-01 1.762294620275497437e-01 1.667317003011703491e-02 -1.469455063343048096e-01 -3.052306827157735825e-03 -8.247520029544830322e-02 -1.002041995525360107e-01 2.552695870399475098e-01 -2.243949323892593384e-01 -1.711592376232147217e-01
-1.559656709432601929e-01 9.449071250855922699e-03 2.733099162578582764e-01 -1.861383952200412750e-02 3.182486295700073242e-01 -3.720589354634284973e-02 2.037762552499771118e-01 1.508000493049621582e-01 -1.893889009952545166e-01 1.938551366329193115e-01 2.273819223046302795e-02 2.860501874238252640e-03 5.980079621076583862e-02 -1.940266788005828857e-01 -1.020533964037895203e-01 4.254935309290885925e-02 2.020617872476577759e-01 5.847535654902458191e-02 9.730649739503860474e-02 1.560235768556594849e-01 8.142869174480438232e-02 -9.373706579208374023e-02 4.509756267070770264e-01 2.410866133868694305e-02 1.310272365808486938e-01 -3.356044888496398926e-01 -5.696898698806762695e-02 1.501718610525131226e-01 -2.098215073347091675e-01 1.707264780998229980e-01 -2.676380574703216553e-01 -9.138789027929306030e-02
-1.793065667152404785e-01 -1.225850954651832581e-01 5.207769107073545456e-03 -2.180691510438919067e-01 6.125879939645528793e-03 -2.182604223489761353e-01 1.467826962471008301e-01 2.006290853023529053e-01 -3.917007744312286377e-01 -1.475871447473764420e-02 -4.741462320089340210e-02 3.800188750028610229e-02 3.878442803397774696e-03 -5.873490869998931885e-02 6.989866495132446289e-02 -4.117628037929534912e-01 4.608125984668731689e-02 -5.323961004614830017e-02 8.581885695457458496e-02 -2.653958974406123161e-03 6.718420237302780151e-02 -4.622666537761688232e-02 3.554280102252960205e-01 1.382535547018051147e-01 9.515991061925888062e-02 1.078640520572662354e-01 1.658807992935180664e-01 -3.043463826179504395e-01 -1.530958414077758789e-01 1.095432862639427185e-01 1.124492883682250977e-01 -3.273985981941223145e-01
-1.028568074107170105e-01 -1.081904843449592590e-01 2.650358974933624268e-01 9.111322462558746338e-02 4.868152141571044922e-01 -1.207194253802299500e-01 1.245958432555198669e-01 -1.294750273227691650e-01 -1.545648425817489624e-01 1.797163784503936768e-01 -4.984745290130376816e-03 9.156871587038040161e-02 -1.098256185650825500e-01 -2.926063537597656250e-02 1.092179194092750549e-01 -6.004970986396074295e-03 7.136034220457077026e-02 7.373401522636413574e-02 8.344870060682296753e-02 1.918985396623611450e-01 -7.347951829433441162e-02 -1.725658029317855835e-01 3.724790513515472412e-01 3.585367649793624878e-02 -2.014701627194881439e-02 2.706216461956501007e-02 -1.104801595211029053e-01 -3.592916950583457947e-02 -2.664969302713871002e-02 -3.354321420192718506e-02 -3.908714354038238525e-01 -3.564634621143341064e-01
-3.101786375045776367e-01 6.331852823495864868e-02 1.370296031236648560e-01 -5.841813609004020691e-02 -1.114333514124155045e-02 -2.654536366462707520e-01 2.536422312259674072e-01 1.401029229164123535e-01 -3.894402384757995605e-01 -1.689876317977905273e-01 9.116176515817642212e-02 -5.609498172998428345e-02 -3.135172650218009949e-02 -1.210852041840553284e-01 -1.213932558894157410e-01 -9.129074960947036743e-02 1.826779395341873169e-01 -2.879535555839538574e-01 7.459621131420135498e-02 1.392415910959243774e-01 -9.522804617881774902e-02 -3.485993444919586182e-01 1.128526404500007629e-01 -2.497475780546665192e-02 9.884572774171829224e-02 -3.325859317556023598e-03 2.030361145734786987e-01 9.166494011878967285e-02 -2.514074444770812988e-01 2.720009684562683105e-01 -7.738565653562545776e-02 6.976879388093948364e-02
4.900524765253067017e-02 -7.927786558866500854e-03 1.727509200572967529e-01 -8.632137626409530640e-02 1.400642842054367065e-01 -2.209954708814620972e-01 9.084335714578628540e-02 1.894366890192031860e-01 -3.621264994144439697e-01 -3.625455871224403381e-02 1.691535674035549164e-02 5.885231867432594299e-02 1.851973682641983032e-01 7.631441950798034668e-02 -1.536234766244888306e-01 -2.525752782821655273e-01 -1.091648861765861511e-01 -7.684980332851409912e-02 -1.601447351276874542e-02 -1.577209383249282837e-01 -1.069071292877197266e-01 -1.202673688530921936e-01 4.112571179866790771e-01 1.046511605381965637e-01 1.261422503739595413e-02 -5.104172974824905396e-02 1.324949413537979126e-01 -1.372969597578048706e-01 -1.935019642114639282e-01 5.199066177010536194e-02 1.838085055351257324e-01 -4.710576832294464111e-01
-2.543101608753204346e-01 9.984233975410461426e-02 2.641842365264892578e-01 1.804725825786590576e-01 2.413016110658645630e-01 1.552586704492568970e-01 -7.156611233949661255e-02 2.745385468006134033e-01 -2.865267992019653320e-01 2.333644032478332520e-01 5.250656977295875549e-03 -7.617022842168807983e-03 2.259845286607742310e-01 -2.509906888008117676e-01 7.324986159801483154e-02 -1.114705502986907959e-01 2.186612784862518311e-01 -4.291691631078720093e-02 -1.341659203171730042e-02 7.171270903199911118e-03 8.470944128930568695e-03 -8.709066361188888550e-02 2.749185264110565186e-01 -5.287247523665428162e-02 -9.528511762619018555e-02 -5.303869023919105530e-02 1.245972663164138794e-01 -2.052993513643741608e-02 -2.798886001110076904e-01 3.797898292541503906e-01 5.598498880863189697e-02 -4.692423716187477112e-02
-1.645299047231674194e-01 1.575157940387725830e-01 1.313904821872711182e-01 -2.352493852376937866e-01 1.990208327770233154e-01 -9.570088237524032593e-02 4.872469305992126465e-01 7.924757152795791626e-02 -1.690572351217269897e-01 7.218347489833831787e-02 3.400960238650441170e-03 9.379901923239231110e-03 1.194480583071708679e-01 2.051021205261349678e-03 -4.902900010347366333e-02 -2.086936533451080322e-01 -6.709429621696472168e-02 -7.427468895912170410e-02 6.486818939447402954e-02 3.513055667281150818e-02 -3.182696700096130371e-01 -3.299765884876251221e-01 2.006925642490386963e-01 1.354876309633255005e-01 1.538604795932769775e-01 -1.787281930446624756e-01 7.077617570757865906e-03 1.440730690956115723e-02 -2.853822410106658936e-01 1.110607534646987915e-01 1.058997493237257004e-02 -2.343010455369949341e-01
-3.260262608528137207e-01 -6.500808987766504288e-03 2.033286690711975098e-01 8.106901496648788452e-02 1.340693682432174683e-01 -1.047557145357131958e-01 2.791063189506530762e-01 -8.146589249372482300e-02 -2.398259341716766357e-01 -4.341342672705650330e-02 1.984703391790390015e-01 -2.827799692749977112e-02 -1.670391410589218140e-01 4.475468769669532776e-02 1.169010251760482788e-01 -2.773846685886383057e-01 -2.226842939853668213e-02 -1.441000699996948242e-01 3.522124588489532471e-01 8.375399746000766754e-03 -3.091091811656951904e-01 -2.520841360092163086e-01 2.046574950218200684e-01 -7.975900173187255859e-02 2.497208714485168457e-01 2.087901532649993896e-02 -9.375008195638656616e-02 1.483982056379318237e-02 -1.611036956310272217e-01 1.454690992832183838e-01 -1.806659698486328125e-01 -8.872787654399871826e-02
-8.899793773889541626e-02 -3.705391287803649902e-02 1.302678585052490234e-01 1.665788888931274414e-01 -2.168377637863159180e-01 4.740998614579439163e-03 1.111562401056289673e-01 1.380804628133773804e-01 -3.542251586914062500e-01 -1.130726411938667297e-01 1.695003807544708252e-01 1.833149343729019165e-01 -1.666830480098724365e-01 6.265479326248168945e-02 2.157780900597572327e-02 -1.375596076250076294e-01 -1.704470366239547729e-01 -6.217456609010696411e-02 9.095395356416702271e-02 -2.240833491086959839e-01 1.143923103809356689e-01 -2.162749171257019043e-01 3.075117766857147217e-01 1.041239313781261444e-02 -4.592314362525939941e-02 6.554268300533294678e-02 7.742463797330856323e-02 -1.548499464988708496e-01 -2.600543797016143799e-01 2.742898464202880859e-01 -3.676559031009674072e-01 -2.355505079030990601e-01
-1.284449994564056396e-01 8.856243640184402466e-02 -4.803746566176414490e-02 1.378723680973052979e-01 3.267742991447448730e-01 -2.377630025148391724e-01 -2.196944504976272583e-01 -2.614440582692623138e-02 -1.008980348706245422e-01 1.678731143474578857e-01 4.840409383177757263e-02 1.847819238901138306e-01 -1.332114487886428833e-01 -3.240506723523139954e-02 4.589116945862770081e-02 -2.461605668067932129e-01 1.202182844281196594e-01 -2.004027962684631348e-01 1.411757916212081909e-01 -2.447621375322341919e-01 1.104509085416793823e-01 -2.380536645650863647e-01 1.181209310889244080e-01 2.323559820652008057e-01 -8.724636584520339966e-02 -2.383627928793430328e-03 2.552511096000671387e-01 7.198616117238998413e-02 -1.020162105560302734e-01 4.670290350914001465e-01 -2.332586795091629028e-02 -8.631950616836547852e-02
-4.411670379340648651e-03 -1.683125644922256470e-02 1.919059008359909058e-01 1.160055249929428101e-01 4.340145885944366455e-01 2.874855510890483856e-02 3.428386747837066650e-01 -1.127190962433815002e-01 -2.284640669822692871e-01 1.134497150778770447e-01 -1.110231801867485046e-01 -3.363328799605369568e-02 -1.143433079123497009e-01 8.215054869651794434e-02 1.776605695486068726e-01 -1.921809650957584381e-02 8.758965134620666504e-02 -5.357259069569408894e-04 -4.949526861310005188e-02 2.921846508979797363e-01 4.953344166278839111e-02 -8.987296372652053833e-02 1.732244640588760376e-01 -3.581478074193000793e-02 -7.841058075428009033e-02 -2.058500796556472778e-01 -1.344854384660720825e-01 2.836194355040788651e-03 -4.390151053667068481e-02 1.686051487922668457e-01 -3.732094168663024902e-01 -3.551366925239562988e-01
-7.019799947738647461e-02 1.906656622886657715e-01 -5.875748023390769958e-02 -3.504000604152679443e-02 -6.949928402900695801e-02 -2.036075443029403687e-01 1.878619380295276642e-02 -1.019693631678819656e-02 -1.435610204935073853e-01 -1.311402171850204468e-01 -2.877188287675380707e-02 3.871673941612243652e-01 8.817094564437866211e-02 1.272784471511840820e-01 -2.226542234420776367e-01 -1.201871484518051147e-01 4.283611103892326355e-02 -2.829390205442905426e-02 1.540535986423492432e-01 3.499279618263244629e-01 2.094818092882633209e-02 -4.896441996097564697e-01 2.466705888509750366e-01 8.179218322038650513e-02 -4.633339121937751770e-02 -1.272291690111160278e-01 4.813826084136962891e-02 6.108795851469039917e-02 -8.669546991586685181e-02 3.347576260566711426e-01 -4.372354224324226379e-02 -1.683747172355651855e-01
1.192013174295425415e-01 -1.883268505334854126e-01 2.491340488195419312e-01 -1.236924529075622559e-01 1.957640349864959717e-01 -8.639299310743808746e-03 9.905556589365005493e-02 2.331597208976745605e-01 -3.442228734493255615e-01 1.752339303493499756e-01 2.482266277074813843e-01 1.555809378623962402e-01 2.714790776371955872e-02 -1.143735125660896301e-01 -1.408989876508712769e-01 -1.093333140015602112e-01 -7.754337042570114136e-02 9.261271357536315918e-02 -2.192875444889068604e-01 5.145709961652755737e-02 2.579401433467864990e-01 -3.743704259395599365e-01 2.175721675157546997e-01 7.488557696342468262e-02 1.015622243285179138e-01 -6.802724301815032959e-02 -1.320316940546035767e-01 1.052422523498535156e-01 1.427306830883026123e-01 2.268044203519821167e-01 -2.190820723772048950e-01 -3.902678936719894409e-02
-1.135375052690505981e-01 3.183138370513916016e-02 2.582127749919891357e-01 -1.295988559722900391e-01 9.430044144392013550e-02 1.214091777801513672e-01 -9.918684139847755432e-03 -1.054745838046073914e-01 -3.575147986412048340e-01 -9.743367321789264679e-03 -1.911966204643249512e-01 -5.900300573557615280e-03 -1.723156571388244629e-01 -1.417127698659896851e-01 1.367848664522171021e-01 -1.252573262900114059e-02 -4.481002688407897949e-02 -1.664509326219558716e-01 1.716121435165405273e-01 -1.178943067789077759e-01 -1.242244541645050049e-01 3.535887971520423889e-02 2.137678861618041992e-01 4.716554284095764160e-02 1.048457026481628418e-01 -1.529229432344436646e-01 1.071849092841148376e-01 -1.725853979587554932e-01 -5.195837467908859253e-02 3.787904083728790283e-01 2.094234377145767212e-01 -4.809013605117797852e-01
-1.605213284492492676e-01 1.888520270586013794e-01 1.497567631304264069e-02 -2.343247979879379272e-01 -3.305939212441444397e-02 1.100701652467250824e-02 -1.341022104024887085e-01 2.204890549182891846e-01 5.759272724390029907e-02 3.899131342768669128e-02 -9.298701584339141846e-02 1.168415173888206482e-01 -1.360525041818618774e-01 -1.228923127055168152e-01 -9.496472775936126709e-02 -2.508163154125213623e-01 8.223310858011245728e-02 -1.388680636882781982e-01 3.538614884018898010e-02 -1.778190210461616516e-02 3.595802783966064453e-01 -8.078908920288085938e-02 4.169501066207885742e-01 1.648692041635513306e-01 -1.445115953683853149e-01 1.365310549736022949e-01 -5.587347596883773804e-02 7.185278832912445068e-02 -1.993095278739929199e-01 3.556578755378723145e-01 1.115228384733200073e-01 -3.033390641212463379e-01
9.882029891014099121e-02 -1.119632348418235779e-01 -1.809353567659854889e-02 -1.982453465461730957e-01 4.774032905697822571e-02 -2.598704099655151367e-01 5.426564440131187439e-02 1.891300827264785767e-02 -3.715704381465911865e-01 1.258425265550613403e-01 3.962540626525878906e-02 3.145106881856918335e-02 2.084776014089584351e-02 3.325237035751342773e-01 9.664348512887954712e-02 1.678694784641265869e-01 9.826111793518066406e-02 2.671060210559517145e-04 1.032324624247848988e-03 1.754284352064132690e-01 7.999394834041595459e-02 -1.355456113815307617e-01 3.108274936676025391e-01 -1.114621981978416443e-01 9.157396107912063599e-02 1.669239066541194916e-02 2.286783903837203979e-01 4.382657259702682495e-02 1.973619163036346436e-01 1.578270047903060913e-01 -4.012501239776611328e-01 -3.130280673503875732e-01
-9.980772435665130615e-02 -4.938174411654472351e-02 2.325709313154220581e-01 1.625984311103820801e-01 1.435326039791107178e-01 -1.537488847970962524e-01 2.672933638095855713e-01 -2.089768052101135254e-01 9.322085231542587280e-02 3.056060075759887695e-01 -1.024194136261940002e-01 2.944366037845611572e-01 -3.568974509835243225e-02 5.993160232901573181e-02 2.361634075641632080e-01 -4.340748488903045654e-02 4.794608056545257568e-02 -2.679336965084075928e-01 1.974348276853561401e-01 6.715467572212219238e-02 -8.959792554378509521e-02 -1.271430253982543945e-01 2.975583374500274658e-01 1.945186853408813477e-01 1.503994464874267578e-01 -8.056328631937503815e-03 8.609694987535476685e-02 2.384517639875411987e-01 -9.716540575027465820e-02 1.265050321817398071e-01 -3.143725693225860596e-01 -8.089295774698257446e-02
-1.549443509429693222e-02 -9.022752940654754639e-02 -1.453090179711580276e-02 -1.108269859105348587e-02 1.185569316148757935e-01 -5.041641369462013245e-02 1.489664018154144287e-01 2.246993333101272583e-01 1.268509891815483570e-03 -2.143958956003189087e-01 -3.017241060733795166e-01 2.028439380228519440e-02 -5.911688134074211121e-02 -1.322682499885559082e-01 2.408248484134674072e-01 -3.096885979175567627e-01 -1.969236582517623901e-01 -7.529675960540771484e-02 5.864656716585159302e-02 1.856334507465362549e-01 8.339446783065795898e-02 -1.943929046392440796e-01 2.693285048007965088e-01 -1.786636747419834137e-02 3.019955456256866455e-01 -3.948943316936492920e-02 -2.345455735921859741e-01 1.488705128431320190e-01 7.020951062440872192e-02 1.723154783248901367e-01 -2.106932103633880615e-01 -3.752344250679016113e-01
-1.251426488161087036e-01 -3.589440509676933289e-02 1.737603694200515747e-01 2.844688855111598969e-02 1.708940044045448303e-02 1.192995980381965637e-01 2.795600295066833496e-01 1.105270162224769592e-01 4.602082446217536926e-02 2.177390009164810181e-01 1.437587440013885498e-01 3.969927728176116943e-01 -1.735515519976615906e-02 -3.113382868468761444e-02 3.898395597934722900e-01 -1.657873839139938354e-01 1.466931030154228210e-02 -1.524890214204788208e-01 3.727136924862861633e-02 1.060696691274642944e-01 1.518383473157882690e-01 4.243760835379362106e-03 2.765299975872039795e-01 5.578469950705766678e-03 1.246179267764091492e-01 -4.515911936759948730e-01 -4.797583073377609253e-02 -4.716143384575843811e-02 2.280733082443475723e-03 2.135132104158401489e-01 -1.598159968852996826e-01 -8.843240886926651001e-02
-4.524674713611602783e-01 1.923075318336486816e-01 3.722331672906875610e-02 1.186668351292610168e-01 1.494186581112444401e-04 -1.777568310499191284e-01 -3.368532657623291016e-02 -3.468679264187812805e-03 -3.158282339572906494e-01 8.906738460063934326e-02 -1.383152455091476440e-01 2.102239429950714111e-01 -1.398604959249496460e-01 6.443355232477188110e-02 -1.622671782970428467e-01 -1.626747101545333862e-01 -2.443135716021060944e-02 -2.460636347532272339e-01 -3.267244249582290649e-02 -9.081513434648513794e-02 3.234044089913368225e-02 -2.471377402544021606e-01 3.629827797412872314e-01 1.715319901704788208e-01 -9.197514504194259644e-02 -4.147209599614143372e-02 -1.584395468235015869e-01 -9.302467107772827148e-02 -2.320658117532730103e-01 1.717765629291534424e-01 -9.273409843444824219e-02 -1.814066469669342041e-01
-1.240652650594711304e-01 -9.899000078439712524e-02 3.804284632205963135e-01 -2.347879707813262939e-01 -4.773959983140230179e-03 1.810254603624343872e-01 -2.371347248554229736e-01 1.314142835326492786e-03 -5.410090833902359009e-02 9.513867646455764771e-02 9.263445436954498291e-02 2.430399954319000244e-01 1.650373786687850952e-01 1.225986480712890625e-01 2.315631508827209473e-01 -1.262244433164596558e-01 1.633769124746322632e-01 6.236264854669570923e-02 5.848266929388046265e-02 2.006246745586395264e-01 -1.194852814078330994e-01 -1.800221949815750122e-01 3.399547040462493896e-01 2.057484835386276245e-01 1.762152463197708130e-01 -2.988881990313529968e-02 -6.545600946992635727e-03 9.531266987323760986e-02 2.069782316684722900e-01 2.644581794738769531e-01 -2.402416318655014038e-01 -6.384116411209106445e-02
-1.918241381645202637e-01 -1.823781430721282959e-02 7.411976903676986694e-02 -4.721603542566299438e-02 7.963559776544570923e-02 3.257727026939392090e-01 -4.560707136988639832e-02 9.556853026151657104e-02 -8.940106630325317383e-02 2.226776909083127975e-03 3.924712836742401123e-01 3.119903504848480225e-01 -9.357953071594238281e-02 3.601017892360687256e-01 2.019388526678085327e-01 -1.933685541152954102e-01 1.231158748269081116e-01 -5.124206095933914185e-02 1.458070427179336548e-01 1.234392821788787842e-01 7.003073394298553467e-02 -2.293055355548858643e-01 1.149777472019195557e-01 9.367015212774276733e-02 -1.150922328233718872e-01 -1.852868497371673584e-01 3.929563984274864197e-02 2.053746581077575684e-02 7.009412348270416260e-02 2.431997656822204590e-01 -2.971518635749816895e-01 -1.408298015594482422e-01
-7.129250466823577881e-02 -1.427222639322280884e-01 1.590474992990493774e-01 9.236299991607666016e-02 1.920509524643421173e-02 -1.382585018873214722e-01 2.580692172050476074e-01 -1.435416489839553833e-01 1.430760417133569717e-02 4.049356281757354736e-01 -1.289043277502059937e-01 2.525374107062816620e-02 3.102722205221652985e-02 1.936130225658416748e-01 2.934697568416595459e-01 -5.939199775457382202e-02 5.298991873860359192e-02 -1.419059932231903076e-01 -4.117934033274650574e-02 1.049240380525588989e-01 -1.484065800905227661e-01 9.557694196701049805e-02 3.159239292144775391e-01 2.880739867687225342e-01 1.631845086812973022e-01 1.121391281485557556e-01 -3.055854514241218567e-02 9.990519285202026367e-02 -1.167400330305099487e-01 3.769485056400299072e-01 -2.432164400815963745e-01 -9.951999038457870483e-02
-1.294420957565307617e-01 -1.512173414230346680e-01 -5.573836155235767365e-03 -2.414313703775405884e-01 2.351986058056354523e-02 3.736142814159393311e-02 -7.556200027465820312e-02 1.084144636988639832e-01 -3.572962880134582520e-01 1.619313727132976055e-03 1.855119466781616211e-01 1.315186321735382080e-01 -6.698029115796089172e-03 -1.529984828084707260e-02 1.213373616337776184e-01 6.406582891941070557e-02 2.370538413524627686e-01 -3.190088868141174316e-01 -1.818752288818359375e-01 -7.989188283681869507e-02 -2.164619565010070801e-01 -1.134252995252609253e-01 3.966491520404815674e-01 9.338866174221038818e-02 -2.913291454315185547e-01 -4.542765393853187561e-02 -7.699967920780181885e-02 1.484963297843933105e-01 -3.569300845265388489e-02 3.067852854728698730e-01 2.201933562755584717e-01 -4.664812237024307251e-02
6.518054008483886719e-02 4.483520612120628357e-02 1.223625689744949341e-01 1.212984994053840637e-01 -1.308465749025344849e-01 -2.860268354415893555e-01 -7.378733903169631958e-02 2.418365776538848877e-01 -3.515754342079162598e-01 2.386183142662048340e-01 8.147021755576133728e-03 -3.462313115596771240e-02 -1.315132528543472290e-02 -6.371393334120512009e-03 9.474788606166839600e-02 -4.140112400054931641e-01 4.255927726626396179e-02 -7.795339822769165039e-02 1.260195374488830566e-01 1.355120390653610229e-01 -9.129381179809570312e-02 -1.999502032995223999e-01 1.756195127964019775e-01 1.038625277578830719e-02 5.412800610065460205e-02 -6.856582127511501312e-03 -1.746297627687454224e-01 -1.523019820451736450e-01 -2.282180450856685638e-02 4.282788336277008057e-01 -1.989524960517883301e-01 1.928669363260269165e-01
-1.727559268474578857e-01 6.003068387508392334e-02 1.558612585067749023e-01 3.989599272608757019e-02 1.675181239843368530e-01 -3.553799986839294434e-01 5.273109767585992813e-03 2.227297574281692505e-01 -1.229643821716308594e-01 -9.270707517862319946e-02 5.635716393589973450e-02 -2.876124717295169830e-02 8.059763163328170776e-02 -4.360501095652580261e-02 -2.113320678472518921e-02 -3.362898230552673340e-01 5.256216973066329956e-02 -1.523292064666748047e-01 2.539034560322761536e-02 2.450614571571350098e-01 5.832798406481742859e-02 -3.468745946884155273e-01 2.180025428533554077e-01 -1.273484081029891968e-01 -1.891023814678192139e-01 -8.437730371952056885e-02 -1.626102328300476074e-01 2.623205184936523438e-01 -1.475067734718322754e-01 2.925776839256286621e-01 8.078531175851821899e-02 2.467132955789566040e-01
-7.833138108253479004e-02 1.462506055831909180e-01 1.726371347904205322e-01 -5.185823142528533936e-02 -8.698414266109466553e-02 8.574502915143966675e-02 2.175610810518264771e-01 9.482654184103012085e-02 -4.813284426927566528e-02 1.098020896315574646e-01 -2.919692732393741608e-02 2.206974923610687256e-01 -2.618413269519805908e-01 -2.172888070344924927e-02 2.439780682325363159e-01 -2.870220839977264404e-01 -7.326341699808835983e-03 4.417091235518455505e-02 -2.310023754835128784e-01 2.234279662370681763e-01 8.569423109292984009e-02 -1.350702941417694092e-01 3.233903050422668457e-01 -1.236758455634117126e-01 3.090268373489379883e-01 7.597691845148801804e-03 2.940925359725952148e-01 -2.748303674161434174e-02 -2.576802670955657959e-01 3.016850352287292480e-01 4.054697230458259583e-02 -3.544542565941810608e-02
-1.493908911943435669e-01 5.940754339098930359e-02 1.848608069121837616e-02 -2.781897485256195068e-01 -5.206738132983446121e-03 -7.088289409875869751e-02 2.858203053474426270e-01 2.087627053260803223e-01 -2.607392072677612305e-01 8.238397538661956787e-02 -2.307235635817050934e-02 -1.685638576745986938e-01 1.002844348549842834e-01 2.045392394065856934e-01 -4.821896180510520935e-02 -1.718605160713195801e-01 -5.715982243418693542e-02 -6.329356133937835693e-02 3.325162529945373535e-01 -7.174256443977355957e-02 -5.258753150701522827e-02 -7.768584042787551880e-02 2.445460706949234009e-01 2.993858754634857178e-01 1.374180763959884644e-01 -1.075590476393699646e-01 7.082679122686386108e-02 -1.461975276470184326e-01 -1.882012784481048584e-01 3.297272920608520508e-01 7.314077019691467285e-02 -3.017744421958923340e-01
9.655459970235824585e-02 -2.513292133808135986e-01 5.343355238437652588e-02 4.153908789157867432e-02 1.577706187963485718e-01 -4.887965321540832520e-02 7.875858992338180542e-02 4.246721416711807251e-02 -3.625832200050354004e-01 -1.702916920185089111e-01 -1.629002839326858521e-01 2.323892116546630859e-01 -2.852789759635925293e-01 1.896959147416055202e-03 4.815138876438140869e-02 -2.288550585508346558e-01 -1.778378486633300781e-01 1.939753443002700806e-02 1.996670961380004883e-01 -1.436188444495201111e-02 -1.595032066106796265e-01 1.934405788779258728e-02 2.961695492267608643e-01 1.961351186037063599e-01 4.482675716280937195e-02 2.385092712938785553e-02 1.968361735343933105e-01 -3.410278819501399994e-03 1.212677881121635437e-01 3.729483187198638916e-01 2.674295604228973389e-01 -1.408163309097290039e-01
-1.337250769138336182e-01 -3.448026999831199646e-02 2.435439229011535645e-01 -2.044281661510467529e-01 1.790789365768432617e-01 -1.318464428186416626e-01 1.052957028150558472e-01 3.916587233543395996e-01 -3.482703268527984619e-01 -9.990586340427398682e-02 -2.385404147207736969e-02 -1.720163673162460327e-01 1.243940591812133789e-01 6.643206346780061722e-03 2.958897352218627930e-01 -4.085445404052734375e-02 -7.235208898782730103e-02 3.555072471499443054e-02 8.906257152557373047e-02 8.697438240051269531e-02 2.126186192035675049e-01 -2.751709222793579102e-01 4.039800465106964111e-01 -1.301458328962326050e-01 2.957662008702754974e-02 -2.176140807569026947e-02 1.327450722455978394e-01 -2.246330380439758301e-01 -3.341270238161087036e-02 2.624652348458766937e-02 -5.325020104646682739e-02 5.087765306234359741e-02
-1.192439794540405273e-01 -1.000158637762069702e-01 3.298359215259552002e-01 -9.189034998416900635e-02 1.185504123568534851e-01 2.057609856128692627e-01 1.092309206724166870e-01 1.539154350757598877e-01 -5.629667639732360840e-02 2.832436561584472656e-01 1.180634647607803345e-01 2.251796871423721313e-01 1.786723136901855469e-01 -1.210553497076034546e-01 1.862171739339828491e-01 -1.831028461456298828e-01 5.486232694238424301e-03 -5.104603478685021400e-04 1.870004981756210327e-01 1.218119263648986816e-01 -1.694229803979396820e-02 8.436215668916702271e-02 4.355294704437255859e-01 1.149206794798374176e-02 7.131819427013397217e-02 -4.054126739501953125e-01 -1.200388148427009583e-01 -1.772578991949558258e-02 2.386243268847465515e-02 1.287400424480438232e-01 -5.006847158074378967e-02 -2.298409342765808105e-01
1.752131283283233643e-01 8.043930679559707642e-02 9.738013148307800293e-02 -7.261466979980468750e-02 -1.098348200321197510e-01 2.380402758717536926e-02 -2.655811607837677002e-03 -1.090068370103836060e-01 -2.846491932868957520e-01 -1.105188801884651184e-01 -2.014867514371871948e-01 1.553883999586105347e-01 -1.017701700329780579e-01 1.037285998463630676e-01 9.529989212751388550e-02 -2.759633362293243408e-01 -1.202329248189926147e-01 -1.713204085826873779e-01 3.615876734256744385e-01 3.803713992238044739e-02 -1.395311951637268066e-01 1.096522435545921326e-01 4.466406106948852539e-01 1.289893984794616699e-01 -4.566972702741622925e-02 -2.805701456964015961e-02 -1.622555106878280640e-01 -1.336655765771865845e-01 -1.232247054576873779e-01 3.506262302398681641e-01 1.678987443447113037e-01 -1.490656435489654541e-01
-2.022867649793624878e-01 8.949083834886550903e-02 4.106054306030273438e-01 -1.263332786038517952e-03 -3.193089365959167480e-01 -2.423286624252796173e-02 3.059084899723529816e-02 1.970535218715667725e-01 -2.052709758281707764e-01 5.673106759786605835e-02 1.109367534518241882e-01 2.085473388433456421e-01 9.789518080651760101e-04 1.969119757413864136e-01 1.380239520221948624e-02 -1.912275552749633789e-01 -1.446508318185806274e-01 3.385004028677940369e-02 -2.419588416814804077e-01 2.422326654195785522e-01 -9.044370800256729126e-02 -1.071051731705665588e-01 3.750355839729309082e-01 2.418957203626632690e-01 1.192053705453872681e-01 3.141165524721145630e-02 -3.201489523053169250e-02 7.993856817483901978e-02 -2.344807796180248260e-02 2.558303177356719971e-01 -9.926155954599380493e-02 -8.308804035186767578e-02
-1.320560872554779053e-01 -3.254017978906631470e-02 6.776498258113861084e-02 5.876886472105979919e-02 -2.017574943602085114e-02 -2.390717715024948120e-02 1.589262187480926514e-01 1.971282064914703369e-01 -1.173394396901130676e-01 1.828234046697616577e-01 -5.459377169609069824e-02 -6.076737307012081146e-03 2.304743044078350067e-02 6.406126916408538818e-02 2.534334780648350716e-03 -2.641083300113677979e-01 1.149110272526741028e-01 -2.350940927863121033e-02 3.076316714286804199e-01 3.095894455909729004e-01 8.678583800792694092e-02 -2.078858390450477600e-02 3.698072433471679688e-01 -7.773841917514801025e-02 -1.131055206060409546e-01 -2.711657881736755371e-01 -2.536868751049041748e-01 -3.072160482406616211e-01 -1.014981493353843689e-01 1.446385532617568970e-01 1.736112982034683228e-01 -3.497506678104400635e-01
-2.616762928664684296e-02 -1.379189193248748779e-01 4.242171645164489746e-01 -1.366955488920211792e-01 2.887877821922302246e-01 7.029764354228973389e-02 1.519555896520614624e-01 1.255992203950881958e-01 -2.638409137725830078e-01 2.288284450769424438e-01 1.148395389318466187e-01 6.903053075075149536e-02 6.296197324991226196e-02 -1.617533527314662933e-02 -1.323949545621871948e-01 -4.046870395541191101e-02 -6.484337896108627319e-02 9.985989332199096680e-02 -1.611131280660629272e-01 6.817308068275451660e-02 2.360893189907073975e-01 -3.858510851860046387e-01 1.117715239524841309e-01 1.871286332607269287e-01 1.243197694420814514e-01 -2.237228676676750183e-02 -6.286018341779708862e-02 1.858312338590621948e-01 4.724163934588432312e-02 1.990101635456085205e-01 -2.977461814880371094e-01 -9.633801132440567017e-02
3.777825087308883667e-02 -2.284259647130966187e-01 9.216234087944030762e-02 1.915661692619323730e-01 2.470920085906982422e-01 2.844025194644927979e-02 2.827180363237857819e-02 -2.403168566524982452e-02 -1.957262456417083740e-01 9.733849763870239258e-02 -2.039544880390167236e-01 2.289525866508483887e-01 -4.391325265169143677e-02 1.153124570846557617e-01 1.170808821916580200e-01 -1.908590942621231079e-01 -3.320336043834686279e-01 -7.159522920846939087e-02 -1.979701593518257141e-02 -2.268429547548294067e-01 -1.534368842840194702e-01 -2.320486605167388916e-01 2.776607275009155273e-01 1.886503249406814575e-01 9.719838947057723999e-02 -9.767046570777893066e-02 2.394162118434906006e-01 1.731364876031875610e-01 2.926051057875156403e-02 3.424935936927795410e-01 1.849069297313690186e-01 -1.219598129391670227e-01
3.554048016667366028e-02 1.543493103235960007e-02 1.607086062431335449e-01 4.080886766314506531e-02 -1.027916446328163147e-01 -1.265619993209838867e-01 -1.664579957723617554e-01 2.654519379138946533e-01 -5.129391551017761230e-01 7.946680486202239990e-02 -8.947616070508956909e-02 1.895909905433654785e-01 -4.435919970273971558e-02 -7.081200927495956421e-02 7.814851403236389160e-02 -2.750469148159027100e-01 8.431033045053482056e-02 -1.717780381441116333e-01 7.832606136798858643e-02 1.481294780969619751e-01 -2.104626297950744629e-01 -1.720089698210358620e-03 2.597950994968414307e-01 -8.061096072196960449e-02 1.460970193147659302e-01 -2.778875268995761871e-02 -1.503962278366088867e-01 -1.716763675212860107e-01 1.589342206716537476e-02 3.519706428050994873e-01 -2.322818338871002197e-01 9.410168230533599854e-02
-5.048147588968276978e-02 1.527844816446304321e-01 1.454590708017349243e-01 1.191720366477966309e-01 -8.706908673048019409e-02 -2.559113800525665283e-01 -1.062796115875244141e-01 2.933168411254882812e-01 -4.828387796878814697e-01 1.329831033945083618e-01 6.517569720745086670e-02 1.296756267547607422e-01 1.850200444459915161e-02 8.413543552160263062e-02 6.879761815071105957e-02 -2.875328660011291504e-01 -9.577675908803939819e-02 -1.156902983784675598e-01 4.471837077289819717e-03 -3.917253110557794571e-03 -7.715841382741928101e-02 -1.133786439895629883e-01 1.648226231336593628e-01 -4.766467213630676270e-02 1.070120111107826233e-01 -1.655416041612625122e-01 -2.451880276203155518e-01 -9.595263004302978516e-02 1.548766046762466431e-01 3.396605253219604492e-01 -2.739776074886322021e-01 9.053640067577362061e-02
-3.636642992496490479e-01 -5.691447481513023376e-02 1.325973495841026306e-02 -6.332328170537948608e-02 -4.960262402892112732e-02 -1.297555118799209595e-01 9.987796843051910400e-02 1.791028678417205811e-01 -2.181269824504852295e-01 -1.295047700405120850e-01 -1.760577037930488586e-02 4.827859997749328613e-02 -2.122395336627960205e-01 -1.199400201439857483e-01 1.411424428224563599e-01 -2.104374766349792480e-02 1.510620266199111938e-01 -2.729632556438446045e-01 6.362034380435943604e-02 -1.887114644050598145e-01 6.401115655899047852e-02 -2.347081303596496582e-01 4.094979166984558105e-01 1.780199110507965088e-01 7.614413648843765259e-02 8.953857421875000000e-02 1.358055621385574341e-01 1.641733348369598389e-01 -2.007457315921783447e-01 3.142522871494293213e-01 2.394871264696121216e-01 3.185092285275459290e-02
-5.673382431268692017e-02 -1.223017051815986633e-01 -2.290631681680679321e-01 -1.964058727025985718e-02 3.207384347915649414e-01 -1.466318964958190918e-01 1.449874639511108398e-01 6.602746248245239258e-02 -1.956643611192703247e-01 2.187630236148834229e-01 1.409158408641815186e-01 6.423056591302156448e-03 -1.826590448617935181e-01 2.218400537967681885e-01 -9.523262083530426025e-02 -8.154214918613433838e-02 2.066923081874847412e-01 -2.206134796142578125e-01 1.450559943914413452e-01 9.865407831966876984e-03 8.708064258098602295e-02 -1.454613953828811646e-01 -6.762450933456420898e-02 1.748884171247482300e-01 -1.243909001350402832e-01 3.725506737828254700e-02 -6.688277423381805420e-02 1.986817568540573120e-01 7.135530561208724976e-02 4.869315028190612793e-01 -7.710517197847366333e-02 -2.991611957550048828e-01
-2.834130525588989258e-01 -4.189587235450744629e-01 1.300909966230392456e-01 7.050130516290664673e-02 6.730514764785766602e-02 7.472819089889526367e-02 1.131800413131713867e-01 2.135888338088989258e-01 -1.631762683391571045e-01 2.904207631945610046e-02 1.084989123046398163e-02 1.335163414478302002e-01 6.537101417779922485e-02 1.490664780139923096e-01 -1.157519444823265076e-01 1.247033625841140747e-01 8.339226990938186646e-02 -1.518111377954483032e-01 -1.195573881268501282e-01 1.083796843886375427e-01 1.839810907840728760e-01 -2.234614789485931396e-01 4.321903884410858154e-01 8.476702123880386353e-02 -2.523533105850219727e-01 -3.176080435514450073e-02 1.600036323070526123e-01 2.010975778102874756e-01 1.438245475292205811e-01 2.074891328811645508e-01 -9.096737951040267944e-03 -1.565344482660293579e-01
6.157603114843368530e-02 -9.852278232574462891e-02 1.518415212631225586e-01 -3.076548874378204346e-01 5.051171034574508667e-02 2.676983550190925598e-02 -5.983236711472272873e-03 1.195783261209726334e-02 -2.329588122665882111e-02 -8.421193808317184448e-02 1.460180431604385376e-01 5.698086693882942200e-02 -1.293181162327528000e-02 2.884648926556110382e-02 2.682180404663085938e-01 -1.955800317227840424e-02 -1.890244185924530029e-01 2.548731677234172821e-02 -1.556674689054489136e-01 9.229408204555511475e-02 9.012245386838912964e-02 -2.678921222686767578e-01 2.524446547031402588e-01 -2.143963724374771118e-01 6.686920672655105591e-02 1.091312766075134277e-01 3.018934130668640137e-01 2.181411832571029663e-01 7.933637499809265137e-02 4.755608737468719482e-01 -1.999571174383163452e-01 -2.712337672710418701e-01
-1.787280291318893433e-01 -1.875736936926841736e-02 2.059756591916084290e-02 1.362133473157882690e-01 -7.835263758897781372e-02 1.413189917802810669e-01 8.214516192674636841e-02 8.799413591623306274e-02 -1.562926024198532104e-01 1.988937556743621826e-01 1.049292087554931641e-01 3.781172931194305420e-01 8.350681513547897339e-03 -5.304657667875289917e-02 2.890734970569610596e-01 -1.873531788587570190e-01 4.780022427439689636e-02 -5.712757259607315063e-02 1.546081006526947021e-01 1.415315866470336914e-01 6.274510920047760010e-02 2.003063214942812920e-03 4.094235002994537354e-01 2.339167706668376923e-02 2.340043336153030396e-01 -4.501466453075408936e-01 -1.258421838283538818e-01 1.410746108740568161e-02 1.801037788391113281e-01 1.119234561920166016e-01 -8.545077592134475708e-02 -1.460057049989700317e-01
-1.341583430767059326e-01 -7.078277319669723511e-02 4.637644588947296143e-01 -8.492290973663330078e-02 1.530163288116455078e-01 -2.100734040141105652e-03 -6.159478425979614258e-02 -2.106177657842636108e-01 -3.983905911445617676e-02 7.309579849243164062e-02 -1.090680882334709167e-01 -7.193212211132049561e-02 1.871291846036911011e-01 1.379895657300949097e-01 1.058468818664550781e-01 -1.910720169544219971e-01 -4.493999481201171875e-02 -3.615162670612335205e-01 5.380167439579963684e-02 5.125923454761505127e-02 8.652727305889129639e-02 -2.939701676368713379e-01 1.105130463838577271e-01 -5.532993376255035400e-02 -7.078015804290771484e-02 5.929954722523689270e-02 1.380039900541305542e-01 2.556805610656738281e-01 8.216850459575653076e-02 2.718579769134521484e-01 -5.258378386497497559e-02 -3.654806911945343018e-01
-2.048386484384536743e-01 1.815825402736663818e-01 4.641073197126388550e-02 1.742582321166992188e-01 1.147862598299980164e-01 -2.628364600241184235e-02 -2.864982374012470245e-02 2.350556403398513794e-01 -9.517183154821395874e-02 7.859339565038681030e-02 9.542226046323776245e-02 2.410635501146316528e-01 -3.045170605182647705e-01 -1.336888074874877930e-01 -4.601208120584487915e-02 -2.118982225656509399e-01 -1.019909698516130447e-02 -1.135051771998405457e-01 1.165560930967330933e-01 -1.950394064188003540e-01 3.044241070747375488e-01 -3.310247957706451416e-01 2.850672304630279541e-01 6.105711683630943298e-02 -6.017404794692993164e-02 6.923993676900863647e-02 1.324949711561203003e-01 6.946234405040740967e-02 -4.499351978302001953e-02 4.199070930480957031e-01 2.675540000200271606e-02 -1.443063616752624512e-01
-2.945093512535095215e-01 1.626165211200714111e-01 1.772989034652709961e-01 -1.777346134185791016e-01 -1.681475713849067688e-02 -1.549968309700489044e-02 2.413094043731689453e-02 9.881912916898727417e-02 -1.296177357435226440e-01 2.474899590015411377e-02 7.274436950683593750e-02 -4.531203210353851318e-02 1.132895946502685547e-01 1.822928041219711304e-01 1.217342391610145569e-01 -3.481521606445312500e-01 4.142906516790390015e-02 2.811584807932376862e-02 9.712374955415725708e-02 3.566254675388336182e-01 2.662923634052276611e-01 -4.145894572138786316e-02 3.753778934478759766e-01 2.063346207141876221e-01 -1.236657053232192993e-01 -1.067885104566812515e-02 -1.378695219755172729e-01 1.002299636602401733e-01 8.622805774211883545e-02 3.021676242351531982e-01 -2.518356144428253174e-01 6.492357701063156128e-02
-3.671323135495185852e-02 -1.094247475266456604e-01 3.019428849220275879e-01 -1.118314340710639954e-01 3.457002043724060059e-01 1.813123673200607300e-01 -2.265099585056304932e-01 -1.371643841266632080e-01 -1.996826231479644775e-01 -2.555591985583305359e-02 -8.267687261104583740e-02 2.853226065635681152e-01 1.848267391324043274e-02 5.753208696842193604e-02 6.077188998460769653e-02 -1.376138627529144287e-01 -1.086953058838844299e-01 -2.676427066326141357e-01 1.977082341909408569e-01 -3.241152688860893250e-02 -4.334353655576705933e-02 -7.698678970336914062e-02 9.010252356529235840e-02 -1.774155646562576294e-01 1.359485834836959839e-02 1.567740738391876221e-02 1.956128329038619995e-01 1.268231272697448730e-01 1.119293943047523499e-01 4.166048765182495117e-01 5.290431901812553406e-02 -3.013193309307098389e-01
1.522897630929946899e-01 1.499819010496139526e-01 3.767097294330596924e-01 -2.136982083320617676e-01 2.038007676601409912e-01 3.264749795198440552e-02 2.844873964786529541e-01 1.769958287477493286e-01 -1.284037679433822632e-01 2.041047364473342896e-01 6.253202445805072784e-03 1.030238717794418335e-01 1.247332692146301270e-01 -2.818426489830017090e-01 2.228348106145858765e-01 -1.199346408247947693e-01 1.037211045622825623e-01 -3.201187402009963989e-02 -4.665875062346458435e-02 2.040155231952667236e-01 -2.311883959919214249e-03 -2.001571655273437500e-02 1.123451590538024902e-01 4.803385213017463684e-02 -5.413338914513587952e-02 -6.640771776437759399e-02 -9.105277247726917267e-03 -1.680685728788375854e-01 7.480638474225997925e-02 4.206896126270294189e-01 -1.382852643728256226e-01 -2.752391099929809570e-01
7.105814665555953979e-02 -2.575214207172393799e-01 2.841191887855529785e-01 1.080839708447456360e-01 5.635137856006622314e-02 2.408989518880844116e-01 3.932311385869979858e-02 -4.694204404950141907e-02 -3.179111778736114502e-01 2.791837789118289948e-02 3.702721297740936279e-01 -1.826066970825195312e-01 -7.375101745128631592e-02 1.552969515323638916e-01 1.287135630846023560e-01 -1.721199899911880493e-01 1.792089194059371948e-01 -1.800254881381988525e-01 1.438690125942230225e-01 1.724921017885208130e-01 2.228921651840209961e-01 -3.350231647491455078e-01 -4.769790917634963989e-02 2.199066430330276489e-02 5.572351813316345215e-02 -9.438708424568176270e-02 8.634242415428161621e-02 1.428339257836341858e-02 1.431951671838760376e-01 9.042011201381683350e-02 -1.929044872522354126e-01 -2.408417463302612305e-01
-2.081815600395202637e-01 -1.049962416291236877e-01 9.845094382762908936e-02 3.000113070011138916e-01 -6.621982902288436890e-02 -6.584755331277847290e-02 1.863806508481502533e-02 1.010495871305465698e-01 -2.439948022365570068e-01 3.197861835360527039e-02 -1.783671081066131592e-01 1.063306704163551331e-01 -4.306735098361968994e-02 3.569296747446060181e-02 3.408203646540641785e-02 -2.067111730575561523e-01 -2.906200662255287170e-02 -8.678492158651351929e-02 2.970831394195556641e-01 1.095212996006011963e-02 2.547229230403900146e-01 -2.213897109031677246e-01 2.211998254060745239e-01 -2.742375619709491730e-02 -7.442688941955566406e-02 -7.163190841674804688e-02 -3.631992265582084656e-02 -1.768691390752792358e-01 -1.709720194339752197e-01 3.076217472553253174e-01 -1.134305521845817566e-01 -4.854132235050201416e-01
6.292238831520080566e-02 8.763613551855087280e-02 2.471599578857421875e-01 2.493797056376934052e-02 -9.601310640573501587e-02 -1.501657217741012573e-01 -1.069807782769203186e-01 3.464902639389038086e-01 -4.044626653194427490e-01 1.260951012372970581e-01 -3.298356384038925171e-02 -3.497018292546272278e-02 -5.995910614728927612e-02 -1.189177855849266052e-01 -1.492543518543243408e-02 -2.599532902240753174e-01 -9.002674050861969590e-05 -2.248598635196685791e-01 -2.662119688466191292e-03 1.386141479015350342e-01 -1.257378906011581421e-01 -1.632135957479476929e-01 2.525909245014190674e-01 1.888117380440235138e-02 1.018366739153862000e-01 6.085553765296936035e-02 -2.389937639236450195e-01 -1.630119830369949341e-01 -1.051051765680313110e-01 4.453378319740295410e-01 -4.573508352041244507e-02 1.021099686622619629e-01
-1.519822776317596436e-01 -2.115094661712646484e-01 1.250586360692977905e-01 -1.652284711599349976e-01 -1.983490958809852600e-02 8.032357692718505859e-02 1.085471827536821365e-02 2.905727922916412354e-01 -2.596922218799591064e-02 1.643480658531188965e-01 1.184521764516830444e-01 3.142139315605163574e-01 8.140005171298980713e-02 9.715638123452663422e-03 2.730577588081359863e-01 -6.319794803857803345e-02 1.108921468257904053e-01 1.726254820823669434e-02 1.470554023981094360e-01 2.025064080953598022e-01 4.446380585432052612e-02 5.265428498387336731e-02 3.393367528915405273e-01 8.354762196540832520e-02 1.886775940656661987e-01 -4.269028604030609131e-01 -1.705495081841945648e-02 7.495505362749099731e-02 -8.672692812979221344e-03 2.580653429031372070e-01 -5.432409048080444336e-02 -2.768060266971588135e-01
-2.663691639900207520e-01 1.184566095471382141e-01 1.472478657960891724e-01 2.412102371454238892e-01 2.138649672269821167e-01 1.860263645648956299e-01 -8.275117725133895874e-02 3.015652596950531006e-01 -2.052810788154602051e-01 -4.062897711992263794e-02 6.055932492017745972e-02 1.380613297224044800e-01 -1.278406009078025818e-02 -1.424142420291900635e-01 3.855127468705177307e-02 -1.005176305770874023e-01 3.645746409893035889e-01 -2.230039685964584351e-01 -5.133718997240066528e-02 -2.217908017337322235e-02 -4.768279194831848145e-02 -2.467527240514755249e-01 1.701438724994659424e-01 -1.701690554618835449e-01 1.851410418748855591e-01 -1.011001765727996826e-01 1.471730470657348633e-01 1.444841455668210983e-02 -2.133660614490509033e-01 2.837744057178497314e-01 -7.618784159421920776e-02 -2.310824096202850342e-01
-4.952051863074302673e-02 -2.711262404918670654e-01 3.408706560730934143e-02 4.527822136878967285e-02 1.395236104726791382e-01 7.459899038076400757e-02 7.807818707078695297e-03 4.960511624813079834e-02 -1.989907473325729370e-01 3.680066019296646118e-02 1.736546903848648071e-01 -1.903099268674850464e-01 8.928878605365753174e-02 5.328973010182380676e-02 1.519034504890441895e-01 -3.259437978267669678e-01 5.415095388889312744e-02 -1.992469429969787598e-01 -1.186224371194839478e-01 8.721245080232620239e-02 7.891382277011871338e-02 -3.398099541664123535e-01 2.354708164930343628e-01 4.427313059568405151e-02 -3.033018112182617188e-01 -2.992731034755706787e-01 1.643830388784408569e-01 1.097975522279739380e-01 -3.310966193675994873e-01 2.356346845626831055e-01 -1.846566423773765564e-02 1.276090741157531738e-01
9.384241700172424316e-02 -2.338415235280990601e-01 2.609543204307556152e-01 -1.103114485740661621e-01 1.084842830896377563e-01 1.299134641885757446e-01 4.179006069898605347e-02 6.082630902528762817e-02 -2.629383802413940430e-01 3.333913087844848633e-01 8.453229069709777832e-02 -3.675517812371253967e-02 -1.253036111593246460e-01 -9.072760492563247681e-02 -1.262287348508834839e-01 -1.046609207987785339e-01 2.548320684581995010e-03 6.395045667886734009e-02 -2.466745078563690186e-01 -2.848910354077816010e-02 3.001460433006286621e-01 -1.700197458267211914e-01 3.088546097278594971e-01 -3.802032023668289185e-02 -2.647913061082363129e-02 -2.932300977408885956e-02 2.814817428588867188e-01 5.209031328558921814e-02 8.550890535116195679e-02 4.458453357219696045e-01 -9.586919844150543213e-02 4.664660245180130005e-02
1.283598989248275757e-01 2.215527296066284180e-01 -2.460289373993873596e-02 2.686989605426788330e-01 2.472285628318786621e-01 2.937943115830421448e-02 -1.388121843338012695e-01 -1.102169454097747803e-01 -3.839530944824218750e-01 -7.788957445882260799e-04 2.060403078794479370e-01 9.616301953792572021e-02 -1.260846108198165894e-01 1.858704350888729095e-02 1.845764815807342529e-01 -2.216319739818572998e-01 6.328296661376953125e-02 -1.886995583772659302e-01 2.922456562519073486e-01 -1.253569722175598145e-01 6.570508331060409546e-02 -1.283783763647079468e-01 2.720410525798797607e-01 1.481433212757110596e-02 1.751705408096313477e-01 -1.216804981231689453e-01 8.805430680513381958e-02 3.169789537787437439e-02 -3.166441023349761963e-01 2.392248362302780151e-01 1.193105336278676987e-02 -1.484518945217132568e-01
4.183510318398475647e-02 -1.284302026033401489e-01 4.537264704704284668e-01 -6.512132473289966583e-03 -3.410472720861434937e-02 2.034505829215049744e-02 -1.240426376461982727e-01 -3.148512840270996094e-01 -2.745511233806610107e-01 6.867825239896774292e-02 1.880833506584167480e-02 1.870473381131887436e-03 4.146763682365417480e-02 -9.679447859525680542e-02 2.743850946426391602e-01 -6.389568001031875610e-02 2.749368548393249512e-01 -7.715828716754913330e-02 1.894763298332691193e-02 1.292989253997802734e-01 2.320600152015686035e-01 -5.950453877449035645e-02 1.534098237752914429e-01 4.695040732622146606e-02 9.459216147661209106e-02 -2.619169056415557861e-01 2.042570114135742188e-01 -7.516569644212722778e-02 2.215034365653991699e-01 2.987345457077026367e-01 -1.484649628400802612e-01 -1.477165222167968750e-01
-3.451220989227294922e-01 7.376492023468017578e-02 9.247309714555740356e-02 -2.107120007276535034e-01 1.959797441959381104e-01 2.050570584833621979e-02 3.147654831409454346e-01 1.748798787593841553e-01 -7.194878906011581421e-02 8.974406868219375610e-02 -5.348167568445205688e-02 1.789338886737823486e-01 -2.291533350944519043e-01 -1.256831437349319458e-01 2.200718671083450317e-01 -2.287931293249130249e-01 -1.390367299318313599e-01 1.136853359639644623e-02 1.032639816403388977e-01 -9.290847927331924438e-02 3.754182532429695129e-02 -2.010088413953781128e-01 3.180742859840393066e-01 2.128724008798599243e-01 6.004368886351585388e-02 2.796164751052856445e-01 1.445850580930709839e-01 -1.733806580305099487e-01 -2.334076911211013794e-01 1.142304614186286926e-01 -9.523415565490722656e-02 -2.016846835613250732e-02
2.334498614072799683e-01 -4.148472100496292114e-02 5.743972212076187134e-02 6.524127721786499023e-02 1.493110060691833496e-01 2.801829390227794647e-02 -1.546587422490119934e-02 -6.260457914322614670e-03 -3.044805824756622314e-01 -1.610801555216312408e-02 -1.654686927795410156e-01 -6.110918149352073669e-02 -2.981617748737335205e-01 -3.556125238537788391e-02 1.132669672369956970e-01 1.481845080852508545e-01 1.741590350866317749e-01 -3.249735236167907715e-01 8.649130910634994507e-02 1.355139911174774170e-01 2.396668680012226105e-02 -2.711776196956634521e-01 3.152834475040435791e-01 1.858787685632705688e-01 -4.638248682022094727e-02 -3.626021370291709900e-02 1.111499592661857605e-01 3.828621702268719673e-03 9.840136766433715820e-02 4.137520194053649902e-01 3.110350966453552246e-01 2.302935346961021423e-02
-1.373053193092346191e-01 1.734573597786948085e-04 -9.067204594612121582e-02 3.734845900908112526e-03 -1.722948700189590454e-01 -5.189308524131774902e-02 2.027928531169891357e-01 1.096755936741828918e-01 -2.942750751972198486e-01 -2.008645534515380859e-01 -1.578221172094345093e-01 2.595871984958648682e-01 -9.147584438323974609e-02 1.881096065044403076e-01 1.355685293674468994e-01 -1.552246063947677612e-01 -1.988261789083480835e-01 -8.413551747798919678e-02 2.536037266254425049e-01 -2.347267046570777893e-02 -9.645761922001838684e-03 -3.674739226698875427e-02 2.785004079341888428e-01 1.332374960184097290e-01 -1.773187816143035889e-01 -2.508486807346343994e-02 -5.248577892780303955e-02 -1.243288740515708923e-01 -1.643550246953964233e-01 4.078522920608520508e-01 -1.184875145554542542e-01 -3.405906260013580322e-01
-4.683363717049360275e-03 -2.563192248344421387e-01 -3.063577115535736084e-01 -3.258812427520751953e-02 2.175943851470947266e-01 -8.653947710990905762e-02 1.267687827348709106e-01 -4.872869327664375305e-02 -4.032181501388549805e-01 8.182316273450851440e-02 1.034943386912345886e-01 -1.163670327514410019e-02 4.016574099659919739e-02 -7.753728330135345459e-02 4.052454233169555664e-02 -1.017644330859184265e-01 7.837647199630737305e-02 -2.306376397609710693e-01 -2.527628242969512939e-01 3.791450336575508118e-02 -5.650166049599647522e-02 -1.998049914836883545e-01 3.222039341926574707e-01 -4.148047044873237610e-02 8.793999999761581421e-02 -3.762284666299819946e-02 1.905852258205413818e-01 9.346739947795867920e-02 1.348049342632293701e-01 3.980000615119934082e-01 2.473788261413574219e-01 -3.219395503401756287e-02
-9.914813190698623657e-02 1.866905838251113892e-01 2.647042460739612579e-02 2.668492496013641357e-01 2.522419989109039307e-01 -1.772036999464035034e-01 -1.250332891941070557e-01 1.313549429178237915e-01 -1.011137440800666809e-01 -1.077511627227067947e-02 1.618158519268035889e-01 3.341816961765289307e-01 -1.224088817834854126e-01 2.125830948352813721e-01 9.661111049354076385e-03 -2.311038672924041748e-01 8.821591734886169434e-02 1.659072376787662506e-02 1.873219758272171021e-01 -2.774773240089416504e-01 3.275154531002044678e-02 -2.043812274932861328e-01 2.435456961393356323e-01 6.930693238973617554e-02 -1.180378254503011703e-02 -5.599499493837356567e-02 1.228485926985740662e-01 8.982311189174652100e-02 -1.604045629501342773e-01 4.108038246631622314e-01 -5.700671300292015076e-02 -2.057575583457946777e-01
-2.747972011566162109e-01 9.562287479639053345e-02 2.477939873933792114e-01 -4.137831926345825195e-02 -9.417496621608734131e-02 -1.622941344976425171e-01 2.546661198139190674e-01 1.662095338106155396e-01 -2.347374111413955688e-01 -8.384482562541961670e-02 6.705146282911300659e-02 -1.999545097351074219e-01 3.797704121097922325e-03 -1.347120478749275208e-02 9.443485178053379059e-03 -1.722554415464401245e-01 -4.018293693661689758e-03 -3.284952044486999512e-01 3.273061290383338928e-02 -8.364807814359664917e-02 -2.251090854406356812e-01 -4.245496988296508789e-01 3.163606524467468262e-01 -9.024212509393692017e-02 5.728703737258911133e-02 -2.508840896189212799e-02 2.034459263086318970e-01 3.869856148958206177e-02 -2.205906957387924194e-01 1.633056998252868652e-01 1.449881400913000107e-02 1.024572700262069702e-01
-2.031712234020233154e-01 6.312523782253265381e-02 5.330583080649375916e-02 -2.066044136881828308e-02 2.887934260070323944e-02 -1.515223085880279541e-02 1.664293408393859863e-01 3.070007562637329102e-01 -4.568662643432617188e-01 -2.994163930416107178e-01 -5.582650378346443176e-02 1.077138409018516541e-01 -1.455163806676864624e-01 -7.503730058670043945e-02 1.479465067386627197e-01 -6.791970133781433105e-02 -3.645212575793266296e-02 6.003721430897712708e-02 1.570528000593185425e-01 -3.675371780991554260e-02 8.386387676000595093e-02 1.456567924469709396e-02 1.112791299819946289e-01 3.130144178867340088e-01 -1.342006772756576538e-01 1.625173985958099365e-01 9.536899626255035400e-02 -5.525145307183265686e-02 -1.559860110282897949e-01 2.631146907806396484e-01 -6.456102430820465088e-02 -3.989976942539215088e-01
3.161559253931045532e-02 -1.131285429000854492e-01 3.007094860076904297e-01 -1.239847913384437561e-01 2.517920173704624176e-02 -1.761151403188705444e-01 2.148249894380569458e-01 1.339512914419174194e-01 -2.786965072154998779e-01 2.505982518196105957e-01 -1.153098326176404953e-02 6.373716145753860474e-02 -2.355990111827850342e-01 1.775189042091369629e-01 2.027316689491271973e-01 9.122259914875030518e-02 -9.833484888076782227e-02 1.152110993862152100e-01 -1.128486171364784241e-01 3.391296565532684326e-01 -1.353583633899688721e-01 -2.259389907121658325e-01 2.356231957674026489e-01 -7.180927693843841553e-02 3.600547835230827332e-02 3.075479865074157715e-01 -4.235674068331718445e-02 1.556084156036376953e-01 1.184042468667030334e-01 2.757772207260131836e-01 3.270760923624038696e-02 -9.893088787794113159e-02
-1.068298593163490295e-01 1.167600378394126892e-01 -4.036170616745948792e-02 -3.940379619598388672e-02 -9.134454280138015747e-02 -2.314636856317520142e-01 3.636917471885681152e-01 2.364376336336135864e-01 -6.677024066448211670e-02 -1.702583879232406616e-01 1.337526831775903702e-02 -7.361743599176406860e-02 5.519976373761892319e-03 -7.353578507900238037e-02 1.135023236274719238e-01 -3.488978147506713867e-01 9.565990418195724487e-02 4.496629163622856140e-02 -8.809639513492584229e-02 1.506498605012893677e-01 2.677642107009887695e-01 -1.780915111303329468e-01 3.632631599903106689e-01 7.416024059057235718e-02 1.739655733108520508e-01 1.584009081125259399e-01 1.874818801879882812e-01 -8.776860684156417847e-02 -7.408289611339569092e-02 3.552303314208984375e-01 1.036795079708099365e-01 -1.394521892070770264e-01
-2.310798168182373047e-01 -8.799601346254348755e-02 1.329461187124252319e-01 7.940182089805603027e-02 -1.566187739372253418e-01 1.181940808892250061e-01 1.402418762445449829e-01 1.946218162775039673e-01 -3.410971760749816895e-01 -3.121322393417358398e-01 -1.348914057016372681e-01 1.103148087859153748e-01 -1.162523180246353149e-01 1.590734273195266724e-01 1.372131705284118652e-01 -1.317517608404159546e-01 -1.008697673678398132e-01 -1.613306105136871338e-01 2.557449042797088623e-01 1.410400271415710449e-01 1.692529469728469849e-01 4.430213477462530136e-03 1.695584952831268311e-01 2.805793583393096924e-01 -4.516711831092834473e-02 7.647033035755157471e-02 9.961453825235366821e-02 2.742968732491135597e-03 -2.190918326377868652e-01 2.478865832090377808e-01 4.742370173335075378e-02 -3.354601562023162842e-01
7.615014910697937012e-02 4.454676806926727295e-02 1.247536987066268921e-01 -1.418793573975563049e-03 7.613792549818754196e-03 -9.203662723302841187e-02 -1.196524500846862793e-02 2.742937207221984863e-01 -4.417539536952972412e-01 2.380162179470062256e-01 -1.521394960582256317e-02 6.519833952188491821e-02 -6.638451665639877319e-02 -4.374266788363456726e-02 -6.431048363447189331e-02 -3.349998593330383301e-01 8.120524138212203979e-02 -9.566920995712280273e-02 -1.662805117666721344e-02 3.324353322386741638e-02 -1.133682057261466980e-01 -8.138100057840347290e-02 3.155328929424285889e-01 7.522286474704742432e-02 2.136931270360946655e-01 -1.054180115461349487e-01 -2.402568757534027100e-01 -1.004331856966018677e-01 9.894868731498718262e-02 4.155758321285247803e-01 -2.025905400514602661e-01 1.543778181076049805e-01
-7.713845372200012207e-02 3.835984691977500916e-02 2.519134581089019775e-01 -2.531529068946838379e-01 3.812560737133026123e-01 -5.335411429405212402e-02 2.552780788391828537e-03 2.278859615325927734e-01 -3.826111257076263428e-01 -7.801828533411026001e-02 1.090717762708663940e-01 -5.559237301349639893e-02 1.787904351949691772e-01 3.090107068419456482e-02 3.618448376655578613e-01 -3.836217895150184631e-02 -1.227106750011444092e-01 9.328035265207290649e-02 1.143437698483467102e-01 6.319843977689743042e-02 9.622885286808013916e-02 -2.653848230838775635e-01 3.135692775249481201e-01 -1.246910914778709412e-01 1.714405566453933716e-01 -3.771710768342018127e-02 1.095768362283706665e-01 -1.553426086902618408e-01 -1.060108318924903870e-01 -9.157743304967880249e-03 -1.222266480326652527e-01 -6.705182790756225586e-02
-2.247813344001770020e-01 1.156425774097442627e-01 1.377252638339996338e-01 -2.220902442932128906e-01 1.441048085689544678e-01 2.914650924503803253e-02 2.468611747026443481e-01 3.327736258506774902e-01 -1.060119867324829102e-01 4.250375926494598389e-02 2.553265094757080078e-01 -8.114602416753768921e-03 2.644076943397521973e-02 -3.424955531954765320e-02 -2.106236219406127930e-01 -3.594557046890258789e-01 5.955410655587911606e-03 -7.958829402923583984e-02 -2.901864983141422272e-02 2.792441844940185547e-01 -3.712968528270721436e-02 -3.678455948829650879e-02 3.960168659687042236e-01 6.474261730909347534e-02 -1.017327234148979187e-01 9.587744623422622681e-02 -1.877941489219665527e-01 -9.469300508499145508e-02 9.739678353071212769e-02 2.877039909362792969e-01 -7.174526900053024292e-02 -1.031678915023803711e-01
-1.074805036187171936e-01 3.654097393155097961e-02 2.957467138767242432e-01 -1.808430403470993042e-01 7.218682765960693359e-02 1.658483594655990601e-01 3.673618435859680176e-01 2.202123031020164490e-02 -2.385222166776657104e-01 5.714988335967063904e-02 3.309432268142700195e-01 3.264313191175460815e-02 -1.160993576049804688e-01 -1.327456533908843994e-01 1.138252168893814087e-01 -1.382809728384017944e-01 -5.954908579587936401e-02 -2.402543723583221436e-01 -2.715707942843437195e-02 1.154025737196207047e-02 2.239762246608734131e-01 -3.087058477103710175e-02 3.444182574748992920e-01 7.710841298103332520e-02 -8.448948711156845093e-02 2.538988888263702393e-01 -1.573460698127746582e-01 -9.731198102235794067e-02 -1.274803429841995239e-01 1.107067540287971497e-01 -2.878977656364440918e-01 -9.904567152261734009e-02
-3.538166359066963196e-02 1.283389795571565628e-02 2.422365695238113403e-01 8.826339244842529297e-02 5.402442067861557007e-02 -3.661980926990509033e-01 -6.019806955009698868e-03 1.764175146818161011e-01 -2.463131546974182129e-01 2.277244068682193756e-02 7.434868067502975464e-02 -8.925533294677734375e-02 -1.953107863664627075e-01 1.482164580374956131e-02 -1.607500165700912476e-01 -2.496628165245056152e-01 -1.191890332847833633e-03 -2.903644442558288574e-01 3.426757156848907471e-01 -3.618121147155761719e-01 -7.508884882554411888e-04 -2.492257058620452881e-01 2.933058738708496094e-01 7.870299369096755981e-02 7.174681872129440308e-02 2.455213107168674469e-02 4.093758761882781982e-02 1.187419816851615906e-01 -4.125194996595382690e-02 2.110396325588226318e-01 -4.558867216110229492e-02 -7.672391086816787720e-02
-2.732641994953155518e-02 -8.669876307249069214e-02 3.202203512191772461e-01 2.754249051213264465e-02 1.155419349670410156e-01 1.356955021619796753e-01 -2.149733901023864746e-01 -1.522570252418518066e-01 -1.876469105482101440e-01 -1.690378971397876740e-02 -1.025852933526039124e-01 1.189858987927436829e-01 2.243296653032302856e-01 4.101810753345489502e-01 2.615670859813690186e-02 -1.715572923421859741e-01 1.521488726139068604e-01 -1.343458592891693115e-01 -2.656712196767330170e-02 -4.328216984868049622e-02 4.358145967125892639e-02 -9.982204437255859375e-02 2.689138054847717285e-01 1.124183554202318192e-02 -9.349094331264495850e-02 -5.308357626199722290e-02 -1.021288409829139709e-01 9.545721113681793213e-02 4.908962920308113098e-02 5.466201305389404297e-01 3.923454135656356812e-02 -1.283962726593017578e-01
-5.590999498963356018e-02 4.807471856474876404e-02 2.257084548473358154e-01 -5.444716289639472961e-02 5.010739341378211975e-02 -3.813234567642211914e-01 1.718485355377197266e-01 9.348032623529434204e-02 -3.462621569633483887e-01 1.757829487323760986e-01 3.784082829952239990e-02 -5.201478302478790283e-02 -7.963211089372634888e-02 -3.749887272715568542e-02 -2.557550668716430664e-01 -2.175117433071136475e-01 -5.873228982090950012e-02 -1.245661601424217224e-01 2.498586773872375488e-01 1.171260923147201538e-01 1.983135342597961426e-01 -1.949255466461181641e-01 3.370525836944580078e-01 -9.241694211959838867e-02 2.437729239463806152e-01 -7.435214519500732422e-02 1.128150746226310730e-01 1.081532090902328491e-01 -1.740740388631820679e-01 1.253046542406082153e-01 -2.140007466077804565e-01 5.744984000921249390e-02
-2.036110609769821167e-01 -4.064569622278213501e-02 3.146329522132873535e-01 4.503016173839569092e-02 -1.867331415414810181e-01 9.021028131246566772e-02 4.772177711129188538e-02 -9.070793539285659790e-02 8.898385800421237946e-03 2.027329802513122559e-02 -4.165996983647346497e-02 2.788227498531341553e-01 -5.470091477036476135e-02 5.470611155033111572e-02 5.606640875339508057e-02 -8.234582096338272095e-02 -2.352861687541007996e-02 -2.277929931879043579e-01 3.025845251977443695e-02 7.290700823068618774e-02 -2.527021765708923340e-01 -1.169556006789207458e-01 3.503220975399017334e-01 4.002756178379058838e-01 -2.637372585013508797e-03 1.712970435619354248e-01 1.089052855968475342e-02 9.525806456804275513e-02 -8.664947003126144409e-02 3.216669261455535889e-01 -3.683542907238006592e-01 4.601005092263221741e-02
-3.106847107410430908e-01 1.493774056434631348e-01 -6.708375364542007446e-02 2.022445946931838989e-01 8.225377649068832397e-02 -1.182593554258346558e-01 -4.602680727839469910e-02 -5.654399469494819641e-02 -3.125883340835571289e-01 -5.628070980310440063e-02 1.519092172384262085e-01 1.201147064566612244e-01 -2.148975282907485962e-01 7.253019511699676514e-02 -1.834840029478073120e-01 -2.226222753524780273e-01 5.014168098568916321e-03 5.210259184241294861e-02 1.122641786932945251e-01 8.088877052068710327e-02 1.524859070777893066e-01 -4.422220587730407715e-01 3.509528636932373047e-01 1.923684477806091309e-01 9.685308486223220825e-02 -2.512286184355616570e-03 2.369759790599346161e-02 -1.291007548570632935e-01 -1.368819326162338257e-01 2.997469007968902588e-01 2.207505330443382263e-02 -8.989668451249599457e-03
3.200653241947293282e-03 2.147609144449234009e-01 3.455322980880737305e-01 7.874809950590133667e-02 1.206119880080223083e-01 1.477636303752660751e-02 -5.618638917803764343e-02 1.872126609086990356e-01 -1.293867677450180054e-01 7.009800523519515991e-02 6.676394492387771606e-02 1.829356104135513306e-01 -4.776610806584358215e-02 -9.115809202194213867e-02 1.603008657693862915e-01 -3.220398426055908203e-01 -2.877797484397888184e-01 1.186247318983078003e-01 -1.182250231504440308e-01 2.503553628921508789e-01 6.976936012506484985e-03 1.248505488038063049e-01 2.703439891338348389e-01 1.886999905109405518e-01 6.065311376005411148e-03 6.340844929218292236e-02 1.304802000522613525e-01 1.160712689161300659e-01 -1.407177299261093140e-01 4.438205957412719727e-01 -1.534491777420043945e-01 -5.453369766473770142e-02
6.481455639004707336e-04 -1.167642548680305481e-01 2.829438745975494385e-01 -1.576702594757080078e-01 3.445866284891963005e-03 2.702337205410003662e-01 -9.651058167219161987e-02 1.018553152680397034e-01 5.002553761005401611e-02 3.804238513112068176e-02 2.929313480854034424e-01 1.659785658121109009e-01 -1.599212884902954102e-01 8.602596819400787354e-02 1.301688551902770996e-01 -7.323312759399414062e-02 3.087786436080932617e-01 -2.608153522014617920e-01 7.368735224008560181e-02 -4.976379126310348511e-02 1.915189027786254883e-01 -1.744690984487533569e-01 2.202970534563064575e-01 2.238948494195938110e-01 2.522698603570461273e-02 -3.086809813976287842e-01 5.542203038930892944e-02 -4.397378116846084595e-02 4.693892225623130798e-02 2.382614761590957642e-01 -3.046625852584838867e-01 -1.623616069555282593e-01
-2.141178250312805176e-01 -1.414878964424133301e-01 2.328038960695266724e-02 7.256328314542770386e-02 6.957364082336425781e-02 -7.538760546594858170e-03 4.940706491470336914e-02 2.068720459938049316e-01 9.261071681976318359e-02 2.973594069480895996e-01 8.169347047805786133e-02 4.348137080669403076e-01 3.331112116575241089e-02 2.178999409079551697e-02 3.310950994491577148e-01 -5.401938408613204956e-02 -7.429837435483932495e-02 -5.282717198133468628e-02 -3.575503453612327576e-02 1.747888773679733276e-01 1.544074267148971558e-01 -1.871553808450698853e-01 2.124536484479904175e-01 2.211954630911350250e-02 2.696467339992523193e-01 -3.346892297267913818e-01 -6.954803131520748138e-03 4.047869518399238586e-02 -9.331926703453063965e-02 2.216832041740417480e-01 -3.904765844345092773e-02 -2.844386398792266846e-01
-1.057724133133888245e-01 8.530098199844360352e-02 2.291019260883331299e-01 -8.490999042987823486e-02 2.191863656044006348e-01 -5.741080641746520996e-02 2.343226373195648193e-01 2.379626482725143433e-01 -2.463084012269973755e-01 -1.275455057621002197e-01 -7.111447304487228394e-02 -2.458013128489255905e-03 3.864536061882972717e-02 3.672696650028228760e-01 3.755294680595397949e-01 8.522189408540725708e-02 -8.857703953981399536e-02 -1.662544012069702148e-01 -1.607503928244113922e-02 1.499260663986206055e-01 7.220648974180221558e-02 -4.229728877544403076e-01 1.291117072105407715e-01 -8.085045032203197479e-03 1.601312756538391113e-01 -6.695403903722763062e-02 1.547916978597640991e-01 7.018934190273284912e-02 -3.604793548583984375e-02 4.940686374902725220e-02 -2.629265189170837402e-01 -3.662799298763275146e-02
-9.207863360643386841e-02 1.766896992921829224e-01 -2.362059801816940308e-01 -3.262997046113014221e-02 2.716875076293945312e-01 -7.436544448137283325e-02 -1.857157051563262939e-02 1.786657124757766724e-01 -1.445184201002120972e-01 -2.497752457857131958e-01 2.641290426254272461e-01 1.466437131166458130e-01 -8.223158121109008789e-02 -5.989938229322433472e-02 1.604560911655426025e-01 -2.053178101778030396e-01 2.841764986515045166e-01 -1.811040341854095459e-01 -1.429816037416458130e-01 2.198571562767028809e-01 -1.267663985490798950e-01 -2.805702984333038330e-01 2.259842604398727417e-01 2.292694300413131714e-01 8.416207507252693176e-03 -2.070737481117248535e-01 1.743126064538955688e-01 2.084143832325935364e-02 5.808430165052413940e-02 1.601566076278686523e-01 -1.422227621078491211e-01 -1.877788007259368896e-01
1.830320209264755249e-01 -2.938981056213378906e-01 1.050196029245853424e-02 -2.677882313728332520e-01 5.025055259466171265e-02 7.156771421432495117e-02 -2.706170268356800079e-02 -3.160201013088226318e-02 -2.630099654197692871e-01 -6.232761219143867493e-02 -1.061231568455696106e-01 6.209894269704818726e-02 -1.141176894307136536e-01 1.693409532308578491e-01 1.059753894805908203e-01 -3.958921879529953003e-02 -1.873371750116348267e-02 -1.343985199928283691e-01 3.961485053878277540e-04 6.295040249824523926e-02 -5.723417177796363831e-02 -4.119133949279785156e-02 3.957728147506713867e-01 -1.024097129702568054e-01 6.161071732640266418e-02 -2.229451835155487061e-01 4.179251492023468018e-01 1.696208268404006958e-01 -1.603276729583740234e-01 2.913633882999420166e-01 -3.066063225269317627e-01 -1.544153317809104919e-02
-2.471856921911239624e-01 -9.279895573854446411e-02 9.757993742823600769e-03 -4.421328008174896240e-02 2.376192510128021240e-01 -1.494683027267456055e-01 1.835598051548004150e-01 1.680355221033096313e-01 -9.464624524116516113e-02 -1.403816044330596924e-01 -3.738957643508911133e-02 8.651994913816452026e-02 -1.133131012320518494e-01 -3.939551487565040588e-02 1.014853492379188538e-01 -9.982272982597351074e-02 1.632520407438278198e-01 -2.907950282096862793e-01 -2.246489673852920532e-01 1.705606877803802490e-01 2.787984721362590790e-02 -1.482371836900711060e-01 1.612360328435897827e-01 -1.354025751352310181e-01 2.927933037281036377e-01 -2.209252417087554932e-01 8.002598583698272705e-02 1.470691710710525513e-01 -1.868766993284225464e-01 2.115214169025421143e-01 1.361934188753366470e-02 -4.637098610401153564e-01
-1.635905802249908447e-01 1.077744737267494202e-01 4.149254560470581055e-01 9.799597412347793579e-02 2.009102106094360352e-01 -1.952484995126724243e-02 7.143034040927886963e-02 -4.358917102217674255e-02 -1.997737735509872437e-01 8.624628186225891113e-02 1.204196661710739136e-01 6.305323541164398193e-02 4.240250587463378906e-02 -2.129808962345123291e-01 -2.227020077407360077e-02 -1.013013571500778198e-01 2.613930404186248779e-01 -2.749571949243545532e-02 2.401083409786224365e-01 1.004181336611509323e-02 1.848505735397338867e-01 -1.374472975730895996e-01 1.594250351190567017e-01 -3.672963753342628479e-02 -3.198701515793800354e-02 -1.105035915970802307e-01 1.158846318721771240e-01 -1.040499005466699600e-02 -3.755949735641479492e-01 2.777331173419952393e-01 -2.872400172054767609e-02 -3.948422074317932129e-01
1.308213919401168823e-02 6.064039096236228943e-02 -6.615376472473144531e-02 -7.680086791515350342e-02 -2.552417572587728500e-03 -6.295643746852874756e-02 1.415814459323883057e-01 2.473121881484985352e-01 -1.966292262077331543e-01 -2.301461398601531982e-01 -4.905466455966234207e-03 2.618530690670013428e-01 -2.944637238979339600e-01 -1.542016267776489258e-01 6.434359401464462280e-02 -9.082578122615814209e-02 2.669457532465457916e-02 -2.638385891914367676e-01 7.322742789983749390e-02 7.009150832891464233e-02 1.369224190711975098e-01 -2.242665141820907593e-01 3.564152419567108154e-01 1.193554326891899109e-01 -1.414450630545616150e-02 3.951597586274147034e-02 1.188696920871734619e-01 2.458603084087371826e-01 -2.329098135232925415e-01 2.537122666835784912e-01 3.115701675415039062e-01 -1.861439347267150879e-01
-1.230917051434516907e-01 -2.613999247550964355e-01 4.195300042629241943e-01 -5.895414575934410095e-02 1.456960886716842651e-01 -1.316691040992736816e-01 1.327276229858398438e-01 -3.069858849048614502e-01 -5.983730033040046692e-02 -5.125974118709564209e-02 7.454327307641506195e-03 -6.911502033472061157e-02 -3.282355517148971558e-02 1.027212888002395630e-01 1.801803559064865112e-01 -1.354414373636245728e-01 2.082093060016632080e-01 -1.211535260081291199e-01 3.975446894764900208e-02 3.605797886848449707e-02 6.639618426561355591e-02 -3.425324261188507080e-01 -1.951265893876552582e-02 -5.715558305382728577e-02 -1.551975682377815247e-02 6.869504600763320923e-02 1.673505604267120361e-01 1.349417120218276978e-01 6.334599852561950684e-02 3.219955563545227051e-01 -1.839615106582641602e-01 -3.662405610084533691e-01
-1.156030967831611633e-01 3.135315328836441040e-02 1.567504853010177612e-01 -1.183936819434165955e-01 3.264778479933738708e-02 -2.523391246795654297e-01 -3.986927121877670288e-02 3.940129876136779785e-01 -4.843229800462722778e-02 -1.008695363998413086e-01 -1.766471862792968750e-01 -1.360772997140884399e-01 -1.621513254940509796e-02 2.137416228652000427e-02 1.061959639191627502e-01 -2.924930155277252197e-01 1.509733200073242188e-01 -2.907518744468688965e-01 1.089606061577796936e-01 1.269034743309020996e-01 6.825226545333862305e-02 -3.297361731529235840e-01 4.860205203294754028e-02 7.512844353914260864e-02 1.418331861495971680e-01 7.457656413316726685e-02 5.208446457982063293e-02 3.381087630987167358e-02 -1.967311948537826538e-01 1.665967702865600586e-01 -1.571892052888870239e-01 -4.339351952075958252e-01
-3.413304984569549561e-01 2.828738391399383545e-01 9.147581458091735840e-02 1.645361185073852539e-01 9.755740314722061157e-02 1.678468436002731323e-01 4.700039047747850418e-03 3.950277268886566162e-01 -1.185560077428817749e-01 -3.421958163380622864e-02 9.964138269424438477e-02 1.829166859388351440e-01 -3.014254271984100342e-01 -6.527723371982574463e-02 -3.867803886532783508e-02 -1.067131161689758301e-01 1.374498307704925537e-01 -7.266157120466232300e-02 5.074062570929527283e-02 -1.213747039437294006e-01 9.666413813829421997e-02 -3.211393058300018311e-01 2.698801457881927490e-01 8.075075224041938782e-03 1.050461665727198124e-03 -8.338637650012969971e-02 1.525739133358001709e-01 8.535717613995075226e-03 1.359169185161590576e-01 3.371629118919372559e-01 -5.139606073498725891e-02 -1.253318190574645996e-01
-7.921484112739562988e-02 -2.755685746669769287e-01 -2.727282047271728516e-01 7.763886451721191406e-02 1.826074421405792236e-01 -1.180080100893974304e-01 2.541943788528442383e-01 -7.754241675138473511e-02 -3.105175793170928955e-01 1.448923721909523010e-02 3.132137656211853027e-01 -8.821882307529449463e-03 -2.165984548628330231e-02 -5.660023889504373074e-04 8.887634612619876862e-03 -6.451409310102462769e-02 2.044632136821746826e-01 -1.209604889154434204e-01 6.776037812232971191e-02 6.552700698375701904e-02 8.582926541566848755e-02 -7.986146211624145508e-02 1.363621801137924194e-01 1.903931647539138794e-01 -2.547126114368438721e-01 1.949354261159896851e-02 -6.304487586021423340e-02 2.836782634258270264e-01 -1.286880820989608765e-01 3.470714688301086426e-01 1.611017622053623199e-02 -3.147402107715606689e-01
-2.235267311334609985e-01 -1.595228910446166992e-01 1.465470492839813232e-01 2.726776003837585449e-01 3.008229434490203857e-01 -2.419880032539367676e-01 1.995746642351150513e-01 -5.492346361279487610e-02 -7.117117941379547119e-02 1.599736697971820831e-02 -6.620199233293533325e-02 -2.173264622688293457e-01 -1.309615671634674072e-01 -1.528945565223693848e-01 -4.667890816926956177e-02 3.644952550530433655e-02 1.057269722223281860e-01 -3.364556431770324707e-01 1.389484107494354248e-01 2.065085619688034058e-01 1.060963720083236694e-01 -6.639669090509414673e-02 2.074649333953857422e-01 9.780693799257278442e-02 3.206287696957588196e-02 1.433942615985870361e-01 1.580181270837783813e-01 -1.040778383612632751e-01 7.085904479026794434e-02 3.992954790592193604e-01 -8.276469260454177856e-02 -2.293130010366439819e-01
-1.044075712561607361e-01 -5.091117322444915771e-02 2.677517235279083252e-01 1.229861825704574585e-01 9.198340703733265400e-04 2.743752859532833099e-02 1.768524646759033203e-01 1.534380167722702026e-01 6.377707421779632568e-02 1.793897449970245361e-01 -1.188947930932044983e-01 8.096244931221008301e-02 -8.618928492069244385e-02 -3.124934853985905647e-03 1.015466079115867615e-01 -1.341540515422821045e-01 9.930811077356338501e-02 -1.216077432036399841e-01 2.754029333591461182e-01 1.056420877575874329e-01 4.764148592948913574e-02 1.064890995621681213e-01 5.215789079666137695e-01 -1.646371632814407349e-01 7.350024580955505371e-02 -2.649213373661041260e-01 -1.114935278892517090e-01 -2.244720906019210815e-01 -2.658315002918243408e-01 1.944498270750045776e-01 5.688403919339179993e-02 -2.773012816905975342e-01
1.056288257241249084e-01 -2.916919887065887451e-01 -1.883622407913208008e-01 1.780459433794021606e-01 2.529008500277996063e-02 2.213993668556213379e-02 2.088655233383178711e-01 4.392825532704591751e-03 -4.971087872982025146e-01 1.290794312953948975e-01 -8.625775575637817383e-02 1.146749332547187805e-01 -1.462674885988235474e-01 -4.934725537896156311e-02 1.091889441013336182e-01 -1.960831880569458008e-01 -1.372970342636108398e-01 -9.525702148675918579e-02 1.752333901822566986e-02 1.488101575523614883e-02 -1.905627921223640442e-02 -6.175424531102180481e-02 2.927679121494293213e-01 6.148038804531097412e-02 1.311830431222915649e-02 -5.803865939378738403e-02 2.738710045814514160e-01 2.585233747959136963e-01 -2.719582244753837585e-02 2.751064896583557129e-01 2.790819108486175537e-01 -1.068723797798156738e-01
-3.701754659414291382e-02 4.625558853149414062e-02 2.273085556225851178e-04 -1.767172366380691528e-01 -1.939945518970489502e-01 -1.576954126358032227e-01 9.622102370485663414e-04 3.940706551074981689e-01 -2.956115007400512695e-01 -1.748436242341995239e-01 -1.876538693904876709e-01 -6.495045032352209091e-03 -7.789460569620132446e-02 -1.885835640132427216e-02 1.821992993354797363e-01 -4.179544746875762939e-01 1.551662087440490723e-01 7.117467373609542847e-02 9.336991608142852783e-02 -4.056915640830993652e-02 -5.095691606402397156e-02 -2.526032626628875732e-01 1.277295649051666260e-01 1.296461224555969238e-01 -3.906247392296791077e-02 1.127773001790046692e-01 -7.078462839126586914e-02 -3.012819401919841766e-02 -1.745529174804687500e-01 1.569850295782089233e-01 -4.544494301080703735e-02 -4.044417440891265869e-01
-1.589193046092987061e-01 1.253425050526857376e-02 -8.673815429210662842e-02 -5.001248046755790710e-02 -1.113976538181304932e-01 -1.134170293807983398e-01 -1.815105825662612915e-01 -5.234916135668754578e-02 -4.562958776950836182e-01 -2.572451531887054443e-02 3.267450258135795593e-02 -1.067648231983184814e-01 -1.602224558591842651e-01 -5.884769931435585022e-02 2.026309631764888763e-02 -6.577809154987335205e-02 2.199234906584024429e-03 7.758167386054992676e-02 5.235093459486961365e-02 -2.317970097064971924e-01 -1.358315199613571167e-01 -2.518968284130096436e-01 3.092981576919555664e-01 1.098910942673683167e-01 -2.561137266457080841e-02 -1.806027889251708984e-01 -8.415745198726654053e-02 -1.074707135558128357e-01 -1.879318207502365112e-01 2.504097223281860352e-01 -1.900588423013687134e-01 -4.584849476814270020e-01
-5.117436870932579041e-02 1.208784505724906921e-01 1.589821279048919678e-01 -3.144218325614929199e-01 -1.027521863579750061e-01 -7.499691564589738846e-03 1.685882732272148132e-02 2.890960872173309326e-01 -1.957620829343795776e-01 -5.563336610794067383e-02 9.968132525682449341e-02 7.881921529769897461e-02 -1.310973167419433594e-01 -6.885109841823577881e-02 1.830606013536453247e-01 -4.455277919769287109e-01 -2.887899875640869141e-01 5.564627423882484436e-02 -1.976331472396850586e-01 9.242619574069976807e-02 5.910522118210792542e-02 -1.093324366956949234e-02 1.932627111673355103e-01 -5.337315425276756287e-02 8.346471190452575684e-02 -1.241340339183807373e-01 2.760746777057647705e-01 1.374679356813430786e-01 -4.207666963338851929e-03 3.947817087173461914e-01 3.660926222801208496e-02 6.900645792484283447e-03
-2.225035279989242554e-01 -2.324654161930084229e-01 1.925894916057586670e-01 -5.360315367579460144e-02 3.275013864040374756e-01 -1.189952120184898376e-01 2.422309517860412598e-01 3.275970695540308952e-03 -1.835895329713821411e-01 2.869925796985626221e-01 9.511027485132217407e-02 8.913840353488922119e-02 -5.102752521634101868e-02 7.961709052324295044e-03 7.840249687433242798e-02 -2.020875215530395508e-01 -4.383791610598564148e-02 2.197356820106506348e-01 -5.488870665431022644e-02 2.402683198451995850e-01 -9.638840705156326294e-02 -1.402430702000856400e-02 1.647184640169143677e-01 4.920984059572219849e-02 -3.217129409313201904e-01 4.833638668060302734e-02 -1.849333345890045166e-01 1.770088374614715576e-01 -4.677564278244972229e-02 3.176102638244628906e-01 -1.141646727919578552e-01 -2.370974719524383545e-01
-1.045667231082916260e-01 -1.236269474029541016e-01 1.100158840417861938e-01 -9.697037935256958008e-02 -1.254526376724243164e-01 -1.501963138580322266e-01 -1.446121651679277420e-02 9.188143163919448853e-02 -3.634667024016380310e-02 3.144826591014862061e-01 2.070309072732925415e-01 -8.232790231704711914e-02 -1.330303698778152466e-01 2.218535244464874268e-01 2.231935113668441772e-01 -2.111363410949707031e-01 -8.418069221079349518e-03 7.367231696844100952e-02 -1.691142320632934570e-01 8.042424917221069336e-02 -2.688432931900024414e-01 -1.037423312664031982e-01 2.137061059474945068e-01 2.302029132843017578e-01 1.726605296134948730e-01 4.589692875742912292e-02 -1.530073732137680054e-01 7.956653088331222534e-02 -8.345085382461547852e-02 4.524428546428680420e-01 -2.796196341514587402e-01 -1.427291631698608398e-01
-6.719263643026351929e-02 1.449425667524337769e-01 3.257785439491271973e-01 -1.199843809008598328e-01 2.084650546312332153e-01 -4.151493310928344727e-02 2.544588148593902588e-01 9.328417479991912842e-03 -2.369129508733749390e-01 9.841855615377426147e-02 1.402262300252914429e-01 -9.314211457967758179e-02 2.445751726627349854e-01 -1.016199737787246704e-01 3.581078350543975830e-02 -3.173812329769134521e-01 2.853029966354370117e-01 -3.722674399614334106e-02 6.054894253611564636e-02 1.007185801863670349e-01 -9.925772435963153839e-03 -1.466383337974548340e-01 2.760349512100219727e-01 3.597582876682281494e-02 -9.879258275032043457e-02 -2.276850864291191101e-02 -9.738957136869430542e-02 -1.247349753975868225e-01 1.401973813772201538e-01 2.887757122516632080e-01 -3.762522637844085693e-01 -4.474849998950958252e-02
-2.156644910573959351e-01 9.753833711147308350e-02 1.108292043209075928e-01 -2.177505753934383392e-03 3.393612802028656006e-01 1.430615037679672241e-01 1.238573938608169556e-01 3.464489057660102844e-02 3.857994452118873596e-02 5.639168620109558105e-02 2.188925258815288544e-02 8.450222760438919067e-02 -1.562637388706207275e-01 -9.463904052972793579e-02 2.668236382305622101e-02 -1.302817463874816895e-01 -2.070926688611507416e-02 -1.196171641349792480e-01 3.078606128692626953e-01 3.595591485500335693e-01 1.668812930583953857e-01 -1.341184824705123901e-01 4.937103390693664551e-01 -1.178588271141052246e-01 -6.046346947550773621e-02 -1.417965590953826904e-01 8.736783266067504883e-02 -1.060723811388015747e-01 -2.445613890886306763e-01 8.994964510202407837e-02 -2.421169728040695190e-01 -6.870941072702407837e-02
-4.608691483736038208e-02 -4.609711468219757080e-02 4.883744195103645325e-02 2.042775601148605347e-01 -1.026806607842445374e-01 -4.309047479182481766e-03 2.406858652830123901e-02 -2.706408686935901642e-02 -3.443493843078613281e-01 6.020231172442436218e-02 3.013501875102519989e-03 8.271107077598571777e-02 1.139279454946517944e-01 1.418458521366119385e-01 1.532568186521530151e-01 -1.788215786218643188e-01 -2.880962491035461426e-01 -1.845357567071914673e-01 1.831313669681549072e-01 1.421117596328258514e-02 1.033875346183776855e-01 -3.230238258838653564e-01 1.929488182067871094e-01 2.630020491778850555e-02 -1.773960143327713013e-01 -1.201473772525787354e-01 1.337732467800378799e-02 -1.986288875341415405e-01 -4.924114048480987549e-02 4.286047518253326416e-01 -2.779138088226318359e-01 -2.636303901672363281e-01
6.541677564382553101e-02 -6.062082480639219284e-03 1.309177279472351074e-01 1.048762202262878418e-01 2.750171720981597900e-01 -1.103481426835060120e-01 2.904667332768440247e-02 1.484776437282562256e-01 -1.149098798632621765e-01 -1.717585772275924683e-01 -3.613327816128730774e-02 1.468338221311569214e-01 1.342657208442687988e-01 -1.663583070039749146e-01 1.783341765403747559e-01 -5.910319089889526367e-02 1.559878140687942505e-01 -5.954863876104354858e-02 9.183708578348159790e-02 -8.787573128938674927e-02 3.448420166969299316e-01 -1.669997572898864746e-01 2.534387111663818359e-01 3.280662000179290771e-01 -1.279687136411666870e-01 -2.585079669952392578e-01 -4.082849621772766113e-02 1.374065876007080078e-01 -3.736992180347442627e-01 3.177941143512725830e-01 -2.835007756948471069e-02 -4.877746105194091797e-02
-1.216275244951248169e-01 9.905849397182464600e-02 3.965547382831573486e-01 -1.134368870407342911e-02 8.898629993200302124e-02 -5.239770188927650452e-02 1.760092079639434814e-01 9.623511135578155518e-02 -1.684944778680801392e-01 -7.224694639444351196e-02 -5.159622803330421448e-02 -1.434009075164794922e-01 1.937843300402164459e-02 -7.060670107603073120e-02 -2.353530563414096832e-02 -1.330202668905258179e-01 2.819557487964630127e-01 -1.576830595731735229e-01 -9.718825668096542358e-02 -7.835762202739715576e-02 -1.158233508467674255e-01 -2.162342518568038940e-02 6.384449005126953125e-01 1.109823510050773621e-01 8.593061938881874084e-04 -1.017666235566139221e-01 -1.798241734504699707e-01 -1.446704566478729248e-01 1.006088852882385254e-01 9.112937748432159424e-02 -1.564077138900756836e-01 -1.624395400285720825e-01
-2.344755977392196655e-01 -1.253018379211425781e-01 3.048690259456634521e-01 1.054517105221748352e-01 2.687181234359741211e-01 -1.602418124675750732e-01 1.524325907230377197e-01 -5.503262951970100403e-02 -1.388024240732192993e-01 -7.914499938488006592e-02 2.064355183392763138e-03 -4.107796400785446167e-02 -1.844388693571090698e-01 -1.117048487067222595e-01 1.844712495803833008e-01 -2.623188309371471405e-02 9.974541515111923218e-02 -2.827110886573791504e-01 9.794808924198150635e-02 2.105018794536590576e-01 2.074891924858093262e-01 3.900791332125663757e-02 9.494911134243011475e-02 7.532636821269989014e-02 -1.139773130416870117e-01 3.643360361456871033e-02 2.842359840869903564e-01 -1.171208471059799194e-01 1.908182352781295776e-01 2.833426296710968018e-01 -2.715624272823333740e-01 -3.005999624729156494e-01
-6.996071338653564453e-02 6.307915318757295609e-03 1.827086657285690308e-01 6.475638132542371750e-03 -4.854056984186172485e-02 -1.839780956506729126e-01 4.990383610129356384e-02 2.746594846248626709e-01 -2.340671122074127197e-01 2.838909924030303955e-01 -2.200112678110599518e-02 4.091928899288177490e-02 8.277477324008941650e-02 5.823153257369995117e-02 2.147854417562484741e-01 -8.100822567939758301e-02 8.784428983926773071e-02 -3.549332618713378906e-01 -1.118022799491882324e-01 3.271359205245971680e-02 5.934322625398635864e-02 1.639935746788978577e-02 3.889333009719848633e-01 1.817896366119384766e-01 -1.320653967559337616e-02 1.890904903411865234e-01 -2.710731625556945801e-01 1.661831587553024292e-01 1.296350508928298950e-01 2.802262008190155029e-01 -2.816033959388732910e-01 -6.331545300781726837e-04
-6.772396713495254517e-02 -7.939606159925460815e-02 3.719412684440612793e-01 -1.299300193786621094e-01 1.227892190217971802e-02 -2.906650677323341370e-02 3.848654031753540039e-01 5.100462585687637329e-02 -8.503028750419616699e-02 2.130866795778274536e-01 2.921222746372222900e-01 9.415054321289062500e-02 1.347937993705272675e-02 -3.184985816478729248e-01 5.025169253349304199e-02 -2.502962648868560791e-01 6.124901026487350464e-02 -5.610401183366775513e-02 4.585897549986839294e-02 8.727173507213592529e-02 3.019294515252113342e-02 5.766322836279869080e-02 1.474720537662506104e-01 1.206875517964363098e-01 2.307657450437545776e-01 -2.617216296494007111e-02 -7.701796479523181915e-03 -1.828539222478866577e-01 3.456712514162063599e-02 3.906447589397430420e-01 -2.643692493438720703e-01 1.568730175495147705e-02
1.583620160818099976e-01 2.871659100055694580e-01 3.870576154440641403e-03 7.817686349153518677e-02 1.080389395356178284e-01 7.336130738258361816e-02 7.860721647739410400e-02 -1.640296280384063721e-01 -4.872019588947296143e-01 6.227726861834526062e-02 1.452045440673828125e-01 1.925770044326782227e-01 -1.107883602380752563e-01 6.733443122357130051e-03 2.786327600479125977e-01 -1.302661448717117310e-01 7.139474153518676758e-02 -1.191251352429389954e-01 2.036710381507873535e-01 -1.202464327216148376e-01 2.642580308020114899e-02 -3.463920950889587402e-01 1.010186672210693359e-01 5.326166003942489624e-02 2.739847302436828613e-01 -1.947825103998184204e-01 -5.211728624999523163e-03 -1.567899063229560852e-02 -2.174131721258163452e-01 1.520931720733642578e-01 5.224069207906723022e-02 -1.857012361288070679e-01
-5.757723003625869751e-02 1.882321238517761230e-01 3.770346567034721375e-02 2.887632846832275391e-01 1.691445261240005493e-01 5.917425453662872314e-02 -1.325790137052536011e-01 -1.837409138679504395e-01 -2.888371646404266357e-01 2.592160701751708984e-01 2.903335094451904297e-01 1.302981376647949219e-01 -1.292925179004669189e-01 -1.205402240157127380e-01 6.000759452581405640e-02 -6.099432334303855896e-02 1.810225099325180054e-01 -2.243621796369552612e-01 1.712552905082702637e-01 -1.951096653938293457e-01 1.593155264854431152e-01 -5.965521559119224548e-02 2.711279392242431641e-01 3.647895902395248413e-02 1.444143243134021759e-02 -8.705906569957733154e-02 1.207075417041778564e-01 9.050828963518142700e-02 -7.042945921421051025e-02 3.364278078079223633e-01 -1.926231831312179565e-01 -2.499144077301025391e-01
1.630704104900360107e-01 -3.544569611549377441e-01 3.112736716866493225e-02 9.954656660556793213e-02 1.814592480659484863e-01 7.119215279817581177e-02 -1.735972613096237183e-02 1.123548671603202820e-01 -2.784278392791748047e-01 -8.850234001874923706e-02 -1.489685848355293274e-02 3.095873594284057617e-01 1.127694174647331238e-01 6.600161641836166382e-02 -5.844313278794288635e-02 -3.012061715126037598e-01 -1.076832413673400879e-01 -7.385624200105667114e-02 -2.516963183879852295e-01 -6.312033534049987793e-02 1.431257873773574829e-01 -2.626512348651885986e-01 2.809216380119323730e-01 -2.157067321240901947e-02 2.219368964433670044e-01 -2.250387892127037048e-02 2.582877576351165771e-01 1.512926369905471802e-01 1.540345549583435059e-01 2.011483311653137207e-01 -1.394806206226348877e-01 -1.307252049446105957e-01
-7.252473384141921997e-02 2.084589935839176178e-02 5.535073280334472656e-01 1.039489582180976868e-01 7.579983770847320557e-02 -1.282544061541557312e-02 3.059934377670288086e-01 7.584127038717269897e-02 -1.154919937252998352e-01 2.801086381077766418e-02 1.329970061779022217e-01 1.357359737157821655e-01 1.915104538202285767e-01 -1.027216985821723938e-01 -7.963407784700393677e-02 -1.789156794548034668e-01 2.263226062059402466e-01 -2.627768516540527344e-01 4.773960448801517487e-03 1.033325344324111938e-01 -1.446350365877151489e-01 -1.743919551372528076e-01 1.902542263269424438e-01 1.289707124233245850e-01 -1.943950504064559937e-01 -9.197704493999481201e-02 5.659557413309812546e-03 -1.549806296825408936e-01 8.924464136362075806e-02 2.730749845504760742e-01 -2.191989123821258545e-01 -9.913949761539697647e-04
-2.979109063744544983e-02 -2.439080625772476196e-01 2.908672690391540527e-01 -8.983539789915084839e-02 2.035724222660064697e-01 -2.575254067778587341e-02 1.194097325205802917e-01 1.546641290187835693e-01 -3.356487154960632324e-01 1.831038594245910645e-01 1.557111740112304688e-01 5.983238667249679565e-02 -9.684372693300247192e-03 -1.090013906359672546e-01 -2.479585707187652588e-01 -1.398967951536178589e-01 -7.610089331865310669e-02 1.465823799371719360e-01 -1.848849505186080933e-01 1.313637048006057739e-01 2.010403722524642944e-01 -3.203023672103881836e-01 1.786217689514160156e-01 8.117246627807617188e-02 1.562986075878143311e-01 1.689333096146583557e-02 -3.513699397444725037e-02 1.820698827505111694e-01 1.123960316181182861e-01 2.938693761825561523e-01 -2.840306162834167480e-01 -2.517400868237018585e-02
-1.538288593292236328e-01 -2.319985255599021912e-02 1.648302748799324036e-02 -6.276683509349822998e-02 6.395181268453598022e-02 -2.426251620054244995e-01 8.582589775323867798e-02 -1.869938075542449951e-01 -2.139492332935333252e-01 7.961731404066085815e-02 2.173027694225311279e-01 -1.068957969546318054e-01 -1.156476587057113647e-01 2.892636694014072418e-02 6.558092683553695679e-02 6.519540399312973022e-02 1.897629201412200928e-01 -4.638520628213882446e-02 1.437810808420181274e-01 8.806452900171279907e-02 -2.689784951508045197e-02 -1.328687816858291626e-01 3.638069629669189453e-01 -8.234261721372604370e-02 3.247554600238800049e-01 -3.052684478461742401e-02 6.530451774597167969e-02 6.691845506429672241e-02 -8.421293646097183228e-02 1.813402920961380005e-01 1.643641889095306396e-01 -5.714359879493713379e-01
-1.271830797195434570e-01 5.213672295212745667e-02 1.608224064111709595e-01 5.978208780288696289e-02 2.155136913061141968e-01 -4.973694682121276855e-02 1.401400566101074219e-01 -1.102241203188896179e-01 -1.795358508825302124e-01 2.067310661077499390e-01 -1.029453705996274948e-02 -3.335750102996826172e-02 -1.577491164207458496e-01 7.893252372741699219e-02 7.000844925642013550e-02 -1.245727911591529846e-01 -4.741612356156110764e-03 -1.347510367631912231e-01 5.929863452911376953e-01 8.122166991233825684e-02 -1.901414543390274048e-01 -3.214636072516441345e-02 2.548641562461853027e-01 7.115633785724639893e-02 9.248739480972290039e-02 -2.651171982288360596e-01 -5.014547705650329590e-02 -8.801115676760673523e-03 -3.044962584972381592e-01 2.559760808944702148e-01 -6.472842395305633545e-02 -1.255189776420593262e-01
1.993560697883367538e-03 -1.272134035825729370e-01 -1.194434463977813721e-01 4.241809621453285217e-02 1.427515894174575806e-01 -1.067011430859565735e-01 5.849421396851539612e-02 3.703231215476989746e-01 -1.189516484737396240e-01 -5.292985215783119202e-02 4.404819905757904053e-01 4.145428538322448730e-02 -5.532849952578544617e-02 -2.469620406627655029e-01 2.173870205879211426e-01 -2.563332319259643555e-01 -1.609860509634017944e-01 -1.715896427631378174e-01 6.269283592700958252e-02 6.787761300802230835e-02 -9.829136542975902557e-03 -1.565423607826232910e-01 3.636637032032012939e-01 2.455694414675235748e-02 -1.544056385755538940e-01 -2.368937432765960693e-01 1.033795997500419617e-01 -9.053609520196914673e-02 2.537229955196380615e-01 5.728942528367042542e-02 -7.443565875291824341e-02 -1.109866350889205933e-01
-4.618004336953163147e-02 6.960973143577575684e-02 3.707574307918548584e-01 -2.409869879484176636e-01 2.949146032333374023e-01 4.029825702309608459e-02 2.782995104789733887e-01 1.155704781413078308e-01 -1.153681799769401550e-01 2.011415213346481323e-01 2.369069010019302368e-01 6.645995192229747772e-03 1.284574270248413086e-01 -2.830771803855895996e-01 5.749398097395896912e-02 -2.211972326040267944e-01 2.408006787300109863e-02 -1.169398277997970581e-01 5.502442270517349243e-02 3.737993910908699036e-02 5.294292792677879333e-02 -7.502079755067825317e-02 3.679003119468688965e-01 -5.125380586832761765e-03 5.722951889038085938e-02 -1.299863606691360474e-01 5.525154992938041687e-02 -1.553748995065689087e-01 -1.129091605544090271e-01 2.614068090915679932e-01 -2.451437413692474365e-01 -9.080188721418380737e-02
-2.315545976161956787e-01 6.893587112426757812e-02 3.404085636138916016e-01 -8.439107984304428101e-02 -1.010699346661567688e-01 -3.123055770993232727e-02 8.535008132457733154e-02 -7.813545316457748413e-02 -2.551688253879547119e-01 2.801893651485443115e-01 -1.461672782897949219e-02 4.059773311018943787e-02 -1.003299728035926819e-01 2.092133611440658569e-01 -3.815556317567825317e-02 -1.138003990054130554e-01 -1.242950633168220520e-01 -6.856135278940200806e-02 -2.473103851079940796e-01 1.791505217552185059e-01 1.577690802514553070e-02 -1.067958865314722061e-02 3.564408421516418457e-01 3.269679546356201172e-01 1.680602282285690308e-01 4.910272732377052307e-02 -1.736306212842464447e-02 1.536643356084823608e-01 1.518084201961755753e-02 3.633571565151214600e-01 -2.085514515638351440e-01 4.772781953215599060e-02
4.580726847052574158e-02 -1.012997403740882874e-01 4.589408338069915771e-01 -1.240884214639663696e-01 3.891985714435577393e-01 -1.043608039617538452e-01 2.576968371868133545e-01 6.683860719203948975e-02 -9.144932776689529419e-02 1.014554053544998169e-01 6.430320441722869873e-02 1.713142096996307373e-01 9.240207821130752563e-02 -1.212802454829216003e-01 5.255218595266342163e-02 -2.289959043264389038e-01 1.874479055404663086e-01 -1.421666592359542847e-01 6.087708473205566406e-02 -7.429226487874984741e-02 -1.309673190116882324e-01 -5.386469140648841858e-02 1.608279198408126831e-01 1.446675360202789307e-01 -1.233302280306816101e-01 -8.713710308074951172e-02 -1.945738308131694794e-02 -1.495720446109771729e-01 1.119893565773963928e-01 4.281262159347534180e-01 3.207768872380256653e-02 -1.547525525093078613e-01
-2.220097333192825317e-01 1.267446428537368774e-01 5.639451555907726288e-03 2.320585101842880249e-01 -3.465778008103370667e-02 -1.494226306676864624e-01 -3.297166526317596436e-02 -2.096453681588172913e-02 -2.914810776710510254e-01 5.152422934770584106e-02 1.595507375895977020e-02 1.631083339452743530e-02 -1.139833703637123108e-01 4.798006638884544373e-02 1.849696598947048187e-02 -1.152798160910606384e-01 -1.167195439338684082e-01 -1.724877953529357910e-01 1.513259392231702805e-02 -2.508581280708312988e-01 9.199003875255584717e-02 -4.939016401767730713e-01 2.199689447879791260e-01 9.326440095901489258e-02 1.024371013045310974e-02 -1.483113765716552734e-01 1.408613920211791992e-01 -1.340965628623962402e-01 -7.011316716670989990e-02 2.306388318538665771e-01 -2.315047830343246460e-01 -3.885843753814697266e-01
-1.149395331740379333e-01 8.373548276722431183e-03 9.299414232373237610e-04 1.512722969055175781e-01 -1.461866497993469238e-01 -1.289965957403182983e-01 7.075095176696777344e-02 1.042346209287643433e-01 -1.738479137420654297e-01 5.662383139133453369e-02 1.914323270320892334e-01 1.481584757566452026e-01 4.425378981977701187e-03 2.725781500339508057e-01 6.131814420223236084e-02 -2.331383526325225830e-01 -2.992953360080718994e-01 -2.723807096481323242e-01 -6.879729777574539185e-02 -8.767797052860260010e-02 2.381576746702194214e-01 -2.976840734481811523e-01 1.868371814489364624e-01 8.177283406257629395e-02 -1.251112073659896851e-01 -1.716749370098114014e-01 2.344854474067687988e-01 -6.900092214345932007e-02 -1.341213285923004150e-01 2.562524676322937012e-01 -2.547454535961151123e-01 -2.625966668128967285e-01
2.173533737659454346e-01 -1.715019531548023224e-02 2.523691058158874512e-01 -6.379341334104537964e-02 6.678829342126846313e-02 -5.291610583662986755e-02 1.265577226877212524e-01 1.535180658102035522e-01 -3.898369967937469482e-01 2.431012541055679321e-01 1.943496018648147583e-01 1.505292952060699463e-01 -5.807917565107345581e-02 -1.918042153120040894e-01 -3.144645392894744873e-01 -1.777630150318145752e-01 -4.580621048808097839e-02 -9.539698064327239990e-02 -2.301711440086364746e-01 1.256481558084487915e-01 8.583477884531021118e-02 -1.445399969816207886e-01 3.133674263954162598e-01 1.209777668118476868e-01 9.878765791654586792e-02 -3.335735946893692017e-02 -1.523300558328628540e-01 5.483678355813026428e-02 1.507743895053863525e-01 2.088296115398406982e-01 -2.665026187896728516e-01 -1.405760366469621658e-02
-4.679136350750923157e-02 -3.476668000221252441e-01 -1.261559277772903442e-01 -4.341757297515869141e-02 9.459771960973739624e-02 -9.962847828865051270e-02 -4.012702777981758118e-02 1.956717669963836670e-01 -3.392528295516967773e-01 4.833318665623664856e-02 8.313164114952087402e-02 -3.662864863872528076e-02 -1.376900821924209595e-01 -1.660328954458236694e-01 2.839726209640502930e-01 -2.789753973484039307e-01 1.269640177488327026e-01 -8.364710956811904907e-02 8.521248400211334229e-02 1.577650159597396851e-01 -1.660282313823699951e-01 -2.754637897014617920e-01 1.968518942594528198e-01 -1.710698306560516357e-01 7.293516397476196289e-02 -1.493821442127227783e-01 1.066691125743091106e-03 -3.482519686222076416e-01 -1.542085558176040649e-01 2.229159176349639893e-01 1.121260300278663635e-01 8.946122229099273682e-02
-7.620731741189956665e-02 -1.952895075082778931e-01 4.537490755319595337e-02 6.006909068673849106e-03 3.104906976222991943e-01 -3.188072144985198975e-01 8.312305808067321777e-02 5.237834900617599487e-02 -3.091109991073608398e-01 -5.366127192974090576e-02 -3.529132902622222900e-02 4.882250726222991943e-02 -6.994277983903884888e-02 4.142796248197555542e-02 1.352758426219224930e-02 -1.299217343330383301e-01 -1.756678335368633270e-02 -1.044067591428756714e-01 4.792988300323486328e-01 -2.337970584630966187e-02 -7.285577803850173950e-02 -3.332348763942718506e-01 3.659802675247192383e-02 7.260148972272872925e-02 1.422113329172134399e-01 -2.431346923112869263e-01 -1.099153980612754822e-02 1.724184006452560425e-01 8.202836662530899048e-02 1.887224465608596802e-01 -2.216110378503799438e-01 -2.354650497436523438e-01
1.499160975217819214e-01 1.884463280439376831e-01 1.438446044921875000e-01 2.010837346315383911e-01 4.025199413299560547e-01 -1.776286810636520386e-01 1.180378198623657227e-01 1.469578593969345093e-01 -2.350384294986724854e-01 2.007905989885330200e-01 2.552490122616291046e-02 8.876153826713562012e-02 -8.250027894973754883e-02 -2.846118807792663574e-01 -1.284985430538654327e-02 -3.302317559719085693e-01 7.138688862323760986e-02 6.897206604480743408e-02 -8.767099678516387939e-02 -1.440594941377639771e-01 1.163852810859680176e-01 -2.505064308643341064e-01 9.693820029497146606e-02 -5.815996322780847549e-03 5.280002951622009277e-02 -3.219966292381286621e-01 -8.791749365627765656e-03 2.064336277544498444e-02 -1.838593035936355591e-01 2.500880658626556396e-01 -1.502693593502044678e-01 -2.720720320940017700e-02
-2.871179282665252686e-01 2.135874181985855103e-01 1.521848589181900024e-01 -8.618582040071487427e-02 -4.438526928424835205e-02 -1.611929386854171753e-01 4.431838095188140869e-01 1.487186104059219360e-01 -1.717843711376190186e-01 3.304479643702507019e-02 9.681895026005804539e-04 1.232292950153350830e-01 -1.195254102349281311e-01 3.667150437831878662e-02 -1.644439622759819031e-02 -2.212745994329452515e-01 9.365872293710708618e-02 -1.238276883959770203e-01 1.832170933485031128e-01 -4.916967451572418213e-02 4.307178035378456116e-02 -2.789019942283630371e-01 1.253357380628585815e-01 1.977221071720123291e-01 1.072745397686958313e-01 1.914519965648651123e-01 2.197222262620925903e-01 1.088017970323562622e-01 -2.584006786346435547e-01 2.968100309371948242e-01 5.844026803970336914e-03 -1.628069579601287842e-01
2.462822496891021729e-01 -1.797850877046585083e-01 -7.093939930200576782e-02 -1.361185610294342041e-01 1.373373717069625854e-01 -4.221180826425552368e-02 -1.055124849081039429e-01 1.463627535849809647e-02 -2.310059517621994019e-01 9.387809038162231445e-02 -9.940314292907714844e-02 3.743508458137512207e-02 -1.601727008819580078e-01 1.469390988349914551e-01 1.342226117849349976e-01 -8.140572905540466309e-02 -7.522061467170715332e-02 -2.397625148296356201e-01 -4.624664038419723511e-02 8.050494641065597534e-02 5.532960966229438782e-02 -7.684839516878128052e-02 4.372899830341339111e-01 -2.662819027900695801e-01 -9.224379435181617737e-03 -2.770116925239562988e-01 3.066977858543395996e-01 1.010539233684539795e-01 -1.495360583066940308e-01 2.094977796077728271e-01 -3.320095241069793701e-01 -7.541023194789886475e-02
-1.154821291565895081e-01 -2.928480207920074463e-01 7.669594138860702515e-02 3.049773871898651123e-01 -3.063797764480113983e-02 -5.447547882795333862e-03 -4.276267439126968384e-02 -3.653428703546524048e-02 -1.040506511926651001e-01 -1.723004728555679321e-01 -1.736393570899963379e-02 5.209711939096450806e-02 -1.468695253133773804e-01 -2.018954604864120483e-01 2.446023374795913696e-01 -1.899486333131790161e-01 -1.565610319375991821e-01 -3.115232288837432861e-01 1.246676817536354065e-01 -2.176564782857894897e-01 4.020554944872856140e-02 -8.059533685445785522e-02 2.154928147792816162e-01 5.202693492174148560e-02 6.759802252054214478e-02 -1.445942521095275879e-01 6.982494145631790161e-02 -1.124425008893013000e-01 -1.507359892129898071e-01 4.607529938220977783e-01 6.386958062648773193e-02 -2.688598036766052246e-01
-1.663773693144321442e-02 -1.100313588976860046e-01 1.031680479645729065e-01 6.235233321785926819e-02 -5.178539827466011047e-02 -2.802599966526031494e-01 5.301790311932563782e-02 -8.237446844577789307e-02 -8.040726184844970703e-02 8.466240018606185913e-03 1.881955005228519440e-02 1.047749668359756470e-01 -1.228075027465820312e-01 1.917851120233535767e-01 2.060580402612686157e-01 -1.132146418094635010e-01 -7.898528128862380981e-02 -3.333094418048858643e-01 2.200555801391601562e-01 -2.485709488391876221e-01 6.155013293027877808e-02 -2.780844569206237793e-01 2.275245934724807739e-01 3.218017145991325378e-02 9.199436753988265991e-02 -4.998576641082763672e-02 1.929351687431335449e-01 -1.497874557971954346e-01 -3.800177872180938721e-01 3.485012948513031006e-01 -4.320301115512847900e-02 -2.396416515111923218e-01
-2.904190719127655029e-01 -4.700208082795143127e-02 -1.015999913215637207e-02 -2.166532725095748901e-01 3.682097047567367554e-02 -1.618737876415252686e-01 1.085398793220520020e-01 3.668755292892456055e-01 -1.942320466041564941e-01 -1.195231229066848755e-01 7.847763597965240479e-03 1.675757765769958496e-02 3.450683876872062683e-02 1.393842790275812149e-02 -2.374468892812728882e-01 -2.282794415950775146e-01 3.092954680323600769e-02 -3.056991659104824066e-02 7.658697664737701416e-02 2.821559906005859375e-01 1.477651894092559814e-01 -2.733149230480194092e-01 3.656430542469024658e-01 6.182444840669631958e-02 1.428175568580627441e-01 -5.480422172695398331e-03 3.421055972576141357e-01 2.233366668224334717e-01 1.065328065305948257e-02 1.264487802982330322e-01 -2.760431915521621704e-02 6.788130849599838257e-02
1.159911043941974640e-02 -2.724549174308776855e-01 4.559529423713684082e-01 -1.620595753192901611e-01 1.907227337360382080e-01 1.292917579412460327e-01 1.293106228113174438e-01 9.162540733814239502e-02 -9.269823879003524780e-02 -2.547334879636764526e-02 1.268565952777862549e-01 8.388871699571609497e-02 6.534996628761291504e-02 -1.805017292499542236e-01 1.875035613775253296e-01 -1.743378490209579468e-01 -8.119503408670425415e-02 1.535615026950836182e-01 -7.361818850040435791e-02 1.249456778168678284e-01 -8.883672952651977539e-02 -3.137672543525695801e-01 7.621528208255767822e-02 -1.834408193826675415e-01 1.110507771372795105e-01 1.009126678109169006e-01 -1.767787896096706390e-02 3.284777402877807617e-01 -4.173181578516960144e-02 2.948850691318511963e-01 -1.521294713020324707e-01 -1.972844749689102173e-01
-1.388380229473114014e-01 1.098454147577285767e-01 -6.816091388463973999e-02 -2.007022313773632050e-02 -1.914333403110504150e-01 -3.177911043167114258e-01 4.542253315448760986e-01 2.225731313228607178e-01 -1.239408776164054871e-01 1.054805889725685120e-01 -1.163592189550399780e-01 5.305687338113784790e-02 5.612498894333839417e-02 -2.180002070963382721e-02 -5.306448787450790405e-02 -3.208605647087097168e-01 2.051383554935455322e-01 -2.742422930896282196e-02 -1.060602590441703796e-01 2.699133194983005524e-02 1.327226310968399048e-01 -2.645080685615539551e-01 2.131356298923492432e-01 4.626431688666343689e-02 1.271735876798629761e-01 1.089656725525856018e-01 -4.822999238967895508e-02 1.342532783746719360e-02 -2.132512032985687256e-01 3.219710290431976318e-01 1.628053374588489532e-02 -2.189969569444656372e-01
-2.196061462163925171e-01 8.726272732019424438e-03 3.274063393473625183e-02 -2.644947767257690430e-01 1.312521398067474365e-01 -2.823303081095218658e-02 3.615846931934356689e-01 1.289247125387191772e-01 -3.549133241176605225e-01 6.922462582588195801e-02 1.127576902508735657e-01 5.609279870986938477e-02 3.809810848906636238e-03 1.271403022110462189e-02 -1.410830765962600708e-01 -1.372089534997940063e-01 -1.584920138120651245e-01 -2.396576851606369019e-01 -4.833737015724182129e-02 9.623337537050247192e-02 -2.891497313976287842e-01 -2.471872717142105103e-01 2.908450663089752197e-01 2.117040455341339111e-01 1.509446799755096436e-01 -8.447856456041336060e-02 9.575494378805160522e-02 -1.021317839622497559e-01 -1.558908671140670776e-01 -9.559094160795211792e-02 9.225091896951198578e-03 -2.800678610801696777e-01
-4.874166101217269897e-02 -1.628726720809936523e-01 -6.445042788982391357e-02 -1.875328272581100464e-02 2.582150101661682129e-01 -2.168394066393375397e-02 5.593883246183395386e-02 5.140006542205810547e-02 -3.247761130332946777e-01 1.712060421705245972e-01 -1.482474207878112793e-01 -4.694629088044166565e-02 -1.683562248945236206e-01 -5.775773897767066956e-02 1.636863946914672852e-01 -1.546419411897659302e-01 -2.013370096683502197e-01 -3.578155338764190674e-01 -1.424260288476943970e-01 2.777888067066669464e-02 -2.057272791862487793e-01 -7.231027632951736450e-02 1.661157608032226562e-01 9.800218790769577026e-02 -6.296133249998092651e-02 -3.293369710445404053e-02 1.657737195491790771e-01 1.107387319207191467e-01 1.733044385910034180e-01 4.563321173191070557e-01 3.008625805377960205e-01 -6.598705798387527466e-02
-1.207036375999450684e-01 1.760290265083312988e-01 1.211564019322395325e-01 -1.638439148664474487e-01 5.285459384322166443e-02 7.405059039592742920e-02 8.747901767492294312e-02 4.762082174420356750e-02 -3.270526230335235596e-01 2.632093131542205811e-01 2.837354838848114014e-01 5.965100601315498352e-02 -1.757473051548004150e-01 -2.070493996143341064e-02 -1.537517607212066650e-01 -1.105881407856941223e-01 1.219436153769493103e-01 -2.491329312324523926e-01 -1.887689679861068726e-01 1.978636980056762695e-01 9.704967588186264038e-02 1.738644018769264221e-02 6.884527951478958130e-02 1.497482657432556152e-01 3.890833556652069092e-01 -1.285253912210464478e-01 -1.839083433151245117e-01 -2.752353623509407043e-02 7.631792128086090088e-02 3.873610496520996094e-01 -1.308085620403289795e-01 -5.618471279740333557e-02
-8.581967651844024658e-02 3.727053105831146240e-02 3.376208543777465820e-01 1.916381865739822388e-01 1.075097396969795227e-01 3.767090383917093277e-03 -9.172786027193069458e-02 2.189514487981796265e-01 -5.987276509404182434e-02 5.744269862771034241e-02 1.439279615879058838e-01 1.860804855823516846e-01 -1.814080774784088135e-01 -1.105804890394210815e-01 2.161848247051239014e-01 -3.790207803249359131e-01 -2.019980102777481079e-01 -1.329732984304428101e-01 -7.510478049516677856e-02 2.299696654081344604e-01 1.178174018859863281e-01 1.259600520133972168e-01 1.223657876253128052e-01 2.906535863876342773e-01 1.040109992027282715e-01 6.266676634550094604e-02 -6.483272463083267212e-02 -5.652829259634017944e-02 -1.319987624883651733e-01 4.152903556823730469e-01 -1.156312301754951477e-01 -5.687918886542320251e-02
-2.776405028998851776e-02 -1.437358707189559937e-01 8.224790543317794800e-02 2.602320909500122070e-01 2.106493264436721802e-01 8.054394274950027466e-02 1.055978015065193176e-01 -1.343513578176498413e-01 -2.324425876140594482e-01 -1.372853368520736694e-01 1.544284522533416748e-01 -2.104768529534339905e-03 -7.436618953943252563e-02 -3.796405196189880371e-01 2.709209620952606201e-01 -1.404388993978500366e-01 5.772320181131362915e-02 -3.118196129798889160e-01 6.299744546413421631e-02 4.394904244691133499e-03 -1.789337210357189178e-02 2.056138813495635986e-01 2.034018784761428833e-01 6.683488935232162476e-02 1.086702570319175720e-01 -3.779980167746543884e-02 2.403997480869293213e-01 -1.579499095678329468e-01 3.604485094547271729e-02 4.021348655223846436e-01 -4.165557399392127991e-02 -1.755019873380661011e-01
3.055509738624095917e-02 2.001794800162315369e-02 2.470706105232238770e-01 -2.446140348911285400e-01 1.256811171770095825e-01 9.501754492521286011e-02 7.940205186605453491e-02 1.716990172863006592e-01 -4.572361335158348083e-02 3.478929102420806885e-01 -5.377308279275894165e-02 2.340907156467437744e-01 -7.700703293085098267e-02 3.164379298686981201e-01 1.837919950485229492e-01 -5.114365741610527039e-02 5.286365747451782227e-03 3.637185692787170410e-02 -1.676425784826278687e-01 2.927312552928924561e-01 1.793193519115447998e-01 -3.193572759628295898e-01 1.458504796028137207e-01 -8.026446402072906494e-02 -3.628704696893692017e-02 3.342456370592117310e-02 -3.361798077821731567e-02 -1.025886759161949158e-01 -3.752643987536430359e-02 3.761935532093048096e-01 -2.179985046386718750e-01 -1.111782938241958618e-01
-2.612689137458801270e-01 1.966779120266437531e-02 2.223537489771842957e-02 1.798253506422042847e-02 -3.194471355527639389e-03 -4.713223129510879517e-02 7.683057337999343872e-02 2.991031706333160400e-01 -4.058551788330078125e-02 3.017160594463348389e-01 8.193100243806838989e-02 2.210811078548431396e-01 1.382353305816650391e-01 2.043058574199676514e-01 3.633451163768768311e-01 6.135787814855575562e-02 -1.450879573822021484e-01 -3.137958645820617676e-01 -6.275323033332824707e-02 1.314766407012939453e-01 1.410825401544570923e-01 -9.588652104139328003e-02 3.288537263870239258e-01 6.977099459618330002e-03 1.727421879768371582e-01 -2.987239658832550049e-01 7.935224473476409912e-02 8.917038887739181519e-02 -4.108645021915435791e-02 1.940087378025054932e-01 -2.434208802878856659e-02 -1.917141824960708618e-01
3.516205400228500366e-02 5.091207846999168396e-02 -3.836287930607795715e-02 -8.362078107893466949e-03 -2.644088864326477051e-01 -3.248639404773712158e-02 -7.866880297660827637e-02 -1.864207237958908081e-01 -3.346534967422485352e-01 1.820086836814880371e-01 -8.552051335573196411e-02 -2.449345029890537262e-02 -7.749004662036895752e-02 4.837579280138015747e-02 1.769809424877166748e-01 -1.567260324954986572e-01 8.532546460628509521e-03 5.379230156540870667e-02 -3.560215607285499573e-02 -2.032785266637802124e-01 -1.955787539482116699e-01 -2.640345096588134766e-01 4.622041881084442139e-01 9.773802012205123901e-02 5.758458003401756287e-02 -6.234980747103691101e-02 9.384975582361221313e-02 -1.968288868665695190e-01 -1.674797236919403076e-01 2.563923001289367676e-01 -2.444718405604362488e-02 -3.736484348773956299e-01
7.700750976800918579e-02 -1.093903183937072754e-01 -6.270658969879150391e-02 -9.162378311157226562e-02 -5.993158370256423950e-02 -2.025299221277236938e-01 1.821090728044509888e-01 1.698097586631774902e-01 -2.917253375053405762e-01 1.392689198255538940e-01 -1.571636646986007690e-01 1.155406385660171509e-01 -6.562747061252593994e-02 1.174342632293701172e-01 3.063248097896575928e-02 -4.053248465061187744e-01 1.749100163578987122e-02 4.482110589742660522e-02 2.647645175457000732e-01 -1.154841389507055283e-02 -1.597417704761028290e-02 -1.559824049472808838e-01 3.668001592159271240e-01 1.709106862545013428e-01 1.409177482128143311e-01 5.801998823881149292e-02 1.461829245090484619e-01 -2.682858705520629883e-01 -1.423948407173156738e-01 2.078225314617156982e-01 2.009833008050918579e-01 -2.365896999835968018e-01
-1.070208009332418442e-02 -1.389358788728713989e-01 1.254533827304840088e-01 -1.588223129510879517e-01 -1.023088917136192322e-01 -2.107086032629013062e-02 4.559765383601188660e-02 7.656060159206390381e-02 -2.362918853759765625e-01 -1.171903759241104126e-01 -1.445078998804092407e-01 1.114738509058952332e-01 -2.531126439571380615e-01 1.436723768711090088e-01 2.429976016283035278e-01 -3.016954958438873291e-01 2.068137973546981812e-01 -3.945937007665634155e-02 -1.165650412440299988e-01 -2.659515738487243652e-01 2.665423452854156494e-01 -1.610315144062042236e-01 2.193895876407623291e-01 9.055540710687637329e-02 1.138298735022544861e-01 1.582783646881580353e-02 2.775457501411437988e-01 8.254873007535934448e-02 -2.522835433483123779e-01 3.470183610916137695e-01 -1.326848417520523071e-01 -4.932531714439392090e-02
-1.809398680925369263e-01 5.607407912611961365e-02 2.552069425582885742e-01 2.320743799209594727e-01 7.861682772636413574e-02 2.189351469278335571e-01 -1.190633699297904968e-01 1.831108182668685913e-01 -4.387264549732208252e-01 5.955729633569717407e-03 1.797316521406173706e-01 2.332032769918441772e-01 -2.152478992938995361e-01 1.128318347036838531e-02 4.128918796777725220e-02 -1.543674767017364502e-01 1.990807950496673584e-01 -1.940997093915939331e-01 1.137667074799537659e-01 -7.211369276046752930e-02 -2.767179533839225769e-02 -1.442778706550598145e-01 3.876078873872756958e-02 -1.382152438163757324e-01 3.141547739505767822e-01 -3.327932674437761307e-03 4.962475970387458801e-02 -4.864093661308288574e-02 -1.843434572219848633e-01 2.225365340709686279e-01 -1.281518936157226562e-01 -2.258587479591369629e-01
-1.844159066677093506e-01 5.420403555035591125e-02 1.429511606693267822e-01 -8.557320386171340942e-02 2.305175662040710449e-01 -7.424698770046234131e-02 2.016492635011672974e-01 3.913275301456451416e-01 -5.896030366420745850e-02 -1.279080659151077271e-01 -9.908216446638107300e-02 -1.040136218070983887e-01 -1.462241560220718384e-01 1.256415694952011108e-01 -4.732159897685050964e-02 -1.132014244794845581e-01 1.159068197011947632e-01 -1.723825186491012573e-01 -6.262070033699274063e-03 5.177273228764533997e-02 3.522713780403137207e-01 -2.949674427509307861e-01 4.115176200866699219e-01 2.127007581293582916e-02 2.981686219573020935e-02 -1.566779613494873047e-01 1.264991462230682373e-01 1.843697279691696167e-01 4.576039314270019531e-02 1.722338348627090454e-01 -1.976092159748077393e-01 1.309247016906738281e-01
5.412891507148742676e-03 -1.542516648769378662e-01 1.017816215753555298e-01 1.281292736530303955e-01 1.721821874380111694e-01 -3.711222857236862183e-02 2.295603752136230469e-01 2.240799739956855774e-02 8.675961755216121674e-03 5.546691268682479858e-02 2.260324656963348389e-01 1.795448362827301025e-01 -1.791885942220687866e-01 9.961524605751037598e-02 2.511847913265228271e-01 1.293538808822631836e-01 -4.987170547246932983e-02 8.461721986532211304e-02 -7.888168841600418091e-02 1.636727005243301392e-01 1.730759590864181519e-01 7.898116111755371094e-02 2.857154607772827148e-01 -4.360074177384376526e-02 2.777558267116546631e-01 -3.127042949199676514e-01 2.537339329719543457e-01 1.429903060197830200e-01 -7.275765761733055115e-03 3.518937826156616211e-01 -1.151605769991874695e-01 -3.123301863670349121e-01
5.487692356109619141e-02 6.739216297864913940e-02 2.929911911487579346e-01 -1.051438692957162857e-02 -1.658894717693328857e-01 -3.771317377686500549e-02 -2.260083556175231934e-01 1.967406868934631348e-01 -3.277045190334320068e-01 4.849694669246673584e-02 -4.807741940021514893e-02 1.105151847004890442e-01 -7.885806262493133545e-03 -8.044211566448211670e-02 2.332403808832168579e-01 -3.754372596740722656e-01 -1.299639642238616943e-01 -1.335725784301757812e-01 -1.240929365158081055e-01 1.740550547838211060e-01 -6.187681108713150024e-02 -3.240087302401661873e-03 2.379390150308609009e-01 2.548379302024841309e-01 5.568034946918487549e-02 -2.598261237144470215e-01 -1.409508883953094482e-01 -6.903734058141708374e-02 4.616115242242813110e-02 3.433431386947631836e-01 -1.989125162363052368e-01 -3.101241774857044220e-02
-3.477206826210021973e-02 -2.840877175331115723e-01 2.048872709274291992e-01 4.481367021799087524e-02 -6.815879791975021362e-02 2.230303287506103516e-01 -3.379905968904495239e-02 3.007430136203765869e-01 -1.141322180628776550e-01 2.441896945238113403e-01 9.464307129383087158e-02 1.353783458471298218e-01 5.368451401591300964e-02 4.413845390081405640e-02 1.466673761606216431e-01 -7.622496690601110458e-03 -1.019464880228042603e-01 -2.756748907268047333e-02 2.331894263625144958e-02 2.086966484785079956e-01 -1.525434851646423340e-02 -7.936883717775344849e-02 4.585513770580291748e-01 -1.187684759497642517e-01 2.716993093490600586e-01 -2.204860895872116089e-01 -1.587205827236175537e-01 -1.095704827457666397e-02 1.541811823844909668e-01 1.131518557667732239e-01 9.665110707283020020e-02 -3.492277264595031738e-01
-1.151922643184661865e-01 -1.007291153073310852e-01 1.946567744016647339e-01 -1.748415641486644745e-02 1.025345548987388611e-01 -1.347183994948863983e-02 2.779254317283630371e-01 -6.270698271691799164e-03 -3.557820320129394531e-01 -1.401498764753341675e-01 -6.523902062326669693e-03 -2.097364962100982666e-01 -2.048306167125701904e-01 -1.799019724130630493e-01 1.197727769613265991e-01 -9.049340337514877319e-02 -5.464543402194976807e-02 -1.833432316780090332e-01 2.553919255733489990e-01 -1.821331232786178589e-01 -1.294467449188232422e-01 1.054195873439311981e-02 2.030951082706451416e-01 2.493794262409210205e-01 4.193985462188720703e-02 -1.118374541401863098e-01 6.294190138578414917e-02 -1.233436837792396545e-01 -6.138908118009567261e-02 3.286136090755462646e-01 2.703244388103485107e-01 -2.995408177375793457e-01
-3.491323813796043396e-02 -1.108878776431083679e-01 9.631859511137008667e-02 -2.198717892169952393e-01 3.192079812288284302e-02 -2.237170636653900146e-01 1.661641001701354980e-01 1.544574797153472900e-01 -3.781964480876922607e-01 1.951775327324867249e-02 -9.970866143703460693e-02 1.034025549888610840e-01 9.686936624348163605e-03 -6.600265204906463623e-02 1.423611864447593689e-02 -3.579532206058502197e-01 -6.164124608039855957e-02 -1.405628323554992676e-01 1.675753593444824219e-01 -1.198372915387153625e-01 -3.111813450232148170e-03 1.083275116980075836e-02 3.715688884258270264e-01 6.888917088508605957e-02 1.043465267866849899e-02 1.982216536998748779e-02 1.670571416616439819e-01 -3.473920524120330811e-01 -1.001904606819152832e-01 1.814273744821548462e-01 2.201668024063110352e-01 -2.829179763793945312e-01
-2.498147189617156982e-01 -1.423784643411636353e-01 2.088135331869125366e-01 3.377160802483558655e-02 2.802627682685852051e-01 -1.842268407344818115e-01 2.674558758735656738e-01 -1.735459454357624054e-02 -2.452860623598098755e-01 3.399151191115379333e-02 1.568084508180618286e-01 -1.044186428189277649e-01 -1.640878915786743164e-01 -4.925391450524330139e-02 6.957600358873605728e-03 -3.512096703052520752e-01 -3.868270665407180786e-02 -8.323607593774795532e-02 3.871115148067474365e-01 4.704564064741134644e-02 -1.121228784322738647e-01 -2.702269554138183594e-01 1.331731379032135010e-01 7.663793116807937622e-02 2.144332230091094971e-01 -1.947052329778671265e-01 -1.208677217364311218e-01 7.061102986335754395e-02 3.048430196940898895e-02 1.328423172235488892e-01 -1.324525177478790283e-01 -1.714469492435455322e-01
-2.585207223892211914e-01 -2.187576591968536377e-01 1.900233924388885498e-01 4.131287336349487305e-02 3.571828603744506836e-01 7.461056113243103027e-02 5.915229022502899170e-02 -2.905311249196529388e-02 -1.821168065071105957e-01 -8.056262135505676270e-02 -2.131761163473129272e-01 3.189833834767341614e-02 1.748255454003810883e-02 -2.392564862966537476e-01 1.450283676385879517e-01 -2.930315211415290833e-02 -6.962684541940689087e-02 -1.812983453273773193e-01 1.831687837839126587e-01 -3.967678174376487732e-02 -2.550210058689117432e-01 7.791440188884735107e-02 2.234584242105484009e-01 -1.223208084702491760e-01 -7.307592779397964478e-02 -2.251479327678680420e-01 -4.968968033790588379e-02 -9.211108833551406860e-02 -9.275882691144943237e-02 3.578751385211944580e-01 -4.066476598381996155e-02 -3.609505891799926758e-01
-3.873186185956001282e-02 -1.541873663663864136e-01 -1.900761276483535767e-01 -1.078653149306774139e-02 3.570206165313720703e-01 -2.910091541707515717e-02 -4.320703819394111633e-02 4.214865863323211670e-01 -1.656007394194602966e-02 6.521320343017578125e-02 3.286280035972595215e-01 -1.155790016055107117e-01 -6.282098591327667236e-02 -6.944406777620315552e-02 2.294492125511169434e-01 -1.918229311704635620e-01 -9.908935427665710449e-02 -2.411977201700210571e-02 1.105695962905883789e-01 -6.128488574177026749e-03 -1.262895911931991577e-01 -1.094211861491203308e-01 4.393087029457092285e-01 4.006788134574890137e-02 -2.378962635993957520e-01 -1.726688593626022339e-01 -4.638790711760520935e-02 -8.108751475811004639e-02 6.757646054029464722e-02 2.179600000381469727e-01 -5.036709830164909363e-02 -1.078385710716247559e-01
-2.692225947976112366e-02 2.478387393057346344e-02 6.222856789827346802e-02 1.833126321434974670e-02 -1.430105417966842651e-01 -1.471386849880218506e-01 9.416106343269348145e-02 1.972764432430267334e-01 -2.542979121208190918e-01 1.234714165329933167e-01 3.755361959338188171e-02 3.524108976125717163e-02 1.272750645875930786e-01 1.038507819175720215e-01 1.666247099637985229e-01 -2.327800244092941284e-01 2.103774994611740112e-01 -3.789386749267578125e-01 -3.965112566947937012e-02 -7.655183970928192139e-02 7.368789613246917725e-02 1.242594048380851746e-01 3.684979379177093506e-01 1.657672524452209473e-01 8.252235502004623413e-02 1.068625822663307190e-01 -1.805369108915328979e-01 1.469961553812026978e-01 2.799320518970489502e-01 3.579844832420349121e-01 -2.266140431165695190e-01 5.781031772494316101e-02
4.646579176187515259e-02 -8.143907785415649414e-02 3.455944657325744629e-01 -6.108474731445312500e-02 3.433602452278137207e-01 -1.269698739051818848e-01 2.963679730892181396e-01 8.539687842130661011e-02 -1.499248147010803223e-01 1.258162707090377808e-01 2.002520710229873657e-01 1.889837533235549927e-01 2.154036909341812134e-01 -1.088055521249771118e-01 9.660551697015762329e-02 -3.833370208740234375e-01 2.960165739059448242e-01 -6.085963547229766846e-02 -5.051773414015769958e-02 -6.672765128314495087e-03 1.426912099123001099e-02 7.237436715513467789e-03 1.948115676641464233e-01 1.510867625474929810e-01 1.055375859141349792e-02 5.065752938389778137e-02 -9.178750216960906982e-02 -1.069967821240425110e-01 -1.027286052703857422e-01 3.402593731880187988e-01 -7.749062031507492065e-02 -2.027532458305358887e-02
-2.474382519721984863e-01 -3.858655691146850586e-01 4.055696725845336914e-02 -7.406988181173801422e-03 5.917890369892120361e-02 -1.384453289210796356e-02 1.339936852455139160e-01 1.014413163065910339e-01 -1.390223503112792969e-01 -1.290457695722579956e-01 3.984333947300910950e-02 2.242378741502761841e-01 5.210033059120178223e-02 1.342329680919647217e-01 -1.075116097927093506e-01 7.453408837318420410e-02 5.099438130855560303e-02 -2.718276679515838623e-01 -1.543677002191543579e-01 1.230920255184173584e-01 1.642242372035980225e-01 -2.706876397132873535e-01 4.441810846328735352e-01 1.400840133428573608e-01 -2.045913785696029663e-01 -3.674111142754554749e-02 6.515214592218399048e-02 3.089661002159118652e-01 1.104956120252609253e-02 1.868463307619094849e-01 1.774948276579380035e-02 -1.401861310005187988e-01
-8.413956314325332642e-02 -1.709969528019428253e-02 9.537222236394882202e-02 -1.850340664386749268e-01 8.035200834274291992e-02 4.602251574397087097e-02 2.362279444932937622e-01 2.304689586162567139e-01 -3.252010345458984375e-01 -5.458386614918708801e-02 3.178758546710014343e-02 5.622230470180511475e-02 -8.154271543025970459e-02 -3.730544075369834900e-02 -1.431974917650222778e-01 -3.537708818912506104e-01 9.641098231077194214e-02 -7.957568019628524780e-02 1.313643157482147217e-01 2.312448471784591675e-01 -3.576199114322662354e-01 -3.688191771507263184e-01 2.516016066074371338e-01 1.055081561207771301e-01 9.236254543066024780e-02 -1.335613429546356201e-02 2.737846672534942627e-01 -1.708148270845413208e-01 5.758062750101089478e-02 1.105590444058179855e-02 1.546096801757812500e-01 -1.713778078556060791e-02
5.933556705713272095e-03 -9.025435149669647217e-02 1.947198957204818726e-01 -2.083053439855575562e-01 2.909917011857032776e-02 -1.071694716811180115e-01 -1.172471418976783752e-02 3.902844786643981934e-01 4.639242542907595634e-04 -3.953517228364944458e-02 -8.720351755619049072e-02 8.659116923809051514e-03 -9.646871127188205719e-03 9.123409539461135864e-02 2.934032678604125977e-01 -3.382798135280609131e-01 -1.763179898262023926e-01 -4.090294614434242249e-02 7.110518962144851685e-02 1.544207483530044556e-01 1.629490405321121216e-01 -2.530685067176818848e-01 2.877099253237247467e-02 -1.187958791851997375e-01 3.534081280231475830e-01 -8.731801062822341919e-02 -9.410043805837631226e-02 -8.397772908210754395e-02 -2.372010983526706696e-02 2.987737953662872314e-01 -2.540455162525177002e-01 -2.398896068334579468e-01
-1.146078854799270630e-01 -2.032479196786880493e-01 1.620432287454605103e-01 -1.997104138135910034e-01 -2.043766081333160400e-01 -1.495707593858242035e-02 2.219485305249691010e-02 3.423100709915161133e-01 9.395184367895126343e-02 1.600134670734405518e-01 -1.661745607852935791e-01 1.827706545591354370e-01 -2.284849248826503754e-02 -4.735993593931198120e-02 2.789496481418609619e-01 -2.375218570232391357e-01 3.858181461691856384e-02 -2.044255435466766357e-01 3.795980662107467651e-02 1.522027999162673950e-01 8.411409705877304077e-02 -1.474129408597946167e-01 2.110441029071807861e-01 -9.367857873439788818e-02 2.975493073463439941e-01 -3.408284187316894531e-01 2.770436741411685944e-02 -6.837417930364608765e-02 -4.404639452695846558e-02 2.956040799617767334e-01 -1.305943876504898071e-01 -1.441559493541717529e-01
-1.232438012957572937e-01 8.062191307544708252e-02 1.381689608097076416e-01 -1.034392118453979492e-01 -4.695908352732658386e-02 4.095160961151123047e-02 2.752941250801086426e-01 2.213603258132934570e-01 -7.478372752666473389e-02 -9.307093173265457153e-02 -1.145073398947715759e-02 -2.710158377885818481e-02 -1.837210804224014282e-01 -1.020176187157630920e-01 -1.080883517861366272e-01 -2.910732924938201904e-01 1.320091784000396729e-01 3.597419708967208862e-02 1.283916234970092773e-01 2.758567631244659424e-01 -9.406858682632446289e-02 -3.478681445121765137e-01 5.181987285614013672e-01 2.600749731063842773e-01 -9.480322152376174927e-02 -1.509156078100204468e-01 1.361855566501617432e-01 -1.596739590167999268e-01 -1.853937841951847076e-02 6.476301699876785278e-02 3.817492723464965820e-02 7.092387229204177856e-02
9.950070641934871674e-03 2.334661222994327545e-02 -5.458614602684974670e-02 -2.262430079281330109e-02 3.912096917629241943e-01 5.684677883982658386e-02 5.982765927910804749e-02 7.172394543886184692e-02 -4.338864609599113464e-02 5.417959764599800110e-02 1.104891523718833923e-01 -1.113979965448379517e-01 8.691141754388809204e-02 -1.593525172211229801e-03 1.634585112333297729e-01 -5.069760233163833618e-02 1.474217772483825684e-01 -4.102401435375213623e-01 -1.100367456674575806e-01 5.858068820089101791e-03 3.449932932853698730e-01 -1.845410019159317017e-01 2.661244869232177734e-01 2.531216144561767578e-01 1.463570743799209595e-01 -5.391418561339378357e-02 3.458890691399574280e-02 1.175756081938743591e-01 -3.285929560661315918e-01 2.979131340980529785e-01 1.542214751243591309e-01 -1.207691580057144165e-01
-3.060187399387359619e-02 -1.533878296613693237e-01 1.367687433958053589e-01 -2.593134716153144836e-02 -7.615325599908828735e-02 2.190774679183959961e-02 1.279112398624420166e-01 1.353342235088348389e-01 5.160037800669670105e-02 -1.342088133096694946e-01 -2.402684278786182404e-02 -1.232294738292694092e-01 1.990106552839279175e-01 1.335314102470874786e-02 -7.562793046236038208e-02 -1.937973797321319580e-01 -1.659289896488189697e-01 -1.320366263389587402e-01 3.914520740509033203e-01 1.126003116369247437e-01 5.285254493355751038e-02 -2.636528313159942627e-01 1.922298222780227661e-01 -6.746825575828552246e-02 3.018179535865783691e-01 -2.654561772942543030e-02 -2.329789251089096069e-01 9.884499013423919678e-02 5.397994443774223328e-02 4.782902002334594727e-01 -1.096175611019134521e-01 -2.673456668853759766e-01
1.237271800637245178e-01 -6.638132780790328979e-02 1.931812912225723267e-01 1.005573049187660217e-01 1.773041635751724243e-01 1.709440052509307861e-01 6.709238048642873764e-03 2.153618782758712769e-01 -2.785306572914123535e-01 1.106538474559783936e-01 -1.259760707616806030e-01 1.994397342205047607e-01 9.036100655794143677e-02 -8.110499382019042969e-02 5.599913001060485840e-02 -1.671152710914611816e-01 6.476186960935592651e-02 -1.561054736375808716e-01 2.920839563012123108e-02 2.872489690780639648e-01 1.449553947895765305e-02 -2.320264130830764771e-01 2.169038951396942139e-01 1.770101785659790039e-01 -9.426151216030120850e-02 -2.881250381469726562e-01 7.918180525302886963e-02 3.798607587814331055e-01 -3.377442955970764160e-01 1.260874122381210327e-01 -9.586202353239059448e-02 9.227871149778366089e-02
4.142748937010765076e-02 7.347145676612854004e-02 -9.693907946348190308e-02 -2.053581625223159790e-01 -1.048011239618062973e-02 -1.214844807982444763e-01 1.836298406124114990e-01 1.753121465444564819e-01 -2.394792735576629639e-01 -3.711352124810218811e-02 -9.852766245603561401e-02 3.230585902929306030e-02 1.189824473112821579e-02 1.447127610445022583e-01 5.768179520964622498e-02 -4.055947959423065186e-01 -8.774960041046142578e-02 -7.349407672882080078e-02 3.220515549182891846e-01 -1.589059270918369293e-02 5.888922512531280518e-02 -1.398050189018249512e-01 4.363306164741516113e-01 3.248048424720764160e-01 8.656933158636093140e-02 7.217973005026578903e-03 1.017045825719833374e-01 -2.036321014165878296e-01 -6.154196336865425110e-02 1.266496032476425171e-01 4.079810902476310730e-02 -2.945878803730010986e-01
-1.477251499891281128e-01 -1.060879155993461609e-01 -1.117216888815164566e-02 2.786411903798580170e-02 1.607260107994079590e-01 -5.409885197877883911e-02 -4.054383374750614166e-03 1.948728859424591064e-01 -2.493930310010910034e-01 -1.951527893543243408e-01 6.402201205492019653e-02 1.153652071952819824e-01 -2.753172256052494049e-02 3.830234287306666374e-03 2.843394279479980469e-01 -3.483686968684196472e-02 4.947686493396759033e-01 -2.513897716999053955e-01 -1.314728111028671265e-01 6.487172842025756836e-02 2.171370573341846466e-02 -1.615122407674789429e-01 2.267249822616577148e-01 -9.033998474478721619e-03 2.320404052734375000e-01 -2.904558777809143066e-01 1.995847672224044800e-01 -1.941898278892040253e-02 4.170749336481094360e-02 1.730052828788757324e-01 -2.083561616018414497e-03 -2.848198115825653076e-01
-7.267746329307556152e-02 1.801402308046817780e-02 3.652936518192291260e-01 2.979412376880645752e-01 -1.629410237073898315e-01 1.033710874617099762e-02 -9.286090731620788574e-03 1.159123256802558899e-01 -3.021141588687896729e-01 -1.079127416014671326e-01 -1.723020672798156738e-01 -4.493099823594093323e-02 -2.128188498318195343e-02 -8.487531542778015137e-02 -1.290558874607086182e-01 -7.033062726259231567e-02 3.831326216459274292e-02 -1.828743964433670044e-01 -2.989982813596725464e-02 2.875956296920776367e-01 1.523290276527404785e-01 -1.981048732995986938e-01 1.086176186800003052e-01 1.252749860286712646e-01 -4.686493799090385437e-02 1.629516668617725372e-02 -5.015321075916290283e-02 -2.238902263343334198e-02 -2.346883714199066162e-01 2.438824176788330078e-01 -3.257819265127182007e-02 -4.884347319602966309e-01
1.129413098096847534e-01 -3.182335793972015381e-01 5.720520764589309692e-02 7.362294197082519531e-02 2.121735922992229462e-02 -2.575858123600482941e-02 -1.154251843690872192e-01 1.460279226303100586e-01 -4.253248572349548340e-01 -1.271416097879409790e-01 -4.632364213466644287e-02 1.571739464998245239e-01 -2.968713641166687012e-01 -4.779209196567535400e-02 2.968096137046813965e-01 5.495435371994972229e-02 -1.040398627519607544e-01 -4.696399345993995667e-02 5.507201328873634338e-02 2.464694902300834656e-03 -2.685661613941192627e-02 -1.018401607871055603e-01 1.501116305589675903e-01 2.886514067649841309e-01 -9.484731405973434448e-02 -1.088315993547439575e-01 2.812982201576232910e-01 6.965007632970809937e-02 5.283063650131225586e-02 3.511162400245666504e-01 1.714535802602767944e-01 -2.067961692810058594e-01
8.213525265455245972e-02 -1.346430927515029907e-01 1.566566228866577148e-01 9.260720014572143555e-02 3.703692555427551270e-01 1.040056124329566956e-01 2.021995000541210175e-02 1.820444017648696899e-01 -1.498887538909912109e-01 9.305690228939056396e-02 -6.742955744266510010e-02 -2.775421179831027985e-02 2.279433049261569977e-02 -3.291659653186798096e-01 2.230169922113418579e-01 -1.748429536819458008e-01 1.468135863542556763e-01 -2.452001348137855530e-02 -6.261481344699859619e-02 1.189379617571830750e-01 4.049322009086608887e-02 -1.424091309309005737e-01 3.878811597824096680e-01 2.722001671791076660e-01 -1.097940057516098022e-01 -2.007826268672943115e-01 1.629983335733413696e-01 2.848638594150543213e-01 -2.640255987644195557e-01 1.136553362011909485e-01 -4.520300403237342834e-02 5.836711078882217407e-02
7.625393569469451904e-02 1.579430550336837769e-01 4.706005454063415527e-01 7.223513722419738770e-02 1.014903336763381958e-01 1.126927882432937622e-01 2.181738018989562988e-01 -5.976207181811332703e-02 -1.663064956665039062e-01 1.978259067982435226e-03 2.798523902893066406e-01 3.397154435515403748e-02 -6.844151020050048828e-02 -2.798355817794799805e-01 -8.743504434823989868e-02 -2.637718617916107178e-01 2.510792315006256104e-01 5.875411443412303925e-04 3.764532506465911865e-02 1.277875453233718872e-01 -1.174094006419181824e-01 -1.470905244350433350e-01 3.264805674552917480e-01 2.705653607845306396e-01 -1.181064322590827942e-01 -6.611019372940063477e-02 -5.075403954833745956e-03 -1.109375804662704468e-01 1.003662943840026855e-01 2.007454484701156616e-01 -1.456679403781890869e-01 -5.284036323428153992e-02
7.620678097009658813e-02 1.158589869737625122e-01 1.402184367179870605e-01 -8.010359108448028564e-02 -1.493127942085266113e-01 -2.131783962249755859e-01 5.129723623394966125e-02 4.364617764949798584e-01 6.711464840918779373e-03 9.214459359645843506e-02 -6.535166501998901367e-02 1.448501795530319214e-01 -2.510105371475219727e-01 -1.292869150638580322e-01 1.195857767015695572e-02 -4.675742983818054199e-01 1.733838021755218506e-02 -2.507283352315425873e-02 2.867753244936466217e-02 1.825549826025962830e-02 1.661610603332519531e-02 -1.141429990530014038e-01 2.829915881156921387e-01 1.953340172767639160e-01 1.150039210915565491e-01 1.105370968580245972e-01 -5.285578966140747070e-02 -2.799124456942081451e-02 -7.402281463146209717e-02 3.798610270023345947e-01 -2.054650336503982544e-01 -8.308414369821548462e-02
-2.252135127782821655e-01 1.579565368592739105e-02 6.335532665252685547e-02 2.930218540132045746e-02 -1.277760714292526245e-01 -1.439366936683654785e-01 1.048693656921386719e-01 -1.717543601989746094e-01 -2.267699688673019409e-01 -2.639449574053287506e-02 7.806245237588882446e-02 2.366238534450531006e-01 -1.563252508640289307e-01 1.165038868784904480e-01 -1.041495129466056824e-01 -1.460768729448318481e-01 -3.338313400745391846e-01 -2.365269511938095093e-01 6.749447435140609741e-02 2.532837353646755219e-02 3.030992746353149414e-01 -3.487779200077056885e-01 2.272444814443588257e-01 1.498948037624359131e-01 6.188488751649856567e-02 -1.593079119920730591e-01 2.223503887653350830e-01 -1.992795802652835846e-02 -7.698281854391098022e-02 2.276346981525421143e-01 -1.539895534515380859e-01 -2.479953318834304810e-01
-6.798704620450735092e-03 -6.445237435400485992e-03 1.422052681446075439e-01 7.937942445278167725e-02 -2.143902471289038658e-03 -1.065497547388076782e-01 -9.581690654158592224e-03 3.028251230716705322e-01 -1.799619346857070923e-01 1.421054154634475708e-01 7.209134846925735474e-02 1.395183205604553223e-01 9.888431429862976074e-02 -7.896327413618564606e-03 2.904924452304840088e-01 -1.163948550820350647e-01 6.079440936446189880e-02 -1.740746945142745972e-01 1.613774336874485016e-02 6.400845944881439209e-02 9.821764379739761353e-02 4.545937851071357727e-02 3.219864368438720703e-01 3.542501032352447510e-01 1.243316531181335449e-01 1.244763582944869995e-01 -2.508848905563354492e-01 2.002896964550018311e-01 1.395422667264938354e-01 3.821882903575897217e-01 -3.253422677516937256e-01 2.414215542376041412e-02
3.692848235368728638e-02 -4.025780782103538513e-02 1.780699342489242554e-01 -2.432309463620185852e-02 3.224292695522308350e-01 -3.260874748229980469e-02 3.788665831089019775e-01 8.349461480975151062e-03 -2.103697955608367920e-01 1.128928735852241516e-01 2.167920023202896118e-02 3.166581690311431885e-02 1.581082679331302643e-02 1.163583919405937195e-01 1.625100970268249512e-01 -5.640166625380516052e-02 5.782599002122879028e-02 -2.021284699440002441e-01 1.922823786735534668e-01 2.915958464145660400e-01 2.294474281370639801e-02 -8.136908710002899170e-02 2.218058109283447266e-01 9.526931494474411011e-02 -9.724739938974380493e-02 -7.611941546201705933e-02 -1.766980141401290894e-01 2.121549099683761597e-02 6.447773426771163940e-02 -4.669664800167083740e-02 -4.277928769588470459e-01 -3.825423419475555420e-01
-2.526544630527496338e-01 -9.663645178079605103e-02 8.344950526952743530e-02 -6.323593109846115112e-02 -3.243078887462615967e-01 -4.034148529171943665e-02 6.113881617784500122e-02 -7.133296877145767212e-02 -2.475665956735610962e-01 -1.378264278173446655e-01 3.621238097548484802e-02 1.413508057594299316e-01 1.981845498085021973e-01 1.804287021514028311e-04 -1.045655161142349243e-01 -9.025146812200546265e-02 -1.727349907159805298e-01 -5.347529053688049316e-02 7.426556944847106934e-02 -1.855073310434818268e-02 2.578953802585601807e-01 -2.823779284954071045e-01 4.995207190513610840e-01 6.429412215948104858e-02 -1.374685913324356079e-01 -8.171463012695312500e-02 1.834921240806579590e-01 -6.245282664895057678e-02 1.126256585121154785e-01 3.252889215946197510e-01 -9.824147075414657593e-02 -1.027132496237754822e-01
-7.675956189632415771e-02 -1.198186166584491730e-02 5.778856575489044189e-02 -8.802685886621475220e-02 3.581565916538238525e-01 2.093629352748394012e-02 3.761181235313415527e-01 1.355626881122589111e-01 -2.404648065567016602e-02 6.741105765104293823e-02 -4.737100750207901001e-02 4.236767068505287170e-02 1.960801184177398682e-01 -2.178145051002502441e-01 1.951183378696441650e-01 -3.049183189868927002e-01 5.910226702690124512e-02 -5.587556585669517517e-02 4.423614963889122009e-02 1.990187615156173706e-01 -1.008978933095932007e-01 -2.495709508657455444e-01 2.261781543493270874e-01 -6.317563354969024658e-02 -5.294923111796379089e-02 -3.731732368469238281e-01 6.646420061588287354e-02 -1.562996953725814819e-01 1.335325986146926880e-01 2.584981918334960938e-01 -3.131356462836265564e-02 -1.894336640834808350e-01
1.651180908083915710e-02 -2.813018858432769775e-01 2.254137545824050903e-01 -6.740389764308929443e-02 2.313809245824813843e-01 1.028062254190444946e-01 6.652765721082687378e-02 1.643343716859817505e-01 -8.438757807016372681e-02 -1.243962794542312622e-01 3.301244974136352539e-01 2.120828181505203247e-01 -3.977120295166969299e-02 2.996423840522766113e-01 6.587805598974227905e-02 -1.345540434122085571e-01 4.209896326065063477e-01 -2.578775212168693542e-02 1.852314174175262451e-01 4.573526978492736816e-02 8.851855993270874023e-02 -3.245676755905151367e-01 -5.735594313591718674e-03 1.540318280458450317e-01 1.175410822033882141e-01 -1.159007102251052856e-01 -6.999592296779155731e-03 -1.838689111173152924e-02 -2.096886932849884033e-01 2.317016124725341797e-01 -5.245247855782508850e-02 -7.388689555227756500e-03
-3.999503701925277710e-02 -2.506288588047027588e-01 2.698263823986053467e-01 1.857414692640304565e-01 2.268110364675521851e-01 -2.553304135799407959e-01 1.702425628900527954e-01 1.369656622409820557e-02 -2.184324264526367188e-01 -1.002147570252418518e-01 -6.685790419578552246e-02 -1.005566045641899109e-01 -2.284242510795593262e-01 -8.442240953445434570e-02 -1.112621370702981949e-02 -3.412729501724243164e-01 1.015119403600692749e-01 -1.837722957134246826e-01 2.744363844394683838e-01 5.016049370169639587e-02 -1.015464588999748230e-01 -3.305290639400482178e-01 4.111580550670623779e-02 1.169221177697181702e-01 1.624390184879302979e-01 -2.256207764148712158e-01 5.779987946152687073e-02 6.065865606069564819e-02 -4.976531863212585449e-02 1.075846776366233826e-01 -2.015829235315322876e-01 -1.959851980209350586e-01
1.345926374197006226e-01 1.047660037875175476e-01 1.882901787757873535e-01 -2.543926425278186798e-02 -1.438526064157485962e-01 -1.498350203037261963e-01 -1.271263696253299713e-02 2.355620861053466797e-01 -4.363565742969512939e-01 1.085292920470237732e-01 -7.707038521766662598e-02 7.300276309251785278e-02 -2.461219392716884613e-02 3.452457860112190247e-02 4.513992369174957275e-02 -3.402638733386993408e-01 -4.074242711067199707e-02 -1.899993121623992920e-01 9.310950338840484619e-02 -4.377458244562149048e-02 -5.440255999565124512e-02 -7.788471132516860962e-02 2.543708086013793945e-01 1.027359589934349060e-01 1.326681077480316162e-01 -1.922233402729034424e-01 -2.599379718303680420e-01 -1.854128539562225342e-01 5.161299929022789001e-02 3.624664247035980225e-01 -2.167610675096511841e-01 1.810690015554428101e-01
1.946380175650119781e-02 -9.674438834190368652e-02 1.074898988008499146e-02 2.046349272131919861e-02 8.032445609569549561e-02 -1.749531924724578857e-01 2.410495728254318237e-01 -1.369257122278213501e-01 -6.366735696792602539e-02 -1.052277907729148865e-01 -6.161896139383316040e-02 9.885733574628829956e-02 -3.984822928905487061e-01 2.390347234904766083e-02 3.237378597259521484e-01 2.588034421205520630e-02 1.907093524932861328e-01 7.702839374542236328e-02 -7.371047046035528183e-03 2.207582145929336548e-01 -1.454937011003494263e-01 -1.332820057868957520e-01 2.993545830249786377e-01 1.489778012037277222e-01 -2.337778508663177490e-01 -1.367336064577102661e-01 -9.947131574153900146e-02 -9.342145858681760728e-06 7.889762520790100098e-03 2.410860061645507812e-01 -2.077244371175765991e-01 -3.948069512844085693e-01
1.345877721905708313e-02 -1.916188187897205353e-02 2.759777903556823730e-01 -1.593702733516693115e-01 3.203735649585723877e-01 -2.280210405588150024e-01 1.375876218080520630e-01 7.472019642591476440e-02 -3.090124577283859253e-02 2.176441252231597900e-01 8.701240271329879761e-02 -2.894475683569908142e-02 5.543476715683937073e-02 2.407842501997947693e-02 -7.726644724607467651e-02 -3.874284625053405762e-01 1.908434331417083740e-01 2.826378867030143738e-02 -1.347433179616928101e-01 2.106971293687820435e-01 9.444417804479598999e-02 -2.797698974609375000e-01 3.593653142452239990e-01 -6.872922927141189575e-02 -5.618552118539810181e-02 3.024598583579063416e-02 -4.903374612331390381e-02 1.492235660552978516e-01 -1.766355186700820923e-01 3.098677098751068115e-01 -7.825158536434173584e-02 1.391910761594772339e-01
8.119064569473266602e-02 1.485410798341035843e-02 2.032943218946456909e-01 -9.667453169822692871e-02 -1.677150577306747437e-01 -6.579572800546884537e-03 -2.165992259979248047e-01 1.917715668678283691e-01 -2.453057765960693359e-01 1.371157467365264893e-01 8.630122989416122437e-02 9.882782399654388428e-02 -2.678466029465198517e-02 -6.850244849920272827e-02 1.844285279512405396e-01 -3.709834218025207520e-01 -1.407698094844818115e-01 -1.889580041170120239e-01 -1.267357263714075089e-02 2.922492027282714844e-01 -3.572267293930053711e-02 7.356686145067214966e-02 2.363833934068679810e-01 1.043384671211242676e-01 1.267041196115314960e-03 -7.911333441734313965e-02 -4.280925728380680084e-03 -1.601320654153823853e-01 -8.100664243102073669e-03 4.796834290027618408e-01 -2.821665108203887939e-01 -3.409558907151222229e-02
-3.759011626243591309e-02 1.079900842159986496e-02 -8.647945523262023926e-02 1.483196467161178589e-01 -1.471772342920303345e-01 1.199800893664360046e-01 1.394972950220108032e-01 -8.592142723500728607e-03 -2.757254540920257568e-01 -1.048813201487064362e-02 -1.953881978988647461e-02 1.577826589345932007e-01 -2.188335657119750977e-01 1.423439234495162964e-01 1.317381858825683594e-01 -1.730873435735702515e-01 -3.027810156345367432e-01 -1.947436034679412842e-01 2.602277398109436035e-01 9.413822740316390991e-02 -4.724285751581192017e-02 -1.476649940013885498e-01 1.194240525364875793e-01 1.189563274383544922e-01 -1.437382251024246216e-01 -6.004364043474197388e-02 -6.196557730436325073e-02 -7.037712633609771729e-02 -2.121022641658782959e-01 4.876503646373748779e-01 -2.180049866437911987e-01 -2.729855179786682129e-01
2.429531663656234741e-01 -7.788651436567306519e-02 2.143094241619110107e-01 -3.659155219793319702e-02 7.455644011497497559e-02 -3.450781479477882385e-02 -1.303744763135910034e-01 2.834630385041236877e-02 -1.579120308160781860e-01 -1.494429260492324829e-01 -1.514881253242492676e-01 -1.148477345705032349e-01 -3.642464876174926758e-01 -7.030060142278671265e-02 1.102096494287252426e-02 -9.154111891984939575e-02 1.767682284116744995e-02 -1.948005110025405884e-01 6.147447600960731506e-02 -2.784053049981594086e-02 -1.317858994007110596e-01 -1.459186822175979614e-01 3.224898576736450195e-01 3.193753361701965332e-01 -1.720681972801685333e-02 -5.222592130303382874e-02 9.570364654064178467e-02 -1.044767629355192184e-02 1.186518147587776184e-01 4.328333139419555664e-01 3.195654153823852539e-01 -1.739297956228256226e-01
9.439525008201599121e-02 -2.998121082782745361e-01 -2.501275837421417236e-01 -2.963255718350410461e-02 2.721855640411376953e-01 -1.406996399164199829e-01 -3.152179345488548279e-02 1.092517282813787460e-02 -3.114037811756134033e-01 7.108666002750396729e-02 2.421819269657135010e-01 -7.895436137914657593e-02 -1.214441806077957153e-01 -1.014592275023460388e-01 -6.447208579629659653e-04 1.599738560616970062e-02 4.389517009258270264e-02 -3.689608871936798096e-01 4.899428412318229675e-02 1.315746903419494629e-01 -1.043077036738395691e-01 -1.550411731004714966e-01 4.113602638244628906e-01 5.738583952188491821e-02 8.011563867330551147e-02 9.228406101465225220e-02 8.135800808668136597e-02 2.613518387079238892e-02 4.324994236230850220e-02 2.987488806247711182e-01 2.442914545536041260e-01 -1.109918579459190369e-01
1.062140427529811859e-02 7.002969831228256226e-02 1.510782986879348755e-01 2.217256464064121246e-02 2.050638943910598755e-01 1.777117252349853516e-01 2.448747456073760986e-01 1.864241361618041992e-01 -1.168276816606521606e-01 8.818275295197963715e-03 -3.846769779920578003e-02 5.297818034887313843e-02 -1.268832236528396606e-01 -2.641783654689788818e-01 9.662368148565292358e-02 -1.431987732648849487e-01 5.440032109618186951e-02 1.264952719211578369e-01 9.483316540718078613e-02 2.321570962667465210e-01 -3.242693468928337097e-02 -1.818478703498840332e-01 5.254549384117126465e-01 -3.152960538864135742e-01 1.416631937026977539e-01 -2.163070887327194214e-01 -3.760124742984771729e-02 -2.743830159306526184e-02 -7.155856490135192871e-02 5.635388568043708801e-02 -1.040802896022796631e-01 -2.998896837234497070e-01
1.021098047494888306e-01 -1.025151461362838745e-01 2.121362388134002686e-01 7.817208021879196167e-02 1.809971928596496582e-01 -2.758319675922393799e-01 -2.234263271093368530e-01 1.324945092201232910e-01 -2.495244741439819336e-01 -5.244687944650650024e-02 8.205465227365493774e-02 1.118817999958992004e-01 -1.844558864831924438e-01 1.049891039729118347e-01 -4.346137121319770813e-02 -1.585440486669540405e-01 6.538662314414978027e-02 -3.165053129196166992e-01 8.433582633733749390e-02 -3.221745789051055908e-02 1.172744631767272949e-01 -2.219057977199554443e-01 2.752916701138019562e-02 2.775071859359741211e-01 -8.052819408476352692e-03 1.059408560395240784e-01 2.163598686456680298e-01 1.781559139490127563e-01 -8.205314166843891144e-03 3.936073482036590576e-01 2.462828457355499268e-01 -1.909058988094329834e-01
-1.350656598806381226e-01 -1.147240847349166870e-01 4.149500280618667603e-02 1.500087827444076538e-01 2.151435166597366333e-01 -1.306883692741394043e-01 2.870246022939682007e-02 -1.028879433870315552e-01 -2.014257758855819702e-01 -8.147166669368743896e-02 1.240022331476211548e-01 -1.073714047670364380e-01 -3.596766889095306396e-01 -3.064889311790466309e-01 6.337270885705947876e-02 -4.928528144955635071e-02 -6.142848171293735504e-03 -2.971242368221282959e-01 9.495671093463897705e-02 8.472426980733871460e-02 1.264913231134414673e-01 -2.714529074728488922e-02 2.388072311878204346e-01 3.356055915355682373e-02 -1.134670153260231018e-01 1.896305084228515625e-01 3.327395617961883545e-01 -6.404446065425872803e-02 5.791338905692100525e-02 3.672406375408172607e-01 5.499457940459251404e-03 -2.905555963516235352e-01
-4.303645193576812744e-01 1.122234538197517395e-01 8.127316832542419434e-02 1.955944895744323730e-01 1.635722965002059937e-01 -3.389691710472106934e-01 -5.119026079773902893e-02 4.085507243871688843e-02 -4.200305342674255371e-01 -5.721012875437736511e-02 -8.269850909709930420e-02 1.985059976577758789e-01 -1.429092288017272949e-01 5.440939962863922119e-02 1.141853909939527512e-02 3.398592397570610046e-02 -5.049551650881767273e-02 -2.522173523902893066e-02 -1.298631355166435242e-02 1.492095272988080978e-02 1.956486403942108154e-01 -2.462210655212402344e-01 1.486472636461257935e-01 2.790282368659973145e-01 -5.241774767637252808e-02 -7.333312928676605225e-02 1.120867859572172165e-02 -1.959255039691925049e-01 -8.336757868528366089e-02 1.938494741916656494e-01 -5.431818962097167969e-02 -2.534239888191223145e-01
6.318377703428268433e-02 -1.795025356113910675e-02 2.305718511343002319e-01 -2.632145881652832031e-01 -1.254591345787048340e-01 9.475697576999664307e-02 3.098922371864318848e-01 2.355354130268096924e-01 -4.045742452144622803e-01 2.510234415531158447e-01 2.193345278501510620e-01 1.537638157606124878e-01 3.946592286229133606e-02 -9.086390584707260132e-02 -2.746131420135498047e-01 -1.098110228776931763e-01 8.811239153146743774e-02 -5.939958617091178894e-02 -4.574191197752952576e-02 9.349349141120910645e-02 -8.519094437360763550e-02 5.804357305169105530e-02 2.748695015907287598e-01 1.815113872289657593e-01 -1.200396940112113953e-01 -1.474674493074417114e-01 -1.137242466211318970e-01 6.608119606971740723e-02 1.365793943405151367e-01 2.556013762950897217e-01 7.911695167422294617e-03 -1.500872969627380371e-01
1.609264761209487915e-01 -1.355994120240211487e-02 6.818131357431411743e-02 1.017821133136749268e-01 2.692525982856750488e-01 1.007007211446762085e-01 2.891742251813411713e-02 -1.423533409833908081e-01 -3.033964633941650391e-01 -4.139894619584083557e-02 1.027184445410966873e-02 5.036467686295509338e-02 -3.388392627239227295e-01 1.710028946399688721e-01 2.730616331100463867e-01 -1.221602857112884521e-01 -1.016987711191177368e-01 -1.618162244558334351e-01 -1.784766465425491333e-01 -1.051066219806671143e-01 7.312067598104476929e-02 6.590014696121215820e-02 4.427749812602996826e-01 1.016276031732559204e-01 -1.928499899804592133e-02 -7.113240659236907959e-02 1.761444360017776489e-01 4.265706241130828857e-02 8.040707558393478394e-02 1.648730039596557617e-01 1.566446125507354736e-01 -3.650574684143066406e-01
-1.831317692995071411e-01 -8.185677975416183472e-02 4.054159522056579590e-01 -1.104766782373189926e-02 2.013728022575378418e-01 -1.708077639341354370e-01 2.006248086690902710e-01 -5.728890374302864075e-02 -1.972581148147583008e-01 1.261823326349258423e-01 -4.843824729323387146e-02 -5.276525393128395081e-02 -1.770032644271850586e-01 2.134214155375957489e-02 -3.574893251061439514e-02 -3.688168227672576904e-01 -1.039386689662933350e-01 -2.066771239042282104e-01 2.181485146284103394e-01 -9.577608853578567505e-02 1.163582876324653625e-01 -2.827841937541961670e-01 2.481193393468856812e-01 -2.274767681956291199e-02 2.859772741794586182e-01 -1.062139496207237244e-01 7.475014775991439819e-02 2.186920344829559326e-01 -1.197173744440078735e-01 1.125335576944053173e-03 -1.611267030239105225e-01 1.805103756487369537e-02
-1.774612516164779663e-01 1.156249418854713440e-01 -5.123924929648637772e-03 1.019666418433189392e-01 4.163774847984313965e-01 -2.226687669754028320e-01 1.147301569581031799e-01 2.029558457434177399e-02 -1.683776229619979858e-01 3.235948085784912109e-01 1.793011575937271118e-01 -1.186998710036277771e-01 -1.730646342039108276e-01 1.887297332286834717e-01 3.911528270691633224e-03 -1.675720661878585815e-01 1.274424046277999878e-01 -1.925885677337646484e-01 1.381389498710632324e-01 -2.123841829597949982e-02 -2.410432323813438416e-02 -2.396118342876434326e-01 5.004847422242164612e-02 6.364653818309307098e-03 -1.855223476886749268e-01 1.227097734808921814e-01 2.803445458412170410e-01 5.764301121234893799e-02 -1.709292978048324585e-01 2.042390853166580200e-01 -1.287472546100616455e-01 -2.879504561424255371e-01
5.232901498675346375e-02 8.123137801885604858e-02 2.645515501499176025e-01 -2.769903838634490967e-01 9.577824920415878296e-02 9.466720372438430786e-02 1.807833760976791382e-01 2.581046521663665771e-01 -2.195356637239456177e-01 1.335706710815429688e-01 3.159600198268890381e-01 4.665435105562210083e-02 1.003851145505905151e-01 -5.060074478387832642e-02 -2.570118308067321777e-01 -3.665262162685394287e-01 9.207149595022201538e-02 -1.050564274191856384e-01 1.465054787695407867e-02 6.577575206756591797e-02 -1.690424163825809956e-03 6.766067445278167725e-02 3.368934988975524902e-01 7.403646409511566162e-02 -5.761164426803588867e-02 7.507404685020446777e-02 -4.470308870077133179e-02 -1.254888176918029785e-01 1.597155332565307617e-01 3.218256831169128418e-01 5.878756288439035416e-03 -2.049548923969268799e-01
-7.470610737800598145e-02 -2.157404571771621704e-01 1.228206604719161987e-01 1.565177738666534424e-02 2.048897445201873779e-01 3.752186521887779236e-02 6.265412271022796631e-02 -1.352622359991073608e-01 -3.471748530864715576e-01 -2.591468989849090576e-01 1.058965399861335754e-01 3.164009153842926025e-01 -2.038276754319667816e-02 -1.521131694316864014e-01 -1.395425479859113693e-02 -1.576694548130035400e-01 1.974533498287200928e-01 -4.154053926467895508e-01 -2.111779302358627319e-01 2.245034277439117432e-01 8.082850277423858643e-02 -2.360062450170516968e-01 2.699182331562042236e-01 -1.079228222370147705e-01 6.524600833654403687e-02 -1.253879368305206299e-01 -1.092033013701438904e-01 -1.515359501354396343e-03 -7.096409797668457031e-02 5.553521215915679932e-02 1.081928685307502747e-01 -1.195875033736228943e-01
1.838112063705921173e-02 -6.889819167554378510e-03 4.476443529129028320e-01 -1.251336038112640381e-01 2.604375183582305908e-01 -7.534579373896121979e-03 1.729121059179306030e-02 7.664087414741516113e-02 -3.636037707328796387e-01 1.232872307300567627e-01 -5.977220460772514343e-02 7.972522825002670288e-02 1.083719730377197266e-01 -1.354735530912876129e-02 5.373548343777656555e-02 -1.948394179344177246e-01 3.152712881565093994e-01 -1.131310909986495972e-01 2.987271547317504883e-02 -2.868880033493041992e-01 -8.030930906534194946e-02 -1.406996399164199829e-01 1.404898464679718018e-01 -2.275012433528900146e-02 -1.895904988050460815e-01 1.823220774531364441e-02 -2.157377004623413086e-01 -4.645619541406631470e-02 -2.256589978933334351e-01 2.798847556114196777e-01 -8.464545011520385742e-02 -1.900166422128677368e-01
2.021886594593524933e-02 -1.306110024452209473e-01 2.673172056674957275e-01 -7.309333980083465576e-02 8.408285677433013916e-02 9.044540673494338989e-02 2.245132029056549072e-01 -4.928813502192497253e-02 -3.649322083219885826e-03 3.734983131289482117e-02 7.479260861873626709e-02 -1.308494508266448975e-01 1.429638862609863281e-01 -2.691583335399627686e-01 1.451245099306106567e-01 -2.691812217235565186e-01 4.339493438601493835e-02 -1.397154480218887329e-01 2.693397402763366699e-01 3.077143132686614990e-01 8.573863655328750610e-02 -1.015628650784492493e-01 3.147681355476379395e-01 2.384771406650543213e-01 -1.567452587187290192e-02 3.599372878670692444e-02 -2.676949203014373779e-01 7.363246381282806396e-02 -1.761031895875930786e-01 3.079770803451538086e-01 -2.330574840307235718e-01 7.786501944065093994e-02
-2.118038758635520935e-02 -3.379449620842933655e-02 -1.295873336493968964e-02 1.683889776468276978e-01 -9.578175842761993408e-02 -6.795552372932434082e-02 1.460341066122055054e-01 7.657484710216522217e-02 -1.547674387693405151e-01 -3.298106417059898376e-02 -2.373999170958995819e-02 1.110142022371292114e-01 -1.156247407197952271e-02 1.649641841650009155e-01 1.549853235483169556e-01 -1.521123647689819336e-01 -3.307753801345825195e-01 -1.651857197284698486e-01 1.716989427804946899e-01 3.412766382098197937e-02 1.784715205430984497e-01 -4.217977523803710938e-01 1.509794145822525024e-01 3.204373642802238464e-02 -1.442357003688812256e-01 -1.888335309922695160e-02 -1.636375114321708679e-02 -1.693468838930130005e-01 -2.749183587729930878e-02 4.705319404602050781e-01 -3.357383012771606445e-01 -1.748057901859283447e-01
-4.701972007751464844e-02 -2.260946184396743774e-01 2.060444951057434082e-01 5.538985505700111389e-02 4.267589654773473740e-03 9.640932083129882812e-02 7.984895259141921997e-02 -4.983278363943099976e-02 -8.648353070020675659e-02 2.691634297370910645e-01 1.731233298778533936e-01 3.101709857583045959e-02 -1.711350828409194946e-01 6.392864882946014404e-02 3.808566927909851074e-01 1.861059069633483887e-01 -6.418051570653915405e-02 -2.450387552380561829e-02 -9.198332577943801880e-02 2.780129909515380859e-01 7.269095629453659058e-02 2.478462457656860352e-02 4.017080664634704590e-01 1.443054247647523880e-02 1.807499676942825317e-01 -2.606260478496551514e-01 3.014299273490905762e-01 -3.015174344182014465e-02 -6.104030087590217590e-02 2.793970406055450439e-01 -9.253686666488647461e-02 -1.356014758348464966e-01
8.278588950634002686e-02 -1.028845384716987610e-01 4.329525679349899292e-02 6.734447181224822998e-02 -1.104010641574859619e-01 1.072189956903457642e-02 8.812203258275985718e-02 2.760960347950458527e-02 -1.994070261716842651e-01 8.547432720661163330e-02 4.055532813072204590e-02 1.264435946941375732e-01 -5.244397372007369995e-02 1.458358168601989746e-01 6.343164294958114624e-02 -1.439729928970336914e-01 -3.612026572227478027e-01 -9.840863198041915894e-02 1.275753676891326904e-01 1.167747378349304199e-01 1.734135448932647705e-01 -3.940996825695037842e-01 9.563536196947097778e-02 6.002501025795936584e-02 -2.363446801900863647e-01 -2.058957219123840332e-01 1.437623500823974609e-01 -2.090950459241867065e-01 -8.157292031683027744e-04 4.333537817001342773e-01 -2.862814366817474365e-01 -2.031145095825195312e-01
1.427541226148605347e-01 -1.225283220410346985e-01 4.194850474596023560e-02 6.630858778953552246e-02 3.449575006961822510e-01 1.195916756987571716e-01 5.157933235168457031e-01 1.148713976144790649e-01 -4.596303915604948997e-04 -6.107906997203826904e-02 6.843154318630695343e-03 6.142810732126235962e-02 1.894755065441131592e-01 -2.008347362279891968e-01 1.307369172573089600e-01 -1.391651779413223267e-01 -5.423171445727348328e-02 -1.535652577877044678e-01 7.949531823396682739e-02 2.237271070480346680e-01 -1.433635503053665161e-02 -1.297871917486190796e-01 2.188416719436645508e-01 -8.910844475030899048e-02 -5.481623578816652298e-03 -2.363326698541641235e-01 2.963137347251176834e-03 -5.228638276457786560e-02 -9.126186370849609375e-03 3.728222250938415527e-01 -1.005608960986137390e-01 -2.491439431905746460e-01
6.365917623043060303e-02 -2.552493102848529816e-02 2.046463489532470703e-01 -2.236167043447494507e-01 -1.460035238415002823e-02 -6.140317022800445557e-02 -1.445481032133102417e-01 2.349062412977218628e-01 -2.800110280513763428e-01 1.960062235593795776e-01 6.635842472314834595e-02 -4.939484223723411560e-02 1.058585941791534424e-01 5.938464403152465820e-02 2.106122076511383057e-01 -3.520366847515106201e-01 -1.462070345878601074e-01 4.221045598387718201e-02 -1.969132125377655029e-01 2.067329436540603638e-01 -1.729745864868164062e-01 -1.095850542187690735e-01 2.220189720392227173e-01 2.450934350490570068e-01 5.669780075550079346e-02 -3.168432042002677917e-02 -1.769682914018630981e-01 -5.273233726620674133e-02 1.071824040263891220e-02 3.921397030353546143e-01 -2.297749221324920654e-01 -1.252970397472381592e-01
[truncated: 3,269,922 more chars]
