# Supplementary material for: The Language of Innovation
Source: PLoS One. 2020 Apr 30;15(4):e0230107. doi: 10.1371/journal.pone.0230107 (PMC7194493; doi:10.1371/journal.pone.0230107)
Supplement: S28 File — (GZ) [file pone.0230107.s028.tar.gz › 2006-2010/V2Run_12_VS_4500_embeddings2006-2010ED32.txt]

-4.037752449512481689e-01 -2.337950170040130615e-01 1.242617666721343994e-01 -6.770748645067214966e-02 6.718263030052185059e-03 -5.633364198729395866e-04 4.248959720134735107e-01 8.346197754144668579e-02 -2.056506276130676270e-01 -8.164805918931961060e-02 2.606246471405029297e-01 1.316835135221481323e-01 -8.199680596590042114e-02 -1.680761724710464478e-01 2.032580226659774780e-01 3.015775978565216064e-01 6.748022139072418213e-02 -1.168447062373161316e-01 -1.919781714677810669e-01 2.717389464378356934e-01 1.636974364519119263e-01 3.098630346357822418e-02 -3.173339739441871643e-02 1.172145828604698181e-01 -2.192370034754276276e-02 -1.141772195696830750e-01 -5.076107382774353027e-02 1.906661838293075562e-01 7.986957207322120667e-03 -1.158868521451950073e-01 -1.733664721250534058e-01 -7.660208642482757568e-02
1.192363873124122620e-01 -4.328160732984542847e-02 5.579111352562904358e-02 5.273684114217758179e-02 -2.737560309469699860e-02 1.639726161956787109e-01 4.150954484939575195e-01 9.917349554598331451e-03 -8.851201832294464111e-02 -1.365870535373687744e-01 -4.814843088388442993e-02 1.648315340280532837e-01 -2.648801505565643311e-01 2.648348808288574219e-01 2.947058677673339844e-01 1.176113188266754150e-01 1.455886214971542358e-01 8.267150819301605225e-02 -2.444212697446346283e-02 1.896494328975677490e-01 2.522288262844085693e-01 1.526976823806762695e-01 3.408889770507812500e-01 1.959543079137802124e-01 -2.188830226659774780e-01 1.615091110579669476e-03 -1.252829432487487793e-01 2.147308439016342163e-01 1.745683848857879639e-01 7.330405712127685547e-02 -1.641217917203903198e-01 4.878593608736991882e-02
3.237924072891473770e-03 -2.363779842853546143e-01 2.323886938393115997e-02 1.513531506061553955e-01 3.176010251045227051e-01 -1.024749353528022766e-01 -1.107800006866455078e-01 -1.229779701679944992e-02 4.128112643957138062e-02 -1.522873044013977051e-01 -1.098404172807931900e-02 1.531105339527130127e-01 -1.472857445478439331e-01 2.605848712846636772e-03 1.636147350072860718e-01 -5.103592202067375183e-02 -2.733498513698577881e-01 8.519784361124038696e-02 -3.336847424507141113e-01 3.849726617336273193e-01 5.475756525993347168e-02 4.412056878209114075e-02 1.415288262069225311e-02 2.093346565961837769e-01 3.077767789363861084e-02 -9.453292191028594971e-02 2.141227126121520996e-01 4.085931479930877686e-01 -5.848458781838417053e-02 -2.530861273407936096e-02 -2.830243408679962158e-01 5.504298314917832613e-05
-5.212370678782463074e-02 -4.725561663508415222e-02 -1.810011267662048340e-01 -3.949499502778053284e-02 1.075050234794616699e-02 -2.612541019916534424e-01 2.293848246335983276e-01 4.448276013135910034e-02 1.549136191606521606e-01 -5.560153350234031677e-02 2.043567597866058350e-01 1.901342868804931641e-01 -3.648833557963371277e-02 1.513142734766006470e-01 1.384235322475433350e-01 2.569565773010253906e-01 5.054159462451934814e-02 2.232668548822402954e-01 -1.277620941400527954e-01 4.758103191852569580e-01 1.141460463404655457e-01 -4.022068157792091370e-02 -8.223348855972290039e-02 4.137958586215972900e-01 -3.395068645477294922e-02 -6.871844083070755005e-02 -1.054605320096015930e-01 9.231676161289215088e-02 2.578825950622558594e-01 -5.775507539510726929e-02 5.932788550853729248e-02 1.915990710258483887e-01
-3.458535373210906982e-01 7.849846035242080688e-02 -4.882140830159187317e-02 2.076005339622497559e-01 1.494372338056564331e-01 5.227256566286087036e-02 1.753837019205093384e-01 1.358361542224884033e-01 -1.995597183704376221e-01 -2.405126541852951050e-01 2.851955890655517578e-01 9.716663509607315063e-02 2.681706286966800690e-02 2.681140899658203125e-01 1.930384933948516846e-01 3.235239982604980469e-01 -4.169918596744537354e-03 -1.393950283527374268e-01 -2.217534482479095459e-01 2.419994920492172241e-01 -7.619538903236389160e-02 -8.792226761579513550e-02 -1.608388572931289673e-01 2.793752253055572510e-01 2.706667222082614899e-02 -8.200179040431976318e-02 -8.792573586106300354e-03 1.598450988531112671e-01 -3.407312929630279541e-02 -6.112598348408937454e-03 -2.459155023097991943e-01 1.099226400256156921e-01
6.450080126523971558e-02 -3.499774262309074402e-02 -1.462659537792205811e-01 -1.459862440824508667e-01 -6.099557876586914062e-02 -3.241230268031358719e-03 3.026924729347229004e-01 1.607326865196228027e-01 -1.089684888720512390e-01 -5.214391648769378662e-02 3.975671529769897461e-01 2.076816707849502563e-01 -4.901526868343353271e-02 2.266330569982528687e-01 1.688882410526275635e-01 1.551288515329360962e-01 2.545740008354187012e-01 5.187020869925618172e-04 -1.984428912401199341e-01 2.789449393749237061e-01 -1.086408272385597229e-01 -1.591272056102752686e-01 -1.255635321140289307e-01 1.725262254476547241e-01 1.269640028476715088e-01 -1.582195311784744263e-01 -2.733155526220798492e-02 2.199551463127136230e-01 2.226771265268325806e-01 -2.359431087970733643e-01 -2.111247330904006958e-01 6.180934980511665344e-02
-5.428304523229598999e-02 -1.238322630524635315e-01 2.432726882398128510e-02 1.310334950685501099e-01 1.569581329822540283e-01 -1.761919446289539337e-02 3.863802552223205566e-01 2.714037597179412842e-01 1.935211010277271271e-02 -1.148002445697784424e-01 2.081546634435653687e-01 3.187212347984313965e-01 -8.273522555828094482e-02 2.154006063938140869e-01 -1.251688897609710693e-01 1.156974509358406067e-01 5.845178663730621338e-02 1.370127946138381958e-01 -4.096449539065361023e-02 3.263214230537414551e-01 -1.491254270076751709e-01 9.552941471338272095e-02 1.185950450599193573e-02 2.587371170520782471e-01 1.544356793165206909e-01 -1.944909095764160156e-01 -1.916708610951900482e-02 4.908247292041778564e-02 -1.920168250799179077e-01 -3.456932306289672852e-01 -1.377094388008117676e-01 8.188971132040023804e-02
-3.486844152212142944e-02 -1.252606511116027832e-01 -1.474988311529159546e-01 7.004980742931365967e-02 1.931720823049545288e-01 1.789201945066452026e-01 1.854946762323379517e-01 -8.331736922264099121e-02 2.578152716159820557e-01 2.830492705106735229e-02 -2.019881308078765869e-01 1.970744431018829346e-01 -7.972118258476257324e-02 3.487859964370727539e-01 3.644852936267852783e-01 1.654313355684280396e-01 3.863895311951637268e-02 2.242048382759094238e-01 -1.745598912239074707e-01 2.740559577941894531e-01 8.877137675881385803e-03 -5.646249279379844666e-02 3.345539048314094543e-02 2.505099773406982422e-01 -1.344717442989349365e-01 -1.682097762823104858e-01 -1.229265704751014709e-02 3.053825814276933670e-03 3.565281862393021584e-03 -4.549488797783851624e-02 -3.391209542751312256e-01 -1.500618755817413330e-01
-6.298199761658906937e-03 -1.273501515388488770e-01 -9.939073771238327026e-02 7.630176842212677002e-02 -5.262823775410652161e-02 -1.770474575459957123e-02 9.002432972192764282e-02 -6.673280894756317139e-02 9.802321344614028931e-02 -1.782080233097076416e-01 3.121771812438964844e-01 6.567769497632980347e-02 -1.776449084281921387e-01 2.374640107154846191e-01 4.127780348062515259e-02 1.734994202852249146e-01 2.399524860084056854e-02 -4.979963600635528564e-02 -2.678679525852203369e-01 2.642074227333068848e-01 -1.349516212940216064e-01 -7.285628467798233032e-02 2.230986487120389938e-03 6.305841207504272461e-01 1.132727935910224915e-01 1.121966913342475891e-02 1.445040553808212280e-01 5.285305157303810120e-02 8.459718525409698486e-02 -2.483567297458648682e-01 -9.715068340301513672e-02 9.396911412477493286e-02
-5.857355892658233643e-02 7.182976603507995605e-02 4.352032020688056946e-02 -3.985817357897758484e-02 3.085222840309143066e-01 -1.244172304868698120e-01 8.873882144689559937e-02 1.508599370718002319e-01 4.832844436168670654e-02 -1.775841116905212402e-01 2.128490209579467773e-01 3.129697144031524658e-01 -1.433115005493164062e-01 2.283879816532135010e-01 -5.634050071239471436e-02 5.095800384879112244e-02 -2.633254788815975189e-02 -7.745465729385614395e-03 -3.254474103450775146e-01 3.190390765666961670e-01 3.249976783990859985e-02 4.614389687776565552e-02 -7.701412774622440338e-03 2.876841723918914795e-01 1.112152114510536194e-01 -2.459529638290405273e-01 -6.716129183769226074e-02 3.440093994140625000e-02 5.939393118023872375e-02 -2.781978547573089600e-01 -3.557400107383728027e-01 1.026676893234252930e-01
1.165585890412330627e-01 -4.882950782775878906e-01 -3.193385526537895203e-02 -9.690006263554096222e-03 5.427889060229063034e-03 -1.602651476860046387e-01 -7.838458567857742310e-02 -8.209602534770965576e-02 -9.584888815879821777e-02 -1.158329658210277557e-02 7.688674330711364746e-02 -7.800168544054031372e-02 -2.609360516071319580e-01 7.574496325105428696e-03 9.582074731588363647e-02 1.978668868541717529e-01 -5.098821967840194702e-02 3.801138699054718018e-02 -2.951186895370483398e-01 3.743270337581634521e-01 -5.626562982797622681e-02 -1.763663487508893013e-03 -2.674488723278045654e-01 1.619746685028076172e-01 -1.143283769488334656e-02 -1.014390364289283752e-01 2.220430225133895874e-01 2.297895699739456177e-01 -2.554075717926025391e-01 -1.469104737043380737e-01 -1.656916290521621704e-01 1.071675121784210205e-01
-4.290657863020896912e-02 6.311899051070213318e-03 1.761572808027267456e-01 -1.204284802079200745e-01 1.664822250604629517e-01 1.638121306896209717e-01 1.667533665895462036e-01 5.768969282507896423e-02 3.893010914325714111e-01 -2.739897742867469788e-02 2.763203978538513184e-01 4.398866370320320129e-02 -2.684469819068908691e-01 2.077623456716537476e-01 3.368175327777862549e-01 2.282608151435852051e-01 9.941935539245605469e-02 -3.341056406497955322e-02 -2.780892848968505859e-01 2.385341227054595947e-01 1.598597913980484009e-01 -1.137138679623603821e-01 7.888527959585189819e-02 1.485628187656402588e-01 2.527482807636260986e-02 2.032417058944702148e-01 -5.121858417987823486e-02 2.677562236785888672e-01 -3.092518448829650879e-02 -1.294089760631322861e-02 -1.583296507596969604e-01 3.255510702729225159e-02
-5.805807560682296753e-02 8.031375706195831299e-02 -3.597428649663925171e-02 -3.491428494453430176e-02 2.753683030605316162e-01 1.643731892108917236e-01 3.984453156590461731e-02 3.658130168914794922e-01 -2.108283713459968567e-02 -1.915016174316406250e-01 3.678473830223083496e-01 3.162527680397033691e-01 -2.014961242675781250e-01 2.257111221551895142e-01 7.964421063661575317e-02 1.673669368028640747e-01 5.760206654667854309e-02 -1.809554733335971832e-02 -1.398979872465133667e-01 2.914904654026031494e-01 -7.071269210427999496e-03 9.005688130855560303e-02 -1.654943227767944336e-01 3.211745023727416992e-01 3.243607282638549805e-02 -5.188734736293554306e-03 -7.125040143728256226e-02 2.124493122100830078e-01 7.927872985601425171e-02 -2.108557969331741333e-01 -4.386576265096664429e-02 1.488639693707227707e-02
1.049730330705642700e-01 -5.579705908894538879e-02 2.907877266407012939e-01 1.454538553953170776e-01 -4.486656934022903442e-02 -1.618767529726028442e-01 7.884996011853218079e-03 1.189648807048797607e-01 -3.227398395538330078e-01 -1.503121554851531982e-01 2.560961842536926270e-01 2.491939365863800049e-01 -7.609066367149353027e-02 1.499305516481399536e-01 9.195400029420852661e-02 2.999694347381591797e-01 -7.929649204015731812e-02 6.065903976559638977e-02 -3.030681908130645752e-01 2.935258746147155762e-01 -1.456367522478103638e-01 2.220271974802017212e-01 6.430148333311080933e-02 1.429608166217803955e-01 -1.342643201351165771e-01 1.618789285421371460e-01 1.868661046028137207e-01 7.113253325223922729e-02 6.579786539077758789e-02 1.026618033647537231e-01 -2.718844115734100342e-01 -2.287503890693187714e-02
1.845582947134971619e-02 4.381269961595535278e-02 8.756521344184875488e-02 -5.347962304949760437e-02 2.324751466512680054e-01 2.858854830265045166e-01 3.215734660625457764e-01 -5.831148847937583923e-02 6.628900766372680664e-02 -2.637258470058441162e-01 6.613559089601039886e-04 9.176570177078247070e-02 1.112505793571472168e-01 -1.301237791776657104e-01 3.808627724647521973e-01 1.826836466789245605e-01 -1.070475652813911438e-01 4.217537865042686462e-02 -1.870552152395248413e-01 4.044108986854553223e-01 -1.304710051044821739e-03 -2.893017530441284180e-01 1.751226931810379028e-01 2.331946492195129395e-01 -1.954795606434345245e-02 -2.264023944735527039e-02 -4.864994063973426819e-02 -1.070115063339471817e-02 4.571516811847686768e-02 -8.204208314418792725e-02 -2.440648674964904785e-01 4.728855937719345093e-02
-1.334916949272155762e-01 -3.940482437610626221e-01 3.728111833333969116e-02 2.559173852205276489e-02 -2.771455980837345123e-02 -2.801576256752014160e-02 -1.946452446281909943e-02 4.158926755189895630e-02 -1.664440482854843140e-01 -3.482385724782943726e-02 4.891595989465713501e-02 -3.975376021116971970e-04 -3.648571372032165527e-01 1.999019682407379150e-01 -4.272945597767829895e-02 4.720114544034004211e-02 3.479900956153869629e-02 9.385015070438385010e-02 -2.766876220703125000e-01 2.951162755489349365e-01 -1.085600331425666809e-01 1.160716637969017029e-01 5.505050346255302429e-02 -6.527541577816009521e-02 -3.063474409282207489e-02 -8.958706259727478027e-02 1.364641785621643066e-01 4.407762885093688965e-01 -4.329394549131393433e-02 6.932599842548370361e-02 -4.198350310325622559e-01 -4.153265431523323059e-02
-9.456484578549861908e-03 -3.503434062004089355e-01 1.848721653223037720e-01 -1.162420287728309631e-01 1.928408890962600708e-01 -1.567126810550689697e-02 -1.034748181700706482e-01 8.500038832426071167e-02 -1.417378038167953491e-01 -4.775940254330635071e-02 1.501677036285400391e-01 2.735249996185302734e-01 -2.130448222160339355e-01 -1.182543411850929260e-01 1.768295913934707642e-01 3.356066644191741943e-01 -1.318224817514419556e-01 -1.132645010948181152e-01 -2.774638235569000244e-01 3.114196658134460449e-01 6.044018268585205078e-02 3.339293599128723145e-01 1.552380174398422241e-01 5.480383336544036865e-02 -1.220707520842552185e-01 1.367207169532775879e-01 -3.416118398308753967e-02 1.463064253330230713e-01 -8.523289114236831665e-02 -2.656572870910167694e-02 -2.003210783004760742e-01 2.003218047320842743e-02
-3.430037498474121094e-01 -1.048525646328926086e-01 -1.258449703454971313e-01 -2.258617430925369263e-01 1.833088546991348267e-01 6.408131867647171021e-02 1.786298453807830811e-01 1.519841998815536499e-01 6.499925255775451660e-02 -2.799191176891326904e-01 1.335926800966262817e-01 2.178416699171066284e-01 -2.062590569257736206e-01 1.596079319715499878e-01 2.479116804897785187e-02 -1.065812334418296814e-01 1.362989693880081177e-01 2.442891597747802734e-01 -5.829946696758270264e-02 3.416824936866760254e-01 1.896915137767791748e-01 2.193147875368595123e-02 1.305755525827407837e-01 3.564077615737915039e-01 -4.558199550956487656e-03 -1.212718039751052856e-01 1.331420093774795532e-01 1.404972840100526810e-02 -2.134515158832073212e-02 -2.086782753467559814e-01 -1.666391640901565552e-01 -2.346616238355636597e-02
-1.838598959147930145e-02 8.186312764883041382e-02 1.471150070428848267e-01 -2.191014140844345093e-01 -7.157640904188156128e-02 1.491396725177764893e-01 2.642604708671569824e-01 8.128295093774795532e-02 1.762426942586898804e-01 -2.040703035891056061e-02 1.414121389389038086e-01 2.399646043777465820e-01 8.615346625447273254e-03 1.415964663028717041e-01 2.415766268968582153e-01 2.544824182987213135e-01 -1.236801594495773315e-01 1.493179500102996826e-01 -1.739716082811355591e-01 4.057023227214813232e-01 3.705982118844985962e-02 -1.616292446851730347e-01 1.170775853097438812e-02 5.144386366009712219e-02 8.196911774575710297e-03 9.129928797483444214e-02 -7.688729465007781982e-02 4.201856553554534912e-01 1.653880774974822998e-01 1.646760255098342896e-01 -7.149182260036468506e-02 2.324134856462478638e-01
-2.180923372507095337e-01 -6.897284835577011108e-02 1.308981329202651978e-01 -2.398808598518371582e-01 1.197421997785568237e-01 -8.497054129838943481e-02 1.923235803842544556e-01 1.748313307762145996e-01 1.153872087597846985e-01 -1.720112264156341553e-01 2.120034992694854736e-01 -3.939596936106681824e-03 -1.104211881756782532e-01 2.623682022094726562e-01 7.908415049314498901e-03 5.904109776020050049e-02 9.088721126317977905e-02 6.249010562896728516e-02 -1.382764577865600586e-01 2.864570021629333496e-01 -9.455830603837966919e-02 7.516466826200485229e-02 3.288473933935165405e-02 4.851028919219970703e-01 3.263795077800750732e-01 -1.836418360471725464e-01 1.190769746899604797e-01 1.375772207975387573e-01 -6.659876555204391479e-02 -7.957278192043304443e-02 -2.509565651416778564e-01 2.355936216190457344e-03
2.334710396826267242e-02 -3.106333017349243164e-01 -1.981764435768127441e-01 -1.881944239139556885e-01 1.136413663625717163e-01 1.225999295711517334e-01 1.192880645394325256e-01 8.360657840967178345e-02 3.190879896283149719e-02 -3.752584159374237061e-01 2.168515622615814209e-01 1.226928606629371643e-01 -8.223970979452133179e-02 9.609986841678619385e-02 1.375894546508789062e-01 2.325013875961303711e-01 4.090092331171035767e-02 1.367446780204772949e-01 4.294972866773605347e-02 1.937331408262252808e-01 1.213264539837837219e-01 -2.129979431629180908e-02 -2.631914615631103516e-01 2.773004472255706787e-01 1.081892102956771851e-01 -8.156301826238632202e-02 -8.169080130755901337e-03 -4.444749280810356140e-02 2.904277145862579346e-01 -2.413257360458374023e-01 -2.595858275890350342e-01 1.864012330770492554e-01
1.738626509904861450e-02 1.346094906330108643e-01 -2.359687983989715576e-01 -1.442740112543106079e-01 1.348478496074676514e-01 6.367177516222000122e-02 2.733041644096374512e-01 4.583810642361640930e-02 3.992461133748292923e-03 -1.264035701751708984e-01 2.508390545845031738e-01 4.334370791912078857e-02 -1.798578649759292603e-01 1.891327500343322754e-01 2.169060520827770233e-02 4.638472571969032288e-02 -1.513410359621047974e-03 3.461219668388366699e-01 -2.004366368055343628e-01 4.470885396003723145e-01 -1.212989538908004761e-01 1.201722621917724609e-01 -1.868711709976196289e-01 2.910332083702087402e-01 8.529952913522720337e-02 -2.073082625865936279e-01 9.859436191618442535e-03 -1.684257686138153076e-01 4.921511188149452209e-02 -1.881596297025680542e-01 -1.414033621549606323e-01 -9.660561382770538330e-02
2.418147958815097809e-02 -1.890424042940139771e-01 1.201349273324012756e-01 1.641395092010498047e-01 1.283379197120666504e-01 -1.326174437999725342e-01 4.448896646499633789e-02 1.536595523357391357e-01 -1.204313635826110840e-01 -3.183930814266204834e-01 2.407292276620864868e-01 1.943351328372955322e-01 -2.064034789800643921e-01 -7.414683699607849121e-02 1.200577169656753540e-01 4.548875987529754639e-01 -1.173368617892265320e-01 8.415177464485168457e-03 -1.527550816535949707e-01 2.260393649339675903e-01 1.191783249378204346e-01 2.584974765777587891e-01 -1.005227491259574890e-02 -1.348991096019744873e-01 -3.997588157653808594e-02 2.615411207079887390e-02 1.663196235895156860e-01 1.082810238003730774e-01 1.986409537494182587e-02 -9.930828958749771118e-02 -3.742908537387847900e-01 -4.488789662718772888e-02
-7.242451608180999756e-02 -1.006423979997634888e-01 -1.437662243843078613e-01 3.487667068839073181e-02 2.634630501270294189e-01 -7.324138283729553223e-02 1.056298166513442993e-01 1.990883350372314453e-01 -5.307473707944154739e-03 -1.577194631099700928e-01 3.797951638698577881e-01 2.269729971885681152e-01 1.570119895040988922e-02 2.513723671436309814e-01 -1.812716871500015259e-01 2.252726703882217407e-01 -1.465964466333389282e-01 -8.177483081817626953e-02 -2.087560743093490601e-01 2.331509739160537720e-01 -1.906083673238754272e-01 1.532157957553863525e-01 9.603213518857955933e-02 3.091315925121307373e-01 -6.644827127456665039e-02 -2.259006947278976440e-01 -1.493427455425262451e-01 2.522000372409820557e-01 9.419175982475280762e-02 1.874572783708572388e-02 -5.886333435773849487e-02 -1.572035402059555054e-01
-1.787660419940948486e-01 -1.955861002206802368e-01 -1.109398528933525085e-02 -1.061415076255798340e-01 1.861330717802047729e-01 1.868308037519454956e-01 1.843635886907577515e-01 -9.027978032827377319e-02 1.885910779237747192e-01 1.740514934062957764e-01 1.693554222583770752e-01 8.740622550249099731e-02 3.503177314996719360e-02 -3.198277205228805542e-02 4.055266827344894409e-02 1.919749230146408081e-01 -4.740738868713378906e-02 1.734842658042907715e-01 -2.728574872016906738e-01 1.083005145192146301e-01 -5.160331260412931442e-03 -7.890661805868148804e-02 2.858849167823791504e-01 2.415663003921508789e-01 -2.577090344857424498e-04 -3.262133300304412842e-01 1.105077415704727173e-01 2.633771300315856934e-01 4.371303617954254150e-01 -8.474494516849517822e-02 -9.296431392431259155e-02 -6.335552036762237549e-02
1.834229230880737305e-01 -3.614082038402557373e-01 -3.107964433729648590e-02 1.140352636575698853e-01 1.212784796953201294e-01 -5.821982026100158691e-02 9.124691039323806763e-02 3.936147987842559814e-01 -2.317945286631584167e-02 1.107655242085456848e-01 -8.919988758862018585e-03 6.379117816686630249e-02 -4.312652647495269775e-01 -1.468213200569152832e-01 2.985621988773345947e-02 1.701412498950958252e-01 9.745093435049057007e-02 -2.164633758366107941e-02 -1.700336039066314697e-01 1.385011225938796997e-01 1.420367211103439331e-01 2.396580278873443604e-01 -3.794351592659950256e-02 1.933239102363586426e-01 -7.216940820217132568e-02 -1.322918385267257690e-01 2.994875609874725342e-01 2.446425259113311768e-01 -1.393035799264907837e-01 2.944296412169933319e-02 -6.851502507925033569e-02 -1.198757812380790710e-01
-4.113233089447021484e-02 -1.479000598192214966e-01 6.382604688405990601e-02 4.624085873365402222e-02 1.588003188371658325e-01 -1.439776569604873657e-01 1.185931712388992310e-01 -8.414550870656967163e-02 -5.394102632999420166e-02 -7.989899069070816040e-02 1.627612113952636719e-01 1.879405677318572998e-01 -3.996358439326286316e-02 -1.998906396329402924e-02 -5.260515585541725159e-02 2.711327075958251953e-01 -1.828705966472625732e-01 1.299396622925996780e-02 -3.687509000301361084e-01 3.736928105354309082e-01 1.410321593284606934e-01 2.145269811153411865e-01 6.473285704851150513e-02 -4.282262921333312988e-02 -2.354683727025985718e-02 -8.151495456695556641e-02 1.980677247047424316e-01 4.323969185352325439e-01 -2.121648788452148438e-01 -9.395290166139602661e-02 -2.907722890377044678e-01 -2.810919284820556641e-02
-1.819552481174468994e-01 -4.497653990983963013e-02 -1.470054388046264648e-01 -5.128226429224014282e-02 2.398102134466171265e-01 -4.279948770999908447e-03 2.096627503633499146e-01 2.315462827682495117e-01 -3.250060975551605225e-02 -1.883704960346221924e-01 1.473131775856018066e-01 1.957463324069976807e-01 -2.209197729825973511e-01 2.203723341226577759e-01 1.581371426582336426e-01 2.079669088125228882e-01 1.210626065731048584e-01 -1.376574337482452393e-01 -1.743913292884826660e-01 2.824535071849822998e-01 -5.142492800951004028e-02 -1.334478892385959625e-02 -1.344936061650514603e-02 3.560064435005187988e-01 -1.101583838462829590e-01 -1.458279788494110107e-01 -2.025356739759445190e-01 4.298897087574005127e-02 1.540314033627510071e-02 -2.668509483337402344e-01 -3.025231957435607910e-01 1.027924045920372009e-01
-6.721938401460647583e-02 -2.504170686006546021e-02 -5.642813816666603088e-02 6.550206243991851807e-02 1.102002039551734924e-01 8.334422111511230469e-02 2.333478182554244995e-01 2.574939429759979248e-01 -1.926609873771667480e-02 -1.851378381252288818e-01 2.353614121675491333e-01 4.248166680335998535e-01 -1.686876267194747925e-01 1.965707987546920776e-01 1.184359118342399597e-01 1.519661843776702881e-01 -1.278486698865890503e-01 -2.494967281818389893e-01 -2.434040307998657227e-01 3.365831077098846436e-01 -2.039037197828292847e-01 -1.089806016534566879e-02 -2.453899942338466644e-02 2.323176264762878418e-01 5.558883398771286011e-02 -3.104745969176292419e-02 -1.226367652416229248e-01 2.633875608444213867e-02 7.078458368778228760e-02 -2.512235343456268311e-01 -1.925730705261230469e-01 2.036900818347930908e-02
-1.693994700908660889e-01 -1.111900582909584045e-01 -1.143145281821489334e-02 -2.286138832569122314e-01 1.059414446353912354e-01 -1.316979527473449707e-01 1.483232825994491577e-01 2.612511515617370605e-01 -3.406448289752006531e-02 -6.043685227632522583e-02 4.944659769535064697e-02 2.954111099243164062e-01 1.564543880522251129e-02 7.619506120681762695e-02 -3.493044897913932800e-02 1.600910723209381104e-01 -4.313706420361995697e-03 9.245131164789199829e-03 -3.286162614822387695e-01 3.858047723770141602e-01 -1.108129322528839111e-01 -3.811508789658546448e-02 -9.263609349727630615e-02 4.464925825595855713e-01 1.945113390684127808e-01 -9.458790719509124756e-02 -4.465963691473007202e-02 3.354784473776817322e-02 -2.544736564159393311e-01 -2.062136828899383545e-01 -1.565027087926864624e-01 4.182681906968355179e-03
-2.611820101737976074e-01 1.090004220604896545e-01 -2.642827332019805908e-01 8.289574086666107178e-02 1.099975500255823135e-02 1.971187591552734375e-01 1.097144410014152527e-01 5.433556437492370605e-02 2.151455357670783997e-02 -3.050489425659179688e-01 1.819782853126525879e-01 2.389467805624008179e-01 -7.772079855203628540e-02 -2.510986290872097015e-02 2.240344434976577759e-01 1.020543426275253296e-01 2.938593029975891113e-01 1.544026434421539307e-01 -2.389703541994094849e-01 3.837233483791351318e-01 -5.831131056766025722e-05 1.773308515548706055e-01 1.163278073072433472e-01 9.305537492036819458e-02 4.979517310857772827e-02 -2.065502256155014038e-01 -1.777943670749664307e-01 8.882744610309600830e-02 1.964901685714721680e-01 -1.422211825847625732e-01 -1.302022188901901245e-01 9.797609597444534302e-02
4.508529976010322571e-02 -1.819629818201065063e-01 2.254907637834548950e-01 -3.846887266263365746e-03 1.530614942312240601e-01 -1.241148784756660461e-01 1.917300671339035034e-01 5.505815893411636353e-02 -1.999144405126571655e-01 -1.833179742097854614e-01 2.059136927127838135e-01 1.694953441619873047e-01 1.686270907521247864e-02 4.061542451381683350e-03 8.805766701698303223e-02 4.200761318206787109e-01 1.664314866065979004e-01 2.208724468946456909e-01 -3.738300800323486328e-01 -6.374019384384155273e-02 5.431443452835083008e-02 -1.473274081945419312e-01 3.105947002768516541e-02 2.539061605930328369e-01 2.989432215690612793e-02 5.101041868329048157e-02 7.163050770759582520e-02 2.743687927722930908e-01 2.064924389123916626e-01 -8.875831961631774902e-03 -2.372152209281921387e-01 -1.134648472070693970e-01
-2.240347862243652344e-01 7.942549884319305420e-02 -6.594310700893402100e-02 9.363615512847900391e-02 2.477143332362174988e-02 1.164527758955955505e-01 4.056163728237152100e-01 1.485338658094406128e-01 2.802818417549133301e-01 8.256565779447555542e-02 2.066940516233444214e-01 1.777118295431137085e-01 -1.973253935575485229e-01 4.647900909185409546e-02 3.412461578845977783e-01 3.705179393291473389e-01 6.425019353628158569e-02 3.364845737814903259e-02 5.222135409712791443e-02 1.681339293718338013e-01 2.155310288071632385e-02 1.288389861583709717e-01 -1.393410563468933105e-01 1.441926509141921997e-01 1.483706086874008179e-01 -1.095386967062950134e-01 1.445255726575851440e-01 1.263331323862075806e-01 2.160548269748687744e-01 -8.263187855482101440e-02 -2.345515638589859009e-01 -4.693037271499633789e-02
1.248573064804077148e-01 -4.293753206729888916e-01 -4.284957423806190491e-02 -3.939252719283103943e-02 7.630973309278488159e-02 -3.908485546708106995e-02 1.016339808702468872e-01 8.190430700778961182e-02 -3.871264308691024780e-02 -1.084167584776878357e-01 1.851506084203720093e-01 1.981546431779861450e-01 -9.394748508930206299e-02 -5.245645716786384583e-02 1.412776261568069458e-01 1.585958451032638550e-01 -2.525312304496765137e-01 3.843579441308975220e-02 -1.921980977058410645e-01 3.840788006782531738e-01 -3.803068771958351135e-02 1.645389944314956665e-01 1.939645223319530487e-02 -1.538791805505752563e-01 -1.265435218811035156e-01 -5.336600169539451599e-02 2.046754360198974609e-01 4.488230049610137939e-01 -1.008026376366615295e-01 1.193163618445396423e-01 -1.996045708656311035e-01 -8.198801428079605103e-03
-9.763230383396148682e-02 -1.550357341766357422e-01 -8.296157419681549072e-02 -8.747267723083496094e-02 1.153285950422286987e-01 -1.497010886669158936e-01 1.610168516635894775e-01 1.001440659165382385e-01 1.328207254409790039e-01 -3.740751743316650391e-01 1.383258849382400513e-01 2.233808785676956177e-01 -1.673973053693771362e-01 3.567662835121154785e-01 -1.134166121482849121e-02 3.116203844547271729e-01 2.014495991170406342e-02 -2.229928784072399139e-02 -4.357090592384338379e-01 1.283225864171981812e-01 5.114045739173889160e-02 -2.300920896232128143e-03 -1.616783738136291504e-01 2.584062218666076660e-01 -1.715755164623260498e-01 1.730698160827159882e-02 5.963010340929031372e-02 9.556066989898681641e-02 1.379541307687759399e-01 -1.587086319923400879e-01 -1.068564206361770630e-01 -1.658448390662670135e-02
3.621190413832664490e-02 -2.841897606849670410e-01 -5.346899107098579407e-02 2.372264862060546875e-01 -1.223277971148490906e-01 3.602009266614913940e-02 3.593339622020721436e-01 8.275450021028518677e-02 2.791975736618041992e-01 4.058300331234931946e-02 3.672074526548385620e-02 -1.633618585765361786e-02 -1.231517791748046875e-01 2.535077929496765137e-01 1.619776040315628052e-01 3.771808743476867676e-01 5.738421529531478882e-02 3.386481702327728271e-01 9.673793800175189972e-03 2.498836368322372437e-01 -6.419073324650526047e-03 -1.080293860286474228e-02 -7.373255491256713867e-02 1.432555913925170898e-01 -2.057800255715847015e-02 -1.294475793838500977e-01 1.219424754381179810e-01 4.073584917932748795e-03 1.714635342359542847e-01 3.305954486131668091e-02 -3.133016824722290039e-01 -1.003289446234703064e-01
-8.116029202938079834e-02 -1.017444431781768799e-01 -1.037653684616088867e-01 -1.526295840740203857e-01 3.383195400238037109e-02 -2.829044871032238007e-02 -3.306055814027786255e-02 9.035771340131759644e-02 -1.229309849441051483e-02 -2.220830470323562622e-01 4.194773733615875244e-01 1.619387865066528320e-01 -3.490948379039764404e-01 9.437935054302215576e-02 -4.673088714480400085e-02 4.053400754928588867e-01 1.197621598839759827e-01 3.174788504838943481e-02 -1.672792732715606689e-01 2.913118600845336914e-01 1.060253009200096130e-01 2.724771387875080109e-02 -1.401581615209579468e-01 4.664614051580429077e-02 3.714164346456527710e-02 -4.290881101042032242e-03 1.742891967296600342e-01 1.559931337833404541e-01 1.300880312919616699e-01 3.131987452507019043e-01 -2.357681691646575928e-01 -1.295630354434251785e-02
-5.549552291631698608e-02 -4.842656552791595459e-01 1.571463607251644135e-02 -2.941221231594681740e-03 -5.022918805480003357e-02 1.438758056610822678e-02 -4.709045216441154480e-02 6.180018559098243713e-02 7.403323054313659668e-02 -2.360183000564575195e-02 -1.892481148242950439e-01 -7.557680457830429077e-02 -2.430957108736038208e-01 2.385472506284713745e-01 1.634849607944488525e-01 2.323859333992004395e-01 -1.891411691904067993e-01 9.158025681972503662e-02 -6.810710299760103226e-03 1.970941573381423950e-01 9.373110532760620117e-02 3.656432926654815674e-01 3.427939116954803467e-02 1.196757480502128601e-01 -5.219487939029932022e-03 -1.232969090342521667e-01 3.377270996570587158e-01 3.059369623661041260e-01 -4.747710004448890686e-02 9.330898523330688477e-02 -1.832459568977355957e-01 2.512623742222785950e-02
1.222882270812988281e-01 -3.535371124744415283e-01 2.405113726854324341e-01 6.212862953543663025e-02 -9.339833632111549377e-03 -1.785590499639511108e-02 1.062301173806190491e-01 4.319998249411582947e-02 -2.242766618728637695e-01 -9.110298007726669312e-02 -5.018386617302894592e-02 8.957841992378234863e-02 1.621850430965423584e-01 1.032907441258430481e-01 -1.489407867193222046e-01 3.447224199771881104e-01 2.277414649724960327e-01 9.886395931243896484e-02 1.540180742740631104e-01 5.222241878509521484e-01 4.029763117432594299e-02 1.094394251704216003e-01 3.728420659899711609e-02 4.240659624338150024e-02 -3.510760143399238586e-02 -3.094567060470581055e-01 9.643429890275001526e-03 1.400758028030395508e-01 -6.092033535242080688e-02 -1.286007612943649292e-01 -1.380109935998916626e-01 -8.237763494253158569e-02
-2.897088602185249329e-02 -2.022120505571365356e-01 -1.267675012350082397e-01 -9.208986163139343262e-02 1.810785979032516479e-01 1.464816331863403320e-01 8.077806234359741211e-02 1.571026146411895752e-01 -1.751845479011535645e-01 -1.840885877609252930e-01 2.352583855390548706e-01 3.838468194007873535e-01 -9.095100313425064087e-02 3.150870203971862793e-01 -9.314618259668350220e-02 9.482449293136596680e-02 9.671518951654434204e-02 -2.511921226978302002e-01 -1.470727622509002686e-01 2.930538356304168701e-01 1.424137409776449203e-02 8.682336658239364624e-02 -2.915398962795734406e-02 3.262488245964050293e-01 -1.484555304050445557e-01 -2.399888783693313599e-01 -5.332496762275695801e-02 1.226119995117187500e-01 -9.118082374334335327e-02 -8.829681575298309326e-02 -2.122869938611984253e-01 -4.589251056313514709e-02
-3.271205350756645203e-02 -3.387704491615295410e-01 -1.865957677364349365e-02 3.874633461236953735e-03 9.767213463783264160e-02 2.459027059376239777e-02 9.828396141529083252e-02 -2.461354136466979980e-01 -1.340641826391220093e-01 -1.031932830810546875e-01 5.894194170832633972e-02 1.841856241226196289e-01 -1.207863241434097290e-01 -2.288847463205456734e-03 -3.081646561622619629e-02 1.610835045576095581e-01 -2.794100642204284668e-01 -1.054211892187595367e-02 -1.874659210443496704e-01 3.223364353179931641e-01 1.559178829193115234e-01 1.293337047100067139e-01 1.141908094286918640e-01 7.822069525718688965e-02 1.109379306435585022e-01 -6.507091969251632690e-02 2.710859477519989014e-01 4.373278915882110596e-01 -1.805632412433624268e-01 -1.068848893046379089e-01 -2.799171507358551025e-01 -1.217161864042282104e-01
6.349358242005109787e-03 -2.234404981136322021e-01 5.070473626255989075e-02 -1.349092740565538406e-02 6.648979336023330688e-02 -1.588541865348815918e-01 -3.618210321292281151e-03 3.645209595561027527e-02 2.439064346253871918e-02 -1.862334273755550385e-02 1.215144097805023193e-01 2.300265729427337646e-01 -9.883052110671997070e-02 5.026016756892204285e-02 -6.034389138221740723e-02 2.539143860340118408e-01 -1.700539290904998779e-01 4.680478572845458984e-02 -2.196027785539627075e-01 4.079254567623138428e-01 1.050718948245048523e-01 1.419603228569030762e-01 9.129768610000610352e-02 1.011302769184112549e-01 7.088767737150192261e-02 -1.299545466899871826e-01 2.153253108263015747e-01 4.839823842048645020e-01 -2.786184549331665039e-01 -5.068196356296539307e-02 -2.876180410385131836e-01 -7.953044027090072632e-02
1.216291412711143494e-01 -1.464642435312271118e-01 -2.217527180910110474e-01 2.234222181141376495e-02 1.038234680891036987e-01 3.506557643413543701e-02 1.792382746934890747e-01 3.290578424930572510e-01 1.558948401361703873e-02 1.002908721566200256e-01 2.722243368625640869e-01 2.498113512992858887e-01 -1.666770875453948975e-01 3.389531373977661133e-01 -1.309643685817718506e-01 3.186190426349639893e-01 -3.880415752064436674e-04 -2.176454812288284302e-01 -2.325407713651657104e-01 3.385557532310485840e-01 5.472623184323310852e-02 4.085420817136764526e-02 -6.566400080919265747e-02 1.665712445974349976e-01 -2.340219356119632721e-02 -1.393975168466567993e-01 -8.088196069002151489e-02 7.104178518056869507e-02 -5.340155214071273804e-03 -3.799138963222503662e-02 -1.984281092882156372e-01 1.682646721601486206e-01
-6.381693761795759201e-03 -3.172933310270309448e-02 3.815392777323722839e-02 -3.386254236102104187e-02 2.988238036632537842e-01 1.364502869546413422e-02 5.739674344658851624e-02 -1.173553289845585823e-03 -2.213413566350936890e-01 -2.029359340667724609e-01 4.527833163738250732e-01 2.299031466245651245e-01 -1.108965948224067688e-01 3.124035894870758057e-01 1.588998138904571533e-01 2.785469889640808105e-01 2.986886538565158844e-03 -5.972769111394882202e-02 -4.091832637786865234e-01 1.835573315620422363e-01 -1.622303128242492676e-01 2.991639636456966400e-02 -9.044653177261352539e-02 1.165618225932121277e-01 3.245541080832481384e-02 6.145532429218292236e-02 -1.078488305211067200e-01 2.188435643911361694e-01 -1.022209227085113525e-01 -3.993175178766250610e-02 -8.726682513952255249e-02 -7.143664360046386719e-02
1.675572805106639862e-02 1.096090227365493774e-01 7.207595556974411011e-02 -2.587423324584960938e-01 1.524404138326644897e-01 2.495534121990203857e-01 2.751075625419616699e-01 1.682434976100921631e-01 5.080828070640563965e-02 -1.535869687795639038e-01 1.234149858355522156e-01 2.248887717723846436e-01 -1.496881097555160522e-01 1.837352514266967773e-01 6.455389410257339478e-02 3.583112359046936035e-01 4.888770356774330139e-02 5.315314605832099915e-02 -2.353655993938446045e-01 1.091829165816307068e-01 -2.864972352981567383e-01 3.130719661712646484e-01 9.566745162010192871e-02 1.244263276457786560e-01 5.297780781984329224e-02 3.414319828152656555e-02 5.784934386610984802e-02 4.199260845780372620e-02 2.276280224323272705e-01 8.171829394996166229e-03 -1.254017055034637451e-01 3.023415505886077881e-01
-3.292509540915489197e-02 -3.016609847545623779e-01 8.305252343416213989e-02 7.095897942781448364e-02 1.207303479313850403e-01 -5.748781934380531311e-02 1.730378158390522003e-02 6.642413791269063950e-03 -1.001944467425346375e-01 2.876372262835502625e-02 1.252416521310806274e-01 2.660770714282989502e-01 -6.777823716402053833e-02 3.561843931674957275e-02 2.322366833686828613e-01 1.725914478302001953e-01 -1.503568887710571289e-01 1.517652068287134171e-02 -3.037337660789489746e-01 2.575255632400512695e-01 4.805471003055572510e-02 2.102762907743453979e-01 -2.886200882494449615e-02 3.300617262721061707e-02 1.432252228260040283e-01 -9.914977848529815674e-02 2.285728752613067627e-01 4.976589679718017578e-01 -1.266856640577316284e-01 -1.105739772319793701e-01 -3.199024796485900879e-01 -9.993379004299640656e-03
-1.970469802618026733e-01 4.714747890830039978e-02 1.792274266481399536e-01 1.094404160976409912e-01 5.726460367441177368e-02 3.717944622039794922e-01 1.296936571598052979e-01 5.766220390796661377e-02 3.307524919509887695e-01 -1.254164986312389374e-02 1.737464815378189087e-01 9.085391461849212646e-02 -3.456187620759010315e-02 1.883466392755508423e-01 1.295136809349060059e-01 3.759698271751403809e-01 5.933675169944763184e-02 3.213778138160705566e-01 -1.924083232879638672e-01 2.586652040481567383e-01 -2.541326917707920074e-02 5.103279277682304382e-02 7.825981080532073975e-02 1.881841421127319336e-01 -3.218642473220825195e-01 4.551424458622932434e-02 1.198533475399017334e-01 5.991460010409355164e-02 -6.625095754861831665e-02 8.472412824630737305e-02 -1.378295570611953735e-01 2.632628567516803741e-02
3.332263976335525513e-02 3.036100231111049652e-02 -1.482184231281280518e-01 3.877886384725570679e-02 1.804393231868743896e-01 1.168293580412864685e-01 3.013786077499389648e-01 1.432264745235443115e-01 -1.414234340190887451e-01 -2.974049150943756104e-01 1.858337372541427612e-01 1.197781562805175781e-01 -1.924852468073368073e-02 2.185408025979995728e-01 -1.429419033229351044e-02 7.436049729585647583e-02 1.584992930293083191e-02 -1.611777395009994507e-01 -2.422879189252853394e-01 3.999662399291992188e-01 -8.069918304681777954e-02 -4.091593995690345764e-02 -3.454314172267913818e-02 3.383420705795288086e-01 -1.868948042392730713e-01 -1.044898107647895813e-01 1.814269647002220154e-02 8.294063806533813477e-02 8.951699733734130859e-02 -2.798704802989959717e-01 -1.131505668163299561e-01 2.911846041679382324e-01
6.392575800418853760e-02 -2.112511098384857178e-01 2.430068515241146088e-02 8.557486534118652344e-02 4.140793811529874802e-03 -1.001906096935272217e-01 -6.411617249250411987e-02 1.677104504778981209e-03 -1.866257749497890472e-02 4.284125193953514099e-02 -2.092794748023152351e-03 2.923393845558166504e-01 -1.156888306140899658e-01 5.005352664738893509e-03 4.177463799715042114e-02 2.549823522567749023e-01 -2.738220393657684326e-01 3.149786964058876038e-02 -2.663458287715911865e-01 3.847948312759399414e-01 5.080871749669313431e-03 1.750186085700988770e-01 -6.142624840140342712e-02 1.270030289888381958e-01 1.125324591994285583e-01 -1.609044820070266724e-01 1.074056327342987061e-01 5.150935053825378418e-01 -1.425034403800964355e-01 -3.660607337951660156e-02 -2.594941854476928711e-01 -1.070040240883827209e-01
-3.277683630585670471e-02 2.676395475864410400e-01 -7.715879380702972412e-02 -1.312925945967435837e-02 2.042108327150344849e-01 9.040729701519012451e-02 2.158434540033340454e-01 1.836987286806106567e-01 -2.226520329713821411e-01 -2.026667073369026184e-02 2.374549955129623413e-01 -1.006353199481964111e-01 -1.311510801315307617e-01 1.624779999256134033e-01 4.781705886125564575e-02 3.566341996192932129e-01 -5.795853957533836365e-02 3.377202153205871582e-01 -6.049123778939247131e-02 2.629846036434173584e-01 -2.821463346481323242e-02 2.449233978986740112e-01 3.285715878009796143e-01 7.403797656297683716e-02 -2.071302384138107300e-01 -1.178378239274024963e-01 1.403468102216720581e-01 1.167681291699409485e-01 -1.418878883123397827e-01 -6.906385719776153564e-02 -1.436208486557006836e-01 -3.577956184744834900e-02
1.171765476465225220e-01 -2.015311717987060547e-01 -4.264634847640991211e-02 -5.732966586947441101e-02 3.214168548583984375e-02 8.327901363372802734e-02 2.921180985867977142e-02 1.032672598958015442e-01 -1.897747069597244263e-01 -1.595717370510101318e-01 9.196341782808303833e-02 -4.755795374512672424e-02 -2.709498703479766846e-01 1.988983340561389923e-02 1.600602418184280396e-01 2.293947339057922363e-01 -1.971991062164306641e-01 -3.396550565958023071e-02 -1.603574901819229126e-01 4.076476395130157471e-01 1.029790937900543213e-01 1.417566090822219849e-01 -5.989063356537371874e-05 2.327241189777851105e-02 -4.999113734811544418e-03 1.225575283169746399e-01 3.227816522121429443e-01 4.603876471519470215e-01 -1.926854848861694336e-01 3.848339244723320007e-02 -2.508710026741027832e-01 -3.012423776090145111e-02
1.052299141883850098e-01 -3.206889033317565918e-01 -1.296356916427612305e-01 2.921234443783760071e-02 -1.811762750148773193e-01 1.479035615921020508e-01 2.331344932317733765e-01 5.803133547306060791e-02 -9.948017448186874390e-02 1.923006623983383179e-01 5.607294291257858276e-02 -1.930789202451705933e-01 5.325976759195327759e-02 1.101414486765861511e-02 1.467736512422561646e-01 1.840521544218063354e-01 9.443841129541397095e-02 1.452586948871612549e-01 -2.765592634677886963e-01 4.394822716712951660e-01 -1.559019684791564941e-01 2.074554562568664551e-03 1.079448461532592773e-01 2.259811311960220337e-01 3.030245937407016754e-02 3.218237683176994324e-02 -1.702788919210433960e-01 1.876594275236129761e-01 1.115150526165962219e-01 1.473492849618196487e-02 -3.704911470413208008e-01 -8.702272176742553711e-02
-6.223551928997039795e-02 1.212953403592109680e-02 -9.865930676460266113e-02 4.118658602237701416e-03 -6.441946327686309814e-02 3.244470357894897461e-01 1.323604732751846313e-01 8.978638052940368652e-02 7.665031403303146362e-02 -2.616974711418151855e-01 1.354942768812179565e-01 2.559219896793365479e-01 -1.615224778652191162e-01 3.109140992164611816e-01 -1.214758306741714478e-01 2.474952638149261475e-01 1.487610116600990295e-02 -8.229187875986099243e-02 -6.701705604791641235e-02 3.854447305202484131e-01 3.425493463873863220e-02 1.474234461784362793e-02 -2.050154656171798706e-02 2.459283471107482910e-01 3.603104501962661743e-02 -1.555262207984924316e-01 -3.020530045032501221e-01 1.015053391456604004e-01 1.390518695116043091e-01 -2.554808557033538818e-01 -1.729096621274948120e-01 1.742867529392242432e-01
-4.371767863631248474e-02 -1.197065785527229309e-01 -2.542263641953468323e-02 -7.488250732421875000e-02 -2.287592925131320953e-02 -9.610167890787124634e-02 1.510585397481918335e-01 2.844445109367370605e-01 6.847732234746217728e-03 -3.825843036174774170e-01 2.741457521915435791e-01 1.097069308161735535e-01 -2.549726963043212891e-01 2.949290871620178223e-01 8.636558800935745239e-02 1.185575220733880997e-02 4.789669066667556763e-02 -9.993197768926620483e-02 -1.622246205806732178e-01 3.723987638950347900e-01 -1.269831061363220215e-01 1.255499124526977539e-01 -1.268286108970642090e-01 3.166919052600860596e-01 -9.106640517711639404e-02 -1.547961086034774780e-01 -1.094071865081787109e-01 2.302574180066585541e-02 -5.322343111038208008e-02 -3.280922025442123413e-02 -1.736070066690444946e-01 2.578136026859283447e-01
-3.024535477161407471e-01 2.965460903942584991e-02 -8.961503207683563232e-02 -1.341046392917633057e-01 1.089264377951622009e-01 3.059266507625579834e-01 1.049540191888809204e-01 2.683162093162536621e-01 1.217884793877601624e-01 -1.486321687698364258e-01 4.834325239062309265e-02 -2.087682113051414490e-02 -4.979846067726612091e-03 1.582957655191421509e-01 3.367282450199127197e-01 1.120626032352447510e-01 1.225716248154640198e-01 4.322210699319839478e-02 -1.965929567813873291e-01 4.085884094238281250e-01 -9.344077110290527344e-02 4.886570200324058533e-02 2.544016242027282715e-01 1.957576349377632141e-02 -1.050442643463611603e-02 -2.320004254579544067e-01 3.551652282476425171e-02 3.948994725942611694e-02 3.318628668785095215e-01 -1.211501881480216980e-01 1.015580445528030396e-01 1.088665798306465149e-01
3.672159463167190552e-02 -2.415555566549301147e-01 8.332087099552154541e-02 3.768914937973022461e-02 1.019266322255134583e-01 -1.305935829877853394e-01 -3.332704678177833557e-02 -1.496672071516513824e-02 -8.140137791633605957e-02 2.623632736504077911e-02 1.049240902066230774e-01 1.556548178195953369e-01 -1.390581429004669189e-01 8.808515220880508423e-02 -6.757593154907226562e-02 1.302262693643569946e-01 -2.467361837625503540e-01 1.191215962171554565e-01 -2.150883674621582031e-01 4.319107532501220703e-01 5.115341767668724060e-02 2.147937268018722534e-01 -1.236881315708160400e-01 1.365590095520019531e-01 -2.133629471063613892e-02 -1.556229740381240845e-01 2.273310571908950806e-01 5.157287120819091797e-01 -1.593204587697982788e-01 -1.151872351765632629e-01 -1.688592433929443359e-01 -1.091563478112220764e-01
8.255311846733093262e-02 -3.032111190259456635e-02 -3.319661915302276611e-01 1.781937852501869202e-02 -1.042514294385910034e-01 1.801300197839736938e-01 2.942466139793395996e-01 2.461802810430526733e-01 2.283989079296588898e-02 -4.369132518768310547e-01 -9.558161348104476929e-02 1.280286908149719238e-01 5.696140974760055542e-02 -5.305891111493110657e-02 1.608102917671203613e-01 1.599806100130081177e-01 -2.012503445148468018e-01 9.807375818490982056e-02 2.005244940519332886e-01 1.474520117044448853e-01 6.841691583395004272e-02 1.476987302303314209e-01 -1.447590766474604607e-04 2.224109023809432983e-01 -2.730884402990341187e-02 -2.616808414459228516e-01 1.102362200617790222e-01 1.490433216094970703e-01 2.803125083446502686e-01 -1.488879024982452393e-01 -1.549014598131179810e-01 -2.072296477854251862e-02
-8.720588870346546173e-03 -3.875303566455841064e-01 1.002594456076622009e-01 1.213387865573167801e-02 9.191283583641052246e-02 -2.283769845962524414e-01 -8.792338520288467407e-02 1.744031906127929688e-01 -6.828474998474121094e-02 -1.113652363419532776e-01 3.525442779064178467e-01 1.535906046628952026e-01 -9.684553742408752441e-02 -1.389690488576889038e-01 8.489311486482620239e-02 2.274613231420516968e-01 -1.928493082523345947e-01 4.085386544466018677e-02 -1.597946137189865112e-01 3.979324698448181152e-01 6.375087052583694458e-02 2.224321216344833374e-01 -9.596517193131148815e-04 -3.599167987704277039e-02 2.209356985986232758e-02 7.848791033029556274e-02 -5.064816679805517197e-03 3.564930260181427002e-01 1.714664548635482788e-01 -2.831518836319446564e-02 -2.054450809955596924e-01 -6.679653376340866089e-02
-1.143417507410049438e-01 -1.236924976110458374e-01 -2.872938215732574463e-01 -4.120086133480072021e-02 1.044174507260322571e-01 -7.270256429910659790e-02 3.090199232101440430e-01 5.043238773941993713e-02 7.423803955316543579e-02 6.321623176336288452e-02 4.339603185653686523e-01 1.828844696283340454e-01 -1.762791872024536133e-01 2.268555760383605957e-01 3.143134117126464844e-01 2.688331902027130127e-01 6.554448045790195465e-03 -5.798802711069583893e-03 -8.087381720542907715e-02 2.024517655372619629e-01 7.476513087749481201e-02 9.365615993738174438e-02 -8.598042652010917664e-03 2.425315827131271362e-01 -5.492381379008293152e-02 -7.834139466285705566e-02 4.281298071146011353e-02 2.378474362194538116e-02 2.111170142889022827e-01 -2.035765200853347778e-01 -2.508877217769622803e-01 8.316129446029663086e-02
7.897770032286643982e-03 -2.409358918666839600e-01 5.284173786640167236e-02 -9.315875172615051270e-02 8.049318194389343262e-02 -1.590281426906585693e-01 8.268348872661590576e-03 -1.064201351255178452e-02 2.255163900554180145e-02 -1.887228898704051971e-02 9.738815575838088989e-02 1.855814605951309204e-01 -1.456465274095535278e-01 3.174911439418792725e-02 3.070136904716491699e-02 1.263307631015777588e-01 -7.865881919860839844e-02 9.202320873737335205e-02 -3.343091309070587158e-01 2.998296618461608887e-01 1.912016719579696655e-01 3.067261576652526855e-01 -5.799250677227973938e-02 1.474500894546508789e-01 1.222284585237503052e-01 -1.073376759886741638e-01 1.311135441064834595e-01 5.149952769279479980e-01 -2.084494680166244507e-01 -9.099253267049789429e-02 -2.857983112335205078e-01 -1.449704356491565704e-02
4.699608311057090759e-02 -2.975251972675323486e-01 -2.141287475824356079e-01 6.180963944643735886e-03 1.703716963529586792e-01 3.498480319976806641e-01 6.985843181610107422e-02 1.014352738857269287e-01 1.200622394680976868e-01 5.569189786911010742e-02 -5.527992546558380127e-02 -2.993836104869842529e-01 -1.437437534332275391e-01 -2.382587827742099762e-02 9.475531429052352905e-02 2.155411988496780396e-01 -8.860819786787033081e-02 1.949818283319473267e-01 -1.690492033958435059e-01 3.565135002136230469e-01 6.151816621422767639e-02 3.996896371245384216e-02 2.156903594732284546e-01 4.720776528120040894e-02 1.904456317424774170e-02 1.472855266183614731e-02 8.605770766735076904e-02 2.871892154216766357e-01 6.600876897573471069e-02 -3.224556446075439453e-01 -2.192450165748596191e-01 -8.587104827165603638e-02
1.468408554792404175e-01 -3.634206652641296387e-01 1.663589328527450562e-01 -8.470591902732849121e-02 1.690986007452011108e-01 -8.410648256540298462e-02 4.626927897334098816e-02 -9.097817353904247284e-03 -1.228200048208236694e-01 -1.615866646170616150e-02 1.220176070928573608e-01 3.636647760868072510e-02 -3.359780013561248779e-01 -6.929174810647964478e-02 1.008547022938728333e-01 9.781503677368164062e-02 -2.123571783304214478e-01 -2.152873203158378601e-02 -2.497425377368927002e-01 4.405224025249481201e-01 1.683953404426574707e-02 7.954626530408859253e-02 -5.729394406080245972e-02 -3.341751173138618469e-02 1.095083281397819519e-01 -1.171212121844291687e-01 2.320770919322967529e-01 1.950707137584686279e-01 -1.210261508822441101e-01 1.660896837711334229e-01 -2.809412777423858643e-01 -2.299094349145889282e-01
-1.442483961582183838e-01 -2.142598107457160950e-02 -1.791178435087203979e-01 -1.269438564777374268e-01 3.134689927101135254e-01 1.115286350250244141e-01 2.531802952289581299e-01 1.603926271200180054e-01 -1.373577862977981567e-01 -9.351007640361785889e-02 9.941730648279190063e-02 1.070522330701351166e-02 -1.291030347347259521e-01 5.047888308763504028e-02 1.924332082271575928e-01 1.807493567466735840e-01 6.457098573446273804e-02 6.779541075229644775e-02 -3.646750152111053467e-01 3.458914160728454590e-01 -8.611038327217102051e-02 -2.737086825072765350e-02 3.022209405899047852e-01 -3.528423607349395752e-02 4.679500684142112732e-02 -3.218651115894317627e-01 4.726365581154823303e-02 -9.722413867712020874e-02 -2.851259708404541016e-02 6.774792075157165527e-02 -2.789194285869598389e-01 2.016645818948745728e-01
-6.438306719064712524e-02 4.511399567127227783e-02 -1.235247682780027390e-02 1.987181417644023895e-02 2.835710644721984863e-01 6.873879116028547287e-03 1.468907743692398071e-01 2.413956522941589355e-01 -4.471995308995246887e-02 -2.396443188190460205e-01 3.728114441037178040e-02 1.739505082368850708e-01 -2.241149544715881348e-01 3.090741038322448730e-01 1.323710847645998001e-02 2.275507897138595581e-01 8.737152069807052612e-02 -7.745592296123504639e-02 -1.649271696805953979e-02 3.727357089519500732e-01 -1.765678869560360909e-03 1.709573343396186829e-02 1.869296133518218994e-01 3.220984637737274170e-01 2.624245285987854004e-01 -6.537520140409469604e-02 -2.008866667747497559e-01 1.234751939773559570e-01 1.493540704250335693e-01 -2.152666151523590088e-01 -2.301846891641616821e-01 4.450342431664466858e-02
-1.439231634140014648e-01 1.027056723833084106e-01 -1.134553179144859314e-01 -1.195820197463035583e-01 1.918444931507110596e-01 -7.747542113065719604e-02 2.344480603933334351e-01 3.493547141551971436e-01 3.524325788021087646e-02 -1.508829593658447266e-01 1.748911291360855103e-01 1.111552864313125610e-01 -1.153900921344757080e-01 1.670994609594345093e-01 4.339764267206192017e-02 8.316330611705780029e-02 -4.686098173260688782e-02 8.862088620662689209e-02 -1.358729600906372070e-01 4.744000136852264404e-01 6.083193421363830566e-02 4.182911664247512817e-02 -7.138396147638559341e-03 3.278462588787078857e-01 2.172994911670684814e-01 -1.919860094785690308e-01 2.107236981391906738e-01 3.908304125070571899e-02 -1.883885413408279419e-01 -7.245866954326629639e-02 -2.340348809957504272e-01 1.126256063580513000e-01
1.372791081666946411e-01 2.190588787198066711e-02 -1.242139842361211777e-02 1.467100381851196289e-01 2.783192396163940430e-01 6.430733948945999146e-02 2.946565747261047363e-01 -2.061505243182182312e-02 2.697047591209411621e-01 9.860863536596298218e-02 8.493208140134811401e-02 9.994145482778549194e-02 -5.942283943295478821e-02 6.912124156951904297e-02 4.149317145347595215e-01 -8.551117032766342163e-03 -7.575594633817672729e-02 2.388150244951248169e-01 -1.589583456516265869e-01 2.912638187408447266e-01 -1.700137406587600708e-01 -2.106231451034545898e-02 -1.190591752529144287e-01 2.125010639429092407e-01 -2.046469300985336304e-01 -2.409022487699985504e-02 5.888023227453231812e-02 3.466003537178039551e-01 3.540178388357162476e-02 -6.850617378950119019e-02 -2.761203050613403320e-01 -1.155151147395372391e-02
-7.636106014251708984e-02 -2.915394604206085205e-01 -3.995028883218765259e-02 -5.254004150629043579e-02 -2.362449839711189270e-02 2.259649634361267090e-01 1.343553960323333740e-01 1.647029668092727661e-01 1.604743003845214844e-01 8.672045916318893433e-02 -1.518088877201080322e-01 -1.535158455371856689e-01 2.521798759698867798e-02 -1.015288233757019043e-01 8.771067857742309570e-02 2.515652179718017578e-01 -2.453487217426300049e-01 2.563708126544952393e-01 -2.386778295040130615e-01 2.641871273517608643e-01 -1.137337088584899902e-01 2.765528485178947449e-02 2.676683068275451660e-01 9.388833492994308472e-02 5.002269521355628967e-03 -5.710154771804809570e-03 5.171574279665946960e-02 3.424071967601776123e-01 8.991933614015579224e-02 -2.759071588516235352e-01 -3.070679306983947754e-01 2.985901385545730591e-02
5.910864472389221191e-02 -8.836759626865386963e-02 -1.105357259511947632e-01 -1.798504218459129333e-02 7.990530878305435181e-02 -1.040347442030906677e-01 7.691550254821777344e-02 1.620731055736541748e-01 -1.889856010675430298e-01 -2.336070537567138672e-01 5.949555709958076477e-02 -3.046897798776626587e-02 3.030353784561157227e-01 3.206385374069213867e-01 3.686681687831878662e-01 1.659704595804214478e-01 -1.589565575122833252e-01 1.535832583904266357e-01 7.694358378648757935e-02 1.903510540723800659e-01 1.278481632471084595e-01 9.925606846809387207e-02 2.730266936123371124e-02 1.940719187259674072e-01 -7.678325474262237549e-02 -1.332317143678665161e-01 -4.117737710475921631e-02 1.398764699697494507e-01 2.660124003887176514e-01 -2.592809498310089111e-01 -3.314299285411834717e-01 -1.598397344350814819e-01
8.741772174835205078e-02 -1.401971131563186646e-01 2.155427634716033936e-02 -8.604486938565969467e-04 -7.656878232955932617e-02 8.113022893667221069e-02 2.261623889207839966e-01 2.016744948923587799e-02 7.931930944323539734e-03 -1.574078202247619629e-01 -2.344178557395935059e-01 8.372940868139266968e-02 1.945417821407318115e-01 3.323968946933746338e-01 2.713683247566223145e-01 3.805924057960510254e-01 1.441371142864227295e-01 2.173004597425460815e-01 -2.776449620723724365e-01 2.125087082386016846e-01 9.479304403066635132e-02 -1.374398544430732727e-02 -2.276321128010749817e-02 2.194904536008834839e-01 1.396906524896621704e-01 9.776020795106887817e-02 1.717918086796998978e-03 3.583585023880004883e-01 1.017753854393959045e-01 -1.091937571763992310e-01 -1.503323465585708618e-01 6.420644372701644897e-02
1.431944966316223145e-01 -3.520568013191223145e-01 2.272336632013320923e-01 1.197075545787811279e-01 2.208064645528793335e-01 1.906116493046283722e-02 2.878059074282646179e-02 1.160743683576583862e-01 -4.741626605391502380e-02 -1.110467612743377686e-01 2.074695378541946411e-01 1.425551027059555054e-01 -2.838177978992462158e-01 -1.034278329461812973e-02 7.519607245922088623e-02 2.011866271495819092e-01 -2.242857217788696289e-01 -8.068015426397323608e-02 -2.686412036418914795e-01 3.496753871440887451e-01 7.872892171144485474e-02 1.932263672351837158e-01 9.868399053812026978e-02 -1.334427148103713989e-01 1.146257072687149048e-01 1.223936825990676880e-01 8.555232733488082886e-02 3.803317844867706299e-01 8.554179966449737549e-02 -6.549887359142303467e-02 -8.239680528640747070e-02 2.467169985175132751e-02
1.890199817717075348e-02 1.094415597617626190e-02 -1.411226689815521240e-01 -4.964710772037506104e-02 1.658736914396286011e-01 1.705588214099407196e-02 2.928479909896850586e-01 -5.276367813348770142e-02 -1.714067757129669189e-01 -2.466138899326324463e-01 3.522244393825531006e-01 2.292738705873489380e-01 -2.386065423488616943e-01 2.499928921461105347e-01 6.090655922889709473e-02 1.186257377266883850e-01 -4.244277253746986389e-02 -9.843014925718307495e-02 -2.062598168849945068e-01 2.014446258544921875e-01 -2.710790745913982391e-02 1.904865354299545288e-01 -6.282589863985776901e-03 3.019377887248992920e-01 4.192307824268937111e-04 -4.763535037636756897e-02 -3.349606096744537354e-01 1.502896547317504883e-01 1.306132692843675613e-02 -2.881621420383453369e-01 -1.128249838948249817e-01 3.039735741913318634e-02
-1.150966286659240723e-01 6.117343157529830933e-02 4.743618071079254150e-01 2.264673411846160889e-01 4.258123412728309631e-02 1.035564914345741272e-01 4.505876451730728149e-03 2.651629447937011719e-01 -1.369999498128890991e-01 -1.205868646502494812e-02 -1.160135790705680847e-01 -9.633227437734603882e-02 -1.237066462635993958e-01 2.502438426017761230e-01 -1.060513928532600403e-01 1.964203566312789917e-01 4.120224341750144958e-02 -3.062347881495952606e-02 -5.089280381798744202e-02 5.160917639732360840e-01 -4.099892824888229370e-02 1.610558480024337769e-01 -1.310677547007799149e-02 -5.840950179845094681e-03 -7.705703377723693848e-02 -1.034855172038078308e-01 -1.232360005378723145e-01 3.195977210998535156e-01 1.294736415147781372e-01 -6.506549566984176636e-02 -3.010276705026626587e-03 6.605120841413736343e-03
-1.845385730266571045e-01 -3.907989561557769775e-01 4.365460202097892761e-02 5.243232101202011108e-02 9.852259606122970581e-02 -1.613494753837585449e-01 9.062631428241729736e-02 6.917226314544677734e-02 -9.210262447595596313e-02 -3.154410421848297119e-02 2.015479467809200287e-02 -2.889762818813323975e-02 -1.544034183025360107e-01 2.846400439739227295e-02 5.438111349940299988e-02 2.027404904365539551e-01 -2.152648121118545532e-01 2.809375524520874023e-02 -2.546262741088867188e-01 2.983089387416839600e-01 8.736896514892578125e-02 4.915820807218551636e-02 -9.109381586313247681e-02 6.404768675565719604e-02 1.058430597186088562e-01 -6.888126581907272339e-02 2.222678214311599731e-01 5.779641270637512207e-01 -1.232289597392082214e-01 1.010251194238662720e-01 -1.731742620468139648e-01 4.714969545602798462e-02
-7.878047763369977474e-04 1.108185574412345886e-01 -1.956414580345153809e-01 -4.993237927556037903e-02 -1.035863459110260010e-01 2.591743767261505127e-01 2.311873733997344971e-01 -7.642267644405364990e-02 2.048973292112350464e-01 8.648941665887832642e-02 2.325792163610458374e-01 1.570330262184143066e-01 -4.375681653618812561e-02 -1.573143154382705688e-02 3.244254887104034424e-01 2.495716661214828491e-01 7.976540178060531616e-02 3.836708888411521912e-02 -2.908744215965270996e-01 2.307359129190444946e-01 -1.239254418760538101e-02 1.263864934444427490e-01 -1.294082254171371460e-01 2.916896641254425049e-01 -1.289242058992385864e-01 -1.355684995651245117e-01 2.739114873111248016e-02 -1.465415358543395996e-01 2.027038186788558960e-01 -8.056993037462234497e-02 -3.785454034805297852e-01 1.022948697209358215e-02
-1.406909078359603882e-01 -5.788725614547729492e-02 -1.936852186918258667e-02 -3.007240593433380127e-01 2.384342104196548462e-01 2.292577736079692841e-02 1.906515806913375854e-01 2.685121819376945496e-02 -4.959759116172790527e-02 3.667161986231803894e-02 3.177364170551300049e-01 -2.212815731763839722e-02 -6.968974322080612183e-02 3.953934088349342346e-02 1.938119530677795410e-01 3.850523233413696289e-01 2.284042984247207642e-01 1.717360317707061768e-01 -1.184106171131134033e-01 2.237037569284439087e-01 -2.179406136274337769e-01 1.803070902824401855e-01 2.632521986961364746e-01 8.203128725290298462e-02 1.532198339700698853e-01 -1.097337901592254639e-01 -1.053979396820068359e-01 1.488857567310333252e-01 -2.438516467809677124e-01 -1.554251164197921753e-01 1.185928005725145340e-02 -1.994488686323165894e-01
2.718337476253509521e-01 2.895468845963478088e-02 -1.551536470651626587e-01 1.557334363460540771e-01 1.334740072488784790e-01 2.425130903720855713e-01 3.293473124504089355e-01 -3.808438405394554138e-02 -1.858354546129703522e-02 -2.800935506820678711e-01 -4.080174956470727921e-03 -1.193283200263977051e-01 -1.552904099225997925e-01 2.800997495651245117e-01 1.439216881990432739e-01 -9.541316889226436615e-03 -9.177412092685699463e-02 3.631134331226348877e-01 -2.513373792171478271e-01 3.792824745178222656e-01 9.492080658674240112e-02 -8.838196098804473877e-02 1.737425923347473145e-01 1.188012585043907166e-01 -1.542373211123049259e-04 4.228875972330570221e-03 -1.027927845716476440e-01 5.698790401220321655e-02 1.136399209499359131e-01 4.014302417635917664e-02 -1.412880271673202515e-01 1.312431246042251587e-01
-5.177092924714088440e-02 4.094301909208297729e-02 -7.475797086954116821e-02 -1.101873964071273804e-01 1.355470865964889526e-01 -1.029567122459411621e-01 4.540618658065795898e-01 -1.497917715460062027e-02 -2.325566709041595459e-01 1.335925906896591187e-01 3.645311594009399414e-01 7.834919542074203491e-02 -1.532285064458847046e-01 1.288294345140457153e-01 1.507181972265243530e-01 2.702747881412506104e-01 -2.168860733509063721e-01 -1.013691127300262451e-01 -1.405200809240341187e-01 7.075934112071990967e-02 2.708705887198448181e-02 4.765425622463226318e-02 -7.099051773548126221e-02 4.847414195537567139e-01 -1.175448670983314514e-02 -1.559603661298751831e-01 1.272230595350265503e-01 -7.652131468057632446e-02 -6.202352419495582581e-02 9.955114364856854081e-05 -1.371974647045135498e-01 -3.863361850380897522e-02
8.891374617815017700e-02 -2.953868508338928223e-01 -9.569678455591201782e-03 4.788824170827865601e-02 1.447809338569641113e-01 -1.451950967311859131e-01 -3.998404368758201599e-02 4.089602082967758179e-02 -1.791956424713134766e-01 5.690327286720275879e-02 1.233922541141510010e-01 1.952445209026336670e-01 -1.076788157224655151e-01 2.102683670818805695e-02 1.426267717033624649e-02 1.191873922944068909e-01 -2.596863508224487305e-01 1.887130737304687500e-01 -3.789222240447998047e-01 3.111419379711151123e-01 1.007810756564140320e-01 1.673803776502609253e-01 9.235251694917678833e-03 6.954797357320785522e-02 9.538501501083374023e-02 -1.567171812057495117e-01 1.083092764019966125e-01 4.412392675876617432e-01 -1.945352107286453247e-01 -2.855511009693145752e-02 -2.691216766834259033e-01 -6.555262953042984009e-02
9.824407845735549927e-02 -2.048001252114772797e-02 -1.379346242174506187e-03 4.068704321980476379e-02 2.625548839569091797e-01 3.841323554515838623e-01 2.005645930767059326e-01 7.214985042810440063e-02 2.577267885208129883e-01 -1.720735058188438416e-02 3.019526228308677673e-02 9.848155826330184937e-02 2.530383504927158356e-02 -5.864326655864715576e-02 2.976477146148681641e-01 2.149047255516052246e-01 -2.919226884841918945e-02 2.675490975379943848e-01 -1.526104509830474854e-01 1.545841693878173828e-01 7.531519979238510132e-02 -2.235528528690338135e-01 6.796440109610557556e-03 3.943102359771728516e-01 9.132511913776397705e-03 -1.093973293900489807e-01 6.767231225967407227e-02 3.229379951953887939e-01 1.824246533215045929e-02 1.014079004526138306e-01 -2.077175974845886230e-01 6.841836869716644287e-02
9.262881428003311157e-02 -2.799389660358428955e-01 -2.111509144306182861e-01 9.371560811996459961e-02 8.127550035715103149e-02 -7.185520231723785400e-02 2.083706259727478027e-01 -1.306366291828453541e-03 9.038375318050384521e-02 -3.980679512023925781e-01 2.348563224077224731e-01 1.185984686017036438e-01 -2.222764790058135986e-01 2.671314477920532227e-01 2.201635837554931641e-01 2.633727192878723145e-01 4.012377560138702393e-02 4.408473148941993713e-02 -3.600927889347076416e-01 9.144966304302215576e-02 4.325165972113609314e-02 -6.500881165266036987e-02 -1.205824315547943115e-01 3.328926563262939453e-01 -1.079807151108980179e-02 -3.053167462348937988e-02 -4.447777941823005676e-02 1.818050146102905273e-01 1.924202218651771545e-02 -1.133665144443511963e-01 7.560696452856063843e-02 4.458354786038398743e-02
1.490703076124191284e-01 -3.941329121589660645e-01 2.158782333135604858e-01 -1.637187749147415161e-01 2.129529267549514771e-01 2.143718861043453217e-02 4.886171966791152954e-02 2.402494698762893677e-01 -3.415978252887725830e-01 -2.572414278984069824e-01 9.955458343029022217e-02 8.999091386795043945e-02 -1.099939271807670593e-01 -2.120887339115142822e-01 -1.031045317649841309e-01 1.493344455957412720e-01 -1.390596479177474976e-01 -3.645341470837593079e-02 -1.775516867637634277e-01 2.964094579219818115e-01 3.009720705449581146e-02 2.574824094772338867e-01 9.213779121637344360e-02 3.355588391423225403e-02 -2.533352002501487732e-03 5.474260449409484863e-02 2.143635153770446777e-01 1.696839481592178345e-01 -1.078441645950078964e-02 -1.171040609478950500e-01 -1.784176826477050781e-01 1.093281507492065430e-01
6.535624712705612183e-02 -3.299814164638519287e-01 1.120376065373420715e-01 -2.485039085149765015e-02 2.337990105152130127e-01 -1.682754158973693848e-01 6.783789023756980896e-03 1.262970417737960815e-01 -2.052454352378845215e-01 -7.475163042545318604e-02 1.990657299757003784e-01 1.141939759254455566e-01 -1.850793808698654175e-01 8.537386357784271240e-02 1.636085510253906250e-01 2.397033274173736572e-01 -2.948918640613555908e-01 -7.995458692312240601e-02 -2.150173038244247437e-01 2.742054164409637451e-01 7.964296638965606689e-02 -1.010821852833032608e-02 1.882651001214981079e-01 -7.591975480318069458e-02 -1.177369281649589539e-01 -1.924446411430835724e-02 1.421839892864227295e-01 3.789021968841552734e-01 -1.877575553953647614e-02 -1.383136808872222900e-01 -2.759763002395629883e-01 -1.116091236472129822e-01
-5.351493135094642639e-02 -1.982460767030715942e-01 1.005780249834060669e-01 2.369517534971237183e-01 -1.421327590942382812e-01 4.288047850131988525e-01 -1.214707195758819580e-01 1.087916269898414612e-01 9.570786729454994202e-03 3.018399178981781006e-01 1.056989580392837524e-01 -8.664708584547042847e-03 -5.224272981286048889e-02 1.864678263664245605e-01 -3.759074211120605469e-02 7.868830114603042603e-02 -2.841004170477390289e-02 2.811747789382934570e-01 -1.758103221654891968e-01 4.514733850955963135e-01 5.559245124459266663e-02 8.253403753042221069e-02 9.102620184421539307e-02 2.925858795642852783e-01 1.599086523056030273e-01 -5.803230404853820801e-02 -3.199291974306106567e-02 1.033703014254570007e-01 -5.882116407155990601e-02 -1.714183986186981201e-01 1.264491975307464600e-01 -7.400206476449966431e-02
4.711201041936874390e-02 -1.959888637065887451e-01 -8.947068452835083008e-02 -1.499698217958211899e-02 3.133169934153556824e-02 -1.476926654577255249e-01 -1.275293529033660889e-01 8.980257064104080200e-02 1.669014059007167816e-02 -1.417278498411178589e-01 2.787806391716003418e-01 -7.937945425510406494e-02 -2.753379940986633301e-01 2.270414978265762329e-01 7.802788913249969482e-02 1.273951381444931030e-01 -1.307238936424255371e-01 3.473555147647857666e-01 -3.401739001274108887e-01 1.870230436325073242e-01 4.535297304391860962e-02 7.912316173315048218e-02 1.015642881393432617e-01 -1.624198257923126221e-02 2.099613398313522339e-01 -2.390010505914688110e-01 1.037316694855690002e-01 2.914469540119171143e-01 2.311642169952392578e-01 2.482388913631439209e-01 -8.651663362979888916e-02 -1.522021889686584473e-01
7.908865064382553101e-02 -3.079898655414581299e-01 -1.158634871244430542e-01 4.296700656414031982e-02 1.517483890056610107e-01 2.463829368352890015e-01 3.040447831153869629e-01 -1.628853529691696167e-01 2.121083587408065796e-01 1.200375854969024658e-01 2.101952582597732544e-01 1.528792083263397217e-01 -3.034511022269725800e-02 6.915368139743804932e-02 1.994449794292449951e-01 2.679853737354278564e-01 -7.401017844676971436e-02 1.131347864866256714e-01 -1.779939830303192139e-01 1.586014628410339355e-01 2.521055638790130615e-01 -8.363507688045501709e-02 2.405742555856704712e-01 1.584662497043609619e-01 1.129623726010322571e-01 -2.803772985935211182e-01 1.166142150759696960e-01 8.614028990268707275e-02 1.817207187414169312e-01 -9.680587053298950195e-02 -1.926601380109786987e-01 -1.269000619649887085e-01
6.814971566200256348e-02 -2.061878889799118042e-01 -3.120794892311096191e-01 7.569050788879394531e-02 1.486963778734207153e-01 1.918394118547439575e-01 1.959201991558074951e-01 2.465048581361770630e-01 2.899475209414958954e-02 -4.364874958992004395e-01 1.436381340026855469e-01 1.252108216285705566e-01 -1.139449551701545715e-01 2.198325097560882568e-01 1.744540184736251831e-01 1.663744896650314331e-01 -1.368866264820098877e-01 1.100040301680564880e-01 1.401298940181732178e-01 1.981584876775741577e-01 5.826095864176750183e-02 1.259746216237545013e-02 -8.761578798294067383e-02 2.269439548254013062e-01 -8.152895420789718628e-02 -1.224027425050735474e-01 -1.724631637334823608e-01 3.996345400810241699e-02 -1.151530910283327103e-02 -3.224110901355743408e-01 -1.334024518728256226e-01 -1.312936991453170776e-01
2.941565215587615967e-02 1.784843951463699341e-01 9.391151368618011475e-02 -6.218139454722404480e-02 1.543818861246109009e-01 2.790945470333099365e-01 1.389568150043487549e-01 4.231562092900276184e-02 -1.012037917971611023e-01 -2.283875346183776855e-01 3.240038752555847168e-01 1.918295025825500488e-01 -1.338003277778625488e-01 3.556871712207794189e-01 7.455637305974960327e-02 3.514069616794586182e-01 2.162992060184478760e-01 -9.387056529521942139e-02 -3.277943730354309082e-01 1.769726872444152832e-01 5.237261578440666199e-02 9.038801491260528564e-02 3.977370634675025940e-02 1.874597072601318359e-01 3.114330209791660309e-02 -2.263505458831787109e-01 4.833117127418518066e-02 -1.586778461933135986e-02 -6.557053327560424805e-02 -1.271336376667022705e-01 -3.372341394424438477e-02 1.890238225460052490e-01
7.783150766044855118e-03 -2.628516554832458496e-01 1.581252366304397583e-01 1.145969778299331665e-01 8.317752927541732788e-02 -2.528438344597816467e-02 -6.406073924154043198e-03 -1.271822899580001831e-01 -3.813717886805534363e-02 -4.595712944865226746e-02 2.234756052494049072e-01 1.439806520938873291e-01 -2.379512488842010498e-01 1.526001561433076859e-02 2.630338445305824280e-02 1.817955523729324341e-01 -3.021030128002166748e-01 8.202065527439117432e-02 -2.737725079059600830e-01 3.316133916378021240e-01 -3.460085019469261169e-02 2.257444560527801514e-01 7.797346264123916626e-02 7.162000983953475952e-02 7.799156475812196732e-03 -1.627288013696670532e-02 2.255144417285919189e-01 4.729610979557037354e-01 -1.733207702636718750e-01 -6.100539863109588623e-02 -2.171348482370376587e-01 -4.518475756049156189e-02
2.155608534812927246e-01 -3.140470683574676514e-01 -3.586425259709358215e-02 6.484618037939071655e-02 4.928696434944868088e-04 1.150254085659980774e-01 2.177675999701023102e-02 3.304485678672790527e-01 3.976121172308921814e-02 -1.178234741091728210e-01 9.661521017551422119e-02 9.275035001337528229e-03 1.987223029136657715e-01 1.952701061964035034e-01 2.590486407279968262e-02 -5.063962563872337341e-02 2.095856964588165283e-01 -1.417630352079868317e-03 -4.940663576126098633e-01 3.215172886848449707e-01 -2.024282217025756836e-01 1.594853550195693970e-01 1.511667966842651367e-01 4.623084515333175659e-02 1.035453900694847107e-01 -1.466143131256103516e-01 4.203694686293601990e-02 1.885667145252227783e-01 2.006605118513107300e-01 -1.154371052980422974e-01 -9.242207556962966919e-02 -7.934901863336563110e-02
1.673778146505355835e-01 -4.307894781231880188e-02 5.692335963249206543e-02 -2.273438870906829834e-01 5.834079906344413757e-02 2.744361460208892822e-01 1.919861733913421631e-01 1.694858223199844360e-01 -5.717216804623603821e-02 -1.095924228429794312e-01 1.164930313825607300e-01 -7.102120667695999146e-02 -2.037133872509002686e-01 6.852243095636367798e-02 -6.226103752851486206e-02 2.721898257732391357e-02 -3.963928669691085815e-02 3.447282016277313232e-01 6.601619720458984375e-02 3.103500008583068848e-01 -1.867194324731826782e-01 4.847655594348907471e-01 1.579345948994159698e-02 8.704461157321929932e-02 -2.109763622283935547e-01 -8.769949898123741150e-03 -1.761418431997299194e-01 2.952917516231536865e-01 -2.452229335904121399e-02 -4.893516004085540771e-02 -1.442901194095611572e-01 2.821537479758262634e-02
1.126969978213310242e-01 5.094074085354804993e-02 -3.001799285411834717e-01 -1.880838721990585327e-02 1.393050998449325562e-01 1.475681662559509277e-01 -7.198172807693481445e-02 2.351717501878738403e-01 7.727327197790145874e-02 -3.977224230766296387e-01 9.982292354106903076e-02 -4.785152524709701538e-02 8.042898774147033691e-02 1.828933879733085632e-02 2.504959106445312500e-01 3.736442029476165771e-01 -2.164676785469055176e-01 1.293309871107339859e-02 4.561602324247360229e-02 1.513725817203521729e-01 1.738220006227493286e-01 5.439218506217002869e-02 -4.662877321243286133e-02 3.045118749141693115e-01 1.428212076425552368e-01 -2.005177289247512817e-01 -6.745631992816925049e-02 1.724089682102203369e-01 1.145177707076072693e-01 -1.845303475856781006e-01 -2.525669336318969727e-01 3.274644538760185242e-02
-1.362681835889816284e-01 -6.565944850444793701e-02 -8.295268565416336060e-02 -5.161306634545326233e-02 7.897739857435226440e-02 4.840119183063507080e-01 2.325731366872787476e-01 1.030820310115814209e-01 -1.389210969209671021e-01 -2.075060606002807617e-01 5.572362616658210754e-02 -3.961909562349319458e-02 2.485208585858345032e-02 5.889346823096275330e-03 3.567672371864318848e-01 1.138082593679428101e-01 2.333331704139709473e-01 2.055124193429946899e-01 -1.149524077773094177e-01 4.215956330299377441e-01 3.811256214976310730e-02 -6.808343529701232910e-02 1.832539588212966919e-01 1.038621142506599426e-01 2.271428108215332031e-01 -9.558753110468387604e-03 6.689633429050445557e-02 2.587729878723621368e-02 4.600722342729568481e-02 -4.022312164306640625e-02 -2.269819527864456177e-01 6.522620469331741333e-02
-1.959126293659210205e-01 7.324439287185668945e-02 -5.914563685655593872e-02 -9.601801633834838867e-02 4.309639707207679749e-02 -6.372497975826263428e-02 1.736588329076766968e-01 3.545753955841064453e-01 -2.416246235370635986e-01 1.714883185923099518e-02 2.212613821029663086e-01 1.764912456274032593e-01 -5.381694436073303223e-02 2.191151976585388184e-01 -1.432433277368545532e-01 1.044036298990249634e-01 3.006627969443798065e-02 1.187541037797927856e-01 -1.259307116270065308e-01 3.765322566032409668e-01 -2.169841229915618896e-01 5.523702129721641541e-02 -1.650353707373142242e-02 2.499874830245971680e-01 4.128225147724151611e-03 -2.639065384864807129e-01 1.957948654890060425e-01 7.025261968374252319e-02 1.116364374756813049e-01 -2.001499682664871216e-01 -3.152904212474822998e-01 1.011007875204086304e-01
-6.153137236833572388e-02 2.293787300586700439e-01 3.545881947502493858e-03 3.532483428716659546e-02 6.385540962219238281e-02 2.145509421825408936e-01 1.139037162065505981e-01 2.583896219730377197e-01 -2.619838714599609375e-01 -8.740437030792236328e-02 5.384081974625587463e-02 -9.643278270959854126e-02 -2.721435390412807465e-02 3.742056339979171753e-02 1.414996087551116943e-01 4.419731795787811279e-01 6.542752683162689209e-02 2.352117598056793213e-01 -1.311372779309749603e-02 3.072652816772460938e-01 -1.444882303476333618e-01 3.323217928409576416e-01 2.067313045263290405e-01 -7.655169069766998291e-02 -9.425926953554153442e-02 -2.165174931287765503e-01 -2.457236871123313904e-03 1.085081920027732849e-01 -1.096640825271606445e-01 -6.055162288248538971e-03 -2.868447899818420410e-01 -1.025864109396934509e-01
1.419759728014469147e-02 -8.391875773668289185e-02 -7.977022975683212280e-02 -1.119111254811286926e-01 2.877201735973358154e-01 1.976739466190338135e-01 2.127523720264434814e-01 -1.177012324333190918e-01 2.561495304107666016e-01 4.263703711330890656e-03 2.613752484321594238e-01 5.086628347635269165e-02 5.093596503138542175e-02 -7.460497319698333740e-02 1.837093941867351532e-02 3.049919605255126953e-01 7.188434246927499771e-03 2.063926905393600464e-01 -1.331045627593994141e-01 2.645293474197387695e-01 -1.862962497398257256e-03 -3.967160731554031372e-02 1.322004050016403198e-01 1.023199632763862610e-01 6.193397566676139832e-02 -5.321713685989379883e-01 2.054467946290969849e-01 5.549866706132888794e-02 1.329687684774398804e-01 -8.685617148876190186e-02 -1.860224902629852295e-01 5.305689573287963867e-02
-1.286401748657226562e-01 -1.242944747209548950e-01 -1.462299674749374390e-01 -2.422054558992385864e-01 1.324646174907684326e-01 1.017906367778778076e-01 1.999275982379913330e-01 7.372198998928070068e-02 -7.077005505561828613e-02 -7.325074076652526855e-02 1.827128529548645020e-01 1.713288724422454834e-01 -2.149815559387207031e-01 1.800904870033264160e-01 8.426614850759506226e-02 2.965833246707916260e-01 -9.496688842773437500e-02 -1.098954677581787109e-01 -1.156270503997802734e-01 1.446064114570617676e-01 7.004721462726593018e-02 -1.570153832435607910e-01 -2.047442942857742310e-01 5.261027216911315918e-01 1.660368442535400391e-01 -1.282921135425567627e-01 -9.452839195728302002e-02 1.363757997751235962e-01 -1.960785388946533203e-01 -8.777111768722534180e-02 7.372966408729553223e-02 -2.025567889213562012e-01
4.605920240283012390e-02 -7.023863494396209717e-02 2.840913459658622742e-02 1.044955998659133911e-01 4.584283381700515747e-02 4.319833517074584961e-01 3.038719296455383301e-01 -6.963617354631423950e-02 1.749376952648162842e-01 1.729216724634170532e-01 1.598894745111465454e-01 3.220990598201751709e-01 1.953520253300666809e-02 1.176334992051124573e-01 3.131158351898193359e-01 2.041909098625183105e-01 -4.499172419309616089e-02 1.699485927820205688e-01 5.419964902102947235e-03 2.514843940734863281e-01 -1.080013141036033630e-01 -8.702543377876281738e-02 -3.491769731044769287e-02 8.010372519493103027e-02 -1.572691202163696289e-01 -1.113920062780380249e-01 5.434162169694900513e-02 3.389694988727569580e-01 -7.163096219301223755e-02 -1.040153801441192627e-01 -2.357133924961090088e-01 -6.314879655838012695e-02
-2.895929813385009766e-01 -2.164147235453128815e-02 1.387875527143478394e-01 1.235120221972465515e-01 4.293081583455204964e-04 1.169050261378288269e-01 2.300300300121307373e-01 1.431134790182113647e-01 -5.048019811511039734e-02 -1.011817529797554016e-01 1.002643071115016937e-02 1.988776922225952148e-01 -2.571157217025756836e-01 1.796616166830062866e-01 -4.504576791077852249e-03 -9.913054108619689941e-02 -4.286848008632659912e-02 1.713955849409103394e-01 -1.848448216915130615e-01 2.868366241455078125e-01 -1.157174929976463318e-01 6.294848769903182983e-02 4.377836734056472778e-02 4.883506596088409424e-01 2.631525397300720215e-01 -9.056603908538818359e-02 -3.033159114420413971e-02 5.736124143004417419e-02 -5.671712756156921387e-02 -5.759769678115844727e-02 -2.764657735824584961e-01 2.517400979995727539e-01
2.341113984584808350e-01 -1.455156952142715454e-01 -1.111924499273300171e-01 1.688472111709415913e-03 -6.602485477924346924e-02 4.613956063985824585e-02 9.233256429433822632e-02 1.882170587778091431e-01 9.214358031749725342e-02 2.313794102519750595e-03 -1.269008498638868332e-02 2.760145068168640137e-01 5.434767901897430420e-02 1.753654032945632935e-01 1.382631808519363403e-01 3.171167969703674316e-01 -6.646957248449325562e-02 3.430773913860321045e-01 -2.460247576236724854e-01 2.292454093694686890e-01 2.577073685824871063e-02 -1.363381892442703247e-01 3.181342482566833496e-01 2.393538802862167358e-01 1.007394939661026001e-01 -2.121797800064086914e-01 3.328854963183403015e-02 -6.367468088865280151e-02 1.368633210659027100e-01 1.771704405546188354e-01 -2.699569463729858398e-01 1.634048074483871460e-01
-1.691168919205665588e-02 -1.149441227316856384e-01 -1.221523657441139221e-01 -7.984612137079238892e-03 2.855763956904411316e-02 -5.745036154985427856e-02 -1.056376323103904724e-01 1.810285001993179321e-01 -2.194442003965377808e-01 -1.267988085746765137e-01 1.292103677988052368e-01 -2.761012874543666840e-02 -7.959927618503570557e-02 2.301649153232574463e-01 -2.506834920495748520e-03 2.648337781429290771e-01 -2.019883692264556885e-01 2.191452234983444214e-01 -1.751687228679656982e-01 4.231116771697998047e-01 1.885393708944320679e-01 -1.221381276845932007e-01 1.669047027826309204e-01 -1.321761012077331543e-01 8.575030416250228882e-02 -1.221578940749168396e-01 1.733078211545944214e-01 1.695033013820648193e-01 1.810725033283233643e-01 8.911515027284622192e-02 -3.398276269435882568e-01 -2.841576933860778809e-01
-3.273887932300567627e-02 -2.111647874116897583e-01 -1.154023557901382446e-01 -7.962112128734588623e-02 -1.987868398427963257e-01 1.734577417373657227e-01 2.080439180135726929e-01 -4.787924233824014664e-03 1.903795748949050903e-01 -1.926142163574695587e-02 -6.320486962795257568e-02 -2.030565589666366577e-01 7.576622813940048218e-02 -5.131161957979202271e-02 1.118630766868591309e-01 2.106222808361053467e-01 -9.644906222820281982e-02 3.458818197250366211e-01 -3.582821488380432129e-01 4.425916373729705811e-01 -7.735991477966308594e-02 1.672930866479873657e-01 1.360290050506591797e-01 2.398020587861537933e-02 -3.921132162213325500e-02 1.120602339506149292e-02 -7.083360105752944946e-02 1.825000047683715820e-01 -3.705877065658569336e-02 -1.832988262176513672e-01 -3.024787008762359619e-01 -4.458974674344062805e-02
-9.109182655811309814e-02 -2.494172304868698120e-01 1.096417382359504700e-01 -3.606799617409706116e-02 9.944338351488113403e-02 -9.801050648093223572e-03 -1.099751144647598267e-01 -1.758097298443317413e-02 4.612350312527269125e-04 3.829998150467872620e-02 3.604806959629058838e-02 2.396565973758697510e-01 -1.750530153512954712e-01 5.222162604331970215e-02 -3.772554919123649597e-03 2.111326605081558228e-01 -2.378596216440200806e-01 5.119805410504341125e-02 -1.779213547706604004e-01 4.577230811119079590e-01 -4.843410570174455643e-03 9.073785692453384399e-02 -1.064736172556877136e-01 4.430796951055526733e-02 1.968869417905807495e-01 -7.595732063055038452e-02 2.564885020256042480e-01 4.862414896488189697e-01 -1.077114939689636230e-01 -1.174484044313430786e-01 -2.312496453523635864e-01 -8.985377848148345947e-02
-2.010896950960159302e-01 -2.011599577963352203e-02 6.406104564666748047e-02 -1.321844309568405151e-01 -6.327778846025466919e-02 6.726990640163421631e-02 3.838682472705841064e-01 2.482148073613643646e-02 5.572304874658584595e-02 -2.562492191791534424e-01 -8.653424680233001709e-03 8.371496200561523438e-02 -1.135860458016395569e-01 2.652641236782073975e-01 3.181050345301628113e-02 -1.036623120307922363e-01 -1.076586470007896423e-01 2.228623777627944946e-01 -1.276508569717407227e-01 2.090553343296051025e-01 3.177467035129666328e-03 1.502264291048049927e-01 -2.334932424128055573e-02 3.459642827510833740e-01 3.037452995777130127e-01 -1.655901223421096802e-01 1.266114860773086548e-01 1.130994632840156555e-01 5.445985123515129089e-02 -2.754181325435638428e-01 -2.165068387985229492e-01 2.682054936885833740e-01
-4.167211800813674927e-02 -1.183668524026870728e-01 -8.462100476026535034e-02 -2.312027961015701294e-01 3.950009122490882874e-02 2.542123496532440186e-01 2.497417926788330078e-01 2.153331935405731201e-01 -3.999074548482894897e-02 -3.037381768226623535e-01 3.707916140556335449e-01 2.422395482426509261e-04 -2.491225861012935638e-02 2.186906039714813232e-01 -1.001539304852485657e-01 9.848160296678543091e-02 2.156050652265548706e-01 -2.754360809922218323e-02 -2.198787480592727661e-01 3.172421455383300781e-01 2.470408938825130463e-02 5.145926028490066528e-02 7.047283649444580078e-02 3.316858112812042236e-01 3.865775465965270996e-02 -2.641291124746203423e-03 -1.343197524547576904e-01 -6.083588302135467529e-02 1.424739360809326172e-01 8.494807779788970947e-02 -2.876611948013305664e-01 -3.483852744102478027e-02
6.670843809843063354e-02 7.840223610401153564e-02 -1.073179915547370911e-01 -2.822804749011993408e-01 5.709139164537191391e-03 2.053729891777038574e-01 1.457321792840957642e-01 1.057326346635818481e-01 -8.726590871810913086e-02 -2.276941388845443726e-02 2.502784729003906250e-01 -2.635665833950042725e-01 -2.334089577198028564e-01 6.764167547225952148e-02 1.384412348270416260e-01 3.878630399703979492e-01 2.996277809143066406e-01 1.285993009805679321e-01 -1.729001253843307495e-01 3.592715263366699219e-01 -1.805260628461837769e-01 1.985120624303817749e-01 1.011819392442703247e-01 6.632841378450393677e-02 -1.332403272390365601e-01 -5.567456036806106567e-02 1.380596682429313660e-02 1.284085796214640141e-03 -1.360825002193450928e-01 -1.794686615467071533e-01 -1.731378436088562012e-01 -3.175706043839454651e-02
5.194633826613426208e-02 -2.787412106990814209e-01 -8.806492388248443604e-02 -1.407278329133987427e-01 2.255932092666625977e-01 2.226039022207260132e-01 2.635337412357330322e-01 -1.892393678426742554e-01 1.716609299182891846e-01 1.626004576683044434e-01 1.802206784486770630e-01 1.130048334598541260e-01 -3.792171180248260498e-02 1.491730473935604095e-02 2.441645860671997070e-01 1.108157560229301453e-01 -1.546310335397720337e-01 1.785085648298263550e-01 -2.085443288087844849e-01 1.471734791994094849e-01 2.054044157266616821e-01 -1.118749082088470459e-01 1.410478353500366211e-01 2.843186259269714355e-01 9.243188053369522095e-02 -3.827596008777618408e-01 2.101103067398071289e-01 9.872383624315261841e-02 1.520237028598785400e-01 2.985339052975177765e-02 -4.128788784146308899e-02 2.473818138241767883e-02
-5.201485380530357361e-02 -8.716644346714019775e-02 -8.031443506479263306e-02 -1.845969110727310181e-01 1.940767467021942139e-01 -9.250375628471374512e-02 3.495471179485321045e-01 -1.645813733339309692e-01 1.150386482477188110e-01 5.595877021551132202e-02 2.025308758020401001e-01 1.708763092756271362e-01 1.087300246581435204e-03 5.912157520651817322e-02 2.216338664293289185e-01 2.979156076908111572e-01 2.285550981760025024e-01 -2.784261107444763184e-02 -7.285736501216888428e-02 2.063893377780914307e-01 2.514104172587394714e-02 8.495982736349105835e-02 2.587518692016601562e-01 3.666651248931884766e-01 1.301500201225280762e-02 -3.408033847808837891e-01 1.787942796945571899e-01 1.357496976852416992e-01 7.906656712293624878e-02 7.073739077895879745e-03 -1.233826652169227600e-01 1.652950495481491089e-01
1.243928670883178711e-01 -1.057418361306190491e-01 6.770836189389228821e-03 1.008847951889038086e-01 2.153531648218631744e-02 5.090629681944847107e-02 2.345696538686752319e-01 9.273020923137664795e-02 -5.867305211722850800e-03 -1.719100624322891235e-01 1.760001629590988159e-01 1.622433364391326904e-01 -8.507390320301055908e-02 3.575889766216278076e-01 1.855309903621673584e-01 5.537211298942565918e-01 -2.383197546005249023e-01 1.397122740745544434e-01 -3.470940589904785156e-01 4.832950979471206665e-02 8.196234703063964844e-02 4.727737978100776672e-02 -1.837102323770523071e-01 1.719041317701339722e-01 -3.286819905042648315e-02 7.498461008071899414e-02 1.247792989015579224e-01 -1.042894572019577026e-01 1.536890715360641479e-01 3.502829745411872864e-02 -6.113482266664505005e-02 -1.756736449897289276e-02
1.703186780214309692e-01 -1.222541853785514832e-01 1.433951556682586670e-01 3.761367127299308777e-02 1.536028832197189331e-01 -1.027717068791389465e-01 1.389183551073074341e-01 6.538647413253784180e-02 -1.715297549962997437e-01 1.324220746755599976e-02 2.342156171798706055e-01 2.498035281896591187e-01 -1.835709959268569946e-01 -1.604261100292205811e-01 1.208959519863128662e-01 2.693474292755126953e-01 -2.343984395265579224e-01 -1.455386579036712646e-01 -2.753062248229980469e-01 2.572024762630462646e-01 -4.648202098906040192e-03 3.751937448978424072e-01 9.758597612380981445e-02 -1.118862442672252655e-02 -1.253481060266494751e-01 4.048594832420349121e-02 8.150845766067504883e-02 3.116590082645416260e-01 8.135778456926345825e-02 -1.291073709726333618e-01 -2.105052918195724487e-01 -1.601442843675613403e-01
3.440340980887413025e-02 -3.086716830730438232e-01 9.460017830133438110e-02 8.018978871405124664e-03 4.029630124568939209e-02 -8.415157347917556763e-02 -5.873195081949234009e-02 -1.146711874753236771e-03 1.499480451457202435e-03 -7.946059852838516235e-02 1.667457073926925659e-01 2.070096433162689209e-01 -1.361021548509597778e-01 1.111715100705623627e-02 5.596507713198661804e-02 2.139196991920471191e-01 -2.671765983104705811e-01 -5.214489996433258057e-02 -3.183475136756896973e-01 3.540716469287872314e-01 1.636258810758590698e-01 1.191461235284805298e-01 2.907950989902019501e-02 1.800180645659565926e-03 -1.235800459980964661e-01 -1.028880402445793152e-01 1.763347834348678589e-01 4.695334732532501221e-01 -7.030858844518661499e-02 1.386207621544599533e-02 -3.352926075458526611e-01 -1.585762389004230499e-02
-2.491953782737255096e-02 -2.293419986963272095e-01 9.564632177352905273e-02 4.292472824454307556e-02 1.869219988584518433e-01 -1.494129002094268799e-01 -4.715733975172042847e-02 -1.178243476897478104e-02 -1.222375035285949707e-01 -5.091502144932746887e-02 1.141360104084014893e-01 1.459908187389373779e-01 -1.432817280292510986e-01 1.356695145368576050e-01 -4.954959824681282043e-02 1.895694881677627563e-01 -2.453848719596862793e-01 9.376000612974166870e-02 -2.738274335861206055e-01 3.492594957351684570e-01 4.089039564132690430e-02 1.609905362129211426e-01 -1.474844068288803101e-01 4.730784893035888672e-02 9.233131073415279388e-03 -1.900991499423980713e-01 2.409535944461822510e-01 4.528668820858001709e-01 -2.333210855722427368e-01 -7.680983096361160278e-02 -2.461547404527664185e-01 -9.546103328466415405e-02
-7.702922448515892029e-03 -8.333627879619598389e-02 2.139297723770141602e-01 8.072500675916671753e-02 2.548206448554992676e-01 9.053258597850799561e-02 2.504009604454040527e-01 5.870941281318664551e-02 -2.062073647975921631e-01 -2.771168053150177002e-01 2.513312697410583496e-01 1.687096059322357178e-01 -1.295877695083618164e-01 3.612722828984260559e-02 -9.194795042276382446e-02 4.392131567001342773e-01 -5.281293392181396484e-02 3.119707703590393066e-01 -1.858925670385360718e-01 2.164323627948760986e-01 -1.463305056095123291e-01 1.216204762458801270e-01 8.828393369913101196e-02 4.620685428380966187e-02 -9.712169319391250610e-02 1.523612886667251587e-01 -8.729294687509536743e-02 2.550370991230010986e-01 6.131654605269432068e-02 1.740658730268478394e-01 -1.595152728259563446e-02 -6.131128221750259399e-02
-1.139877066016197205e-01 8.320741355419158936e-02 -7.633213698863983154e-02 -6.171317026019096375e-02 2.475528791546821594e-02 -6.208580359816551208e-02 1.497634351253509521e-01 3.041992783546447754e-01 6.530261039733886719e-02 -1.681956648826599121e-01 3.439164757728576660e-01 3.475661873817443848e-01 -1.150602549314498901e-01 4.363512620329856873e-02 -3.811757639050483704e-02 1.030114740133285522e-01 -8.725349791347980499e-03 8.718181401491165161e-02 -3.000515997409820557e-01 2.960512340068817139e-01 -8.711624890565872192e-02 -6.446554511785507202e-02 -4.236999899148941040e-03 3.701021969318389893e-01 -4.206498619168996811e-03 -3.471215069293975830e-01 1.543941795825958252e-01 9.075563400983810425e-02 -8.332625776529312134e-02 -2.085931599140167236e-01 -1.102283671498298645e-01 5.375489220023155212e-02
1.602454632520675659e-01 -2.454460263252258301e-01 7.746457308530807495e-02 7.756625115871429443e-02 5.710591748356819153e-02 -3.288111463189125061e-02 1.793636083602905273e-01 9.577850252389907837e-02 -1.160568594932556152e-01 1.492112129926681519e-01 -1.446492671966552734e-01 -8.071550726890563965e-02 -1.113707348704338074e-01 2.491161078214645386e-01 4.263547062873840332e-02 1.862416118383407593e-01 -1.402353346347808838e-01 -1.111260801553726196e-01 -3.072973191738128662e-01 3.003068566322326660e-01 -8.963615447282791138e-02 2.637643814086914062e-01 -3.969911485910415649e-02 1.519656479358673096e-01 -4.449710559129016474e-06 -2.982376143336296082e-02 4.141179621219635010e-01 4.027252495288848877e-01 8.025715127587318420e-03 3.834624588489532471e-02 -1.261181384325027466e-01 1.063843443989753723e-01
-1.233780309557914734e-01 -7.724934071302413940e-02 1.971316337585449219e-02 -1.722359061241149902e-01 9.226164221763610840e-02 7.403118908405303955e-02 2.410422712564468384e-01 2.663726806640625000e-01 1.418171823024749756e-01 2.876582741737365723e-02 7.072138786315917969e-02 3.120940625667572021e-01 -1.175613477826118469e-01 1.294043362140655518e-01 1.035395488142967224e-01 -9.414120018482208252e-02 -6.198152527213096619e-02 -9.370078332722187042e-03 -1.204223707318305969e-01 3.505447506904602051e-01 -2.413966134190559387e-02 2.122818976640701294e-01 -2.246888354420661926e-02 3.949204385280609131e-01 3.585407435894012451e-01 -1.976715177297592163e-01 1.514175683259963989e-01 1.304958909749984741e-01 -7.467870414257049561e-02 -1.814666539430618286e-01 -1.787328273057937622e-01 1.037045493721961975e-01
1.564668267965316772e-01 2.424514666199684143e-02 3.657969534397125244e-01 -8.570429682731628418e-02 1.049851719290018082e-02 2.604876160621643066e-01 2.200828343629837036e-01 3.494649380445480347e-02 1.578916609287261963e-01 -4.086951538920402527e-02 6.323182582855224609e-02 6.205433607101440430e-02 1.284206807613372803e-01 1.094505488872528076e-01 3.650124669075012207e-01 9.392758458852767944e-02 -5.354968458414077759e-02 1.060784831643104553e-01 -1.715273559093475342e-01 3.715263009071350098e-01 -6.818606704473495483e-02 2.282358258962631226e-01 -1.694396287202835083e-01 9.757044166326522827e-02 -8.911080658435821533e-02 -3.795712441205978394e-02 -1.435308009386062622e-01 2.694151699542999268e-01 2.454774677753448486e-01 1.702532619237899780e-01 -2.000000476837158203e-01 -5.312529951333999634e-02
6.222134456038475037e-02 -2.037666440010070801e-01 -1.572169363498687744e-02 3.973821923136711121e-02 -9.651392698287963867e-02 -6.748916953802108765e-02 2.322954684495925903e-01 5.019673705101013184e-02 2.643615007400512695e-01 1.635372191667556763e-01 7.114850729703903198e-02 2.090725302696228027e-01 -8.631289005279541016e-02 3.505245447158813477e-01 3.018611669540405273e-01 3.610507845878601074e-01 -2.305218204855918884e-02 1.856115087866783142e-02 -1.756056845188140869e-01 2.166366577148437500e-01 1.887940317392349243e-01 -2.156657874584197998e-01 -1.998938620090484619e-03 2.373186349868774414e-01 4.617027007043361664e-03 -1.641585230827331543e-01 9.434961527585983276e-02 -5.502471327781677246e-02 2.516957223415374756e-01 -7.412061840295791626e-02 -2.402093261480331421e-01 -5.160472169518470764e-02
-2.015728652477264404e-01 -2.441034466028213501e-01 7.164901588112115860e-03 4.133028909564018250e-02 5.530045926570892334e-02 2.891049683094024658e-01 2.344375550746917725e-01 -1.617054939270019531e-01 1.633195132017135620e-01 -1.603245176374912262e-02 1.844404032453894615e-04 8.071591705083847046e-02 -2.675199136137962341e-02 -6.783907115459442139e-02 1.905689835548400879e-01 1.332745850086212158e-01 1.905859857797622681e-01 1.883499920368194580e-01 -1.267385780811309814e-01 2.488103061914443970e-01 1.592490375041961670e-01 -1.692374497652053833e-01 1.938860714435577393e-01 2.021308094263076782e-01 9.690625965595245361e-02 -4.784324765205383301e-01 8.356877416372299194e-02 2.712391614913940430e-01 1.383219808340072632e-01 7.481456734240055084e-03 -1.108897030353546143e-01 6.988984346389770508e-02
-2.887170612812042236e-01 -1.894943714141845703e-01 -2.906660549342632294e-02 -2.228884547948837280e-01 2.005313150584697723e-02 9.925726801156997681e-02 3.410948812961578369e-01 -1.206835149787366390e-03 -2.119012176990509033e-01 -2.266327738761901855e-01 8.255024999380111694e-02 -5.505684018135070801e-02 1.732202321290969849e-01 1.103878393769264221e-01 1.903766244649887085e-01 -3.560603410005569458e-02 1.169112250208854675e-01 5.719938874244689941e-02 -3.079310357570648193e-01 4.149700999259948730e-01 2.025731839239597321e-02 -8.395908027887344360e-02 1.220527067780494690e-01 3.365680277347564697e-01 1.522731781005859375e-01 -1.055487170815467834e-01 1.861708164215087891e-01 -1.145617589354515076e-01 -8.500164747238159180e-02 8.443767577409744263e-02 -4.131607711315155029e-02 5.194730591028928757e-03
1.380697488784790039e-01 -7.600802183151245117e-02 2.012451589107513428e-01 -1.204111278057098389e-01 -1.591835170984268188e-01 -4.553647711873054504e-02 2.806665189564228058e-02 3.089564293622970581e-02 -2.204257398843765259e-01 -1.467977464199066162e-01 3.213909268379211426e-01 -2.470400184392929077e-02 -3.132738918066024780e-02 8.380459994077682495e-02 3.011354207992553711e-01 1.540527343750000000e-01 -1.079516718164086342e-03 9.773052483797073364e-02 3.248835727572441101e-02 3.281963169574737549e-01 -2.280507087707519531e-01 -1.881138682365417480e-01 -8.445150405168533325e-02 2.008280307054519653e-01 3.696596249938011169e-02 -4.882120490074157715e-01 1.250622123479843140e-01 2.268823087215423584e-01 -2.298905141651630402e-02 -1.124955192208290100e-01 1.198693513870239258e-01 -8.356136083602905273e-02
-1.109946221113204956e-01 -3.567421734333038330e-01 7.304731756448745728e-02 5.079224705696105957e-02 1.033983677625656128e-01 3.068802952766418457e-01 1.549423635005950928e-01 -1.332246791571378708e-02 -2.833467423915863037e-01 1.368756294250488281e-01 -1.717067062854766846e-01 3.630639240145683289e-02 1.057455502450466156e-02 -5.669263005256652832e-02 2.216405719518661499e-01 2.657485902309417725e-01 -4.610033333301544189e-02 1.481213420629501343e-01 -1.185056753456592560e-02 3.605983853340148926e-01 -2.127641290426254272e-01 -3.471358865499496460e-02 -1.138159856200218201e-01 2.985878288745880127e-01 1.304949983023107052e-03 4.968032240867614746e-02 4.247077181935310364e-02 1.732577979564666748e-01 1.349178552627563477e-01 -8.202843368053436279e-02 -3.251466751098632812e-01 -5.282792821526527405e-02
-2.280513197183609009e-01 -1.876153051853179932e-01 -1.049318164587020874e-01 -8.545350283384323120e-02 -1.421862691640853882e-01 1.431655734777450562e-01 3.012008965015411377e-01 2.603219747543334961e-01 4.869595170021057129e-02 -8.783132582902908325e-02 -1.546275019645690918e-01 -2.780113220214843750e-01 -4.388713836669921875e-02 1.646658927202224731e-01 3.017013669013977051e-01 1.774664521217346191e-01 -3.105473704636096954e-02 1.404728889465332031e-01 -1.471899449825286865e-01 3.877477049827575684e-01 -1.194253638386726379e-01 -1.343220770359039307e-01 1.434361040592193604e-01 -8.031693100929260254e-02 -5.539304763078689575e-02 -1.813547313213348389e-01 1.337201893329620361e-01 6.692460924386978149e-02 4.284495115280151367e-02 -1.267625689506530762e-01 -5.425402894616127014e-02 -3.181622922420501709e-01
-9.453550726175308228e-02 -2.331593446433544159e-02 7.223258167505264282e-02 -7.534749805927276611e-02 3.142155706882476807e-01 -1.862391084432601929e-02 1.792284399271011353e-01 2.261394709348678589e-01 -1.112170964479446411e-01 -9.109351038932800293e-02 2.225974798202514648e-01 2.319372743368148804e-01 -5.848421901464462280e-02 9.982660412788391113e-02 -1.460612844675779343e-02 -1.939650974236428738e-03 7.409828901290893555e-02 1.111327633261680603e-01 -2.722800374031066895e-01 3.932686746120452881e-01 -8.035884797573089600e-02 7.926298677921295166e-02 -9.496961534023284912e-02 4.438482224941253662e-01 2.373354434967041016e-01 -1.930643469095230103e-01 2.220479249954223633e-01 -4.086841829121112823e-03 -1.150413900613784790e-01 -1.051875725388526917e-01 -1.539111286401748657e-01 -5.796623602509498596e-02
-1.303612440824508667e-01 -1.620334237813949585e-01 -9.590752422809600830e-02 1.967478990554809570e-01 5.230331048369407654e-02 -7.657704502344131470e-02 1.441320776939392090e-01 -2.463935641571879387e-03 -6.227993872016668320e-04 -2.718506157398223877e-01 3.399457633495330811e-01 9.931288659572601318e-02 -1.656093895435333252e-01 2.483246773481369019e-01 3.518368676304817200e-02 2.728048264980316162e-01 5.426213145256042480e-02 9.102812409400939941e-02 -3.736205697059631348e-01 1.003025919198989868e-01 1.940239071846008301e-01 1.777210235595703125e-01 -2.097430378198623657e-01 3.917671144008636475e-01 -2.709623984992504120e-02 8.630897104740142822e-02 2.962568588554859161e-02 8.440636098384857178e-02 1.687978357076644897e-01 -1.010975390672683716e-01 6.262330710887908936e-02 -1.702179461717605591e-01
-3.115558028221130371e-01 6.408549845218658447e-02 -1.595666259527206421e-01 -1.561572402715682983e-01 8.231364190578460693e-02 1.240031234920024872e-02 2.245954573154449463e-01 2.925116121768951416e-01 8.785855956375598907e-03 -1.076820492744445801e-01 2.253548204898834229e-01 2.319266349077224731e-01 -3.563816472887992859e-02 1.250535994768142700e-01 8.044173568487167358e-02 1.111516356468200684e-01 6.962089985609054565e-02 1.223240569233894348e-01 -3.493683040142059326e-01 3.533748388290405273e-01 -4.755563288927078247e-02 1.199309006333351135e-01 -3.933561965823173523e-02 3.558700084686279297e-01 1.537656635046005249e-01 -8.878721296787261963e-02 6.618074327707290649e-02 9.167951345443725586e-02 -9.253241121768951416e-02 -1.994014531373977661e-01 -2.090927660465240479e-01 7.829228043556213379e-02
1.430901139974594116e-01 -3.559441566467285156e-01 -3.011910431087017059e-02 1.141447350382804871e-01 -1.122528985142707825e-01 3.332252055406570435e-02 1.325657814741134644e-01 1.098460257053375244e-01 -9.546111524105072021e-02 -1.884349584579467773e-01 3.042540699243545532e-02 -3.489643335342407227e-02 -1.133491173386573792e-01 -1.528824865818023682e-01 2.499509155750274658e-01 1.045347470790147781e-02 2.202923148870468140e-01 -1.162263751029968262e-01 -3.029748797416687012e-01 3.092443943023681641e-01 -2.759114801883697510e-01 4.195716977119445801e-02 7.944068312644958496e-02 2.981420159339904785e-01 -1.463225036859512329e-01 -1.823422759771347046e-01 2.491095848381519318e-02 8.022097498178482056e-02 6.274962425231933594e-02 -7.733863592147827148e-02 -2.127885669469833374e-01 -3.324293494224548340e-01
-1.454709330573678017e-03 -8.255735784769058228e-02 2.591798901557922363e-01 -2.573547661304473877e-01 8.178267627954483032e-03 1.350526809692382812e-01 3.082841634750366211e-01 -1.181419193744659424e-02 -1.394372284412384033e-01 7.614102959632873535e-02 1.590160429477691650e-01 -1.517878752201795578e-02 8.577781170606613159e-02 2.464040368795394897e-02 3.879079818725585938e-01 1.605148166418075562e-01 1.545595526695251465e-01 1.058290377259254456e-01 -2.394470274448394775e-01 3.390712440013885498e-01 6.033870950341224670e-02 8.260583132505416870e-02 -1.250601857900619507e-01 -3.926342353224754333e-02 -1.127035543322563171e-01 9.509268216788768768e-03 -2.733899056911468506e-01 1.489585191011428833e-01 2.047844231128692627e-01 5.045531690120697021e-02 -3.027825355529785156e-01 -1.743874102830886841e-01
5.709295347332954407e-02 -3.177788555622100830e-01 1.921709775924682617e-01 1.298407018184661865e-01 1.151726841926574707e-01 1.029865443706512451e-01 -9.584587998688220978e-03 6.885131448507308960e-02 -1.613419651985168457e-01 -1.820082068443298340e-01 2.884873449802398682e-01 2.577532529830932617e-01 -1.475769728422164917e-01 -1.808076202869415283e-01 1.233140975236892700e-01 2.281266450881958008e-01 -1.845330744981765747e-01 7.338062673807144165e-02 -2.865576446056365967e-01 1.933080106973648071e-01 6.220010668039321899e-02 1.696660369634628296e-01 2.439549565315246582e-01 -9.455261379480361938e-02 -6.402520835399627686e-02 -4.569198191165924072e-02 1.499833017587661743e-01 4.192220866680145264e-01 -5.485754087567329407e-02 -1.335131749510765076e-02 -1.224371269345283508e-01 -9.446549229323863983e-03
-1.173750162124633789e-01 9.886303544044494629e-02 2.876401245594024658e-01 -2.554745376110076904e-01 2.036972939968109131e-01 1.443538814783096313e-01 1.392211318016052246e-01 7.933019101619720459e-02 -2.831887602806091309e-01 3.538396209478378296e-02 6.534515321254730225e-02 6.207711994647979736e-02 -3.354792892932891846e-01 2.092714011669158936e-01 2.069349735975265503e-01 2.356624007225036621e-01 -8.799787610769271851e-02 -2.099044770002365112e-01 8.625693619251251221e-02 7.577800005674362183e-02 -3.883907943964004517e-02 8.314182609319686890e-02 -8.972880989313125610e-02 1.422448307275772095e-01 8.251480758190155029e-02 -2.042316049337387085e-01 1.864309236407279968e-02 2.799406349658966064e-01 5.333421006798744202e-02 -1.676037162542343140e-01 -2.462075203657150269e-01 -2.751151025295257568e-01
-1.847515404224395752e-01 3.228064626455307007e-02 -1.584580838680267334e-01 -7.131016254425048828e-02 -1.446782350540161133e-01 1.720660030841827393e-01 1.202038004994392395e-01 2.455555796623229980e-01 2.621098794043064117e-02 -1.133796572685241699e-01 2.351896315813064575e-01 2.133928239345550537e-02 -7.301845401525497437e-02 7.712265849113464355e-02 2.835656404495239258e-01 2.176619321107864380e-01 2.192193120718002319e-01 1.808444112539291382e-01 -2.025759071111679077e-01 4.920970499515533447e-01 -1.384723037481307983e-01 -1.108763739466667175e-01 2.236711829900741577e-01 8.556948602199554443e-02 1.550542116165161133e-01 -2.609886825084686279e-01 -7.338005304336547852e-02 -8.739750087261199951e-02 1.460580825805664062e-01 -1.041308566927909851e-01 -1.016883626580238342e-01 2.223525568842887878e-02
-1.126471348106861115e-02 -2.133268117904663086e-01 7.619740068912506104e-02 8.298182860016822815e-03 -1.401263028383255005e-01 3.719218075275421143e-01 9.074790775775909424e-02 4.777132719755172729e-02 -1.428545117378234863e-01 -6.228727288544178009e-03 1.588552445173263550e-01 -2.176609188318252563e-01 3.888011723756790161e-02 9.864495135843753815e-03 3.365542292594909668e-01 -1.942432485520839691e-02 2.076284028589725494e-02 2.580476403236389160e-01 -3.059040307998657227e-01 5.041042566299438477e-01 -1.493478715419769287e-01 2.713637426495552063e-02 -3.262712806463241577e-02 9.217429161071777344e-02 -2.408536970615386963e-01 -5.780576169490814209e-02 -8.295255899429321289e-02 1.307491771876811981e-02 1.078282296657562256e-01 8.527193218469619751e-02 -1.869270354509353638e-01 4.620905220508575439e-02
-4.071980416774749756e-01 -1.838315576314926147e-01 3.036008775234222412e-02 1.527587324380874634e-01 -1.750071719288825989e-02 9.621719270944595337e-02 3.051214516162872314e-01 -6.291554868221282959e-02 1.798687502741813660e-02 -1.568811088800430298e-01 3.314989507198333740e-01 -6.726776715368032455e-03 -1.474810540676116943e-01 1.388559937477111816e-01 -8.569955080747604370e-02 1.311566233634948730e-01 2.080637775361537933e-02 6.765577197074890137e-02 -1.557314544916152954e-01 2.375265210866928101e-01 4.552400857210159302e-02 -1.096923723816871643e-01 -2.001888677477836609e-02 1.558108180761337280e-01 4.702537879347801208e-02 3.197582066059112549e-02 -2.695105373859405518e-01 3.987297415733337402e-03 1.165640354156494141e-01 -4.358069300651550293e-01 -2.531207501888275146e-01 3.365312889218330383e-02
4.568571969866752625e-02 -3.204386830329895020e-01 3.556537926197052002e-01 3.689023666083812714e-03 1.025844067335128784e-01 -1.252245754003524780e-01 2.478643059730529785e-01 1.899915188550949097e-01 -3.700318560004234314e-02 -1.068317070603370667e-01 3.749291971325874329e-02 1.644869446754455566e-01 -2.319795638322830200e-01 -1.221449747681617737e-01 2.175093628466129303e-02 2.748757600784301758e-01 -2.850671112537384033e-01 -1.548549085855484009e-01 -1.927577853202819824e-01 2.158336490392684937e-01 3.971449658274650574e-02 1.982551813125610352e-01 1.757666021585464478e-01 6.464034318923950195e-02 -2.723011747002601624e-02 1.342273652553558350e-01 1.032742299139499664e-02 3.370597958564758301e-01 7.095125038176774979e-03 -5.579840391874313354e-02 -2.379334717988967896e-01 -4.236168041825294495e-02
-1.441464126110076904e-01 -3.213867545127868652e-01 -1.148959472775459290e-01 -9.740851819515228271e-02 2.001650929450988770e-01 2.798822224140167236e-01 3.122024834156036377e-01 -2.228637784719467163e-01 9.690515697002410889e-02 7.513479143381118774e-02 1.781884580850601196e-01 -3.725310787558555603e-02 2.780090272426605225e-02 -1.702133752405643463e-02 1.474871635437011719e-01 2.782078683376312256e-01 -1.022194232791662216e-02 1.284316033124923706e-01 -1.381604522466659546e-01 2.332747727632522583e-01 1.130934283137321472e-01 -4.591523483395576477e-02 9.764989465475082397e-02 2.055428177118301392e-01 -1.033805683255195618e-02 -3.980873227119445801e-01 1.186796426773071289e-01 6.797511875629425049e-02 2.241542637348175049e-01 1.037707328796386719e-01 -1.992169171571731567e-01 6.739201396703720093e-02
4.611214995384216309e-02 2.151356637477874756e-01 2.180439084768295288e-01 9.541817754507064819e-02 1.307531297206878662e-01 9.611642360687255859e-02 6.895828992128372192e-02 6.331069767475128174e-02 -4.176267385482788086e-01 -5.798327177762985229e-02 -1.025154963135719299e-01 -2.956200949847698212e-02 -3.469854295253753662e-01 3.329314291477203369e-02 1.427999585866928101e-01 1.297260075807571411e-01 -1.405774354934692383e-01 6.201350316405296326e-02 -1.761277578771114349e-02 2.842661738395690918e-01 3.692834824323654175e-02 1.727227866649627686e-01 -2.579813636839389801e-02 2.003837376832962036e-01 -8.169419132173061371e-03 -3.042283952236175537e-01 -3.624405264854431152e-01 2.001849561929702759e-01 1.009262129664421082e-01 -1.003512069582939148e-01 -2.104285657405853271e-01 -8.137705177068710327e-02
-4.988504946231842041e-02 -1.598056405782699585e-01 7.243549823760986328e-02 -2.046392410993576050e-01 -2.659858167171478271e-01 3.221758827567100525e-02 1.041828170418739319e-01 -1.198873738758265972e-03 2.839988470077514648e-01 -1.719259917736053467e-01 1.050445362925529480e-01 4.874644801020622253e-02 -2.129606455564498901e-01 1.694864481687545776e-01 1.224837228655815125e-01 4.583619236946105957e-01 -4.643842205405235291e-02 1.988944709300994873e-01 -2.179272174835205078e-01 1.751033514738082886e-01 1.830554455518722534e-01 -1.839366704225540161e-01 7.808360457420349121e-02 2.129670381546020508e-01 -2.601358592510223389e-01 -7.762300968170166016e-02 3.727786988019943237e-02 -1.614577919244766235e-01 1.556552201509475708e-01 -2.068347483873367310e-01 -4.269987717270851135e-02 -1.037197411060333252e-01
-1.112900078296661377e-01 1.221810951828956604e-01 -2.803573608398437500e-01 -1.400072276592254639e-01 1.073363572359085083e-01 1.611601412296295166e-01 1.964964121580123901e-01 3.144687712192535400e-01 -8.850987255573272705e-02 -9.024126455187797546e-03 5.575341731309890747e-02 1.812411285936832428e-02 -4.120281338691711426e-01 8.257545530796051025e-02 2.814038395881652832e-01 2.919275164604187012e-01 -8.398666977882385254e-02 1.457432806491851807e-01 -2.776854932308197021e-01 1.158941686153411865e-01 -9.075558185577392578e-02 1.237345263361930847e-01 1.736642792820930481e-02 2.884266674518585205e-01 5.170377343893051147e-02 -2.231561392545700073e-01 -1.201560944318771362e-01 -2.530845999717712402e-02 3.134993836283683777e-03 5.512728542089462280e-02 1.182757765054702759e-01 1.915173232555389404e-01
-3.790375962853431702e-02 -1.828624159097671509e-01 -1.435368359088897705e-01 -7.537644356489181519e-02 -5.321018397808074951e-02 1.022323742508888245e-01 8.826984465122222900e-02 -2.943598292768001556e-02 1.661857962608337402e-01 -4.826177842915058136e-03 1.857717186212539673e-01 9.053251147270202637e-02 -6.956654042005538940e-02 7.444559037685394287e-02 3.674155473709106445e-01 2.868382930755615234e-01 1.828159689903259277e-01 2.291954159736633301e-01 -1.951716095209121704e-01 1.766490489244461060e-01 8.394881337881088257e-02 -1.056321412324905396e-01 -5.756160989403724670e-02 4.375674426555633545e-01 7.795739918947219849e-02 -1.962585151195526123e-01 1.226404383778572083e-01 -1.452804077416658401e-02 2.368101179599761963e-01 -1.744345724582672119e-01 -3.166152536869049072e-01 6.377817690372467041e-02
-7.494603097438812256e-02 -2.322125136852264404e-01 5.039235204458236694e-02 3.963665664196014404e-02 -1.385146081447601318e-01 2.641908824443817139e-01 1.349298804998397827e-01 9.256239235401153564e-02 -4.978844523429870605e-02 1.106793805956840515e-01 1.043714210391044617e-01 -1.922257989645004272e-01 -5.702662840485572815e-02 -5.460787564516067505e-02 1.484970003366470337e-01 1.831455230712890625e-01 -2.279174327850341797e-02 1.586815863847732544e-01 -3.255285620689392090e-01 5.342057943344116211e-01 -6.705173291265964508e-03 1.546963304281234741e-01 -9.171102941036224365e-02 1.214315146207809448e-01 3.097976371645927429e-02 1.451793760061264038e-01 -1.726483255624771118e-01 1.081411093473434448e-01 6.698403041809797287e-03 1.948318481445312500e-01 -3.038254678249359131e-01 -1.953536868095397949e-01
8.170160464942455292e-03 -2.929870188236236572e-01 -7.178241759538650513e-02 5.330374091863632202e-02 2.606065571308135986e-02 1.067451667040586472e-02 9.316714107990264893e-02 -1.549282819032669067e-01 -6.351551413536071777e-02 -1.256975829601287842e-01 1.954348981380462646e-01 3.705377131700515747e-02 7.873515598475933075e-03 -1.432264596223831177e-01 1.194714009761810303e-01 1.409032642841339111e-01 -9.936289489269256592e-02 -1.968791484832763672e-01 -1.360224932432174683e-02 3.634505867958068848e-01 1.347554177045822144e-01 2.819977104663848877e-01 -7.127159088850021362e-02 2.283501029014587402e-01 -1.263789087533950806e-01 -1.084344387054443359e-01 3.484996408224105835e-02 3.011411726474761963e-01 -1.118338406085968018e-01 -3.745387122035026550e-02 -4.419667124748229980e-01 3.063035607337951660e-01
1.411360353231430054e-01 8.219369500875473022e-02 2.177814096212387085e-01 7.348664104938507080e-02 2.382196784019470215e-01 7.172260433435440063e-02 -2.884558402001857758e-02 -8.578741550445556641e-02 1.358690060442313552e-04 1.556843239814043045e-02 -6.060826778411865234e-02 5.429554358124732971e-02 -1.000532209873199463e-01 1.033545657992362976e-02 2.719363272190093994e-01 2.717247232794761658e-02 -3.276324868202209473e-01 -6.298749893903732300e-02 -2.415942251682281494e-01 4.883167743682861328e-01 -2.318859249353408813e-01 -1.459750533103942871e-01 1.610520854592323303e-02 4.609260335564613342e-02 5.409624055027961731e-02 -4.235185384750366211e-01 -1.209880411624908447e-01 -1.074582561850547791e-01 1.725750863552093506e-01 -1.781680881977081299e-01 -1.936955936253070831e-02 5.259822681546211243e-02
7.503451406955718994e-02 -3.499320745468139648e-01 2.578031085431575775e-02 7.535883039236068726e-02 4.629556834697723389e-02 5.006106942892074585e-02 -1.439464688301086426e-01 7.971350103616714478e-03 -2.488487064838409424e-01 3.591472515836358070e-03 9.011038392782211304e-02 -4.088186472654342651e-02 -2.403765022754669189e-01 9.092745929956436157e-02 -1.949476264417171478e-02 1.599014401435852051e-01 -7.183793187141418457e-02 2.028633654117584229e-01 -1.903861910104751587e-01 3.946901559829711914e-01 2.599404891952872276e-03 9.443623572587966919e-02 -6.539884209632873535e-02 1.652275621891021729e-01 6.830875575542449951e-02 -1.190405637025833130e-01 2.343486100435256958e-01 4.500758051872253418e-01 -1.351606100797653198e-01 1.545116752386093140e-01 -2.765477299690246582e-01 5.123053491115570068e-02
-3.500130772590637207e-01 -1.198082640767097473e-01 -1.130123957991600037e-01 -9.841456264257431030e-02 -2.004690319299697876e-01 8.308000862598419189e-02 1.490786075592041016e-01 2.309527695178985596e-01 -2.905792891979217529e-01 -4.782376438379287720e-02 4.359715059399604797e-02 -1.442543268203735352e-01 -3.009721934795379639e-01 1.147948205471038818e-01 4.852704331278800964e-02 1.976553946733474731e-01 -1.962195932865142822e-01 4.719950258731842041e-02 -1.927050352096557617e-01 1.904551312327384949e-02 1.637225598096847534e-01 -8.064784854650497437e-02 2.845153678208589554e-03 4.544897079467773438e-01 1.170792356133460999e-01 -1.926498711109161377e-01 3.912603855133056641e-02 4.895466566085815430e-02 2.545354664325714111e-01 1.294136792421340942e-01 4.559081420302391052e-02 8.329530805349349976e-02
-7.840083539485931396e-02 6.252922117710113525e-02 5.578694120049476624e-02 -3.123829662799835205e-01 9.035671502351760864e-02 1.671053320169448853e-01 9.727972000837326050e-02 -9.602458775043487549e-02 -2.523902058601379395e-01 -8.008951693773269653e-02 2.454465925693511963e-01 1.120583787560462952e-01 -2.193097919225692749e-01 1.797086000442504883e-01 3.732605576515197754e-01 1.680603325366973877e-01 -2.410647869110107422e-01 -9.885694086551666260e-02 -1.921100914478302002e-01 1.257962882518768311e-01 -1.789047718048095703e-01 2.174091935157775879e-01 -7.449293136596679688e-02 2.034905999898910522e-01 -8.008623868227005005e-02 -2.037488669157028198e-01 -1.626787334680557251e-02 3.147340118885040283e-01 -1.060362532734870911e-01 -3.952552005648612976e-02 1.125819981098175049e-01 1.549910902976989746e-01
-1.049839109182357788e-01 -3.330877125263214111e-01 -1.584136858582496643e-02 -3.414511680603027344e-02 3.077943623065948486e-01 1.189678087830543518e-01 2.870344519615173340e-01 -8.365250378847122192e-02 1.455717533826828003e-01 4.837266169488430023e-03 1.795512586832046509e-01 -9.819687902927398682e-02 -5.999348685145378113e-02 -1.763012409210205078e-01 1.870376020669937134e-01 2.903816998004913330e-01 -4.182671383023262024e-02 2.451829612255096436e-01 -8.545468747615814209e-02 1.593876034021377563e-01 8.174655586481094360e-02 -1.113953366875648499e-01 6.524495035409927368e-02 2.580810487270355225e-01 1.217541694641113281e-01 -4.277831912040710449e-01 2.908258512616157532e-02 1.136946305632591248e-01 2.145088613033294678e-01 -4.644053115043789148e-04 -1.198378205299377441e-01 -6.898982077836990356e-02
-8.470367640256881714e-02 1.480111181735992432e-01 2.560870647430419922e-01 1.219237595796585083e-01 1.079725772142410278e-01 -1.206955127418041229e-02 1.785756461322307587e-02 1.773490756750106812e-01 -1.219885572791099548e-01 -1.483026146888732910e-01 -4.692636802792549133e-02 -1.277317851781845093e-01 -5.764261633157730103e-02 -2.575913071632385254e-02 6.500639021396636963e-02 2.583549022674560547e-01 -1.517419610172510147e-02 4.074033200740814209e-01 -1.523415278643369675e-02 2.961958646774291992e-01 1.373226195573806763e-01 1.615568101406097412e-01 -1.325551271438598633e-01 1.516199409961700439e-01 -2.107583172619342804e-02 -1.084038838744163513e-01 1.997739262878894806e-02 4.239358007907867432e-01 1.137643307447433472e-01 -3.604441881179809570e-01 -2.030434906482696533e-01 2.122050151228904724e-02
2.497924566268920898e-01 -2.060371041297912598e-01 3.352200388908386230e-01 7.524871733039617538e-03 2.281492054462432861e-01 -1.371111273765563965e-01 1.326372325420379639e-01 1.271868497133255005e-01 -1.216146722435951233e-01 -1.431230306625366211e-01 1.080586463212966919e-01 2.381005734205245972e-01 -8.714374154806137085e-02 -1.969860047101974487e-01 -9.082713723182678223e-02 3.351314067840576172e-01 -1.012710556387901306e-01 1.055822009220719337e-03 -2.507696747779846191e-01 3.706964254379272461e-01 -6.379226595163345337e-02 -8.969776332378387451e-03 1.018471941351890564e-01 6.535232812166213989e-02 -1.259450763463973999e-01 1.560169551521539688e-02 -4.559548944234848022e-02 -1.310514006763696671e-02 5.443737655878067017e-02 -1.707436144351959229e-02 -2.374609708786010742e-01 -3.164630532264709473e-01
1.530278027057647705e-01 -2.254815697669982910e-01 8.795554935932159424e-02 2.268579043447971344e-02 7.383281737565994263e-02 1.710916012525558472e-01 8.265397697687149048e-02 -1.165161281824111938e-01 -1.755660027265548706e-01 -4.893255606293678284e-02 9.926856309175491333e-02 -2.168235927820205688e-01 1.061744056642055511e-02 1.611012518405914307e-01 3.717798888683319092e-01 1.961129158735275269e-01 -1.182686537504196167e-01 1.594526916742324829e-01 -2.140865176916122437e-01 2.750293314456939697e-01 -1.282248198986053467e-01 3.125191479921340942e-02 -1.176453568041324615e-02 1.720028370618820190e-01 -1.421139240264892578e-01 3.577241674065589905e-02 -1.104877516627311707e-01 2.943915724754333496e-01 2.002817243337631226e-01 2.565631270408630371e-02 -3.276615738868713379e-01 -3.049843907356262207e-01
-3.890988975763320923e-02 -1.152354106307029724e-01 -1.088983863592147827e-01 -1.106410920619964600e-01 1.648078113794326782e-01 1.162719577550888062e-01 4.161174297332763672e-01 3.275168538093566895e-01 -4.231033846735954285e-02 -3.309281766414642334e-01 3.218177855014801025e-01 4.422231763601303101e-02 1.342325937002897263e-02 1.278045326471328735e-01 -8.992410451173782349e-02 1.341298967599868774e-01 1.607084572315216064e-01 -1.563002318143844604e-01 -2.788443565368652344e-01 3.946577608585357666e-01 9.637735784053802490e-02 -2.731473371386528015e-02 4.988625645637512207e-02 1.760481148958206177e-01 1.769640445709228516e-01 -5.893441662192344666e-02 -2.562103047966957092e-02 -1.237500533461570740e-01 -4.350052773952484131e-02 1.233573816716670990e-02 -1.999772526323795319e-02 -1.003983523696660995e-02
5.806379392743110657e-02 -4.039702713489532471e-01 2.206837087869644165e-01 2.410166896879673004e-03 5.851738899946212769e-02 -9.013247489929199219e-02 1.112319603562355042e-01 3.520721336826682091e-03 1.780188642442226410e-02 -1.803645342588424683e-01 1.937293857336044312e-01 1.592058688402175903e-01 -1.736644655466079712e-01 -1.033429801464080811e-01 9.395688772201538086e-02 2.494346797466278076e-01 -3.232903778553009033e-01 -5.942348018288612366e-02 -3.846123814582824707e-01 2.932390272617340088e-01 4.525912553071975708e-02 2.054537087678909302e-01 2.050777077674865723e-01 -9.851463884115219116e-02 -1.079435576684772968e-03 8.341134339570999146e-02 1.279448270797729492e-01 2.653160989284515381e-01 -3.591553121805191040e-02 -3.260197490453720093e-02 -1.156792715191841125e-01 7.579635083675384521e-02
1.610020846128463745e-01 -4.928631484508514404e-01 2.225703597068786621e-01 -9.007133543491363525e-02 6.139621883630752563e-02 -1.107521653175354004e-01 2.070423364639282227e-01 7.693783938884735107e-02 -1.204723864793777466e-01 -8.592809550464153290e-03 6.588155776262283325e-02 2.708461582660675049e-01 -2.112774699926376343e-01 -1.497678458690643311e-01 -1.739799529314041138e-01 1.449739038944244385e-01 -2.153439968824386597e-01 -6.143119558691978455e-02 -2.700641751289367676e-02 2.642448246479034424e-01 -1.579329371452331543e-01 2.497438341379165649e-01 2.241000160574913025e-02 5.027161911129951477e-02 -2.817249000072479248e-01 -4.553163051605224609e-02 1.310960799455642700e-01 1.836551129817962646e-01 1.247015371918678284e-01 -1.245186477899551392e-01 -1.497051417827606201e-01 3.437616676092147827e-02
2.340601291507482529e-03 -1.918848156929016113e-01 1.008248999714851379e-01 -1.671748980879783630e-02 -5.006317049264907837e-02 1.636513173580169678e-01 1.206101924180984497e-01 -8.323264122009277344e-02 -1.196235865354537964e-01 -2.038899064064025879e-02 2.219405025243759155e-01 -1.221346706151962280e-01 -2.314571058377623558e-03 1.588229387998580933e-01 3.591983318328857422e-01 2.934195399284362793e-01 1.258795857429504395e-01 3.441264927387237549e-01 -1.578819751739501953e-01 3.481851220130920410e-01 -1.542342007160186768e-01 1.572290211915969849e-01 1.414742320775985718e-02 9.098216891288757324e-02 -8.762816339731216431e-02 1.643996983766555786e-01 -1.298295408487319946e-01 1.787056773900985718e-01 1.985185295343399048e-01 -3.837134316563606262e-02 -2.860080301761627197e-01 -1.977954357862472534e-01
-6.087705027312040329e-03 -1.914343386888504028e-01 1.747030392289161682e-02 1.164817959070205688e-01 -2.302803397178649902e-01 2.691492438316345215e-01 1.805395483970642090e-01 9.871729463338851929e-02 -7.435484230518341064e-02 3.817739710211753845e-02 2.120115160942077637e-01 -1.623607873916625977e-01 -2.159146592020988464e-02 1.001840531826019287e-01 2.104329466819763184e-01 2.184071540832519531e-01 1.091673150658607483e-01 1.964653283357620239e-01 -2.414088845252990723e-01 4.640949964523315430e-01 8.438324928283691406e-02 5.432880669832229614e-02 -6.499721109867095947e-02 1.488558202981948853e-01 -4.860206972807645798e-03 1.505752056837081909e-01 -2.534605264663696289e-01 6.467790156602859497e-02 1.322961896657943726e-01 1.231872197240591049e-02 -3.130154311656951904e-01 -1.829259395599365234e-01
-2.631713151931762695e-01 4.923456814140081406e-03 5.589212477207183838e-02 -2.085169553756713867e-01 1.418948471546173096e-01 -9.807316213846206665e-02 2.583138048648834229e-01 2.494106739759445190e-01 7.347932457923889160e-02 -1.054303050041198730e-01 1.268093660473823547e-02 2.446190863847732544e-01 -2.504853010177612305e-01 9.614875912666320801e-02 2.505601756274700165e-02 8.959317952394485474e-02 2.794953435659408569e-02 -4.072860628366470337e-02 -1.569295972585678101e-01 3.219886720180511475e-01 -1.376381367444992065e-01 1.832943111658096313e-01 -1.113545373082160950e-01 4.036116898059844971e-01 2.225336879491806030e-01 -1.486454010009765625e-01 1.356544494628906250e-01 6.124722585082054138e-02 -1.600382030010223389e-01 -8.337155729532241821e-02 -2.565224766731262207e-01 -1.324726641178131104e-01
2.259631603956222534e-01 -1.072114855051040649e-01 2.577996551990509033e-01 9.347150474786758423e-02 2.236697077751159668e-01 -7.591009885072708130e-02 1.602420210838317871e-01 1.331548988819122314e-01 -5.133477970957756042e-02 -3.741629123687744141e-01 -1.146870702505111694e-01 -1.869700290262699127e-02 6.146129593253135681e-02 -1.754918247461318970e-01 2.038321048021316528e-01 3.721439838409423828e-01 7.278008013963699341e-02 2.006026059389114380e-01 -1.867463737726211548e-01 3.510292768478393555e-01 4.957536235451698303e-02 4.767732694745063782e-02 -5.375457927584648132e-02 7.017990201711654663e-02 -1.669011414051055908e-01 -8.044992387294769287e-02 -2.696048095822334290e-02 3.083893954753875732e-01 1.214897483587265015e-01 -7.197532802820205688e-03 -1.688763052225112915e-01 -5.129929631948471069e-02
-1.070758551359176636e-01 1.309365332126617432e-01 -1.091909930109977722e-01 -3.405349552631378174e-01 1.781072467565536499e-01 1.010492723435163498e-02 9.305011481046676636e-02 -2.545590326189994812e-02 -2.423861473798751831e-01 -9.016594290733337402e-02 3.263601660728454590e-02 -8.400774747133255005e-02 -1.162438914179801941e-01 1.692804843187332153e-01 6.022265926003456116e-02 3.795183300971984863e-01 -1.997833847999572754e-01 1.190801560878753662e-01 -2.211815118789672852e-01 3.296411037445068359e-01 -1.402830481529235840e-01 1.962434351444244385e-01 1.529380381107330322e-01 1.719027310609817505e-01 -4.941705241799354553e-02 -1.438555419445037842e-01 -1.816474348306655884e-01 2.856097817420959473e-01 -9.735778719186782837e-02 -1.037611067295074463e-01 2.102548331022262573e-01 1.121324449777603149e-01
1.854913532733917236e-01 -2.235419899225234985e-01 -8.050838857889175415e-02 5.856639891862869263e-02 -1.672797799110412598e-01 1.083000078797340393e-01 1.580457538366317749e-01 1.797566264867782593e-01 -2.420274540781974792e-02 -2.675776183605194092e-01 5.104698613286018372e-02 -5.715244449675083160e-03 5.986686795949935913e-02 -5.223021283745765686e-02 1.028804257512092590e-01 -2.361143566668033600e-02 1.950436085462570190e-01 -1.583452522754669189e-01 -4.057765305042266846e-01 3.407928347587585449e-01 -4.314776882529258728e-02 2.460777312517166138e-01 6.792274117469787598e-02 1.878423243761062622e-01 -1.615851968526840210e-01 -2.314683943986892700e-01 -6.248022895306348801e-03 1.018007472157478333e-01 1.976439803838729858e-01 -1.914044320583343506e-01 -1.511701792478561401e-01 -2.856002748012542725e-01
-1.075615957379341125e-01 -2.513992190361022949e-01 -1.106556132435798645e-01 -2.104332204908132553e-03 1.554965078830718994e-01 2.149944454431533813e-01 1.853423267602920532e-01 1.794019937515258789e-01 1.616643220186233521e-01 4.731200635433197021e-02 -4.608694836497306824e-02 -1.850921660661697388e-01 -1.557320654392242432e-01 -2.376882582902908325e-01 1.565300524234771729e-01 2.334629297256469727e-01 -1.062813848257064819e-01 -4.801275581121444702e-02 -2.145437896251678467e-01 3.970202207565307617e-01 -8.495604246854782104e-02 9.064798057079315186e-02 1.243852376937866211e-01 3.756356192752718925e-03 -5.841571837663650513e-02 3.713671118021011353e-02 -1.732832491397857666e-01 1.033716052770614624e-01 2.267945744097232819e-02 -2.704993188381195068e-01 -3.947849273681640625e-01 -1.682572811841964722e-01
3.277380391955375671e-02 -2.391715794801712036e-01 -1.052551493048667908e-01 5.791052803397178650e-02 -1.216767430305480957e-01 2.489739358425140381e-01 1.549404114484786987e-01 6.273246556520462036e-02 -7.369400933384895325e-03 1.528359204530715942e-01 1.040248051285743713e-01 -1.006811708211898804e-01 -2.391628921031951904e-02 3.803911805152893066e-02 3.108855783939361572e-01 4.856182262301445007e-02 1.093976795673370361e-01 2.680507004261016846e-01 -3.817020356655120850e-01 4.198643267154693604e-01 -2.165160514414310455e-02 9.313903003931045532e-02 -1.209240779280662537e-01 2.224294096231460571e-01 5.894378945231437683e-02 4.548254609107971191e-02 -1.328510344028472900e-01 -7.761369459331035614e-03 1.951645910739898682e-01 3.991235792636871338e-02 -3.249493539333343506e-01 -1.720108240842819214e-01
-1.426946073770523071e-01 5.456220824271440506e-03 1.592803746461868286e-01 -1.155618354678153992e-01 7.244419306516647339e-02 2.000721357762813568e-02 1.355709582567214966e-01 3.312017321586608887e-01 9.503170847892761230e-02 -1.338911056518554688e-01 1.060729399323463440e-01 2.668209671974182129e-01 -8.920934051275253296e-02 6.176673620939254761e-02 -1.502271145582199097e-01 3.117800690233707428e-02 1.757062785327434540e-02 2.225032746791839600e-01 -1.782554835081100464e-01 3.189858198165893555e-01 -4.578955098986625671e-02 2.347610890865325928e-01 -1.134719103574752808e-01 4.162735342979431152e-01 2.866916954517364502e-01 -1.640128493309020996e-01 -3.763733664527535439e-03 2.130194157361984253e-01 -9.936213493347167969e-02 -1.323683112859725952e-01 -1.644592881202697754e-01 1.637297123670578003e-01
4.717656970024108887e-02 -2.866055667400360107e-01 4.932766407728195190e-02 -7.425803691148757935e-02 1.348780095577239990e-01 -1.292255222797393799e-01 -6.208873540163040161e-02 4.963250365108251572e-03 3.856593370437622070e-02 -5.262443423271179199e-02 1.454620659351348877e-01 1.769620180130004883e-01 -1.685678362846374512e-01 5.406299140304327011e-03 -3.498820215463638306e-02 1.115477159619331360e-01 -1.220848113298416138e-01 1.305856406688690186e-01 -2.072292864322662354e-01 4.170216917991638184e-01 1.544706374406814575e-01 1.797626316547393799e-01 7.170922309160232544e-02 3.413720801472663879e-02 1.521911472082138062e-01 -1.210260912775993347e-01 1.830734014511108398e-01 4.852670729160308838e-01 -2.037028819322586060e-01 -7.537373155355453491e-02 -3.218667507171630859e-01 -3.456691280007362366e-02
2.016420662403106689e-01 -2.190800309181213379e-01 3.326442241668701172e-01 2.830392718315124512e-01 9.410234540700912476e-02 1.920477836392819881e-03 1.528100818395614624e-01 -2.733719162642955780e-02 -1.275334954261779785e-01 -3.512822687625885010e-01 1.605395823717117310e-01 2.637625038623809814e-01 -2.194449752569198608e-01 -1.923793368041515350e-02 4.844178631901741028e-02 3.624835014343261719e-01 5.734876543283462524e-02 9.642200171947479248e-02 -2.982280254364013672e-01 2.318961471319198608e-01 -2.064812928438186646e-02 -2.217311784625053406e-02 -6.652281433343887329e-02 1.051102057099342346e-01 -6.984041631221771240e-02 -3.602007031440734863e-02 -1.347041726112365723e-01 5.131685733795166016e-02 4.186377394944429398e-03 1.714860945940017700e-01 -1.564703732728958130e-01 -1.333948820829391479e-01
-6.016341596841812134e-02 -1.333347260951995850e-01 -1.051542162895202637e-01 7.629480212926864624e-02 -1.049929559230804443e-01 4.700781032443046570e-02 4.105169698596000671e-02 -3.958503901958465576e-02 4.581998661160469055e-02 -9.434109926223754883e-02 3.423790931701660156e-01 9.580668061971664429e-03 -2.657482624053955078e-01 1.587737649679183960e-01 2.510473728179931641e-01 2.866182923316955566e-01 9.353156387805938721e-02 2.996488809585571289e-01 -2.757935822010040283e-01 3.235685825347900391e-01 2.247991859912872314e-01 -9.734610468149185181e-02 -2.114181593060493469e-02 2.735073268413543701e-01 -1.741071045398712158e-01 -5.860406905412673950e-02 1.138512864708900452e-01 -9.874615073204040527e-02 1.216871365904808044e-01 -2.754560112953186035e-01 8.981955796480178833e-02 7.839071005582809448e-02
6.179474666714668274e-02 -2.559031546115875244e-01 9.354474395513534546e-02 5.163304135203361511e-02 -5.144719034433364868e-02 -3.418620210140943527e-03 5.945824086666107178e-02 -6.563930958509445190e-02 4.906721413135528564e-02 7.189203053712844849e-02 1.023505777120590210e-01 3.066239058971405029e-01 -9.741603583097457886e-02 7.964406907558441162e-02 1.278410851955413818e-01 1.438334677368402481e-02 -1.099176406860351562e-01 -2.462022937834262848e-02 -2.405893653631210327e-01 2.409200072288513184e-01 1.900442242622375488e-01 5.182724446058273315e-02 -1.234539374709129333e-01 6.946511566638946533e-02 -1.630965024232864380e-01 -1.981452703475952148e-01 3.173757344484329224e-02 3.755500316619873047e-01 -9.714862704277038574e-02 -1.748723834753036499e-01 -5.262550115585327148e-01 2.279698699712753296e-01
6.900970637798309326e-02 -1.071411743760108948e-02 2.978908121585845947e-01 -3.337285518646240234e-01 1.614018678665161133e-01 2.114003002643585205e-01 -1.090896427631378174e-01 8.974586427211761475e-02 -4.328463971614837646e-02 -6.115209311246871948e-02 4.650072008371353149e-02 -1.129953414201736450e-01 -9.315916895866394043e-02 9.960473328828811646e-02 2.561409473419189453e-01 1.184437498450279236e-01 -9.033609181642532349e-02 1.719268411397933960e-01 -2.976686228066682816e-03 5.803331732749938965e-01 9.193523228168487549e-02 1.796648502349853516e-01 -6.172172352671623230e-02 1.187859401106834412e-01 -6.392465531826019287e-02 1.801583617925643921e-01 -3.905986621975898743e-02 -2.407517051324248314e-03 2.670812606811523438e-01 -1.783984899520874023e-01 -9.939601272344589233e-02 -3.541784733533859253e-02
-4.571908712387084961e-02 -3.198736906051635742e-01 -2.314514070749282837e-01 -2.105486206710338593e-02 9.479245543479919434e-02 -4.197844490408897400e-02 1.749717816710472107e-02 1.696876250207424164e-02 -4.328619688749313354e-02 -3.089174926280975342e-01 3.184021264314651489e-02 1.436998844146728516e-01 -3.369524478912353516e-01 1.292507350444793701e-01 2.646360732614994049e-02 2.085679322481155396e-01 1.414921581745147705e-01 -6.677705794572830200e-02 -3.149093687534332275e-01 3.146555423736572266e-01 1.355979442596435547e-01 -9.584978222846984863e-02 6.307125091552734375e-02 5.356764420866966248e-02 3.216613829135894775e-02 -1.578078269958496094e-01 1.704773306846618652e-01 1.388953775167465210e-01 2.995419502258300781e-01 2.366740554571151733e-01 -1.472893506288528442e-01 -1.949918866157531738e-01
-1.269410997629165649e-01 -1.614030301570892334e-01 9.300043433904647827e-02 -1.687657386064529419e-01 -1.145120263099670410e-01 3.314579129219055176e-01 1.823192387819290161e-01 -1.053645163774490356e-01 -2.300005592405796051e-02 -2.771059572696685791e-01 -1.520907729864120483e-01 2.002683430910110474e-01 -1.873226761817932129e-01 9.542955085635185242e-03 2.223518639802932739e-01 3.181207925081253052e-02 -2.546131014823913574e-01 1.884725838899612427e-01 -1.413349658250808716e-01 2.383226752281188965e-01 -9.574541822075843811e-03 3.260349109768867493e-02 -2.939279973506927490e-01 -1.935718506574630737e-01 1.101565361022949219e-01 -1.840197443962097168e-01 -9.740440547466278076e-02 -1.076252534985542297e-01 3.506836295127868652e-02 -3.409346044063568115e-01 -1.382232457399368286e-01 -1.463348716497421265e-01
1.256814301013946533e-01 -2.054046839475631714e-01 -4.303858615458011627e-03 1.207162961363792419e-01 -1.839596033096313477e-01 1.843934506177902222e-01 2.006526440382003784e-01 2.296164929866790771e-01 -2.997328341007232666e-02 -1.297115981578826904e-01 1.650097221136093140e-01 -2.510077953338623047e-01 -1.105320751667022705e-01 6.051045283675193787e-02 3.614876568317413330e-01 9.625957906246185303e-02 2.754511497914791107e-02 1.762617379426956177e-01 -4.149759709835052490e-01 2.690730094909667969e-01 -1.276478469371795654e-01 2.731304243206977844e-02 -2.881379798054695129e-02 1.890992969274520874e-01 1.318899244070053101e-01 9.936576336622238159e-02 -6.135898828506469727e-02 9.833278506994247437e-02 -1.283875387161970139e-02 2.461526989936828613e-01 -2.283131927251815796e-01 -1.384680122137069702e-01
-9.649679809808731079e-02 -1.391644924879074097e-01 1.155128888785839081e-02 5.643595755100250244e-02 -6.788953393697738647e-02 -2.295622043311595917e-02 1.750718355178833008e-01 -5.584817007184028625e-02 1.552105993032455444e-01 -5.443198606371879578e-02 3.612904250621795654e-01 1.905140727758407593e-01 -3.560672327876091003e-02 2.379370778799057007e-01 2.074771225452423096e-01 1.871284842491149902e-01 7.413940131664276123e-02 1.348457634449005127e-01 -1.212199181318283081e-01 2.437170445919036865e-01 7.058615982532501221e-02 -7.177075743675231934e-02 -4.682774469256401062e-02 4.521536529064178467e-01 -1.619797796010971069e-01 -1.234303936362266541e-01 7.828814536333084106e-02 1.015551164746284485e-01 3.970675468444824219e-01 -2.413051128387451172e-01 -9.671454131603240967e-02 3.964617475867271423e-02
-1.589204221963882446e-01 -6.672907620668411255e-03 1.813371316529810429e-03 -2.652532458305358887e-01 1.253530979156494141e-01 8.780904859304428101e-02 1.466488689184188843e-01 -7.462222129106521606e-02 6.538198143243789673e-02 -2.314980775117874146e-01 -2.110343985259532928e-02 1.972434371709823608e-01 -1.551437228918075562e-01 -4.316083714365959167e-02 4.320340156555175781e-01 3.433480560779571533e-01 7.095278054475784302e-02 1.463322937488555908e-01 -1.349266767501831055e-01 1.807703375816345215e-01 -1.863130629062652588e-01 3.919247910380363464e-02 2.598548531532287598e-01 1.852735131978988647e-01 1.903395913541316986e-02 -3.120242953300476074e-01 -2.470110543072223663e-02 2.854260504245758057e-01 -3.130471706390380859e-02 -2.648737281560897827e-02 -4.130208119750022888e-02 1.659268140792846680e-01
-9.922847151756286621e-03 -2.738297581672668457e-01 -6.615169346332550049e-02 -1.056754067540168762e-01 5.805481597781181335e-02 1.989588439464569092e-01 3.943207859992980957e-01 -7.597172260284423828e-02 1.950369477272033691e-01 1.760087907314300537e-01 9.521055966615676880e-02 7.158027589321136475e-02 6.089936941862106323e-02 2.720971778035163879e-02 2.048841267824172974e-01 2.928200662136077881e-01 -1.665530540049076080e-02 1.260690093040466309e-01 -2.610503733158111572e-01 1.428187489509582520e-01 9.967964887619018555e-02 -2.247126698493957520e-01 1.054935231804847717e-01 2.335888892412185669e-01 4.762595519423484802e-02 -3.702310323715209961e-01 1.413987427949905396e-01 6.215299293398857117e-02 1.562803387641906738e-01 -5.505482107400894165e-02 -2.322161495685577393e-01 -1.198656558990478516e-01
-1.637173742055892944e-01 -3.712863102555274963e-02 3.695967420935630798e-02 3.109792247414588928e-02 2.075293660163879395e-01 -2.843927219510078430e-02 1.956470608711242676e-01 2.000937461853027344e-01 -2.384030073881149292e-02 -1.297361850738525391e-01 7.309807091951370239e-02 2.061210423707962036e-01 -1.724499911069869995e-01 2.896443903446197510e-01 1.530799716711044312e-01 1.224663387984037399e-02 -1.642386913299560547e-01 1.956237703561782837e-01 -1.657319068908691406e-01 2.881105840206146240e-01 -7.553569972515106201e-02 8.462037891149520874e-02 1.899274066090583801e-02 4.016049206256866455e-01 2.865773439407348633e-01 -1.471712291240692139e-01 4.826315492391586304e-02 1.368805952370166779e-02 1.760696806013584137e-02 -2.102762609720230103e-01 -2.164978832006454468e-01 3.113127648830413818e-01
3.489793092012405396e-02 -2.153136879205703735e-01 3.290607333183288574e-01 2.890945039689540863e-02 3.018267266452312469e-02 3.058135807514190674e-01 1.912233829498291016e-01 -1.421630978584289551e-01 9.656539186835289001e-03 1.153309047222137451e-01 -2.209820598363876343e-01 -1.838846504688262939e-01 -3.513515740633010864e-02 5.385431647300720215e-02 8.462396264076232910e-02 3.376856446266174316e-01 -6.427172571420669556e-02 1.235317885875701904e-01 -3.467722237110137939e-01 2.326907962560653687e-01 2.888049185276031494e-02 1.743729263544082642e-01 1.731320098042488098e-02 1.753184497356414795e-01 6.819061469286680222e-03 7.976495474576950073e-02 6.265145540237426758e-02 1.905873417854309082e-01 4.649268090724945068e-02 -1.688127219676971436e-01 -3.390142321586608887e-01 1.497206091880798340e-01
1.602538973093032837e-01 -1.701595038175582886e-01 1.016139239072799683e-01 6.032636761665344238e-02 -4.303581267595291138e-02 2.511354386806488037e-01 1.505174636840820312e-01 -1.595563441514968872e-01 -6.719008833169937134e-02 -3.271973505616188049e-02 2.010279893875122070e-01 -2.374693900346755981e-01 3.219966217875480652e-02 1.608161181211471558e-01 3.572861552238464355e-01 2.651609182357788086e-01 -1.173208877444267273e-01 1.644808053970336914e-01 -1.909448951482772827e-01 2.764865458011627197e-01 -7.428920269012451172e-02 9.555935859680175781e-02 -9.384792298078536987e-02 1.190015822649002075e-01 -2.080193459987640381e-01 -9.156976826488971710e-03 -1.111568138003349304e-01 1.862640082836151123e-01 2.670683562755584717e-01 -2.400167472660541534e-02 -2.794650197029113770e-01 -2.436456680297851562e-01
-2.284250408411026001e-01 -1.873086541891098022e-01 8.131277561187744141e-02 -2.332905381917953491e-01 1.676642447710037231e-01 -1.273986995220184326e-01 1.624760925769805908e-01 -9.326312690973281860e-02 -9.696198999881744385e-02 -1.012056618928909302e-01 3.182169422507286072e-02 -6.131881382316350937e-03 -1.157371327280998230e-02 9.291154891252517700e-02 2.601757645606994629e-01 4.214905798435211182e-01 -2.604773640632629395e-01 1.828266829252243042e-01 -2.229295969009399414e-01 3.259479105472564697e-01 -1.465530544519424438e-01 1.402743011713027954e-01 -2.034112345427274704e-03 -6.383517384529113770e-02 1.067474633455276489e-01 -2.605619132518768311e-01 3.139814361929893494e-02 -6.053175404667854309e-02 7.181970775127410889e-02 -2.227308303117752075e-01 2.273489683866500854e-01 6.794738769531250000e-02
-1.164273917675018311e-01 9.189722687005996704e-02 6.509035825729370117e-02 1.531896181404590607e-02 3.000916354358196259e-02 -2.023004740476608276e-02 2.477424889802932739e-01 1.978510320186614990e-01 -1.459063310176134109e-02 -1.422452740371227264e-03 1.719410568475723267e-01 2.672249376773834229e-01 -6.873298436403274536e-02 6.557300686836242676e-02 -6.776901334524154663e-02 5.521839484572410583e-02 6.406417489051818848e-02 2.199123613536357880e-02 -1.067128852009773254e-01 4.701163768768310547e-01 -1.099293529987335205e-01 1.268809437751770020e-01 -1.535490453243255615e-01 4.021944105625152588e-01 7.732669264078140259e-02 -3.333727717399597168e-01 1.088530495762825012e-01 2.044836618006229401e-02 -2.107295989990234375e-01 -8.024130761623382568e-02 -3.506484925746917725e-01 1.239711325615644455e-02
-1.419015675783157349e-01 -1.233661398291587830e-01 -1.098659485578536987e-01 2.520244754850864410e-02 1.468701511621475220e-01 -1.944392770528793335e-01 1.690221428871154785e-01 -2.120303064584732056e-01 -1.131174638867378235e-01 -2.522840797901153564e-01 1.356188207864761353e-01 1.866875886917114258e-01 -1.783290207386016846e-01 5.358803272247314453e-02 2.132157832384109497e-01 2.607278525829315186e-01 1.165526881814002991e-01 1.692986581474542618e-03 -3.026407659053802490e-01 4.183003902435302734e-01 9.091022610664367676e-02 1.350849866867065430e-01 -1.040436327457427979e-01 1.266269534826278687e-01 -1.352119743824005127e-01 4.868558421730995178e-02 2.124738842248916626e-01 1.899189315736293793e-02 3.399564325809478760e-01 8.887757360935211182e-02 -6.080803647637367249e-02 -1.199335381388664246e-01
-1.208263933658599854e-01 1.149934455752372742e-01 2.925629317760467529e-01 -1.525442302227020264e-01 1.450062543153762817e-01 1.219614446163177490e-01 3.209387063980102539e-01 1.108487788587808609e-02 9.898675978183746338e-02 -1.509396582841873169e-01 1.779270321130752563e-01 1.668828576803207397e-01 -1.095457524061203003e-01 2.472383528947830200e-02 2.213623002171516418e-02 1.018927171826362610e-01 -1.182340607047080994e-01 -6.382182240486145020e-03 -1.060452610254287720e-01 2.705893218517303467e-01 -1.642685234546661377e-01 -2.759708464145660400e-01 1.052362993359565735e-01 2.432441413402557373e-01 -7.170297950506210327e-02 -2.366257458925247192e-02 -2.871983945369720459e-01 2.595773935317993164e-01 2.223314791917800903e-01 -1.323517709970474243e-01 -3.376784920692443848e-01 1.749005168676376343e-02
8.640571683645248413e-02 -2.519707083702087402e-01 2.942015975713729858e-02 -6.729227304458618164e-02 1.742344200611114502e-01 -1.097874194383621216e-01 2.478545345366001129e-02 4.575313255190849304e-02 -4.568765405565500259e-03 3.748783096671104431e-02 6.517060101032257080e-02 2.743425965309143066e-01 -2.572439908981323242e-01 -1.506096962839365005e-02 -2.772974967956542969e-02 1.091723814606666565e-01 -2.404616326093673706e-01 8.067736029624938965e-02 -2.051866650581359863e-01 4.064894020557403564e-01 7.325814664363861084e-02 9.975954145193099976e-02 8.109885267913341522e-03 8.153888583183288574e-02 1.662271469831466675e-01 -1.067109704017639160e-01 1.121602430939674377e-01 5.014278292655944824e-01 -2.434808760881423950e-01 -9.070816636085510254e-02 -2.319901138544082642e-01 2.117706090211868286e-02
5.714410915970802307e-02 -3.219231069087982178e-01 -9.851653128862380981e-02 -4.825871437788009644e-02 2.071355469524860382e-02 1.420940607786178589e-01 1.591109931468963623e-01 1.169542595744132996e-01 8.931833505630493164e-02 -4.878435283899307251e-02 -1.311079114675521851e-01 -2.603138983249664307e-01 -1.483085602521896362e-01 -6.963531672954559326e-02 -2.023638226091861725e-03 3.764629960060119629e-01 -9.719598293304443359e-02 2.020683288574218750e-01 -1.687438935041427612e-01 3.412005901336669922e-01 -1.445725113153457642e-01 6.900955736637115479e-02 9.757750481367111206e-02 9.945347160100936890e-02 -1.135525014251470566e-02 4.903210699558258057e-02 8.985938876867294312e-02 2.869262993335723877e-01 3.307866677641868591e-02 -1.704944819211959839e-01 -4.407017529010772705e-01 2.431092783808708191e-03
-6.621137261390686035e-02 -3.252010345458984375e-01 -6.576285511255264282e-02 5.069331452250480652e-02 1.023114621639251709e-01 1.670798510313034058e-01 1.585990935564041138e-01 1.115235984325408936e-01 1.481728851795196533e-01 7.889322005212306976e-03 -9.439808875322341919e-02 -1.775868386030197144e-01 -1.927069574594497681e-02 -1.188154146075248718e-01 1.095587089657783508e-01 3.100496530532836914e-01 -1.580661535263061523e-01 1.994339674711227417e-01 -1.861128509044647217e-01 4.700024425983428955e-01 -7.380957156419754028e-02 1.234754920005798340e-01 1.401622742414474487e-01 3.944510594010353088e-02 -5.865678191184997559e-02 2.247881889343261719e-02 -1.275056623853743076e-03 1.859437227249145508e-01 7.845357805490493774e-02 -1.518202722072601318e-01 -4.319115579128265381e-01 -7.371743023395538330e-02
-5.764790624380111694e-02 -2.929439246654510498e-01 6.210636720061302185e-02 1.294087618589401245e-01 6.924162060022354126e-02 3.448274731636047363e-01 7.212372124195098877e-02 1.600468158721923828e-02 -2.080806344747543335e-01 1.453699171543121338e-01 -1.431159675121307373e-01 -1.068332046270370483e-01 -6.964699923992156982e-02 -7.851731963455677032e-03 3.114381730556488037e-01 2.462025284767150879e-01 -1.258441209793090820e-01 2.853958308696746826e-02 -5.495249852538108826e-02 2.194477319717407227e-01 -6.831628084182739258e-02 1.069347560405731201e-01 -1.152256131172180176e-01 2.826319932937622070e-01 -3.602203726768493652e-02 1.870680600404739380e-02 2.725419588387012482e-02 1.656649857759475708e-01 3.112758100032806396e-01 -1.532451510429382324e-01 -4.181731939315795898e-01 -9.062857367098331451e-03
6.613861769437789917e-02 -2.294237464666366577e-01 -5.101221054792404175e-02 -2.145984396338462830e-02 -5.922027304768562317e-02 7.183586806058883667e-02 1.857022643089294434e-01 1.474554985761642456e-01 1.241043731570243835e-01 2.536684274673461914e-01 -5.417660623788833618e-02 -4.888539388775825500e-02 -1.799713522195816040e-01 2.145278453826904297e-01 1.743317097425460815e-01 2.913637161254882812e-01 1.374236941337585449e-01 2.573600411415100098e-01 -5.859668180346488953e-02 3.966774046421051025e-01 1.270476728677749634e-01 -7.022614032030105591e-02 3.953874483704566956e-02 2.833543717861175537e-01 -1.438415199518203735e-01 3.133908286690711975e-02 1.176629886031150818e-01 1.373285055160522461e-01 2.195955961942672729e-01 -5.327428691089153290e-03 -3.231583237648010254e-01 -2.009258717298507690e-01
-1.399841159582138062e-01 -1.037243474274873734e-02 -7.853175699710845947e-02 -1.227752566337585449e-01 2.749371342360973358e-02 4.878580570220947266e-02 1.447102874517440796e-01 3.845776990056037903e-02 7.915527094155550003e-04 -2.363277673721313477e-01 3.216360211372375488e-01 1.998570412397384644e-01 -2.392075359821319580e-01 1.103913560509681702e-01 -8.548904955387115479e-02 3.417403101921081543e-01 1.504520028829574585e-01 9.968629479408264160e-02 -4.016441404819488525e-01 1.865659505128860474e-01 -1.494986116886138916e-01 2.434989996254444122e-02 8.217832073569297791e-03 3.484874963760375977e-01 4.785200953483581543e-02 -2.940171062946319580e-01 6.805370748043060303e-02 5.405606236308813095e-03 -5.493602901697158813e-02 1.901511549949645996e-01 -1.479162424802780151e-01 -1.146806329488754272e-01
-2.384674251079559326e-01 -1.763126105070114136e-01 1.053043231368064880e-01 -1.107233688235282898e-01 1.455873548984527588e-01 3.477486595511436462e-02 1.759224683046340942e-01 2.478559613227844238e-01 1.241465061902999878e-01 2.472937107086181641e-03 1.629115641117095947e-01 3.310533463954925537e-01 1.145572438836097717e-01 6.864628195762634277e-02 2.466354668140411377e-01 1.061976626515388489e-01 4.255814012140035629e-03 2.287700623273849487e-01 -2.441715598106384277e-01 2.586370334029197693e-02 -7.402523607015609741e-02 3.150703310966491699e-01 1.199269294738769531e-01 3.679483532905578613e-01 9.768310189247131348e-02 1.288643758744001389e-02 1.238754093647003174e-01 -3.964399546384811401e-02 2.591792941093444824e-01 -4.945211857557296753e-02 -2.428204417228698730e-01 1.002420112490653992e-01
-2.632592432200908661e-02 -2.696191072463989258e-01 -8.185011893510818481e-02 -1.648607552051544189e-01 -1.915713250637054443e-01 1.583086103200912476e-01 9.720987826585769653e-02 -3.750208765268325806e-02 3.052777843549847603e-03 -1.521846950054168701e-01 -3.213339745998382568e-01 -2.259176969528198242e-02 -1.017083078622817993e-01 -1.747318543493747711e-03 1.094142943620681763e-01 3.151489794254302979e-01 5.760183185338973999e-02 6.397124379873275757e-02 -1.747531294822692871e-01 3.618756830692291260e-01 9.404557198286056519e-02 3.456381615251302719e-03 9.112514671869575977e-04 9.447862952947616577e-02 -8.411818742752075195e-02 1.616261452436447144e-01 -8.971119299530982971e-03 3.891534507274627686e-01 1.499316841363906860e-01 -2.681773304939270020e-01 -3.250022828578948975e-01 -1.056785788387060165e-02
-1.757143139839172363e-01 -7.400832325220108032e-02 -1.317482348531484604e-02 -2.770282626152038574e-01 2.030620872974395752e-01 6.477201730012893677e-02 2.645355761051177979e-01 -2.234824560582637787e-02 1.393520683050155640e-01 -2.126477360725402832e-01 3.977085649967193604e-01 5.978623032569885254e-02 -1.545572280883789062e-01 1.376460306346416473e-02 3.432525992393493652e-01 3.108777701854705811e-01 9.863234125077724457e-03 9.686394780874252319e-02 -8.190247416496276855e-02 1.865295171737670898e-01 -2.005354911088943481e-01 -3.390493243932723999e-02 1.398531198501586914e-01 3.662875620648264885e-03 -9.325246512889862061e-02 -2.026054412126541138e-01 -3.534725680947303772e-02 3.116628825664520264e-01 -2.335528470575809479e-02 -8.107208460569381714e-02 -4.517245665192604065e-02 1.915386468172073364e-01
-9.475642442703247070e-02 -2.174538075923919678e-01 3.159892931580543518e-02 1.651917248964309692e-01 -1.503981351852416992e-01 -1.723649352788925171e-02 4.831027984619140625e-02 7.672014087438583374e-02 -8.630621433258056641e-02 -5.116214975714683533e-02 1.793930679559707642e-02 1.736837178468704224e-01 -3.586915135383605957e-02 4.008958041667938232e-01 1.769582182168960571e-01 -1.660181023180484772e-02 9.001731127500534058e-02 2.527407109737396240e-01 -1.863894611597061157e-01 3.532823324203491211e-01 1.135268956422805786e-01 -1.790053099393844604e-01 1.881239265203475952e-01 1.764647215604782104e-01 6.459457427263259888e-02 5.727989226579666138e-02 -1.654948890209197998e-01 1.573455184698104858e-01 3.012659549713134766e-01 -1.755645275115966797e-01 -3.473609685897827148e-01 7.299504429101943970e-02
-1.493328064680099487e-01 -1.716374754905700684e-01 -1.050538644194602966e-01 1.826553642749786377e-01 7.379245012998580933e-02 -1.936330795288085938e-01 2.467527054250240326e-02 8.047553151845932007e-02 6.187860667705535889e-02 -3.247950673103332520e-01 1.997156068682670593e-02 1.138169411569833755e-02 -1.668081730604171753e-01 1.648893654346466064e-01 -9.082949161529541016e-02 3.846144974231719971e-01 -6.702999770641326904e-02 2.504621446132659912e-01 -2.410210222005844116e-01 2.702920138835906982e-01 1.488619297742843628e-01 -2.206711322069168091e-01 1.103315576910972595e-01 1.213393434882164001e-01 -7.092890795320272446e-03 -2.600477933883666992e-01 1.661769151687622070e-01 1.395240612328052521e-02 2.202870547771453857e-01 2.395475357770919800e-01 -1.629255115985870361e-01 -9.333830326795578003e-02
-5.307933315634727478e-02 -1.979916244745254517e-01 1.550417114049196243e-02 8.498404175043106079e-03 1.855661720037460327e-01 -2.286350168287754059e-02 -1.040682196617126465e-01 -3.376555442810058594e-02 -8.067510277032852173e-02 -2.307312004268169403e-02 1.087965965270996094e-01 1.803759038448333740e-01 -1.732644587755203247e-01 3.064659610390663147e-02 -3.605698049068450928e-02 1.982440203428268433e-01 -2.251145094633102417e-01 9.831910580396652222e-02 -2.103364467620849609e-01 3.810158669948577881e-01 -1.274446770548820496e-02 2.058488279581069946e-01 -1.880262196063995361e-01 7.220689952373504639e-02 1.212408542633056641e-01 -1.931688040494918823e-01 2.168244272470474243e-01 5.076997280120849609e-01 -1.909066289663314819e-01 -1.097667887806892395e-01 -1.917927116155624390e-01 -1.133247241377830505e-01
-2.416779100894927979e-01 -8.127568662166595459e-02 -2.362840436398983002e-02 -5.062007158994674683e-02 3.632477670907974243e-02 2.259798794984817505e-01 3.586278557777404785e-01 1.133095696568489075e-01 2.360709905624389648e-01 -1.833714097738265991e-01 2.628037035465240479e-01 2.588796019554138184e-01 -1.883778423070907593e-01 -5.116971582174301147e-02 4.567193984985351562e-02 1.255776435136795044e-01 4.805840924382209778e-02 -2.163029909133911133e-01 -4.014410823583602905e-02 3.662281036376953125e-01 -1.019372269511222839e-01 -1.480817198753356934e-01 5.277885496616363525e-02 1.954420506954193115e-01 5.351211875677108765e-02 -2.625828608870506287e-02 -2.242728322744369507e-01 1.863725036382675171e-01 1.684206724166870117e-01 4.254094883799552917e-02 -2.503394484519958496e-01 1.306212693452835083e-01
4.816101491451263428e-02 -1.949238777160644531e-01 7.402258925139904022e-03 9.008406102657318115e-02 4.823660477995872498e-02 -7.250715792179107666e-02 -5.629161372780799866e-02 2.690367400646209717e-02 1.851229369640350342e-02 -1.314193010330200195e-02 1.033924147486686707e-01 1.985942572355270386e-01 -2.120544612407684326e-01 8.717613667249679565e-02 -5.936227366328239441e-02 1.797859966754913330e-01 -2.728337645530700684e-01 3.998888656497001648e-02 -3.535364866256713867e-01 3.386885821819305420e-01 1.577260345220565796e-01 1.112321093678474426e-01 -4.895319789648056030e-02 -1.203107833862304688e-02 2.837279252707958221e-02 -1.651394069194793701e-01 2.182598561048507690e-01 4.888962805271148682e-01 -1.592819690704345703e-01 -8.627441525459289551e-02 -2.711144685745239258e-01 -1.562160849571228027e-01
-1.186392009258270264e-01 -2.104516029357910156e-01 -7.545547932386398315e-02 8.208871632814407349e-02 -3.088169358670711517e-02 6.466992199420928955e-03 1.605723649263381958e-01 2.424377202987670898e-01 9.855999797582626343e-02 -6.602092087268829346e-02 -2.565482631325721741e-02 -2.832210958003997803e-01 -5.477800965309143066e-02 -7.661928236484527588e-02 8.106115460395812988e-02 3.516243994235992432e-01 -6.666578352451324463e-02 1.402382701635360718e-01 -2.725520133972167969e-01 3.551471531391143799e-01 6.878386437892913818e-02 -1.678381115198135376e-01 1.883095353841781616e-01 1.002377644181251526e-02 -9.742780029773712158e-02 -1.170846149325370789e-01 -1.193974614143371582e-01 9.082780033349990845e-02 -1.827511787414550781e-01 -9.772158414125442505e-02 -3.635922670364379883e-01 -3.094843327999114990e-01
-1.380473822355270386e-01 -2.966537773609161377e-01 2.142214626073837280e-01 -2.718560397624969482e-01 -6.719201803207397461e-02 2.606952190399169922e-01 8.143978565931320190e-02 -1.438449788838624954e-02 -2.867080867290496826e-01 9.794385172426700592e-03 3.255167603492736816e-02 3.582088649272918701e-02 -8.818803727626800537e-02 1.435238569974899292e-01 2.304885834455490112e-01 -1.503254752606153488e-02 8.355116099119186401e-02 3.224353790283203125e-01 -2.130514085292816162e-01 2.171334922313690186e-01 -4.065725952386856079e-03 1.329489499330520630e-01 -2.704864144325256348e-01 1.081906706094741821e-01 -2.723030447959899902e-01 -2.472077161073684692e-01 -7.774999737739562988e-02 -4.339230433106422424e-02 -2.857960760593414307e-02 -4.888424277305603027e-02 -1.123418658971786499e-01 2.498005032539367676e-01
7.734348624944686890e-02 -3.056101500988006592e-01 1.537361443042755127e-01 9.954173117876052856e-03 -9.190090000629425049e-02 2.957155704498291016e-01 5.039130151271820068e-02 4.053552693221718073e-04 -2.224396914243698120e-01 7.902321219444274902e-02 6.878795474767684937e-02 -1.461436301469802856e-01 4.626574460417032242e-03 1.518017202615737915e-01 2.624961733818054199e-01 3.057643771171569824e-01 -6.535109132528305054e-02 1.379069238901138306e-01 -7.203941047191619873e-02 2.135450094938278198e-01 -2.699539363384246826e-01 6.258765608072280884e-02 -6.122923642396926880e-02 2.045992910861968994e-01 -7.559969276189804077e-02 2.208266966044902802e-02 -3.761672973632812500e-02 2.049239873886108398e-01 2.861939668655395508e-01 2.481898106634616852e-02 -3.778400123119354248e-01 -1.994950026273727417e-01
6.283483654260635376e-02 -7.815162651240825653e-03 2.363682538270950317e-01 2.792186439037322998e-01 -2.726488113403320312e-01 4.164075851440429688e-02 2.088022083044052124e-01 1.242615878582000732e-01 1.416800916194915771e-01 2.926056087017059326e-01 1.726450622081756592e-01 -1.391246356070041656e-02 -1.190203800797462463e-01 8.480968326330184937e-02 -5.575269833207130432e-02 1.662056744098663330e-01 1.056734099984169006e-01 1.320660263299942017e-01 -4.166915118694305420e-01 4.620542824268341064e-01 -6.217823177576065063e-02 1.828834861516952515e-01 1.709613054990768433e-01 5.327447503805160522e-02 1.429956853389739990e-01 -9.305779635906219482e-02 -5.152134969830513000e-02 4.628553520888090134e-03 1.152037009596824646e-01 -6.215092539787292480e-02 3.889441117644309998e-02 6.100112572312355042e-02
-1.740650385618209839e-01 1.692406833171844482e-02 1.026226356625556946e-01 -1.353347152471542358e-01 1.647437363862991333e-01 3.140707015991210938e-01 1.732403934001922607e-01 -5.028288811445236206e-02 2.295265197753906250e-01 -2.405546158552169800e-01 6.926113367080688477e-02 8.546753227710723877e-02 -2.314063161611557007e-02 1.118950173258781433e-01 2.860229909420013428e-01 2.068037390708923340e-01 6.280837208032608032e-02 1.701538264751434326e-01 -2.352759838104248047e-01 3.912891745567321777e-01 1.496413946151733398e-01 -1.570468544960021973e-01 2.812459170818328857e-01 1.851386427879333496e-01 3.772956877946853638e-02 -7.917481660842895508e-02 -1.742267422378063202e-02 2.058957815170288086e-01 1.985863596200942993e-01 7.911336421966552734e-02 -1.103195324540138245e-01 1.091661229729652405e-01
1.069200560450553894e-01 -3.444283902645111084e-01 9.055317193269729614e-02 -2.616290748119354248e-02 7.401565462350845337e-02 -5.738630145788192749e-02 1.848486135713756084e-03 1.341725327074527740e-02 -2.095674276351928711e-01 -2.092602699995040894e-01 2.240447252988815308e-01 1.245476305484771729e-01 -1.104633808135986328e-01 -1.380356103181838989e-01 1.200092807412147522e-01 2.352616488933563232e-01 -2.419631481170654297e-01 -1.991377957165241241e-02 -2.423726022243499756e-01 2.567971646785736084e-01 4.876114800572395325e-02 2.738193981349468231e-02 2.007042467594146729e-01 -7.204319350421428680e-03 6.601222604513168335e-02 -8.522426337003707886e-02 1.549951434135437012e-01 4.421068131923675537e-01 1.151828095316886902e-01 -3.501784801483154297e-02 -3.397127389907836914e-01 9.788113087415695190e-02
-1.160770058631896973e-01 -1.473701447248458862e-01 8.616916090250015259e-02 1.351713091135025024e-01 2.203757315874099731e-01 9.267329424619674683e-02 2.345573902130126953e-01 -6.575276702642440796e-02 3.567037284374237061e-01 1.052213013172149658e-01 1.495007574558258057e-01 1.875517964363098145e-01 2.755621075630187988e-02 6.187230814248323441e-03 1.800165772438049316e-01 2.476128786802291870e-01 3.527423366904258728e-02 1.888690590858459473e-01 -1.077978126704692841e-02 3.773228228092193604e-01 1.853779256343841553e-01 2.512873113155364990e-01 -8.193694055080413818e-02 -1.277408190071582794e-02 -2.512611448764801025e-01 -1.282145548611879349e-02 1.866442523896694183e-02 2.002540528774261475e-01 1.310650724917650223e-02 -8.383235335350036621e-02 -3.688796758651733398e-01 3.816352412104606628e-02
-1.556527912616729736e-01 -2.575328350067138672e-01 -1.335847675800323486e-01 -1.021158322691917419e-01 1.729447394609451294e-01 2.102562934160232544e-01 1.281983703374862671e-01 -7.557087391614913940e-02 2.081239372491836548e-01 4.361547529697418213e-02 1.778799146413803101e-01 -1.100489497184753418e-01 7.021747529506683350e-02 1.563279423862695694e-03 1.520339399576187134e-01 2.975386977195739746e-01 4.167860001325607300e-02 1.040070056915283203e-01 -2.594471573829650879e-01 1.431100815534591675e-01 1.357751786708831787e-01 -2.131610922515392303e-02 2.767699658870697021e-01 1.801683902740478516e-01 2.009918093681335449e-01 -4.750499427318572998e-01 1.102916747331619263e-01 1.245219632983207703e-01 1.480042636394500732e-01 -7.858200371265411377e-02 -1.371394544839859009e-01 1.021740436553955078e-01
1.029514819383621216e-01 -2.589070796966552734e-01 -6.495650112628936768e-02 -1.800742298364639282e-01 -1.261347532272338867e-01 -4.135988280177116394e-02 1.345362216234207153e-01 1.174110248684883118e-01 2.921899855136871338e-01 -2.074956446886062622e-01 2.880813181400299072e-01 1.819071769714355469e-01 -2.172254584729671478e-02 2.288491278886795044e-01 3.050924539566040039e-01 3.204130232334136963e-01 -6.428689509630203247e-02 3.382917344570159912e-01 -1.944442093372344971e-01 1.226868331432342529e-01 8.294206112623214722e-02 -1.649598032236099243e-01 9.864399582147598267e-02 1.528832018375396729e-01 -1.026722863316535950e-01 -9.287433326244354248e-02 -1.985669136047363281e-02 1.154441684484481812e-01 9.349658340215682983e-02 -9.566108137369155884e-02 -1.324042379856109619e-01 -1.901944279670715332e-01
-8.477869629859924316e-02 -6.997539848089218140e-02 1.898131817579269409e-01 2.223313897848129272e-01 2.368386089801788330e-01 2.775030732154846191e-01 9.596046060323715210e-02 -6.307159364223480225e-02 2.756398680503480136e-05 -8.071478456258773804e-02 -5.779057368636131287e-02 2.540558390319347382e-02 -9.320367127656936646e-02 -7.948230206966400146e-02 2.064654231071472168e-02 3.479547426104545593e-02 4.085956886410713196e-02 5.957989394664764404e-02 -2.572503089904785156e-01 3.903346359729766846e-01 -6.236087903380393982e-02 2.866556644439697266e-01 7.127214968204498291e-02 3.157975673675537109e-01 -5.288818851113319397e-02 -4.309856295585632324e-01 -2.232101857662200928e-01 2.225645072758197784e-02 1.558329463005065918e-01 4.346031323075294495e-02 2.217665612697601318e-01 -1.356401015073060989e-02
-2.056965529918670654e-01 2.199440263211727142e-03 1.075197011232376099e-01 -8.675116300582885742e-02 2.062862068414688110e-01 -2.730915788561105728e-03 2.606720030307769775e-01 2.101631164550781250e-01 3.054090775549411774e-02 3.867817297577857971e-02 2.476350590586662292e-02 2.307572066783905029e-01 7.296971231698989868e-02 1.133940145373344421e-01 -8.600402623414993286e-02 5.872788280248641968e-02 -3.656752035021781921e-02 1.558004878461360931e-02 -1.643438190221786499e-01 5.023417472839355469e-01 -1.205752566456794739e-01 1.892851144075393677e-01 -1.615753471851348877e-01 3.680424690246582031e-01 2.185174524784088135e-01 -1.716753840446472168e-01 2.289964705705642700e-01 4.919849708676338196e-02 -7.883232831954956055e-02 -6.290503591299057007e-02 -2.302996963262557983e-01 1.021851375699043274e-01
-2.827669680118560791e-01 7.557156682014465332e-02 2.791556119918823242e-01 -1.094258483499288559e-02 7.356943935155868530e-02 1.140781119465827942e-01 9.730477631092071533e-02 -6.579668074846267700e-02 -3.312692046165466309e-01 -2.329950593411922455e-02 1.100416779518127441e-01 9.980809688568115234e-02 -4.639404416084289551e-01 2.444675415754318237e-01 3.019896745681762695e-01 1.578760147094726562e-01 2.711117453873157501e-02 -4.548048134893178940e-03 -1.337198726832866669e-02 1.410711854696273804e-01 -2.870104275643825531e-02 2.126615345478057861e-01 -1.440497487783432007e-01 2.149633169174194336e-01 2.791020087897777557e-03 -2.038278877735137939e-01 -1.095897611230611801e-02 2.084370255470275879e-01 -3.942874819040298462e-02 -1.413545608520507812e-01 -1.349582821130752563e-01 -1.478743404150009155e-01
1.316854953765869141e-01 -1.147302687168121338e-01 -2.539353370666503906e-01 -8.711997419595718384e-02 -9.549385309219360352e-02 3.872827813029289246e-02 -1.318636685609817505e-01 -1.564749889075756073e-02 -1.551484912633895874e-01 -4.666028022766113281e-01 1.686784774065017700e-01 1.416701078414916992e-01 -2.499036639928817749e-01 1.885441876947879791e-02 1.432776357978582382e-02 2.414676547050476074e-01 -2.143394574522972107e-02 7.043585646897554398e-03 -2.673564851284027100e-01 3.578130602836608887e-01 4.659885540604591370e-02 -1.156037077307701111e-01 1.560994386672973633e-01 5.228149145841598511e-02 2.613855898380279541e-02 -2.057409733533859253e-01 7.771286368370056152e-02 2.933321893215179443e-01 5.056212656199932098e-03 1.268756985664367676e-01 -8.281154185533523560e-02 -2.383451908826828003e-01
4.196718707680702209e-02 -2.332007288932800293e-01 -1.045807152986526489e-01 -1.874529570341110229e-01 2.605384290218353271e-01 2.679661512374877930e-01 1.894471943378448486e-01 1.951386481523513794e-01 -1.767850518226623535e-01 -2.636131346225738525e-01 1.904918551445007324e-01 -5.917279049754142761e-02 -7.526239752769470215e-02 -6.212344858795404434e-03 1.171311587095260620e-01 7.973069697618484497e-02 6.474406458437442780e-03 1.702016294002532959e-01 -2.861861288547515869e-01 2.806081175804138184e-01 -1.567842662334442139e-01 -1.471957266330718994e-01 3.329505026340484619e-01 2.099803686141967773e-01 4.889110568910837173e-03 -1.507445275783538818e-01 5.768015515059232712e-03 -1.055325567722320557e-01 2.106380164623260498e-01 6.093028932809829712e-02 -7.905436307191848755e-02 1.967576444149017334e-01
5.330142378807067871e-02 -1.471095830202102661e-01 -1.972400695085525513e-01 -1.688490062952041626e-01 2.661734260618686676e-02 9.965835511684417725e-02 3.872734606266021729e-01 2.379028946161270142e-01 -9.898709133267402649e-03 -2.985430359840393066e-01 3.286748826503753662e-01 1.483486443758010864e-01 9.786473214626312256e-02 2.441136091947555542e-01 -8.799146115779876709e-02 1.827546507120132446e-01 1.108588129281997681e-01 -1.615637913346290588e-02 -2.129730880260467529e-01 3.638986349105834961e-01 1.048408821225166321e-01 -3.977860510349273682e-02 1.113667562603950500e-01 3.575059771537780762e-01 -4.669533669948577881e-02 -4.527095705270767212e-02 -3.140990389510989189e-03 -4.420089721679687500e-02 5.652710795402526855e-02 4.706506431102752686e-02 -8.109638839960098267e-02 4.016128368675708771e-03
-2.905173897743225098e-01 -3.154740929603576660e-01 -6.186122447252273560e-02 6.215035542845726013e-02 4.550391808152198792e-02 9.235798567533493042e-02 2.167307734489440918e-01 1.369977444410324097e-01 -3.075251169502735138e-02 -2.505767904222011566e-02 2.403963357210159302e-01 3.954780846834182739e-02 -2.576059401035308838e-01 3.577046394348144531e-01 4.705020692199468613e-03 8.393999934196472168e-02 3.301841765642166138e-02 -6.985640525817871094e-02 -2.641308009624481201e-01 2.359368205070495605e-01 2.648689411580562592e-02 -2.160265147686004639e-01 2.121482044458389282e-02 1.800888180732727051e-01 -2.638006815686821938e-03 6.740511953830718994e-02 -1.068940609693527222e-01 7.585331797599792480e-02 1.890867203474044800e-01 -3.358729481697082520e-01 -2.048688232898712158e-01 2.140493690967559814e-01
3.927263990044593811e-02 -1.306228339672088623e-01 -9.478782862424850464e-02 -2.104753851890563965e-01 2.136640399694442749e-01 2.709840536117553711e-01 2.035554498434066772e-01 1.856799423694610596e-01 5.917066708207130432e-02 5.014072731137275696e-02 5.423672869801521301e-02 -8.964268118143081665e-02 1.679735817015171051e-02 -1.237813103944063187e-02 2.250469624996185303e-01 2.678338587284088135e-01 -1.503959856927394867e-02 2.819868922233581543e-01 -7.002294063568115234e-02 5.191524624824523926e-01 -4.812275245785713196e-02 2.544328868389129639e-01 -6.941129267215728760e-02 -2.063472196459770203e-02 -2.150454223155975342e-01 1.350755989551544189e-01 -3.262552618980407715e-02 1.409560143947601318e-01 2.217950066551566124e-03 -8.199079334735870361e-02 -2.256955504417419434e-01 1.541272848844528198e-01
-1.321560889482498169e-01 -4.829979501664638519e-03 3.279915824532508850e-02 -2.131116390228271484e-01 1.841503083705902100e-01 9.769938886165618896e-02 1.127707734704017639e-01 -2.348753996193408966e-02 -2.534108757972717285e-01 -3.960483148694038391e-02 2.025743722915649414e-01 -1.419439166784286499e-01 -3.548787832260131836e-01 1.948840916156768799e-01 2.415300756692886353e-01 2.340531498193740845e-01 -2.849870324134826660e-01 3.316655382513999939e-02 -6.109578162431716919e-02 1.905671954154968262e-01 -1.243714168667793274e-01 2.271293699741363525e-01 5.438841879367828369e-02 8.915059268474578857e-02 1.134248822927474976e-01 -3.085915744304656982e-01 -2.345849424600601196e-01 2.475054413080215454e-01 -1.537460684776306152e-01 -5.874859169125556946e-02 8.129709213972091675e-02 1.299141645431518555e-01
4.554103314876556396e-02 -4.675850570201873779e-01 -9.531554765999317169e-03 1.215592175722122192e-01 -2.864724993705749512e-01 2.004679888486862183e-01 2.233529239892959595e-01 3.233069479465484619e-01 6.767002493143081665e-02 -3.066080249845981598e-02 1.297438144683837891e-01 -7.004636339843273163e-03 3.085703961551189423e-02 2.956784367561340332e-01 6.123197451233863831e-02 1.121705994009971619e-01 -2.677931264042854309e-02 2.127019315958023071e-01 -1.119667589664459229e-01 1.827632933855056763e-01 -2.853021211922168732e-02 3.280102834105491638e-02 -1.720377653837203979e-01 1.094662398099899292e-01 -1.511424630880355835e-01 1.633894443511962891e-01 -5.670716986060142517e-02 2.634551823139190674e-01 1.282846480607986450e-01 -1.787805557250976562e-01 -2.317121773958206177e-01 3.164030984044075012e-02
-1.348210573196411133e-01 -5.309858173131942749e-02 3.590051829814910889e-02 -1.343807280063629150e-01 2.704049944877624512e-01 1.392366737127304077e-01 2.039611339569091797e-01 8.830222487449645996e-02 -2.381706424057483673e-02 -2.378385066986083984e-01 3.067054450511932373e-01 3.076720833778381348e-01 -1.170844510197639465e-01 8.006408810615539551e-02 3.318996354937553406e-02 2.732707262039184570e-01 4.521926399320363998e-03 1.407697200775146484e-01 -2.319404333829879761e-01 2.512333691120147705e-01 -2.166249752044677734e-01 5.452886968851089478e-02 5.100311711430549622e-02 3.470181226730346680e-01 2.183923274278640747e-01 -1.027565896511077881e-01 2.660960257053375244e-01 -8.260532468557357788e-02 5.680359154939651489e-02 -7.149594277143478394e-02 1.297751367092132568e-01 -7.247849553823471069e-02
-9.958872199058532715e-02 -3.988370001316070557e-01 1.678520292043685913e-01 -4.470223188400268555e-02 1.918629407882690430e-01 -7.603915780782699585e-02 1.606687903404235840e-01 6.968405097723007202e-02 -3.608008474111557007e-02 -2.278699725866317749e-01 -7.091292738914489746e-02 -2.758385613560676575e-02 -2.618021368980407715e-01 1.228283643722534180e-01 2.652512490749359131e-01 2.502792477607727051e-01 -3.579180538654327393e-01 1.410138309001922607e-01 -5.565605685114860535e-02 3.078474402427673340e-01 -2.670442759990692139e-01 5.873540788888931274e-02 7.297776639461517334e-02 -2.535415254533290863e-02 -7.400549203157424927e-02 -1.726255267858505249e-01 -1.275148428976535797e-02 -1.348224878311157227e-01 2.320056594908237457e-02 -1.551905870437622070e-01 1.286108642816543579e-01 1.748308986425399780e-01
-1.310501843690872192e-01 -1.910685896873474121e-01 2.039437890052795410e-01 8.193648606538772583e-02 -2.280943281948566437e-02 1.565607041120529175e-01 2.532590329647064209e-01 1.724683940410614014e-01 -1.527129262685775757e-01 -4.677939042448997498e-02 6.572060286998748779e-02 1.640756130218505859e-01 -2.001094259321689606e-02 4.483329653739929199e-01 1.157508417963981628e-01 8.954036980867385864e-03 -7.304099202156066895e-02 4.837586730718612671e-02 2.478243224322795868e-02 4.970355927944183350e-01 1.089029684662818909e-01 -1.262122392654418945e-01 1.301868110895156860e-01 1.728409714996814728e-02 -1.418253332376480103e-01 1.264674365520477295e-01 -2.263254523277282715e-01 -4.447247460484504700e-02 2.819258868694305420e-01 -7.724649459123611450e-02 -1.795518249273300171e-01 -9.801416657865047455e-03
-8.895413577556610107e-02 -2.207359485328197479e-02 -1.634078323841094971e-01 8.643651381134986877e-03 1.508245989680290222e-02 1.621719300746917725e-01 1.368871033191680908e-01 3.298088908195495605e-01 -1.717038750648498535e-01 -2.204791903495788574e-01 4.011613726615905762e-01 2.548883557319641113e-01 -1.700399443507194519e-02 1.229837909340858459e-01 -1.514844149351119995e-01 1.094730645418167114e-01 -1.179227232933044434e-01 -1.392885595560073853e-01 -1.970756202936172485e-01 3.018278181552886963e-01 8.479105681180953979e-02 1.450336128473281860e-01 -1.102161481976509094e-01 1.402724087238311768e-01 -1.953267902135848999e-01 -1.275244057178497314e-01 -1.468913257122039795e-01 1.724527329206466675e-01 -2.018468528985977173e-01 -9.877525269985198975e-02 -2.772130370140075684e-01 8.614342659711837769e-03
2.639496326446533203e-01 -2.637394666671752930e-01 4.667917788028717041e-01 -5.340950191020965576e-02 1.088394746184349060e-01 -2.308276295661926270e-02 7.878929376602172852e-02 3.080711662769317627e-01 -1.220717653632164001e-02 4.122288525104522705e-02 -1.204130612313747406e-02 -1.376055181026458740e-01 -2.856156527996063232e-01 -7.214403152465820312e-02 -2.112817764282226562e-01 2.895549237728118896e-01 4.043160751461982727e-02 -3.612194675952196121e-03 -8.734638243913650513e-02 2.284246534109115601e-01 1.701496690511703491e-01 7.655858527868986130e-03 -6.892970297485589981e-03 2.006716430187225342e-01 -1.099389791488647461e-01 -1.920547485351562500e-01 3.912727534770965576e-02 -5.141284782439470291e-03 9.891482442617416382e-02 -2.206204831600189209e-01 -2.230682373046875000e-01 2.849109098315238953e-02
2.069742828607559204e-01 -4.197005629539489746e-01 1.401310712099075317e-01 5.116659775376319885e-02 -9.080435335636138916e-02 -1.375852972269058228e-01 6.987489759922027588e-02 2.071546018123626709e-01 -5.596699193120002747e-02 2.145472355186939240e-02 -5.117981508374214172e-02 7.970546931028366089e-02 -1.039210185408592224e-01 1.194072961807250977e-01 -1.059281919151544571e-02 9.847132116556167603e-02 -6.650866568088531494e-02 -1.719206804409623146e-03 -2.544786930084228516e-01 3.944875001907348633e-01 -1.299592405557632446e-01 4.163057804107666016e-01 -1.342485100030899048e-01 1.130355820059776306e-01 -7.367248088121414185e-02 -1.005712598562240601e-01 1.190614476799964905e-01 2.696423530578613281e-01 -2.432610094547271729e-01 -1.055819988250732422e-01 1.027368474751710892e-02 -1.330284178256988525e-01
1.206990331411361694e-01 -1.030729338526725769e-01 1.258389502763748169e-01 1.387158967554569244e-02 -5.810357257723808289e-02 2.622353732585906982e-01 1.339985281229019165e-01 1.167145147919654846e-01 -8.017536252737045288e-02 -1.096440944820642471e-03 1.690130494534969330e-02 -1.537486016750335693e-01 -6.699319183826446533e-02 1.249505132436752319e-01 1.022685766220092773e-01 2.846719324588775635e-01 -1.399299353361129761e-01 7.233987748622894287e-02 -2.479098290205001831e-01 3.751581609249114990e-01 -2.050765752792358398e-01 -2.422064542770385742e-02 -2.274337857961654663e-01 -2.110954821109771729e-01 1.378268469125032425e-02 -4.835211634635925293e-01 -1.142821311950683594e-01 -1.116084158420562744e-01 3.838701918721199036e-02 -2.718897759914398193e-01 3.371171280741691589e-02 -1.054841056466102600e-01
-2.247624695301055908e-01 1.216299384832382202e-01 -1.268042176961898804e-01 -1.510471999645233154e-01 1.035917829722166061e-02 2.433660179376602173e-01 4.016394615173339844e-01 -6.463818997144699097e-02 2.086400389671325684e-01 -1.434883326292037964e-01 2.374292910099029541e-01 3.096846938133239746e-01 -1.112226694822311401e-01 1.319321244955062866e-01 2.265017181634902954e-01 3.047024011611938477e-01 -7.599113881587982178e-02 -6.716674566268920898e-02 -7.023140043020248413e-02 3.500085473060607910e-01 -1.969802379608154297e-02 -7.360316812992095947e-02 2.009093612432479858e-01 1.320262253284454346e-01 1.047383099794387817e-01 -1.662584096193313599e-01 5.026265606284141541e-02 1.343154609203338623e-01 6.312318891286849976e-02 5.824663210660219193e-03 -1.236469447612762451e-01 2.890609763562679291e-02
-1.047999039292335510e-01 -5.507580637931823730e-01 -4.939045011997222900e-02 -3.079468011856079102e-02 -7.912278175354003906e-02 2.564444243907928467e-01 1.148942410945892334e-01 1.889863461256027222e-01 -1.651395484805107117e-02 -1.111905053257942200e-01 -7.191522978246212006e-03 9.020211547613143921e-02 8.865433186292648315e-02 1.681185066699981689e-01 2.977398633956909180e-01 4.359977319836616516e-02 -8.975435979664325714e-03 3.071660995483398438e-01 3.661925718188285828e-02 1.004642769694328308e-01 -2.216231077909469604e-02 1.301744580268859863e-01 -1.246440410614013672e-02 1.087629571557044983e-01 9.435581415891647339e-02 7.384283840656280518e-02 -5.615157540887594223e-03 2.953633368015289307e-01 1.394522637128829956e-01 -1.762022376060485840e-01 -3.554144501686096191e-01 -1.136797666549682617e-02
4.498982429504394531e-02 -3.196868598461151123e-01 4.089951217174530029e-01 -1.392420660704374313e-02 3.852557390928268433e-02 -2.110883742570877075e-01 -7.364220917224884033e-02 -6.406035274267196655e-02 -9.253936260938644409e-02 -1.197981312870979309e-01 1.436778455972671509e-01 -1.470831185579299927e-01 -6.819935142993927002e-02 -1.601792424917221069e-01 -1.223374828696250916e-01 3.886795043945312500e-01 -4.564126022160053253e-03 8.363954722881317139e-02 -2.104853466153144836e-02 3.630616962909698486e-01 -9.878108650445938110e-02 1.306106895208358765e-01 1.857229322195053101e-01 2.029722183942794800e-01 -2.905301377177238464e-02 -2.144601345062255859e-01 -9.030793607234954834e-02 2.470493502914905548e-02 3.482809662818908691e-02 -2.808367908000946045e-01 -1.799729019403457642e-01 -3.662131726741790771e-02
-2.470672130584716797e-01 -2.572195231914520264e-01 -1.510599553585052490e-01 -1.183901205658912659e-01 3.624219894409179688e-01 -8.119887113571166992e-02 1.363881379365921021e-01 1.365197151899337769e-01 -1.017329562455415726e-02 8.084716275334358215e-03 4.539446532726287842e-01 1.780500411987304688e-01 -1.693172603845596313e-01 2.212301641702651978e-01 9.202430397272109985e-02 1.542965918779373169e-01 -4.106152802705764771e-02 -2.207157313823699951e-01 -1.384498029947280884e-01 3.588004708290100098e-01 3.651492297649383545e-03 5.637970939278602600e-02 -1.615541279315948486e-01 1.699097082018852234e-02 4.058501496911048889e-02 5.382115393877029419e-02 3.228871151804924011e-02 6.368216127157211304e-02 1.295277923345565796e-01 -2.327263653278350830e-01 -9.786292910575866699e-03 -6.625867635011672974e-02
5.936728790402412415e-02 -7.944928854703903198e-02 4.850140586495399475e-02 2.525027990341186523e-01 2.815843820571899414e-01 -2.321906760334968567e-02 6.472140550613403320e-02 -1.849610507488250732e-01 -7.389837503433227539e-02 7.608297467231750488e-02 -1.451293528079986572e-01 -1.128860712051391602e-01 7.036057114601135254e-02 -2.124601416289806366e-02 -5.182389169931411743e-02 1.766802966594696045e-01 1.545280665159225464e-01 -7.142781466245651245e-02 -1.944557577371597290e-01 3.984544575214385986e-01 8.181687444448471069e-02 2.902440726757049561e-01 -7.601748686283826828e-03 2.405047118663787842e-01 3.852842003107070923e-02 -3.613473773002624512e-01 -7.295179367065429688e-02 2.099742293357849121e-01 2.451404631137847900e-01 5.952000617980957031e-02 -2.436487525701522827e-01 -2.064012885093688965e-01
2.167605049908161163e-02 -3.860593959689140320e-02 -2.659822106361389160e-01 -1.894735246896743774e-01 -2.097349613904953003e-01 2.094923853874206543e-01 1.865135878324508667e-01 2.439084202051162720e-01 -1.166074424982070923e-01 8.981509506702423096e-02 4.853102844208478928e-03 -2.011027187108993530e-02 -2.042750418186187744e-01 -3.439806029200553894e-02 2.136537283658981323e-01 2.241900265216827393e-01 -2.792200148105621338e-01 -1.649406999349594116e-01 -3.705506026744842529e-01 3.169201612472534180e-01 7.002736628055572510e-02 1.805675625801086426e-01 -1.568529009819030762e-01 1.564058214426040649e-01 -3.926488757133483887e-02 -1.772854924201965332e-01 8.607905358076095581e-02 -1.007272899150848389e-01 3.217352926731109619e-02 1.072250455617904663e-01 2.177621424198150635e-01 9.141252189874649048e-02
-1.598995178937911987e-01 -9.027845412492752075e-02 -5.497890338301658630e-02 -5.835435166954994202e-02 8.991718059405684471e-04 -4.402510821819305420e-02 3.026837110519409180e-01 1.076627075672149658e-01 2.601339668035507202e-02 -2.399168759584426880e-01 3.491522669792175293e-01 1.502923071384429932e-01 -2.082109153270721436e-01 2.614304888993501663e-03 -1.628256887197494507e-01 2.562775611877441406e-01 1.188769489526748657e-01 1.586333960294723511e-01 -4.078884124755859375e-01 1.260974556207656860e-01 9.264209121465682983e-02 7.584692537784576416e-02 1.863370686769485474e-01 3.516584038734436035e-01 -5.103020370006561279e-02 -1.939233392477035522e-01 -7.237634062767028809e-02 -2.282167375087738037e-01 3.781563602387905121e-03 3.231143578886985779e-02 -1.148931905627250671e-01 -1.017096862196922302e-01
-1.708989143371582031e-01 3.262452036142349243e-02 -8.142285048961639404e-03 -2.311787940561771393e-02 -9.776924550533294678e-02 -2.876670472323894501e-02 3.916347324848175049e-01 1.384951770305633545e-01 -1.271266676485538483e-02 -1.903222054243087769e-01 -8.325083553791046143e-02 -2.459465414285659790e-01 9.718777984380722046e-02 -4.316295310854911804e-02 3.209384679794311523e-01 3.557066023349761963e-01 -1.700539141893386841e-01 1.449653953313827515e-01 -2.213361710309982300e-01 2.274922132492065430e-01 1.676176041364669800e-01 -5.272490531206130981e-02 -5.398688092827796936e-02 8.999872207641601562e-02 4.601836670190095901e-03 -1.445170841179788113e-03 1.646311953663825989e-02 4.763649776577949524e-02 -5.975463241338729858e-02 -1.653139740228652954e-01 -9.011148661375045776e-02 -4.554044306278228760e-01
-1.831328868865966797e-01 1.489253900945186615e-02 1.611255556344985962e-01 -1.188685968518257141e-01 5.909242900088429451e-04 -4.347518458962440491e-02 3.989094197750091553e-01 8.186884224414825439e-02 3.849004954099655151e-02 5.196621268987655640e-02 4.792026802897453308e-02 1.116500645875930786e-01 -1.794325411319732666e-01 2.681744694709777832e-01 -1.030019298195838928e-01 -1.369191855192184448e-01 -2.162623256444931030e-01 1.351728886365890503e-01 -1.823982447385787964e-01 3.620281517505645752e-01 -1.307394802570343018e-01 1.662826836109161377e-01 8.943920582532882690e-02 4.343459904193878174e-01 1.619103699922561646e-01 -7.709643989801406860e-02 7.172366231679916382e-02 1.250293254852294922e-01 -7.893737405538558960e-03 -2.028205990791320801e-01 -1.411618292331695557e-01 1.455335319042205811e-01
-1.025777161121368408e-01 7.597068697214126587e-02 -3.958397358655929565e-02 -3.245831131935119629e-01 5.901921540498733521e-02 1.126570552587509155e-01 2.467101216316223145e-01 -1.423525740392506123e-03 2.300756871700286865e-01 -1.637625247240066528e-01 1.431201547384262085e-01 2.482411861419677734e-01 -8.526439219713211060e-02 -1.721321977674961090e-02 2.954223155975341797e-01 3.866286873817443848e-01 -6.618370860815048218e-02 -3.149187192320823669e-02 4.433314315974712372e-03 2.774741053581237793e-01 -2.475876957178115845e-01 -6.561698764562606812e-02 2.091678380966186523e-01 2.084441334009170532e-01 6.777270138263702393e-02 -1.413469314575195312e-01 -1.755631156265735626e-02 3.473912179470062256e-01 -2.211167290806770325e-02 -6.247352063655853271e-02 -8.392746746540069580e-02 3.707415610551834106e-02
3.404523432254791260e-01 -3.145183920860290527e-01 -2.052354365587234497e-01 -5.147142335772514343e-02 1.490383874624967575e-02 8.285576105117797852e-02 7.951311022043228149e-02 5.966395139694213867e-03 1.194477919489145279e-02 -2.919821441173553467e-01 1.893926858901977539e-01 -2.297415584325790405e-01 -1.198111623525619507e-01 1.228934824466705322e-01 2.544498536735773087e-03 7.842078059911727905e-02 3.335661441087722778e-02 -1.390261948108673096e-01 -3.248488605022430420e-01 1.730406880378723145e-01 -1.030390188097953796e-01 4.961993545293807983e-02 -5.536265671253204346e-02 1.160995513200759888e-01 -2.422395646572113037e-01 -3.835629224777221680e-01 6.670950911939144135e-03 2.166964262723922729e-01 5.795331299304962158e-02 -1.196520552039146423e-01 -1.408043056726455688e-01 -2.036078125238418579e-01
-2.369401901960372925e-01 -2.087467908859252930e-01 -1.170820444822311401e-01 -8.481373637914657593e-02 1.548569798469543457e-01 1.469347625970840454e-01 1.999858468770980835e-01 -9.900341928005218506e-02 2.121613025665283203e-01 9.934493899345397949e-02 3.653153181076049805e-01 -6.991695612668991089e-02 -8.245956897735595703e-02 -6.487449258565902710e-02 -1.763284392654895782e-02 1.764410883188247681e-01 1.530156433582305908e-01 5.645506549626588821e-03 -1.035012230277061462e-01 3.096146285533905029e-01 1.611584126949310303e-01 -2.785940282046794891e-02 1.660788655281066895e-01 1.666688770055770874e-01 -2.170290984213352203e-02 -4.291915595531463623e-01 1.350990533828735352e-01 1.340369135141372681e-01 1.030137464404106140e-01 3.955174237489700317e-02 -1.508914679288864136e-01 -2.835012972354888916e-01
2.727645076811313629e-02 -3.051315061748027802e-02 9.117951244115829468e-02 -1.000405382364988327e-02 -4.920301958918571472e-03 1.227554976940155029e-01 1.995176821947097778e-01 2.099871933460235596e-01 -7.807711511850357056e-02 -1.527800709009170532e-01 3.066042996942996979e-02 2.885498106479644775e-02 1.793581247329711914e-01 2.153351008892059326e-01 5.163892507553100586e-01 1.578836590051651001e-01 -1.985390298068523407e-02 3.459081947803497314e-01 -4.216082394123077393e-01 1.616440564393997192e-01 2.447023838758468628e-01 -1.998277753591537476e-02 -2.840126678347587585e-02 6.126283854246139526e-02 -7.824377715587615967e-02 -9.977184981107711792e-02 1.727606654167175293e-01 1.114980950951576233e-01 1.283802092075347900e-01 9.214346110820770264e-02 -2.594793401658535004e-02 -1.296724975109100342e-01
-1.140243038535118103e-01 1.340476609766483307e-02 2.660962641239166260e-01 -5.079902336001396179e-02 -1.283228248357772827e-01 2.178033441305160522e-01 1.417024582624435425e-01 7.362011820077896118e-02 6.872442364692687988e-02 -1.363489180803298950e-01 6.552044302225112915e-02 1.574980318546295166e-01 2.020222842693328857e-01 -2.161573469638824463e-01 4.852508753538131714e-02 1.236875131726264954e-01 4.281390830874443054e-02 -1.573893278837203979e-01 3.089340776205062866e-02 5.182483792304992676e-01 -1.562537550926208496e-01 5.749547481536865234e-02 -9.596321731805801392e-02 2.183922082185745239e-01 -1.103271320462226868e-01 -2.885952889919281006e-01 3.047008514404296875e-01 2.563163340091705322e-01 5.486514791846275330e-02 -1.338745206594467163e-01 1.034180000424385071e-01 -5.535576958209276199e-03
-2.954604029655456543e-01 -3.318074941635131836e-01 2.176041305065155029e-01 -2.067287638783454895e-02 -6.001253053545951843e-02 2.375481128692626953e-01 -7.339745759963989258e-02 -4.389650374650955200e-02 -1.538509428501129150e-01 -3.953878581523895264e-01 -8.195551484823226929e-02 1.683611124753952026e-01 6.319392472505569458e-02 5.779802799224853516e-02 -6.379282474517822266e-02 3.512718975543975830e-01 -1.585451960563659668e-01 -2.613177895545959473e-02 5.763424560427665710e-02 2.626776993274688721e-01 3.971609100699424744e-02 -1.093239337205886841e-01 1.623165011405944824e-01 4.581983014941215515e-02 4.294643178582191467e-02 -2.661301493644714355e-01 -1.519356369972229004e-01 1.915655732154846191e-01 -2.053214237093925476e-02 -1.480128914117813110e-01 -1.374683231115341187e-01 1.543685793876647949e-01
-2.219416350126266479e-01 -2.699514329433441162e-01 3.168062865734100342e-02 -3.473031818866729736e-01 4.919783398509025574e-02 9.345380216836929321e-02 2.323307469487190247e-02 3.601692989468574524e-02 -1.365583389997482300e-01 -1.511211693286895752e-01 9.657756425440311432e-03 5.413650721311569214e-02 -3.059023618698120117e-01 -6.663159281015396118e-02 3.773031830787658691e-01 2.039059251546859741e-01 9.522310644388198853e-02 1.463552564382553101e-01 5.793175101280212402e-02 3.328510820865631104e-01 -6.765095889568328857e-02 -1.674756966531276703e-02 2.233253419399261475e-01 1.795944273471832275e-01 -5.375823006033897400e-03 -1.202288120985031128e-01 -5.856883898377418518e-02 -5.858607590198516846e-02 -1.189160272479057312e-01 1.469564735889434814e-01 -2.775197029113769531e-01 2.259937077760696411e-01
-7.375370711088180542e-02 -8.750218898057937622e-02 2.625393271446228027e-01 2.651396207511425018e-02 -6.756041944026947021e-02 -8.199384063482284546e-02 4.318224266171455383e-02 1.210359036922454834e-01 3.422348946332931519e-02 4.836971685290336609e-02 1.556865274906158447e-01 5.062743648886680603e-02 2.496009767055511475e-01 -1.068097651004791260e-01 3.953850865364074707e-01 3.234871923923492432e-01 1.040217876434326172e-01 2.406353503465652466e-01 -1.663983762264251709e-01 2.191990762948989868e-01 1.517286151647567749e-01 1.933337301015853882e-01 2.248892337083816528e-01 3.820549845695495605e-01 -1.890037506818771362e-01 -1.649823337793350220e-01 -4.304756596684455872e-02 9.995142370462417603e-02 -4.398411139845848083e-02 6.403163075447082520e-02 1.855429857969284058e-01 -8.847857266664505005e-02
-1.638364344835281372e-01 5.995785444974899292e-02 1.037805005908012390e-01 -1.997935771942138672e-01 8.630535006523132324e-02 -9.684671461582183838e-02 2.184220999479293823e-01 1.284792572259902954e-01 9.020451456308364868e-02 -1.164647415280342102e-01 -7.522704452276229858e-02 2.439012676477432251e-01 -3.600340569391846657e-03 1.388667076826095581e-01 -1.189961433410644531e-01 -4.593613266479223967e-04 -1.650799363851547241e-01 1.710185110569000244e-01 -1.460236757993698120e-01 4.566261470317840576e-01 -9.674857370555400848e-03 1.333059221506118774e-01 4.436814691871404648e-03 4.981569945812225342e-01 1.845947951078414917e-01 -2.459851205348968506e-01 1.035964414477348328e-01 4.421900212764739990e-02 -7.973805814981460571e-02 -1.746129989624023438e-01 -1.450051218271255493e-01 -2.761620329692959785e-03
1.366943866014480591e-01 -2.007523179054260254e-01 3.600569665431976318e-01 -7.921264320611953735e-02 -2.996112219989299774e-02 6.762730330228805542e-02 2.089518308639526367e-01 -1.687806472182273865e-02 1.063252314925193787e-01 -1.290420442819595337e-01 6.000632792711257935e-02 -3.062730729579925537e-01 1.246667057275772095e-01 3.645917177200317383e-01 2.587554454803466797e-01 3.803134262561798096e-01 3.210009308531880379e-03 -1.867636293172836304e-01 -7.189840078353881836e-02 2.570631504058837891e-01 -3.952217847108840942e-02 4.229631274938583374e-02 1.512819668278098106e-03 5.703258886933326721e-02 9.359022974967956543e-02 -2.078740298748016357e-01 2.029302716255187988e-01 6.457521766424179077e-02 5.681004375219345093e-02 1.541315168142318726e-01 -1.817364692687988281e-01 1.329900510609149933e-02
-3.833039104938507080e-01 1.121618598699569702e-01 -6.162510439753532410e-02 -7.824885845184326172e-02 -4.108629003167152405e-02 8.484596759080886841e-02 1.774903535842895508e-01 9.104402363300323486e-02 1.497880518436431885e-01 -1.260549724102020264e-01 4.401620030403137207e-01 -4.126963764429092407e-02 -2.212489992380142212e-01 -2.216371893882751465e-02 1.238285228610038757e-01 -2.979221753776073456e-02 -1.355737149715423584e-01 8.323452621698379517e-02 -2.672550380229949951e-01 3.893596827983856201e-01 -1.023101732134819031e-01 -2.032818645238876343e-01 -6.825982034206390381e-02 2.106308937072753906e-01 -9.723486006259918213e-02 -2.083227485418319702e-01 1.853054761886596680e-01 2.027838863432407379e-02 1.404330134391784668e-01 8.346296101808547974e-02 -1.378801167011260986e-01 3.483371110633015633e-03
1.924201846122741699e-02 -4.715437442064285278e-02 -1.316314004361629486e-02 -4.285516589879989624e-02 1.707288175821304321e-01 9.036517143249511719e-02 2.734686732292175293e-01 2.226587682962417603e-01 -1.293205618858337402e-01 -1.737429946660995483e-01 3.497148454189300537e-01 9.567619115114212036e-02 7.864078879356384277e-02 3.014557063579559326e-01 -1.836421489715576172e-01 8.642682433128356934e-02 -4.552618041634559631e-02 -1.377487629652023315e-01 -8.715785294771194458e-02 4.865208268165588379e-01 -7.484247907996177673e-03 1.530751138925552368e-01 -2.462496459484100342e-01 1.705708950757980347e-01 -1.719094365835189819e-01 -2.328157424926757812e-01 -1.010338515043258667e-01 -5.337769165635108948e-02 -1.524502411484718323e-02 -3.626511618494987488e-02 -1.956963092088699341e-01 -4.331281036138534546e-02
-1.949616074562072754e-01 4.174443334341049194e-02 1.461893171072006226e-01 -1.569437831640243530e-01 1.059460714459419250e-01 -2.370760403573513031e-02 1.679544895887374878e-01 2.798873186111450195e-01 -2.263554744422435760e-02 -5.692900344729423523e-02 1.904803067445755005e-01 2.424592226743698120e-01 -1.117366030812263489e-01 1.375273317098617554e-01 7.965964265167713165e-03 3.466892614960670471e-02 -1.274133026599884033e-01 1.133524551987648010e-01 -1.334767639636993408e-01 4.076394140720367432e-01 -1.112227663397789001e-01 1.001729965209960938e-01 -1.882504224777221680e-01 3.313608467578887939e-01 2.423515170812606812e-01 -1.994204968214035034e-01 1.265258789062500000e-01 -1.069961488246917725e-02 -2.161095291376113892e-01 -1.940993666648864746e-01 -2.900682091712951660e-01 -2.387562021613121033e-02
-5.388559401035308838e-02 -2.828149870038032532e-02 -1.808058619499206543e-01 -3.719212114810943604e-02 1.921923756599426270e-01 -4.447547346353530884e-02 6.092395260930061340e-02 -7.111615687608718872e-02 -2.957975268363952637e-01 -1.956597417593002319e-01 1.441948264837265015e-01 6.786914914846420288e-02 -9.761252999305725098e-02 9.500014036893844604e-02 1.357899159193038940e-01 1.640661060810089111e-01 5.954738706350326538e-03 1.978868246078491211e-01 -3.486908376216888428e-01 5.026040673255920410e-01 -2.005331963300704956e-01 5.410471186041831970e-02 -7.541368156671524048e-02 1.084220502525568008e-02 8.206591010093688965e-02 -9.640978276729583740e-02 2.463168650865554810e-01 1.711948215961456299e-01 3.834913298487663269e-02 2.782160937786102295e-01 -2.220842689275741577e-01 -5.392724648118019104e-02
-4.073989391326904297e-02 -2.290728986263275146e-01 1.341861337423324585e-01 -1.964259445667266846e-01 1.800533197820186615e-02 2.878420352935791016e-01 6.776445358991622925e-02 -6.598280370235443115e-02 -3.527654707431793213e-02 -1.702294684946537018e-02 2.253513336181640625e-01 -2.266114950180053711e-01 -2.382209450006484985e-01 1.059538801200687885e-03 3.380339443683624268e-01 1.680317670106887817e-01 -1.780557781457901001e-01 8.260423690080642700e-02 -2.032267749309539795e-01 2.570817768573760986e-01 1.472781971096992493e-02 1.145412549376487732e-01 -5.820941552519798279e-02 1.826040074229240417e-02 4.165382981300354004e-01 -1.149461790919303894e-01 -8.130542933940887451e-02 -1.220444031059741974e-02 1.131791621446609497e-01 -2.208135277032852173e-01 2.540833652019500732e-01 -1.079395562410354614e-01
2.540188096463680267e-02 -8.672509342432022095e-02 3.681604266166687012e-01 -6.903520971536636353e-02 2.050376236438751221e-01 2.601975500583648682e-01 1.008290201425552368e-01 2.505352795124053955e-01 -5.389885976910591125e-03 -1.010785698890686035e-01 -2.777780033648014069e-02 -9.723607450723648071e-02 -1.486534029245376587e-01 -1.140647679567337036e-01 2.559375762939453125e-02 2.634641528129577637e-01 1.384409368038177490e-01 2.906191945075988770e-01 -1.137710809707641602e-01 3.698104023933410645e-01 1.453271955251693726e-01 3.319932520389556885e-02 -3.647636994719505310e-02 2.930434793233871460e-02 -1.344654560089111328e-01 3.235830739140510559e-02 -1.334073990583419800e-01 3.754631578922271729e-01 -6.735491007566452026e-02 2.650084206834435463e-03 -2.725822329521179199e-01 -9.335578233003616333e-02
-1.219062581658363342e-01 -3.062297776341438293e-02 1.589170545339584351e-01 2.244116365909576416e-01 3.232969045639038086e-01 1.223460771143436432e-02 1.998515576124191284e-01 -1.757099380483850837e-04 -8.027396351099014282e-02 -1.585741043090820312e-01 2.081771939992904663e-02 6.939647346735000610e-02 6.284217536449432373e-02 2.243419364094734192e-02 1.203667521476745605e-01 1.774462610483169556e-01 2.014433443546295166e-01 -2.118209749460220337e-02 -2.679572999477386475e-01 3.814504742622375488e-01 -2.592031061649322510e-01 6.891140341758728027e-02 1.159155890345573425e-01 3.570105731487274170e-01 9.740733541548252106e-03 -3.749923110008239746e-01 -2.574594132602214813e-02 1.670416146516799927e-01 7.742765545845031738e-02 -9.821010753512382507e-04 1.739770621061325073e-01 -1.508146175183355808e-03
-1.114384084939956665e-02 1.857132185250520706e-03 3.579105809330940247e-02 -1.037485525012016296e-01 -9.746515005826950073e-02 4.877234250307083130e-02 1.197672486305236816e-01 -6.905704736709594727e-02 -1.815074682235717773e-01 -5.026769638061523438e-02 2.382559329271316528e-01 4.267080128192901611e-02 -2.522802352905273438e-01 4.181520044803619385e-01 1.495807766914367676e-01 9.281446039676666260e-02 -2.501516044139862061e-01 -6.609764695167541504e-02 -3.734877333045005798e-03 2.149101197719573975e-01 2.273767814040184021e-02 2.687402665615081787e-01 9.223423153162002563e-02 -2.606942725833505392e-04 1.737666428089141846e-01 -3.729547858238220215e-01 -8.124113082885742188e-02 3.702061772346496582e-01 8.677621185779571533e-02 -1.680148690938949585e-01 9.584397077560424805e-02 2.025185823440551758e-01
-1.160139963030815125e-01 -2.526259720325469971e-01 -1.489412039518356323e-01 7.633802294731140137e-02 2.956484444439411163e-02 2.448875010013580322e-01 1.230225041508674622e-01 1.958339959383010864e-01 9.404210001230239868e-02 -8.462399989366531372e-02 -1.062004119157791138e-01 -2.129741013050079346e-01 -1.112660989165306091e-01 -6.776873767375946045e-02 -6.303460150957107544e-02 2.176127880811691284e-01 -9.594898670911788940e-02 1.836371272802352905e-01 -2.289919555187225342e-01 3.195443153381347656e-01 -5.663420539349317551e-03 1.201243698596954346e-01 7.727688550949096680e-02 8.739583194255828857e-02 -5.095611885190010071e-02 -1.376039697788655758e-03 9.097027033567428589e-02 4.426069557666778564e-02 7.265850156545639038e-02 -2.578178048133850098e-01 -5.515025854110717773e-01 -1.585987955331802368e-01
-7.171143591403961182e-02 -7.533437013626098633e-02 1.754458397626876831e-01 -1.639866977930068970e-01 -3.034787811338901520e-02 8.802688121795654297e-02 2.041688859462738037e-01 -4.799523856490850449e-03 3.125887736678123474e-02 -3.653989136219024658e-01 1.410737782716751099e-01 -7.108248025178909302e-02 -3.798743486404418945e-01 6.874317675828933716e-02 3.423306047916412354e-01 1.498721987009048462e-01 -1.577529907226562500e-01 2.715446054935455322e-01 9.766715019941329956e-02 3.135361075401306152e-01 2.792884223163127899e-02 -2.629285752773284912e-01 -4.854279011487960815e-02 9.992085397243499756e-02 1.511831730604171753e-01 7.404941320419311523e-02 3.148649632930755615e-02 1.200536936521530151e-01 2.019129693508148193e-01 -8.930784463882446289e-02 1.134692970663309097e-02 -2.273012250661849976e-01
2.746308147907257080e-01 -1.486361920833587646e-01 3.349957764148712158e-01 -7.205536961555480957e-02 -4.263290390372276306e-02 9.587772190570831299e-02 1.943407356739044189e-01 -1.289725601673126221e-01 -1.961086690425872803e-01 -1.168120279908180237e-01 8.558803796768188477e-02 -6.677401065826416016e-02 -4.240328911691904068e-03 -1.316108256578445435e-01 -3.588865995407104492e-01 2.461181133985519409e-01 2.981233224272727966e-02 1.288663148880004883e-01 -9.010141342878341675e-02 2.983288764953613281e-01 -5.910848081111907959e-02 7.723692804574966431e-02 9.419861435890197754e-02 2.289548218250274658e-01 1.967293769121170044e-02 -3.446491360664367676e-01 1.729612350463867188e-01 2.340807318687438965e-01 -4.022074863314628601e-02 -1.981806904077529907e-01 -1.010150089859962463e-01 9.335115551948547363e-02
1.294369623064994812e-02 -3.500680923461914062e-01 -1.929473504424095154e-02 -1.696217358112335205e-01 -5.639363080263137817e-02 2.454770803451538086e-01 2.237922996282577515e-01 -9.933508187532424927e-02 2.032759785652160645e-01 1.661580502986907959e-01 1.350517868995666504e-01 5.960795283317565918e-02 7.113689929246902466e-02 1.254830509424209595e-01 7.571396231651306152e-02 2.902927696704864502e-01 -5.082597490400075912e-03 1.859744638204574585e-01 -1.287337392568588257e-01 1.109159216284751892e-01 1.647653281688690186e-01 -1.399350911378860474e-01 1.238190531730651855e-01 3.035001158714294434e-01 -9.529391303658485413e-03 -4.164484441280364990e-01 1.204691305756568909e-01 1.991145908832550049e-01 1.648615896701812744e-01 -4.209809750318527222e-02 -1.706007421016693115e-01 -1.408013552427291870e-01
2.047488540410995483e-01 -1.659984737634658813e-01 1.136270761489868164e-01 8.670458197593688965e-02 3.560063615441322327e-02 6.208354234695434570e-02 6.359136849641799927e-02 5.335992574691772461e-02 1.120660305023193359e-01 1.157827973365783691e-01 2.645239830017089844e-01 2.040865421295166016e-01 -2.004357874393463135e-01 1.305864751338958740e-01 1.672495752573013306e-01 1.239277273416519165e-01 -1.314492374658584595e-01 5.741824954748153687e-02 -9.815850108861923218e-02 2.965201139450073242e-01 2.843266427516937256e-01 1.611640602350234985e-01 -1.206729784607887268e-01 4.639711230993270874e-02 -8.431442081928253174e-02 -6.849316507577896118e-02 1.768889725208282471e-01 3.303809463977813721e-01 -2.171762883663177490e-01 -2.216178476810455322e-01 -3.991783559322357178e-01 1.020002067089080811e-01
8.641830086708068848e-02 -1.840717792510986328e-01 -9.544146060943603516e-02 2.263028621673583984e-01 -6.708876788616180420e-02 1.775983162224292755e-02 1.636207476258277893e-02 1.455163657665252686e-01 -1.233437880873680115e-01 -2.451705038547515869e-01 8.424907922744750977e-03 -1.908260285854339600e-01 -2.288841158151626587e-01 1.180527508258819580e-01 4.720725864171981812e-02 9.572935290634632111e-03 -5.430155247449874878e-02 -1.021629050374031067e-01 -3.755508363246917725e-01 5.217265486717224121e-01 8.508549630641937256e-02 3.818181529641151428e-02 -6.255769729614257812e-02 -6.182580720633268356e-03 2.149800658226013184e-01 7.395528256893157959e-02 1.001333594322204590e-01 2.351471930742263794e-01 1.041372790932655334e-01 2.311393022537231445e-01 -2.554107010364532471e-01 -7.637299597263336182e-02
2.115584611892700195e-01 -8.808735758066177368e-02 2.613881528377532959e-01 8.590357005596160889e-02 1.960426121950149536e-01 5.145967379212379456e-02 1.213358342647552490e-02 -1.242901943624019623e-02 -9.179282188415527344e-02 -1.377519071102142334e-01 1.001601386815309525e-02 -2.407016307115554810e-01 -2.557649016380310059e-01 -1.640866994857788086e-01 -9.867396950721740723e-02 2.509852051734924316e-01 1.773183047771453857e-01 1.787292808294296265e-01 -1.348245292901992798e-01 3.978403210639953613e-01 7.515743374824523926e-02 6.659369170665740967e-02 4.523329436779022217e-02 2.019468843936920166e-01 1.167639568448066711e-01 2.456827647984027863e-02 -5.101965367794036865e-02 4.788586199283599854e-01 9.714234620332717896e-02 -1.191667690873146057e-01 -1.298657804727554321e-01 2.208268642425537109e-02
-1.256532967090606689e-01 -1.610115468502044678e-01 -1.908566057682037354e-01 -1.179115325212478638e-01 3.064967924728989601e-03 2.194273620843887329e-01 1.284447461366653442e-01 2.315786778926849365e-01 -2.220811098814010620e-01 8.681159466505050659e-02 3.708264604210853577e-02 1.822143346071243286e-01 -9.433709084987640381e-02 -1.551838368177413940e-01 2.066599279642105103e-01 2.619437575340270996e-01 -7.832298986613750458e-03 1.633097827434539795e-01 -2.482337504625320435e-01 3.643427491188049316e-01 1.587858051061630249e-02 -4.749242588877677917e-02 3.975721597671508789e-01 1.407201737165451050e-01 4.456274583935737610e-02 -1.649393588304519653e-01 -2.389984428882598877e-01 -1.412257552146911621e-01 -1.882345825433731079e-01 -6.045009940862655640e-02 4.442860558629035950e-02 -7.175090909004211426e-02
1.812564879655838013e-01 -1.375315636396408081e-01 -1.298013478517532349e-01 -2.862012982368469238e-01 2.789390087127685547e-01 1.915785819292068481e-01 1.792716234922409058e-01 2.792213857173919678e-01 -1.328288316726684570e-01 -3.999685868620872498e-02 5.046047642827033997e-02 4.508606716990470886e-02 -9.513320028781890869e-02 -1.717790961265563965e-02 2.251079231500625610e-01 2.094643563032150269e-01 5.435145646333694458e-02 1.772048622369766235e-01 -3.610082864761352539e-01 3.557141125202178955e-01 -4.994300007820129395e-02 2.582590468227863312e-02 2.881182134151458740e-01 -2.534819394350051880e-02 1.979342103004455566e-01 -1.303714960813522339e-01 8.492906391620635986e-02 -9.688465297222137451e-02 9.873318672180175781e-02 5.231746658682823181e-02 1.656415127217769623e-02 1.832428574562072754e-01
3.026771172881126404e-02 -2.916511893272399902e-01 2.495312131941318512e-03 1.139301583170890808e-01 1.806625425815582275e-01 1.440412551164627075e-01 -8.742162957787513733e-03 -4.678260162472724915e-02 3.044853918254375458e-03 -7.685945928096771240e-02 7.137737423181533813e-02 -8.850597590208053589e-02 -9.497485309839248657e-02 -5.860912799835205078e-02 1.513659860938787460e-02 1.868806630373001099e-01 -1.889127939939498901e-01 -2.307010143995285034e-01 4.441123083233833313e-02 3.457788527011871338e-01 2.030081450939178467e-01 3.274579644203186035e-01 -9.439304471015930176e-02 2.066672742366790771e-01 -1.834029555320739746e-01 -1.939671188592910767e-01 2.879711613059043884e-02 2.535832226276397705e-01 1.108972728252410889e-01 2.515668608248233795e-02 -4.680103659629821777e-01 8.045912720263004303e-03
-1.861843653023242950e-02 -8.911909908056259155e-02 3.464131355285644531e-01 -1.635407097637653351e-02 1.114560142159461975e-01 1.757949143648147583e-01 9.849188476800918579e-02 1.511819064617156982e-01 1.550912111997604370e-01 -9.801053255796432495e-02 1.493321955204010010e-01 3.105421736836433411e-02 -1.086663305759429932e-01 5.475274473428726196e-02 -6.325945258140563965e-02 2.758963704109191895e-01 -4.196084663271903992e-02 3.524138927459716797e-01 -1.110672056674957275e-01 4.008096456527709961e-01 7.254504412412643433e-02 2.853970974683761597e-02 -9.233129210770130157e-03 2.988692373037338257e-02 -2.065717875957489014e-01 2.319671213626861572e-01 -6.790234148502349854e-02 2.888932824134826660e-01 1.717468202114105225e-01 1.031367480754852295e-01 -3.318799436092376709e-01 -5.368964374065399170e-02
6.356500089168548584e-02 -1.142190620303153992e-01 1.521579772233963013e-01 1.339243203401565552e-01 -1.746685244143009186e-02 -5.529595911502838135e-02 7.232035696506500244e-02 -1.342233419418334961e-01 -4.294204711914062500e-02 1.574519127607345581e-01 1.818101555109024048e-01 1.896774917840957642e-01 -4.626373946666717529e-02 6.838842481374740601e-02 2.921100854873657227e-01 6.193848699331283569e-02 -8.101898431777954102e-02 -5.198066681623458862e-02 -2.816703915596008301e-01 3.891857862472534180e-01 1.978084892034530640e-01 2.167436853051185608e-02 4.797910898923873901e-02 1.420814543962478638e-01 -1.086987089365720749e-02 -1.860928833484649658e-01 1.294481605291366577e-01 3.182592988014221191e-01 -2.748685181140899658e-01 -1.398179084062576294e-01 -3.812187314033508301e-01 1.678877770900726318e-01
-1.724023520946502686e-01 -6.448902189731597900e-02 -3.173916134983301163e-03 -2.009654045104980469e-01 1.989443451166152954e-01 1.686737090349197388e-01 1.230075284838676453e-01 -1.556107103824615479e-01 -2.824476361274719238e-01 -2.065122500061988831e-02 1.951312720775604248e-01 -5.455662682652473450e-02 -1.731843948364257812e-01 2.673438489437103271e-01 2.245060801506042480e-01 3.209156095981597900e-01 -1.537176668643951416e-01 -4.045931622385978699e-02 -1.829268187284469604e-01 1.122334301471710205e-01 -2.115235775709152222e-01 1.779630184173583984e-01 4.694379121065139771e-02 8.724118024110794067e-02 1.439377069473266602e-01 -2.324873805046081543e-01 -5.094369873404502869e-02 4.203768074512481689e-01 -4.298665747046470642e-02 -1.588445305824279785e-01 5.933929979801177979e-02 1.291367225348949432e-03
-1.461070477962493896e-01 4.818749427795410156e-02 -2.853360492736101151e-03 -3.502063825726509094e-02 5.875537544488906860e-02 -3.404932096600532532e-03 1.768357902765274048e-01 1.686823815107345581e-01 -1.637311279773712158e-02 -1.812109798192977905e-01 3.558390736579895020e-01 1.775925904512405396e-01 9.925623983144760132e-02 8.865957707166671753e-02 -1.845451421104371548e-03 9.531773626804351807e-02 8.531741052865982056e-02 -1.005917936563491821e-01 -1.797175109386444092e-01 4.578067064285278320e-01 1.184690520167350769e-01 3.144551813602447510e-01 -1.177936121821403503e-01 2.521254420280456543e-01 1.700619161128997803e-01 -2.634751200675964355e-01 9.633263200521469116e-02 -4.934539645910263062e-02 -1.966045349836349487e-01 -2.216053456068038940e-01 -1.901413947343826294e-01 1.011264920234680176e-01
2.238428220152854919e-02 -2.252725213766098022e-01 9.898743033409118652e-02 2.684655785560607910e-01 -1.335844248533248901e-01 -5.240174010396003723e-03 1.144708618521690369e-01 1.661686748266220093e-01 1.235715951770544052e-02 1.272460520267486572e-01 3.206062316894531250e-01 -1.406661719083786011e-01 3.005080111324787140e-02 -2.916283160448074341e-02 9.461464732885360718e-02 2.651306986808776855e-01 -1.378906220197677612e-01 1.713598370552062988e-01 -3.359420597553253174e-02 4.890002012252807617e-01 9.858956187963485718e-02 4.601192846894264221e-02 2.607784271240234375e-01 3.445521295070648193e-01 1.917410939931869507e-01 -8.281663805246353149e-02 -1.508922576904296875e-01 -4.462473094463348389e-02 -1.250323504209518433e-01 -6.641772110015153885e-03 1.147301271557807922e-01 -6.294448673725128174e-02
1.082446947693824768e-01 -2.370731532573699951e-01 -3.132458925247192383e-01 -1.354851573705673218e-01 -1.664032936096191406e-01 8.125193417072296143e-02 1.222289502620697021e-01 1.234661862254142761e-01 -1.079643219709396362e-01 1.319816261529922485e-01 6.515679508447647095e-02 1.194197088479995728e-01 -1.800374984741210938e-01 1.750264465808868408e-01 8.804187178611755371e-02 -4.646168276667594910e-02 -2.445409595966339111e-01 -1.035020798444747925e-01 -1.375492662191390991e-01 4.603009223937988281e-01 3.282097401097416878e-03 2.472205013036727905e-01 -1.066103652119636536e-01 1.287573873996734619e-01 5.725101754069328308e-02 -3.910652995109558105e-01 4.677158966660499573e-02 -1.120761595666408539e-02 2.093243747949600220e-01 1.065290048718452454e-01 1.451601684093475342e-01 7.377362996339797974e-02
1.511180102825164795e-01 -1.563114821910858154e-01 1.114240884780883789e-01 6.808362901210784912e-02 1.558244973421096802e-01 -1.083866059780120850e-01 9.224892407655715942e-02 -6.607643514871597290e-02 -4.716381430625915527e-02 -1.684527145698666573e-03 1.094995737075805664e-01 -2.017451524734497070e-01 -1.210153847932815552e-01 1.752503365278244019e-01 3.020112216472625732e-02 2.460740357637405396e-01 2.348840236663818359e-01 -1.644811630249023438e-01 -5.292474478483200073e-02 5.072149038314819336e-01 6.915412377566099167e-03 2.565293312072753906e-01 1.078893765807151794e-01 1.446014791727066040e-01 3.251352754887193441e-04 -2.123903185129165649e-01 2.344725281000137329e-01 1.173127070069313049e-01 2.777994573116302490e-01 1.749735772609710693e-01 -2.023807317018508911e-01 -1.474483460187911987e-01
-1.172142848372459412e-01 -3.018846213817596436e-01 -1.526890993118286133e-01 5.571420304477214813e-03 2.349146008491516113e-01 1.513883173465728760e-01 2.212035953998565674e-01 3.324613571166992188e-01 -1.646653264760971069e-01 1.580839008092880249e-01 7.576147466897964478e-02 7.530477643013000488e-02 -9.221853315830230713e-02 -1.943694986402988434e-02 7.086626440286636353e-02 1.989767998456954956e-01 -1.522375792264938354e-01 3.009000718593597412e-01 -1.349356770515441895e-01 4.478107392787933350e-01 -8.823627978563308716e-02 -1.245326995849609375e-01 2.966121733188629150e-01 -9.368229657411575317e-02 -2.034472674131393433e-02 5.846133455634117126e-02 -1.692271381616592407e-01 -3.063874691724777222e-02 -5.671074986457824707e-02 -7.695493847131729126e-02 -1.093024611473083496e-01 1.010103970766067505e-01
8.594959229230880737e-02 -2.698096930980682373e-01 2.273179143667221069e-01 -9.550882875919342041e-02 1.451073586940765381e-01 -3.395901247859001160e-02 1.665211617946624756e-01 2.463120669126510620e-01 2.798738703131675720e-02 5.991519987583160400e-02 2.980270385742187500e-01 7.971480488777160645e-02 -3.479868918657302856e-02 -3.263613283634185791e-01 9.859391301870346069e-02 2.340280115604400635e-01 -1.918376684188842773e-01 -9.534128010272979736e-02 -1.383916586637496948e-01 1.374899595975875854e-01 -1.606271564960479736e-01 3.559438884258270264e-01 1.773244589567184448e-01 1.601854413747787476e-01 1.998256742954254150e-01 3.256864473223686218e-02 1.884237229824066162e-01 1.898311227560043335e-01 -1.484321616590023041e-02 -1.200517416000366211e-01 -2.247501909732818604e-01 7.367372512817382812e-02
2.401492148637771606e-01 -1.519162356853485107e-01 2.190304920077323914e-02 -7.832498848438262939e-02 1.391439288854598999e-01 1.454353779554367065e-01 -1.123356670141220093e-01 1.513148397207260132e-01 -2.955268509685993195e-02 1.191913187503814697e-01 1.052912250161170959e-01 -7.000698149204254150e-02 -2.619081437587738037e-01 -2.852138504385948181e-02 -4.440973699092864990e-02 2.696866691112518311e-01 -2.479826360940933228e-01 2.191648185253143311e-01 -2.566272914409637451e-01 3.423081636428833008e-01 -5.292413383722305298e-02 -1.303263306617736816e-01 1.056413277983665466e-01 -1.198956817388534546e-01 -9.832103550434112549e-02 -4.859063401818275452e-02 2.213991582393646240e-01 3.842730224132537842e-01 2.134353965520858765e-01 1.261826753616333008e-01 -2.120285630226135254e-01 -9.165915101766586304e-02
-2.036559861153364182e-03 7.230709493160247803e-02 7.425704598426818848e-02 1.217064112424850464e-01 -2.846964169293642044e-03 -1.333358138799667358e-02 1.327213346958160400e-01 9.262634813785552979e-02 -6.452889740467071533e-02 -7.428409904241561890e-02 -1.651822775602340698e-01 2.146632373332977295e-01 -8.871328830718994141e-02 -2.014129906892776489e-01 1.256047338247299194e-01 2.082739472389221191e-01 -2.024631798267364502e-01 2.481320351362228394e-01 -9.700623154640197754e-02 4.096463322639465332e-01 1.262535899877548218e-01 1.885810047388076782e-01 4.363897815346717834e-02 1.977324038743972778e-01 -3.197148069739341736e-02 -1.527345627546310425e-01 9.905432909727096558e-02 3.735756278038024902e-01 -2.373101748526096344e-02 -2.065678387880325317e-01 -3.798696398735046387e-01 1.545311957597732544e-01
-2.079836726188659668e-01 -4.209683462977409363e-02 -1.981447786092758179e-01 -8.760373294353485107e-02 6.518637388944625854e-02 1.511993557214736938e-01 4.764625132083892822e-01 -7.670366764068603516e-02 -1.195914484560489655e-02 2.037561312317848206e-02 1.544613987207412720e-01 -1.341130351647734642e-03 -3.503707423806190491e-02 3.391640260815620422e-02 7.679975777864456177e-02 4.417834579944610596e-01 -1.453754454851150513e-01 -2.874346077442169189e-02 -2.181589752435684204e-01 6.238827481865882874e-03 5.743260309100151062e-02 -8.901190757751464844e-02 1.352127548307180405e-02 3.885566592216491699e-01 1.214512959122657776e-01 -3.427982628345489502e-01 6.033330038189888000e-02 4.916353151202201843e-02 1.976205706596374512e-01 4.027961567044258118e-02 7.107264827936887741e-03 9.559885412454605103e-02
8.338177204132080078e-02 -1.890636533498764038e-01 -9.541530162096023560e-02 -1.974320225417613983e-02 -1.801927387714385986e-01 2.300405651330947876e-01 2.500199675559997559e-01 1.063412576913833618e-01 -1.705637425184249878e-01 1.567732989788055420e-01 -3.392417728900909424e-01 -6.758842617273330688e-03 -1.936800479888916016e-01 9.164281934499740601e-02 2.584110386669635773e-02 1.521629095077514648e-01 -3.024452626705169678e-01 1.743638366460800171e-01 -1.579653471708297729e-01 3.564845919609069824e-01 -1.536823064088821411e-01 1.347901225090026855e-01 6.858827173709869385e-02 9.415864199399948120e-02 -7.661914452910423279e-03 1.133084762841463089e-02 4.162765666842460632e-02 1.367464512586593628e-01 1.476385593414306641e-01 -1.498241722583770752e-01 -3.899227976799011230e-01 -6.244195625185966492e-02
2.398808598518371582e-01 -9.336806833744049072e-02 1.280295848846435547e-01 -1.596098579466342926e-02 8.120643347501754761e-02 2.532171458005905151e-02 3.084848821163177490e-01 4.928443431854248047e-01 -2.333558723330497742e-02 -1.536905169486999512e-01 -6.373286992311477661e-02 -5.758065730333328247e-02 -1.855591982603073120e-01 2.790857255458831787e-01 1.617734581232070923e-01 1.744906902313232422e-01 -1.012382581830024719e-01 -1.705791205167770386e-01 -4.331691265106201172e-01 -7.518014311790466309e-02 -1.071231961250305176e-01 1.771788746118545532e-01 8.006750792264938354e-02 2.316921949386596680e-02 1.543013285845518112e-02 -1.286555975675582886e-01 7.513846457004547119e-02 8.535861223936080933e-02 2.275917232036590576e-01 1.994614675641059875e-02 -7.691265642642974854e-02 -3.216870129108428955e-02
-1.073439046740531921e-01 -3.822834417223930359e-02 -3.485510498285293579e-02 2.647981233894824982e-02 -1.947512924671173096e-01 1.927691251039505005e-01 3.048991262912750244e-01 2.049053460359573364e-01 -2.228414565324783325e-01 2.319965809583663940e-01 9.393954277038574219e-02 -7.892761379480361938e-02 -1.864437609910964966e-01 2.832375094294548035e-02 2.062270939350128174e-01 1.191623061895370483e-01 -1.544008590281009674e-02 1.077606230974197388e-01 -4.719616472721099854e-01 6.601732969284057617e-02 -1.452340930700302124e-02 3.470455408096313477e-01 -4.328468814492225647e-02 2.310600578784942627e-01 -4.249973222613334656e-02 -1.706468462944030762e-01 8.650488406419754028e-02 1.221465542912483215e-01 1.004496663808822632e-01 2.328628674149513245e-02 2.566875815391540527e-01 1.396909058094024658e-01
-1.428460478782653809e-01 -1.814004406332969666e-02 -8.589964359998703003e-02 5.162296071648597717e-02 1.187627986073493958e-01 -1.856187917292118073e-02 1.847987025976181030e-01 7.828017324209213257e-02 -1.551654934883117676e-01 -1.631509363651275635e-01 7.665541768074035645e-02 1.576410382986068726e-01 -2.573692798614501953e-01 9.632187336683273315e-02 -2.684167921543121338e-01 1.948667615652084351e-01 4.618001356720924377e-02 1.029417067766189575e-01 -3.422814607620239258e-01 1.991411745548248291e-01 -6.226824596524238586e-03 2.235189825296401978e-02 1.064589619636535645e-01 5.027120113372802734e-01 -8.423672616481781006e-02 -3.665086925029754639e-01 2.127065211534500122e-01 -1.417069733142852783e-01 1.193394977599382401e-02 4.276343388482928276e-04 -1.427348423749208450e-02 -7.940989732742309570e-02
-2.731174044311046600e-02 -1.644947566092014313e-02 3.519219160079956055e-01 2.647655010223388672e-01 1.884957104921340942e-01 1.729047894477844238e-01 -7.200662512332201004e-04 1.407019197940826416e-01 -1.756684780120849609e-01 -1.062155589461326599e-01 -1.148105263710021973e-01 -1.839455217123031616e-01 -1.631250828504562378e-01 2.943942844867706299e-01 -1.503432542085647583e-02 1.892722994089126587e-01 1.403657346963882446e-01 -3.716723760589957237e-03 -1.637669205665588379e-01 4.278601706027984619e-01 1.659658551216125488e-01 -5.352889001369476318e-02 3.745376691222190857e-02 1.983583420515060425e-01 1.640361100435256958e-01 -2.066027075052261353e-01 -1.696979254484176636e-01 1.651583462953567505e-01 1.002590954303741455e-01 -8.494496345520019531e-02 -2.140808477997779846e-02 -1.927979290485382080e-01
-6.534975022077560425e-02 -1.901521533727645874e-02 -9.172493219375610352e-02 1.000486314296722412e-01 7.150084525346755981e-02 1.687813848257064819e-01 2.961595952510833740e-01 -5.133730545639991760e-02 -8.553118258714675903e-02 -3.466127440333366394e-02 -2.977687716484069824e-01 2.037781924009323120e-01 -2.912446558475494385e-01 -2.809261083602905273e-01 -1.501264702528715134e-02 2.668091058731079102e-01 -1.715892180800437927e-02 1.549127846956253052e-01 -1.961035430431365967e-01 2.116423994302749634e-01 2.362009137868881226e-01 2.188598513603210449e-01 -8.621779829263687134e-02 1.712678372859954834e-01 -7.120308279991149902e-02 -5.238979309797286987e-02 1.561236083507537842e-01 2.988564372062683105e-01 -1.443752646446228027e-02 -7.044404745101928711e-02 -3.060765266418457031e-01 1.038205474615097046e-01
1.068148463964462280e-01 -2.028618752956390381e-01 1.631156206130981445e-01 -8.662265539169311523e-02 -5.779981613159179688e-02 2.303893268108367920e-01 -9.749013930559158325e-02 1.749117672443389893e-01 -3.818077268078923225e-03 7.298924773931503296e-02 2.230994869023561478e-03 -7.378787547349929810e-02 -1.721295714378356934e-01 -1.262045800685882568e-01 3.266769275069236755e-02 4.062475562095642090e-01 -2.591315507888793945e-01 4.998815059661865234e-02 1.069311574101448059e-01 4.874329566955566406e-01 2.299093455076217651e-01 4.884078353643417358e-02 -1.357277184724807739e-01 3.430677056312561035e-01 -9.694123640656471252e-03 2.150557748973369598e-02 -5.957819148898124695e-02 -1.052218973636627197e-01 1.627352386713027954e-01 -1.803726106882095337e-01 -7.975449413061141968e-02 6.137645617127418518e-02
-3.618683218955993652e-01 -3.103819116950035095e-02 1.397998929023742676e-01 -1.375469565391540527e-01 1.385047733783721924e-01 1.471962779760360718e-02 3.163980543613433838e-01 1.672511547803878784e-01 7.662332057952880859e-02 -1.219098046422004700e-01 1.340479999780654907e-01 2.245611846446990967e-01 1.696307328529655933e-03 7.173903286457061768e-02 9.498041123151779175e-03 1.718511059880256653e-02 -1.617714464664459229e-01 6.167506426572799683e-02 -2.256570458412170410e-01 3.704174160957336426e-01 -1.542188674211502075e-01 2.818085066974163055e-02 2.478649280965328217e-02 3.187564909458160400e-01 3.247884809970855713e-01 -1.968094706535339355e-01 1.449452489614486694e-01 -3.929350990802049637e-03 -1.202168613672256470e-01 -1.868483424186706543e-01 -1.626187264919281006e-01 -3.901425376534461975e-02
-4.258200153708457947e-02 -2.660345984622836113e-03 -1.292793545871973038e-02 -2.638234198093414307e-01 2.651864588260650635e-01 3.854304924607276917e-02 5.096308141946792603e-02 -1.383331604301929474e-02 7.056234031915664673e-02 -9.066043794155120850e-02 1.516923159360885620e-01 3.243527412414550781e-01 -1.445430219173431396e-01 1.517282873392105103e-01 1.388195157051086426e-01 4.369510412216186523e-01 -3.093443810939788818e-03 -2.064177207648754120e-02 -6.136735528707504272e-02 4.671716690063476562e-01 -1.830416768789291382e-01 5.183043330907821655e-02 2.094711959362030029e-01 1.818016171455383301e-02 -1.223779097199440002e-01 -1.665018051862716675e-01 -9.526939690113067627e-02 7.213105261325836182e-02 -2.618644833564758301e-01 -1.094857007265090942e-01 6.548953056335449219e-02 1.166582256555557251e-01
-4.229469969868659973e-02 -3.224948942661285400e-01 1.242440938949584961e-01 -2.894348651170730591e-02 2.426444590091705322e-01 -1.047157309949398041e-02 2.395204901695251465e-01 -1.238117814064025879e-01 -7.337664067745208740e-02 -1.127657592296600342e-01 1.019550040364265442e-01 1.726555451750755310e-02 -2.747780084609985352e-01 -1.969353482127189636e-02 2.640723884105682373e-01 2.117275148630142212e-01 -1.416316926479339600e-01 1.553378999233245850e-01 -3.276938796043395996e-01 3.071960806846618652e-01 -2.153698205947875977e-01 -3.975670784711837769e-02 -5.450155958533287048e-02 -1.357880681753158569e-01 2.410882897675037384e-02 -1.884081810712814331e-01 -1.606427282094955444e-01 -1.562533676624298096e-01 1.431016772985458374e-01 -1.960176527500152588e-01 2.326971441507339478e-01 1.110727190971374512e-01
-1.885963231325149536e-01 -1.593668013811111450e-01 2.480948716402053833e-02 -1.166363805532455444e-01 -1.940151154994964600e-01 -1.055911853909492493e-01 2.694501280784606934e-01 2.051711529493331909e-01 5.753896757960319519e-02 8.339963108301162720e-02 2.163399904966354370e-01 -1.272916235029697418e-02 -1.637088209390640259e-01 7.652947306632995605e-02 -2.567194029688835144e-02 7.299600541591644287e-02 -1.543021202087402344e-01 -2.085286825895309448e-01 -4.355520606040954590e-01 3.192188739776611328e-01 -1.660204492509365082e-02 1.270465999841690063e-01 2.790659964084625244e-01 1.563670039176940918e-01 -1.710422635078430176e-01 -2.420336157083511353e-01 4.891500994563102722e-02 -8.618088066577911377e-02 8.650182932615280151e-02 -2.501288056373596191e-01 1.341798603534698486e-01 4.579018056392669678e-02
2.491627261042594910e-02 -1.680911928415298462e-01 -7.444125413894653320e-02 1.297153625637292862e-02 -4.665169119834899902e-02 -4.562729224562644958e-02 -9.215003252029418945e-02 2.362988889217376709e-01 2.702999487519264221e-02 -2.437980324029922485e-01 8.647143840789794922e-02 2.802468277513980865e-02 -3.105259537696838379e-01 2.190376073122024536e-01 5.826347321271896362e-02 2.367717921733856201e-01 -6.680806726217269897e-02 2.449375391006469727e-01 -1.736920028924942017e-01 4.694431722164154053e-01 -9.115397185087203979e-02 -3.962377086281776428e-02 5.866923183202743530e-02 -1.777877807617187500e-01 1.187936738133430481e-01 -2.138084918260574341e-01 1.090639308094978333e-01 2.535508275032043457e-01 1.353496760129928589e-01 2.312746196985244751e-01 -8.506393432617187500e-02 -2.226026356220245361e-01
-1.861276328563690186e-01 -4.357581958174705505e-02 3.790090233087539673e-02 -8.453791029751300812e-03 2.282124608755111694e-01 -8.613419532775878906e-02 1.742890775203704834e-01 2.469048947095870972e-01 -3.412845358252525330e-02 -8.008694648742675781e-02 1.679561883211135864e-01 2.354439646005630493e-01 -4.340968281030654907e-02 1.094335764646530151e-01 -2.471145801246166229e-02 2.879922278225421906e-02 -4.872602596879005432e-02 1.241727471351623535e-01 -1.749859601259231567e-01 4.288190007209777832e-01 -1.442749053239822388e-01 1.397015303373336792e-01 -1.345084607601165771e-01 3.127022087574005127e-01 3.145049214363098145e-01 -3.192185461521148682e-01 1.612889915704727173e-01 6.101142242550849915e-02 -1.801698654890060425e-01 -1.687266826629638672e-01 -1.349200010299682617e-01 7.999762147665023804e-02
1.002127975225448608e-01 -1.326693594455718994e-01 -6.478323787450790405e-02 9.355329722166061401e-02 -1.671920269727706909e-01 1.990285813808441162e-01 1.864292770624160767e-01 2.968252301216125488e-01 -8.854268491268157959e-02 -1.615603715181350708e-01 -2.742192707955837250e-02 -2.162438482046127319e-01 -7.663170993328094482e-02 8.497524261474609375e-02 4.271693527698516846e-01 1.831462383270263672e-01 3.279644995927810669e-02 2.231635153293609619e-01 -3.426014184951782227e-01 2.957383692264556885e-01 -1.038866043090820312e-01 -1.956604234874248505e-02 1.631082408130168915e-02 3.365718200802803040e-02 1.894549578428268433e-01 -1.294443160295486450e-01 -1.807081978768110275e-03 8.394024521112442017e-02 -6.953091174364089966e-02 7.941706478595733643e-02 -1.410804986953735352e-01 -3.152525126934051514e-01
3.905056044459342957e-02 -1.546136736869812012e-01 1.208446770906448364e-01 -2.376950383186340332e-01 1.693472266197204590e-03 2.754521369934082031e-01 3.157599568367004395e-01 1.812610328197479248e-01 -3.000827133655548096e-01 -1.151735242456197739e-02 -6.812899559736251831e-02 1.200539618730545044e-01 1.106906607747077942e-01 2.833809703588485718e-02 1.973297297954559326e-01 -1.766386255621910095e-02 -1.867369264364242554e-01 1.312405318021774292e-01 -7.619058340787887573e-02 1.920658946037292480e-01 8.852168917655944824e-02 1.629433967173099518e-02 -1.527980864048004150e-01 1.103887036442756653e-01 -2.415800541639328003e-01 -5.082202553749084473e-01 1.417934708297252655e-02 1.850172132253646851e-02 1.099059060215950012e-01 -1.428752020001411438e-02 -1.163869798183441162e-01 2.281278222799301147e-01
2.318007051944732666e-01 -2.952138781547546387e-01 -1.051002368330955505e-01 -8.632955141365528107e-03 4.320413991808891296e-02 3.438301980495452881e-01 2.242344170808792114e-01 8.906388282775878906e-02 1.798353642225265503e-01 2.183670364320278168e-02 -1.566067039966583252e-01 -5.049117654561996460e-02 -1.841789633035659790e-01 9.457021951675415039e-02 2.260929644107818604e-01 -1.574584981426596642e-03 3.078621067106723785e-02 4.063872247934341431e-02 -4.430859386920928955e-01 3.298318386077880859e-01 -1.110383719205856323e-01 9.689122438430786133e-02 -1.656814515590667725e-01 2.370254397392272949e-01 9.468399733304977417e-02 1.263334900140762329e-01 -2.893663756549358368e-02 -2.536700107157230377e-03 1.007818430662155151e-01 4.868417978286743164e-02 -2.381909936666488647e-01 8.789502829313278198e-02
1.366961002349853516e-01 8.220999687910079956e-02 -2.412808127701282501e-02 1.301846802234649658e-01 1.421061903238296509e-01 2.508288025856018066e-01 4.508717954158782959e-01 -1.088797077536582947e-01 1.066220626235008240e-01 1.520860344171524048e-01 1.046297997236251831e-01 1.520608216524124146e-01 -6.698337942361831665e-02 6.660049408674240112e-02 1.408628225326538086e-01 2.572541534900665283e-01 3.359074145555496216e-02 3.609430193901062012e-01 -8.597104251384735107e-02 3.348999023437500000e-01 1.515014171600341797e-01 1.657891273498535156e-01 -2.227910608053207397e-01 4.248096421360969543e-02 -1.763503183610737324e-03 -1.142960041761398315e-01 -4.998193308711051941e-02 1.149006709456443787e-01 2.428156137466430664e-01 -6.593509763479232788e-02 -1.788710802793502808e-01 -1.354928910732269287e-01
-8.554174005985260010e-02 8.989491313695907593e-02 2.274008691310882568e-01 -1.299686133861541748e-01 4.002489731647074223e-04 2.164054960012435913e-01 1.615500450134277344e-02 3.038904070854187012e-01 -6.960595399141311646e-02 -7.408798485994338989e-02 -1.838070899248123169e-02 7.881220430135726929e-03 2.384284436702728271e-01 -2.191319018602371216e-01 1.438924819231033325e-01 2.504213154315948486e-01 3.417563438415527344e-02 -1.155544072389602661e-01 -1.097238957881927490e-01 3.678382635116577148e-01 -6.604129448533058167e-03 1.379102468490600586e-01 1.887008100748062134e-01 1.818053126335144043e-01 1.223964057862758636e-02 -4.951846897602081299e-01 2.606997191905975342e-01 1.148759648203849792e-01 -3.068695403635501862e-02 1.951912418007850647e-02 -9.489404968917369843e-03 4.419759847223758698e-03
-2.339551411569118500e-02 -1.656319499015808105e-01 -7.766863703727722168e-02 4.357901960611343384e-02 7.933510839939117432e-02 -5.748745799064636230e-02 1.025696173310279846e-01 -1.124980896711349487e-01 -9.485235810279846191e-02 5.123990401625633240e-02 2.636580914258956909e-02 3.026601672172546387e-01 -4.733184759970754385e-04 1.131290569901466370e-01 8.008654415607452393e-02 2.472086399793624878e-01 9.498043358325958252e-02 2.488813363015651703e-02 -2.639558613300323486e-01 5.685607790946960449e-01 7.679302990436553955e-02 -3.337324038147926331e-02 -3.938471525907516479e-02 4.998927563428878784e-02 1.340954899787902832e-01 -7.364495098590850830e-02 3.106133937835693359e-01 1.177346780896186829e-01 2.480979859828948975e-01 3.562015593051910400e-01 -1.055844575166702271e-01 1.017978880554437637e-02
-2.419702261686325073e-01 -4.305929243564605713e-01 -1.487506777048110962e-01 -7.339140772819519043e-02 2.927342951297760010e-01 -7.821915298700332642e-02 1.680499762296676636e-01 4.491854086518287659e-02 -9.366864711046218872e-02 9.884974360466003418e-02 3.519609570503234863e-01 1.910025179386138916e-01 1.277391705662012100e-02 2.586158215999603271e-01 2.142855338752269745e-02 1.745078526437282562e-02 1.815064698457717896e-01 -1.883456259965896606e-01 -2.258907258510589600e-01 2.450872212648391724e-01 -2.606655471026897430e-02 2.201562374830245972e-01 -3.209400922060012817e-02 -3.265677765011787415e-02 5.609329417347908020e-02 -1.590294688940048218e-01 -6.642008572816848755e-02 2.029240429401397705e-01 1.167978569865226746e-01 -1.710800677537918091e-01 -1.096029654145240784e-01 -6.089717149734497070e-03
7.179912179708480835e-02 -1.121826171875000000e-01 1.228629238903522491e-02 -2.156860940158367157e-02 -1.176030710339546204e-01 -1.386632174253463745e-01 -6.771084666252136230e-02 -5.892696604132652283e-02 -1.460968703031539917e-01 -3.077041804790496826e-01 4.030895605683326721e-02 -2.058042958378791809e-02 -1.537001878023147583e-01 2.675126306712627411e-03 -2.042125910520553589e-02 3.476099073886871338e-01 2.204301208257675171e-02 9.481812268495559692e-02 -3.538929522037506104e-01 4.742014706134796143e-01 -1.317065805196762085e-01 -6.390522420406341553e-02 1.246144771575927734e-01 -1.726337671279907227e-01 2.269270718097686768e-01 -2.733286023139953613e-01 3.643945604562759399e-02 2.144995331764221191e-01 7.055032998323440552e-02 1.397457271814346313e-01 -1.587450802326202393e-01 -1.672715097665786743e-01
-5.268972739577293396e-02 -3.704279661178588867e-01 -1.959230154752731323e-01 -8.171682804822921753e-02 3.332090750336647034e-02 2.537437081336975098e-01 1.871416717767715454e-01 8.076202124357223511e-02 1.342375725507736206e-01 5.934589728713035583e-02 -1.092917993664741516e-01 -1.420751363039016724e-01 -7.752046734094619751e-02 1.877172291278839111e-02 1.529254168272018433e-01 3.542954027652740479e-01 -6.916456855833530426e-03 1.149746850132942200e-01 -1.792131513357162476e-01 4.128403365612030029e-01 2.838208153843879700e-02 7.092972099781036377e-02 1.384724378585815430e-01 9.261406958103179932e-02 -3.253019228577613831e-02 1.474922597408294678e-01 2.747412398457527161e-02 2.454365789890289307e-01 6.174895539879798889e-02 -1.944061368703842163e-01 -3.473899364471435547e-01 -5.878237634897232056e-02
-9.815976768732070923e-02 -3.922350704669952393e-01 2.824191935360431671e-02 -4.484217986464500427e-02 1.027872860431671143e-01 7.652072608470916748e-02 1.311687529087066650e-01 1.971837282180786133e-01 -3.993660211563110352e-02 2.055175155401229858e-01 -1.480746865272521973e-01 -1.323445588350296021e-01 6.504847109317779541e-02 2.276556491851806641e-01 3.868199139833450317e-02 2.595938146114349365e-01 -1.290274560451507568e-01 -3.560374677181243896e-02 -2.427320331335067749e-01 4.851783439517021179e-02 1.139798834919929504e-01 1.581850945949554443e-01 -6.732674781233072281e-03 2.407874166965484619e-01 -4.607827588915824890e-02 -7.310786098241806030e-02 3.780616819858551025e-01 4.245866537094116211e-01 -2.511967904865741730e-03 8.126147836446762085e-02 -1.698166131973266602e-01 1.078758388757705688e-01
-4.707720503211021423e-02 1.308359205722808838e-01 -7.888446003198623657e-02 -1.602481007575988770e-01 1.120893508195877075e-01 1.495345383882522583e-01 1.840225607156753540e-01 -1.520454138517379761e-01 1.322285383939743042e-01 -2.774965465068817139e-01 7.282377034425735474e-02 2.477662116289138794e-01 -2.003249526023864746e-01 -9.673685580492019653e-02 4.227838218212127686e-01 1.927431821823120117e-01 -3.622734174132347107e-02 1.657366007566452026e-01 -1.555207222700119019e-01 2.888881564140319824e-01 -1.419264227151870728e-01 7.065277546644210815e-02 3.165313601493835449e-01 1.335446089506149292e-01 9.336870908737182617e-02 -1.914044320583343506e-01 -3.411989286541938782e-02 2.359571754932403564e-01 1.218904089182615280e-02 -2.058241814374923706e-01 1.543006859719753265e-02 7.591786980628967285e-02
3.667830675840377808e-02 3.228401392698287964e-02 -3.784000501036643982e-02 -3.793880641460418701e-01 4.575109481811523438e-02 2.411369234323501587e-01 7.537891715764999390e-02 2.575774788856506348e-01 -1.283242702484130859e-01 8.056309074163436890e-02 1.104790419340133667e-01 -3.591522574424743652e-02 2.838080935180187225e-02 -1.896946877241134644e-01 2.566469013690948486e-01 4.183481931686401367e-01 1.140877082943916321e-01 -1.844243407249450684e-01 -1.128883361816406250e-01 3.897407352924346924e-01 5.708032473921775818e-02 -6.271802703849971294e-04 -9.730023145675659180e-02 1.161997541785240173e-01 5.828566476702690125e-02 -1.143854334950447083e-01 -4.203054681420326233e-02 5.099207162857055664e-02 1.988316923379898071e-01 2.468409687280654907e-01 -6.704638898372650146e-02 -2.052935808897018433e-01
-1.856722980737686157e-01 -5.195926502346992493e-02 7.914039492607116699e-02 -1.051847711205482483e-01 1.576759666204452515e-01 8.312184363603591919e-02 3.062557876110076904e-01 1.373640168458223343e-02 1.523747891187667847e-01 -1.208738461136817932e-01 2.503402233123779297e-01 1.760894209146499634e-01 -8.269802480936050415e-02 3.333106935024261475e-01 5.536245554685592651e-02 -1.949153095483779907e-01 -1.402150392532348633e-01 1.986428201198577881e-01 -1.247815862298011780e-01 3.214231729507446289e-01 -8.491448312997817993e-02 1.417495608329772949e-01 1.275447010993957520e-01 2.455731332302093506e-01 3.181144595146179199e-01 -9.222988784313201904e-02 -6.363970227539539337e-03 2.276732027530670166e-01 8.458364009857177734e-02 -1.927748769521713257e-01 -1.011071279644966125e-01 1.767784208059310913e-01
7.435935735702514648e-02 -2.292573302984237671e-01 1.877523809671401978e-01 4.280574619770050049e-02 -1.167326271533966064e-01 2.521715164184570312e-01 8.528783917427062988e-02 3.779962658882141113e-02 -9.921389631927013397e-03 1.667124330997467041e-01 1.993508636951446533e-01 -7.201045006513595581e-02 7.715974003076553345e-03 -8.639284223318099976e-02 3.403402566909790039e-01 4.832898825407028198e-02 3.222923353314399719e-02 1.569897383451461792e-01 -2.484037727117538452e-01 4.825564622879028320e-01 -1.638137176632881165e-02 9.400931745767593384e-02 -1.218112185597419739e-01 9.270759671926498413e-02 -7.451568543910980225e-02 9.499847143888473511e-02 -1.601736992597579956e-01 7.629553973674774170e-02 1.601831465959548950e-01 1.053157374262809753e-01 -4.148703813552856445e-01 -1.126520633697509766e-01
-6.239159032702445984e-02 -2.535540759563446045e-01 -1.426258236169815063e-01 9.968908270820975304e-04 -3.206237033009529114e-02 -7.908163219690322876e-02 2.825671732425689697e-01 9.454557299613952637e-02 1.285575032234191895e-01 -4.172600209712982178e-01 2.731172442436218262e-01 7.042180001735687256e-02 -1.916038990020751953e-01 2.038455456495285034e-01 2.247780114412307739e-01 3.072224557399749756e-01 5.778047069907188416e-02 2.459281124174594879e-02 -2.355926781892776489e-01 1.001319214701652527e-01 1.284788399934768677e-01 7.624317659065127373e-04 -1.699390262365341187e-01 2.403912097215652466e-01 -1.226832345128059387e-01 3.990005701780319214e-02 1.500614732503890991e-01 2.201850712299346924e-01 1.671144068241119385e-01 -1.835080683231353760e-01 5.516734905540943146e-03 1.113946735858917236e-02
4.410468786954879761e-02 -1.768315583467483521e-01 1.650685369968414307e-01 2.142791748046875000e-01 -1.985704302787780762e-01 3.007698059082031250e-01 -3.110804781317710876e-02 1.594471633434295654e-01 1.169570907950401306e-01 2.142097353935241699e-01 1.934108436107635498e-01 -1.051921844482421875e-01 -8.059713244438171387e-02 -1.203887537121772766e-01 1.070908457040786743e-01 3.162417411804199219e-01 -1.711120456457138062e-01 1.718644797801971436e-01 -1.292221993207931519e-01 4.418962299823760986e-01 -3.311701864004135132e-02 5.558745935559272766e-02 1.144325137138366699e-01 3.483280241489410400e-01 3.349347785115242004e-02 -4.583882167935371399e-02 -1.855733543634414673e-01 1.690037548542022705e-02 1.975497305393218994e-01 6.165518239140510559e-02 -7.474093884229660034e-02 -3.275780007243156433e-02
2.421475714072585106e-03 -2.355589866638183594e-01 2.110758423805236816e-01 -4.623955488204956055e-02 2.267731130123138428e-01 1.383495777845382690e-01 1.772831082344055176e-01 1.943184733390808105e-01 2.948747873306274414e-01 -8.482308685779571533e-02 1.712741404771804810e-01 2.606842219829559326e-01 1.233390569686889648e-01 2.379128634929656982e-01 2.603515982627868652e-01 1.299890577793121338e-01 1.860652677714824677e-02 3.551070094108581543e-01 -2.237633466720581055e-01 1.645291596651077271e-01 2.573080658912658691e-01 2.960936864838004112e-03 2.019945383071899414e-01 1.131195947527885437e-01 -1.491545815952122211e-03 -2.295916713774204254e-02 -8.450045436620712280e-02 1.255374401807785034e-01 1.768762320280075073e-01 -3.563253581523895264e-02 -1.743248105049133301e-01 -1.877606101334095001e-02
1.170259788632392883e-01 -3.822613880038261414e-02 -3.525577485561370850e-02 -5.232284963130950928e-02 -6.348163820803165436e-03 7.314564194530248642e-03 1.837322562932968140e-01 2.325792564079165459e-03 1.126728206872940063e-01 -1.716545075178146362e-01 1.972235888242721558e-01 9.307321161031723022e-03 -2.267567813396453857e-01 1.429046988487243652e-01 8.806857466697692871e-02 2.621062099933624268e-01 6.636492162942886353e-02 1.884791254997253418e-01 -1.524592936038970947e-01 3.840263187885284424e-01 2.384949326515197754e-01 -1.490862667560577393e-01 -6.951516866683959961e-02 4.227754771709442139e-01 -1.062376797199249268e-01 3.051038831472396851e-02 1.120619922876358032e-01 -6.487008929252624512e-02 1.732153147459030151e-01 -4.288745820522308350e-01 3.459077328443527222e-02 -1.106308493763208389e-02
1.938808523118495941e-02 -2.630187869071960449e-01 -8.357381820678710938e-02 -1.560671627521514893e-01 2.992172539234161377e-01 3.142767548561096191e-01 1.746176779270172119e-01 2.735507190227508545e-01 -4.372375085949897766e-02 5.728147551417350769e-02 1.792895197868347168e-01 -7.528299931436777115e-03 -1.243192255496978760e-01 1.453031003475189209e-01 1.541188955307006836e-01 2.840573489665985107e-01 5.844735074788331985e-03 2.698670625686645508e-01 -4.248039051890373230e-02 3.938490152359008789e-01 4.321908205747604370e-02 1.332309991121292114e-01 8.084737509489059448e-02 -2.103031575679779053e-01 -2.038211822509765625e-01 8.884672075510025024e-02 -1.636232435703277588e-01 -4.291648417711257935e-02 3.341994807124137878e-02 5.574415624141693115e-02 -2.098341882228851318e-01 2.461156994104385376e-02
3.872385015711188316e-03 -2.045505642890930176e-01 7.518207281827926636e-02 5.863241106271743774e-02 -7.929069548845291138e-02 -6.842179596424102783e-02 4.284572899341583252e-01 1.142344549298286438e-01 1.250596195459365845e-01 4.846363142132759094e-02 -5.076002795249223709e-03 4.839571937918663025e-02 -2.842881658580154181e-04 6.233951076865196228e-02 2.635430693626403809e-01 3.401766121387481689e-01 5.524250492453575134e-02 1.977283060550689697e-01 -5.377294123172760010e-02 3.134191632270812988e-01 1.524894982576370239e-01 -3.312392234802246094e-01 8.013164252042770386e-02 2.884218692779541016e-01 -1.058363392949104309e-01 -1.098158955574035645e-01 1.317626237869262695e-01 -1.612154394388198853e-02 1.143429651856422424e-01 -8.628714084625244141e-02 -2.086288630962371826e-01 -2.475124448537826538e-01
3.387272730469703674e-02 -2.876854538917541504e-01 -1.187310516834259033e-01 -1.594080328941345215e-01 -1.930271973833441734e-03 2.166017591953277588e-01 2.428036928176879883e-01 7.515909522771835327e-02 2.609647214412689209e-01 9.222249686717987061e-02 1.120394766330718994e-01 1.926691383123397827e-01 7.447558641433715820e-02 -2.320690825581550598e-02 1.772344261407852173e-01 4.060778617858886719e-01 -5.283860489726066589e-02 2.180008590221405029e-01 -2.366347014904022217e-01 2.041460722684860229e-01 5.516421422362327576e-02 -9.001881629228591919e-02 6.202422454953193665e-02 1.806235909461975098e-01 8.612795919179916382e-02 -3.122124075889587402e-01 2.457731664180755615e-01 -5.584368854761123657e-02 1.513389348983764648e-01 6.776577234268188477e-02 -2.080285102128982544e-01 -3.981683775782585144e-02
-2.315947562456130981e-01 3.708580881357192993e-02 1.017104759812355042e-01 -1.261539459228515625e-01 9.744974970817565918e-02 1.345643252134323120e-01 2.400167733430862427e-01 1.283642053604125977e-01 -5.263587832450866699e-02 -9.386086463928222656e-02 1.878319233655929565e-01 2.345546782016754150e-01 -2.181782945990562439e-02 3.444254398345947266e-01 -1.096937805414199829e-02 2.282306738197803497e-02 -1.002255305647850037e-01 3.344359397888183594e-01 -2.183230221271514893e-01 2.911432981491088867e-01 -4.018601030111312866e-02 6.588492542505264282e-02 7.977159321308135986e-02 3.403687477111816406e-01 2.790121138095855713e-01 -4.133228585124015808e-02 1.320637166500091553e-01 9.755361080169677734e-02 -8.639803528785705566e-02 -7.509849220514297485e-02 -2.986528575420379639e-01 6.412746757268905640e-02
-6.832592934370040894e-02 1.321146935224533081e-01 7.721926271915435791e-02 -1.874230206012725830e-01 2.240501791238784790e-01 1.878108531236648560e-01 2.969889640808105469e-01 9.385943412780761719e-03 8.007424324750900269e-02 -1.763521730899810791e-01 1.585067808628082275e-02 1.013187319040298462e-01 -2.901421487331390381e-01 1.673435792326927185e-02 5.637045577168464661e-02 4.067489504814147949e-01 -1.391994208097457886e-01 1.564958691596984863e-01 -2.140335440635681152e-01 2.731839716434478760e-01 -2.542254924774169922e-01 2.129608765244483948e-02 2.914594113826751709e-01 8.925888687372207642e-02 -8.196282200515270233e-03 -1.224904134869575500e-01 7.561127096414566040e-02 1.787166744470596313e-01 -6.593554466962814331e-02 -1.707085371017456055e-01 1.618314832448959351e-01 1.649193614721298218e-01
9.665516018867492676e-02 -1.100164875388145447e-01 1.692291498184204102e-01 8.071181178092956543e-02 -1.909034699201583862e-01 2.604561150074005127e-01 5.107242986559867859e-02 1.125725135207176208e-01 1.510559171438217163e-01 2.794996201992034912e-01 1.362027227878570557e-01 -1.369368433952331543e-01 -1.229295209050178528e-01 1.577243208885192871e-02 1.666420139372348785e-02 2.924212217330932617e-01 -1.366113871335983276e-01 2.000491023063659668e-01 -9.007216989994049072e-02 4.495395123958587646e-01 9.389997273683547974e-02 2.253086864948272705e-01 9.371014684438705444e-02 3.942993879318237305e-01 5.227709561586380005e-02 -1.101914420723915100e-01 -2.371919751167297363e-01 -1.028891280293464661e-01 -3.322163596749305725e-02 -1.294905785471200943e-03 -1.587082631886005402e-02 -9.303399920463562012e-02
-1.283867359161376953e-01 4.985681176185607910e-02 1.418478190898895264e-01 9.020798653364181519e-02 1.805892735719680786e-01 4.964558407664299011e-02 3.346964418888092041e-01 1.299840211868286133e-01 2.815994918346405029e-01 -2.651906311511993408e-01 6.811229884624481201e-02 1.745065748691558838e-01 -2.026987969875335693e-01 -1.437431760132312775e-02 1.261056065559387207e-01 1.136489063501358032e-01 -1.511090099811553955e-01 -1.193847879767417908e-02 -1.805181354284286499e-01 3.607577681541442871e-01 -2.050333768129348755e-01 -9.465701133012771606e-02 -6.499263923615217209e-03 2.138843685388565063e-01 -6.096222251653671265e-02 -5.710620805621147156e-02 -3.454186618328094482e-01 1.772088408470153809e-01 1.838728338479995728e-01 8.158683776855468750e-02 -2.308034002780914307e-01 4.755178932100534439e-03
-1.436207536607980728e-02 8.380778878927230835e-02 2.416167706251144409e-01 2.270732671022415161e-01 2.917802333831787109e-02 1.178103014826774597e-01 1.281550973653793335e-01 1.661770492792129517e-01 -2.031989246606826782e-01 -9.040581434965133667e-02 -6.803219020366668701e-02 -1.418507397174835205e-01 -1.427032798528671265e-01 -9.047561883926391602e-02 6.136783212423324585e-02 2.547926008701324463e-01 5.163023620843887329e-02 2.767311632633209229e-01 2.187060192227363586e-02 3.768564164638519287e-01 8.899345993995666504e-02 6.392601877450942993e-02 -2.227823436260223389e-01 1.336931884288787842e-01 -7.355164736509323120e-02 -8.137056976556777954e-02 -4.728087037801742554e-02 4.666348397731781006e-01 1.119219586253166199e-01 -2.634018361568450928e-01 -1.619415581226348877e-01 1.058664172887802124e-01
-3.118061721324920654e-01 -7.396578043699264526e-02 -2.324365675449371338e-01 -1.419090628623962402e-01 -1.729715019464492798e-01 1.140394136309623718e-01 2.324126511812210083e-01 1.572046279907226562e-01 -1.648445613682270050e-02 5.297369509935379028e-02 1.546288281679153442e-01 -5.941203236579895020e-02 -2.227131873369216919e-01 2.952539622783660889e-01 2.306971997022628784e-01 1.510166674852371216e-01 -1.764285005629062653e-02 2.756638638675212860e-02 -3.038957417011260986e-01 2.836186885833740234e-01 7.524516433477401733e-03 -6.359966844320297241e-02 -9.671078622341156006e-02 4.020596146583557129e-01 -7.056213915348052979e-02 -2.023270428180694580e-01 3.005454502999782562e-02 -2.866527624428272247e-02 1.538669317960739136e-01 6.056574732065200806e-02 1.652111411094665527e-01 8.317994326353073120e-02
-2.049256265163421631e-01 -2.974845468997955322e-01 1.775398254394531250e-01 -1.994674652814865112e-01 -6.767487525939941406e-02 -7.844591885805130005e-02 1.244239732623100281e-01 7.183418422937393188e-02 -2.169216573238372803e-01 -2.548695504665374756e-01 3.228676319122314453e-01 9.916709363460540771e-02 -1.498473882675170898e-01 3.106135129928588867e-01 1.908016949892044067e-01 1.844515055418014526e-01 -1.725528016686439514e-02 1.078716069459915161e-01 -3.214492201805114746e-01 2.075696438550949097e-01 -1.912666261196136475e-01 -2.298851124942302704e-02 2.121594995260238647e-01 2.229034528136253357e-02 -1.162906084209680557e-02 2.702412307262420654e-01 2.584633231163024902e-02 9.734000265598297119e-02 3.867498040199279785e-02 1.327917575836181641e-01 -6.010875105857849121e-02 -6.596921384334564209e-02
-5.062007158994674683e-02 -2.531809508800506592e-01 1.034457236528396606e-01 2.226909697055816650e-01 -2.443170994520187378e-01 -5.622639134526252747e-02 -3.119279071688652039e-02 -4.263211041688919067e-02 -8.707150071859359741e-02 -1.954354643821716309e-01 1.587815582752227783e-01 -8.534984290599822998e-02 -1.081263087689876556e-02 -2.088709734380245209e-02 -2.411141619086265564e-02 3.529111742973327637e-01 -7.787725329399108887e-02 1.295207887887954712e-01 3.706092387437820435e-02 3.793467283248901367e-01 2.022386640310287476e-01 4.864836856722831726e-02 3.639693558216094971e-02 2.183779329061508179e-01 -2.775520086288452148e-01 -4.817444682121276855e-01 5.784610286355018616e-02 -7.821094989776611328e-02 -1.858001574873924255e-02 1.602929458022117615e-02 8.187791705131530762e-02 -1.310250461101531982e-01
-6.625491380691528320e-02 -2.599350810050964355e-01 2.068809866905212402e-01 1.514200717210769653e-01 1.791623607277870178e-02 2.425176948308944702e-01 -1.849848777055740356e-02 7.280906289815902710e-02 -4.717807099223136902e-02 4.927722364664077759e-02 5.103453397750854492e-01 -1.325477659702301025e-01 1.180779337882995605e-01 -2.227540761232376099e-01 -5.768784880638122559e-02 3.001316487789154053e-01 8.952142298221588135e-02 -9.759157150983810425e-02 -1.758498549461364746e-01 1.889193654060363770e-01 -2.235652506351470947e-02 3.051271103322505951e-02 2.971395254135131836e-01 3.128081560134887695e-01 5.198905616998672485e-02 -8.276526629924774170e-02 3.305364772677421570e-02 1.256007105112075806e-01 1.788785904645919800e-01 -7.018462568521499634e-02 -1.425962299108505249e-01 -4.991361126303672791e-02
8.169148862361907959e-02 -8.833134174346923828e-02 -2.269795536994934082e-01 -1.458301693201065063e-01 -1.650298535823822021e-01 -6.553428620100021362e-02 9.043914079666137695e-02 -9.842132031917572021e-02 -9.447031468152999878e-02 -1.929049193859100342e-01 1.565336287021636963e-01 -9.493013471364974976e-02 -3.862511813640594482e-01 -4.205451160669326782e-02 -1.347009837627410889e-01 3.739919885993003845e-02 -1.348385959863662720e-01 4.066434130072593689e-02 -3.580124676227569580e-01 3.755718469619750977e-01 6.877858191728591919e-02 -2.689801156520843506e-02 -9.872127324342727661e-02 8.547803014516830444e-02 1.771836280822753906e-01 -1.535094082355499268e-01 4.449543729424476624e-02 2.417783439159393311e-01 2.946083545684814453e-01 1.800766438245773315e-01 -2.341255098581314087e-01 -1.104013174772262573e-01
1.575378477573394775e-01 -1.605971604585647583e-01 -2.993755228817462921e-02 1.534539610147476196e-01 -2.606395483016967773e-01 3.199020773172378540e-02 1.874615699052810669e-01 1.921660751104354858e-01 -1.429276634007692337e-02 -1.632548868656158447e-01 1.254833340644836426e-01 -1.377938985824584961e-01 -1.534231454133987427e-01 -6.703870836645364761e-03 1.458762288093566895e-01 -1.083359494805335999e-02 2.156070470809936523e-01 -6.907059997320175171e-02 -3.847104907035827637e-01 3.160056769847869873e-01 -1.781969219446182251e-01 1.383894085884094238e-01 1.251935511827468872e-01 2.055275999009609222e-02 -2.354401201009750366e-01 -2.341575175523757935e-01 -9.023868292570114136e-02 1.976714283227920532e-01 1.067461818456649780e-02 -2.518428564071655273e-01 -2.236989438533782959e-01 -2.004246413707733154e-01
-2.028710544109344482e-01 7.048448920249938965e-02 4.779254645109176636e-02 -2.695865035057067871e-01 3.230790421366691589e-02 4.699687473475933075e-03 4.519945085048675537e-01 -3.292680904269218445e-02 1.582291871309280396e-01 -1.247544586658477783e-01 2.717169523239135742e-01 1.044647917151451111e-01 -1.125126108527183533e-01 1.721833497285842896e-01 2.174893021583557129e-01 1.181822717189788818e-01 -1.489200741052627563e-01 2.149610966444015503e-01 -5.497027561068534851e-02 2.593456804752349854e-01 -3.302916884422302246e-02 -1.540601402521133423e-01 1.273386776447296143e-01 1.941210627555847168e-01 1.737744361162185669e-01 3.794107586145401001e-02 1.038020178675651550e-01 3.782336711883544922e-01 -1.501472480595111847e-02 -1.509667187929153442e-01 -1.294457316398620605e-01 3.018236719071865082e-02
1.586382985115051270e-01 -4.793628752231597900e-01 1.811030507087707520e-01 -5.483997613191604614e-02 1.404523849487304688e-01 -7.696268707513809204e-02 9.759692847728729248e-02 1.481338292360305786e-01 -2.931640483438968658e-02 -1.297689974308013916e-01 -1.471367757767438889e-02 -7.274136692285537720e-02 -8.527471125125885010e-02 -1.922545023262500763e-02 2.187687307596206665e-01 -5.076984688639640808e-02 1.854426115751266479e-01 -1.333472579717636108e-01 -8.491244912147521973e-02 3.533901274204254150e-01 -5.115456879138946533e-02 3.273874819278717041e-01 5.200252681970596313e-02 2.368738949298858643e-01 1.203460693359375000e-01 -6.632456183433532715e-02 7.465592585504055023e-03 4.216874539852142334e-01 -8.193818479776382446e-02 1.251069549471139908e-02 4.421900492161512375e-03 -1.196174845099449158e-01
2.471050322055816650e-01 -5.584665760397911072e-02 2.347016334533691406e-01 -2.853258252143859863e-01 -2.141330540180206299e-01 1.528779417276382446e-01 1.122800111770629883e-01 2.256079614162445068e-01 1.074507310986518860e-01 -5.534209776669740677e-03 1.759404391050338745e-01 1.503864526748657227e-01 -1.147957220673561096e-01 -3.296097740530967712e-02 8.771709352731704712e-02 -1.085239183157682419e-02 1.331635117530822754e-01 -1.511545926332473755e-01 -2.469274848699569702e-01 3.004610538482666016e-01 7.269261032342910767e-02 5.707690864801406860e-02 1.485832035541534424e-01 2.921004891395568848e-01 -1.504110097885131836e-01 -1.096870079636573792e-01 2.198518961668014526e-01 2.905063033103942871e-01 -1.862338185310363770e-02 5.915223807096481323e-02 1.817188113927841187e-01 -2.595138549804687500e-01
-4.507923498749732971e-02 -3.368620276451110840e-01 3.576394915580749512e-01 1.440481245517730713e-01 2.116077812388539314e-03 1.354504078626632690e-01 -6.798494607210159302e-02 1.805659830570220947e-01 6.589152663946151733e-02 1.331395655870437622e-01 4.350729584693908691e-01 -7.655033469200134277e-02 -1.577405333518981934e-01 -5.867438018321990967e-02 -5.378139764070510864e-02 2.039670199155807495e-01 -9.217908233404159546e-02 -1.076467707753181458e-01 -1.631141826510429382e-02 1.054807826876640320e-01 -1.109700649976730347e-01 3.384051322937011719e-01 7.471911609172821045e-02 3.016630411148071289e-01 1.390589680522680283e-02 -3.153916820883750916e-02 1.915601193904876709e-01 9.668576717376708984e-02 1.440321952104568481e-01 -8.927287161350250244e-02 -2.431584894657135010e-01 1.603648252785205841e-02
-6.026174500584602356e-02 -2.389791794121265411e-02 1.755013316869735718e-01 -1.371032744646072388e-01 -1.430543065071105957e-01 1.233906671404838562e-01 1.766045540571212769e-01 1.939843967556953430e-02 4.007299616932868958e-02 -1.877811849117279053e-01 8.721832185983657837e-02 2.452859580516815186e-01 -3.189181908965110779e-03 -9.599663317203521729e-02 1.412813067436218262e-01 2.848460674285888672e-01 -3.315781354904174805e-01 1.745013147592544556e-01 -2.302327156066894531e-01 3.074912726879119873e-01 1.244779229164123535e-01 1.250509172677993774e-01 -4.030263721942901611e-01 -1.555720567703247070e-01 1.365565061569213867e-01 -1.741141229867935181e-01 -6.399141997098922729e-02 -5.204595625400543213e-02 2.043235749006271362e-01 -2.312016636133193970e-01 8.412271738052368164e-02 1.472665742039680481e-02
2.927095629274845123e-02 -1.420470029115676880e-01 1.560491174459457397e-01 3.693699836730957031e-02 -6.206886842846870422e-02 8.626438677310943604e-02 -6.562720518559217453e-03 3.439076989889144897e-02 5.393341183662414551e-02 2.091665267944335938e-01 2.214574217796325684e-01 2.792158424854278564e-01 -2.187801003456115723e-01 2.514473535120487213e-02 1.936890631914138794e-01 1.273403763771057129e-01 -2.021500319242477417e-01 1.343734003603458405e-02 -2.570708990097045898e-01 2.280177325010299683e-01 1.260293871164321899e-01 3.406779840588569641e-02 -9.446412324905395508e-02 1.087608784437179565e-01 -1.341465562582015991e-01 -7.189852744340896606e-02 7.860627025365829468e-02 3.753387928009033203e-01 -1.752876043319702148e-01 -2.774729579687118530e-02 -4.787956178188323975e-01 1.922373920679092407e-01
5.006510019302368164e-02 1.011615097522735596e-01 3.215582370758056641e-01 -2.250918745994567871e-01 3.216748833656311035e-01 1.826944760978221893e-02 2.013137042522430420e-01 2.889289855957031250e-01 8.638334274291992188e-02 4.465642198920249939e-02 -6.473493296653032303e-03 1.592791229486465454e-01 7.495069503784179688e-02 5.735817179083824158e-02 8.978534489870071411e-02 1.097348183393478394e-01 2.419449202716350555e-02 1.349687874317169189e-01 -2.057708054780960083e-01 3.352983295917510986e-01 3.951285779476165771e-01 3.904316574335098267e-02 -6.712701171636581421e-02 1.048416122794151306e-01 -1.518542170524597168e-01 3.289055451750755310e-02 1.320840674452483654e-03 1.701648980379104614e-01 2.007717490196228027e-01 2.321952488273382187e-03 -3.101357221603393555e-01 -7.200044393539428711e-02
2.276315987110137939e-01 -1.272157877683639526e-01 1.822625249624252319e-01 6.069656461477279663e-02 9.811037033796310425e-02 -7.745723426342010498e-02 1.491436511278152466e-01 9.494013339281082153e-02 -1.458482146263122559e-01 -3.729988932609558105e-01 9.244924783706665039e-02 3.264072239398956299e-01 -7.218103110790252686e-02 2.622717991471290588e-03 -6.001840904355049133e-02 4.218395948410034180e-01 3.176202997565269470e-02 2.984526753425598145e-02 -3.499695658683776855e-01 1.844179928302764893e-01 1.248901430517435074e-02 4.814971983432769775e-02 8.552416414022445679e-02 4.207326099276542664e-02 -2.112094759941101074e-01 -9.635905176401138306e-02 -2.412555217742919922e-01 2.155405841767787933e-02 4.967175424098968506e-02 -1.810640096664428711e-02 -1.847549378871917725e-01 -2.579093575477600098e-01
-1.075713932514190674e-01 -3.770132660865783691e-01 -1.123224273324012756e-01 1.176908425986766815e-02 -9.248408675193786621e-02 -1.742749065160751343e-01 2.374638020992279053e-01 2.158171311020851135e-02 6.417935341596603394e-02 5.470021814107894897e-02 2.636285126209259033e-01 1.432161033153533936e-01 -2.044452130794525146e-01 1.739262044429779053e-01 2.912313640117645264e-01 6.463882327079772949e-02 1.219962388277053833e-01 1.315576434135437012e-01 -2.336725294589996338e-01 7.109452039003372192e-02 -2.585733681917190552e-02 -1.990817300975322723e-02 -1.545681506395339966e-01 4.247690439224243164e-01 -1.413131058216094971e-01 -1.393697112798690796e-01 1.104897558689117432e-01 5.554869398474693298e-02 3.064045608043670654e-01 5.096939392387866974e-03 -1.755123138427734375e-01 5.437544360756874084e-02
-1.119643002748489380e-01 -1.494555622339248657e-01 -5.638832971453666687e-02 -1.366834640502929688e-01 -3.188484534621238708e-02 -3.453386947512626648e-02 2.374565154314041138e-01 -5.129522457718849182e-02 -3.248843252658843994e-01 -1.901595294475555420e-01 1.047269180417060852e-01 4.681991785764694214e-02 -2.337756007909774780e-01 1.859252303838729858e-01 2.378435283899307251e-01 1.379814296960830688e-01 -2.376802265644073486e-01 2.655560337007045746e-02 -7.448538392782211304e-02 2.966409921646118164e-02 1.415667962282896042e-02 8.082481473684310913e-02 -5.581084266304969788e-02 4.723173081874847412e-01 1.521595567464828491e-01 -2.282257825136184692e-01 -8.952848613262176514e-02 3.434394896030426025e-01 -7.054971903562545776e-02 3.342955186963081360e-02 1.807934790849685669e-01 1.606166511774063110e-01
2.859000563621520996e-01 -1.165055260062217712e-01 1.823901385068893433e-01 -2.615267038345336914e-02 -1.501494944095611572e-01 2.809331715106964111e-01 1.779137849807739258e-01 -1.392961889505386353e-01 -2.486170828342437744e-02 -1.479334086179733276e-01 2.163217663764953613e-01 -1.126598343253135681e-01 1.729909479618072510e-01 2.322972267866134644e-01 2.941937744617462158e-01 2.682684361934661865e-01 -1.193869933485984802e-01 7.470095157623291016e-02 -1.364594846963882446e-01 7.796733826398849487e-02 -7.251747697591781616e-02 2.839672192931175232e-02 1.037295442074537277e-02 1.764148026704788208e-01 -1.077402606606483459e-01 -1.211644895374774933e-02 -3.566725552082061768e-02 3.181476891040802002e-01 1.769907772541046143e-01 -1.773282736539840698e-01 -1.798585504293441772e-01 -3.203489184379577637e-01
3.301520645618438721e-02 -3.500499427318572998e-01 -5.677024647593498230e-02 1.016371548175811768e-01 -1.745021045207977295e-01 1.786413341760635376e-01 2.403364703059196472e-02 2.425624877214431763e-01 2.386094443500041962e-02 -9.525445848703384399e-02 -6.773268803954124451e-03 -7.388989627361297607e-02 -8.463528752326965332e-02 -1.301077902317047119e-01 1.643323898315429688e-01 -2.831448987126350403e-02 1.331671774387359619e-01 1.176552288234233856e-02 -3.191742002964019775e-01 3.747751116752624512e-01 -1.966909617185592651e-01 1.734007149934768677e-01 8.463472127914428711e-02 1.657412499189376831e-01 -1.253714226186275482e-02 -7.130829244852066040e-02 -8.065649121999740601e-02 5.272341892123222351e-02 7.006870210170745850e-02 -7.415179163217544556e-02 -4.695971012115478516e-01 -2.548573613166809082e-01
-1.324589103460311890e-01 -2.210628539323806763e-01 -2.552464604377746582e-01 -4.435814917087554932e-02 -2.908122912049293518e-02 -6.178412958979606628e-02 6.879150867462158203e-02 2.030499428510665894e-01 -1.366077512502670288e-01 1.253558695316314697e-01 1.151578649878501892e-01 3.643757998943328857e-01 1.623995043337345123e-02 3.234442770481109619e-01 1.642601937055587769e-01 1.409737467765808105e-01 -1.882479041814804077e-01 -8.359976857900619507e-02 -2.296860218048095703e-01 1.380661725997924805e-01 7.701822370290756226e-02 9.162275493144989014e-02 -6.542547047138214111e-02 5.011235475540161133e-01 -5.711133033037185669e-02 -1.557689756155014038e-01 -6.451862398535013199e-03 1.925360411405563354e-01 4.857553541660308838e-02 -5.817819759249687195e-02 9.975908324122428894e-03 -1.710086762905120850e-01
1.209693551063537598e-01 -3.073310554027557373e-01 2.395410835742950439e-01 -2.420010790228843689e-02 3.420369327068328857e-02 -1.737248599529266357e-01 1.636749804019927979e-01 -3.861028328537940979e-02 -2.072644829750061035e-01 -1.332846134901046753e-01 2.825266867876052856e-02 1.990319043397903442e-01 -7.051543146371841431e-02 -3.990938961505889893e-01 1.440186202526092529e-01 2.385858595371246338e-01 -1.206894814968109131e-01 -4.149926826357841492e-02 -3.780620694160461426e-01 1.675498932600021362e-01 -4.046587646007537842e-02 2.562274336814880371e-01 -2.318125031888484955e-02 1.681599169969558716e-01 8.498881757259368896e-02 9.650366008281707764e-02 4.516707360744476318e-02 1.998674571514129639e-01 1.742469519376754761e-01 -1.097688749432563782e-01 -2.117819041013717651e-01 3.296529874205589294e-02
6.839835643768310547e-02 -3.648091852664947510e-01 -2.118405550718307495e-01 1.369270612485706806e-04 1.054802327416837215e-03 9.154483675956726074e-02 3.254005312919616699e-01 1.252134293317794800e-01 9.789896756410598755e-02 -1.298616081476211548e-01 1.976407468318939209e-01 1.403080224990844727e-01 1.698434203863143921e-01 9.543194435536861420e-03 -1.696980558335781097e-02 -5.789150670170783997e-02 -2.764280140399932861e-02 9.454678744077682495e-02 -4.495313763618469238e-01 2.482763528823852539e-01 -3.293805941939353943e-02 -6.982287764549255371e-02 -6.049447134137153625e-02 3.196320235729217529e-01 -2.299499511718750000e-01 1.204312518239021301e-01 -1.645581722259521484e-01 9.717960841953754425e-03 -9.939408302307128906e-02 -6.240092590451240540e-02 -2.662616968154907227e-01 -7.218178361654281616e-02
-3.688560426235198975e-02 2.425196766853332520e-02 3.188042640686035156e-01 2.992457151412963867e-01 6.407098472118377686e-02 2.254039514809846878e-03 -1.356488373130559921e-02 1.805408746004104614e-01 -1.626059859991073608e-01 -1.071729976683855057e-02 -6.530643999576568604e-02 -2.703892886638641357e-01 -2.709404826164245605e-01 -1.386208180338144302e-02 1.351853013038635254e-01 2.072765529155731201e-01 4.838864877820014954e-02 2.825306951999664307e-01 7.469492405652999878e-02 3.972777724266052246e-01 1.053908243775367737e-01 1.476930975914001465e-01 1.290330570191144943e-02 2.135128527879714966e-01 -5.299998447299003601e-02 -1.320850700139999390e-01 2.420862950384616852e-02 3.464521765708923340e-01 2.049091756343841553e-01 -1.141422465443611145e-01 -1.025999039411544800e-01 2.334816940128803253e-02
-2.755250632762908936e-01 -9.242865443229675293e-02 7.267464697360992432e-02 -1.591520011425018311e-01 1.659844964742660522e-01 8.513263612985610962e-02 8.222804218530654907e-02 7.554552704095840454e-02 -2.669227123260498047e-01 3.090137615799903870e-02 1.556531339883804321e-01 5.966786667704582214e-02 -2.324016243219375610e-01 2.870322167873382568e-01 3.052460849285125732e-01 1.883892714977264404e-01 -2.403068840503692627e-01 -7.783951703459024429e-03 2.857263386249542236e-02 3.689154982566833496e-02 -1.039617657661437988e-01 2.356477975845336914e-01 -4.515690729022026062e-02 2.665047645568847656e-01 -8.824452757835388184e-02 -2.270735949277877808e-01 -8.398452401161193848e-02 3.966340422630310059e-01 -1.924421265721321106e-02 -1.677046269178390503e-01 1.448088437318801880e-01 -6.084609776735305786e-03
1.905578225851058960e-01 -2.328054904937744141e-01 1.468595117330551147e-02 1.241314560174942017e-01 -1.326955575495958328e-02 -4.631024599075317383e-02 1.695040762424468994e-01 -5.356613919138908386e-02 1.375351916067302227e-03 4.686159268021583557e-02 2.155804187059402466e-01 2.209858745336532593e-01 -1.134803071618080139e-01 9.523545950651168823e-02 2.063599824905395508e-01 5.701491609215736389e-02 -2.187741547822952271e-01 -1.058516502380371094e-01 -1.563878208398818970e-01 2.943812012672424316e-01 1.328025609254837036e-01 -1.213732082396745682e-02 -5.510732065886259079e-03 1.813152246177196503e-02 2.907391451299190521e-02 -2.069164663553237915e-01 1.800081133842468262e-01 3.964112401008605957e-01 -9.603927284479141235e-02 -2.044830918312072754e-01 -4.396792650222778320e-01 1.696076840162277222e-01
1.642256602644920349e-02 -1.803784072399139404e-01 5.383997410535812378e-02 1.272815614938735962e-01 -2.742171473801136017e-02 -3.048039041459560394e-02 2.228518947958946228e-02 1.840062625706195831e-02 -1.935502141714096069e-02 5.148939322680234909e-03 1.231923922896385193e-01 1.950975060462951660e-01 -5.848467350006103516e-02 -2.677767770364880562e-03 1.866333037614822388e-01 9.939502179622650146e-02 -1.450697928667068481e-01 -4.630722478032112122e-02 -3.252872526645660400e-01 2.362230867147445679e-01 2.456796765327453613e-01 5.726961046457290649e-02 4.038317874073982239e-02 8.774115145206451416e-02 -1.942365244030952454e-02 -2.100905179977416992e-01 4.905917868018150330e-02 4.220873117446899414e-01 -2.432710230350494385e-01 -2.428368479013442993e-01 -4.311236739158630371e-01 2.386012673377990723e-01
1.269523636437952518e-03 -1.681310981512069702e-01 1.365380585193634033e-01 -2.128330022096633911e-01 -5.784065276384353638e-02 7.336542010307312012e-02 3.733872473239898682e-01 1.496608257293701172e-01 -2.913526818156242371e-02 -1.205609589815139771e-01 2.442496418952941895e-01 3.265994191169738770e-01 -9.598721563816070557e-02 1.622290611267089844e-01 2.771060764789581299e-01 3.479231297969818115e-01 -2.804770469665527344e-01 1.743444651365280151e-01 -2.427562028169631958e-01 3.516174480319023132e-02 -2.015077024698257446e-01 -3.146400209516286850e-03 3.216601163148880005e-02 5.934386700391769409e-02 1.641021519899368286e-01 1.046065390110015869e-01 8.610259741544723511e-02 -1.246526986360549927e-01 1.613943129777908325e-01 -1.144878342747688293e-01 1.612254045903682709e-02 -8.674644678831100464e-02
-3.867879509925842285e-02 -1.163837239146232605e-01 1.750949919223785400e-01 -1.350656002759933472e-01 1.433587223291397095e-01 9.036543965339660645e-02 -1.348521839827299118e-02 1.583084347657859325e-03 4.053524509072303772e-02 1.592824310064315796e-01 -4.671763163059949875e-03 2.140583693981170654e-01 5.799761414527893066e-02 1.101502962410449982e-02 2.204098850488662720e-01 3.942528069019317627e-01 -2.849684953689575195e-01 2.473454177379608154e-01 -9.023425728082656860e-02 2.270113527774810791e-01 -2.372442632913589478e-01 1.909157335758209229e-01 2.836095988750457764e-01 1.020694449543952942e-01 -2.066009445115923882e-03 -3.079999685287475586e-01 1.815470494329929352e-02 7.617241144180297852e-02 1.122016236186027527e-01 -2.620270550251007080e-01 1.719960719347000122e-01 -1.712270528078079224e-01
-1.503226254135370255e-02 1.091193258762359619e-01 2.582384645938873291e-01 -1.272809039801359177e-02 2.159323692321777344e-01 -1.939845643937587738e-02 7.879451662302017212e-02 1.940341889858245850e-01 -8.213094621896743774e-02 -7.860815525054931641e-02 -1.190101075917482376e-02 1.255977600812911987e-01 -1.346043348312377930e-01 -1.399975717067718506e-01 3.292800188064575195e-01 5.410479498095810413e-04 -3.441686332225799561e-01 1.242019459605216980e-01 -3.394059240818023682e-01 2.656729817390441895e-01 1.784219592809677124e-02 -5.804091691970825195e-02 -2.014549076557159424e-01 4.851457104086875916e-02 -5.980827286839485168e-02 -4.508505165576934814e-01 -1.374100744724273682e-01 -3.570123761892318726e-02 2.818636409938335419e-02 1.849936507642269135e-02 -1.149042546749114990e-01 -2.180644124746322632e-01
1.407089233398437500e-01 -2.197992503643035889e-01 4.500967264175415039e-01 9.653293341398239136e-02 -7.946172356605529785e-02 6.490623950958251953e-02 7.325287908315658569e-02 -4.225589707493782043e-02 -1.189894452691078186e-01 -2.441795915365219116e-01 1.170572638511657715e-01 -2.295397073030471802e-01 -2.674632966518402100e-01 5.499510467052459717e-02 -7.729869335889816284e-02 1.719221770763397217e-01 7.100010663270950317e-02 4.546891897916793823e-02 -5.791647732257843018e-02 4.013564586639404297e-01 -3.849932551383972168e-02 1.661215536296367645e-02 1.550003141164779663e-01 3.333280608057975769e-02 1.452883780002593994e-01 -3.444561660289764404e-01 -7.833315059542655945e-03 2.144798040390014648e-01 2.219257876276969910e-02 -1.483885198831558228e-01 6.494054198265075684e-02 -2.025932669639587402e-01
1.448786258697509766e-01 -3.594150245189666748e-01 -8.281169831752777100e-02 6.832704693078994751e-02 -1.669116504490375519e-02 5.728892609477043152e-02 8.333038538694381714e-02 3.076169788837432861e-01 3.700969042256474495e-03 -2.364341020584106445e-01 3.199081867933273315e-02 2.946181595325469971e-02 -7.277189195156097412e-02 -4.124505072832107544e-02 7.677350193262100220e-02 -1.328636407852172852e-01 8.919668197631835938e-02 1.009375229477882385e-01 -3.116505146026611328e-01 2.077303677797317505e-01 -3.815611358731985092e-03 2.001899182796478271e-01 2.711683511734008789e-01 2.375428378582000732e-01 -1.123927980661392212e-01 -2.753676474094390869e-01 7.195752859115600586e-02 3.020826843567192554e-04 1.739366501569747925e-01 -2.208040952682495117e-01 -2.544355392456054688e-01 -2.810099720954895020e-01
-1.700306683778762817e-01 -1.444187611341476440e-01 1.682464927434921265e-01 1.832797825336456299e-01 1.685386598110198975e-01 6.641326099634170532e-02 1.496552675962448120e-01 -1.119728684425354004e-01 -1.240528523921966553e-01 -2.442267350852489471e-02 -1.612069308757781982e-01 6.874668598175048828e-02 8.226890861988067627e-02 -3.865616396069526672e-02 2.130825370550155640e-01 2.166685611009597778e-01 2.781388163566589355e-01 -1.084569841623306274e-01 -2.558585703372955322e-01 4.612157642841339111e-01 -1.475367099046707153e-01 3.134517744183540344e-02 -8.990950137376785278e-02 2.682244181632995605e-01 3.778571635484695435e-02 -3.981885910034179688e-01 -1.832102984189987183e-01 4.163296893239021301e-02 7.568746060132980347e-02 -2.370328828692436218e-02 7.520469807786867023e-05 -4.019321501255035400e-02
-8.997175842523574829e-02 -4.180392995476722717e-02 8.964423090219497681e-02 -2.376175075769424438e-01 1.780890673398971558e-01 1.720270812511444092e-01 3.545968234539031982e-01 6.230011954903602600e-02 1.178672723472118378e-02 -2.290348559617996216e-01 1.538960337638854980e-01 2.492043226957321167e-01 -2.359518110752105713e-01 1.084856837987899780e-01 2.422389760613441467e-02 4.580927789211273193e-01 -9.246355853974819183e-03 1.376313716173171997e-01 3.691748529672622681e-02 2.672837972640991211e-01 -2.451987713575363159e-01 4.523193836212158203e-02 3.203819096088409424e-01 1.556347012519836426e-01 1.183919832110404968e-01 4.676825180649757385e-02 4.430790618062019348e-02 7.629769295454025269e-02 1.351668406277894974e-02 -3.012198396027088165e-02 -9.514043480157852173e-02 -5.892938002943992615e-02
6.464887410402297974e-02 -3.333082199096679688e-01 2.202254533767700195e-01 -1.618568450212478638e-01 1.280290782451629639e-01 2.613446675240993500e-02 1.724780052900314331e-01 6.868557631969451904e-02 -4.232758656144142151e-02 1.910350867547094822e-03 -1.953281313180923462e-01 -9.114260226488113403e-02 2.007531970739364624e-01 2.907898426055908203e-01 5.236333608627319336e-02 3.076366782188415527e-01 -1.664933860301971436e-01 -1.106167957186698914e-01 -1.840877681970596313e-01 2.269998788833618164e-01 9.723857045173645020e-02 4.559468328952789307e-01 8.485014736652374268e-02 1.988414861261844635e-02 -7.788510620594024658e-02 -5.979622155427932739e-02 1.659848541021347046e-01 2.010279446840286255e-01 8.238776773214340210e-02 1.305199693888425827e-02 -2.211237251758575439e-01 6.496556103229522705e-02
-8.763647824525833130e-02 4.673120379447937012e-02 1.037179213017225266e-02 -1.045784652233123779e-01 -3.732312470674514771e-02 1.073553860187530518e-01 3.050828576087951660e-01 -7.961397990584373474e-03 -1.761796623468399048e-01 1.178945526480674744e-01 -2.256151661276817322e-02 -1.164961978793144226e-02 -1.369155198335647583e-01 -1.412156671285629272e-01 2.822710573673248291e-01 3.494266867637634277e-01 2.235083431005477905e-01 -2.298280894756317139e-01 -3.043336570262908936e-01 3.472652137279510498e-01 -1.714494824409484863e-01 -9.342760778963565826e-03 -7.197871059179306030e-02 1.326688826084136963e-01 -6.187756359577178955e-02 -3.411672413349151611e-01 -1.506754308938980103e-01 1.822408884763717651e-01 2.632251242175698280e-03 6.081259623169898987e-02 1.972068846225738525e-01 5.489862523972988129e-04
1.617001593112945557e-01 -5.917793884873390198e-02 -1.331368386745452881e-01 -1.191284880042076111e-01 -3.445144742727279663e-02 4.509329795837402344e-03 1.420791298151016235e-01 9.718806296586990356e-02 4.390306398272514343e-02 4.626439884305000305e-02 -1.646738052368164062e-01 -3.554149270057678223e-01 -6.208374351263046265e-02 -8.127710968255996704e-02 8.514746278524398804e-02 2.521777153015136719e-01 -1.634171456098556519e-01 2.016060501337051392e-01 -3.068852126598358154e-01 4.736422896385192871e-01 -5.849108099937438965e-02 2.235042005777359009e-01 8.012719452381134033e-02 1.011782214045524597e-01 4.027613252401351929e-02 -9.153638035058975220e-02 -1.315710395574569702e-01 2.639819383621215820e-01 1.076810294762253761e-03 -8.737285435199737549e-02 -3.223111629486083984e-01 -6.609826534986495972e-02
-6.119336187839508057e-02 -9.045109152793884277e-02 2.389175444841384888e-01 -1.153050884604454041e-01 -3.994722291827201843e-02 1.478812247514724731e-01 1.523500829935073853e-01 1.600492745637893677e-01 1.856796890497207642e-01 1.783015765249729156e-02 -1.587009727954864502e-01 2.081395238637924194e-01 -2.140939980745315552e-01 -7.159962505102157593e-02 7.383432984352111816e-02 1.730684041976928711e-01 6.071166694164276123e-02 -1.616211384534835815e-01 -7.694676052778959274e-03 4.730422794818878174e-01 1.827955394983291626e-01 -1.488174200057983398e-01 3.042871654033660889e-01 8.050234615802764893e-02 3.796908073127269745e-03 -3.381850421428680420e-01 7.151450216770172119e-02 6.676038354635238647e-02 1.438943892717361450e-01 1.490014325827360153e-02 -3.946679644286632538e-03 -3.202666044235229492e-01
-1.883115321397781372e-01 -1.666046977043151855e-01 -9.988092631101608276e-02 -2.932431995868682861e-01 7.148432545363903046e-03 7.022897899150848389e-02 3.356883227825164795e-01 9.510549157857894897e-02 -4.728633165359497070e-02 -2.597570121288299561e-01 3.718068897724151611e-01 1.573283970355987549e-01 1.282981410622596741e-02 2.020615339279174805e-01 -5.565508455038070679e-02 2.445921534672379494e-03 -4.011926241219043732e-03 1.356104165315628052e-01 -2.569825351238250732e-01 3.390947878360748291e-01 -9.696303308010101318e-02 8.772275596857070923e-02 1.299945861101150513e-01 2.573636770248413086e-01 9.486316889524459839e-02 -1.860060691833496094e-01 2.146199531853199005e-02 -1.040040776133537292e-01 -8.131483942270278931e-02 8.298914879560470581e-02 -2.349022775888442993e-01 1.186738759279251099e-01
8.255929499864578247e-02 -1.492164582014083862e-01 5.633006617426872253e-02 1.605786830186843872e-01 -9.110046923160552979e-02 -1.334631070494651794e-02 -2.006763033568859100e-02 -8.556066080927848816e-03 -2.005430310964584351e-02 4.594604671001434326e-02 2.884427011013031006e-01 1.635438501834869385e-01 -2.467761784791946411e-01 1.331729441881179810e-01 1.623064577579498291e-01 1.035480424761772156e-01 -8.673961460590362549e-02 1.818119436502456665e-01 -7.330171763896942139e-02 3.529773354530334473e-01 1.673729717731475830e-01 1.316939741373062134e-01 1.369602791965007782e-02 9.910520166158676147e-02 -1.236947104334831238e-01 2.503672055900096893e-02 -4.472282249480485916e-03 3.700518012046813965e-01 -1.408034414052963257e-01 -1.594712585210800171e-01 -5.045477747917175293e-01 1.619433909654617310e-01
2.092618346214294434e-01 -3.935066759586334229e-01 -1.161462590098381042e-01 -5.189275369048118591e-02 -1.672233790159225464e-01 1.636180132627487183e-01 -3.468912467360496521e-02 1.835483461618423462e-01 -1.495050638914108276e-02 -2.022937983274459839e-01 5.562732741236686707e-02 -3.157577302772551775e-04 -4.422577843070030212e-02 9.480847418308258057e-02 1.972384899854660034e-01 -9.075215086340904236e-03 2.208929210901260376e-01 -7.593432813882827759e-02 -3.490892946720123291e-01 2.746338844299316406e-01 -1.305705755949020386e-01 2.612640261650085449e-01 9.980624169111251831e-02 1.826539188623428345e-01 -8.848939090967178345e-02 -2.679926455020904541e-01 1.296600550413131714e-01 6.995159387588500977e-02 -9.656179696321487427e-03 -1.373141109943389893e-01 -2.472083866596221924e-01 -1.987131237983703613e-01
1.049313098192214966e-01 -2.135106921195983887e-01 -1.122366636991500854e-01 -1.059699058532714844e-01 2.664547562599182129e-01 2.325575202703475952e-01 3.472980558872222900e-01 3.046426773071289062e-01 -8.401401340961456299e-02 -2.521217167377471924e-01 7.700505852699279785e-02 -2.126841060817241669e-02 -2.354754805564880371e-01 -1.654625125229358673e-02 2.003968656063079834e-01 2.336107939481735229e-01 6.199020426720380783e-03 1.943082064390182495e-01 -2.447869330644607544e-01 3.521018922328948975e-01 1.142788156867027283e-01 -4.092967137694358826e-02 1.570098996162414551e-01 -1.299426704645156860e-01 6.171290948987007141e-02 -6.086293235421180725e-02 -4.015946388244628906e-02 -1.152675449848175049e-01 3.668229654431343079e-02 2.142974734306335449e-01 4.155263677239418030e-02 6.511558592319488525e-02
-2.044087974354624748e-03 -1.553814411163330078e-01 2.190446108579635620e-01 -3.541756570339202881e-01 -2.960166893899440765e-02 3.743901252746582031e-01 3.020821511745452881e-01 9.262127429246902466e-02 -1.794158369302749634e-01 -1.347723603248596191e-01 -9.402034431695938110e-02 1.114546060562133789e-01 5.946402251720428467e-02 1.826024800539016724e-01 1.241525858640670776e-01 -6.315271370112895966e-03 -8.237076923251152039e-03 1.332728415727615356e-01 -9.856130927801132202e-02 1.964630335569381714e-01 1.490348130464553833e-01 6.982563436031341553e-02 -1.301909983158111572e-01 5.134765431284904480e-02 -2.562464773654937744e-01 -4.048931896686553955e-01 3.697475045919418335e-02 6.172630563378334045e-02 1.866940408945083618e-01 -2.174512743949890137e-01 -6.184550002217292786e-02 6.362792849540710449e-02
1.367809474468231201e-01 1.176050156354904175e-01 1.755357980728149414e-01 -1.175815835595130920e-01 1.987771242856979370e-01 2.572524361312389374e-02 1.247201859951019287e-01 3.195719420909881592e-01 -1.523960530757904053e-01 -2.437074035406112671e-01 -1.138359978795051575e-01 -4.886027425527572632e-02 -6.783438473939895630e-02 2.307989448308944702e-02 -9.821604192256927490e-02 1.874866783618927002e-01 -7.740059494972229004e-02 1.676969379186630249e-01 6.109099835157394409e-02 5.442779660224914551e-01 -1.098365113139152527e-01 1.744927465915679932e-01 -1.442382931709289551e-01 -2.748491428792476654e-02 -1.582805067300796509e-01 -2.267630100250244141e-01 -7.903982698917388916e-02 3.246175944805145264e-01 2.386015467345714569e-02 -1.683430820703506470e-01 -4.329937323927879333e-02 -5.802191328257322311e-03
8.075111359357833862e-02 6.181333586573600769e-02 -3.174652159214019775e-01 -2.384751886129379272e-01 -3.452842938713729382e-04 1.355790346860885620e-01 3.036117553710937500e-01 3.385255113244056702e-02 -2.780910395085811615e-02 -1.005700672976672649e-03 2.407171763479709625e-02 2.076378017663955688e-01 -2.699184417724609375e-01 5.038667097687721252e-02 1.173817366361618042e-01 3.195792436599731445e-01 2.111986745148897171e-03 1.978198438882827759e-02 -1.563884317874908447e-01 4.415318071842193604e-01 6.791593879461288452e-02 -7.415714114904403687e-02 2.935778796672821045e-01 6.426746398210525513e-02 7.149436324834823608e-02 -2.384447455406188965e-01 2.102119177579879761e-01 -4.931638389825820923e-02 3.334031999111175537e-02 -1.687776893377304077e-01 1.573562808334827423e-02 1.608015000820159912e-01
8.214587718248367310e-02 -1.259357780218124390e-01 2.071175426244735718e-01 -8.741509914398193359e-02 7.565500587224960327e-02 -3.342866431921720505e-03 -1.630830764770507812e-02 1.488110125064849854e-01 2.212425321340560913e-01 2.244302630424499512e-02 1.874077767133712769e-01 -1.887280941009521484e-01 -2.877533137798309326e-01 -4.184333980083465576e-02 1.854315996170043945e-01 6.821642816066741943e-02 2.366943806409835815e-01 -2.354375571012496948e-01 -3.343011140823364258e-01 3.758773505687713623e-01 6.611727923154830933e-02 -2.180167287588119507e-02 2.069908380508422852e-01 2.077537029981613159e-01 1.518608257174491882e-02 -2.409700453281402588e-01 -2.378974407911300659e-01 1.498926579952239990e-01 8.198732137680053711e-02 -1.831264644861221313e-01 1.467450261116027832e-01 -2.057277597486972809e-02
2.951656468212604523e-02 -2.734316289424896240e-01 5.048974603414535522e-02 2.946184575557708740e-01 2.358531765639781952e-02 -1.610352098941802979e-02 -2.378445118665695190e-02 -1.227923482656478882e-02 2.734305709600448608e-02 -1.616200357675552368e-01 5.615343898534774780e-02 2.542201876640319824e-01 1.081412807106971741e-01 1.765579581260681152e-01 2.762413620948791504e-01 4.865306317806243896e-01 -5.626127496361732483e-02 1.778542101383209229e-01 -2.114933282136917114e-01 6.635931134223937988e-02 -1.496374458074569702e-01 7.348343729972839355e-02 7.112348824739456177e-02 3.541235327720642090e-01 -1.713899821043014526e-01 6.001870706677436829e-02 -4.973369464278221130e-02 1.305923312902450562e-01 2.738447785377502441e-01 -7.550197094678878784e-02 -8.696035295724868774e-02 1.585449092090129852e-03
-2.208377718925476074e-01 -2.676897943019866943e-01 7.232044637203216553e-02 -1.541414856910705566e-01 -7.098459452390670776e-02 1.367553174495697021e-01 2.031874358654022217e-01 7.134765386581420898e-02 -1.562345921993255615e-01 -2.654756605625152588e-01 1.300484687089920044e-01 1.990848779678344727e-01 -1.001590788364410400e-01 -2.747622877359390259e-02 4.293687641620635986e-01 1.911219656467437744e-01 -3.003161549568176270e-01 -5.461427569389343262e-02 -1.470937728881835938e-01 -4.209279268980026245e-02 -4.265230614691972733e-03 2.073524594306945801e-01 1.355686038732528687e-01 1.351087838411331177e-01 1.695318520069122314e-01 -1.938954442739486694e-01 1.410425603389739990e-01 4.185507819056510925e-02 1.108296811580657959e-01 -2.257900834083557129e-01 1.226848065853118896e-01 1.866437643766403198e-01
-1.705744862556457520e-01 2.273360453546047211e-02 -4.257507249712944031e-02 -1.914513260126113892e-01 1.200785744003951550e-03 3.660792857408523560e-02 2.056981623172760010e-01 1.808745563030242920e-01 3.744467720389366150e-02 -1.380258500576019287e-01 2.015614062547683716e-01 2.611283659934997559e-01 -2.948078326880931854e-02 3.464571535587310791e-01 -7.267742604017257690e-02 1.942925900220870972e-01 -3.009319603443145752e-01 3.505124477669596672e-04 -2.347570657730102539e-01 1.661654710769653320e-01 1.780950278043746948e-01 3.116662800312042236e-02 2.542901970446109772e-02 4.332904517650604248e-01 2.076760977506637573e-01 -1.027008071541786194e-01 2.328959107398986816e-01 3.479091217741370201e-03 -1.112983152270317078e-01 -7.681730389595031738e-02 -1.395755112171173096e-01 -1.493100821971893311e-01
-1.677360534667968750e-01 -1.995089799165725708e-01 7.303068041801452637e-02 -1.704577654600143433e-01 6.581954658031463623e-02 1.300753206014633179e-01 2.656736411154270172e-03 -1.616828888654708862e-02 -2.635871767997741699e-01 -2.305987179279327393e-01 1.351898014545440674e-01 1.015465483069419861e-01 -3.800644306465983391e-03 6.528034806251525879e-02 3.242713212966918945e-01 1.670990586280822754e-01 -2.248443067073822021e-01 8.710677921772003174e-02 -8.252781629562377930e-02 3.214803040027618408e-01 1.183062568306922913e-01 2.072015255689620972e-01 -1.108683720231056213e-01 -1.249145120382308960e-01 2.408429831266403198e-01 -3.193865418434143066e-01 -6.537647545337677002e-02 1.678905636072158813e-01 2.482170052826404572e-02 -2.718364894390106201e-01 2.596907615661621094e-01 -2.689297078177332878e-03
-4.045424982905387878e-02 1.314743459224700928e-01 -2.802822925150394440e-02 -8.430687338113784790e-02 1.884005516767501831e-01 1.687424480915069580e-01 2.568604350090026855e-01 -6.432639062404632568e-02 -5.249285325407981873e-02 -6.610314548015594482e-02 1.579580008983612061e-01 2.381250262260437012e-01 -3.320405483245849609e-01 1.029263995587825775e-02 2.993735298514366150e-02 4.290854632854461670e-01 9.176613390445709229e-02 7.351730018854141235e-02 -7.582298666238784790e-02 4.230079650878906250e-01 -1.098194271326065063e-01 -2.836052328348159790e-02 3.798813521862030029e-01 1.394052058458328247e-01 1.218143105506896973e-02 -3.437642753124237061e-02 5.004813149571418762e-02 1.841499805450439453e-01 2.646386437118053436e-02 -1.611401289701461792e-01 -1.737595908343791962e-02 1.229647472500801086e-01
7.246785610914230347e-02 -9.596002101898193359e-02 1.571037471294403076e-01 -2.684171311557292938e-02 -1.146534178406000137e-02 9.850921481847763062e-02 1.289335638284683228e-01 2.379645109176635742e-01 1.034525334835052490e-01 2.907720953226089478e-02 1.280057728290557861e-01 2.166555672883987427e-01 8.230013400316238403e-02 3.650557398796081543e-01 2.009969502687454224e-01 2.179278880357742310e-01 1.039050891995429993e-01 4.623559415340423584e-01 -1.751670837402343750e-01 1.352332234382629395e-01 7.593770325183868408e-02 3.127109631896018982e-02 1.086546182632446289e-01 1.632002145051956177e-01 8.061061799526214600e-02 -2.068005204200744629e-01 2.288823574781417847e-01 1.293742656707763672e-01 1.883381009101867676e-01 1.346140801906585693e-01 -2.862566113471984863e-01 3.996838256716728210e-02
-1.509214639663696289e-01 -8.127526938915252686e-02 1.283291578292846680e-01 -1.618393957614898682e-01 1.225404813885688782e-01 -9.251398593187332153e-02 3.724089562892913818e-01 9.958314150571823120e-02 1.346739232540130615e-01 -1.518812179565429688e-01 1.569184958934783936e-01 1.566932648420333862e-01 -1.655558198690414429e-01 1.795120090246200562e-01 1.200589016079902649e-01 2.354359626770019531e-02 -2.609800398349761963e-01 1.068236976861953735e-01 -3.071476221084594727e-01 1.266365796327590942e-01 1.799829006195068359e-01 -2.306587435305118561e-02 1.328370999544858932e-02 3.899985849857330322e-01 1.124431788921356201e-01 6.293499469757080078e-02 2.348637282848358154e-01 1.709839254617691040e-01 1.829341053962707520e-01 1.833409518003463745e-01 1.917535960674285889e-01 -1.041391715407371521e-01
2.526907324790954590e-01 -3.208175003528594971e-01 4.500318169593811035e-01 -1.334289610385894775e-01 -4.176636040210723877e-02 5.386136472225189209e-02 -9.800941683351993561e-03 1.535301953554153442e-01 -1.229597702622413635e-01 -3.561662137508392334e-02 -2.611932903528213501e-02 -1.300883591175079346e-01 -2.276068031787872314e-01 4.911694675683975220e-03 -3.372675180435180664e-01 3.380351066589355469e-01 9.187054634094238281e-02 4.072071611881256104e-02 -1.902230381965637207e-01 2.192082256078720093e-01 1.629550158977508545e-01 6.813460588455200195e-02 1.020794361829757690e-01 2.000187337398529053e-01 -7.941129058599472046e-02 -1.987871080636978149e-01 2.739430963993072510e-02 1.294356435537338257e-01 6.379503011703491211e-02 -1.156036779284477234e-01 -2.117311023175716400e-02 1.164938136935234070e-01
5.333181470632553101e-03 -2.489645630121231079e-01 1.628715842962265015e-01 9.445338696241378784e-02 1.443792283535003662e-01 -8.003407157957553864e-03 1.449693292379379272e-01 1.896192505955696106e-02 -2.198616974055767059e-03 -2.690901458263397217e-01 1.118228510022163391e-01 3.023824691772460938e-01 1.399768237024545670e-02 1.435745209455490112e-01 2.615359425544738770e-01 3.077630400657653809e-01 2.118037641048431396e-01 -9.845335781574249268e-02 -2.876198887825012207e-01 3.020690679550170898e-01 1.626132428646087646e-01 2.098168581724166870e-01 -1.176485791802406311e-01 1.240859329700469971e-01 1.428097486495971680e-01 1.731213778257369995e-01 1.539042443037033081e-01 3.599929064512252808e-02 2.994665205478668213e-01 4.416084662079811096e-02 -3.802445158362388611e-02 -5.760344490408897400e-02
-2.001298218965530396e-01 -2.564276382327079773e-02 7.166967261582612991e-03 -2.029905915260314941e-01 -4.878032580018043518e-02 1.277808994054794312e-01 2.846612632274627686e-01 -1.752892881631851196e-01 5.352418869733810425e-03 -3.245066404342651367e-01 2.137879282236099243e-01 8.737313747406005859e-02 -6.669320911169052124e-02 2.351149767637252808e-01 -7.691073417663574219e-02 1.362077146768569946e-01 -1.168194413185119629e-01 1.456081420183181763e-01 -3.635873794555664062e-01 5.802040919661521912e-02 1.448362320661544800e-01 1.474402397871017456e-01 -4.919807612895965576e-02 4.932779073715209961e-01 1.452481448650360107e-01 -5.099426582455635071e-02 1.045509651303291321e-01 1.103766560554504395e-01 -9.185201674699783325e-02 1.479832530021667480e-01 -1.980017125606536865e-02 -9.105542302131652832e-02
8.475149981677532196e-03 -2.335922569036483765e-01 1.568765342235565186e-01 1.774127930402755737e-01 2.394455671310424805e-02 1.104623898863792419e-01 5.643294379115104675e-02 1.186060905456542969e-01 -3.149385377764701843e-02 1.122034341096878052e-01 1.326128542423248291e-01 1.804486811161041260e-01 -6.001264974474906921e-02 4.474820569157600403e-03 1.665659248828887939e-01 1.380465179681777954e-01 -1.249062642455101013e-02 1.158629879355430603e-01 -1.017073988914489746e-01 2.782720327377319336e-01 2.257558703422546387e-01 1.065422222018241882e-01 -7.886235415935516357e-02 1.014808192849159241e-01 -2.030985802412033081e-01 -8.361448347568511963e-02 9.327846020460128784e-02 4.635303318500518799e-01 -2.525053024291992188e-01 -1.597332358360290527e-01 -3.914751708507537842e-01 2.248893827199935913e-01
1.289479136466979980e-01 -2.467091232538223267e-01 1.392791271209716797e-01 -9.593140333890914917e-02 -1.541399955749511719e-01 2.046763449907302856e-01 1.475214213132858276e-01 -1.896776705980300903e-01 7.880574464797973633e-02 -1.846261024475097656e-01 1.894532442092895508e-01 -1.221164837479591370e-01 1.603935807943344116e-01 1.951210200786590576e-01 4.066385328769683838e-01 1.530970484018325806e-01 -1.322307884693145752e-01 1.852366328239440918e-01 -1.859115064144134521e-01 -1.034441497176885605e-02 -1.546142548322677612e-01 1.145447716116905212e-01 1.947986148297786713e-02 1.189659088850021362e-01 -1.129879653453826904e-01 -1.251574456691741943e-01 -9.971569292247295380e-03 3.360762298107147217e-01 2.141460925340652466e-01 -1.353278309106826782e-01 -1.516139060258865356e-01 -2.452701181173324585e-01
8.637584745883941650e-02 -2.688195109367370605e-01 -4.048653319478034973e-02 -1.807233393192291260e-01 -9.237466007471084595e-02 2.320363819599151611e-01 1.919955462217330933e-01 -6.876917928457260132e-02 1.213624328374862671e-01 -2.809035964310169220e-02 -2.279038131237030029e-01 6.961329281330108643e-02 -4.242801293730735779e-02 -5.908812582492828369e-02 8.961030095815658569e-02 5.123975276947021484e-01 -9.571311622858047485e-02 -6.993401050567626953e-02 -1.905535012483596802e-01 3.655412197113037109e-01 8.584766089916229248e-02 6.186092644929885864e-02 -1.017656028270721436e-01 6.278271228075027466e-02 -5.235248804092407227e-02 2.185528725385665894e-01 -1.000805571675300598e-02 3.038647770881652832e-01 1.167455837130546570e-01 -1.072283834218978882e-01 -2.341453284025192261e-01 3.826134651899337769e-02
-1.508361846208572388e-01 -3.439613580703735352e-01 3.020379878580570221e-02 2.302215900272130966e-03 -1.633676737546920776e-01 2.168818712234497070e-01 -1.149297691881656647e-02 5.032506957650184631e-02 -2.173483967781066895e-01 -1.359272841364145279e-02 -1.699786782264709473e-01 -4.915570467710494995e-02 -1.160136312246322632e-01 -5.227286741137504578e-02 2.629235386848449707e-01 4.391757845878601074e-01 -3.852196037769317627e-02 2.923503145575523376e-02 -9.654401987791061401e-02 4.810369387269020081e-02 -1.476615518331527710e-01 1.715139113366603851e-02 -9.356215596199035645e-02 4.178701937198638916e-01 1.115141203626990318e-03 7.984192669391632080e-02 3.694608807563781738e-02 1.704816073179244995e-01 1.826312392950057983e-01 -5.059390887618064880e-02 -3.572264313697814941e-01 -7.021176069974899292e-02
-3.817130997776985168e-02 -4.411716386675834656e-02 -1.045014038681983948e-01 -3.308817045763134956e-03 1.698095649480819702e-01 3.596804291009902954e-02 3.155460059642791748e-01 -2.966429293155670166e-01 2.290856540203094482e-01 -4.815857857465744019e-03 2.415605783462524414e-01 2.063600718975067139e-01 -1.027924343943595886e-01 2.104637026786804199e-02 2.911171317100524902e-01 3.460613787174224854e-01 4.611897282302379608e-03 2.377716898918151855e-01 -1.501048654317855835e-01 2.389783263206481934e-01 -6.221091002225875854e-02 6.415881216526031494e-02 1.234716624021530151e-01 4.063584282994270325e-02 9.984088689088821411e-02 -2.293871194124221802e-01 1.607869863510131836e-01 2.157366424798965454e-01 1.455409526824951172e-01 -1.923637390136718750e-01 -4.931311309337615967e-02 2.057482451200485229e-01
-1.158444806933403015e-01 -1.810797005891799927e-01 2.362265139818191528e-01 -9.471708536148071289e-02 1.168131977319717407e-01 2.132959365844726562e-01 1.574967056512832642e-01 6.458000838756561279e-02 2.463891059160232544e-01 -1.810801029205322266e-01 2.609973214566707611e-02 4.313291516155004501e-03 -6.671047955751419067e-02 -2.399884611368179321e-01 1.303300261497497559e-01 2.744724750518798828e-01 1.363403499126434326e-01 -2.808125913143157959e-01 -1.810204386711120605e-01 3.571518659591674805e-01 -3.621954470872879028e-02 4.807752370834350586e-02 -6.621167808771133423e-02 2.891323529183864594e-02 7.439089007675647736e-03 -2.716065347194671631e-01 -1.558322757482528687e-01 2.338842153549194336e-01 -9.418691694736480713e-02 -9.302636235952377319e-02 2.306221574544906616e-01 2.493999451398849487e-01
9.555959701538085938e-02 -7.078920304775238037e-02 4.207548871636390686e-02 7.056004554033279419e-02 2.789941430091857910e-01 2.879092991352081299e-01 4.041669666767120361e-01 -1.551121175289154053e-01 1.661986410617828369e-01 2.007805854082107544e-01 7.171842455863952637e-02 3.266612291336059570e-01 3.864221647381782532e-02 -6.180112250149250031e-03 2.396348863840103149e-01 8.603435754776000977e-02 -1.247405819594860077e-02 1.509116888046264648e-01 -1.205954477190971375e-01 2.784095704555511475e-01 -9.690341539680957794e-03 2.292214184999465942e-01 -1.383251994848251343e-01 3.848567977547645569e-02 -1.239142417907714844e-01 -2.388311736285686493e-02 2.769679296761751175e-03 3.238458931446075439e-01 1.549995690584182739e-01 -4.818839207291603088e-02 -2.064507156610488892e-01 -8.252052962779998779e-02
-6.833821535110473633e-02 -2.549269199371337891e-01 3.090988099575042725e-01 -8.234862983226776123e-02 5.973027646541595459e-02 1.131659373641014099e-01 4.608209431171417236e-02 3.170904517173767090e-01 4.290942475199699402e-02 -6.520131975412368774e-02 2.866868674755096436e-01 1.377428472042083740e-01 4.143728315830230713e-02 -3.543718755245208740e-01 3.663096949458122253e-02 9.475448727607727051e-02 -2.779535055160522461e-01 -2.035146653652191162e-01 -2.507556378841400146e-01 9.760174155235290527e-02 -1.461420059204101562e-01 2.734018564224243164e-01 3.489531343802809715e-03 1.548052430152893066e-01 9.749788790941238403e-02 -7.867518812417984009e-02 7.364384829998016357e-02 2.183767706155776978e-01 2.627310715615749359e-02 1.441253535449504852e-02 -2.871719002723693848e-01 -2.767902612686157227e-02
-1.221830099821090698e-01 2.340900748968124390e-01 1.241003498435020447e-01 -2.426209300756454468e-01 6.947705149650573730e-02 1.115776076912879944e-01 3.959483504295349121e-01 -1.377683430910110474e-01 1.611178815364837646e-01 -1.274581551551818848e-01 1.654847860336303711e-01 2.632752656936645508e-01 -1.601401865482330322e-01 1.699019074440002441e-01 2.298224866390228271e-01 1.566455513238906860e-01 -2.581173367798328400e-02 -9.209305047988891602e-02 -1.006711423397064209e-01 3.493938744068145752e-01 -6.629858165979385376e-02 6.894187629222869873e-02 3.471417725086212158e-02 1.685764044523239136e-01 1.370680630207061768e-01 7.475285790860652924e-03 -3.566361963748931885e-02 2.119880914688110352e-01 2.411748766899108887e-01 -1.781450659036636353e-01 -1.935698390007019043e-01 1.401782631874084473e-01
5.626553669571876526e-02 -2.631449699401855469e-01 2.367066442966461182e-01 4.142940789461135864e-02 9.971044957637786865e-02 -1.275019943714141846e-01 6.833969801664352417e-02 1.728304922580718994e-01 -1.546023488044738770e-01 -1.858879625797271729e-01 1.148202419281005859e-01 1.123657524585723877e-01 2.853076439350843430e-03 1.814597100019454956e-02 2.876216173171997070e-01 3.345260322093963623e-01 -1.011383831501007080e-01 7.069858163595199585e-02 -2.335081547498703003e-01 2.322777956724166870e-01 2.793642133474349976e-02 2.818258702754974365e-01 2.378949224948883057e-01 -1.144584566354751587e-01 -7.127457763999700546e-03 8.345747739076614380e-02 1.423269510269165039e-01 4.104768335819244385e-01 -1.788170933723449707e-01 -2.946577593684196472e-02 -1.613248884677886963e-01 -4.030817747116088867e-02
4.858589544892311096e-02 -1.155838519334793091e-01 1.260443031787872314e-01 4.261994326952844858e-04 -1.032780036330223083e-01 2.716338038444519043e-01 1.935116946697235107e-01 2.581081986427307129e-01 -5.837475880980491638e-02 -2.207067757844924927e-01 7.940050214529037476e-02 7.746315747499465942e-02 -1.266030073165893555e-01 -2.057622969150543213e-01 2.024984657764434814e-01 7.661153562366962433e-03 4.346347749233245850e-01 -4.097576439380645752e-02 -2.589969336986541748e-01 3.044111132621765137e-01 1.498802155256271362e-01 -2.843237109482288361e-02 5.877071619033813477e-02 2.053308635950088501e-01 6.827417016029357910e-02 -1.345212459564208984e-01 2.781233489513397217e-01 1.787619739770889282e-01 -9.319799393415451050e-02 7.416447997093200684e-02 4.053996503353118896e-02 -2.211448550224304199e-01
9.881796687841415405e-02 -1.849521845579147339e-01 5.636489018797874451e-03 -4.950995743274688721e-02 -2.177763283252716064e-01 1.183062493801116943e-01 -3.094366006553173065e-02 1.117648556828498840e-01 1.304042041301727295e-01 -2.227835655212402344e-01 9.786474704742431641e-02 3.860023245215415955e-02 -1.330765336751937866e-01 1.230036318302154541e-01 9.270870685577392578e-02 1.457387953996658325e-02 2.433418929576873779e-01 -3.543341159820556641e-02 -3.310381174087524414e-01 1.580634117126464844e-01 -8.836901187896728516e-02 2.481587529182434082e-01 2.356193959712982178e-01 2.068614512681961060e-01 -2.011278718709945679e-01 -3.733771443367004395e-01 -2.224920131266117096e-02 2.975243330001831055e-01 9.228456765413284302e-02 -1.573487818241119385e-01 -1.877924650907516479e-01 -2.432292103767395020e-01
8.300191164016723633e-02 -6.755182892084121704e-02 2.369141429662704468e-01 7.692278176546096802e-02 7.883521169424057007e-02 2.457283139228820801e-01 1.097921282052993774e-01 -1.207778751850128174e-01 -2.499166317284107208e-02 -5.206729471683502197e-02 2.231917977333068848e-01 -1.893228143453598022e-01 -3.301738575100898743e-02 2.264934480190277100e-01 6.478033214807510376e-02 2.861232459545135498e-01 -1.206652596592903137e-01 -1.000104397535324097e-01 -3.573286905884742737e-02 2.962061166763305664e-01 -1.375568062067031860e-01 -3.817174583673477173e-02 -1.723049134016036987e-01 6.744659692049026489e-02 -2.404909431934356689e-01 -3.404945135116577148e-01 2.423455864191055298e-01 9.321677684783935547e-02 3.059406392276287079e-02 -3.213318809866905212e-02 -9.821220487356185913e-02 -4.299022555351257324e-01
9.306409209966659546e-02 -7.626820355653762817e-02 7.454299181699752808e-02 1.000598073005676270e-01 -1.243438422679901123e-01 2.043971419334411621e-01 3.940877616405487061e-01 -6.645796354860067368e-03 -6.108056381344795227e-02 -3.959377110004425049e-02 1.953836530447006226e-01 3.324602916836738586e-02 -1.856081932783126831e-01 2.103153765201568604e-01 1.660656780004501343e-01 1.500624120235443115e-01 -2.286111712455749512e-01 -6.822044495493173599e-03 -4.158392250537872314e-01 1.325153112411499023e-01 4.298697710037231445e-01 1.955948770046234131e-02 1.296021789312362671e-01 -1.736756563186645508e-01 -1.290412154048681259e-02 -2.507866919040679932e-01 -8.330783247947692871e-02 1.231842264533042908e-01 1.465318351984024048e-01 3.915126249194145203e-02 2.554710581898689270e-02 -1.587680354714393616e-02
1.325447410345077515e-01 -4.155830293893814087e-02 2.430859804153442383e-01 -1.139391213655471802e-01 -2.016391158103942871e-01 2.418981166556477547e-04 -8.158837258815765381e-02 2.894366085529327393e-01 -9.292034804821014404e-02 -7.743896543979644775e-02 1.442522555589675903e-01 -8.398053795099258423e-02 -8.863990195095539093e-03 2.480061501264572144e-01 2.658935487270355225e-01 3.338810503482818604e-01 -9.769468754529953003e-02 -9.136468172073364258e-03 -1.029549539089202881e-01 2.284702807664871216e-01 6.206238269805908203e-02 -6.096904724836349487e-02 -2.032945677638053894e-02 1.338731050491333008e-01 -9.230776131153106689e-02 -4.980589449405670166e-01 4.441512376070022583e-02 2.579641640186309814e-01 -1.143473759293556213e-01 -1.775567829608917236e-01 1.374859362840652466e-01 -6.597711145877838135e-02
-6.897083669900894165e-02 -2.013342529535293579e-01 1.843927800655364990e-02 5.593728646636009216e-02 -1.162573322653770447e-01 1.496294885873794556e-01 -9.188953042030334473e-02 1.827547848224639893e-01 1.460471283644437790e-02 -2.092923223972320557e-01 1.871268749237060547e-01 -3.067218512296676636e-02 -1.008962765336036682e-01 -1.888718083500862122e-02 2.161126136779785156e-01 2.941269874572753906e-01 4.320781677961349487e-02 2.769607603549957275e-01 -4.994462430477142334e-01 2.735738158226013184e-01 4.431327432394027710e-02 4.885622486472129822e-02 7.743095606565475464e-02 -6.247583404183387756e-02 5.324751883745193481e-02 -3.373954892158508301e-01 -6.404735893011093140e-02 2.587829018011689186e-03 1.914360076189041138e-01 1.348763555288314819e-01 1.954279467463493347e-02 -2.380149066448211670e-01
-1.225269958376884460e-01 -1.443857103586196899e-01 -1.348235458135604858e-01 -1.663853675127029419e-01 -8.402154594659805298e-02 2.733714580535888672e-01 1.028170287609100342e-01 2.222735807299613953e-02 -5.048523098230361938e-02 1.637955009937286377e-02 6.531938165426254272e-02 1.245346665382385254e-02 6.431174464523792267e-03 1.383347809314727783e-01 2.366244494915008545e-01 1.360587775707244873e-01 2.501300573348999023e-01 2.804240584373474121e-01 -1.299851685762405396e-01 6.959834694862365723e-01 -7.187155634164810181e-02 -2.768176235258579254e-02 1.394582241773605347e-01 1.119102016091346741e-01 1.021344885230064392e-01 -3.844343125820159912e-02 -2.792920544743537903e-02 -1.099248901009559631e-01 7.147690653800964355e-02 2.734574675559997559e-02 -1.160863488912582397e-01 -2.511478087399154902e-04
1.098005287349224091e-02 -7.833624631166458130e-02 1.583690643310546875e-01 -1.426670402288436890e-01 -3.891196474432945251e-02 1.510035097599029541e-01 2.073559165000915527e-01 2.003000304102897644e-02 -1.885350793600082397e-01 -2.103852033615112305e-01 2.440550625324249268e-01 2.692200541496276855e-01 -3.266873955726623535e-01 3.717017471790313721e-01 2.534714639186859131e-01 3.708851933479309082e-01 -2.288612127304077148e-01 1.320941746234893799e-01 -1.983286440372467041e-01 1.248028054833412170e-01 -6.548802834004163742e-03 4.988460335880517960e-03 -8.184162527322769165e-02 -2.065182290971279144e-02 1.734368950128555298e-01 1.656590215861797333e-02 9.049092233180999756e-02 -1.319378614425659180e-01 1.433212608098983765e-01 -8.325365185737609863e-02 -7.022903114557266235e-02 -4.207545891404151917e-02
-1.503465026617050171e-01 -1.172842308878898621e-01 3.031412363052368164e-01 1.793814599514007568e-01 2.204396128654479980e-01 1.387201100587844849e-01 -2.096665650606155396e-02 -6.429716199636459351e-02 -6.755384802818298340e-02 8.233759552240371704e-03 2.295663021504878998e-02 6.054173782467842102e-02 -1.269116401672363281e-01 3.441990166902542114e-02 1.140844225883483887e-01 1.996499001979827881e-01 1.429442316293716431e-01 -4.040462523698806763e-02 -2.384883165359497070e-01 5.254693627357482910e-01 -9.498369693756103516e-02 1.382040083408355713e-01 1.084003224968910217e-01 3.190476298332214355e-01 1.416169665753841400e-02 -2.996103167533874512e-01 -1.606742590665817261e-01 -8.765564858913421631e-02 1.413111388683319092e-01 2.109027355909347534e-01 3.563317656517028809e-02 -4.751230776309967041e-02
-4.765320569276809692e-02 -1.372620016336441040e-01 -8.664664812386035919e-03 -1.899880021810531616e-01 8.170004189014434814e-02 -1.215821355581283569e-01 -3.176889568567276001e-02 -1.524242199957370758e-02 -6.880127638578414917e-02 -1.501718759536743164e-01 1.231806576251983643e-01 1.336901187896728516e-01 -6.686884164810180664e-02 2.344423979520797729e-01 8.700423687696456909e-02 1.213152483105659485e-01 7.274367660284042358e-02 1.620433628559112549e-01 -3.725497722625732422e-01 4.754534661769866943e-01 1.395486444234848022e-01 -1.900517195463180542e-01 1.296072304248809814e-01 -4.784918203949928284e-02 8.970335125923156738e-02 -1.850107163190841675e-01 3.100064992904663086e-01 2.274910360574722290e-01 2.264060229063034058e-01 1.809001713991165161e-01 -1.178286895155906677e-01 -1.374239027500152588e-01
1.179027110338211060e-01 -5.562806129455566406e-02 1.043037697672843933e-01 -1.575776487588882446e-01 3.271028995513916016e-01 1.989118754863739014e-01 3.283247947692871094e-01 1.894464343786239624e-01 -5.784617736935615540e-02 -1.667112410068511963e-01 5.695010721683502197e-02 -6.282743532210588455e-03 -2.042413055896759033e-01 1.736185848712921143e-01 9.171690791845321655e-02 3.834043443202972412e-01 -1.013949066400527954e-01 1.457684934139251709e-01 -1.247888281941413879e-01 2.144040763378143311e-01 -2.283279150724411011e-01 -1.412068605422973633e-01 2.314779907464981079e-01 1.474630832672119141e-01 2.883998453617095947e-01 4.985725134611129761e-02 8.817573636770248413e-02 3.503381088376045227e-02 1.509636044502258301e-01 7.837773114442825317e-02 -1.717586517333984375e-01 4.227062314748764038e-02
-1.351403743028640747e-01 -9.160673618316650391e-02 9.414382278919219971e-02 4.858790338039398193e-02 -1.954807341098785400e-02 1.607643812894821167e-01 -4.226406663656234741e-02 6.647956371307373047e-02 7.498256862163543701e-03 1.290218234062194824e-01 -5.387827754020690918e-02 2.252552658319473267e-01 9.164760261774063110e-02 2.192138880491256714e-01 4.044182002544403076e-01 3.960702717304229736e-01 -2.769185602664947510e-01 1.312526613473892212e-01 -1.040185317397117615e-01 3.685854077339172363e-01 -1.507010161876678467e-01 2.503436207771301270e-01 -3.501672670245170593e-02 3.727757558226585388e-02 7.751160115003585815e-02 -2.170175760984420776e-01 -1.143121719360351562e-02 -1.667186319828033447e-01 -3.969707712531089783e-02 -2.473819404840469360e-01 6.580753624439239502e-02 -7.578729838132858276e-02
-2.396723777055740356e-01 -1.170151960104703903e-02 1.363339424133300781e-01 2.298634648323059082e-01 -8.736463263630867004e-03 -4.365883022546768188e-02 3.520628809928894043e-01 -1.072208583354949951e-02 1.198661401867866516e-01 2.127365767955780029e-01 1.543163806200027466e-01 -4.599874094128608704e-02 -1.138758286833763123e-01 2.439480088651180267e-02 3.728744015097618103e-02 3.079568743705749512e-01 4.654953256249427795e-02 6.014351919293403625e-02 -1.706945449113845825e-01 3.569823801517486572e-01 2.437191605567932129e-01 3.451299667358398438e-01 2.659433186054229736e-01 1.735236942768096924e-01 1.232995986938476562e-01 -2.099028229713439941e-01 -1.195560023188591003e-01 -1.573607325553894043e-01 6.747438013553619385e-02 -4.205684363842010498e-02 -1.477249991148710251e-02 -5.514223873615264893e-02
1.094351038336753845e-01 -3.844977617263793945e-01 -2.471058070659637451e-01 -2.751949988305568695e-02 -1.262556314468383789e-01 2.832766473293304443e-01 2.816208600997924805e-01 1.762013584375381470e-01 -3.137376531958580017e-02 -6.310856435447931290e-03 2.945242524147033691e-01 1.547635793685913086e-01 3.103164210915565491e-02 1.309866756200790405e-01 -2.505212463438510895e-02 -2.418580651283264160e-02 1.926271766424179077e-01 -3.809077199548482895e-03 -3.476031720638275146e-01 3.673267960548400879e-01 -3.789037466049194336e-02 5.154543370008468628e-02 2.284223586320877075e-02 1.852447837591171265e-01 -9.748315811157226562e-02 6.079905480146408081e-02 -1.313507556915283203e-01 -2.919403091073036194e-02 -5.413383245468139648e-02 -1.052705571055412292e-02 -1.897878646850585938e-01 -1.964630782604217529e-01
-1.630187034606933594e-01 -4.371978342533111572e-02 3.103960677981376648e-02 -2.044492214918136597e-01 -9.178531914949417114e-02 4.431899264454841614e-02 2.388985902070999146e-01 -1.251178532838821411e-01 -3.162968754768371582e-01 -6.611116230487823486e-02 3.220416605472564697e-01 4.322886466979980469e-02 -1.862006187438964844e-01 2.964575290679931641e-01 1.496845185756683350e-01 1.545882523059844971e-01 -2.075064629316329956e-01 -6.600262131541967392e-03 -7.014581561088562012e-02 2.932855486869812012e-01 -6.695230305194854736e-02 9.655474685132503510e-03 -1.930153667926788330e-01 4.856880754232406616e-03 1.138422712683677673e-01 -1.915567964315414429e-01 -2.734830416738986969e-02 4.019384384155273438e-01 -7.721444964408874512e-02 -1.149009019136428833e-01 1.648126989603042603e-01 1.805616468191146851e-01
-4.998132959008216858e-02 -2.785403095185756683e-02 -8.250822126865386963e-02 -6.438813358545303345e-02 9.831720590591430664e-02 -3.087568096816539764e-02 -6.184941902756690979e-02 -4.964111745357513428e-02 -2.260523382574319839e-03 -3.821532726287841797e-01 3.421487808227539062e-01 1.782272160053253174e-01 -2.630158066749572754e-01 1.321634799242019653e-01 1.860399693250656128e-01 1.572198607027530670e-02 -1.717952936887741089e-01 4.420441389083862305e-02 -2.601584494113922119e-01 3.484891057014465332e-01 2.005381584167480469e-01 -3.043162869289517403e-03 -5.122866854071617126e-02 2.231338471174240112e-01 -1.058350726962089539e-01 5.317362025380134583e-02 3.309683203697204590e-01 1.243503466248512268e-01 1.875179260969161987e-01 1.498978286981582642e-01 4.556075856089591980e-02 -2.012752294540405273e-01
-3.313730657100677490e-01 -4.646426811814308167e-02 -6.686264276504516602e-02 -1.288198083639144897e-01 -8.809278905391693115e-02 1.212812662124633789e-01 1.928536295890808105e-01 -1.075924467295408249e-02 1.361113637685775757e-01 -1.512077748775482178e-01 4.041642248630523682e-01 9.689956903457641602e-02 -1.997076272964477539e-01 4.680385440587997437e-02 7.977369427680969238e-02 -9.887258708477020264e-02 -2.114527672529220581e-01 2.125994563102722168e-01 -2.830347120761871338e-01 2.612535953521728516e-01 -2.180626541376113892e-01 -2.960802912712097168e-01 -1.011617556214332581e-01 2.184237390756607056e-01 -1.343597471714019775e-01 -1.808582246303558350e-01 1.103047206997871399e-01 1.640267670154571533e-01 -3.781363740563392639e-02 -4.460583254694938660e-02 -5.560468882322311401e-02 8.409704267978668213e-02
1.708975527435541153e-03 -2.051604390144348145e-01 2.939518988132476807e-01 1.470286250114440918e-01 1.155981887131929398e-02 -1.444572359323501587e-01 1.129456311464309692e-01 -5.366245657205581665e-02 -1.778107881546020508e-01 -3.139031529426574707e-01 -1.197158023715019226e-01 1.973229646682739258e-01 -8.036733418703079224e-02 5.381829291582107544e-02 7.810509949922561646e-02 3.455068469047546387e-01 1.027287766337394714e-01 2.009157985448837280e-01 -2.489043474197387695e-01 2.740089595317840576e-01 1.076946184039115906e-01 5.248730629682540894e-02 -6.118135154247283936e-02 5.567466467618942261e-02 1.230084374547004700e-01 -2.826640196144580841e-02 -5.199350044131278992e-02 2.112035006284713745e-01 -2.898218929767608643e-01 1.550265699625015259e-01 -3.112712204456329346e-01 -1.329734027385711670e-01
2.189390212297439575e-01 -3.367733955383300781e-01 1.721775382757186890e-01 -1.161361932754516602e-01 -6.929819285869598389e-02 2.089870274066925049e-01 5.589860677719116211e-02 1.265216916799545288e-01 -5.130099505186080933e-02 8.022708445787429810e-02 -5.259177833795547485e-02 -2.273454368114471436e-01 -1.076766923069953918e-01 -2.310698106884956360e-02 5.613860115408897400e-02 3.428914844989776611e-01 -1.636157631874084473e-01 1.305328309535980225e-01 1.135491058230400085e-01 4.748666584491729736e-01 7.589294761419296265e-02 -5.003415979444980621e-03 -1.641082167625427246e-01 3.497912883758544922e-01 1.512226164340972900e-01 6.747605651617050171e-02 3.758715093135833740e-02 -5.572003871202468872e-02 6.763955205678939819e-02 -2.398498058319091797e-01 1.335724163800477982e-02 6.405793130397796631e-03
1.060782298445701599e-01 -5.094654560089111328e-01 2.157499641180038452e-01 -1.333290636539459229e-01 2.273135632276535034e-02 -9.724760055541992188e-02 -6.501968950033187866e-02 3.309930860996246338e-01 -1.364458203315734863e-01 1.268278360366821289e-01 -5.184827372431755066e-02 1.750132888555526733e-01 -1.043313592672348022e-01 -3.205934306606650352e-03 -1.062458381056785583e-01 1.598291397094726562e-01 -5.128470063209533691e-02 -6.386736780405044556e-02 -1.691709011793136597e-01 2.390399873256683350e-01 8.862565457820892334e-02 2.398878633975982666e-01 7.081501930952072144e-02 1.574920862913131714e-01 2.187275141477584839e-02 -7.054882496595382690e-02 2.439530491828918457e-01 2.793015241622924805e-01 -4.887156933546066284e-02 -1.693350076675415039e-01 -1.973830461502075195e-01 -1.570742130279541016e-01
-1.032935008406639099e-01 -2.944543957710266113e-01 7.737839221954345703e-02 1.376684941351413727e-02 1.172012537717819214e-01 2.973747253417968750e-01 1.240237802267074585e-01 6.481488049030303955e-02 2.104384452104568481e-01 5.904241278767585754e-02 -2.222308814525604248e-01 -1.779038608074188232e-01 -1.225595995783805847e-01 2.435536310076713562e-02 2.419830560684204102e-01 1.765963882207870483e-01 -1.322598308324813843e-01 9.971271455287933350e-02 -1.481526046991348267e-01 3.046196103096008301e-01 -8.859131485223770142e-02 -4.741307348012924194e-03 2.782630920410156250e-01 1.406361311674118042e-01 4.665212705731391907e-02 2.228934317827224731e-02 1.591797769069671631e-01 2.772581875324249268e-01 1.634208410978317261e-01 -4.826627299189567566e-02 -3.983011245727539062e-01 -2.675826661288738251e-02
-1.073714047670364380e-01 -2.725334763526916504e-01 2.113247364759445190e-01 1.011033877730369568e-01 -3.498636931180953979e-02 1.776921451091766357e-01 3.032043874263763428e-01 7.566560059785842896e-02 -1.772560924291610718e-02 -1.476696580648422241e-01 2.380348145961761475e-01 -1.420147716999053955e-01 1.699149608612060547e-01 1.142672747373580933e-01 2.161545306444168091e-01 9.835153818130493164e-02 6.221912056207656860e-02 1.424600481986999512e-01 -1.618366390466690063e-01 3.583672642707824707e-01 1.006989553570747375e-01 6.404577195644378662e-02 5.255956575274467468e-02 2.745361924171447754e-01 2.235892601311206818e-02 1.977489441633224487e-01 -1.138986647129058838e-01 -1.068608835339546204e-02 1.689182370901107788e-01 -2.088204398751258850e-02 -1.905700713396072388e-01 -3.774251043796539307e-01
-2.762147486209869385e-01 -1.043845415115356445e-01 4.955434799194335938e-02 -2.726823650300502777e-02 1.019020602107048035e-01 -3.744105994701385498e-02 1.050508022308349609e-01 3.053552508354187012e-01 -2.278825454413890839e-02 -1.131746694445610046e-01 1.623146981000900269e-01 2.244446724653244019e-01 -1.357489079236984253e-02 1.068132817745208740e-01 -4.089444130659103394e-02 2.122429385781288147e-02 -5.267783533781766891e-03 6.944445520639419556e-02 -1.613215059041976929e-01 4.633774161338806152e-01 -4.997757449746131897e-02 2.010011076927185059e-01 -5.835454538464546204e-02 3.837036192417144775e-01 2.562147080898284912e-01 -1.817909032106399536e-01 1.152746081352233887e-01 -5.662748590111732483e-02 -9.815949201583862305e-02 -1.815849095582962036e-01 -3.038454949855804443e-01 -2.314321137964725494e-02
4.713300243020057678e-02 -3.076987564563751221e-01 2.585348188877105713e-01 -2.979036867618560791e-01 1.223620679229497910e-02 2.298614010214805603e-02 2.335881590843200684e-01 2.136701494455337524e-01 -1.295710951089859009e-01 -2.021855860948562622e-01 7.126780599355697632e-02 4.441635683178901672e-03 -2.217886000871658325e-01 1.992052346467971802e-01 3.763542473316192627e-01 5.928225070238113403e-02 3.621441125869750977e-02 1.232670396566390991e-01 4.161352664232254028e-02 4.036390781402587891e-01 -3.231103345751762390e-02 -6.860112398862838745e-02 1.040330603718757629e-01 -1.632366478443145752e-01 5.141656845808029175e-02 -1.532677933573722839e-02 -4.730816930532455444e-02 -9.839250892400741577e-02 2.009643241763114929e-03 -2.319196984171867371e-02 -1.854168325662612915e-01 2.751720547676086426e-01
1.339975744485855103e-01 -2.674712240695953369e-01 -3.970037773251533508e-02 -1.142124682664871216e-01 5.648939684033393860e-02 3.211878836154937744e-01 2.169212102890014648e-01 4.299123957753181458e-02 7.026662677526473999e-02 3.777646273374557495e-02 -2.885189950466156006e-01 -5.690109729766845703e-02 -2.049580514430999756e-01 2.651376836001873016e-02 8.632353693246841431e-02 1.806914247572422028e-02 1.275868266820907593e-01 1.397239863872528076e-01 -4.410650432109832764e-01 2.841894328594207764e-01 -4.614591132849454880e-03 1.358713954687118530e-01 -1.160201728343963623e-01 2.591523230075836182e-01 7.161310315132141113e-02 5.349209532141685486e-02 2.861784771084785461e-02 1.474541146308183670e-02 1.566061824560165405e-01 -9.546479582786560059e-02 -3.342214822769165039e-01 1.808803528547286987e-01
-5.124964565038681030e-02 -7.806441187858581543e-02 2.693136632442474365e-01 2.066766172647476196e-01 4.869276657700538635e-02 -1.212663352489471436e-01 2.234507650136947632e-01 1.370368897914886475e-01 9.051288664340972900e-02 2.237867414951324463e-01 1.180510893464088440e-01 -1.365222632884979248e-01 -1.245832890272140503e-01 1.613759845495223999e-01 3.718051686882972717e-02 3.440834581851959229e-02 4.425632208585739136e-02 1.270767301321029663e-01 -3.245720565319061279e-01 4.000312089920043945e-01 -5.962241441011428833e-02 2.214677929878234863e-01 3.202879130840301514e-01 2.294150590896606445e-01 1.555633097887039185e-01 -2.732022106647491455e-01 3.720235079526901245e-02 -1.515228897333145142e-01 1.579747498035430908e-01 6.176680326461791992e-03 5.888668075203895569e-02 -1.110378503799438477e-01
1.470326073467731476e-02 -2.551165223121643066e-01 2.238221168518066406e-01 1.798509061336517334e-01 1.012585312128067017e-01 -5.291636288166046143e-02 1.303040832281112671e-01 -1.425140500068664551e-01 -1.453675329685211182e-01 8.366587758064270020e-02 8.917216956615447998e-02 -8.215384185314178467e-02 -7.891038805246353149e-02 -3.934735432267189026e-02 9.883067011833190918e-02 9.116294980049133301e-02 -1.419145464897155762e-01 -1.955527514219284058e-01 5.486145615577697754e-03 3.335247933864593506e-01 2.710691094398498535e-01 2.962648570537567139e-01 1.658092252910137177e-02 2.969239950180053711e-01 6.187837198376655579e-02 -1.338228732347488403e-01 4.107984155416488647e-02 3.068873882293701172e-01 1.559502482414245605e-01 -4.239669814705848694e-02 -3.867952525615692139e-01 1.433700323104858398e-01
-4.677954688668251038e-02 -3.631276488304138184e-01 -1.535227149724960327e-01 1.456567347049713135e-01 -1.185656636953353882e-01 2.321093231439590454e-01 2.206858098506927490e-01 1.514903306961059570e-01 2.388352155685424805e-02 -1.527835875749588013e-01 -2.001792043447494507e-01 6.181361898779869080e-02 1.015134062618017197e-02 -2.095527052879333496e-01 -3.805792331695556641e-02 2.473945915699005127e-01 -1.357845515012741089e-01 2.104491144418716431e-01 -1.337562203407287598e-01 3.033657371997833252e-01 2.291078120470046997e-02 1.487292647361755371e-01 4.863672330975532532e-02 -4.529679566621780396e-02 -6.790888309478759766e-02 7.982681505382061005e-03 1.600141972303390503e-01 2.251995801925659180e-01 1.135455667972564697e-01 3.004037216305732727e-02 -4.607944786548614502e-01 -1.659467630088329315e-02
-1.446681767702102661e-01 1.694491133093833923e-02 -4.037708342075347900e-01 -1.097345277667045593e-01 -4.670616611838340759e-02 2.793416678905487061e-01 3.070755600929260254e-01 4.016556963324546814e-02 -1.619292199611663818e-01 -4.101763293147087097e-02 1.308162659406661987e-01 1.631079614162445068e-01 -8.958127349615097046e-02 2.454754710197448730e-02 2.649019062519073486e-01 2.121513783931732178e-01 -1.265026330947875977e-01 4.594330489635467529e-02 -2.894205413758754730e-02 3.928991854190826416e-01 -2.205348759889602661e-02 -2.197653800249099731e-01 3.004637174308300018e-02 9.433134645223617554e-02 5.401498824357986450e-02 -2.150395363569259644e-01 2.433848828077316284e-01 -1.374901086091995239e-01 -2.921795239672064781e-03 -1.148889660835266113e-01 -2.408854067325592041e-01 4.149311780929565430e-02
-4.413556307554244995e-02 -4.386188089847564697e-02 -1.692038029432296753e-01 5.266441032290458679e-03 8.613033592700958252e-02 1.767680794000625610e-01 8.941360563039779663e-02 1.220169290900230408e-01 1.412913203239440918e-01 -5.787792801856994629e-02 3.510005772113800049e-02 2.884338498115539551e-01 -4.128601253032684326e-01 -1.288671046495437622e-01 1.958868801593780518e-01 1.056299805641174316e-01 4.399149492383003235e-02 1.640788763761520386e-01 -3.212754726409912109e-01 4.080470800399780273e-01 -1.155683696269989014e-01 -4.438133165240287781e-02 2.481020689010620117e-01 9.726354479789733887e-02 -1.309262514114379883e-01 -2.312817871570587158e-01 -1.123180054128170013e-02 -1.034981459379196167e-01 -1.504501700401306152e-01 -3.181691095232963562e-02 6.222148425877094269e-03 2.674290239810943604e-01
-1.107288673520088196e-01 4.392500221729278564e-02 3.279490470886230469e-01 1.150388568639755249e-01 1.718424558639526367e-01 1.731055825948715210e-01 1.801250427961349487e-01 2.311508059501647949e-01 -3.776763379573822021e-01 -4.005476832389831543e-02 1.763986200094223022e-01 -3.054402582347393036e-02 -1.414538472890853882e-01 1.000290587544441223e-01 1.687357127666473389e-01 -9.979437105357646942e-03 -3.545194631442427635e-03 -4.218532145023345947e-02 -8.880896121263504028e-02 1.509924679994583130e-01 7.365138735622167587e-03 2.734823524951934814e-01 -5.149533227086067200e-02 7.781253755092620850e-02 -8.482483029365539551e-02 -3.310467302799224854e-01 -1.348505020141601562e-01 3.436426520347595215e-01 -4.840250313282012939e-02 -2.828671038150787354e-01 1.441898941993713379e-02 -1.819799989461898804e-01
-1.223821565508842468e-01 -2.190782278776168823e-01 -4.063991829752922058e-02 9.762594103813171387e-02 8.238804340362548828e-02 3.253329694271087646e-01 2.554273605346679688e-01 2.894631586968898773e-02 1.405647099018096924e-01 -1.545824706554412842e-01 -1.968749165534973145e-01 -1.470231562852859497e-01 -1.028810814023017883e-02 -7.440525293350219727e-02 2.081047296524047852e-01 1.065255403518676758e-01 -1.363438814878463745e-01 2.521139681339263916e-01 -1.554588675498962402e-01 4.039713740348815918e-01 -1.577865518629550934e-02 5.930044874548912048e-02 3.253161013126373291e-01 2.271349877119064331e-01 5.063228309154510498e-02 9.064707159996032715e-02 9.643161296844482422e-02 1.760218292474746704e-01 1.204369664192199707e-01 -1.415649205446243286e-01 -2.554705142974853516e-01 3.515365347266197205e-02
5.007005482912063599e-02 4.250440106261521578e-04 2.432485520839691162e-01 1.730067729949951172e-01 9.012259542942047119e-02 -1.478024851530790329e-02 1.432917267084121704e-01 2.529805302619934082e-01 -9.249881654977798462e-02 -9.494696557521820068e-02 -6.052971258759498596e-02 -1.862665265798568726e-01 -2.100010812282562256e-01 -1.381040066480636597e-01 2.561592869460582733e-02 2.041358500719070435e-01 -1.214014459401369095e-02 3.553748428821563721e-01 2.406132407486438751e-02 3.647852838039398193e-01 6.282982975244522095e-02 2.185390740633010864e-01 -1.230261400341987610e-01 1.491514593362808228e-01 -3.268436528742313385e-03 -5.532423034310340881e-02 -5.596177652478218079e-02 4.160256683826446533e-01 1.702403128147125244e-01 -2.454543262720108032e-01 -1.713817417621612549e-01 8.386007696390151978e-02
-4.587845131754875183e-02 -1.066823080182075500e-01 -8.907169103622436523e-02 -1.339505799114704132e-02 -8.195552229881286621e-02 9.407517313957214355e-02 8.436858654022216797e-02 1.192122846841812134e-01 3.145274519920349121e-01 -8.887501060962677002e-02 2.165300399065017700e-01 3.415108099579811096e-02 -2.024198472499847412e-01 1.833969056606292725e-01 4.003413915634155273e-01 2.316286861896514893e-01 -7.093430962413549423e-03 -6.147008389234542847e-02 -1.340537220239639282e-01 3.680841624736785889e-01 1.936524510383605957e-01 6.542023271322250366e-03 -3.565026447176933289e-02 1.749808043241500854e-01 1.070732772350311279e-01 -3.577206432819366455e-01 3.699011728167533875e-02 -3.022125065326690674e-01 9.921341389417648315e-02 -8.625560998916625977e-02 6.373181939125061035e-02 -1.337914615869522095e-01
3.402702882885932922e-02 -1.426266729831695557e-01 -1.578097045421600342e-01 -1.799895912408828735e-01 9.850268065929412842e-02 2.101416885852813721e-01 2.117296606302261353e-01 1.218603402376174927e-01 2.323320955038070679e-01 3.593275845050811768e-01 3.019424676895141602e-01 4.199240356683731079e-02 8.477175235748291016e-02 1.669297069311141968e-01 1.607744991779327393e-01 2.574014067649841309e-01 7.163465768098831177e-02 5.718187615275382996e-02 -2.004296928644180298e-01 1.795008182525634766e-01 -6.336311995983123779e-02 5.489743128418922424e-02 4.778281599283218384e-02 2.768487036228179932e-01 -4.407919570803642273e-02 -3.859114348888397217e-01 8.972497284412384033e-02 -7.000454701483249664e-03 1.241468638181686401e-01 -3.844424337148666382e-02 -2.283935248851776123e-01 -9.848769009113311768e-02
1.466745734214782715e-01 -3.827208280563354492e-02 1.388126760721206665e-01 7.493795454502105713e-02 -1.178644821047782898e-01 2.919676303863525391e-01 3.816359341144561768e-01 2.242036759853363037e-01 8.917171508073806763e-02 -2.065216898918151855e-01 2.374382168054580688e-01 -1.013229414820671082e-01 -1.940267682075500488e-01 -8.251100778579711914e-02 8.605024218559265137e-02 3.297053277492523193e-02 -1.356322914361953735e-01 3.724502399563789368e-02 -3.484079837799072266e-01 -1.338482797145843506e-01 2.302182465791702271e-01 -9.489719569683074951e-02 -5.430324375629425049e-02 1.061284542083740234e-01 9.280591458082199097e-02 -1.819936931133270264e-01 2.152090221643447876e-01 1.211041137576103210e-01 -6.678718328475952148e-02 -3.864917904138565063e-02 -3.114094138145446777e-01 -2.143450975418090820e-01
-2.855346305295825005e-03 -2.723285555839538574e-01 -8.551472425460815430e-02 1.324175857007503510e-02 -7.494159042835235596e-02 2.259324938058853149e-01 1.551048755645751953e-01 3.305001929402351379e-02 -1.069379132241010666e-02 7.250419259071350098e-02 -4.637484997510910034e-02 -1.259950995445251465e-01 -4.651542752981185913e-02 4.245427902787923813e-03 2.392611801624298096e-01 3.517531454563140869e-01 3.517587855458259583e-02 9.563318639993667603e-02 -1.255787760019302368e-01 4.295103847980499268e-01 -1.031749546527862549e-01 1.009482666850090027e-01 7.430319488048553467e-02 1.135975643992424011e-01 -1.457624286413192749e-01 3.644395992159843445e-02 -4.730039089918136597e-02 1.610386818647384644e-01 1.978504359722137451e-01 5.104132927954196930e-03 -5.028743147850036621e-01 -1.930870860815048218e-01
6.574115902185440063e-02 -2.625315189361572266e-01 2.452792376279830933e-01 1.567479595541954041e-02 1.178634632378816605e-02 -1.951060295104980469e-01 2.182530462741851807e-01 2.110110372304916382e-01 -6.066241860389709473e-02 -1.439633369445800781e-01 -9.769179672002792358e-02 1.084836125373840332e-01 -1.871897578239440918e-01 -4.046196043491363525e-01 -5.025664344429969788e-02 1.991197764873504639e-01 -2.263646274805068970e-01 6.475958228111267090e-02 -2.151092290878295898e-01 3.056318163871765137e-01 6.967828422784805298e-02 3.122519552707672119e-01 1.747147291898727417e-01 1.639179438352584839e-01 -7.130800187587738037e-02 4.885231330990791321e-02 1.386064440011978149e-01 1.516549736261367798e-01 1.568471193313598633e-01 -7.531021535396575928e-02 -1.020894795656204224e-01 6.393532454967498779e-02
-1.734640598297119141e-01 -2.017180323600769043e-01 -4.712328687310218811e-02 8.003668044693768024e-04 5.919161438941955566e-02 3.098112344741821289e-01 8.519324660301208496e-02 1.278413832187652588e-01 1.373495459556579590e-01 -6.754841655492782593e-03 -1.292632371187210083e-01 -2.273381501436233521e-01 6.288843601942062378e-02 -5.018971115350723267e-02 2.238272875547409058e-02 2.914685308933258057e-01 -1.642154157161712646e-01 2.500003278255462646e-01 -2.281438261270523071e-01 4.544080793857574463e-01 -6.508755683898925781e-02 2.630252204835414886e-02 1.955834776163101196e-01 4.824291914701461792e-02 -4.533950984477996826e-02 7.083486020565032959e-02 1.593955755233764648e-01 1.853970289230346680e-01 7.682432979345321655e-02 -2.948138117790222168e-01 -2.534971833229064941e-01 -8.507630228996276855e-02
-3.769711256027221680e-01 2.427878603339195251e-02 -1.021619439125061035e-01 -2.045885473489761353e-01 1.616527140140533447e-01 -3.948052972555160522e-02 2.260233908891677856e-01 1.135776340961456299e-01 1.206447705626487732e-01 -5.869737267494201660e-02 1.701982170343399048e-01 2.209294289350509644e-01 -2.632951438426971436e-01 2.030085027217864990e-01 7.079455256462097168e-02 5.991779267787933350e-02 3.642756491899490356e-02 2.130281031131744385e-01 -2.742741107940673828e-01 3.396096229553222656e-01 -2.135142385959625244e-01 7.265425473451614380e-02 1.431199610233306885e-01 2.780878841876983643e-01 1.051152795553207397e-01 -1.612449735403060913e-01 1.170914322137832642e-01 1.271848976612091064e-01 6.245820596814155579e-02 -6.213102117180824280e-02 -8.266009390354156494e-02 1.758827865123748779e-01
-2.651631236076354980e-01 -8.501487970352172852e-02 4.925160482525825500e-02 -4.953301046043634415e-03 2.671993672847747803e-01 3.297450020909309387e-02 2.416761219501495361e-01 8.949375897645950317e-02 2.707770094275474548e-02 -7.304323464632034302e-02 8.036650717258453369e-02 1.620931923389434814e-01 -1.345888972282409668e-01 6.835973262786865234e-02 6.400349736213684082e-02 -2.114860527217388153e-02 6.472570239566266537e-04 1.847172975540161133e-01 -3.241109848022460938e-01 1.708361953496932983e-01 -1.876714080572128296e-01 1.180354580283164978e-01 -2.222476154565811157e-02 3.976771235466003418e-01 3.399736881256103516e-01 -1.499451547861099243e-01 2.812759950757026672e-02 1.822261363267898560e-01 -6.265563517808914185e-02 -1.423801928758621216e-01 -3.334085643291473389e-01 1.772257089614868164e-01
8.248496055603027344e-02 1.064970493316650391e-01 1.052580550312995911e-01 8.863154053688049316e-02 8.775784634053707123e-03 6.151558086276054382e-02 1.707773096859455109e-02 6.651391088962554932e-02 -3.540737554430961609e-02 -5.315579101443290710e-02 -1.847161799669265747e-01 4.228587448596954346e-02 -5.375140905380249023e-02 -2.379785925149917603e-01 1.171690821647644043e-01 2.449391484260559082e-01 -1.296503394842147827e-01 2.635705471038818359e-01 -1.957162916660308838e-01 3.127803504467010498e-01 2.562128193676471710e-02 1.939580887556076050e-01 -1.728209853172302246e-02 1.196823418140411377e-01 -1.725277602672576904e-01 -8.857613056898117065e-02 -1.036877557635307312e-02 4.352768063545227051e-01 8.678598701953887939e-02 -4.125973284244537354e-01 -2.723843753337860107e-01 1.632431745529174805e-01
2.033710181713104248e-01 -1.014668866991996765e-01 -1.278612613677978516e-01 9.530239552259445190e-02 9.063751250505447388e-02 1.417783796787261963e-01 2.761422991752624512e-01 4.571316540241241455e-01 -2.988221682608127594e-02 -3.124821186065673828e-01 1.427778750658035278e-01 -5.378770641982555389e-03 -4.321980848908424377e-02 1.051049008965492249e-01 1.244688928127288818e-01 1.473809033632278442e-01 -2.530012428760528564e-01 1.456549856811761856e-02 -1.859107762575149536e-01 2.853761985898017883e-02 2.140322327613830566e-01 -1.688760891556739807e-02 -1.437596529722213745e-01 1.988825574517250061e-02 1.083712503314018250e-01 -1.717409789562225342e-01 -1.960781514644622803e-01 3.036081194877624512e-01 2.229330539703369141e-01 -1.422561407089233398e-01 -1.646875590085983276e-01 -6.792912632226943970e-02
-1.410199105739593506e-01 -1.591404080390930176e-01 -4.487744718790054321e-02 -4.328059777617454529e-02 1.521428525447845459e-01 3.180059194564819336e-01 1.834521889686584473e-01 -1.796897351741790771e-01 2.159714251756668091e-01 -2.542893029749393463e-02 1.057941392064094543e-01 8.567907661199569702e-02 -5.100020393729209900e-02 1.196784246712923050e-02 1.366706658154726028e-02 4.102360308170318604e-01 -9.821081906557083130e-02 7.783169299364089966e-02 -3.689457476139068604e-02 2.127868235111236572e-01 1.360874772071838379e-01 6.882734596729278564e-02 2.079462558031082153e-01 1.630606651306152344e-01 1.941586732864379883e-01 -4.545888304710388184e-01 4.968325421214103699e-02 6.884113699197769165e-02 2.319117039442062378e-01 -4.366562701761722565e-03 -8.376698195934295654e-02 -2.362811267375946045e-01
1.613503694534301758e-01 1.837162822484970093e-01 1.081940531730651855e-01 -2.321673929691314697e-01 -5.144935101270675659e-03 3.726350367069244385e-01 5.911504849791526794e-02 -6.036179885268211365e-02 -8.984656631946563721e-02 6.887214630842208862e-02 2.703484296798706055e-01 -2.792518213391304016e-02 -2.373785339295864105e-02 8.101971447467803955e-02 1.520376801490783691e-01 1.847439706325531006e-01 -2.978517115116119385e-02 3.732254505157470703e-01 -2.122519165277481079e-01 3.054519593715667725e-01 -4.116941243410110474e-02 2.702257037162780762e-01 1.772591173648834229e-01 1.491132378578186035e-01 -7.660594582557678223e-02 1.613190472126007080e-01 -8.566915243864059448e-02 2.291491180658340454e-01 -1.314044296741485596e-01 -1.012235730886459351e-01 -2.022895365953445435e-01 1.021964922547340393e-01
3.950188867747783661e-03 -1.173449084162712097e-01 9.729872643947601318e-02 5.898589268326759338e-02 1.543722003698348999e-01 3.275311738252639771e-02 2.660050392150878906e-01 6.758864969015121460e-02 1.454280763864517212e-01 -8.546549826860427856e-02 2.967704832553863525e-01 3.570933043956756592e-01 -1.504946593195199966e-02 1.021747514605522156e-01 3.399371504783630371e-01 4.407162070274353027e-01 7.195663452148437500e-02 1.948330700397491455e-01 -2.521264851093292236e-01 1.018155664205551147e-01 -1.638124696910381317e-02 -4.487023223191499710e-03 3.862493485212326050e-02 2.922534048557281494e-01 -1.579676121473312378e-01 9.801802784204483032e-02 2.467719465494155884e-01 5.251228064298629761e-02 3.168821334838867188e-02 3.855905681848526001e-02 2.168016042560338974e-03 -5.971858277916908264e-02
1.337705552577972412e-01 -1.380393952131271362e-01 1.252369880676269531e-01 -3.939055651426315308e-02 -2.161234468221664429e-01 6.697162985801696777e-02 1.393227279186248779e-01 1.898710280656814575e-01 -7.380668073892593384e-02 -1.170537322759628296e-01 1.902269423007965088e-01 -7.692880928516387939e-02 -7.957531511783599854e-02 1.050769537687301636e-02 1.593707650899887085e-01 3.073828220367431641e-01 -3.038102947175502777e-02 1.380354464054107666e-01 1.954213250428438187e-03 2.353652119636535645e-01 -7.803866267204284668e-02 -1.180566400289535522e-01 -3.682910278439521790e-02 9.045271575450897217e-02 -1.502628773450851440e-01 -5.987176299095153809e-01 9.765277057886123657e-02 2.513356208801269531e-01 -2.464428246021270752e-01 -1.101523488759994507e-01 1.076200902462005615e-01 -9.186477959156036377e-02
-2.219781428575515747e-01 9.873222559690475464e-02 6.639865040779113770e-02 -1.585460007190704346e-01 -5.373724177479743958e-02 1.267089843750000000e-01 3.148807287216186523e-01 1.049115061759948730e-01 -2.175389975309371948e-01 -2.835522964596748352e-02 2.956371903419494629e-01 2.011274732649326324e-02 -1.920487880706787109e-01 2.159515470266342163e-01 -9.603070467710494995e-02 1.966166347265243530e-01 -6.056123971939086914e-02 -1.364395618438720703e-01 -4.261118769645690918e-01 2.326618880033493042e-01 -1.121864691376686096e-01 1.194497495889663696e-01 1.233244501054286957e-02 3.250035047531127930e-01 -5.131693556904792786e-02 -1.990138292312622070e-01 1.789815574884414673e-01 -1.019257605075836182e-01 3.308448242023587227e-03 -9.837832301855087280e-02 1.196596100926399231e-01 1.253451406955718994e-01
-2.350422143936157227e-01 9.126727283000946045e-02 1.700923033058643341e-02 -5.453708581626415253e-05 1.499723494052886963e-01 2.031424492597579956e-01 1.114475801587104797e-01 -3.524264320731163025e-02 5.139026045799255371e-02 -2.037665694952011108e-01 2.196585237979888916e-01 2.569940090179443359e-01 -7.022938132286071777e-02 1.954643428325653076e-01 -4.102142155170440674e-02 2.919929623603820801e-01 1.048825383186340332e-01 5.515951290726661682e-02 -2.558265030384063721e-01 3.334743976593017578e-01 -8.520062267780303955e-02 3.625421971082687378e-02 1.918127387762069702e-02 4.064764678478240967e-01 5.682117119431495667e-02 -2.704066634178161621e-01 2.190633565187454224e-01 -1.590117961168289185e-01 7.306894659996032715e-02 -2.212994992733001709e-01 3.679625689983367920e-02 5.301645025610923767e-03
2.514955699443817139e-01 -1.429877728223800659e-01 2.778137028217315674e-01 -7.375325541943311691e-03 1.088187247514724731e-01 1.432581339031457901e-02 4.893559217453002930e-01 1.406452152878046036e-02 -9.335209033451974392e-04 -1.304370611906051636e-01 7.366869598627090454e-02 1.156180351972579956e-01 -5.847517773509025574e-02 2.621392905712127686e-01 1.629959493875503540e-01 1.780514866113662720e-01 1.911240816116333008e-01 2.840240485966205597e-02 -1.523034870624542236e-01 4.343777596950531006e-01 9.831035509705543518e-03 1.818547584116458893e-02 -1.600805222988128662e-01 -1.208557784557342529e-01 3.947278112173080444e-02 1.245274767279624939e-01 6.998483836650848389e-02 1.421740800142288208e-01 2.760674059391021729e-01 2.892070636153221130e-02 2.851376309990882874e-02 -1.059553921222686768e-01
1.741746813058853149e-01 -2.869858592748641968e-02 4.195146560668945312e-01 8.084252476692199707e-02 -1.570746600627899170e-01 2.199047654867172241e-01 9.001001715660095215e-02 4.122395813465118408e-02 -6.364743411540985107e-02 -7.713998854160308838e-02 -2.473093569278717041e-02 -2.930812537670135498e-01 -1.742805093526840210e-01 3.968321532011032104e-02 -9.826327115297317505e-02 6.657733023166656494e-02 -6.736239790916442871e-02 -3.818617016077041626e-02 -1.269668191671371460e-01 4.031999409198760986e-01 6.031306087970733643e-02 4.839488863945007324e-02 -5.678333342075347900e-02 1.239392012357711792e-01 2.515244781970977783e-01 -1.023388952016830444e-01 -1.851798593997955322e-01 3.636186420917510986e-01 1.863198578357696533e-01 -4.378319904208183289e-02 -7.732552289962768555e-02 -2.623403370380401611e-01
-1.461313068866729736e-01 -1.311591714620590210e-01 1.675303876399993896e-01 9.713642299175262451e-02 -4.385183379054069519e-02 -4.527422785758972168e-02 2.164078950881958008e-01 9.060434252023696899e-02 -4.512680321931838989e-02 -1.676188856363296509e-01 2.265220284461975098e-01 3.733983635902404785e-01 8.374775946140289307e-02 1.297047287225723267e-01 3.674376606941223145e-01 1.420087963342666626e-01 2.260736823081970215e-01 1.188999712467193604e-01 -2.521445155143737793e-01 3.346746563911437988e-01 7.670169323682785034e-02 5.609696358442306519e-02 -5.682268179953098297e-03 1.360359601676464081e-02 -1.120019480586051941e-01 2.894213199615478516e-01 2.360678762197494507e-01 1.690952479839324951e-01 1.013529747724533081e-01 -1.224385797977447510e-01 8.735052496194839478e-02 -3.794085234403610229e-02
-6.087368237785995007e-04 -3.535925447940826416e-01 6.583735346794128418e-02 -9.940890222787857056e-02 -2.515166103839874268e-01 -5.732506047934293747e-03 2.117532789707183838e-01 1.814993321895599365e-01 1.838919967412948608e-01 -6.252029538154602051e-02 2.062634378671646118e-02 7.390416413545608521e-02 -1.050346940755844116e-01 1.927818059921264648e-01 1.260092295706272125e-02 4.172268211841583252e-01 1.639620810747146606e-01 1.661771535873413086e-01 -1.501036286354064941e-01 2.260510325431823730e-01 1.791249513626098633e-01 -3.180031180381774902e-01 -1.987034454941749573e-02 1.938827633857727051e-01 -1.746437698602676392e-01 -7.041976600885391235e-02 6.117115169763565063e-02 3.953314572572708130e-02 2.772280871868133545e-01 -1.450503319501876831e-01 1.073439978063106537e-02 -1.246350780129432678e-01
-1.737268269062042236e-01 -1.378157883882522583e-01 -1.876952871680259705e-02 -1.880734413862228394e-01 -5.732209607958793640e-02 1.899072080850601196e-01 2.158891856670379639e-01 -1.097425818443298340e-01 -2.493239790201187134e-01 -1.019520685076713562e-01 1.574407815933227539e-01 9.435646981000900269e-02 -6.557556241750717163e-02 -4.217210039496421814e-02 2.847306430339813232e-01 1.595304608345031738e-01 -2.565892636775970459e-01 -2.418066374957561493e-02 -1.571705788373947144e-01 6.810236722230911255e-02 -1.263859570026397705e-01 3.318119049072265625e-01 -1.269832700490951538e-01 -3.079732321202754974e-02 2.284146547317504883e-01 -3.874813020229339600e-01 -3.528226912021636963e-02 2.889716327190399170e-01 1.493244897574186325e-02 -2.034973204135894775e-01 3.307202830910682678e-02 1.719033122062683105e-01
-2.368966192007064819e-01 -1.791461370885372162e-02 7.592812180519104004e-02 -5.348966643214225769e-02 3.713425621390342712e-02 1.145729720592498779e-01 2.051525712013244629e-01 2.283626049757003784e-01 -6.032161787152290344e-02 -1.132431924343109131e-01 -2.791296541690826416e-01 1.411912143230438232e-01 -4.388842359185218811e-02 -1.731034815311431885e-01 6.935305148363113403e-02 1.109674200415611267e-01 5.663298442959785461e-02 1.079957261681556702e-01 -1.617408990859985352e-01 2.218253612518310547e-01 7.239236682653427124e-02 2.632185816764831543e-01 -2.244358137249946594e-02 3.363336026668548584e-01 -1.794169694185256958e-01 -3.834918141365051270e-02 3.284769058227539062e-01 3.171197474002838135e-01 -1.155213192105293274e-01 -1.566942930221557617e-01 -3.227053284645080566e-01 1.784593798220157623e-02
1.437762230634689331e-01 -2.530029118061065674e-01 1.417801529169082642e-01 6.984782963991165161e-02 1.012085899710655212e-01 4.003589227795600891e-02 -1.369745880365371704e-01 1.567799001932144165e-01 1.033690106123685837e-02 -1.031646132469177246e-01 2.035818994045257568e-01 8.489110320806503296e-02 -1.920774430036544800e-01 8.307315409183502197e-02 1.764566004276275635e-01 2.315060645341873169e-01 -3.528467118740081787e-01 -2.431994117796421051e-02 -3.377110958099365234e-01 1.357527971267700195e-01 1.577764302492141724e-01 1.855930238962173462e-01 2.382216602563858032e-01 -3.598349168896675110e-02 -7.046630978584289551e-02 9.504511835984885693e-04 1.112060472369194031e-01 4.949403107166290283e-01 -1.717335171997547150e-02 -2.714565396308898926e-02 -7.801992446184158325e-02 5.338922888040542603e-02
-1.817377060651779175e-01 1.129911001771688461e-02 1.186132989823818207e-02 1.041668877005577087e-01 -2.381801754236221313e-01 9.151115268468856812e-02 3.994499742984771729e-01 3.163286149501800537e-01 -1.292178928852081299e-01 2.751652598381042480e-01 7.789374142885208130e-02 -7.107985764741897583e-02 -1.392480581998825073e-01 1.135889440774917603e-01 1.316237598657608032e-01 2.118866890668869019e-01 -1.783285476267337799e-02 -5.472573637962341309e-02 -4.712296724319458008e-01 1.634562462568283081e-01 7.235187292098999023e-02 2.276781648397445679e-01 1.472434252500534058e-01 1.230908781290054321e-01 2.932058088481426239e-02 -1.715585589408874512e-01 1.175028383731842041e-01 -7.109384983777999878e-02 -1.679163984954357147e-02 -5.404626950621604919e-02 8.764660358428955078e-02 1.644608229398727417e-01
1.908663511276245117e-01 -2.313263863325119019e-01 3.256553411483764648e-01 3.636290132999420166e-02 1.806863024830818176e-02 1.946290582418441772e-02 -1.154516562819480896e-01 1.895121186971664429e-01 1.965782372280955315e-03 -2.645529210567474365e-01 -1.402274668216705322e-01 -1.800613552331924438e-01 8.457683771848678589e-02 2.988125570118427277e-02 -6.368388980627059937e-02 2.710670232772827148e-01 -1.837126463651657104e-01 5.492075160145759583e-02 -1.697798818349838257e-01 4.141552746295928955e-01 -3.242148160934448242e-01 -3.621995076537132263e-02 -4.316540062427520752e-02 1.776139289140701294e-01 -1.402546763420104980e-01 -2.319573909044265747e-01 1.046190485358238220e-01 2.413973361253738403e-01 6.139976903796195984e-02 8.771577849984169006e-03 -1.429890543222427368e-01 3.374382853507995605e-02
2.424775213003158569e-01 -1.519549041986465454e-01 -5.685120075941085815e-02 -8.104775846004486084e-02 -2.562564015388488770e-01 1.489959210157394409e-01 5.529842153191566467e-02 -6.086907535791397095e-02 9.211315959692001343e-02 -2.335412204265594482e-01 5.417764559388160706e-02 -4.312156699597835541e-03 -1.113242655992507935e-01 -2.657898701727390289e-02 -2.125223632901906967e-03 -3.170409053564071655e-02 6.115742772817611694e-02 -1.459246426820755005e-01 -3.714058995246887207e-01 6.615146249532699585e-02 -6.216962262988090515e-02 1.181794181466102600e-01 -1.026772409677505493e-01 2.783830761909484863e-01 -2.036647945642471313e-01 -4.054935574531555176e-01 3.994456678628921509e-02 2.990427315235137939e-01 1.492092311382293701e-01 -2.309607565402984619e-01 -1.432848423719406128e-01 -2.594358921051025391e-01
-2.772728800773620605e-01 -7.483907043933868408e-02 -2.654560804367065430e-01 -7.207850366830825806e-02 4.035851359367370605e-02 -2.376697771251201630e-02 2.491144388914108276e-01 1.000136807560920715e-01 -2.654090337455272675e-02 -4.394086077809333801e-02 2.035820186138153076e-01 2.135063111782073975e-01 -2.528023719787597656e-01 3.477820456027984619e-01 -1.793360710144042969e-01 1.378045529127120972e-01 -1.355859786272048950e-01 -7.454866915941238403e-02 -2.342430949211120605e-01 3.192330300807952881e-01 -4.655304178595542908e-02 -1.268991380929946899e-01 8.097968064248561859e-03 1.463610827922821045e-01 -2.305708592757582664e-03 -1.083352342247962952e-01 1.266179829835891724e-01 2.299562990665435791e-01 6.488504260778427124e-02 -3.422146737575531006e-01 -1.122746914625167847e-01 -8.285477012395858765e-02
-8.214665204286575317e-02 -2.141753882169723511e-01 -2.414376288652420044e-01 -4.633052274584770203e-02 1.090207844972610474e-01 -7.202666252851486206e-02 2.531149685382843018e-01 1.579976081848144531e-01 1.748595968820154667e-03 -1.839908659458160400e-01 2.086373716592788696e-01 3.126653730869293213e-01 -1.029514819383621216e-01 3.056747615337371826e-01 2.302922010421752930e-01 2.628492712974548340e-01 4.935039579868316650e-02 -1.573048233985900879e-01 -1.804601699113845825e-01 2.090031951665878296e-01 6.584019213914871216e-02 1.854017004370689392e-02 -2.010996639728546143e-01 3.274297118186950684e-01 -1.577132265083491802e-03 6.160311773419380188e-02 8.704887330532073975e-02 2.239866405725479126e-01 1.264501065015792847e-01 -1.634377688169479370e-01 9.687972487881779671e-04 -1.397407799959182739e-01
1.395313814282417297e-02 -4.460302740335464478e-02 2.404318153858184814e-01 1.849611173383891582e-03 6.484141945838928223e-02 2.035945653915405273e-01 -6.663490831851959229e-02 2.022984474897384644e-01 -1.375847160816192627e-01 -4.657929241657257080e-01 2.540045678615570068e-01 2.995374500751495361e-01 -6.028606370091438293e-02 1.273120045661926270e-01 6.635683774948120117e-02 2.915411591529846191e-01 -1.985904127359390259e-01 1.141151711344718933e-01 -8.981176465749740601e-02 2.072483003139495850e-01 -1.908680647611618042e-01 -1.186222583055496216e-01 1.417041290551424026e-03 2.267888635396957397e-01 3.857684135437011719e-02 -1.950287967920303345e-01 1.731844991445541382e-01 2.068582922220230103e-01 1.170680020004510880e-02 1.303712427616119385e-01 7.725664228200912476e-02 -9.372200816869735718e-02
1.063590794801712036e-01 -1.581382751464843750e-01 -1.729579865932464600e-01 -2.789512574672698975e-01 3.744342625141143799e-01 5.204631760716438293e-02 2.260722815990447998e-01 2.865675091743469238e-01 -1.334697455167770386e-01 -1.420565098524093628e-01 2.233625352382659912e-01 -6.731297820806503296e-02 -1.116489991545677185e-01 -1.596557050943374634e-01 1.905532628297805786e-01 8.213252574205398560e-02 2.667397260665893555e-02 1.141087934374809265e-01 -3.841521739959716797e-01 2.349899709224700928e-01 -1.254712790250778198e-01 -1.295873820781707764e-01 2.335625588893890381e-01 1.300082802772521973e-01 4.035748913884162903e-02 -1.731654703617095947e-01 1.571616977453231812e-01 -4.455780610442161560e-03 1.025608032941818237e-01 1.985496841371059418e-02 -1.614779792726039886e-02 1.355035305023193359e-01
7.714004069566726685e-02 -2.809594199061393738e-02 4.167293012142181396e-01 -1.121870279312133789e-01 1.137645691633224487e-01 1.686090677976608276e-01 3.278397917747497559e-01 -3.758911415934562683e-02 -5.826041102409362793e-02 -1.394014358520507812e-01 -2.153349108994007111e-02 9.444959461688995361e-02 9.624179452657699585e-02 1.619855165481567383e-01 1.754484772682189941e-01 2.688777074217796326e-02 2.190124094486236572e-01 1.037449538707733154e-01 -1.860714256763458252e-01 4.070238471031188965e-01 -1.313499808311462402e-01 -9.405819326639175415e-02 -1.936326548457145691e-02 2.083207480609416962e-03 -1.467610127292573452e-03 -1.584163755178451538e-01 -2.999324165284633636e-02 3.009336590766906738e-01 2.348537892103195190e-01 9.933565557003021240e-02 -2.300039380788803101e-01 -1.937667727470397949e-01
4.259460046887397766e-02 -1.845839917659759521e-01 1.575186550617218018e-01 1.867258548736572266e-01 -2.640276551246643066e-01 3.314717113971710205e-01 1.593378372490406036e-02 2.922126948833465576e-01 -1.008365601301193237e-01 -1.785265207290649414e-01 1.696831881999969482e-01 -1.028530299663543701e-01 -1.753091365098953247e-01 2.065098844468593597e-02 -7.108191959559917450e-03 1.434254944324493408e-01 1.077185347676277161e-01 -8.583594858646392822e-02 -2.293799817562103271e-01 1.989108324050903320e-01 -2.309660911560058594e-01 3.202917277812957764e-01 1.506719738245010376e-01 2.719540297985076904e-01 -2.039160579442977905e-01 -2.290806025266647339e-01 -7.709853351116180420e-02 -7.693607360124588013e-02 -1.655387878417968750e-01 -6.408847123384475708e-02 -6.435988098382949829e-02 -2.639863826334476471e-02
9.087546914815902710e-02 -2.880485355854034424e-01 1.349306553602218628e-01 1.129045784473419189e-01 1.512916758656501770e-02 -9.592713415622711182e-02 -1.355167627334594727e-01 1.573468297719955444e-01 3.461046516895294189e-02 2.336460724472999573e-02 2.119628340005874634e-01 2.394254356622695923e-01 -1.038152128458023071e-01 6.389303505420684814e-02 3.488231915980577469e-03 2.021581828594207764e-01 -2.812862396240234375e-01 1.308391988277435303e-01 -2.401255071163177490e-01 2.406202703714370728e-01 1.165665686130523682e-01 1.261575371026992798e-01 -7.556159980595111847e-04 1.436306536197662354e-01 1.018441990017890930e-01 -2.387629002332687378e-01 1.775372326374053955e-01 3.959633708000183105e-01 -2.254108190536499023e-01 -4.045598953962326050e-02 -2.935541868209838867e-01 9.636042267084121704e-02
2.716915607452392578e-01 -2.276060432195663452e-01 -1.095153167843818665e-01 -5.604388192296028137e-02 -1.942329406738281250e-01 -9.461192041635513306e-02 2.172391116619110107e-02 3.303726315498352051e-01 -1.377319842576980591e-01 -1.260369718074798584e-01 1.210217624902725220e-01 7.305935025215148926e-02 -5.832656100392341614e-02 -6.680379062891006470e-02 7.403236627578735352e-02 -3.124267421662807465e-02 -4.565113037824630737e-02 -9.588765352964401245e-02 -1.538496911525726318e-01 3.273007571697235107e-01 -5.417434126138687134e-02 1.470159590244293213e-01 2.810526192188262939e-01 2.761967778205871582e-01 -3.007631748914718628e-02 -2.922486662864685059e-01 -6.800340116024017334e-02 6.821683049201965332e-02 1.306262463331222534e-01 3.517379611730575562e-02 -3.647406697273254395e-01 -2.548765540122985840e-01
-8.191656321287155151e-02 -7.143508642911911011e-02 -6.873004883527755737e-02 -1.802398115396499634e-01 9.265278279781341553e-02 -4.167356994003057480e-03 3.231171965599060059e-01 1.138572543859481812e-01 -9.516450017690658569e-02 1.107198745012283325e-01 1.391195803880691528e-01 -5.080628767609596252e-02 -1.468576639890670776e-01 1.628122031688690186e-01 2.464742809534072876e-01 2.872187495231628418e-01 -1.495344340801239014e-01 5.664223060011863708e-02 -3.637313246726989746e-01 1.008548121899366379e-02 1.413552910089492798e-01 -1.325837224721908569e-01 -1.910704672336578369e-01 4.781132936477661133e-01 -2.258928306400775909e-02 -1.944356113672256470e-01 8.293321728706359863e-02 -1.203657686710357666e-01 2.120914310216903687e-01 -1.096580326557159424e-01 9.384182095527648926e-02 6.565409153699874878e-02
-1.438885461539030075e-02 -1.708305627107620239e-01 -1.947399973869323730e-01 -1.033275201916694641e-02 -1.259344536811113358e-02 -4.965030401945114136e-02 2.571566402912139893e-01 -7.668669801205396652e-03 7.537949830293655396e-02 -3.362669050693511963e-01 3.244671821594238281e-01 8.240894414484500885e-03 -1.760216206312179565e-01 2.883401215076446533e-01 1.394085437059402466e-01 2.892396152019500732e-01 3.200734779238700867e-02 4.265162348747253418e-02 -1.666493415832519531e-01 1.169243380427360535e-01 1.612056791782379150e-01 -2.391921915113925934e-02 -2.719986438751220703e-01 3.148802816867828369e-01 -1.427750736474990845e-01 -1.393518149852752686e-01 9.624601155519485474e-02 1.630837619304656982e-01 2.102166712284088135e-01 -2.393677532672882080e-01 -7.888436317443847656e-03 -3.539016842842102051e-02
-4.410489648580551147e-02 -2.952867448329925537e-01 -7.397345453500747681e-02 -1.395295858383178711e-01 -5.008086096495389938e-03 3.485450148582458496e-01 2.369477301836013794e-01 -7.385200262069702148e-02 2.717275917530059814e-01 8.271906524896621704e-02 6.261942442506551743e-03 7.573547959327697754e-02 1.396736055612564087e-01 -5.033943057060241699e-02 4.070070758461952209e-02 2.524932920932769775e-01 3.189629316329956055e-02 2.393857687711715698e-01 -2.150153517723083496e-01 1.598266512155532837e-01 1.666705757379531860e-01 -2.367419190704822540e-02 1.380404978990554810e-01 1.686773002147674561e-01 7.265326101332902908e-03 -4.325350224971771240e-01 9.382362663745880127e-02 1.688643246889114380e-01 1.742741465568542480e-01 -1.084474027156829834e-01 -1.740926951169967651e-01 -1.614418327808380127e-01
-1.514021009206771851e-01 -1.910346746444702148e-01 -2.014099359512329102e-01 4.696983844041824341e-02 -1.726478040218353271e-01 2.448906898498535156e-01 3.019085228443145752e-01 1.947540342807769775e-01 4.972358420491218567e-02 2.346090376377105713e-01 -6.141610443592071533e-02 -2.850143313407897949e-01 1.137073244899511337e-02 1.820349991321563721e-01 7.318902015686035156e-02 1.358516514301300049e-01 -2.813707478344440460e-02 1.355092674493789673e-01 -4.803611338138580322e-01 2.932051122188568115e-01 -1.289360690861940384e-02 4.503414407372474670e-02 -1.559431105852127075e-01 2.448107600212097168e-01 5.854497477412223816e-02 -1.372685879468917847e-01 -3.920990973711013794e-02 5.015155673027038574e-02 -1.126167550683021545e-01 -6.317479419521987438e-04 1.246225163340568542e-01 -5.005181580781936646e-02
2.433321028947830200e-01 -1.403955370187759399e-01 1.147473007440567017e-01 -6.981995701789855957e-02 -1.785961240530014038e-01 2.321884483098983765e-01 3.164493739604949951e-01 2.735219001770019531e-01 -5.606802925467491150e-02 -1.189562231302261353e-01 2.545453011989593506e-01 -1.074963957071304321e-01 -8.160011470317840576e-02 -3.221843764185905457e-02 2.202740460634231567e-01 8.801446110010147095e-02 -1.781896352767944336e-01 -2.935462445020675659e-02 -2.970652878284454346e-01 5.339857190847396851e-03 3.112992942333221436e-01 -1.368880122900009155e-01 -1.845652237534523010e-02 1.347511261701583862e-01 3.779263421893119812e-02 -1.025190725922584534e-01 2.572046816349029541e-01 1.034535244107246399e-01 -2.081249505281448364e-01 -4.978905245661735535e-02 -2.697616219520568848e-01 -1.492394059896469116e-01
-6.141874566674232483e-02 -2.098471671342849731e-01 7.759518176317214966e-02 1.154565140604972839e-01 1.148516461253166199e-01 7.625332567840814590e-03 1.474298387765884399e-01 7.976718246936798096e-03 -1.919198185205459595e-01 -2.173662744462490082e-02 1.385992318391799927e-01 -5.841425433754920959e-02 -6.144362315535545349e-02 -1.024559065699577332e-01 1.585069596767425537e-01 -1.383521873503923416e-02 -3.008380830287933350e-01 -1.356767714023590088e-01 1.157934740185737610e-01 1.763787716627120972e-01 1.841954141855239868e-01 3.923037052154541016e-01 1.294520795345306396e-01 2.517241239547729492e-01 3.351604565978050232e-02 -2.278855890035629272e-01 1.081826686859130859e-01 2.259623855352401733e-01 2.993054687976837158e-02 -3.278530389070510864e-02 -5.088252425193786621e-01 -1.423395518213510513e-02
-1.490544229745864868e-01 -3.304150402545928955e-01 -2.129562571644783020e-02 -9.721080213785171509e-02 1.813799738883972168e-01 2.861162424087524414e-01 9.277778118848800659e-02 2.615161240100860596e-01 1.880065798759460449e-01 6.165800243616104126e-02 -9.903226047754287720e-02 -2.237616032361984253e-01 1.868240907788276672e-02 -1.432710909284651279e-03 8.991559594869613647e-02 1.856577992439270020e-01 -1.539786905050277710e-01 2.169179171323776245e-01 -1.117295771837234497e-01 3.771242201328277588e-01 -8.705581724643707275e-02 2.661725133657455444e-02 1.600835472345352173e-01 3.254693746566772461e-02 -1.728663966059684753e-02 2.465074509382247925e-02 4.469423741102218628e-02 2.716344594955444336e-01 7.786837965250015259e-02 -2.629670798778533936e-01 -3.356617987155914307e-01 7.211363990791141987e-04
-6.653193384408950806e-03 7.929532974958419800e-02 3.069682419300079346e-01 -9.874272346496582031e-02 2.128192782402038574e-01 2.045940048992633820e-02 5.609999969601631165e-02 7.612755894660949707e-02 -5.440926179289817810e-02 -8.737416565418243408e-02 6.170941889286041260e-02 1.714861094951629639e-01 -1.139036715030670166e-01 5.536219105124473572e-03 3.144945800304412842e-01 3.739961190149188042e-03 -2.665089964866638184e-01 1.923846900463104248e-01 -3.480998575687408447e-01 3.073052465915679932e-01 -5.667991563677787781e-02 2.385921590030193329e-02 -1.533027440309524536e-01 -2.367539145052433014e-02 -8.210249990224838257e-02 -4.603441357612609863e-01 -1.804779320955276489e-01 -2.820649929344654083e-02 1.265604197978973389e-01 -7.751417905092239380e-02 -8.585588634014129639e-02 -2.153686136007308960e-01
1.902402937412261963e-01 -6.062198802828788757e-02 -1.552990674972534180e-01 -7.753717154264450073e-02 -4.209555336274206638e-04 7.633951306343078613e-02 3.516959846019744873e-01 1.436866670846939087e-01 1.196828708052635193e-01 -3.200232982635498047e-01 -4.113971069455146790e-02 6.812542676925659180e-02 8.427027612924575806e-02 3.290450572967529297e-01 1.326226443052291870e-01 5.338336229324340820e-01 -5.821762979030609131e-02 3.773271664977073669e-02 -1.350648403167724609e-01 1.724780499935150146e-01 2.491570264101028442e-01 -8.937468379735946655e-02 -3.465298563241958618e-02 2.195050716400146484e-01 -8.666633069515228271e-02 -6.646879948675632477e-03 5.573635175824165344e-02 1.390801817178726196e-01 7.893447577953338623e-02 -6.635195016860961914e-02 -5.214809998869895935e-02 -1.523682922124862671e-01
1.633812556974589825e-03 -9.098549187183380127e-02 -9.153494238853454590e-02 2.941090613603591919e-02 -9.374004602432250977e-02 -6.881465017795562744e-02 -8.646977948956191540e-05 9.770631045103073120e-02 -3.653730079531669617e-02 -2.192918807268142700e-01 7.469739764928817749e-02 3.185700252652168274e-02 -1.352649480104446411e-01 4.410223290324211121e-02 -5.996636301279067993e-02 2.433635890483856201e-01 -7.562962919473648071e-02 3.939276561141014099e-02 -3.854840099811553955e-01 5.189502835273742676e-01 -1.059445887804031372e-01 -2.807928621768951416e-02 -1.217746511101722717e-01 -7.833714783191680908e-02 4.547841101884841919e-02 -2.392295897006988525e-01 2.469132393598556519e-01 2.674982845783233643e-01 -2.089007385075092316e-02 3.607400655746459961e-01 -1.676914393901824951e-01 -1.079633831977844238e-01
1.056415885686874390e-01 -4.969277977943420410e-02 -1.113245934247970581e-01 6.593720614910125732e-02 -1.674946248531341553e-01 1.671643555164337158e-02 -1.562452167272567749e-01 8.661538362503051758e-02 1.370936632156372070e-02 -3.517223596572875977e-01 5.933217704296112061e-02 5.881805717945098877e-02 -1.479966044425964355e-01 1.316721886396408081e-01 9.816873073577880859e-02 1.446692347526550293e-01 1.632139086723327637e-01 -1.000643149018287659e-01 -4.040448069572448730e-01 2.862721383571624756e-01 -1.444890350103378296e-01 2.088723480701446533e-01 2.532293274998664856e-02 1.994192367419600487e-03 2.908515930175781250e-02 -2.796519696712493896e-01 2.827590703964233398e-02 2.275301814079284668e-01 4.196020588278770447e-02 8.884829282760620117e-02 -4.253343045711517334e-01 -1.987648308277130127e-01
2.781935930252075195e-01 -8.647178113460540771e-02 -5.322705954313278198e-03 -1.587042957544326782e-01 -1.086404174566268921e-01 1.979124844074249268e-01 3.327719569206237793e-01 2.900960855185985565e-02 5.190997570753097534e-02 -1.609809249639511108e-01 4.634597338736057281e-03 1.962529718875885010e-01 5.341799184679985046e-02 3.157025575637817383e-01 1.670655906200408936e-01 3.620302081108093262e-01 1.905474998056888580e-02 -1.115367338061332703e-01 -2.187402844429016113e-01 2.976099252700805664e-01 2.415359765291213989e-01 1.126332283020019531e-01 -5.901610478758811951e-03 1.730718761682510376e-01 -9.431431535631418228e-04 2.415570169687271118e-01 -6.178478524088859558e-02 1.663821935653686523e-01 1.169461384415626526e-01 -3.532067313790321350e-02 -9.288451820611953735e-02 -1.872980743646621704e-01
-3.122200630605220795e-02 -3.496265709400177002e-01 1.443062722682952881e-01 -1.943380087614059448e-01 -4.593944922089576721e-02 -5.613344162702560425e-02 4.169313907623291016e-01 6.223257258534431458e-02 -1.775417923927307129e-01 -6.548502296209335327e-02 -1.270805764943361282e-02 1.253503412008285522e-01 -1.339141130447387695e-01 4.971769452095031738e-02 3.285905122756958008e-01 1.538162082433700562e-01 -2.631860375404357910e-01 1.161819770932197571e-01 -1.622154414653778076e-01 2.074955552816390991e-01 -2.681006491184234619e-01 9.007041901350021362e-02 1.525343656539916992e-01 -1.897913515567779541e-01 -5.746487528085708618e-02 -1.920510381460189819e-01 -8.780042827129364014e-02 -1.482190042734146118e-01 1.851258724927902222e-01 -1.014485359191894531e-01 -1.413637697696685791e-01 7.541181892156600952e-02
-1.540220081806182861e-01 3.737340494990348816e-02 -2.200059592723846436e-01 -7.541644573211669922e-02 -1.613156050443649292e-01 1.626728922128677368e-01 1.353500187397003174e-01 1.411465834826231003e-02 -1.310409605503082275e-01 -1.168799996376037598e-01 5.312561243772506714e-02 -1.758848689496517181e-02 1.539391577243804932e-01 -1.508041173219680786e-01 -9.412838518619537354e-02 1.783449202775955200e-01 -8.584225922822952271e-02 -1.880539767444133759e-02 -3.549033105373382568e-01 4.869374036788940430e-01 1.984092406928539276e-02 1.419414486736059189e-02 -9.310950338840484619e-02 2.547481656074523926e-01 1.547130495309829712e-01 1.372902747243642807e-02 1.164595037698745728e-01 3.650663495063781738e-01 1.897594481706619263e-01 7.444437593221664429e-02 2.294694073498249054e-02 -2.659497261047363281e-01
-1.204645559191703796e-01 -3.559802100062370300e-02 1.537385284900665283e-01 -3.823778033256530762e-01 9.057723730802536011e-02 1.740468293428421021e-01 7.992444187402725220e-02 1.159914359450340271e-01 -2.452780753374099731e-01 -1.038128212094306946e-01 1.036777645349502563e-01 -1.118031814694404602e-01 -1.873388886451721191e-01 -9.317898005247116089e-02 1.777725517749786377e-01 -1.398093067109584808e-03 -2.843236029148101807e-01 2.190064191818237305e-01 -2.888530492782592773e-01 3.410981893539428711e-01 1.922810375690460205e-01 -3.086517378687858582e-02 -1.641370654106140137e-01 5.443260446190834045e-02 -3.986491560935974121e-01 -4.447540268301963806e-04 -5.962857604026794434e-02 2.129719220101833344e-02 1.507025910541415215e-03 5.689292401075363159e-02 -1.287413984537124634e-01 8.545980602502822876e-02
-6.253285706043243408e-02 -2.294621914625167847e-01 -1.223134398460388184e-01 8.097929507493972778e-02 8.118060417473316193e-03 -9.905423223972320557e-02 2.773227393627166748e-01 5.528049543499946594e-02 7.643213123083114624e-02 -3.658740222454071045e-02 2.194670140743255615e-01 1.761200428009033203e-01 -2.061378806829452515e-01 3.672735691070556641e-01 7.992798089981079102e-02 2.822541594505310059e-01 2.599960658699274063e-03 -1.021794825792312622e-01 -1.660080552101135254e-01 2.609158158302307129e-01 -1.429365575313568115e-01 1.299727559089660645e-01 -3.003226816654205322e-01 2.929003238677978516e-01 3.141195978969335556e-03 3.841704502701759338e-02 1.117691695690155029e-01 1.244281232357025146e-01 3.230557739734649658e-01 -8.325051516294479370e-02 -5.005764588713645935e-02 -1.400743573904037476e-01
1.184340715408325195e-01 -1.581295281648635864e-01 2.593987435102462769e-02 -4.007425159215927124e-02 -4.048145562410354614e-02 2.316169291734695435e-01 1.618285328149795532e-01 2.905357480049133301e-01 -8.006541430950164795e-02 -1.440688222646713257e-01 1.024864837527275085e-01 4.905531648546457291e-03 -3.461479023098945618e-02 1.753610372543334961e-01 8.177036046981811523e-02 2.415784001350402832e-01 4.242892935872077942e-02 1.290587335824966431e-01 -4.945265948772430420e-01 2.059189677238464355e-01 1.623406112194061279e-01 8.299110829830169678e-02 1.770918667316436768e-01 -2.211992591619491577e-01 1.059360355138778687e-01 -3.588840365409851074e-01 -2.033111453056335449e-01 2.480898983776569366e-02 2.295383661985397339e-01 3.612936288118362427e-02 2.362478338181972504e-02 -5.142433196306228638e-02
-1.174548417329788208e-01 -1.864183396100997925e-01 7.005421817302703857e-02 -4.968848526477813721e-01 -1.093705818057060242e-01 1.283846199512481689e-01 3.553357124328613281e-01 -1.863924413919448853e-02 -9.961095452308654785e-02 -1.647662669420242310e-01 2.151902168989181519e-01 6.933345645666122437e-02 4.933252185583114624e-02 3.947712481021881104e-02 -1.469995975494384766e-01 -3.424476832151412964e-03 6.661209464073181152e-02 5.561158433556556702e-02 -2.117449939250946045e-01 3.989851176738739014e-01 2.416500598192214966e-01 5.827838927507400513e-02 1.818474233150482178e-01 1.874445378780364990e-01 1.602052599191665649e-01 1.025760732591152191e-02 1.724657565355300903e-01 9.744853712618350983e-03 1.330543905496597290e-01 5.266622081398963928e-02 -1.147183701395988464e-01 -3.532198024913668633e-04
-3.258048370480537415e-02 -9.947455674409866333e-02 1.885618716478347778e-01 -3.030819296836853027e-01 -2.019157260656356812e-01 -1.239008679986000061e-01 1.802130341529846191e-01 -3.101623430848121643e-02 -2.597435414791107178e-01 -8.424573391675949097e-02 1.480016559362411499e-01 2.926111593842506409e-02 -1.830831915140151978e-01 1.638779640197753906e-01 1.948937475681304932e-01 2.757952809333801270e-01 -2.336899042129516602e-01 -1.549777090549468994e-01 -1.740885823965072632e-01 -2.266719006001949310e-02 3.644480183720588684e-02 4.173923656344413757e-02 1.371447890996932983e-01 3.648239374160766602e-01 2.006314694881439209e-01 -3.426541984081268311e-01 -1.789862662553787231e-01 1.465642005205154419e-01 9.404518641531467438e-03 -1.527672410011291504e-01 -2.859554626047611237e-02 2.170071937143802643e-02
7.548736780881881714e-02 -2.870343066751956940e-02 1.933204084634780884e-01 -4.019843935966491699e-01 -1.063840389251708984e-01 5.468408390879631042e-02 5.442322045564651489e-02 2.423115372657775879e-01 -1.482094973325729370e-01 -1.334762126207351685e-01 9.625320136547088623e-02 -1.634940803050994873e-01 -2.027344256639480591e-01 6.958398967981338501e-02 3.786046802997589111e-01 7.374513894319534302e-02 -1.972795128822326660e-01 1.767403036355972290e-01 -1.997557133436203003e-01 3.097802102565765381e-01 9.493178129196166992e-02 3.741603717207908630e-02 -1.033908426761627197e-01 -5.349649116396903992e-02 -2.727938592433929443e-01 -1.080343276262283325e-01 -9.517592843621969223e-04 -1.164736598730087280e-01 6.271234899759292603e-02 -9.168986976146697998e-02 -3.217065632343292236e-01 5.052676051855087280e-02
-1.581673510372638702e-03 -1.621455103158950806e-01 -9.885588660836219788e-03 1.881861388683319092e-01 -7.126842439174652100e-02 3.727304935455322266e-01 2.098763734102249146e-01 9.947749972343444824e-02 5.085204914212226868e-02 -9.292146563529968262e-02 -2.265039682388305664e-01 -7.485635578632354736e-02 -8.455796539783477783e-02 1.410851925611495972e-01 1.548514664173126221e-01 6.334492564201354980e-02 -4.255970939993858337e-02 2.376077920198440552e-01 -2.068909853696823120e-01 3.588062226772308350e-01 -1.440369989722967148e-02 1.520050130784511566e-02 2.592476010322570801e-01 1.633778363466262817e-01 -3.099829703569412231e-02 1.074967086315155029e-01 2.542359530925750732e-01 2.519506216049194336e-01 1.765598654747009277e-01 -1.562162786722183228e-01 -2.413307577371597290e-01 1.961263418197631836e-01
-6.747677177190780640e-02 -2.363012433052062988e-01 7.272540777921676636e-02 1.438325941562652588e-01 1.422705948352813721e-01 -7.283426076173782349e-02 8.027967065572738647e-02 7.933275401592254639e-02 -1.118840575218200684e-01 -1.714550256729125977e-01 1.551697999238967896e-01 2.718128263950347900e-01 -5.517555773258209229e-02 1.516786813735961914e-01 1.199670433998107910e-01 2.084599137306213379e-01 -7.119350880384445190e-02 1.093784645199775696e-01 -2.631341516971588135e-01 3.656276464462280273e-01 1.214602366089820862e-01 6.499344855546951294e-02 9.306257963180541992e-02 -2.861401624977588654e-02 -1.989074200391769409e-01 1.319880038499832153e-01 2.537408173084259033e-01 4.736835658550262451e-01 -1.658165827393531799e-02 5.963703617453575134e-02 -2.096822708845138550e-01 -9.807825088500976562e-02
-3.028161227703094482e-01 -8.973730355501174927e-02 1.525212973356246948e-01 -1.781418174505233765e-01 4.229754954576492310e-02 1.444642245769500732e-01 2.837032079696655273e-01 3.157535195350646973e-02 2.052000910043716431e-01 -1.580193191766738892e-01 1.709286421537399292e-01 1.895142048597335815e-01 -1.765073686838150024e-01 3.056549429893493652e-01 5.321408063173294067e-02 4.641316365450620651e-03 -6.213419884443283081e-02 4.575800523161888123e-02 2.136110700666904449e-02 2.904585003852844238e-01 -1.034445688128471375e-01 1.482401043176651001e-01 8.099342882633209229e-02 3.122155964374542236e-01 2.106455862522125244e-01 -2.292640358209609985e-01 -1.428082436323165894e-01 -5.079939961433410645e-02 6.819944828748703003e-02 -1.744680851697921753e-01 -2.340001463890075684e-01 2.102859765291213989e-01
-4.549920186400413513e-02 -3.144868016242980957e-01 1.046837642788887024e-01 1.133119612932205200e-01 1.012078002095222473e-01 7.003796845674514771e-02 -5.897213146090507507e-02 1.229532659053802490e-01 -1.409621536731719971e-01 -1.751923710107803345e-01 8.845744282007217407e-02 -3.047458082437515259e-02 -5.385039374232292175e-02 2.200359664857387543e-02 9.272997081279754639e-02 1.402395665645599365e-01 -9.382073581218719482e-02 -1.380839645862579346e-01 7.953637093305587769e-02 2.602753043174743652e-01 1.565520614385604858e-01 3.833390474319458008e-01 -2.598316059447824955e-04 1.828101873397827148e-01 2.487292326986789703e-02 -1.692486107349395752e-01 1.017875298857688904e-01 3.440926373004913330e-01 -6.214778870344161987e-02 9.277323633432388306e-02 -4.882633090019226074e-01 1.865732371807098389e-01
-2.368557266891002655e-02 -2.497067600488662720e-01 3.284497559070587158e-02 -2.689019590616226196e-02 -2.450000047683715820e-01 2.479624748229980469e-01 -2.920572645962238312e-03 6.951466202735900879e-03 7.555388659238815308e-02 2.340935915708541870e-01 4.380968865007162094e-03 -8.894409984350204468e-02 -3.993440419435501099e-02 -7.822580635547637939e-02 6.337125599384307861e-02 3.678750693798065186e-01 8.079727180302143097e-03 5.095891654491424561e-02 -3.498003631830215454e-02 4.807717204093933105e-01 -7.781060785055160522e-02 1.866783201694488525e-01 7.325875014066696167e-02 4.785449802875518799e-01 1.711888611316680908e-01 -5.142498761415481567e-02 -1.148242205381393433e-01 -1.480313856154680252e-02 4.239138215780258179e-02 8.718418329954147339e-02 -3.522965684533119202e-02 -1.786632239818572998e-01
-2.172809690237045288e-01 -1.286797970533370972e-01 1.525714993476867676e-01 6.344617903232574463e-02 -3.267893567681312561e-02 1.707137823104858398e-01 2.491248995065689087e-01 1.312648802995681763e-01 1.593476980924606323e-01 -2.061470448970794678e-01 1.358121037483215332e-01 2.201578617095947266e-01 -2.191023975610733032e-01 2.136979848146438599e-01 -1.220806390047073364e-01 -1.623499393463134766e-01 7.175298780202865601e-02 7.463002949953079224e-02 -2.942982614040374756e-01 1.984914541244506836e-01 -1.700351983308792114e-01 8.345395326614379883e-02 -1.081289350986480713e-02 2.406204342842102051e-01 9.409957379102706909e-02 4.970654845237731934e-02 -6.697264313697814941e-02 2.633314728736877441e-01 1.885893642902374268e-01 -2.793816328048706055e-01 -2.423785626888275146e-01 2.038231492042541504e-01
-1.857523173093795776e-01 -9.614675492048263550e-02 -7.125313859432935715e-03 -6.512895971536636353e-02 -2.455799728631973267e-01 1.423074156045913696e-01 2.094469666481018066e-01 2.661702930927276611e-01 1.255005002021789551e-01 -5.443768203258514404e-02 -1.118342764675617218e-02 -3.501911461353302002e-01 2.268814668059349060e-02 1.318698823451995850e-01 2.417960613965988159e-01 2.597544491291046143e-01 -9.434719383716583252e-02 1.080458834767341614e-01 -2.100231498479843140e-01 4.117494821548461914e-01 5.118584632873535156e-02 -1.364767402410507202e-01 5.644862540066242218e-03 6.127718463540077209e-02 1.726667024195194244e-02 -6.786743551492691040e-02 4.213295131921768188e-02 1.467042565345764160e-01 -1.273270696401596069e-01 -1.357439905405044556e-01 -2.463612705469131470e-01 -2.976233661174774170e-01
1.146740764379501343e-01 -2.006904780864715576e-01 9.991405159235000610e-02 -4.608336985111236572e-01 -3.410432487726211548e-02 3.192222714424133301e-01 1.083057299256324768e-01 3.178004622459411621e-01 -6.120238453149795532e-02 -1.388411521911621094e-01 8.424449712038040161e-02 1.269311606884002686e-01 1.034065522253513336e-02 -6.010695919394493103e-02 1.816862225532531738e-01 1.714452505111694336e-01 2.786827087402343750e-01 2.682928927242755890e-02 -4.775288049131631851e-03 3.679924309253692627e-01 1.093063727021217346e-01 -4.351030290126800537e-02 1.255366355180740356e-01 9.924035519361495972e-02 -5.943620204925537109e-02 -1.718154996633529663e-01 -6.942760944366455078e-02 1.593417525291442871e-01 5.919218063354492188e-02 1.111373305320739746e-01 2.661672793328762054e-02 -2.509463727474212646e-01
-1.439581364393234253e-01 -1.685140579938888550e-01 -2.452129125595092773e-02 -1.715673655271530151e-01 2.156575918197631836e-01 2.741123437881469727e-01 2.449461519718170166e-01 -1.992525458335876465e-01 1.686260998249053955e-01 1.095411404967308044e-01 8.268969506025314331e-02 -4.561244323849678040e-02 1.865101046860218048e-02 -2.896315231919288635e-02 1.363897919654846191e-01 2.972951531410217285e-01 9.865935891866683960e-03 2.014689296483993530e-01 -2.436256408691406250e-01 1.412158310413360596e-01 2.060721665620803833e-01 -6.509078294038772583e-02 1.648113429546356201e-01 2.085564881563186646e-01 1.597006767988204956e-01 -4.494142532348632812e-01 -2.288030646741390228e-02 1.645334661006927490e-01 1.555735915899276733e-01 -2.356986887753009796e-02 -1.277334094047546387e-01 -9.209033101797103882e-02
1.160175353288650513e-01 5.624237237498164177e-04 9.211576730012893677e-02 -1.324960496276617050e-02 2.064173109829425812e-02 5.038399249315261841e-02 2.053388208150863647e-02 -7.886521518230438232e-03 5.681543424725532532e-02 4.369207099080085754e-02 1.373450458049774170e-01 2.123355418443679810e-01 -1.562949717044830322e-01 1.860760003328323364e-01 3.316913843154907227e-01 7.021569460630416870e-02 -1.230199113488197327e-01 -6.185201555490493774e-02 -1.376047730445861816e-01 3.154522478580474854e-01 1.510830372571945190e-01 1.551064252853393555e-01 -4.449102282524108887e-02 8.632371574640274048e-02 -5.456328019499778748e-02 -9.880150109529495239e-02 1.278629601001739502e-01 3.382679522037506104e-01 -2.606865465641021729e-01 -2.349793314933776855e-01 -4.697069525718688965e-01 2.243010848760604858e-01
9.233427047729492188e-02 -1.406915187835693359e-01 7.847861945629119873e-02 1.654952764511108398e-01 -1.241872161626815796e-01 3.267520964145660400e-01 -4.096382483839988708e-02 1.958110928535461426e-01 8.584699034690856934e-02 -4.478990286588668823e-02 2.161201685667037964e-01 2.111079357564449310e-02 -1.605499684810638428e-01 2.829200401902198792e-02 -6.813803315162658691e-02 3.758395314216613770e-01 -3.108434379100799561e-01 3.686305135488510132e-02 -1.298816949129104614e-01 1.559399515390396118e-01 2.275570780038833618e-01 7.378102838993072510e-02 9.346590191125869751e-02 4.244456589221954346e-01 2.779110074043273926e-01 -1.393145918846130371e-01 -2.269690930843353271e-01 -3.993017226457595825e-02 6.370543502271175385e-03 -1.323651522397994995e-02 -2.831827616319060326e-03 -1.079710125923156738e-01
1.290935277938842773e-01 -1.173411458730697632e-01 3.801779150962829590e-01 -2.461600117385387421e-02 2.737760841846466064e-01 1.690888255834579468e-01 6.914303451776504517e-02 2.010734230279922485e-01 2.438086550682783127e-03 -1.179333552718162537e-01 -3.569681569933891296e-02 -1.364085972309112549e-01 1.051555424928665161e-01 4.929795116186141968e-02 1.973579078912734985e-01 2.022026479244232178e-01 2.059237807989120483e-01 1.566786020994186401e-01 -7.463698089122772217e-02 4.287836551666259766e-01 2.386533617973327637e-01 6.484635174274444580e-02 -6.938382238149642944e-02 1.715912222862243652e-01 -9.616349637508392334e-02 8.777922391891479492e-02 1.617389917373657227e-01 2.489476799964904785e-01 1.130134910345077515e-01 -1.296497136354446411e-01 -2.478887736797332764e-01 -2.520549669861793518e-02
1.279751807451248169e-01 -1.698617935180664062e-01 9.453679621219635010e-02 8.454044349491596222e-03 5.460225045680999756e-02 -1.697398126125335693e-01 5.772224068641662598e-02 -3.439260646700859070e-02 -8.872711099684238434e-03 -3.106654249131679535e-02 4.737626761198043823e-02 1.916182190179824829e-01 -1.011172384023666382e-01 -2.402571961283683777e-02 8.475883305072784424e-02 1.801980733871459961e-01 -2.822545170783996582e-01 1.194060966372489929e-02 -2.972863316535949707e-01 3.315115571022033691e-01 1.397274807095527649e-02 7.755502313375473022e-02 5.642056092619895935e-02 2.433550357818603516e-02 -6.471822038292884827e-03 -2.717628180980682373e-01 2.216781526803970337e-01 5.761582255363464355e-01 -2.149296551942825317e-01 -3.782356530427932739e-02 -1.658418029546737671e-01 2.809838950634002686e-02
-8.302547782659530640e-02 -3.672808408737182617e-02 6.109267845749855042e-02 -2.900918126106262207e-01 2.771142870187759399e-02 -1.097018793225288391e-01 2.158448249101638794e-01 1.532759964466094971e-01 6.351197510957717896e-02 1.621497608721256256e-02 2.406811863183975220e-01 2.860873341560363770e-01 3.444009646773338318e-02 2.287642955780029297e-01 -1.052448749542236328e-01 2.260912805795669556e-01 -1.216191276907920837e-01 1.482466794550418854e-02 -2.492335140705108643e-01 2.261927127838134766e-01 7.831744104623794556e-02 1.530224531888961792e-01 -1.606638878583908081e-01 3.028764724731445312e-01 2.633974552154541016e-01 -2.770916521549224854e-01 1.756082475185394287e-01 6.451801955699920654e-02 -2.391483932733535767e-01 -6.814275681972503662e-02 -2.069208770990371704e-01 2.411448629572987556e-03
-3.125754743814468384e-02 -6.418208777904510498e-02 3.026142716407775879e-02 -1.501043140888214111e-01 -2.100161314010620117e-01 2.119634151458740234e-01 1.335653364658355713e-01 -9.697464108467102051e-02 -2.544288933277130127e-01 -2.946379184722900391e-01 2.136474549770355225e-01 5.790523812174797058e-02 -2.248573154211044312e-01 4.441379383206367493e-02 2.588905692100524902e-01 2.296600043773651123e-01 -1.628166735172271729e-01 -1.265318244695663452e-01 -1.111317202448844910e-01 2.520197816193103790e-02 7.146939635276794434e-02 1.691975444555282593e-01 7.734604924917221069e-02 3.801765441894531250e-01 2.983864247798919678e-01 -9.116200357675552368e-02 1.759321838617324829e-01 1.072759553790092468e-01 3.751595318317413330e-02 -2.540262341499328613e-01 5.887491255998611450e-02 1.826656162738800049e-01
-2.130156308412551880e-01 -2.098414301872253418e-01 -4.187189042568206787e-03 -1.738443523645401001e-01 -6.022299174219369888e-03 -7.209745794534683228e-02 1.563693881034851074e-01 2.635135501623153687e-02 -1.518237143754959106e-01 -1.444965004920959473e-01 1.089965403079986572e-01 1.229681968688964844e-01 6.183437630534172058e-02 -2.859240584075450897e-02 4.506833553314208984e-01 3.416490256786346436e-01 -1.932054758071899414e-01 -6.745795905590057373e-02 -2.376932948827743530e-01 1.519004553556442261e-01 2.425704598426818848e-01 2.095387876033782959e-01 9.692412801086902618e-03 -1.491119861602783203e-01 2.043143063783645630e-01 -2.752332091331481934e-01 -1.371455043554306030e-01 4.154309630393981934e-02 2.225976251065731049e-02 -2.542400360107421875e-01 5.420302227139472961e-02 4.393342509865760803e-02
1.022875159978866577e-01 -1.770286262035369873e-01 -1.844283752143383026e-02 5.510147660970687866e-02 -2.314431816339492798e-01 2.604475021362304688e-01 2.371545284986495972e-01 1.437308043241500854e-01 -9.494910947978496552e-03 -2.001823484897613525e-01 1.511154919862747192e-01 -2.060223668813705444e-01 -6.702820211648941040e-02 9.974808990955352783e-02 2.814645767211914062e-01 1.468924731016159058e-01 9.498094022274017334e-02 2.635212540626525879e-01 -2.996906638145446777e-01 3.265471160411834717e-01 -9.360992349684238434e-03 8.739189058542251587e-02 -7.618475705385208130e-02 1.834263056516647339e-01 2.246482074260711670e-01 9.412759542465209961e-02 -7.561998069286346436e-02 -1.523312367498874664e-02 1.579936407506465912e-02 2.569243013858795166e-01 -2.502523362636566162e-01 -1.399488151073455811e-01
-1.634497195482254028e-01 -5.831500887870788574e-02 1.823494136333465576e-01 -1.483224630355834961e-01 2.339539080858230591e-01 -1.805335655808448792e-02 6.809632480144500732e-02 -2.266228944063186646e-01 2.504829131066799164e-02 -2.090090066194534302e-01 7.751532644033432007e-02 1.927980408072471619e-02 -3.078362643718719482e-01 5.502322223037481308e-03 3.872556090354919434e-01 3.524006903171539307e-01 -1.372458338737487793e-01 -1.114860698580741882e-01 -1.753682345151901245e-01 2.585219740867614746e-01 -1.533854007720947266e-01 7.107675820589065552e-02 2.286459803581237793e-01 2.531338632106781006e-01 1.611488908529281616e-01 -9.200035035610198975e-02 5.846365913748741150e-02 9.699729084968566895e-02 6.101542618125677109e-03 -4.516908898949623108e-02 1.849695444107055664e-01 1.630941629409790039e-01
-1.365548968315124512e-01 -1.001670137047767639e-01 1.232856065034866333e-01 3.355891257524490356e-02 -6.468220055103302002e-02 -1.686889976263046265e-01 3.220699727535247803e-01 -3.229071944952011108e-02 -1.493727713823318481e-01 1.112128496170043945e-01 2.271793633699417114e-01 2.874256670475006104e-02 -2.818579077720642090e-01 2.073603272438049316e-01 -8.427662774920463562e-03 2.062027454376220703e-01 -3.368974849581718445e-02 1.396490186452865601e-01 -3.616501986980438232e-01 3.576760590076446533e-01 5.144484713673591614e-02 2.328969687223434448e-01 2.623409330844879150e-01 9.817136824131011963e-02 1.053553149104118347e-01 -1.690931022167205811e-01 -2.471945062279701233e-02 -1.915225088596343994e-01 7.924544811248779297e-02 -9.929686784744262695e-02 2.337978929281234741e-01 5.421536788344383240e-02
-1.443378925323486328e-01 -5.132158845663070679e-02 1.261378265917301178e-02 -1.846751123666763306e-01 -1.766334623098373413e-01 -4.852759093046188354e-02 3.737672567367553711e-01 -1.494478136301040649e-01 1.411025673151016235e-01 -2.414663881063461304e-01 3.145144581794738770e-01 1.118363365530967712e-01 -1.329218000173568726e-01 7.231504470109939575e-02 2.474872320890426636e-01 1.621741056442260742e-02 -1.766905486583709717e-01 1.552511453628540039e-01 -5.693824961781501770e-02 2.461446076631546021e-01 -2.491490393877029419e-01 8.126264065504074097e-02 1.905296593904495239e-01 3.391543328762054443e-01 1.487581729888916016e-01 -4.533741157501935959e-03 1.112462356686592102e-01 1.885089725255966187e-01 -5.871477350592613220e-02 -5.147070065140724182e-02 -2.364391982555389404e-01 -3.749510645866394043e-02
-1.030767560005187988e-01 -2.871479606255888939e-03 -9.359798580408096313e-02 -1.591419279575347900e-01 -1.249505877494812012e-01 1.300927102565765381e-01 1.909144409000873566e-02 2.054165154695510864e-01 4.158568009734153748e-02 5.790054798126220703e-03 -2.903289198875427246e-01 1.887050718069076538e-01 -1.091364696621894836e-01 -1.483669430017471313e-01 1.546884477138519287e-01 2.354100197553634644e-01 4.827677831053733826e-02 -2.376191504299640656e-02 -1.817368417978286743e-01 3.922019302845001221e-01 7.952786237001419067e-02 1.980376839637756348e-01 7.496064901351928711e-02 1.020930334925651550e-01 -4.261080548167228699e-02 1.278116255998611450e-01 -1.230024546384811401e-01 3.813063204288482666e-01 1.617626547813415527e-01 -3.663617372512817383e-01 -2.335090041160583496e-01 1.811193861067295074e-02
-2.460638880729675293e-01 -1.695416718721389771e-01 1.756546497344970703e-01 2.201192975044250488e-01 -1.437901556491851807e-01 2.216681391000747681e-01 3.660625815391540527e-01 8.562348783016204834e-02 -1.753017902374267578e-01 2.083128131926059723e-02 1.460104584693908691e-01 -3.496107086539268494e-02 -2.099436819553375244e-01 2.474005669355392456e-01 3.561403974890708923e-02 2.796568274497985840e-01 -1.358951479196548462e-01 -1.367703825235366821e-01 1.255296915769577026e-02 8.864462375640869141e-02 -1.083887144923210144e-01 1.269046068191528320e-01 -1.315034031867980957e-01 1.388279497623443604e-01 1.274594515562057495e-01 -4.095872342586517334e-01 -7.825618237257003784e-02 7.371486164629459381e-03 2.908830158412456512e-02 -1.324589997529983521e-01 1.372663378715515137e-01 2.115702182054519653e-01
2.331862449645996094e-01 -1.878517270088195801e-01 -6.085241958498954773e-02 -1.001493483781814575e-01 9.691360592842102051e-02 2.361491769552230835e-01 3.121718466281890869e-01 -2.104478031396865845e-01 1.445269435644149780e-01 1.239114552736282349e-01 8.691488206386566162e-02 1.330439299345016479e-01 -1.429489254951477051e-01 -1.888651996850967407e-01 1.520656645298004150e-01 4.001177847385406494e-01 1.638893187046051025e-01 2.805604934692382812e-01 -1.481552720069885254e-01 1.907141506671905518e-01 1.879015564918518066e-02 -7.017884403467178345e-02 -6.355028599500656128e-02 5.837371945381164551e-02 -5.153011158108711243e-02 -2.686500251293182373e-01 -1.513863261789083481e-02 2.437264025211334229e-01 2.303417176008224487e-01 -1.158546581864356995e-01 -4.627819359302520752e-02 -9.583265334367752075e-02
1.413703430444002151e-02 -1.270629372447729111e-02 6.433274596929550171e-02 -1.339108645915985107e-01 -4.835293814539909363e-02 5.941644683480262756e-02 -2.465029992163181305e-02 3.932721167802810669e-02 1.839130818843841553e-01 1.216781064867973328e-01 2.150665968656539917e-01 1.837693303823471069e-01 5.743074044585227966e-02 9.259479492902755737e-02 1.778420209884643555e-01 4.819879829883575439e-01 1.328022871166467667e-02 3.117312788963317871e-01 -2.395145893096923828e-01 2.121593207120895386e-01 1.423086877912282944e-02 1.806635856628417969e-01 3.617267012596130371e-01 2.639377117156982422e-01 -2.257589101791381836e-01 -1.473293155431747437e-01 7.980039343237876892e-03 3.876472264528274536e-02 -1.134692952036857605e-01 -9.906982630491256714e-02 1.760067492723464966e-01 6.393858790397644043e-02
4.357640445232391357e-02 -2.353505492210388184e-01 -4.550765454769134521e-02 -1.880296170711517334e-01 -1.091479808092117310e-01 2.057517617940902710e-01 1.574146896600723267e-01 4.319202527403831482e-02 3.316422924399375916e-02 -3.497777879238128662e-02 -2.295762896537780762e-01 -1.679430599324405193e-03 -9.400415420532226562e-02 5.414569377899169922e-02 7.479441817849874496e-03 3.302143812179565430e-01 5.375427007675170898e-02 -1.323031727224588394e-02 -1.687183678150177002e-01 3.574910461902618408e-01 -3.351262956857681274e-02 6.014088168740272522e-02 1.137591227889060974e-01 1.122261583805084229e-01 -7.584187388420104980e-02 1.712983101606369019e-01 -4.878729954361915588e-02 4.325390756130218506e-01 1.995693705976009369e-02 -2.468828409910202026e-01 -4.068372845649719238e-01 8.635973185300827026e-02
-9.717698395252227783e-02 2.837235853075981140e-02 6.439970433712005615e-02 4.437435790896415710e-02 -1.839797645807266235e-01 4.203362762928009033e-01 2.406074106693267822e-01 2.792608141899108887e-01 4.609543830156326294e-02 -9.928602725267410278e-02 1.699059158563613892e-01 5.782991647720336914e-02 -4.482860490679740906e-02 -1.672803312540054321e-01 3.834646940231323242e-01 1.287247687578201294e-01 -1.189201325178146362e-01 5.742916837334632874e-02 -2.462726235389709473e-01 1.292945593595504761e-01 3.965783491730690002e-02 1.043144538998603821e-01 -5.718349292874336243e-02 -5.896013602614402771e-02 -9.369276463985443115e-02 -3.297283053398132324e-01 -2.452579289674758911e-01 1.140442118048667908e-01 2.061976641416549683e-01 -2.200199812650680542e-01 -9.790371172130107880e-03 6.112804636359214783e-02
7.272142916917800903e-02 -1.567792743444442749e-01 -1.263188943266868591e-02 -3.001533746719360352e-01 2.268355786800384521e-01 2.620610296726226807e-01 1.069386228919029236e-01 7.560228556394577026e-02 7.687781006097793579e-02 1.204222366213798523e-01 -7.223353534936904907e-02 -6.377293169498443604e-02 -2.267265468835830688e-01 -6.532349437475204468e-02 2.931523621082305908e-01 2.204852700233459473e-01 -2.159749865531921387e-01 2.033365666866302490e-01 -8.386860042810440063e-02 4.563561677932739258e-01 4.273619502782821655e-02 -6.332039833068847656e-02 2.023766040802001953e-01 -7.163601368665695190e-02 5.860888585448265076e-02 7.140220701694488525e-02 -2.120978683233261108e-01 1.751651242375373840e-02 5.283185839653015137e-02 -2.053616642951965332e-01 -2.614234983921051025e-01 1.832033880054950714e-02
8.624934591352939606e-03 -2.480372339487075806e-01 -9.048012644052505493e-02 1.521333772689104080e-02 3.703645989298820496e-02 2.038913220167160034e-01 1.194658279418945312e-01 -2.082774601876735687e-02 -1.888564974069595337e-01 4.755720496177673340e-02 -1.783964186906814575e-01 -2.016127109527587891e-01 3.675360605120658875e-02 8.691770583391189575e-02 1.749407686293125153e-02 1.350184828042984009e-01 -3.217438161373138428e-01 -5.080537125468254089e-02 -2.577872574329376221e-01 4.927247762680053711e-01 2.072910368442535400e-01 3.244274258613586426e-01 1.326824538409709930e-02 1.707357913255691528e-01 7.768516987562179565e-02 1.706894189119338989e-01 -1.779644638299942017e-01 1.874605417251586914e-01 1.413165181875228882e-01 3.273519128561019897e-02 -1.362826973199844360e-01 -3.656909335404634476e-03
-2.813420295715332031e-01 -3.800795227289199829e-02 6.317973136901855469e-02 -1.065215691924095154e-01 1.604963541030883789e-01 3.081367909908294678e-02 1.849161088466644287e-01 3.433449268341064453e-01 9.545107372105121613e-03 -1.066548824310302734e-01 1.557445377111434937e-01 2.734486162662506104e-01 -2.317639440298080444e-02 -1.154583506286144257e-02 -9.387069940567016602e-02 1.068013757467269897e-01 -1.535832732915878296e-01 1.447712816298007965e-02 -1.728790253400802612e-01 3.452077805995941162e-01 -1.715972423553466797e-01 1.887833178043365479e-01 -4.916214197874069214e-02 3.145304620265960693e-01 2.952317297458648682e-01 -1.785792112350463867e-01 1.049850955605506897e-01 1.045145168900489807e-01 -1.204486414790153503e-01 -7.814469933509826660e-02 -2.626654207706451416e-01 1.549216061830520630e-01
3.051922284066677094e-02 -2.940361499786376953e-01 1.474411636590957642e-01 8.224019408226013184e-02 -2.247138470411300659e-01 2.615214884281158447e-01 4.364294558763504028e-02 2.626081407070159912e-01 -1.028703227639198303e-01 -3.280600011348724365e-01 1.033556535840034485e-01 -1.976332813501358032e-01 2.325940504670143127e-02 9.520021826028823853e-02 -4.906551539897918701e-02 6.393705308437347412e-02 -9.043248742818832397e-02 -2.376114875078201294e-01 -2.060367763042449951e-01 1.959746479988098145e-01 -2.338988929986953735e-01 1.931401938199996948e-01 2.674022614955902100e-01 3.299568593502044678e-01 -1.242876648902893066e-01 -1.750928610563278198e-01 -4.494284279644489288e-03 9.491036087274551392e-02 8.589270710945129395e-02 -1.301630735397338867e-01 8.556367456912994385e-02 -7.516150176525115967e-02
-1.648838073015213013e-01 -1.840186491608619690e-02 1.660510301589965820e-01 4.885523766279220581e-02 2.397469282150268555e-01 7.585711777210235596e-03 1.408733129501342773e-01 2.031845003366470337e-01 5.208755377680063248e-03 -1.179968342185020447e-01 2.480455636978149414e-01 2.625040411949157715e-01 -7.915755361318588257e-02 6.842340528964996338e-02 8.275628089904785156e-02 1.160046830773353577e-01 -4.232954978942871094e-02 9.286120533943176270e-02 -4.609157145023345947e-02 3.747904002666473389e-01 -7.374691218137741089e-02 2.974345684051513672e-01 -8.989096432924270630e-02 3.939019441604614258e-01 1.652679294347763062e-01 -1.555617898702621460e-01 5.236772820353507996e-02 -3.546653315424919128e-02 -2.204750031232833862e-01 -1.845504194498062134e-01 -3.151310384273529053e-01 -2.387050539255142212e-02
-1.267038136720657349e-01 -1.628085225820541382e-01 -9.637361764907836914e-02 2.612363547086715698e-02 -2.099325358867645264e-01 8.990260213613510132e-02 1.615927964448928833e-01 2.814508080482482910e-01 -2.857134491205215454e-02 -3.134193643927574158e-02 1.286546234041452408e-02 -2.918147444725036621e-01 7.435039430856704712e-02 8.845821022987365723e-02 2.994840741157531738e-01 1.963496766984462738e-02 -2.533022761344909668e-01 1.483260691165924072e-01 -2.690792381763458252e-01 5.235697031021118164e-01 -1.056754142045974731e-01 6.497822236269712448e-03 5.761530622839927673e-02 6.823814660310745239e-02 8.792985975742340088e-02 -8.566839247941970825e-02 -1.215878874063491821e-01 8.923716098070144653e-02 -1.773274689912796021e-01 2.931455522775650024e-02 -1.295365989208221436e-01 -2.462933063507080078e-01
3.799502924084663391e-02 -4.339839220046997070e-01 1.180882602930068970e-01 -1.487967092543840408e-02 -3.073634020984172821e-02 -9.878098219633102417e-02 -6.600081175565719604e-02 9.646353870630264282e-02 -2.092139571905136108e-01 -1.186803579330444336e-01 -8.820363879203796387e-02 8.349326252937316895e-02 -2.658989727497100830e-01 1.045137196779251099e-01 7.903484255075454712e-02 1.336094141006469727e-01 -1.203131154179573059e-01 8.843968808650970459e-02 -2.315671443939208984e-01 2.533527016639709473e-01 5.929636582732200623e-02 2.022787183523178101e-01 -1.474750190973281860e-01 1.859914660453796387e-01 4.783895611763000488e-02 -5.504864826798439026e-02 3.019838035106658936e-01 4.245528876781463623e-01 -1.009698063135147095e-01 -6.805065274238586426e-02 -2.404193729162216187e-01 5.555897206068038940e-02
3.136974945664405823e-02 -7.922842353582382202e-02 2.048447579145431519e-01 -4.239887371659278870e-02 1.083416044712066650e-01 3.063476830720901489e-02 6.975065171718597412e-02 9.804626554250717163e-02 -1.605056375265121460e-01 1.330603212118148804e-01 -8.175282925367355347e-02 1.872764974832534790e-01 1.042806655168533325e-01 1.495109200477600098e-01 3.055879175662994385e-01 -9.772635996341705322e-02 -2.863792777061462402e-01 2.508222460746765137e-01 -3.774655461311340332e-01 4.238087236881256104e-01 -9.861370176076889038e-02 -6.008329242467880249e-02 -9.032851457595825195e-02 -7.462707906961441040e-02 -1.692751049995422363e-01 -3.102437257766723633e-01 -1.424358338117599487e-01 -2.869486343115568161e-03 1.454389244318008423e-01 -4.184143245220184326e-02 -4.994834214448928833e-02 -1.890978664159774780e-01
[truncated: 3,266,809 more chars]
