# Supplementary material for: The Language of Innovation
Source: PLoS One. 2020 Apr 30;15(4):e0230107. doi: 10.1371/journal.pone.0230107 (PMC7194493; doi:10.1371/journal.pone.0230107)
Supplement: S28 File — (GZ) [file pone.0230107.s028.tar.gz › 2006-2010/V2Run_27_VS_4500_embeddings2006-2010ED32.txt]

-2.326471265405416489e-03 1.079564616084098816e-01 -1.845684796571731567e-01 6.624933797866106033e-03 3.727244436740875244e-01 4.440097883343696594e-02 2.527303099632263184e-01 6.795088201761245728e-02 -2.277355641126632690e-01 -1.381909400224685669e-01 -1.562701314687728882e-01 7.868992164731025696e-03 1.175456047058105469e-01 1.956625729799270630e-01 2.110826373100280762e-01 1.134753692895174026e-02 1.899366080760955811e-01 3.956323955208063126e-03 1.195396184921264648e-01 -2.972187995910644531e-01 -1.024798601865768433e-01 -1.395285129547119141e-01 -4.626411199569702148e-02 -1.216633841395378113e-01 1.498118638992309570e-01 -3.994146287441253662e-01 -4.883490875363349915e-02 -2.806998193264007568e-01 -1.951692402362823486e-01 2.465572506189346313e-01 -7.032327353954315186e-02 2.222679788246750832e-03
-3.050914108753204346e-01 -4.208554700016975403e-02 7.833006978034973145e-02 1.218097135424613953e-01 4.102125391364097595e-02 -9.300976991653442383e-03 1.839318871498107910e-01 -2.132047861814498901e-01 -5.315013229846954346e-02 6.983570009469985962e-02 -1.544865369796752930e-01 -3.036481328308582306e-03 7.981529831886291504e-02 -1.342802792787551880e-01 4.019779562950134277e-01 -3.673215582966804504e-02 5.033773928880691528e-02 3.134784847497940063e-02 3.875943720340728760e-01 -8.783605694770812988e-02 -5.376891419291496277e-02 -3.136712908744812012e-01 -3.371264338493347168e-01 -1.431536227464675903e-01 -3.896267153322696686e-03 5.285746231675148010e-02 3.383674621582031250e-01 -1.269932240247726440e-01 -1.573562994599342346e-02 1.224946975708007812e-01 -1.951077431440353394e-01 2.379181608557701111e-02
-1.604605019092559814e-01 1.719909161329269409e-01 1.467943936586380005e-01 2.968865446746349335e-02 3.867677450180053711e-01 9.762989729642868042e-02 -4.511106014251708984e-02 -1.603967845439910889e-01 -2.336840182542800903e-01 2.259785868227481842e-02 -2.153652310371398926e-01 -2.083771526813507080e-01 3.366180360317230225e-01 3.924915194511413574e-01 1.191059872508049011e-01 9.470678865909576416e-02 -5.167940631508827209e-02 -7.089709490537643433e-02 1.002939343452453613e-01 -1.967801302671432495e-01 1.733299940824508667e-01 -1.250338256359100342e-01 -2.847120463848114014e-01 -8.857202529907226562e-02 -1.164127886295318604e-01 -1.603696197271347046e-01 -2.991355769336223602e-02 -9.452188760042190552e-02 -1.523765176534652710e-01 4.773820936679840088e-02 1.793899089097976685e-01 4.561427980661392212e-02
-7.413532584905624390e-02 -1.229842901229858398e-01 -1.460753977298736572e-01 2.810905575752258301e-01 -1.486245244741439819e-01 4.408493638038635254e-02 1.990630477666854858e-01 -2.418501675128936768e-02 2.911511808633804321e-02 3.455140292644500732e-01 4.970730468630790710e-02 2.124617099761962891e-01 1.316408067941665649e-01 1.418447047472000122e-01 1.663501113653182983e-01 -9.190835803747177124e-02 -2.978030964732170105e-02 -1.610646098852157593e-01 3.008984625339508057e-01 3.691717982292175293e-02 1.277757734060287476e-01 -3.181810081005096436e-01 -2.695089876651763916e-01 -2.648389041423797607e-01 6.449183821678161621e-02 -3.461538255214691162e-02 -9.999589622020721436e-02 -2.881095707416534424e-01 -2.485862076282501221e-01 1.042134314775466919e-01 1.286551058292388916e-01 8.206449449062347412e-02
1.898739039897918701e-01 2.859897613525390625e-01 -8.941091597080230713e-02 7.225897908210754395e-02 2.432978153228759766e-01 -8.394716680049896240e-02 3.895658850669860840e-01 3.590975701808929443e-02 -1.553144156932830811e-01 1.439036279916763306e-01 -1.083288863301277161e-01 7.133768871426582336e-03 5.761135369539260864e-02 2.424875944852828979e-01 3.270808458328247070e-01 -3.923562541604042053e-02 1.858783215284347534e-01 -1.380494534969329834e-01 1.007447019219398499e-02 -1.127467155456542969e-01 -6.176880002021789551e-02 -1.107091084122657776e-01 -1.933576464653015137e-01 -1.195254623889923096e-01 -1.326839532703161240e-02 1.221250668168067932e-01 -1.800404638051986694e-01 -4.491508603096008301e-01 -1.481583565473556519e-01 1.291702985763549805e-01 -1.536435447633266449e-02 -1.058083958923816681e-02
-3.839518129825592041e-02 2.042199522256851196e-01 5.720029119402170181e-03 2.112267613410949707e-01 -2.941086515784263611e-02 3.830673545598983765e-02 3.602621853351593018e-01 -6.716988235712051392e-02 -8.853966742753982544e-02 2.237850129604339600e-01 -4.520539939403533936e-01 3.372181653976440430e-01 1.263842135667800903e-01 1.587878912687301636e-01 7.522256672382354736e-02 -2.160848081111907959e-01 -2.367891184985637665e-02 1.921596564352512360e-02 1.166180595755577087e-01 -7.497491780668497086e-03 8.515741676092147827e-02 -2.394675463438034058e-01 -1.457535475492477417e-01 -1.035015285015106201e-01 -2.798678912222385406e-02 -7.314412295818328857e-02 -3.986248001456260681e-02 -4.110943973064422607e-01 -8.383633196353912354e-02 -2.389811351895332336e-02 6.680870056152343750e-02 7.803169637918472290e-02
-9.544610977172851562e-02 4.483377188444137573e-02 -6.621520966291427612e-02 -4.410674050450325012e-02 1.793869584798812866e-01 -8.455899544060230255e-03 1.386667490005493164e-01 -8.583717048168182373e-02 -1.326298564672470093e-01 2.110805660486221313e-01 -4.039468765258789062e-01 8.108501881361007690e-02 -1.769017875194549561e-01 3.031085431575775146e-01 3.133673071861267090e-01 4.997835680842399597e-02 -7.782400399446487427e-02 -9.397679567337036133e-02 1.286292672157287598e-01 -9.510082751512527466e-02 2.958843708038330078e-01 -3.176844418048858643e-01 -4.224491119384765625e-02 -1.291810274124145508e-01 -1.700951159000396729e-01 -1.785161532461643219e-02 -7.491645216941833496e-02 -2.735416293144226074e-01 -2.258578985929489136e-01 1.397020220756530762e-01 3.622902184724807739e-02 1.974645704030990601e-01
-1.969640403985977173e-01 1.458218693733215332e-01 -1.562653928995132446e-01 -1.892310753464698792e-02 1.376637369394302368e-01 2.263531237840652466e-01 3.086848258972167969e-01 5.815878883004188538e-02 -8.461605757474899292e-03 1.071216762065887451e-01 8.029506355524063110e-02 4.490204155445098877e-02 -5.113435536623001099e-02 2.167364358901977539e-01 4.361826926469802856e-02 1.126212701201438904e-01 -1.834141276776790619e-02 8.286581933498382568e-02 2.104894667863845825e-01 -5.427354015409946442e-03 -4.481850564479827881e-02 -4.342602789402008057e-01 -1.065853834152221680e-01 -3.579108417034149170e-01 -2.384497970342636108e-01 -7.934571057558059692e-02 3.535424768924713135e-01 -1.760058999061584473e-01 -1.983347386121749878e-01 8.743076026439666748e-02 -4.852342419326305389e-03 -1.200177893042564392e-01
-1.083960086107254028e-01 1.010816097259521484e-01 -2.381561696529388428e-01 1.688285171985626221e-01 1.714815497398376465e-01 -1.471099555492401123e-01 9.573271870613098145e-02 3.684464469552040100e-02 -4.851325973868370056e-02 1.808665245771408081e-01 8.324963599443435669e-02 6.296742707490921021e-02 7.550509274005889893e-02 1.856409460306167603e-01 3.342075943946838379e-01 -2.468881905078887939e-01 -2.105946652591228485e-02 1.128683090209960938e-01 1.902791410684585571e-01 -1.380437016487121582e-01 1.434196829795837402e-01 -4.019914567470550537e-01 -1.688425987958908081e-01 -4.066133126616477966e-02 -1.761008352041244507e-01 -2.189814150333404541e-01 -6.319023668766021729e-02 -3.578086197376251221e-01 -1.207559034228324890e-01 -8.014239370822906494e-02 2.094853967428207397e-01 1.257870644330978394e-01
-7.495780475437641144e-03 9.588733315467834473e-02 -6.224741786718368530e-02 2.498419135808944702e-01 9.993881732225418091e-02 -1.521071046590805054e-01 1.991015970706939697e-01 -8.380339294672012329e-02 -1.680307090282440186e-01 1.371003240346908569e-01 -2.893793880939483643e-01 -2.229912672191858292e-03 -1.526217013597488403e-01 1.425390690565109253e-01 1.352562159299850464e-01 4.991356283426284790e-03 1.771917343139648438e-01 7.690079975873231888e-03 -3.010029718279838562e-02 -2.207913249731063843e-01 7.756346464157104492e-02 -4.859821200370788574e-01 -9.939329326152801514e-02 -2.072885781526565552e-01 -7.383659482002258301e-02 -1.637395471334457397e-01 -1.739743351936340332e-01 -2.453027665615081787e-01 -3.502443432807922363e-01 -5.026417970657348633e-02 9.096234291791915894e-02 1.401103585958480835e-01
3.897245973348617554e-02 3.770563900470733643e-01 2.933180332183837891e-02 7.321518845856189728e-03 7.406862080097198486e-02 2.133762389421463013e-01 -1.675285696983337402e-01 -6.369996070861816406e-02 2.727813832461833954e-02 -1.984220184385776520e-02 1.013854146003723145e-01 -1.542445719242095947e-01 6.606272608041763306e-02 3.364982008934020996e-01 1.726609915494918823e-01 1.196872722357511520e-02 -1.095931697636842728e-02 8.471786975860595703e-02 2.575850188732147217e-01 -3.935456573963165283e-01 2.554558217525482178e-01 -1.673514395952224731e-01 -2.112039476633071899e-01 -1.724468618631362915e-01 -1.396641433238983154e-01 -3.177668154239654541e-01 -3.337436821311712265e-03 -1.276829838752746582e-01 -2.099215835332870483e-01 6.142804026603698730e-02 7.279740273952484131e-02 5.854441598057746887e-02
-1.628046333789825439e-01 -4.928954690694808960e-02 -6.458605080842971802e-02 2.058282941579818726e-01 3.046396970748901367e-01 2.269852459430694580e-01 2.624086439609527588e-01 1.727070473134517670e-02 -9.644192457199096680e-02 6.944678723812103271e-02 -1.676979362964630127e-01 1.086439490318298340e-01 -6.951683759689331055e-02 8.099675178527832031e-02 2.494510263204574585e-01 -2.558803856372833252e-01 -1.190560460090637207e-01 -1.481792628765106201e-01 1.923487186431884766e-01 1.232241615653038025e-01 -6.784491986036300659e-02 -3.595322370529174805e-01 -2.994379699230194092e-01 -2.238478958606719971e-01 -5.674866959452629089e-02 -9.742324054241180420e-02 1.419891566038131714e-01 -1.645094603300094604e-01 1.989419758319854736e-01 -1.971060037612915039e-01 8.078517392277717590e-03 -1.323621571063995361e-01
8.233513683080673218e-02 1.287971287965774536e-01 -5.030087381601333618e-02 3.184919059276580811e-01 8.751136064529418945e-02 3.871883824467658997e-02 2.033634036779403687e-01 -1.526133865118026733e-01 -2.080812305212020874e-01 1.424022614955902100e-01 -2.707192599773406982e-01 3.731998428702354431e-02 5.635030567646026611e-02 1.224772706627845764e-01 2.291913479566574097e-01 -1.185753941535949707e-02 2.253294587135314941e-01 -4.026112332940101624e-02 9.662006795406341553e-02 4.693950340151786804e-02 -2.100563375279307365e-03 -3.175918757915496826e-01 -2.343596071004867554e-01 -4.999664798378944397e-02 -2.873246967792510986e-01 1.076397746801376343e-01 -1.203720793128013611e-01 -2.684213221073150635e-01 -2.837035357952117920e-01 1.979715973138809204e-01 2.111765891313552856e-01 1.502444446086883545e-01
-3.877199068665504456e-02 2.584939636290073395e-02 -2.904573380947113037e-01 2.381697148084640503e-01 1.305729299783706665e-01 2.654439508914947510e-01 2.227061390876770020e-01 -1.275943964719772339e-01 -1.273809075355529785e-01 8.979301154613494873e-02 -3.019062578678131104e-01 -2.145642340183258057e-01 4.892911016941070557e-02 2.934424877166748047e-01 1.827592551708221436e-01 -1.622206419706344604e-01 2.151498794555664062e-01 -6.281554698944091797e-02 -3.113365545868873596e-02 -3.882254362106323242e-01 2.695700824260711670e-01 -1.191352605819702148e-01 -6.016029790043830872e-02 -1.931453049182891846e-01 8.070300519466400146e-02 -2.874856628477573395e-02 7.513045519590377808e-02 -5.538512393832206726e-02 -4.270325228571891785e-02 -1.534697711467742920e-01 -1.500344425439834595e-01 3.121248912066221237e-03
-5.580570176243782043e-02 -9.893030673265457153e-02 -1.876496709883213043e-02 2.202231138944625854e-01 3.637583255767822266e-01 9.270289540290832520e-02 4.242884218692779541e-01 -1.101995483040809631e-01 -1.554937511682510376e-01 -1.444820910692214966e-01 -2.289562970399856567e-01 -3.147206082940101624e-02 1.321738958358764648e-02 8.579026162624359131e-02 1.620799303054809570e-01 1.592180579900741577e-01 4.263136535882949829e-02 -1.305632442235946655e-01 1.450002938508987427e-01 2.007539719343185425e-01 -1.826014667749404907e-01 -4.621740803122520447e-02 -8.657051622867584229e-02 -3.071968257427215576e-01 4.671103134751319885e-02 -1.628568470478057861e-01 1.140880212187767029e-01 -3.137552440166473389e-01 -3.370328992605209351e-02 2.630481719970703125e-01 -3.499894216656684875e-02 -1.352653056383132935e-01
-2.347122579813003540e-01 2.410118281841278076e-01 1.026108190417289734e-01 -9.015581011772155762e-02 1.263376474380493164e-01 2.398851662874221802e-01 1.755361258983612061e-02 -6.798184663057327271e-02 -2.512550354003906250e-01 -1.528942026197910309e-02 -2.763341963291168213e-01 5.506588518619537354e-02 9.291340410709381104e-02 1.063949763774871826e-01 6.352343410253524780e-02 -1.140928044915199280e-01 -4.411495849490165710e-02 -1.867342889308929443e-01 2.347868531942367554e-01 -5.240283012390136719e-01 2.424195110797882080e-01 -1.460887193679809570e-01 -1.854233294725418091e-01 -6.258206814527511597e-02 8.577100187540054321e-02 -2.049737572669982910e-01 8.665551245212554932e-02 2.327715919818729162e-04 -2.593455314636230469e-01 2.811340242624282837e-02 7.326062768697738647e-03 -5.629785824567079544e-03
-1.278415322303771973e-01 4.842588305473327637e-02 -7.222486287355422974e-02 3.168422579765319824e-01 1.824910938739776611e-01 1.940071582794189453e-01 1.419208794832229614e-01 -9.339229762554168701e-02 -1.929077059030532837e-01 1.204693540930747986e-01 -1.196808218955993652e-01 -2.386514693498611450e-01 1.238086000084877014e-01 5.034688487648963928e-02 4.223819375038146973e-01 -6.244814768433570862e-02 -7.681583613157272339e-02 -8.628562837839126587e-02 -3.918310161679983139e-03 -4.215222001075744629e-01 1.172833815217018127e-01 3.609805926680564880e-02 -1.941924542188644409e-01 -2.571198344230651855e-01 -3.781914710998535156e-02 -2.822408080101013184e-01 -1.829599589109420776e-01 -4.710607975721359253e-02 -7.742898166179656982e-02 1.352516412734985352e-01 -2.941639721393585205e-02 2.945808321237564087e-02
1.349125355482101440e-01 1.360173895955085754e-02 -2.706888876855373383e-02 1.100481003522872925e-01 1.010200753808021545e-01 -1.092895045876502991e-01 2.586516737937927246e-01 -1.103472858667373657e-01 -1.579524576663970947e-01 9.234660118818283081e-02 -1.702923327684402466e-02 -5.919862538576126099e-02 -1.573501378297805786e-01 1.786691844463348389e-01 6.413494795560836792e-02 1.263438016176223755e-01 1.759632141329348087e-03 -3.256891369819641113e-01 2.885996997356414795e-01 -3.422024101018905640e-02 1.534140259027481079e-01 -3.987546861171722412e-01 1.058000419288873672e-02 -1.521235406398773193e-01 -1.567056477069854736e-01 -4.874174669384956360e-02 -5.550851579755544662e-03 -4.734948277473449707e-01 -2.494943588972091675e-01 -4.447042569518089294e-02 1.517068892717361450e-01 -1.370482146739959717e-01
-2.111617326736450195e-01 -1.048831865191459656e-01 1.478492319583892822e-01 1.689330488443374634e-01 2.251626998186111450e-01 2.057411819696426392e-01 2.778974473476409912e-01 -2.700754404067993164e-01 -2.244636230170726776e-02 1.516881883144378662e-01 -1.605219990015029907e-01 4.393392801284790039e-02 2.900112867355346680e-01 8.431412279605865479e-02 4.800769314169883728e-02 -1.856179088354110718e-01 8.745544590055942535e-03 -7.957240194082260132e-02 1.711646020412445068e-01 1.271623969078063965e-01 -1.496311575174331665e-01 -2.624133527278900146e-01 -3.443899452686309814e-01 -2.925589084625244141e-01 -9.455207735300064087e-02 -1.753157004714012146e-02 -1.388779282569885254e-01 -1.734136641025543213e-01 9.538625925779342651e-02 1.177523806691169739e-01 5.771562457084655762e-03 -2.066563665866851807e-01
2.788143232464790344e-02 6.378241628408432007e-02 -9.003052115440368652e-02 1.876155138015747070e-01 2.025092542171478271e-01 -2.447134405374526978e-01 2.111220955848693848e-01 -1.207000762224197388e-01 3.149714320898056030e-02 -4.080312326550483704e-02 -3.899799287319183350e-02 -7.103434950113296509e-02 -1.587546430528163910e-02 2.539869248867034912e-01 2.836824059486389160e-01 1.189274415373802185e-01 -1.444523781538009644e-01 -1.199979707598686218e-01 1.232381761074066162e-01 -1.382566243410110474e-01 2.254428863525390625e-01 -2.848268747329711914e-01 -2.050544917583465576e-01 -5.455847457051277161e-02 -3.044121526181697845e-02 -1.589782088994979858e-01 -1.712461858987808228e-01 -4.590677917003631592e-01 -3.090622127056121826e-01 2.168526127934455872e-02 -1.055200845003128052e-01 5.720416083931922913e-02
-1.540069282054901123e-01 1.883533895015716553e-01 -2.160425186157226562e-01 1.826440840959548950e-01 -3.099228953942656517e-03 -7.209957391023635864e-02 1.415048092603683472e-01 1.872525177896022797e-02 -4.291745424270629883e-01 4.296792298555374146e-02 -1.506738960742950439e-01 1.492463946342468262e-01 1.262432634830474854e-01 1.235842779278755188e-01 8.213000372052192688e-03 5.072382092475891113e-02 2.881245315074920654e-01 -6.894751451909542084e-03 1.642748415470123291e-01 1.288787424564361572e-01 1.516142189502716064e-01 -3.442388772964477539e-01 -2.024163603782653809e-01 -2.051230221986770630e-01 3.603429347276687622e-02 -3.076028823852539062e-02 1.754139363765716553e-01 -3.255736231803894043e-01 -1.866490542888641357e-01 8.559907972812652588e-02 4.673230648040771484e-02 1.891253441572189331e-01
-2.019974030554294586e-02 -1.185025349259376526e-01 -4.797996208071708679e-02 3.398858010768890381e-01 7.564779371023178101e-02 6.344219297170639038e-02 1.972865909337997437e-01 -1.339851617813110352e-01 -2.614094913005828857e-01 2.700711786746978760e-01 -6.271001696586608887e-02 1.879074573516845703e-01 3.893384244292974472e-03 2.880358695983886719e-01 1.127074882388114929e-01 1.314708888530731201e-01 -1.250880062580108643e-01 -2.389159239828586578e-02 1.981304883956909180e-01 2.621674537658691406e-02 1.368118450045585632e-02 -1.767114847898483276e-01 -2.790403366088867188e-02 2.752674045041203499e-03 -2.251049876213073730e-01 -1.361759454011917114e-01 -8.782260119915008545e-03 -4.037311673164367676e-01 -4.296883642673492432e-01 4.065351933240890503e-02 -1.674805022776126862e-02 -2.005102857947349548e-02
9.645762294530868530e-02 3.032924234867095947e-02 -1.268058717250823975e-01 2.443807125091552734e-01 1.277679949998855591e-01 1.445766836404800415e-01 -1.641622744500637054e-02 -4.611515998840332031e-02 -1.613928377628326416e-01 7.500202208757400513e-02 -1.196647733449935913e-01 -9.517669677734375000e-02 2.006642967462539673e-01 2.501966357231140137e-01 3.988098800182342529e-01 -2.568240463733673096e-01 1.180995721369981766e-02 -1.399804502725601196e-01 1.088545471429824829e-01 -3.778917193412780762e-01 1.859760731458663940e-01 -1.937074214220046997e-01 -3.250547349452972412e-01 -1.020884364843368530e-01 2.318806760013103485e-02 -4.174533858895301819e-02 -1.720506101846694946e-01 4.500469192862510681e-02 -9.915488213300704956e-02 -1.038767118006944656e-02 -2.381708174943923950e-01 -1.681599617004394531e-01
1.265977174043655396e-01 2.363129854202270508e-01 7.854484021663665771e-02 -1.185768470168113708e-02 1.828219182789325714e-02 2.088619172573089600e-01 3.735283762216567993e-02 -7.533738971687853336e-05 -2.416986739262938499e-03 3.380142748355865479e-01 -2.754675745964050293e-01 -1.837640702724456787e-01 -1.078896895051002502e-01 1.406082659959793091e-01 2.147854119539260864e-01 -1.172361895442008972e-01 8.546134829521179199e-02 -1.232657358050346375e-01 -8.684777468442916870e-02 -1.357302516698837280e-01 -1.914553642272949219e-01 -3.566781282424926758e-01 -2.863834500312805176e-01 -1.171631067991256714e-01 -1.292710304260253906e-01 -1.398002542555332184e-02 -9.126755595207214355e-02 -3.195252120494842529e-01 -3.270001411437988281e-01 3.960273787379264832e-02 -1.663845218718051910e-02 1.306910514831542969e-01
-1.882785409688949585e-01 -1.870622038841247559e-01 -1.548804193735122681e-01 1.464420855045318604e-01 -1.353461891412734985e-01 -2.311832737177610397e-03 1.502538621425628662e-01 9.881703555583953857e-02 5.816256627440452576e-02 -4.466911777853965759e-02 -2.695190906524658203e-01 -6.801722198724746704e-02 -1.079486683011054993e-01 1.411640346050262451e-01 2.544821500778198242e-01 1.875204890966415405e-01 -2.813283726572990417e-02 2.462933510541915894e-01 2.599933147430419922e-01 -5.933671072125434875e-02 1.133697628974914551e-01 -3.560259640216827393e-01 -2.164411842823028564e-01 -2.265808582305908203e-01 1.691490411758422852e-01 -1.964999437332153320e-01 -3.686148673295974731e-02 -2.518924176692962646e-01 -1.143401712179183960e-01 -6.489781290292739868e-02 -1.047983393073081970e-02 -3.154693245887756348e-01
-2.451308667659759521e-01 2.391022890806198120e-01 3.969737142324447632e-02 7.513793557882308960e-02 1.955151706933975220e-01 2.447537630796432495e-01 -9.553518146276473999e-02 6.420569866895675659e-02 -2.690801024436950684e-02 1.042213886976242065e-01 -2.329324483871459961e-01 -5.275184288620948792e-02 -4.036063328385353088e-02 3.513939082622528076e-01 1.272306442260742188e-01 -2.318630367517471313e-01 -3.177610635757446289e-01 1.011785566806793213e-01 1.497426629066467285e-01 -2.176801860332489014e-01 6.996660679578781128e-02 -6.020044535398483276e-02 -2.037505507469177246e-01 -3.288301173597574234e-03 -2.042900323867797852e-01 -1.811961531639099121e-01 -1.342992037534713745e-01 -6.645294278860092163e-02 -1.895684748888015747e-01 1.775984615087509155e-01 -3.238337635993957520e-01 5.705990828573703766e-03
-1.732307225465774536e-01 3.066973388195037842e-01 8.661080896854400635e-02 1.413602381944656372e-01 2.060448378324508667e-01 3.498280346393585205e-01 1.169525831937789917e-01 -2.206504493951797485e-01 -2.265428155660629272e-01 1.117953583598136902e-01 -1.546578854322433472e-02 -1.795836687088012695e-01 2.056969702243804932e-01 2.059182673692703247e-01 1.664127111434936523e-01 -2.021358162164688110e-01 -7.551099359989166260e-02 -1.293506324291229248e-01 1.544163972139358521e-01 -2.866408526897430420e-01 2.004632204771041870e-01 -1.829151362180709839e-01 -2.942826747894287109e-01 -1.915094559080898762e-03 7.563677430152893066e-02 -1.988776773214340210e-01 -1.035752743482589722e-01 -6.608816236257553101e-02 -3.044586628675460815e-05 -9.001955389976501465e-02 9.116523712873458862e-02 -7.871686667203903198e-02
-1.481505576521158218e-02 4.105663392692804337e-03 -2.179050445556640625e-02 2.079937458038330078e-01 1.590790003538131714e-01 -5.282327160239219666e-02 3.088369667530059814e-01 -1.320206224918365479e-01 -2.307419925928115845e-01 1.377263665199279785e-01 -2.015364766120910645e-01 1.273230761289596558e-01 -2.309490293264389038e-01 3.764756023883819580e-02 2.068844884634017944e-01 -1.732536703348159790e-01 2.288679331541061401e-01 -8.260010741651058197e-03 1.844989806413650513e-01 1.079318486154079437e-02 1.309586316347122192e-01 -2.607944011688232422e-01 -1.745880097150802612e-01 -1.686395704746246338e-02 -5.733168870210647583e-02 -3.777915984392166138e-02 -1.693371683359146118e-01 -4.552469551563262939e-01 -2.721657752990722656e-01 1.507820338010787964e-01 5.318573489785194397e-02 -1.252923905849456787e-01
-1.147641241550445557e-01 2.462703585624694824e-01 -1.607077419757843018e-01 2.966925315558910370e-02 2.532309591770172119e-01 -2.166595496237277985e-02 2.210578322410583496e-01 -2.163582444190979004e-01 -1.632408052682876587e-01 1.955071687698364258e-01 -2.999569475650787354e-01 1.778315156698226929e-01 -1.460566371679306030e-02 1.123303323984146118e-01 1.840894371271133423e-01 -1.435431540012359619e-01 1.465142667293548584e-01 -4.907398670911788940e-02 1.300194263458251953e-01 -5.146193504333496094e-02 -1.072540432214736938e-01 -3.121481835842132568e-01 -2.317866683006286621e-01 -3.889966011047363281e-02 -1.344725489616394043e-01 1.259729564189910889e-01 -2.220764011144638062e-01 -3.332007825374603271e-01 -2.293155342340469360e-01 3.410214558243751526e-02 -8.851826190948486328e-02 1.480647176504135132e-01
2.477511949837207794e-02 1.304218471050262451e-01 -8.123719692230224609e-02 -7.625653408467769623e-03 -4.216724261641502380e-02 -4.577909409999847412e-02 1.700466722249984741e-01 -1.400570869445800781e-01 -3.421076387166976929e-02 -6.230775266885757446e-02 -2.204424142837524414e-01 1.514289975166320801e-01 -5.283792689442634583e-02 3.501459956169128418e-01 1.073927283287048340e-01 -2.064307779073715210e-02 -3.124090284109115601e-02 -1.047296542674303055e-02 -3.764573484659194946e-02 -2.514502704143524170e-01 1.957270652055740356e-01 -4.043110907077789307e-01 -1.492656469345092773e-01 2.329910057596862316e-04 -2.563191950321197510e-01 -1.745625585317611694e-01 -2.233214825391769409e-01 -4.466242194175720215e-01 -2.544382512569427490e-01 1.748516969382762909e-02 6.399333477020263672e-02 7.026702910661697388e-02
1.315439045429229736e-01 8.260898292064666748e-02 -3.991703316569328308e-02 2.358152419328689575e-01 1.723408997058868408e-01 5.503349006175994873e-02 3.000098466873168945e-01 -1.305044442415237427e-01 7.511107623577117920e-02 2.833170294761657715e-01 -1.097678914666175842e-01 5.099688470363616943e-02 -2.667545378208160400e-01 5.148660019040107727e-02 1.970684975385665894e-01 1.674805767834186554e-02 9.182325750589370728e-02 -6.065235659480094910e-02 4.114513695240020752e-01 8.347512781620025635e-02 8.983136503957211971e-04 -1.795310825109481812e-01 -8.414855599403381348e-02 -1.741840094327926636e-01 1.501868069171905518e-01 3.849739953875541687e-02 -4.721358418464660645e-02 -4.533120393753051758e-01 -2.604519724845886230e-01 -5.616107210516929626e-02 1.868651015684008598e-03 6.813029199838638306e-02
-1.872327178716659546e-03 6.035676226019859314e-02 -2.325921803712844849e-01 2.318152599036693573e-02 2.372381091117858887e-01 6.825472414493560791e-02 1.104859933257102966e-01 -4.998187348246574402e-02 -1.104441434144973755e-01 1.858930289745330811e-01 -3.312452435493469238e-01 -1.889896690845489502e-01 2.815313041210174561e-01 5.975571274757385254e-02 1.174608021974563599e-01 -1.973685771226882935e-01 2.867483198642730713e-01 -1.215172782540321350e-01 -9.050963073968887329e-02 -1.701391339302062988e-01 2.291577160358428955e-01 -2.586194574832916260e-01 -1.629121899604797363e-01 -2.173925489187240601e-01 4.126078635454177856e-02 -1.311019510030746460e-01 1.209648996591567993e-01 -2.502253353595733643e-01 8.367090672254562378e-02 1.006336286664009094e-01 7.495935261249542236e-02 -3.034545779228210449e-01
-3.293889388442039490e-02 -1.533944606781005859e-01 -7.073161005973815918e-02 -3.959428146481513977e-02 5.298599973320960999e-02 1.617187708616256714e-01 3.475624024868011475e-01 2.532087638974189758e-02 -1.227142512798309326e-01 1.948963552713394165e-01 -2.233926653861999512e-01 -1.015171855688095093e-01 4.159466922283172607e-02 9.112250059843063354e-02 5.385560169816017151e-02 -1.457023620605468750e-01 1.182547286152839661e-01 1.772333979606628418e-01 2.890813052654266357e-01 2.377295643091201782e-01 2.848587930202484131e-01 -3.712096214294433594e-01 -2.677146792411804199e-01 -1.866020858287811279e-01 -1.811104416847229004e-01 -5.660966038703918457e-02 -3.729471191763877869e-02 -3.263503015041351318e-01 4.388678818941116333e-02 -1.124035269021987915e-01 2.832232229411602020e-02 -2.865971066057682037e-02
7.870941609144210815e-02 1.664778292179107666e-01 2.086427062749862671e-02 2.144584655761718750e-01 3.148367404937744141e-01 3.021186292171478271e-01 6.142472848296165466e-03 6.762678176164627075e-02 -3.620295524597167969e-01 -8.451239205896854401e-03 -7.011884450912475586e-02 -1.432695537805557251e-01 2.573642730712890625e-01 2.076475024223327637e-01 1.187223047018051147e-01 -9.103124588727951050e-02 -9.078615158796310425e-02 -2.051046043634414673e-01 1.136733368039131165e-01 -3.749064803123474121e-01 9.423057734966278076e-02 -8.722887933254241943e-02 -1.738269031047821045e-01 -6.045135855674743652e-02 -2.804501913487911224e-02 -3.586648702621459961e-01 -3.385658189654350281e-02 -1.247482597827911377e-01 -8.264408260583877563e-02 -3.484599664807319641e-02 1.535452306270599365e-01 -6.661311537027359009e-02
6.049422919750213623e-02 1.565594673156738281e-01 -3.248846232891082764e-01 2.496202737092971802e-01 9.252890944480895996e-02 -6.969833374023437500e-02 -5.500767379999160767e-03 4.614746943116188049e-02 -2.028859406709671021e-01 2.500597238540649414e-01 -2.846938371658325195e-01 -1.079910621047019958e-01 1.166021451354026794e-01 2.655507922172546387e-01 2.305253744125366211e-01 -2.598635256290435791e-01 8.834633976221084595e-02 -1.912266910076141357e-01 1.021927297115325928e-01 5.108979716897010803e-02 -3.309604898095130920e-02 -3.268760740756988525e-01 -2.210048139095306396e-01 -2.586733400821685791e-01 -8.419379591941833496e-02 -3.331100568175315857e-02 3.481298685073852539e-02 -2.058044821023941040e-01 -1.687728911638259888e-01 -6.020432710647583008e-02 8.652973175048828125e-02 -1.213011592626571655e-01
-2.495701313018798828e-01 -7.409669458866119385e-02 -3.501755893230438232e-01 4.167436808347702026e-02 1.162099912762641907e-01 2.625339925289154053e-01 2.825563848018646240e-01 1.453096568584442139e-01 -7.727658748626708984e-02 1.119929254055023193e-01 -1.972378790378570557e-01 -1.642498373985290527e-01 1.214691251516342163e-01 2.228780835866928101e-01 9.838533401489257812e-02 1.874433830380439758e-02 -2.535907737910747528e-02 8.806961774826049805e-02 3.470976352691650391e-01 9.772036969661712646e-02 1.352748274803161621e-01 -2.224389612674713135e-01 -2.925893068313598633e-01 -8.831786108203232288e-04 -1.501731276512145996e-01 1.275602495297789574e-03 1.978452503681182861e-01 -1.757774204015731812e-01 6.135707721114158630e-02 2.685789167881011963e-01 7.005632668733596802e-02 2.033039182424545288e-02
-7.342831045389175415e-02 1.207262501120567322e-01 -2.047461085021495819e-02 3.657799661159515381e-01 3.426393494009971619e-03 9.737489372491836548e-02 2.842307835817337036e-02 6.507234182208776474e-03 -5.903909727931022644e-02 2.548166215419769287e-01 -1.074312850832939148e-01 1.196804419159889221e-01 4.952602684497833252e-01 2.112487256526947021e-01 3.235623836517333984e-01 -5.185421556234359741e-03 1.427858918905258179e-01 -2.010917812585830688e-01 1.237487718462944031e-01 -3.197916448116302490e-01 2.259217016398906708e-02 -1.881695091724395752e-01 -8.002195507287979126e-02 1.108622476458549500e-01 -2.459306456148624420e-02 -1.023284345865249634e-02 -6.082414835691452026e-02 -2.728770673274993896e-01 -1.558510363101959229e-01 -9.401693195104598999e-02 -6.426929496228694916e-03 -3.880650922656059265e-02
-1.187620311975479126e-01 3.673503696918487549e-01 -6.557006388902664185e-02 -3.012883104383945465e-02 1.611678302288055420e-01 9.539066255092620850e-02 -8.073123544454574585e-02 -1.194676160812377930e-01 -3.886436522006988525e-01 3.245244733989238739e-03 -2.397215515375137329e-01 -1.280592679977416992e-01 1.012812033295631409e-01 -1.508885622024536133e-02 -1.199536919593811035e-01 -2.082445472478866577e-01 -6.917656958103179932e-02 2.770939767360687256e-01 2.492779940366744995e-01 -2.667120099067687988e-01 1.456765085458755493e-01 5.084802210330963135e-02 -2.883035838603973389e-01 -1.448484659194946289e-01 -2.551735937595367432e-02 -1.580364257097244263e-01 -2.117644809186458588e-02 -1.803428381681442261e-01 -3.322229161858558655e-02 1.906282901763916016e-01 1.933735609054565430e-01 -1.432967334985733032e-01
-6.743849068880081177e-02 -1.612035483121871948e-01 3.713919781148433685e-03 -3.554562479257583618e-02 5.754934623837471008e-02 3.034202754497528076e-01 -4.310012981295585632e-02 6.427582353353500366e-02 -1.640550494194030762e-01 1.477280855178833008e-01 -1.260096430778503418e-01 -7.141403108835220337e-02 2.618176117539405823e-02 6.956552714109420776e-02 6.355869024991989136e-02 1.998352557420730591e-01 -7.840445265173912048e-03 6.065858900547027588e-02 3.295995593070983887e-01 -5.037587285041809082e-01 1.547746956348419189e-01 -1.694206893444061279e-01 -6.056467443704605103e-02 -1.413188278675079346e-01 -3.293378651142120361e-01 1.421201527118682861e-01 -2.212846726179122925e-01 -1.284656822681427002e-01 6.369626522064208984e-02 9.776683896780014038e-02 -3.010062277317047119e-01 8.251760900020599365e-02
2.482355386018753052e-01 1.570357829332351685e-01 -7.418616861104965210e-02 4.827096313238143921e-02 -1.655585318803787231e-02 -7.635853253304958344e-03 1.388791054487228394e-01 -5.671247094869613647e-02 -1.863106340169906616e-01 2.720060050487518311e-01 -2.227194011211395264e-01 2.600832283496856689e-02 -2.450570762157440186e-01 8.110722899436950684e-02 2.046918272972106934e-01 -9.050648659467697144e-02 2.379952818155288696e-01 -5.749155580997467041e-02 7.575551420450210571e-02 -3.368501663208007812e-01 4.307686910033226013e-02 -3.037230074405670166e-01 -3.510136604309082031e-01 6.011123582720756531e-02 -1.717493385076522827e-01 -6.804245640523731709e-04 -4.008884355425834656e-02 -4.061280190944671631e-01 -9.209246188402175903e-02 -3.884514793753623962e-03 4.542405903339385986e-02 2.573380805552005768e-02
-1.532525718212127686e-01 1.953235268592834473e-01 6.843577325344085693e-02 2.763095311820507050e-02 1.322846561670303345e-01 1.621590405702590942e-01 7.801574468612670898e-02 -5.744161084294319153e-02 -3.353900015354156494e-01 1.665071398019790649e-01 -9.059547632932662964e-02 -2.764918804168701172e-01 1.661477535963058472e-01 2.814297676086425781e-01 1.314411461353302002e-01 -1.364995241165161133e-01 1.147150900214910507e-02 -9.186038747429847717e-03 2.586470544338226318e-01 -3.205703496932983398e-01 3.255270719528198242e-01 -1.818325817584991455e-01 -2.140161544084548950e-01 3.097454831004142761e-02 9.396950155496597290e-02 -2.865409851074218750e-01 -1.998614668846130371e-01 -2.948088757693767548e-02 8.401157706975936890e-02 -9.943000972270965576e-02 3.957387059926986694e-02 -7.885809242725372314e-02
-2.183066606521606445e-01 3.858479559421539307e-01 1.242932528257369995e-01 8.794753253459930420e-02 1.308115869760513306e-01 3.000884652137756348e-01 3.907713294029235840e-02 -1.114456281065940857e-01 -3.159245848655700684e-01 8.028022199869155884e-02 -3.068693168461322784e-02 -2.406437844038009644e-01 1.913740336894989014e-01 2.639116048812866211e-01 1.529612839221954346e-01 4.991548508405685425e-02 -1.137532070279121399e-01 -1.305339336395263672e-01 7.931069284677505493e-02 -2.707737386226654053e-01 1.137841790914535522e-01 -2.306096106767654419e-01 -2.635385692119598389e-01 -1.203930974006652832e-01 1.652357913553714752e-02 -1.438543647527694702e-01 -1.082426160573959351e-01 -1.385131180286407471e-01 1.478075701743364334e-02 -1.488486081361770630e-01 1.078906804323196411e-01 -1.278879046440124512e-01
1.633671820163726807e-01 5.334157869219779968e-02 -8.303888887166976929e-02 1.165375187993049622e-01 -2.903554774820804596e-02 -5.655766278505325317e-02 6.388601660728454590e-02 1.786408424377441406e-01 -2.447252720594406128e-01 3.545772433280944824e-01 -3.389308750629425049e-01 6.045198813080787659e-02 -8.157090097665786743e-02 2.288122624158859253e-01 6.694888323545455933e-02 -8.825433999300003052e-02 1.199636235833168030e-01 7.360192248597741127e-04 9.912279993295669556e-02 -1.842545121908187866e-01 -6.458011269569396973e-02 -3.633048236370086670e-01 -3.006184101104736328e-01 -5.696515366435050964e-02 -2.552710771560668945e-01 -2.050857059657573700e-03 -2.473205029964447021e-01 -2.436236441135406494e-01 -1.337030380964279175e-01 3.218594193458557129e-02 -1.977864801883697510e-01 5.353492870926856995e-02
1.731886565685272217e-01 7.005278021097183228e-02 -1.156218051910400391e-01 1.173323765397071838e-01 3.193127214908599854e-01 1.500440295785665512e-02 1.472436040639877319e-01 -1.411408334970474243e-01 -2.669710814952850342e-01 1.491546183824539185e-01 -3.555673062801361084e-01 -1.900155656039714813e-02 1.243349760770797729e-01 2.144387066364288330e-01 2.632839381694793701e-01 -2.768735885620117188e-01 1.503279507160186768e-01 -4.517498612403869629e-02 -1.788543015718460083e-01 -2.893672883510589600e-01 -1.843691617250442505e-01 -9.413411468267440796e-02 -1.466975212097167969e-01 -9.859015047550201416e-02 -1.171240583062171936e-01 -2.577774040400981903e-02 1.366707384586334229e-01 -3.080811500549316406e-01 -1.441187560558319092e-01 2.011306397616863251e-02 2.241877838969230652e-02 -4.834992066025733948e-02
2.623706459999084473e-01 -2.211413830518722534e-01 3.555667353793978691e-03 1.831667684018611908e-02 3.058225214481353760e-01 1.316193193197250366e-01 3.576478064060211182e-01 -2.157993763685226440e-01 2.420509308576583862e-01 3.108756244182586670e-02 -1.900457441806793213e-01 8.429820835590362549e-02 1.438660621643066406e-01 5.216603726148605347e-02 2.432055622339248657e-01 -1.939724981784820557e-01 1.582677215337753296e-01 -8.907217532396316528e-02 1.906257718801498413e-01 -1.660914272069931030e-01 -2.186930738389492035e-02 -3.836968541145324707e-01 -8.080135285854339600e-02 2.714794129133224487e-02 -1.257141232490539551e-01 -3.216636553406715393e-02 -1.710665412247180939e-03 -2.138684839010238647e-01 -2.277356684207916260e-01 7.895862311124801636e-02 2.953908778727054596e-02 1.340254396200180054e-02
-1.455862969160079956e-01 4.062643945217132568e-01 6.587045639753341675e-02 9.314494580030441284e-02 2.178679406642913818e-01 2.305140495300292969e-01 6.715299934148788452e-02 -8.737931400537490845e-02 -4.179283678531646729e-01 -3.152702748775482178e-02 -9.778371453285217285e-02 -1.095771118998527527e-01 2.553035020828247070e-01 3.288871049880981445e-01 2.386943548917770386e-01 1.990068331360816956e-02 1.246363203972578049e-02 -4.210781678557395935e-02 1.831588745117187500e-01 -2.338113188743591309e-01 1.081431657075881958e-01 -1.387411355972290039e-01 -2.450353354215621948e-01 -1.715494878590106964e-02 2.419051714241504669e-02 -1.629698872566223145e-01 -1.545842736959457397e-01 3.495303972158581018e-04 -1.040417179465293884e-01 -3.428404405713081360e-02 9.956375509500503540e-02 -7.529241591691970825e-02
-1.755219846963882446e-01 -1.574240922927856445e-01 -1.703127473592758179e-01 -2.060430794954299927e-01 4.011416137218475342e-01 2.061594277620315552e-01 3.046173453330993652e-01 2.062472999095916748e-01 6.173053383827209473e-02 1.006596535444259644e-01 -1.208299845457077026e-01 -1.370342373847961426e-01 1.734375208616256714e-01 1.332150250673294067e-01 1.055271774530410767e-01 1.699416041374206543e-01 -6.883062422275543213e-02 -1.811065375804901123e-01 2.463211417198181152e-01 -9.371469914913177490e-02 -1.291747689247131348e-01 -1.768150925636291504e-01 -2.380258589982986450e-01 -2.613177895545959473e-01 -7.602427154779434204e-02 1.024848893284797668e-01 4.414604976773262024e-02 -3.111282289028167725e-01 -7.671825587749481201e-03 -3.005128912627696991e-02 -3.830758482217788696e-02 -4.111672565340995789e-02
3.763052634894847870e-03 2.118731588125228882e-01 -9.995178878307342529e-02 3.400486111640930176e-01 1.105673015117645264e-01 7.629270106554031372e-02 7.884496450424194336e-02 -6.462581455707550049e-02 -2.545017004013061523e-01 1.906182020902633667e-01 -1.737887561321258545e-01 2.507505118846893311e-01 -1.323165744543075562e-01 2.725426852703094482e-01 3.035506606101989746e-01 -6.979815661907196045e-02 1.654679030179977417e-01 -2.057397067546844482e-01 4.682212695479393005e-02 4.505042359232902527e-02 9.695439785718917847e-02 -3.454021513462066650e-01 -2.016390264034271240e-01 1.287796441465616226e-02 -6.764648109674453735e-02 -6.238778680562973022e-02 -2.064319849014282227e-01 -3.347193300724029541e-01 -7.333695888519287109e-02 -1.779801584780216217e-02 7.591924816370010376e-02 -3.340210765600204468e-03
-2.343997359275817871e-01 3.211581707000732422e-01 1.285726428031921387e-01 1.327860504388809204e-01 1.872261166572570801e-01 2.932248711585998535e-01 2.089759707450866699e-02 -1.116903573274612427e-01 -3.952989280223846436e-01 4.981498792767524719e-02 6.153123453259468079e-03 -2.508074939250946045e-01 1.466100662946701050e-01 3.531479239463806152e-01 8.363971859216690063e-02 -4.281587153673171997e-02 -1.069291308522224426e-01 -1.361133009195327759e-01 1.664687246084213257e-01 -2.907527387142181396e-01 3.139968216419219971e-02 -9.676914662122726440e-02 -2.093856632709503174e-01 -1.411030590534210205e-01 8.119674772024154663e-02 -1.145034581422805786e-01 -5.518851056694984436e-02 -8.762057125568389893e-02 -1.452627927064895630e-01 -6.899290531873703003e-02 4.133540764451026917e-02 -1.509113609790802002e-01
9.501972049474716187e-02 -9.042355418205261230e-02 -5.480740964412689209e-02 -9.540033340454101562e-02 2.556262910366058350e-01 1.413724422454833984e-01 2.889105081558227539e-01 -1.662194579839706421e-01 -6.081045605242252350e-03 1.408822089433670044e-01 -1.071510016918182373e-01 -1.488811522722244263e-01 4.271786287426948547e-02 1.415315717458724976e-01 8.222600817680358887e-02 3.835172951221466064e-01 -1.037390083074569702e-01 1.370032280683517456e-01 2.207514597102999687e-03 -2.225154340267181396e-01 -3.790834546089172363e-02 -2.197806835174560547e-01 -2.196631580591201782e-01 4.005701094865798950e-02 1.834957450628280640e-01 -6.315270811319351196e-02 3.013556301593780518e-01 -3.943729102611541748e-01 -1.629918366670608521e-01 -1.358956396579742432e-01 -1.690927594900131226e-01 9.353578835725784302e-02
-8.719952777028083801e-03 3.433547914028167725e-01 3.962933644652366638e-02 2.369017004966735840e-01 2.141393870115280151e-01 1.325193941593170166e-01 2.064548283815383911e-01 3.626118972897529602e-02 -1.682486087083816528e-01 -1.845107413828372955e-02 -1.576604396104812622e-01 -2.522342205047607422e-01 1.804243475198745728e-01 1.668436378240585327e-01 6.715071946382522583e-02 1.127553917467594147e-02 -1.186166107654571533e-01 5.985033884644508362e-02 3.512151837348937988e-01 -4.927943646907806396e-01 1.649611443281173706e-01 -4.744464904069900513e-02 -2.203188240528106689e-01 -6.990692019462585449e-02 -2.938400022685527802e-02 -1.652182042598724365e-01 -1.703538373112678528e-02 -5.767860636115074158e-02 -1.088535189628601074e-01 -1.516134589910507202e-01 2.722391858696937561e-02 2.710502035915851593e-02
-4.426133632659912109e-02 8.148500323295593262e-02 -2.010732144117355347e-01 1.265819668769836426e-01 -1.033122241497039795e-01 3.046120405197143555e-01 2.131115198135375977e-01 7.130125910043716431e-02 7.755055092275142670e-03 6.386042386293411255e-02 -2.718339264392852783e-01 -1.084324270486831665e-01 1.251609623432159424e-01 -2.431394718587398529e-02 1.165821924805641174e-01 1.128088235855102539e-01 -1.934552192687988281e-01 -2.426576018333435059e-01 5.095866918563842773e-01 -1.239850223064422607e-01 1.566567830741405487e-02 -2.526958286762237549e-01 -1.034589782357215881e-01 -1.657214947044849396e-02 3.933592513203620911e-02 -3.339720070362091064e-01 5.873327702283859253e-02 -9.762123227119445801e-02 1.763370260596275330e-02 2.262538820505142212e-01 9.281646460294723511e-02 -1.265072524547576904e-01
5.865743383765220642e-02 1.554670482873916626e-01 9.792421013116836548e-02 1.777790337800979614e-01 2.118887305259704590e-01 -3.805883973836898804e-02 2.008499503135681152e-01 -8.824166655540466309e-02 -3.919078111648559570e-01 2.778473198413848877e-01 -1.373527646064758301e-01 1.950525790452957153e-01 -7.201169431209564209e-02 6.200908124446868896e-02 3.299138844013214111e-01 -1.626555174589157104e-01 1.505671441555023193e-01 -1.905141323804855347e-01 2.932199835777282715e-01 4.065069183707237244e-02 -2.835403196513652802e-02 -3.087896406650543213e-01 -1.937876790761947632e-01 -5.314052850008010864e-02 -4.142747074365615845e-02 -7.709442824125289917e-02 -6.650222837924957275e-02 -1.959282010793685913e-01 -1.970989555120468140e-01 4.700148850679397583e-02 9.820725768804550171e-03 1.730208992958068848e-01
3.329120203852653503e-02 1.396486014127731323e-01 -8.587807416915893555e-02 2.627291977405548096e-01 2.025408744812011719e-01 -1.561957150697708130e-01 1.781522780656814575e-01 -1.883398592472076416e-01 -1.504256874322891235e-01 1.747591644525527954e-01 -1.677574664354324341e-01 5.848766490817070007e-02 -1.081808209419250488e-01 4.480266273021697998e-01 -1.443967316299676895e-02 -1.665050238370895386e-01 2.096041440963745117e-01 -1.982010304927825928e-01 1.908811777830123901e-01 -1.896841265261173248e-02 1.199765503406524658e-01 -2.141220718622207642e-01 -2.977131009101867676e-01 -4.820012487471103668e-03 -1.604130268096923828e-01 -1.861495338380336761e-02 -1.291566491127014160e-01 -2.943689823150634766e-01 -1.326122432947158813e-01 9.532160311937332153e-02 2.081357408314943314e-03 1.423415988683700562e-01
3.054380230605602264e-02 -1.959116011857986450e-02 -3.426366671919822693e-02 2.384307533502578735e-01 2.424155324697494507e-01 -3.081979788839817047e-02 1.447285711765289307e-01 -1.191268712282180786e-01 8.197356015443801880e-02 1.206653118133544922e-01 -3.084432482719421387e-01 1.072539538145065308e-01 -2.591636963188648224e-02 1.574471145868301392e-01 7.305976748466491699e-02 1.140783354640007019e-01 -1.231656074523925781e-01 1.329880058765411377e-01 4.600795507431030273e-01 1.059355959296226501e-01 -3.117775619029998779e-01 -7.764779776334762573e-02 -1.431508213281631470e-01 -8.212725073099136353e-02 -3.466834500432014465e-02 7.641062885522842407e-02 -1.863050162792205811e-01 -4.856510162353515625e-01 -2.737641800194978714e-03 -6.585723906755447388e-02 3.783569857478141785e-02 -6.684643030166625977e-02
-1.517129689455032349e-01 3.736917972564697266e-01 -1.514041679911315441e-03 1.231264770030975342e-01 3.071330785751342773e-01 2.876263856887817383e-01 -2.176699973642826080e-02 -2.282134294509887695e-01 -2.482785582542419434e-01 5.484693497419357300e-02 -2.296298183500766754e-02 -1.757379770278930664e-01 1.674951910972595215e-01 3.249060213565826416e-01 2.800656482577323914e-02 -5.256316438317298889e-02 -1.446063071489334106e-01 1.267683808691799641e-03 1.433538496494293213e-01 -3.345048725605010986e-01 6.926640868186950684e-02 -2.243170440196990967e-01 -1.704801023006439209e-01 -1.344394683837890625e-01 1.310593821108341217e-02 -1.003402620553970337e-01 -1.150803864002227783e-01 1.448693871498107910e-02 -1.969920992851257324e-01 -1.548357307910919189e-01 9.805956482887268066e-02 -8.737399429082870483e-02
-9.739819169044494629e-02 3.085618913173675537e-01 -1.972662508487701416e-01 2.172610312700271606e-01 8.077158778905868530e-02 5.350577086210250854e-02 3.069419180974364281e-03 -1.699636727571487427e-01 -2.051360160112380981e-01 5.045762658119201660e-02 -6.582930684089660645e-02 3.691958189010620117e-01 1.427959948778152466e-01 -3.965118899941444397e-03 2.650382220745086670e-01 8.844064176082611084e-02 -5.056504532694816589e-02 6.182576715946197510e-02 2.196884751319885254e-01 6.491860002279281616e-02 1.801158338785171509e-01 -3.745472431182861328e-01 -1.502992361783981323e-01 3.298941999673843384e-02 3.388856947422027588e-01 -7.978187501430511475e-02 2.360866367816925049e-01 -7.893805950880050659e-02 -1.741116642951965332e-01 1.309120208024978638e-01 9.578241035342216492e-03 -3.435027599334716797e-02
-2.764777280390262604e-02 -1.139657944440841675e-02 -1.275112479925155640e-01 3.020118474960327148e-01 4.413121566176414490e-02 3.420831859111785889e-01 3.286046907305717468e-02 4.506415128707885742e-02 -2.514108717441558838e-01 2.627834677696228027e-02 -1.748797595500946045e-01 -1.633654534816741943e-01 3.245479166507720947e-01 3.924184441566467285e-01 2.457195371389389038e-01 -1.004732102155685425e-01 -2.749088034033775330e-02 -6.889818608760833740e-02 3.239450231194496155e-02 -3.609637022018432617e-01 4.488083720207214355e-02 3.074141591787338257e-02 -2.546466290950775146e-01 -3.666426986455917358e-02 -1.381839998066425323e-02 -1.814440190792083740e-01 -1.903484761714935303e-01 -5.378010869026184082e-02 -7.663571089506149292e-02 1.728183776140213013e-01 3.094664588570594788e-02 -6.050412729382514954e-02
6.418954581022262573e-02 7.630271837115287781e-03 -2.034803777933120728e-01 -9.478119760751724243e-02 2.719214186072349548e-02 -1.844690367579460144e-02 2.118600904941558838e-01 -2.886488474905490875e-02 -7.658268511295318604e-02 1.068084165453910828e-01 -1.474516987800598145e-01 2.477446794509887695e-01 7.295026630163192749e-02 2.075409442186355591e-01 7.446385920047760010e-02 -2.531260550022125244e-01 7.103633135557174683e-02 4.912931844592094421e-02 3.432663381099700928e-01 8.053157478570938110e-02 1.101618483662605286e-01 -1.963083893060684204e-01 -4.389822483062744141e-01 -1.475455760955810547e-01 -1.135486736893653870e-01 -4.523997008800506592e-02 2.457832545042037964e-02 -4.192897677421569824e-01 -2.643371224403381348e-01 -3.680110210552811623e-03 1.122679039835929871e-01 -9.729745239019393921e-02
-2.002725750207901001e-01 3.670540153980255127e-01 9.154280275106430054e-02 1.842722892761230469e-01 1.479098349809646606e-01 3.349063694477081299e-01 6.501554697751998901e-02 -1.705836951732635498e-01 -2.755208313465118408e-01 -4.209433868527412415e-02 -1.248008012771606445e-01 -2.011362165212631226e-01 1.057733595371246338e-01 2.295734435319900513e-01 6.601356714963912964e-02 1.364374812692403793e-02 -1.753488034009933472e-01 -5.105114355683326721e-02 9.027131646871566772e-02 -2.862886488437652588e-01 2.032805085182189941e-01 -2.939470708370208740e-01 -2.072748392820358276e-01 3.507277928292751312e-03 -1.482180356979370117e-01 -1.443755477666854858e-01 -1.977393776178359985e-01 -2.828567847609519958e-02 -9.025553613901138306e-02 -1.143864840269088745e-01 4.480476304888725281e-02 -1.148556992411613464e-01
-2.751362510025501251e-02 5.015524104237556458e-02 -1.588715314865112305e-01 5.119628459215164185e-02 1.725595444440841675e-01 1.958382129669189453e-01 2.315947860479354858e-01 -1.172874346375465393e-01 -1.544445604085922241e-01 2.918291091918945312e-01 -1.969669759273529053e-01 1.189214661717414856e-01 -2.881734818220138550e-02 -4.657637793570756912e-03 1.012809053063392639e-01 2.647970318794250488e-01 -1.733084917068481445e-01 -3.210587427020072937e-02 5.153490900993347168e-01 -2.532327771186828613e-01 1.432124078273773193e-01 -2.694784430786967278e-03 -2.818606197834014893e-01 -1.316373199224472046e-01 3.465904295444488525e-02 -6.232601031661033630e-02 -1.093544438481330872e-01 -2.612603269517421722e-02 -3.020808286964893341e-02 2.397474348545074463e-01 8.928494155406951904e-02 -1.673393249511718750e-01
-6.095524504780769348e-02 2.074829936027526855e-01 2.308623492717742920e-01 1.783086955547332764e-01 2.866291701793670654e-01 1.966013908386230469e-01 1.215685531497001648e-01 2.329872548580169678e-02 -1.408375799655914307e-01 7.235254347324371338e-02 -1.573025286197662354e-01 7.147971075028181076e-03 8.178526908159255981e-02 3.057635426521301270e-01 5.256628617644309998e-02 -3.468764945864677429e-02 3.031140007078647614e-02 9.363468736410140991e-02 8.606891334056854248e-02 -5.255481004714965820e-01 2.684424817562103271e-01 -3.677308931946754456e-02 -1.556692868471145630e-01 -1.035227626562118530e-01 3.745054081082344055e-02 -2.304819226264953613e-01 -2.040708959102630615e-01 -1.458974331617355347e-01 -1.785017549991607666e-01 -1.586138457059860229e-02 1.331317275762557983e-01 -9.512919932603836060e-02
-1.264868527650833130e-01 -7.383594661951065063e-02 9.826640784740447998e-02 1.009765267372131348e-01 2.509462535381317139e-01 7.181387394666671753e-02 1.752585768699645996e-01 -2.589081227779388428e-01 1.378766596317291260e-01 6.732841581106185913e-02 -3.178182244300842285e-01 7.963456958532333374e-02 6.428033113479614258e-02 5.136117935180664062e-01 1.944489926099777222e-01 7.681257277727127075e-02 -1.203744113445281982e-01 -1.256241202354431152e-01 2.506470084190368652e-01 1.259169448167085648e-02 -1.436766684055328369e-01 -1.859014332294464111e-01 -4.484374541789293289e-03 1.311991661787033081e-01 -4.362308606505393982e-02 -1.455884277820587158e-01 1.427439153194427490e-01 -3.063641190528869629e-01 -1.565370410680770874e-01 1.085803508758544922e-01 1.045103892683982849e-01 6.684862542897462845e-03
7.297195494174957275e-02 2.326303422451019287e-01 7.990344613790512085e-02 8.849371224641799927e-02 1.155794113874435425e-01 -2.101066410541534424e-01 2.194593697786331177e-01 -3.107386827468872070e-01 -1.122625842690467834e-01 8.948531746864318848e-02 -3.149292767047882080e-01 -4.281730949878692627e-02 1.647731871344149113e-03 1.501074805855751038e-02 5.042495727539062500e-01 -6.849800795316696167e-02 1.616308987140655518e-01 3.734124451875686646e-02 1.016603112220764160e-01 6.549115478992462158e-02 1.245922222733497620e-02 -2.803763151168823242e-01 -2.249305695295333862e-01 -9.683088213205337524e-02 -1.544064283370971680e-01 -8.698138594627380371e-02 -9.029437601566314697e-02 -2.940072715282440186e-01 -9.976874291896820068e-02 1.471906900405883789e-01 6.720956414937973022e-02 1.705687679350376129e-02
1.372887045145034790e-01 9.483012557029724121e-02 -5.803172476589679718e-03 2.365921288728713989e-01 1.801133900880813599e-02 -1.008739694952964783e-02 2.492430955171585083e-01 -1.263524126261472702e-02 -1.077620983123779297e-01 7.812916487455368042e-02 -1.568985134363174438e-01 1.973285526037216187e-02 -1.331170946359634399e-01 3.391089439392089844e-01 8.514156937599182129e-02 1.470922827720642090e-01 -4.947538673877716064e-02 -7.782121747732162476e-02 2.788456976413726807e-01 -1.992236524820327759e-01 2.699064314365386963e-01 -2.521271109580993652e-01 -8.626026660203933716e-02 -4.121357202529907227e-02 -1.808111965656280518e-01 -5.942026153206825256e-02 -1.611059755086898804e-01 -4.382521808147430420e-01 -2.684228718280792236e-01 -2.088415771722793579e-01 -5.185583606362342834e-03 8.761317282915115356e-02
-1.186440736055374146e-01 1.586690247058868408e-01 -1.082791313529014587e-01 2.126659639179706573e-02 2.225129865109920502e-02 4.927399754524230957e-01 3.782592415809631348e-01 -8.698912709951400757e-02 -7.724286615848541260e-02 -1.480745524168014526e-01 -4.950999841094017029e-02 1.170659139752388000e-01 2.335388064384460449e-01 6.642922013998031616e-02 8.380244672298431396e-02 1.312002390623092651e-01 -1.600041426718235016e-02 -8.580099791288375854e-02 2.417187094688415527e-01 1.732247024774551392e-01 2.517866715788841248e-02 -2.049565315246582031e-01 -2.541036307811737061e-01 -2.275512814521789551e-01 -2.075309604406356812e-01 -1.077396720647811890e-01 4.119186103343963623e-02 -2.276549786329269409e-01 -2.935753948986530304e-02 -5.898363515734672546e-02 -1.141491755843162537e-01 -2.162985801696777344e-01
-1.003240570425987244e-01 1.221209391951560974e-01 -2.291660308837890625e-01 1.484607756137847900e-01 1.779422909021377563e-01 3.066161274909973145e-01 3.102017045021057129e-01 -1.440145671367645264e-01 -3.146430104970932007e-02 9.645701944828033447e-02 -3.586432039737701416e-01 1.268752291798591614e-02 1.200643926858901978e-01 4.287512227892875671e-02 2.540174871683120728e-03 2.266006618738174438e-01 -1.753046363592147827e-01 1.365034561604261398e-02 3.497150838375091553e-01 -1.090681999921798706e-01 2.193111553788185120e-02 -1.224884204566478729e-02 -4.117397665977478027e-01 -6.785011291503906250e-02 1.182881444692611694e-01 -1.066254749894142151e-01 -1.076499670743942261e-01 5.502010509371757507e-02 3.485872223973274231e-02 1.994327306747436523e-01 1.690244525671005249e-01 -4.147837311029434204e-02
-5.127944052219390869e-02 6.733296811580657959e-02 -1.037109941244125366e-01 1.033921539783477783e-01 7.990267872810363770e-02 6.138910353183746338e-02 3.860465884208679199e-01 -2.603396587073802948e-02 -4.167577922344207764e-01 -3.199870139360427856e-02 -2.643631994724273682e-01 -1.267424374818801880e-01 4.387239739298820496e-02 6.107860431075096130e-02 -6.141492724418640137e-02 -1.245446726679801941e-01 -1.069488003849983215e-02 3.867902979254722595e-02 2.038054019212722778e-01 8.684345334768295288e-02 3.009244203567504883e-01 -1.360749453306198120e-01 -3.658584505319595337e-02 6.206268444657325745e-03 2.117848247289657593e-01 3.932245448231697083e-02 2.069990187883377075e-01 -2.644043564796447754e-01 -2.485935091972351074e-01 3.192843794822692871e-01 -7.502507418394088745e-02 -1.904247254133224487e-01
-4.487050324678421021e-02 7.982568442821502686e-02 -9.276418387889862061e-02 2.952633500099182129e-01 1.315330266952514648e-01 2.914537210017442703e-03 3.831520080566406250e-01 -1.406709104776382446e-01 -2.756829261779785156e-01 -6.753022223711013794e-02 -1.216013431549072266e-01 -1.335837244987487793e-01 2.016628235578536987e-01 8.086602389812469482e-02 -2.365234494209289551e-02 3.967771306633949280e-02 1.691070050001144409e-01 -3.474165871739387512e-02 2.120062112808227539e-01 -1.592710800468921661e-02 -1.400355063378810883e-02 -1.232274845242500305e-01 -2.077075988054275513e-01 -3.537690043449401855e-01 -2.900636792182922363e-01 -7.376112788915634155e-02 2.674128711223602295e-01 -9.249588847160339355e-02 1.518597155809402466e-01 2.177370339632034302e-01 1.788119226694107056e-01 -1.364694386720657349e-01
1.263934373855590820e-01 1.115951240062713623e-01 7.727309316396713257e-02 1.815082281827926636e-01 1.590590626001358032e-01 2.480550855398178101e-01 1.405894160270690918e-01 -1.350780576467514038e-01 -2.027644813060760498e-01 3.469594195485115051e-02 -2.008778303861618042e-01 -2.400859892368316650e-01 2.308001667261123657e-01 2.623353600502014160e-01 2.532928884029388428e-01 -2.530594170093536377e-01 -5.087441205978393555e-02 -1.361891031265258789e-01 1.390430182218551636e-01 -3.328942060470581055e-01 1.686298251152038574e-01 7.316818088293075562e-02 -1.635391563177108765e-01 -1.360175162553787231e-01 -4.002924636006355286e-02 -1.185898333787918091e-01 -2.511824965476989746e-01 -2.670145593583583832e-02 -1.160919144749641418e-01 2.704013884067535400e-01 1.310220658779144287e-01 -6.051280349493026733e-02
4.817288368940353394e-03 9.890766441822052002e-02 -2.180936783552169800e-01 1.695945560932159424e-01 1.179677546024322510e-01 3.234814479947090149e-02 3.089922666549682617e-01 -2.446813285350799561e-01 -3.237503767013549805e-01 1.725588589906692505e-01 -2.301451265811920166e-01 7.170016318559646606e-02 -2.397900819778442383e-01 9.763868898153305054e-02 3.464337885379791260e-01 -2.407991588115692139e-01 1.086690947413444519e-01 -3.585131838917732239e-02 -3.531088680028915405e-02 -1.302777379751205444e-01 -5.979574471712112427e-02 -2.795242965221405029e-01 -2.580642402172088623e-01 -1.405034661293029785e-01 -1.417877525091171265e-01 -7.150600850582122803e-02 4.422361403703689575e-02 -2.063247114419937134e-01 -1.504202932119369507e-01 1.852453500032424927e-02 -1.077636145055294037e-02 1.167811602354049683e-01
1.672799885272979736e-01 -1.258756965398788452e-01 3.668941557407379150e-02 -4.179921001195907593e-02 2.315035909414291382e-01 2.549519240856170654e-01 7.645572721958160400e-02 9.017336368560791016e-02 -8.915538340806961060e-02 1.902770251035690308e-01 -2.654967010021209717e-01 -2.124633193016052246e-01 8.428465574979782104e-02 1.783533543348312378e-01 -1.211292222142219543e-01 -1.927453279495239258e-02 6.889118999242782593e-02 2.853308618068695068e-01 2.050756514072418213e-01 -1.966966986656188965e-01 2.017961349338293076e-03 -1.757771521806716919e-01 -2.198038995265960693e-02 -3.777766823768615723e-01 1.860226988792419434e-01 -2.733732340857386589e-03 -1.471573114395141602e-01 -2.179736644029617310e-01 -6.968802958726882935e-02 1.291721016168594360e-01 -3.716709911823272705e-01 4.796910658478736877e-02
-1.136355772614479065e-01 4.304190874099731445e-01 -1.230178982950747013e-03 -5.466167628765106201e-02 1.911992132663726807e-01 3.123654425144195557e-01 -2.733304724097251892e-02 -2.169614583253860474e-01 -2.675697505474090576e-01 1.689095981419086456e-02 -2.021680176258087158e-01 -3.418377786874771118e-02 2.567664384841918945e-01 2.958023250102996826e-01 9.899952262639999390e-02 1.979768089950084686e-02 -9.346694499254226685e-02 3.399584814906120300e-02 1.888540089130401611e-01 -3.664472103118896484e-01 1.306025087833404541e-01 -5.765508115291595459e-02 -1.908347308635711670e-01 2.892417460680007935e-02 5.223002284765243530e-02 -1.971913725137710571e-01 -1.441647857427597046e-01 -1.317666172981262207e-01 -4.849063605070114136e-02 -8.218006789684295654e-02 1.138292178511619568e-01 -7.142215035855770111e-03
9.319853782653808594e-02 -9.602257050573825836e-03 -7.640090584754943848e-02 6.628523021936416626e-02 8.404105901718139648e-02 1.934121698141098022e-01 5.417715311050415039e-01 1.744924634695053101e-01 1.260212808847427368e-01 -6.149056367576122284e-03 -4.086855333298444748e-03 1.121918484568595886e-02 9.308972954750061035e-02 2.237160801887512207e-01 5.567473918199539185e-02 -9.084191918373107910e-02 1.087407618761062622e-01 8.776035159826278687e-02 3.477626740932464600e-01 7.191102951765060425e-02 -4.536172747611999512e-02 -1.879464387893676758e-01 -2.476895004510879517e-01 -1.205964107066392899e-02 -8.280337788164615631e-03 -7.430373877286911011e-02 -2.412102185189723969e-02 -4.706643223762512207e-01 -1.139803603291511536e-01 3.627220913767814636e-02 -4.605468362569808960e-03 -1.997234225273132324e-01
2.282053083181381226e-01 -3.097360022366046906e-02 3.483584895730018616e-02 1.082455888390541077e-01 2.348841726779937744e-01 2.278601378202438354e-01 -7.429715711623430252e-03 2.067772857844829559e-02 -3.953787311911582947e-02 5.281547084450721741e-02 -2.106190174818038940e-01 9.605225920677185059e-02 1.431235224008560181e-01 1.999012082815170288e-01 3.532218337059020996e-01 2.834799885749816895e-01 -2.791409194469451904e-01 -3.966450225561857224e-03 -8.491169661283493042e-03 1.649837568402290344e-02 -1.110251154750585556e-02 -3.473028242588043213e-01 -1.636691242456436157e-01 1.586425118148326874e-02 -2.387371845543384552e-02 6.304743885993957520e-02 6.058955565094947815e-02 -4.570237696170806885e-01 3.379918634891510010e-02 -1.563917696475982666e-01 1.845701634883880615e-01 -1.153641846030950546e-02
-1.431027203798294067e-01 5.508789909072220325e-04 -5.613494291901588440e-02 1.023388430476188660e-01 3.159554004669189453e-01 -4.323602095246315002e-02 1.937651783227920532e-01 -1.719290167093276978e-01 -1.373002976179122925e-01 1.289709061384201050e-01 -3.568379580974578857e-01 2.090493217110633850e-02 -2.410288155078887939e-02 2.371266931295394897e-01 1.405219584703445435e-01 8.208032697439193726e-02 -1.590322405099868774e-01 -1.120669469237327576e-01 4.186523258686065674e-01 9.840757399797439575e-02 -2.229481488466262817e-01 -3.142590820789337158e-01 -2.999875135719776154e-02 -1.189532727003097534e-01 -5.147602409124374390e-02 1.229069605469703674e-01 2.436684221029281616e-01 -4.670875892043113708e-02 -9.806228429079055786e-02 1.693596392869949341e-01 -2.050550878047943115e-01 -6.759885698556900024e-02
6.579795479774475098e-02 -1.514411568641662598e-01 -3.920072317123413086e-01 -7.917666225694119930e-04 -9.040564298629760742e-02 1.540929377079010010e-01 1.669965982437133789e-01 2.743494138121604919e-02 -3.674170672893524170e-01 2.000806108117103577e-02 -2.212393879890441895e-01 -6.626245379447937012e-02 1.189762055873870850e-01 1.005415245890617371e-01 2.116433680057525635e-01 -8.312782272696495056e-03 4.346514586359262466e-03 -5.909825116395950317e-02 -1.235396340489387512e-01 -6.684309989213943481e-02 1.431336402893066406e-01 -2.786616086959838867e-01 -1.969188004732131958e-01 1.879831776022911072e-02 -1.221229135990142822e-01 -2.282644957304000854e-01 4.472147207707166672e-03 -4.259717166423797607e-01 -1.845592558383941650e-01 8.810791186988353729e-03 9.166844934225082397e-02 2.215935289859771729e-01
-2.089363336563110352e-01 2.898859977722167969e-01 6.007745862007141113e-02 1.896655559539794922e-01 2.441237717866897583e-01 3.113567233085632324e-01 -9.667530655860900879e-02 -1.108611524105072021e-01 -2.968882620334625244e-01 8.201846480369567871e-02 -7.364475727081298828e-02 -7.784029841423034668e-02 1.795772314071655273e-01 3.881358504295349121e-01 1.204728111624717712e-01 -1.106135994195938110e-01 -1.248675733804702759e-01 7.163362205028533936e-02 1.669912189245223999e-01 -1.854992806911468506e-01 1.787841916084289551e-01 -2.137990146875381470e-01 -1.876938194036483765e-01 -1.211974546313285828e-01 7.428639382123947144e-02 -2.853668332099914551e-01 -4.778968635946512222e-03 -4.620448499917984009e-02 -1.462186127901077271e-01 -1.192872151732444763e-01 4.511528089642524719e-02 -3.447902202606201172e-02
-1.746000945568084717e-01 3.237738832831382751e-02 -9.887899458408355713e-02 2.234737575054168701e-01 1.485947668552398682e-01 2.269616574048995972e-01 2.264920175075531006e-01 1.061274036765098572e-01 3.678539767861366272e-02 -6.353058665990829468e-02 -3.101291656494140625e-01 1.599157452583312988e-01 2.935304939746856689e-01 1.965395808219909668e-01 2.160471677780151367e-01 1.144882440567016602e-01 -5.300170928239822388e-02 1.028225198388099670e-01 7.144316285848617554e-02 1.928880363702774048e-01 -2.113408148288726807e-01 -3.316639959812164307e-01 -2.219963222742080688e-01 -3.363528251647949219e-01 1.208121851086616516e-01 -1.847764700651168823e-01 2.006190642714500427e-02 -1.134281903505325317e-01 1.402879133820533752e-02 8.151857554912567139e-02 -5.633192136883735657e-02 -1.268309950828552246e-01
2.039947547018527985e-02 2.696549892425537109e-01 -4.416862428188323975e-01 1.959863603115081787e-01 3.382156416773796082e-02 -6.138369441032409668e-02 9.572877734899520874e-02 -5.811230093240737915e-02 -1.304223835468292236e-01 1.754914522171020508e-01 -2.748929262161254883e-01 -5.343557149171829224e-02 1.005671471357345581e-01 1.706608980894088745e-01 1.441273242235183716e-01 -2.031753063201904297e-01 -5.067147314548492432e-02 -2.143900282680988312e-02 7.649198919534683228e-02 -1.908302120864391327e-02 -5.554697290062904358e-02 -2.392393350601196289e-01 -3.499319255352020264e-01 -2.553417086601257324e-01 8.483584225177764893e-02 7.227722555398941040e-02 6.690359115600585938e-02 -2.742944061756134033e-01 -2.122105509042739868e-01 -1.255593895912170410e-01 1.889516562223434448e-01 -5.048124864697456360e-02
-9.384471923112869263e-02 -5.581711232662200928e-02 6.236163154244422913e-02 1.109846830368041992e-01 2.369045913219451904e-01 3.961517214775085449e-01 1.414302885532379150e-01 -1.278103590011596680e-01 -1.457514706999063492e-02 -1.313463747501373291e-01 -3.041311539709568024e-02 -2.823504209518432617e-01 5.727644637227058411e-02 1.883502006530761719e-01 1.753848791122436523e-01 -2.228772938251495361e-01 -4.155907407402992249e-02 -2.502031251788139343e-02 -4.184799641370773315e-02 -4.810990393161773682e-01 1.669739186763763428e-01 -9.184490144252777100e-02 -3.489133715629577637e-01 -6.594297289848327637e-02 -4.793877899646759033e-02 -1.153539419174194336e-01 -1.653935760259628296e-01 -1.409766823053359985e-01 9.050645679235458374e-02 1.704605668783187866e-01 -6.485341489315032959e-02 5.401489138603210449e-02
4.847377911210060120e-02 1.833406537771224976e-01 5.806418135762214661e-02 1.111002415418624878e-01 2.029638886451721191e-01 2.255564033985137939e-01 3.173203766345977783e-02 -1.317912489175796509e-01 -1.430487036705017090e-01 7.147216051816940308e-02 -2.585993409156799316e-01 -1.515956968069076538e-01 3.181951045989990234e-01 2.260635197162628174e-01 2.863065004348754883e-01 -1.833687126636505127e-01 -2.060687690973281860e-01 -1.209326311945915222e-01 8.730278164148330688e-02 -3.361294567584991455e-01 1.879242807626724243e-01 2.144950674846768379e-03 -1.412279456853866577e-01 -1.937915086746215820e-01 2.529010474681854248e-01 -2.650740444660186768e-01 -7.767179608345031738e-02 -1.888594329357147217e-01 -3.844560682773590088e-02 4.617200791835784912e-02 6.180836632847785950e-02 2.515581063926219940e-02
-1.427714526653289795e-01 -2.360538393259048462e-01 1.349596120417118073e-02 -1.030977070331573486e-01 6.233669817447662354e-02 2.796753346920013428e-01 -5.746177956461906433e-02 -4.294651001691818237e-02 -9.847086668014526367e-02 2.435038089752197266e-01 -3.098209574818611145e-02 -1.629767864942550659e-01 -2.160399109125137329e-01 -2.458021044731140137e-02 -3.950248658657073975e-02 -3.325336053967475891e-02 -2.313964068889617920e-01 -2.119722366333007812e-01 4.132882058620452881e-01 -1.479067951440811157e-01 7.701467722654342651e-02 -2.815361022949218750e-01 -5.183062702417373657e-02 -1.983024477958679199e-01 -1.119608990848064423e-02 -3.153321743011474609e-01 -1.719327121973037720e-01 -1.550311893224716187e-01 -3.790184482932090759e-02 1.196230202913284302e-01 2.719222009181976318e-01 -1.347967535257339478e-01
-3.385534882545471191e-02 -2.413732931017875671e-02 -7.459805905818939209e-02 1.016472056508064270e-01 -5.385521799325942993e-02 1.734225898981094360e-01 -5.405940860509872437e-02 5.716648697853088379e-02 -1.013348698616027832e-01 -1.699967533349990845e-01 -4.358086287975311279e-01 9.821024537086486816e-02 1.788040250539779663e-01 1.928889900445938110e-01 1.382163465023040771e-01 3.572842851281166077e-02 1.935735940933227539e-01 -1.786901652812957764e-01 2.829090654850006104e-01 -4.055410027503967285e-01 1.362087428569793701e-01 5.728734657168388367e-02 -2.252121120691299438e-01 3.927659988403320312e-02 1.487088948488235474e-01 3.835399076342582703e-02 1.125449091196060181e-01 -3.145779073238372803e-01 -3.047593683004379272e-02 -1.620736271142959595e-01 2.526934146881103516e-01 2.544023282825946808e-02
1.538221957162022591e-03 1.885813474655151367e-02 -9.326890110969543457e-02 1.638051867485046387e-01 -7.799294590950012207e-02 1.907072961330413818e-03 1.118532940745353699e-01 1.294628530740737915e-01 7.582704722881317139e-02 -4.902351647615432739e-03 -2.512573897838592529e-01 9.020909667015075684e-02 1.087406277656555176e-02 3.736486136913299561e-01 2.668294310569763184e-01 2.035128921270370483e-01 1.000978052616119385e-02 1.840110123157501221e-01 2.980578243732452393e-01 1.120294351130723953e-02 9.657715260982513428e-02 -1.889557242393493652e-01 -2.321631312370300293e-01 -4.163865745067596436e-01 -7.623905688524246216e-02 -7.448972016572952271e-02 3.158152103424072266e-02 -3.351821303367614746e-01 6.007523834705352783e-02 1.451929658651351929e-01 8.549187332391738892e-02 -2.177757769823074341e-01
1.340831369161605835e-01 2.377360314130783081e-01 -1.589189022779464722e-01 1.473861783742904663e-01 1.243350803852081299e-01 3.104914911091327667e-02 9.140934795141220093e-02 -4.923830553889274597e-02 -3.110758364200592041e-01 1.263091564178466797e-01 -1.955097019672393799e-01 -3.120780922472476959e-02 -5.103556066751480103e-02 5.105815082788467407e-02 1.103964969515800476e-01 2.597150765359401703e-02 8.201102912425994873e-02 1.805675923824310303e-01 4.009648859500885010e-01 1.485517770051956177e-01 7.667379081249237061e-02 -4.659571349620819092e-01 -1.866223663091659546e-01 1.266507208347320557e-01 6.953424960374832153e-02 1.533934026956558228e-01 1.135418862104415894e-01 -1.817923635244369507e-01 -3.241549432277679443e-01 2.226987387984991074e-03 3.029641695320606232e-03 7.680434733629226685e-02
1.122147738933563232e-01 -1.502730697393417358e-01 -1.529997736215591431e-01 5.728231742978096008e-03 2.867543399333953857e-01 -9.697470068931579590e-02 5.697971954941749573e-02 -8.498599380254745483e-02 -5.487503856420516968e-02 1.444710791110992432e-02 -3.499139249324798584e-01 1.335091739892959595e-01 -1.417185515165328979e-01 1.498027890920639038e-01 2.385641634464263916e-01 -1.268402934074401855e-01 3.381435275077819824e-01 -3.403474390506744385e-02 5.884455516934394836e-02 -1.593641787767410278e-01 -6.546691060066223145e-02 -2.308685332536697388e-01 -2.558023333549499512e-01 -7.158750295639038086e-02 -1.185529027134180069e-02 8.763197809457778931e-02 -1.393505954183638096e-03 -5.337677001953125000e-01 -6.310013681650161743e-02 6.310189515352249146e-02 -5.815409868955612183e-02 6.075927987694740295e-02
-2.128092646598815918e-01 2.335821688175201416e-01 4.881798848509788513e-02 1.175379082560539246e-01 2.336044907569885254e-01 2.526548802852630615e-01 7.793650031089782715e-02 -1.612607985734939575e-01 -2.438271790742874146e-01 -3.117193281650543213e-02 3.304599318653345108e-03 -2.530179023742675781e-01 2.070103138685226440e-01 3.532315492630004883e-01 1.639585942029953003e-01 -1.458780467510223389e-01 -4.000542219728231430e-03 -8.961775898933410645e-02 1.785220205783843994e-01 -3.237438797950744629e-01 2.189088463783264160e-01 -1.639500260353088379e-01 -1.282407343387603760e-01 -1.133127585053443909e-01 7.202523201704025269e-02 -2.495145499706268311e-01 -1.807523965835571289e-01 -2.835871092975139618e-02 -1.301560699939727783e-01 -5.061136186122894287e-02 1.384018361568450928e-01 -6.954148411750793457e-02
-1.121066659688949585e-01 2.687783837318420410e-01 7.912806421518325806e-02 4.560500383377075195e-01 1.074730753898620605e-01 2.164906412363052368e-01 1.020231172442436218e-01 5.855011940002441406e-02 8.734856545925140381e-02 -5.895402655005455017e-02 -4.551761448383331299e-01 -1.939491927623748779e-01 -4.268105700612068176e-02 9.062106907367706299e-02 4.889854043722152710e-02 -1.869006007909774780e-01 -9.262976795434951782e-02 -1.943547725677490234e-01 2.111933678388595581e-01 -1.338801998645067215e-02 -1.929898113012313843e-01 -1.821248084306716919e-01 -3.481725603342056274e-02 4.236795008182525635e-02 -2.141324803233146667e-02 -1.388894170522689819e-01 -1.591872572898864746e-01 -2.398663908243179321e-01 1.213131397962570190e-01 1.638380289077758789e-01 1.219868436455726624e-01 4.248173534870147705e-02
2.402041703462600708e-01 -1.813087612390518188e-01 2.076008822768926620e-03 -1.105740666389465332e-01 1.264007538557052612e-01 4.026782214641571045e-01 2.276846617460250854e-01 -2.524240016937255859e-01 -1.165786311030387878e-01 -7.541939266957342625e-04 -1.745512634515762329e-01 4.358891397714614868e-02 1.757988035678863525e-01 6.167171895503997803e-02 -5.831446871161460876e-02 6.264034193009138107e-03 -1.910740882158279419e-01 -5.527676641941070557e-02 3.349958956241607666e-01 -2.458961755037307739e-01 9.211929887533187866e-02 -2.703494429588317871e-01 -1.858056634664535522e-01 2.113351523876190186e-01 1.400459557771682739e-01 1.200118660926818848e-01 5.174201354384422302e-02 -9.264614433050155640e-02 -1.846286654472351074e-01 3.499190509319305420e-02 -2.318694293498992920e-01 -1.097293198108673096e-01
4.657246917486190796e-02 2.245074510574340820e-01 -2.148807793855667114e-01 4.255558922886848450e-02 9.278476983308792114e-02 -8.449043333530426025e-02 2.894894918426871300e-03 -3.536025285720825195e-01 -1.297179460525512695e-01 2.058033347129821777e-01 -2.725069820880889893e-01 4.865229502320289612e-02 1.970560550689697266e-01 -6.408590823411941528e-02 -2.203127183020114899e-02 1.308068260550498962e-02 1.940394043922424316e-01 8.483973145484924316e-02 2.741729319095611572e-01 1.293948590755462646e-01 2.047971338033676147e-01 -4.332093894481658936e-01 -1.358330845832824707e-01 -6.911455187946557999e-03 1.961771994829177856e-01 -3.035352565348148346e-02 -6.617183983325958252e-02 -1.431378275156021118e-01 -2.576843202114105225e-01 1.823352724313735962e-01 1.674233973026275635e-01 -4.922400414943695068e-02
-4.463671892881393433e-02 6.114614009857177734e-02 -4.309799522161483765e-02 2.794126868247985840e-01 3.076998889446258545e-01 2.170515805482864380e-02 3.732794523239135742e-01 -1.096045002341270447e-01 5.442769825458526611e-02 4.031889140605926514e-03 -3.701709806919097900e-01 -1.240455359220504761e-02 5.917421355843544006e-02 2.058468759059906006e-02 1.262222230434417725e-01 1.928698271512985229e-01 -7.621128577739000320e-03 -1.340770423412322998e-01 3.401161730289459229e-01 5.026565864682197571e-03 -1.970086693763732910e-01 -9.957151859998703003e-02 -1.430427879095077515e-01 -1.273566037416458130e-01 6.186626106500625610e-02 -3.044089078903198242e-01 1.185124889016151428e-01 -2.306262105703353882e-01 -1.723261475563049316e-01 8.206497877836227417e-04 1.022865809500217438e-02 -2.407268732786178589e-01
-6.292663514614105225e-02 7.555413991212844849e-02 1.583819389343261719e-01 1.282472163438796997e-01 4.756321012973785400e-02 -1.437308173626661301e-02 2.806329429149627686e-01 -4.570283740758895874e-02 -5.611951276659965515e-02 3.437318503856658936e-01 -1.581849753856658936e-01 -3.261315077543258667e-02 -1.416553743183612823e-02 2.303529828786849976e-01 -6.323752552270889282e-02 4.013618454337120056e-02 3.202960640192031860e-02 -4.042707756161689758e-02 8.955382555723190308e-02 -2.093247026205062866e-01 2.550349533557891846e-01 -3.303657472133636475e-01 -1.440712511539459229e-01 -1.386688202619552612e-01 -1.385704427957534790e-01 2.727213129401206970e-02 -2.188769429922103882e-01 -5.038378834724426270e-01 -1.781269311904907227e-01 7.876054197549819946e-02 -1.412242278456687927e-02 1.752795130014419556e-01
1.349091380834579468e-01 3.962378948926925659e-02 -9.355842322111129761e-02 -9.620948880910873413e-02 6.405923515558242798e-02 3.289038836956024170e-01 2.593881785869598389e-01 -1.132200136780738831e-01 -8.423984050750732422e-02 1.395559608936309814e-01 -1.767754703760147095e-01 -6.699486076831817627e-02 2.277811430394649506e-02 -1.137374117970466614e-01 3.673981428146362305e-01 3.512459695339202881e-01 -7.801285386085510254e-02 1.304593235254287720e-01 2.020951956510543823e-01 -3.284693360328674316e-01 -1.018589958548545837e-01 -2.501511275768280029e-01 9.853092581033706665e-02 -1.548286527395248413e-01 7.148995995521545410e-02 -1.368516087532043457e-01 1.301124095916748047e-01 -1.321790963411331177e-01 -1.329473406076431274e-01 -7.188741862773895264e-02 -2.752228975296020508e-01 -2.039710432291030884e-02
-1.012885347008705139e-01 -2.240840494632720947e-01 2.228316962718963623e-01 2.996988408267498016e-02 5.199478939175605774e-02 1.819716840982437134e-01 1.475102454423904419e-01 1.552221775054931641e-01 1.296656131744384766e-01 4.039785638451576233e-02 -2.105858922004699707e-01 -6.713266950100660324e-03 -9.026651829481124878e-02 3.267788589000701904e-01 1.986980587244033813e-01 2.272286638617515564e-02 -8.479964919388294220e-03 3.023542463779449463e-01 1.397854089736938477e-01 -1.030856147408485413e-01 7.667234539985656738e-02 -2.424380183219909668e-01 -2.402291446924209595e-01 -2.597937881946563721e-01 1.230945065617561340e-01 -2.063708156347274780e-01 1.097938865423202515e-01 -3.889554440975189209e-01 -1.872907429933547974e-01 4.139176011085510254e-02 7.700286060571670532e-02 -1.192523539066314697e-01
1.890519708395004272e-01 1.857317634858191013e-03 -3.984943628311157227e-01 9.913005679845809937e-02 -6.739247590303421021e-02 2.502188272774219513e-02 1.477140337228775024e-01 -1.754998862743377686e-01 -6.341537088155746460e-02 7.029430568218231201e-02 -1.230427548289299011e-01 -1.198976039886474609e-01 2.806163765490055084e-02 2.294451892375946045e-01 1.844517439603805542e-01 -2.149587720632553101e-01 -1.069482415914535522e-01 1.975566446781158447e-01 1.718666106462478638e-01 -6.949888914823532104e-02 -3.009096160531044006e-02 -1.730381399393081665e-01 -1.949680298566818237e-01 -4.901802539825439453e-02 -2.530571222305297852e-01 8.318169414997100830e-02 -1.365305781364440918e-01 -4.725480377674102783e-01 -2.675943374633789062e-01 4.907395690679550171e-02 9.142683818936347961e-03 1.503601223230361938e-01
-6.418657302856445312e-02 6.681590806692838669e-03 4.952150583267211914e-02 -9.242988377809524536e-02 -2.913952246308326721e-02 2.813236713409423828e-01 3.137264847755432129e-01 1.076671332120895386e-01 -1.193588599562644958e-01 8.375772088766098022e-02 -2.132647186517715454e-01 3.061533905565738678e-02 2.101064920425415039e-01 2.974205315113067627e-01 -2.133538760244846344e-02 6.458833068609237671e-02 5.961225554347038269e-02 1.256206631660461426e-01 2.853973507881164551e-01 1.291077435016632080e-01 -1.144813895225524902e-01 -1.718892008066177368e-01 -3.045681118965148926e-01 -4.698864817619323730e-01 -7.101234793663024902e-02 -9.707466512918472290e-02 1.659015566110610962e-01 -1.903566718101501465e-01 -9.833201020956039429e-02 -4.598011448979377747e-02 -1.200809553265571594e-01 -1.087656468152999878e-01
-1.870977878570556641e-01 6.635319441556930542e-02 -1.719321683049201965e-02 1.453620642423629761e-01 2.502120137214660645e-01 7.592940703034400940e-03 1.568374782800674438e-01 -1.598628759384155273e-01 -5.751643702387809753e-02 -1.115631759166717529e-01 -8.828196674585342407e-02 1.323151169344782829e-03 7.461545988917350769e-03 5.781170725822448730e-02 3.067710101604461670e-01 1.173166707158088684e-01 4.083206132054328918e-02 -3.107971847057342529e-01 8.840909600257873535e-02 -8.725236356258392334e-02 2.203133404254913330e-01 -3.369366228580474854e-01 -1.545086055994033813e-01 -1.551996767520904541e-01 -2.364051789045333862e-01 -6.257081776857376099e-02 -3.048751652240753174e-01 -3.776041865348815918e-01 -2.035357207059860229e-01 2.638481371104717255e-02 4.354877397418022156e-02 1.686941385269165039e-01
-2.640536129474639893e-01 -1.554769724607467651e-01 -2.711665928363800049e-01 5.296607688069343567e-02 1.798013448715209961e-01 -4.617242142558097839e-02 1.998659372329711914e-01 -1.321465075016021729e-01 1.526061743497848511e-01 2.134188562631607056e-01 -2.103231400251388550e-01 1.314641386270523071e-01 2.713015675544738770e-01 2.370412051677703857e-01 1.646282821893692017e-01 1.273574978113174438e-01 1.000817641615867615e-01 2.348993346095085144e-02 1.582242697477340698e-01 -5.235499888658523560e-02 1.346970498561859131e-01 -2.796314060688018799e-01 -1.850036978721618652e-01 -8.883219212293624878e-02 1.095796376466751099e-02 -1.550284773111343384e-01 9.788911789655685425e-02 -2.610848546028137207e-01 -5.970411747694015503e-02 3.232999742031097412e-01 9.278147667646408081e-02 -1.975603401660919189e-01
-2.296599894762039185e-01 -9.299770742654800415e-02 3.308523818850517273e-02 2.715301215648651123e-01 4.696034826338291168e-03 3.241705596446990967e-01 1.062132790684700012e-02 3.613710030913352966e-02 -1.029463633894920349e-01 6.983582675457000732e-02 -3.180461227893829346e-01 7.295843958854675293e-02 2.200980633497238159e-01 1.401216238737106323e-01 -6.914145499467849731e-02 -1.626153439283370972e-01 -1.618242263793945312e-01 -2.971947938203811646e-02 2.629791796207427979e-01 -4.662323892116546631e-01 -2.803896181285381317e-02 -2.703582495450973511e-02 -2.048505842685699463e-01 3.762223571538925171e-02 1.422997564077377319e-01 1.513724680989980698e-02 1.535317301750183105e-01 -1.416367590427398682e-01 -1.746037304401397705e-01 -1.062622219324111938e-01 2.308086901903152466e-01 -1.354434788227081299e-01
6.759110838174819946e-02 1.139565408229827881e-01 -8.083707839250564575e-02 2.248977124691009521e-01 1.222125142812728882e-01 3.610865771770477295e-01 5.117673873901367188e-01 -9.900563210248947144e-02 3.265910223126411438e-02 1.766426563262939453e-01 -1.262318938970565796e-01 3.278451785445213318e-02 4.933018982410430908e-02 6.636770814657211304e-02 -4.550556186586618423e-03 1.424216628074645996e-01 -1.668077260255813599e-01 1.152848708443343639e-03 3.939927220344543457e-01 -2.257652878761291504e-01 6.421291828155517578e-02 -1.842843182384967804e-02 -2.202337980270385742e-01 -5.366423726081848145e-02 5.265951156616210938e-02 -1.589944511651992798e-01 8.295855671167373657e-02 -9.812817722558975220e-02 5.770047754049301147e-02 2.454417943954467773e-01 1.040352880954742432e-01 -1.518323570489883423e-01
-2.016955763101577759e-01 2.998123168945312500e-01 1.778098568320274353e-02 5.191228538751602173e-02 1.537515819072723389e-01 2.047093957662582397e-01 1.025886908173561096e-01 -1.667143106460571289e-01 -2.749983668327331543e-01 -1.309266220778226852e-02 2.356474101543426514e-02 -1.531989276409149170e-01 2.026851475238800049e-01 4.008695483207702637e-01 2.257496491074562073e-02 9.419588744640350342e-02 -8.715377002954483032e-02 -9.337441623210906982e-02 1.786872148513793945e-01 -4.465339481830596924e-01 1.989416778087615967e-01 -1.172223538160324097e-01 -1.742810606956481934e-01 -4.390781372785568237e-02 -2.001129277050495148e-02 -8.641430735588073730e-02 -1.673067361116409302e-01 -1.363810002803802490e-01 -9.520796686410903931e-02 -1.191553846001625061e-01 1.399440765380859375e-01 -1.449584662914276123e-01
-4.100154712796211243e-02 -6.265942007303237915e-02 -4.530270025134086609e-02 1.610014587640762329e-01 1.765504777431488037e-01 -1.709575951099395752e-01 3.737333789467811584e-02 -2.101412862539291382e-01 -1.072371844202280045e-02 -2.679372206330299377e-02 -1.812862753868103027e-01 -8.321840316057205200e-03 -1.652381569147109985e-01 1.335289031267166138e-01 1.699173897504806519e-01 3.153789555653929710e-03 -1.012613177299499512e-01 -3.326786160469055176e-01 2.229028642177581787e-01 -1.155478656291961670e-01 2.316355258226394653e-01 -2.870455980300903320e-01 -2.462053447961807251e-01 -2.805249691009521484e-01 -3.502953946590423584e-01 -2.266850471496582031e-01 -1.029704585671424866e-01 -2.832209169864654541e-01 -9.069650620222091675e-02 -9.721139073371887207e-02 6.919954717159271240e-02 7.734215259552001953e-02
2.687921375036239624e-02 1.678348183631896973e-01 -1.186247467994689941e-01 2.508662343025207520e-01 4.216448217630386353e-02 -1.209600269794464111e-02 1.627137213945388794e-01 -4.697415977716445923e-02 1.079740226268768311e-01 1.752981841564178467e-01 -1.745098978281021118e-01 1.320491731166839600e-01 -6.600446999073028564e-02 2.167996019124984741e-01 2.265154272317886353e-01 5.201185122132301331e-02 5.295195057988166809e-02 -4.049642980098724365e-01 2.247933447360992432e-01 -4.914800822734832764e-02 -1.764965355396270752e-01 -3.573472797870635986e-01 -3.057910799980163574e-01 1.689995378255844116e-01 -1.442735083401203156e-02 -3.200342506170272827e-02 1.136797945946455002e-02 -3.175311684608459473e-01 -1.714150160551071167e-01 -1.307123899459838867e-02 -1.391771137714385986e-01 -1.267620772123336792e-01
2.351550608873367310e-01 -9.016157686710357666e-02 2.887218818068504333e-02 7.905302569270133972e-03 3.017383813858032227e-01 3.107691705226898193e-01 1.513607352972030640e-01 -2.600134722888469696e-02 -7.577579468488693237e-02 1.958302557468414307e-01 -2.087148129940032959e-01 -2.670723712071776390e-03 -7.713402807712554932e-02 -1.209146901965141296e-02 1.541008055210113525e-01 1.301864534616470337e-01 -2.585882246494293213e-01 4.826745390892028809e-02 1.732644587755203247e-01 -1.567846834659576416e-01 -2.256008535623550415e-01 -1.649013906717300415e-01 -3.001427054405212402e-01 2.062444090843200684e-01 -5.421071499586105347e-02 -1.412904858589172363e-01 2.678922414779663086e-01 -3.953275978565216064e-01 4.707000404596328735e-02 4.696159157902002335e-03 -3.904889896512031555e-02 -2.812124416232109070e-02
-1.328362673521041870e-01 -8.951473236083984375e-02 -1.460963040590286255e-01 7.081340253353118896e-02 -4.696424305438995361e-02 5.801270529627799988e-02 1.645290255546569824e-01 1.127923652529716492e-01 3.540654852986335754e-02 -7.163006812334060669e-02 -2.771692276000976562e-01 -7.214596122503280640e-02 -3.163867816329002380e-02 3.811026811599731445e-01 4.054430723190307617e-01 1.517830938100814819e-01 7.015161216259002686e-03 2.011779099702835083e-01 2.334304451942443848e-01 1.483980286866426468e-02 1.136126816272735596e-01 -3.358409181237220764e-02 -2.120928764343261719e-01 -2.371826320886611938e-01 -4.930485785007476807e-02 -2.982897162437438965e-01 -6.269032508134841919e-02 -3.666501343250274658e-01 3.608355671167373657e-02 1.326449811458587646e-01 7.126199454069137573e-02 -1.276466995477676392e-01
3.174787759780883789e-02 -1.658287644386291504e-01 -7.877076417207717896e-02 -4.576025065034627914e-03 1.490577459335327148e-01 1.227299273014068604e-01 -7.578160148113965988e-03 -7.714103162288665771e-02 1.540466994047164917e-01 -1.852081343531608582e-02 -1.545746177434921265e-01 9.284912049770355225e-02 -3.022061288356781006e-02 2.484496384859085083e-01 2.534900605678558350e-01 -1.131866313517093658e-02 3.121213428676128387e-02 1.785515695810317993e-01 6.973245739936828613e-02 1.375432610511779785e-01 2.297208905220031738e-01 -3.246005773544311523e-01 -4.708569645881652832e-01 -2.188768982887268066e-01 -3.666572645306587219e-02 -8.186798542737960815e-02 -7.703771442174911499e-02 -3.466817438602447510e-01 -1.836955249309539795e-01 -7.219732552766799927e-02 9.627913683652877808e-02 -2.675492465496063232e-01
-1.007532328367233276e-01 7.176406681537628174e-02 -3.999818861484527588e-01 -9.086434729397296906e-03 4.866174980998039246e-02 7.934223860502243042e-03 9.432927519083023071e-02 -1.314972043037414551e-01 -1.996089890599250793e-02 -8.503800630569458008e-02 -2.345408648252487183e-01 -4.469643160700798035e-02 2.607391774654388428e-01 3.730528652667999268e-01 2.838902473449707031e-01 -2.659765481948852539e-01 6.688264757394790649e-02 -2.103271782398223877e-01 1.857272833585739136e-01 -8.075463026762008667e-02 -1.390039175748825073e-02 -2.321211844682693481e-01 -1.393389105796813965e-01 -1.626901328563690186e-01 -1.109090149402618408e-01 2.616283893585205078e-01 1.116405948996543884e-01 -1.682976782321929932e-01 -1.460756734013557434e-02 1.751929670572280884e-01 1.230432316660881042e-01 -1.249611303210258484e-01
8.233784697949886322e-03 1.200945079326629639e-01 -7.451855391263961792e-02 2.985756099224090576e-01 1.174656674265861511e-01 2.119730859994888306e-01 7.913160324096679688e-02 -1.548924148082733154e-01 -3.162606656551361084e-01 8.946910500526428223e-02 -1.231951639056205750e-01 -2.351075708866119385e-01 9.514003992080688477e-02 2.680036723613739014e-01 3.026267290115356445e-01 -1.989247500896453857e-01 7.444246113300323486e-02 -1.366263180971145630e-01 1.284418702125549316e-01 -3.042871952056884766e-01 1.697926074266433716e-01 1.171617433428764343e-01 -2.842026650905609131e-01 -1.646000295877456665e-01 6.553325802087783813e-02 -2.656829953193664551e-01 -1.129320710897445679e-01 -1.314892321825027466e-01 9.836019575595855713e-02 7.326810806989669800e-02 -6.667200475931167603e-02 -5.643220245838165283e-02
-6.165494397282600403e-02 2.977430522441864014e-01 9.723553806543350220e-02 1.631902307271957397e-01 1.798526197671890259e-01 2.925326228141784668e-01 -1.537376549094915390e-02 -8.311711251735687256e-02 -2.780249118804931641e-01 8.645924180746078491e-02 -1.855567544698715210e-01 -1.511227041482925415e-01 2.542832195758819580e-01 2.585919499397277832e-01 3.558648005127906799e-02 -1.167815327644348145e-01 -1.507818512618541718e-02 -2.356030642986297607e-01 2.438087910413742065e-01 -3.213772177696228027e-01 2.460057288408279419e-01 -8.098342269659042358e-02 -2.642543017864227295e-01 -1.876190602779388428e-01 -2.548578754067420959e-02 -1.676209568977355957e-01 -1.199076250195503235e-01 -8.715780079364776611e-02 3.701473772525787354e-02 -6.504403799772262573e-02 1.011256426572799683e-01 2.828409895300865173e-02
-1.944500356912612915e-01 2.929488420486450195e-01 8.718004822731018066e-02 9.186287224292755127e-02 2.414012104272842407e-01 2.002026140689849854e-01 2.440239116549491882e-02 -1.473648101091384888e-01 -2.706129848957061768e-01 -3.585761785507202148e-02 1.476528029888868332e-02 -2.336803078651428223e-01 2.464647144079208374e-01 2.570414543151855469e-01 7.168015837669372559e-02 -9.696717560291290283e-02 -1.210338249802589417e-01 2.354766428470611572e-02 1.559615284204483032e-01 -3.720333874225616455e-01 2.038858681917190552e-01 -2.607737183570861816e-01 -2.098130583763122559e-01 -4.035386815667152405e-02 -2.626053243875503540e-02 -1.399524360895156860e-01 -1.103945747017860413e-01 -2.161118537187576294e-01 -1.120498180389404297e-01 -1.734289377927780151e-01 1.166087314486503601e-01 -2.023019082844257355e-02
1.205050423741340637e-01 -4.405289143323898315e-02 -4.283851385116577148e-02 2.126047201454639435e-02 2.633820176124572754e-01 7.583647966384887695e-02 2.650063335895538330e-01 -9.810960292816162109e-02 -7.258711010217666626e-02 3.401561677455902100e-01 -2.802949547767639160e-01 -3.409564197063446045e-01 1.849135905504226685e-01 1.956383585929870605e-01 2.227585911750793457e-01 9.243649430572986603e-03 2.589454948902130127e-01 -8.104170858860015869e-02 4.817688465118408203e-02 -3.505719304084777832e-01 -7.718815654516220093e-02 -1.892714202404022217e-01 1.181086059659719467e-02 -1.405788064002990723e-01 2.711021574214100838e-03 -6.183937937021255493e-02 3.797068726271390915e-03 -1.225894317030906677e-01 -4.066800698637962341e-02 -5.999355763196945190e-02 -1.955902278423309326e-01 -2.557366788387298584e-01
1.362366974353790283e-01 -1.369856949895620346e-02 2.053771913051605225e-02 1.116953417658805847e-01 1.101584285497665405e-01 -5.919085070490837097e-02 3.117488883435726166e-02 -2.255138754844665527e-02 -1.733401976525783539e-02 2.756851613521575928e-01 -2.606126368045806885e-01 2.118420787155628204e-02 6.624092161655426025e-02 3.079197704792022705e-01 4.192486405372619629e-02 -1.659636013209819794e-02 -6.793801486492156982e-02 -1.186305424198508263e-03 1.051913201808929443e-01 -1.442290842533111572e-01 1.721812039613723755e-01 -4.439513385295867920e-01 -1.230796128511428833e-01 3.303045174106955528e-03 -6.724389642477035522e-02 7.288489490747451782e-02 -2.859662175178527832e-01 -4.399333596229553223e-01 -2.996881902217864990e-01 -5.915357917547225952e-02 1.770772635936737061e-01 1.308656334877014160e-01
-1.002155169844627380e-01 2.038663476705551147e-01 -4.906619340181350708e-02 -1.935899108648300171e-01 2.466446757316589355e-01 2.646786570549011230e-01 -3.206514567136764526e-02 1.483674068003892899e-02 -2.020917087793350220e-01 1.635854318737983704e-02 -3.106330633163452148e-01 -1.494799852371215820e-01 -1.513860821723937988e-01 1.042380854487419128e-01 6.960607715882360935e-04 -6.777897477149963379e-02 7.154951989650726318e-02 1.579817011952400208e-02 2.978388071060180664e-01 -3.846860229969024658e-01 1.684721559286117554e-02 -1.396270375698804855e-02 -3.889971673488616943e-01 -3.608766943216323853e-02 -2.067322731018066406e-01 -2.522820830345153809e-01 -1.226961165666580200e-01 -3.556743264198303223e-02 -3.557352721691131592e-02 -1.584599465131759644e-01 1.617090106010437012e-01 -8.753175288438796997e-02
4.608884826302528381e-02 1.099849045276641846e-01 -1.229396183043718338e-02 2.291750721633434296e-02 1.047136262059211731e-01 -3.265666589140892029e-02 3.093307837843894958e-02 -1.412976980209350586e-01 8.349980227649211884e-03 -1.069518253207206726e-01 -6.121458858251571655e-02 -2.398637682199478149e-02 -1.691413670778274536e-02 1.094014495611190796e-01 1.818767488002777100e-01 2.121844291687011719e-01 -7.148170471191406250e-02 -1.615076512098312378e-01 2.689058184623718262e-01 -2.058146893978118896e-01 1.582582890987396240e-01 -4.463565349578857422e-01 -1.148059219121932983e-01 -1.457801014184951782e-01 -2.440696954727172852e-01 -1.561113446950912476e-01 -1.551680266857147217e-01 -2.835148572921752930e-01 -3.779413998126983643e-01 4.279341176152229309e-02 1.433176174759864807e-02 3.288021683692932129e-01
-1.749294251203536987e-01 1.348021328449249268e-01 8.500646799802780151e-02 1.193079282529652119e-03 2.269711494445800781e-01 3.457066714763641357e-01 2.140864729881286621e-01 -1.039347201585769653e-01 6.641231477260589600e-02 -1.155155450105667114e-01 -2.302213013172149658e-02 -9.820521622896194458e-02 1.889141499996185303e-01 3.390872105956077576e-02 3.849058598279953003e-02 1.690913550555706024e-02 2.037802189588546753e-01 -1.901736408472061157e-01 4.424757659435272217e-01 -1.505316793918609619e-01 -7.547160238027572632e-02 -3.795801997184753418e-01 -5.723557248711585999e-02 -2.351772785186767578e-01 -2.472529001533985138e-02 3.049796074628829956e-02 9.357220679521560669e-02 -1.697468906641006470e-01 2.007741183042526245e-01 -4.681837186217308044e-02 -9.445868432521820068e-02 -2.340241670608520508e-01
-2.584463357925415039e-01 -9.599590674042701721e-03 -4.174369871616363525e-01 1.844473481178283691e-01 -5.680818110704421997e-02 6.488547474145889282e-02 2.191619724035263062e-01 1.363617181777954102e-01 -1.346422433853149414e-01 9.865786135196685791e-02 -5.477359518408775330e-02 1.231296062469482422e-01 1.799599379301071167e-01 2.376379817724227905e-01 2.063337527215480804e-02 -7.127573341131210327e-02 -9.016992896795272827e-02 1.025029495358467102e-01 1.668944209814071655e-01 -9.521407634019851685e-02 2.843876369297504425e-02 -3.514982759952545166e-01 -3.207180500030517578e-01 -1.397979706525802612e-01 -2.237694263458251953e-01 9.554760903120040894e-02 1.319744973443448544e-03 -2.613022625446319580e-01 -2.250735415145754814e-03 1.749357767403125763e-02 1.188044473528862000e-01 -2.572163045406341553e-01
-1.244195327162742615e-01 -9.753455221652984619e-02 -1.027534753084182739e-01 3.039631843566894531e-01 1.593396067619323730e-01 1.849036812782287598e-01 -2.048067050054669380e-03 1.121323108673095703e-01 1.173039376735687256e-01 8.863720297813415527e-02 -1.329662203788757324e-01 -5.511466041207313538e-02 4.629653692245483398e-02 3.316649198532104492e-01 3.552283942699432373e-01 1.055712401866912842e-01 -6.158287078142166138e-02 3.271169364452362061e-01 2.670860588550567627e-01 7.394967228174209595e-02 -2.108952403068542480e-02 -1.462744474411010742e-01 -2.483661770820617676e-01 -1.768712997436523438e-01 7.895211689174175262e-03 -1.854614019393920898e-01 -4.896765947341918945e-02 -3.109638690948486328e-01 -1.094259023666381836e-01 6.281220167875289917e-02 -5.582340061664581299e-02 -2.304010093212127686e-01
4.868090525269508362e-02 1.841920465230941772e-01 -1.151699647307395935e-01 2.142574936151504517e-01 8.440039306879043579e-02 1.195129901170730591e-01 2.800907492637634277e-01 -1.631218343973159790e-01 1.758159548044204712e-01 1.735984981060028076e-01 -1.929000392556190491e-02 -1.217590048909187317e-01 -1.795488595962524414e-02 3.219221234321594238e-01 2.159019000828266144e-02 1.036515310406684875e-01 -1.897404193878173828e-01 -3.083582520484924316e-01 1.257714331150054932e-01 -8.034121990203857422e-02 -1.632414907217025757e-01 -3.436965346336364746e-01 -2.126153372228145599e-02 -4.987181723117828369e-02 -1.070042029023170471e-01 -2.191957831382751465e-01 -9.846325218677520752e-02 -4.062814116477966309e-01 -2.737519890069961548e-02 -1.380009502172470093e-01 -5.079469457268714905e-02 -1.701526641845703125e-01
9.257362037897109985e-02 -4.490520060062408447e-02 1.659526675939559937e-01 1.959069669246673584e-01 -4.653600603342056274e-02 2.643373012542724609e-01 -3.416576609015464783e-02 -2.747205495834350586e-01 -4.134252965450286865e-01 -8.477472513914108276e-02 -1.633418351411819458e-01 -7.419652491807937622e-02 1.049515977501869202e-01 1.935010999441146851e-01 2.323781549930572510e-01 4.557403922080993652e-02 6.113657355308532715e-02 5.557293817400932312e-02 1.583106070756912231e-01 -1.691922359168529510e-02 -2.080122232437133789e-01 -2.562947273254394531e-01 2.420616000890731812e-01 5.295144021511077881e-02 -8.879274874925613403e-02 1.051708981394767761e-01 -2.377387434244155884e-01 -2.977449893951416016e-01 -1.163082867860794067e-01 2.143063545227050781e-01 2.654594369232654572e-02 -1.821638494729995728e-01
-4.836789146065711975e-02 -2.623310126364231110e-02 -2.840252220630645752e-01 6.657709926366806030e-02 1.631039083003997803e-01 2.281692624092102051e-01 2.160344645380973816e-02 1.087623685598373413e-01 -2.642502188682556152e-01 -8.939100801944732666e-02 -6.813520938158035278e-02 -3.582299500703811646e-02 2.381602376699447632e-01 2.825468033552169800e-02 -1.810470595955848694e-02 1.790908277034759521e-01 -2.292865216732025146e-01 -2.694724500179290771e-02 5.655961632728576660e-01 -1.488889902830123901e-01 -2.434393018484115601e-01 -2.106574028730392456e-01 -1.930873543024063110e-01 -1.118620634078979492e-01 -1.315597146749496460e-01 -9.208491444587707520e-02 -1.170617714524269104e-01 9.782856702804565430e-02 -1.199130043387413025e-01 7.134141772985458374e-02 3.166421502828598022e-02 -1.700343638658523560e-01
-1.349407732486724854e-01 1.282680332660675049e-01 -1.434725672006607056e-01 8.412979543209075928e-02 9.497495740652084351e-02 2.124589383602142334e-01 1.659361124038696289e-01 -3.584794700145721436e-02 -1.853957474231719971e-01 1.628523468971252441e-01 -3.483803570270538330e-01 3.859151303768157959e-01 -1.946592926979064941e-01 2.441679984331130981e-01 5.624064709991216660e-03 6.915182620286941528e-02 7.936180569231510162e-03 -1.498977839946746826e-01 2.484774440526962280e-01 -2.567470073699951172e-01 -1.583807468414306641e-01 -3.230299428105354309e-02 -4.274101927876472473e-02 -8.436538279056549072e-02 1.327058374881744385e-01 -1.758561879396438599e-01 2.055422067642211914e-01 -2.084724009037017822e-01 1.360960900783538818e-01 2.202521860599517822e-01 1.480338424444198608e-01 -1.128043904900550842e-01
5.054591223597526550e-02 1.137754321098327637e-01 1.378065068274736404e-02 2.574818134307861328e-01 -6.358326412737369537e-03 -6.585475802421569824e-02 1.186071708798408508e-02 -1.628413498401641846e-01 5.021424219012260437e-02 -5.091143399477005005e-02 -1.813702732324600220e-01 -3.952028602361679077e-02 -3.833025321364402771e-02 3.981106281280517578e-01 1.595506221055984497e-01 1.411731094121932983e-01 1.581428013741970062e-02 -7.734925299882888794e-02 9.764526039361953735e-02 -1.511497497558593750e-01 2.114294469356536865e-01 -3.519864380359649658e-01 -1.197645738720893860e-01 -2.395329773426055908e-01 -2.122285366058349609e-01 -2.310925535857677460e-02 -1.301814466714859009e-01 -4.300866723060607910e-01 -2.732523977756500244e-01 -3.975591436028480530e-02 1.354164630174636841e-02 1.979964375495910645e-01
4.169803112745285034e-02 1.562485843896865845e-01 -2.971491515636444092e-01 1.686364114284515381e-01 -2.519967034459114075e-02 -1.281011849641799927e-01 1.138513907790184021e-01 -5.415458232164382935e-02 -1.427155584096908569e-01 1.200059354305267334e-01 -1.291083097457885742e-01 -1.955726742744445801e-01 1.734995692968368530e-01 2.046752423048019409e-01 2.187854349613189697e-01 -3.663772940635681152e-01 7.534458488225936890e-02 -1.655576378107070923e-01 1.307106912136077881e-01 -1.612327992916107178e-01 -3.574908524751663208e-02 -2.579554617404937744e-01 -1.939838379621505737e-01 -1.822781711816787720e-01 -4.066928476095199585e-02 -1.101569384336471558e-01 8.041303604841232300e-02 -2.676814198493957520e-01 -3.544976115226745605e-01 1.497024390846490860e-02 2.132284790277481079e-01 -4.778248444199562073e-02
6.457807123661041260e-02 6.776973605155944824e-02 -1.022778823971748352e-01 1.869345903396606445e-01 4.288877546787261963e-02 -7.861033827066421509e-02 2.262757718563079834e-01 -1.342350989580154419e-01 -4.641801491379737854e-02 1.232725381851196289e-01 -9.189204871654510498e-02 1.231417432427406311e-01 -1.262442320585250854e-01 2.037583440542221069e-01 1.095436513423919678e-01 5.435363948345184326e-02 -5.926446989178657532e-02 -1.670890152454376221e-01 1.711818128824234009e-01 -2.133229225873947144e-01 1.382884234189987183e-01 -4.096470773220062256e-01 -1.071815267205238342e-01 -7.899462431669235229e-02 -2.729244530200958252e-01 -1.009511798620223999e-01 -1.215797513723373413e-01 -5.337947607040405273e-01 -2.234451472759246826e-01 -6.563195027410984039e-03 5.772614106535911560e-02 8.136998116970062256e-02
-2.369332164525985718e-01 3.284254074096679688e-01 1.651479862630367279e-02 2.759750485420227051e-01 1.677922904491424561e-01 3.225739300251007080e-01 -2.736264839768409729e-02 8.774195611476898193e-02 -2.414820156991481781e-02 6.008439883589744568e-02 -2.876420617103576660e-01 -2.473822534084320068e-01 -1.728941202163696289e-01 9.012716263532638550e-02 1.477807015180587769e-01 -1.529464721679687500e-01 -2.870948985219001770e-02 -7.278232276439666748e-02 3.290625214576721191e-01 -1.493927687406539917e-01 -2.787995338439941406e-01 -1.321001946926116943e-01 1.565895974636077881e-02 -2.365819551050662994e-02 8.087538927793502808e-02 -1.840617209672927856e-01 3.308467939496040344e-02 -2.076838612556457520e-01 -3.327104821801185608e-02 2.332007288932800293e-01 -7.678625732660293579e-02 9.377555549144744873e-02
2.460384555160999298e-02 1.009383820928633213e-03 4.244401305913925171e-02 1.351348310708999634e-02 1.171829774975776672e-01 9.127891063690185547e-02 2.947495579719543457e-01 -7.370853424072265625e-02 -9.960016608238220215e-02 -9.115949273109436035e-02 2.621105872094631195e-02 -1.276826113462448120e-01 2.171750664710998535e-01 6.395755708217620850e-02 1.558357775211334229e-01 -6.800519675016403198e-02 1.107012480497360229e-01 -1.277534216642379761e-01 4.662840068340301514e-01 -7.437238842248916626e-02 -7.731508463621139526e-03 -3.927271664142608643e-01 -1.020803824067115784e-01 -1.508852988481521606e-01 1.260132491588592529e-01 -1.203038617968559265e-01 1.060964167118072510e-01 -1.652144044637680054e-01 3.227054774761199951e-01 2.271226420998573303e-02 -1.228943765163421631e-01 -3.741380572319030762e-01
2.539286948740482330e-02 -1.782018318772315979e-02 7.557026296854019165e-02 3.083601593971252441e-01 1.974089890718460083e-01 1.848789006471633911e-01 -3.246622532606124878e-02 -2.096308618783950806e-01 -3.646093606948852539e-01 -8.841259777545928955e-02 -1.564746797084808350e-01 -2.032027244567871094e-01 3.014798760414123535e-01 7.231184095144271851e-02 2.135259062051773071e-01 -2.474206238985061646e-01 -1.910665445029735565e-02 -2.127687484025955200e-01 1.059455424547195435e-01 -3.456157147884368896e-01 1.753787398338317871e-01 -1.311966776847839355e-01 -1.435776352882385254e-01 -1.674842536449432373e-01 -3.091724030673503876e-02 -2.288090139627456665e-01 -1.505986452102661133e-01 -5.893144011497497559e-02 -4.584779590368270874e-02 7.881317287683486938e-02 4.254397377371788025e-02 -8.998561650514602661e-02
1.620394438505172729e-01 -9.914818219840526581e-03 6.326122581958770752e-02 6.262899376451969147e-03 4.012231528759002686e-02 1.419632136821746826e-01 1.715485006570816040e-01 -3.095361292362213135e-01 -3.471020162105560303e-01 2.041216790676116943e-01 1.289856284856796265e-01 3.254509717226028442e-02 3.071215748786926270e-02 6.235754862427711487e-02 3.215754032135009766e-01 -3.210800886154174805e-01 -7.479011267423629761e-02 3.327487409114837646e-01 1.249373704195022583e-02 -1.947756558656692505e-01 -5.058066919445991516e-02 -4.237014651298522949e-01 -9.464859962463378906e-02 -2.390234172344207764e-01 3.022580873221158981e-03 -4.800626635551452637e-02 -2.230637334287166595e-02 -1.159116700291633606e-01 9.680401533842086792e-02 6.085357628762722015e-03 9.503574110567569733e-03 5.564179271459579468e-02
-8.905761688947677612e-02 -2.102477289736270905e-02 -7.831594347953796387e-02 1.578271389007568359e-01 1.014377325773239136e-01 2.310282364487648010e-02 2.993327975273132324e-01 -1.586125344038009644e-01 8.148991316556930542e-02 8.210042119026184082e-02 -3.003674149513244629e-01 1.237654462456703186e-01 -1.012786701321601868e-01 2.421460114419460297e-02 -1.393509283661842346e-02 1.177875027060508728e-01 2.375530311837792397e-03 2.171535044908523560e-03 3.946399688720703125e-01 8.114361763000488281e-02 -2.363394647836685181e-01 -2.213009297847747803e-01 -6.623531132936477661e-02 -6.996420025825500488e-02 1.409541815519332886e-01 -1.551997214555740356e-01 -1.489759981632232666e-02 -5.793687105178833008e-01 -9.978998452425003052e-02 -5.949056521058082581e-02 1.445223391056060791e-01 2.223474904894828796e-02
-6.173755601048469543e-02 -9.210711345076560974e-03 3.086981177330017090e-02 4.668265953660011292e-02 6.038117688149213791e-03 1.518657207489013672e-01 2.610253393650054932e-01 5.676383897662162781e-02 -1.247780676931142807e-02 -1.776667870581150055e-02 -2.165216952562332153e-01 -1.457613557577133179e-01 9.284006059169769287e-02 1.872667521238327026e-01 3.818481042981147766e-02 1.764099448919296265e-01 -2.368697077035903931e-01 -2.265581339597702026e-01 5.869370698928833008e-01 -1.358216404914855957e-01 -2.182590812444686890e-01 -1.558678746223449707e-01 -2.777896635234355927e-02 -1.379123181104660034e-01 3.945232555270195007e-02 -7.715415209531784058e-02 7.783046364784240723e-02 -1.649360060691833496e-01 7.009346038103103638e-02 2.670165300369262695e-01 -1.389957219362258911e-01 -2.350448220968246460e-01
-2.281742095947265625e-01 -4.436811897903680801e-03 -1.324211806058883667e-01 5.910413712263107300e-02 4.843719303607940674e-02 -1.846384406089782715e-01 3.472615778446197510e-01 1.407431662082672119e-01 -4.189645648002624512e-01 7.890983670949935913e-02 -1.999225467443466187e-01 -4.617949947714805603e-03 -1.801460981369018555e-01 -9.343107044696807861e-02 3.195840418338775635e-01 -8.012543618679046631e-02 -2.422170946374535561e-03 -2.321616709232330322e-01 2.590958476066589355e-01 -1.541512459516525269e-01 2.032595872879028320e-02 -2.146212160587310791e-01 -1.532901227474212646e-01 -3.857184946537017822e-02 -4.207356274127960205e-02 -2.078233286738395691e-03 -2.282352000474929810e-01 -2.168186753988265991e-01 -8.283565193414688110e-02 7.702762633562088013e-02 2.048809081315994263e-01 -8.161129802465438843e-02
-1.572637818753719330e-02 1.401739567518234253e-01 -7.772771269083023071e-02 1.866689175367355347e-01 1.999778300523757935e-01 1.960635185241699219e-01 1.300803571939468384e-01 -1.149635016918182373e-01 -1.920619457960128784e-01 6.590334232896566391e-03 -2.211591750383377075e-01 -3.939800858497619629e-01 1.748862862586975098e-01 1.390792280435562134e-01 7.237274944782257080e-02 -1.890106797218322754e-01 -1.525927782058715820e-01 -4.310553520917892456e-02 1.480832789093255997e-02 -3.415003716945648193e-01 2.444416433572769165e-01 2.410515211522579193e-02 -3.224388659000396729e-01 -1.172173321247100830e-01 2.545973099768161774e-02 -1.034249290823936462e-01 -2.564769387245178223e-01 -2.115382552146911621e-01 2.094999887049198151e-02 1.935630589723587036e-01 -9.562616050243377686e-02 -9.872094541788101196e-02
-3.291415050625801086e-02 -1.807202994823455811e-01 -6.502027809619903564e-02 9.523339569568634033e-02 7.816524058580398560e-02 -1.648737862706184387e-02 -3.035503253340721130e-02 1.347342133522033691e-02 1.151106208562850952e-01 -1.209263652563095093e-01 -1.664260774850845337e-01 1.938918046653270721e-02 8.490638574585318565e-04 2.538233101367950439e-01 4.112529456615447998e-01 -3.767094388604164124e-02 -3.182335197925567627e-02 2.993167042732238770e-01 3.142451345920562744e-01 7.162464410066604614e-02 7.812798023223876953e-02 -2.818043529987335205e-01 -1.944210231304168701e-01 -1.753861010074615479e-01 6.386788934469223022e-02 -2.329846024513244629e-01 1.356132514774799347e-02 -3.074404299259185791e-01 -1.068471446633338928e-01 2.541022598743438721e-01 -3.365715593099594116e-02 -2.753376066684722900e-01
3.545747995376586914e-01 -1.458905637264251709e-01 -2.525576353073120117e-01 -1.851483434438705444e-01 -2.052884176373481750e-02 1.252147406339645386e-01 -1.588820815086364746e-01 -2.505195140838623047e-01 -1.829388290643692017e-01 6.961952149868011475e-02 -1.698834747076034546e-01 -2.629205211997032166e-02 5.997980386018753052e-02 8.261845260858535767e-02 1.004040092229843140e-01 -1.045507490634918213e-01 -6.753280758857727051e-02 2.354457080364227295e-01 2.508911490440368652e-01 -7.149972766637802124e-02 2.568561350926756859e-03 -5.091425776481628418e-01 5.459044128656387329e-02 -2.379807382822036743e-01 6.288600713014602661e-02 -9.079716354608535767e-02 -1.498626321554183960e-01 7.549699395895004272e-02 -1.212188694626092911e-02 9.747572988271713257e-02 -2.336992025375366211e-01 -6.395651143975555897e-04
-2.551813423633575439e-01 -1.924390941858291626e-01 -2.398990690708160400e-01 7.003692537546157837e-02 1.677410006523132324e-01 8.547163754701614380e-02 1.252614706754684448e-01 1.867724955081939697e-01 -9.753727912902832031e-02 -4.998742789030075073e-02 -9.599731862545013428e-02 1.717497594654560089e-02 1.391488909721374512e-01 2.179022282361984253e-01 7.807223126292228699e-03 -6.083107739686965942e-02 -9.613882005214691162e-02 -1.003028601408004761e-01 3.266345560550689697e-01 -8.863245695829391479e-02 -4.989993758499622345e-03 -5.041219592094421387e-01 -1.687502562999725342e-01 -1.246683448553085327e-01 -1.897089183330535889e-03 1.952411085367202759e-01 1.260186284780502319e-01 -1.870521456003189087e-01 -1.446497291326522827e-01 -1.660498604178428650e-02 3.378641009330749512e-01 -2.954818680882453918e-02
1.708254516124725342e-01 -1.227260977029800415e-01 -2.314243763685226440e-01 -7.735969126224517822e-02 1.006251797080039978e-01 8.363840728998184204e-02 2.540969550609588623e-01 -3.456605076789855957e-01 3.428724408149719238e-02 3.530838191509246826e-01 -1.206328533589839935e-02 6.816616654396057129e-02 1.657398343086242676e-01 2.360670268535614014e-01 2.678357958793640137e-01 1.184717342257499695e-01 -2.657390572130680084e-02 -9.481078013777732849e-03 4.012975096702575684e-02 2.160630933940410614e-02 -2.911626100540161133e-01 -2.060485035181045532e-01 -6.773693114519119263e-02 -8.463609963655471802e-02 7.645375281572341919e-02 -1.837060153484344482e-01 -9.590388089418411255e-02 -3.808999061584472656e-01 -1.037381961941719055e-01 1.780803948640823364e-01 6.526745855808258057e-02 1.139183044433593750e-01
-9.969632327556610107e-02 -1.706984192132949829e-01 -1.735643148422241211e-01 1.643404513597488403e-01 7.990512251853942871e-02 -1.483623124659061432e-02 3.976947665214538574e-01 1.732637584209442139e-01 -1.358931362628936768e-01 3.174081072211265564e-02 -6.102044880390167236e-02 1.061998382210731506e-01 3.810162097215652466e-02 7.211488485336303711e-02 -7.278076559305191040e-02 -1.832211464643478394e-01 8.948060870170593262e-02 2.076456844806671143e-01 2.724064290523529053e-01 -4.609682038426399231e-02 1.324781328439712524e-01 -2.483100742101669312e-01 -1.005756929516792297e-01 -2.573748230934143066e-01 6.387764122337102890e-03 -2.164238989353179932e-01 7.850210368633270264e-02 -4.503199458122253418e-01 -1.497248113155364990e-01 9.418158233165740967e-02 2.192921638488769531e-01 -1.038341000676155090e-01
4.145631194114685059e-02 6.337196379899978638e-02 -2.530061756260693073e-04 -4.645411670207977295e-02 -2.922338200733065605e-03 2.650409340858459473e-01 1.945060640573501587e-01 1.367526203393936157e-01 -4.297447949647903442e-02 2.975028753280639648e-01 -1.338331997394561768e-01 -1.261877864599227905e-01 2.681484818458557129e-01 1.022808998823165894e-01 -4.021308571100234985e-02 8.565299212932586670e-02 1.255302783101797104e-02 -1.955335587263107300e-01 4.740457534790039062e-01 -2.567575871944427490e-01 -1.576875746250152588e-01 -1.956440508365631104e-01 -8.868482708930969238e-02 -8.752425760030746460e-02 1.311874687671661377e-01 -3.337460756301879883e-01 7.090083323419094086e-03 -1.589578390121459961e-01 1.145159825682640076e-01 2.107484340667724609e-01 -4.197289049625396729e-02 -1.700085848569869995e-01
-1.238849908113479614e-01 2.163440585136413574e-01 8.903206139802932739e-02 1.870863325893878937e-02 2.041913121938705444e-01 1.696951389312744141e-01 7.009492069482803345e-02 3.264020755887031555e-02 -2.490713000297546387e-01 3.258118778467178345e-02 4.057274013757705688e-02 -2.312519103288650513e-01 1.527227610349655151e-01 2.501758038997650146e-01 8.012604713439941406e-02 -1.301251500844955444e-01 4.742193594574928284e-02 -4.347535967826843262e-02 3.312196433544158936e-01 -2.042119503021240234e-01 6.813027709722518921e-02 -1.407634019851684570e-01 -4.103140532970428467e-01 -1.747359484434127808e-01 1.234014481306076050e-01 3.744804486632347107e-02 -3.334145843982696533e-01 9.795522317290306091e-03 4.751789569854736328e-02 5.127927288413047791e-02 7.265645265579223633e-02 3.296407461166381836e-01
4.136941209435462952e-02 1.915149092674255371e-01 -6.385279446840286255e-02 1.245856732130050659e-01 1.719313412904739380e-01 1.461673825979232788e-01 -9.458389133214950562e-02 -2.595346570014953613e-01 -8.208300173282623291e-02 -4.402487725019454956e-02 3.477931255474686623e-03 1.663105040788650513e-01 -5.089779943227767944e-02 -1.678420044481754303e-02 2.238957583904266357e-01 -3.483375906944274902e-02 -1.155789494514465332e-01 8.218891173601150513e-02 3.395686745643615723e-01 -7.240457832813262939e-02 -1.926627308130264282e-01 -2.617677450180053711e-01 1.861709654331207275e-01 -4.933505952358245850e-01 2.650084793567657471e-01 5.459370836615562439e-02 -8.698727935552597046e-02 -1.076370850205421448e-01 -1.110090985894203186e-01 1.250368803739547729e-01 2.786185443401336670e-01 -4.374526068568229675e-02
-2.715010046958923340e-01 2.059183865785598755e-01 1.481588780879974365e-01 -9.071994572877883911e-03 2.006910741329193115e-01 2.412065714597702026e-01 -6.872914731502532959e-02 4.750519245862960815e-02 -1.906357556581497192e-01 -6.231147795915603638e-02 -7.201287895441055298e-02 -1.439968347549438477e-01 2.473903298377990723e-01 1.709803491830825806e-01 1.151636987924575806e-01 -5.037698522210121155e-02 6.001219153404235840e-02 1.008616760373115540e-01 3.157016038894653320e-01 -5.545457005500793457e-01 6.231440603733062744e-02 -1.760778874158859253e-01 -1.843643635511398315e-01 -1.958680450916290283e-01 6.420212984085083008e-02 -1.719001531600952148e-01 -1.266318559646606445e-02 -3.694417700171470642e-02 -9.381836652755737305e-02 -4.390778020024299622e-02 9.727169573307037354e-02 2.094212733209133148e-02
5.091046541929244995e-02 -2.090544402599334717e-01 -3.988609015941619873e-01 -1.190962791442871094e-01 -1.941943466663360596e-01 1.492647975683212280e-01 5.760203674435615540e-02 -1.061273068189620972e-01 -1.683554202318191528e-01 1.735061556100845337e-01 -1.102541014552116394e-01 -5.406714044511318207e-03 2.526792287826538086e-01 2.116371840238571167e-01 2.557104527950286865e-01 -1.625934541225433350e-01 -1.232749689370393753e-02 -1.114665716886520386e-01 1.962846666574478149e-01 3.308565169572830200e-02 -1.302600055932998657e-01 -1.625616848468780518e-01 -7.380477339029312134e-02 4.130681976675987244e-03 1.992510408163070679e-01 -2.138589620590209961e-01 -6.652338057756423950e-02 -2.780501544475555420e-01 -2.119307816028594971e-01 2.428843975067138672e-01 -1.634968221187591553e-01 1.894557625055313110e-01
2.421874403953552246e-01 -5.510533601045608521e-02 -1.216398477554321289e-01 9.808228164911270142e-02 1.057593375444412231e-01 2.715157568454742432e-01 2.908337116241455078e-01 -7.580462098121643066e-02 -4.044828116893768311e-01 -1.074924250133335590e-03 -6.356756389141082764e-02 5.675198882818222046e-02 1.040534526109695435e-01 3.356417417526245117e-01 3.311886489391326904e-01 -6.732519716024398804e-02 -4.207646474242210388e-02 8.306785672903060913e-02 -5.990974232554435730e-02 -5.284799635410308838e-02 -2.154834121465682983e-01 -3.717260658740997314e-01 4.768664389848709106e-02 -6.066958233714103699e-02 1.912068389356136322e-02 -2.184775620698928833e-01 -7.212891429662704468e-02 -1.031699925661087036e-01 -7.486031204462051392e-02 -1.132638975977897644e-01 8.466264232993125916e-03 2.049765735864639282e-01
-1.241312548518180847e-01 -6.347336620092391968e-02 -1.642580032348632812e-01 2.351334095001220703e-01 1.017336100339889526e-01 8.855753391981124878e-02 2.253944985568523407e-02 1.163015812635421753e-01 1.408510059118270874e-01 -1.209049671888351440e-01 -2.197844535112380981e-01 1.717511750757694244e-02 -1.056414470076560974e-01 3.270221650600433350e-01 2.286212742328643799e-01 2.846537902951240540e-02 -1.059697046875953674e-01 2.846927940845489502e-01 1.355283111333847046e-01 -6.551733613014221191e-02 1.617797464132308960e-01 -2.427343875169754028e-01 -1.476074159145355225e-01 -2.697998285293579102e-01 1.788651943206787109e-01 -2.547281086444854736e-01 -6.089713890105485916e-03 -3.829768598079681396e-01 -5.257538985460996628e-03 5.242237821221351624e-02 6.227599829435348511e-02 -2.587954699993133545e-01
1.082553416490554810e-01 -7.119762897491455078e-02 3.032684512436389923e-02 7.103220373392105103e-02 2.819461189210414886e-02 3.440805077552795410e-01 1.021693367511034012e-02 -2.870739400386810303e-01 -3.158955872058868408e-01 9.226284921169281006e-02 5.081111565232276917e-02 -2.826840281486511230e-01 2.515216469764709473e-01 -1.452897191047668457e-01 -6.742069870233535767e-02 1.647074073553085327e-01 -9.694472886621952057e-03 4.630593955516815186e-02 1.970114558935165405e-01 -4.107430204749107361e-02 4.525209963321685791e-02 -3.064963221549987793e-01 -1.856503188610076904e-01 -3.011052012443542480e-01 1.675440669059753418e-01 -2.060833126306533813e-01 6.902095675468444824e-02 -1.411218345165252686e-01 -8.944358676671981812e-02 1.874507963657379150e-01 -2.542771399021148682e-01 4.279229044914245605e-02
-1.368838846683502197e-01 2.343492349609732628e-03 -1.438926458358764648e-01 2.657209038734436035e-01 3.256347179412841797e-01 3.104729652404785156e-01 -8.268291503190994263e-02 -1.199465245008468628e-01 -1.572304368019104004e-01 2.662889063358306885e-01 -1.330386996269226074e-01 -1.109504178166389465e-01 1.435448974370956421e-01 9.287857264280319214e-02 1.773259341716766357e-01 -1.622503548860549927e-01 -2.418844960629940033e-02 -6.207263469696044922e-02 1.933015068061649799e-03 -3.552402853965759277e-01 2.668062448501586914e-01 -6.808350235223770142e-02 -1.928955018520355225e-01 -1.869233846664428711e-01 1.164782270789146423e-01 1.064900234341621399e-01 -4.833873827010393143e-03 -2.265391945838928223e-01 1.141690686345100403e-01 2.216400802135467529e-01 -1.618150472640991211e-01 -1.022102162241935730e-01
-3.739918023347854614e-02 1.564139723777770996e-01 -1.003016158938407898e-01 2.905383333563804626e-02 4.846857860684394836e-02 3.287002742290496826e-01 2.455639392137527466e-01 7.942754030227661133e-02 -2.066880613565444946e-01 -8.742734789848327637e-02 -3.123066127300262451e-01 -1.409182548522949219e-01 2.692598998546600342e-01 4.234984144568443298e-02 -1.158991549164056778e-02 7.668848335742950439e-02 7.446181029081344604e-02 1.764105260372161865e-02 5.077977776527404785e-01 -1.863087713718414307e-01 -1.441216096282005310e-02 -2.599393427371978760e-01 -4.461221769452095032e-02 -7.057327032089233398e-02 9.847326576709747314e-02 4.396740347146987915e-03 1.373725384473800659e-01 -6.736467778682708740e-02 1.659197062253952026e-01 9.418587386608123779e-02 8.777887374162673950e-02 -2.962398231029510498e-01
4.538981243968009949e-02 1.813326030969619751e-02 -1.455110311508178711e-01 3.262327909469604492e-01 7.603002339601516724e-02 -3.327054902911186218e-02 1.352242231369018555e-01 -2.388017438352108002e-02 -6.939951330423355103e-02 2.922686636447906494e-01 -2.804606556892395020e-01 2.038685418665409088e-02 -9.651856869459152222e-02 2.071063965559005737e-01 1.833906769752502441e-01 3.270514716859906912e-04 -3.132008761167526245e-02 -1.639833152294158936e-01 8.739439398050308228e-02 -4.072828684002161026e-03 5.970868282020092010e-03 -3.580158650875091553e-01 -2.696941792964935303e-01 3.115876019001007080e-01 6.472036987543106079e-02 -1.109319105744361877e-01 -4.302476346492767334e-02 -4.189692735671997070e-01 -9.381002932786941528e-02 6.114944349974393845e-03 -2.274129688739776611e-01 -3.346913680434226990e-02
6.417935341596603394e-02 3.156625851988792419e-02 -4.379457607865333557e-02 5.302291363477706909e-02 3.621857166290283203e-01 2.957738637924194336e-01 1.778593063354492188e-01 -4.629142954945564270e-02 -1.884950399398803711e-01 -2.463790774345397949e-02 -6.952525675296783447e-02 -2.502617537975311279e-01 1.168182343244552612e-01 1.695490032434463501e-01 3.240514099597930908e-01 -2.140289098024368286e-01 -9.914486855268478394e-02 -2.029000818729400635e-01 1.048642694950103760e-01 -3.091159462928771973e-01 2.599274218082427979e-01 -1.717324368655681610e-02 -2.045813202857971191e-01 -9.157294780015945435e-02 8.803572505712509155e-02 -1.768894940614700317e-01 -1.934412717819213867e-01 -1.964183896780014038e-01 -1.464997977018356323e-01 1.326875984668731689e-01 2.664917334914207458e-02 -1.021899133920669556e-01
-1.316501200199127197e-01 6.658437848091125488e-02 -1.431318093091249466e-02 2.120338529348373413e-01 1.511555612087249756e-01 2.806290984153747559e-01 2.203359305858612061e-01 -8.913155645132064819e-02 -2.133978307247161865e-01 1.595844700932502747e-02 2.360788732767105103e-01 -2.892142236232757568e-01 8.476390689611434937e-02 2.389548867940902710e-01 5.072849616408348083e-02 -1.688078641891479492e-01 1.683308742940425873e-02 3.728036209940910339e-02 -4.593269899487495422e-03 -3.145628273487091064e-01 1.524995863437652588e-01 -7.472475618124008179e-02 -1.712206304073333740e-01 3.419101983308792114e-02 1.903737336397171021e-01 -1.336688846349716187e-01 -1.783329844474792480e-01 -1.471154540777206421e-01 -6.184850633144378662e-02 4.401798546314239502e-01 -1.533865034580230713e-01 7.627250254154205322e-02
5.925679579377174377e-03 1.063998752215411514e-05 -8.618753403425216675e-02 1.225900202989578247e-01 5.427879467606544495e-02 2.721391320228576660e-01 3.012985587120056152e-01 5.603986606001853943e-02 -2.235630601644515991e-01 1.033303961157798767e-01 -1.883714646100997925e-01 -1.002269834280014038e-01 3.059762418270111084e-01 -4.859908297657966614e-02 1.158968731760978699e-01 5.781871732324361801e-03 8.941163122653961182e-02 -7.794818282127380371e-02 4.286027848720550537e-01 -8.049944043159484863e-02 -9.921619296073913574e-02 -3.502186834812164307e-01 -3.181471675634384155e-02 -6.434358656406402588e-02 8.508505672216415405e-02 -1.597588956356048584e-01 1.362925767898559570e-01 -1.452457010746002197e-01 1.200390085577964783e-01 -6.866591866128146648e-04 -4.507287964224815369e-02 -4.002117216587066650e-01
-3.824071213603019714e-02 4.399156942963600159e-02 -5.779438838362693787e-02 3.881025314331054688e-02 -5.071908235549926758e-02 2.430711835622787476e-01 3.158929944038391113e-01 1.232803165912628174e-01 -8.446527272462844849e-02 2.725299000740051270e-01 -2.556423842906951904e-01 -8.994417637586593628e-02 9.204044938087463379e-02 9.397408575750887394e-04 -6.444964557886123657e-02 -3.663010895252227783e-03 4.433691874146461487e-02 -2.133504748344421387e-01 4.684771597385406494e-01 -1.675141304731369019e-01 -1.686698645353317261e-01 -3.152274191379547119e-01 -4.239752888679504395e-02 -1.421927660703659058e-01 2.065488100051879883e-01 -1.442938894033432007e-01 -5.043322592973709106e-02 -1.844740957021713257e-01 1.225926876068115234e-01 2.183679342269897461e-01 -6.825317442417144775e-02 -1.880021542310714722e-01
7.085537165403366089e-02 6.930186599493026733e-02 -1.444905623793601990e-02 1.395093202590942383e-01 9.239593148231506348e-02 -4.608757048845291138e-02 1.301205456256866455e-01 -3.825905025005340576e-01 -6.747072562575340271e-03 -7.053059339523315430e-02 -6.251956522464752197e-02 -4.253186658024787903e-02 -1.106147542595863342e-01 1.958007514476776123e-01 2.020343244075775146e-01 3.225667029619216919e-02 -1.220865920186042786e-01 -2.749802311882376671e-03 1.574132442474365234e-01 -2.355875819921493530e-01 2.231151908636093140e-01 -3.342501819133758545e-01 -6.420966982841491699e-02 -1.713165268301963806e-02 -2.465363442897796631e-01 -2.799094468355178833e-02 -1.954746395349502563e-01 -4.462535679340362549e-01 -3.495157063007354736e-01 3.513520277920179069e-05 6.136247143149375916e-02 8.609095215797424316e-02
-2.420250698924064636e-02 1.216938570141792297e-01 -9.227827936410903931e-02 2.129025310277938843e-01 3.445976078510284424e-01 3.677714169025421143e-01 -5.806711316108703613e-02 -1.998865306377410889e-01 -1.500127613544464111e-01 5.957103893160820007e-02 -1.693911403417587280e-01 -1.584607809782028198e-01 8.049244433641433716e-02 -1.171150654554367065e-01 7.667946815490722656e-02 -2.061959169805049896e-02 9.955307096242904663e-02 2.529051341116428375e-02 1.470493674278259277e-01 -1.934860050678253174e-01 1.313368678092956543e-01 -1.756626516580581665e-01 -1.063764840364456177e-01 -4.044323861598968506e-01 1.405872851610183716e-01 -5.370846018195152283e-02 1.855377703905105591e-01 -1.762594729661941528e-01 2.594805508852005005e-02 1.282155811786651611e-01 -3.076469898223876953e-01 -1.859499812126159668e-01
4.349359571933746338e-01 -1.484714150428771973e-01 -1.349790245294570923e-01 2.118285000324249268e-01 1.445515751838684082e-01 2.779567539691925049e-01 1.884848177433013916e-01 -2.907457649707794189e-01 -2.149814963340759277e-01 1.016014367341995239e-01 -4.695708304643630981e-02 -2.977569401264190674e-02 -1.272666752338409424e-01 2.108535319566726685e-01 2.352414131164550781e-01 1.363926082849502563e-01 -1.003239974379539490e-01 5.154744535684585571e-02 -1.315079629421234131e-02 -9.942243993282318115e-02 -9.975026547908782959e-02 -2.543250024318695068e-01 -2.337497472763061523e-01 4.894558340311050415e-02 2.053160965442657471e-01 -6.773271597921848297e-03 9.725749492645263672e-02 -2.690046429634094238e-01 -6.465625017881393433e-02 -1.748314499855041504e-01 -4.926126450300216675e-03 3.621381474658846855e-03
-9.993430972099304199e-02 3.459755182266235352e-01 -1.184119060635566711e-01 4.728114902973175049e-01 -8.047958835959434509e-03 1.501142978668212891e-01 -4.627518355846405029e-02 -1.412778720259666443e-02 -7.298229634761810303e-02 4.931204393506050110e-02 -3.432177305221557617e-01 -2.562147974967956543e-01 -1.410120278596878052e-01 9.542975574731826782e-02 9.447052329778671265e-02 1.432753540575504303e-02 -3.162296116352081299e-02 -2.654892578721046448e-02 2.502011656761169434e-01 -1.000233292579650879e-01 -1.932110935449600220e-01 -2.239390164613723755e-01 3.626929968595504761e-02 6.164777651429176331e-02 1.960011757910251617e-02 -1.765609383583068848e-01 3.046973980963230133e-02 -3.416640460491180420e-01 9.925150871276855469e-02 2.182962447404861450e-01 -4.492118582129478455e-02 5.320253968238830566e-02
1.820030361413955688e-01 6.187355890870094299e-02 -2.427415996789932251e-01 2.666233181953430176e-01 1.724564582109451294e-01 2.663027346134185791e-01 1.821233183145523071e-01 -1.039325147867202759e-01 -3.616751730442047119e-02 2.686958014965057373e-01 -1.567253172397613525e-01 -1.738717406988143921e-02 -4.868927597999572754e-02 -3.181193955242633820e-03 3.049625456333160400e-02 1.382973045110702515e-01 -1.930415332317352295e-01 4.163707420229911804e-02 5.214446783065795898e-01 -1.581590026617050171e-01 1.071482300758361816e-01 -9.095705300569534302e-02 -1.419772058725357056e-01 -2.172603011131286621e-01 1.840095520019531250e-01 -2.049891650676727295e-01 1.435517612844705582e-02 4.515646398067474365e-02 1.188057381659746170e-02 1.436027437448501587e-01 1.899408251047134399e-01 9.798813611268997192e-02
1.716954819858074188e-02 9.899878501892089844e-02 -1.658330261707305908e-01 4.334221407771110535e-02 -9.660709649324417114e-02 2.846471965312957764e-01 2.447713315486907959e-01 1.638859808444976807e-01 1.091977283358573914e-01 2.255524992942810059e-01 -1.720661669969558716e-01 -3.966615349054336548e-02 1.251293867826461792e-01 1.610102206468582153e-01 4.623838514089584351e-02 -9.772202372550964355e-02 -7.791659235954284668e-02 -1.620232760906219482e-01 5.482087731361389160e-01 -3.213804587721824646e-02 -1.321165263652801514e-01 -2.720696032047271729e-01 -1.015678793191909790e-01 -8.857268095016479492e-02 5.600607022643089294e-02 -2.630292773246765137e-01 -1.917521096765995026e-02 -1.211682707071304321e-01 1.333307381719350815e-02 2.446878403425216675e-01 7.212764024734497070e-02 -2.000009119510650635e-01
7.711572200059890747e-02 5.555431172251701355e-02 8.081778138875961304e-02 9.426613897085189819e-02 8.681105077266693115e-02 -9.248813986778259277e-02 1.701672226190567017e-01 -1.097387298941612244e-01 -9.781374782323837280e-02 -7.299156486988067627e-02 -1.864658743143081665e-01 -7.894501090049743652e-02 -1.016698852181434631e-01 2.964898049831390381e-01 2.330027818679809570e-01 1.681048870086669922e-01 -1.120229251682758331e-02 -1.334466785192489624e-01 1.754273921251296997e-01 -8.133950084447860718e-02 1.819127947092056274e-01 -4.120957553386688232e-01 -3.241055086255073547e-02 -7.022053003311157227e-02 -2.487914711236953735e-01 -1.871230900287628174e-01 -3.352896273136138916e-01 -3.568818271160125732e-01 -2.158545851707458496e-01 9.864136576652526855e-02 -5.972932279109954834e-02 1.447825282812118530e-01
-1.422337144613265991e-01 2.401846349239349365e-01 1.677969098091125488e-01 2.003298252820968628e-01 1.022969484329223633e-01 3.530705869197845459e-01 4.002844542264938354e-02 -1.516181975603103638e-01 -2.996500432491302490e-01 4.124232009053230286e-02 -1.540331095457077026e-01 -1.317827999591827393e-01 1.821821033954620361e-01 3.521044552326202393e-01 9.542194753885269165e-02 7.367138564586639404e-02 -9.528330713510513306e-02 -6.692370027303695679e-02 1.050968542695045471e-01 -4.289883375167846680e-01 1.860541105270385742e-01 -1.886014938354492188e-01 -1.793319880962371826e-01 -4.283561557531356812e-02 -8.867365121841430664e-02 -8.670354634523391724e-02 -1.581228226423263550e-01 8.841249160468578339e-03 1.244927570223808289e-02 -9.531936794519424438e-02 1.244434192776679993e-01 -1.085833683609962463e-01
3.528919443488121033e-02 3.081284277141094208e-02 -1.944661587476730347e-01 1.541234999895095825e-01 3.394601047039031982e-01 8.913774043321609497e-02 -1.485200822353363037e-01 -1.286943703889846802e-01 -2.866932004690170288e-02 2.661649286746978760e-01 -1.542723029851913452e-01 -2.279544919729232788e-01 3.922703489661216736e-02 1.710732132196426392e-01 1.699356585741043091e-01 -1.949083209037780762e-01 2.312273383140563965e-01 -2.108992189168930054e-01 1.877470314502716064e-01 -4.028562605381011963e-01 4.616573825478553772e-02 -2.484515309333801270e-01 -1.815165020525455475e-02 -2.772653698921203613e-01 6.788027286529541016e-02 4.473141580820083618e-02 1.135902404785156250e-01 -6.691123545169830322e-02 -6.286142766475677490e-02 5.504104867577552795e-02 -1.637103110551834106e-01 -1.871137768030166626e-01
-3.986649971920996904e-04 -1.140357255935668945e-01 -1.063677817583084106e-01 2.564229965209960938e-01 1.216909289360046387e-01 4.943638108670711517e-03 1.447906792163848877e-01 1.865761280059814453e-01 -1.464640200138092041e-01 6.748807430267333984e-02 1.836656481027603149e-01 -4.776145517826080322e-02 1.255584806203842163e-01 2.863467335700988770e-01 7.778012007474899292e-02 -1.591566056013107300e-01 -7.751278579235076904e-02 -1.195236742496490479e-01 4.518647193908691406e-01 -1.855715177953243256e-02 -8.492150157690048218e-02 -2.919211089611053467e-01 -2.522058039903640747e-02 -1.000707522034645081e-01 5.639365315437316895e-02 -1.642960496246814728e-02 7.358555495738983154e-02 -4.000277519226074219e-01 -2.782419919967651367e-01 -2.418676391243934631e-03 2.597537636756896973e-01 -8.047673106193542480e-02
2.379992743954062462e-03 2.706779241561889648e-01 1.230076402425765991e-01 9.353167563676834106e-02 1.191928312182426453e-01 2.508785128593444824e-01 2.016916722059249878e-01 5.162608250975608826e-02 -3.172928392887115479e-01 -6.489969789981842041e-02 -6.562820822000503540e-02 -1.181565597653388977e-02 2.540891170501708984e-01 3.391888141632080078e-01 3.068048041313886642e-03 -6.585336476564407349e-02 -5.011197552084922791e-02 -1.665484756231307983e-01 2.595949470996856689e-01 -7.751489430665969849e-02 2.474976330995559692e-01 -1.348057836294174194e-01 -3.748310804367065430e-01 -3.268029391765594482e-01 2.215220220386981964e-02 -7.352899760007858276e-02 -1.039771065115928650e-01 -1.118700727820396423e-01 1.092263124883174896e-02 -1.239189505577087402e-01 1.632555760443210602e-02 1.171672940254211426e-01
7.521326094865798950e-02 -1.931551694869995117e-01 1.016907840967178345e-01 2.790693938732147217e-01 1.464790701866149902e-01 1.578568369150161743e-01 1.799405366182327271e-01 -1.277448236942291260e-01 -4.148372635245323181e-02 1.354787796735763550e-01 4.208197072148323059e-02 1.371317505836486816e-01 3.243090212345123291e-01 -3.261955082416534424e-02 -2.509554624557495117e-01 1.052256748080253601e-01 -9.235906600952148438e-02 3.598375618457794189e-02 2.357269376516342163e-01 -3.271311521530151367e-01 -4.356877878308296204e-02 -4.168164432048797607e-01 -7.987548410892486572e-02 -2.134899199008941650e-01 1.467398852109909058e-01 -1.251458525657653809e-01 -1.074590831995010376e-01 -8.968964219093322754e-02 6.692434102296829224e-02 4.846552759408950806e-02 -3.681975975632667542e-02 -2.963609099388122559e-01
-2.031201422214508057e-01 4.980757087469100952e-02 -8.316621184349060059e-02 3.106717467308044434e-01 -2.603182569146156311e-02 1.125716045498847961e-01 -1.874975115060806274e-01 9.912005066871643066e-02 -6.651463359594345093e-02 1.848192363977432251e-01 -1.967807859182357788e-01 -2.233031764626502991e-02 1.624074578285217285e-01 -5.052797868847846985e-02 1.685797274112701416e-01 -2.395945228636264801e-02 1.871436834335327148e-01 -1.839064508676528931e-01 2.879943847656250000e-01 -3.134944438934326172e-01 -5.356727633625268936e-03 -1.315722912549972534e-01 -3.872236907482147217e-01 -3.530390933156013489e-02 1.319996118545532227e-01 8.488142490386962891e-02 8.098360267467796803e-04 -4.038726687431335449e-01 -1.975375562906265259e-01 -6.079152598977088928e-02 9.636988490819931030e-02 -2.080227807164192200e-02
-3.592769801616668701e-01 4.643086344003677368e-02 -9.960038959980010986e-02 7.725091278553009033e-02 -1.008342280983924866e-01 2.603353932499885559e-02 1.879426985979080200e-01 -3.396170139312744141e-01 8.657348901033401489e-02 -2.770715355873107910e-01 3.752372041344642639e-02 -9.470812045037746429e-03 1.118869930505752563e-01 2.343809902667999268e-01 2.006140500307083130e-01 1.599366366863250732e-01 -1.365303099155426025e-01 9.967532008886337280e-02 3.030336797237396240e-01 -3.336578309535980225e-01 -2.539558410644531250e-01 -2.828585803508758545e-01 3.179680928587913513e-02 -1.566163599491119385e-01 1.087347418069839478e-01 -5.607074499130249023e-02 -1.635577231645584106e-01 7.750925421714782715e-02 -2.162901312112808228e-02 -5.735376849770545959e-02 1.327069401741027832e-01 -3.819859772920608521e-02
7.810499519109725952e-02 9.785742312669754028e-02 -6.132072210311889648e-02 2.002862282097339630e-02 5.175164341926574707e-02 1.594992876052856445e-01 1.995808184146881104e-01 1.235483363270759583e-01 1.328497529029846191e-01 2.333772033452987671e-01 -2.425153404474258423e-01 -5.915288627147674561e-02 1.723060160875320435e-01 1.717297583818435669e-01 -6.558594293892383575e-03 -1.623817253857851028e-03 -1.915094442665576935e-02 -1.877618730068206787e-01 4.440530538558959961e-01 -1.315085142850875854e-01 -1.523461639881134033e-01 -3.382425010204315186e-01 -9.257875382900238037e-02 -6.994012743234634399e-02 3.130994141101837158e-01 -1.112467497587203979e-01 1.492718793451786041e-02 -1.806116551160812378e-01 -1.263279281556606293e-02 3.360916376113891602e-01 3.986431285738945007e-02 -2.101399898529052734e-01
-2.074725776910781860e-01 1.455692797899246216e-01 -1.903671175241470337e-01 1.683582216501235962e-01 -1.429858803749084473e-02 -4.058814607560634613e-03 1.696625053882598877e-01 9.975872188806533813e-02 4.504724964499473572e-02 2.055104449391365051e-02 9.148155339062213898e-03 1.116977035999298096e-01 1.885285973548889160e-01 1.526619195938110352e-01 1.831463724374771118e-01 -2.897216379642486572e-01 5.203093588352203369e-02 -1.077775433659553528e-01 3.724641501903533936e-01 8.012749999761581421e-02 1.801637858152389526e-01 -3.467814624309539795e-01 -1.721059828996658325e-01 -2.693634331226348877e-01 -1.902261562645435333e-02 -3.566267713904380798e-02 -1.487246900796890259e-01 -3.916798532009124756e-01 -1.772525459527969360e-01 5.775008350610733032e-02 9.968665987253189087e-02 -6.824557483196258545e-02
1.518042683601379395e-01 -1.258767098188400269e-01 3.848695382475852966e-02 3.102025687694549561e-01 2.514641284942626953e-01 2.392056882381439209e-01 1.124716475605964661e-01 -1.785806864500045776e-01 1.624083966016769409e-01 -1.180498525500297546e-01 -3.176638484001159668e-01 7.884357869625091553e-02 -3.361846506595611572e-02 2.045783102512359619e-01 1.405142843723297119e-01 1.483597904443740845e-01 2.308064326643943787e-02 1.525999698787927628e-02 8.936649560928344727e-02 1.001378372311592102e-01 -7.603396475315093994e-02 -2.702961266040802002e-01 -2.957735955715179443e-01 -2.736024260520935059e-01 2.037026435136795044e-01 -2.683957479894161224e-02 2.264977060258388519e-02 -2.531403303146362305e-01 -1.406650394201278687e-01 -2.563964426517486572e-01 1.131278369575738907e-02 1.175161600112915039e-01
-1.293583214282989502e-01 -1.351184397935867310e-01 -1.833287626504898071e-01 2.101373523473739624e-01 -3.321852907538414001e-02 2.585452608764171600e-02 1.336944103240966797e-01 1.102908402681350708e-01 2.087617467623203993e-04 2.454694546759128571e-02 -1.676324307918548584e-01 6.405247747898101807e-02 3.898413106799125671e-02 3.070479333400726318e-01 1.913500428199768066e-01 1.076493859291076660e-01 -3.886498138308525085e-02 3.280617892742156982e-01 1.988222748041152954e-01 -7.459070533514022827e-02 3.639869019389152527e-02 -2.027647346258163452e-01 -2.851255834102630615e-01 -2.373869270086288452e-01 -3.199113160371780396e-02 -2.518825531005859375e-01 5.269912257790565491e-02 -3.412510156631469727e-01 -8.268963545560836792e-03 1.607596725225448608e-01 3.026295453310012817e-02 -3.657630681991577148e-01
-5.761296674609184265e-02 2.454294450581073761e-02 -2.854101918637752533e-02 1.302575021982192993e-01 2.113419324159622192e-01 -1.828009635210037231e-01 1.369195133447647095e-01 -5.817847326397895813e-02 -6.198306381702423096e-02 -3.959904890507459641e-03 -2.268937379121780396e-01 8.674526214599609375e-02 4.349491000175476074e-02 1.210735440254211426e-01 2.417248040437698364e-01 1.486161500215530396e-01 1.364251226186752319e-01 -2.226058840751647949e-01 1.593926697969436646e-01 -2.080989927053451538e-01 3.319499194622039795e-01 -3.729515969753265381e-01 -1.014550700783729553e-01 -1.933202296495437622e-01 -1.964700222015380859e-01 -1.016821488738059998e-01 -2.228215634822845459e-01 -3.839711248874664307e-01 -8.592113852500915527e-02 -2.667871490120887756e-02 1.877809129655361176e-02 1.727905422449111938e-01
-5.034463480114936829e-03 4.784068465232849121e-02 -1.304250210523605347e-02 -5.309433862566947937e-02 2.803852260112762451e-01 3.008802831172943115e-01 8.761154115200042725e-02 -1.014485955238342285e-01 -1.463072448968887329e-01 6.954167783260345459e-02 -1.228652149438858032e-01 3.727924823760986328e-02 4.880641028285026550e-02 -4.949485510587692261e-02 1.095318123698234558e-01 6.384784728288650513e-02 9.263273328542709351e-02 -7.677686214447021484e-02 3.861863017082214355e-01 -2.344191223382949829e-01 -1.838138848543167114e-01 -1.399538218975067139e-01 -4.048201143741607666e-01 -2.109316289424896240e-01 -8.192732185125350952e-02 -1.898488253355026245e-01 -7.439019531011581421e-02 1.555535197257995605e-01 2.374233007431030273e-01 2.125937491655349731e-01 1.567749232053756714e-01 -2.549662888050079346e-01
-1.728652231395244598e-02 1.312061548233032227e-01 -1.307980529963970184e-02 1.162668876349925995e-02 2.220910973846912384e-02 2.652108073234558105e-01 2.391624003648757935e-01 1.048366576433181763e-01 -2.422937601804733276e-01 -9.182161837816238403e-02 -3.513064384460449219e-01 -1.658935546875000000e-01 2.296801358461380005e-01 8.583246916532516479e-02 3.729352727532386780e-02 6.952454894781112671e-02 9.467022866010665894e-02 4.429557919502258301e-02 4.727334082126617432e-01 -1.318451613187789917e-01 -1.103278063237667084e-02 -2.468100339174270630e-01 4.033012781292200089e-03 -7.500084489583969116e-02 6.837927550077438354e-02 -3.841101005673408508e-02 9.150656312704086304e-02 -1.362099945545196533e-01 1.826038807630538940e-01 8.888897299766540527e-02 6.413029879331588745e-02 -4.022969603538513184e-01
8.412372320890426636e-02 -1.830717772245407104e-01 -1.433690041303634644e-01 9.342341125011444092e-02 8.075273036956787109e-02 1.479608118534088135e-01 5.487655103206634521e-02 -1.183890774846076965e-01 -1.717160791158676147e-01 -1.181465014815330505e-01 -1.690821908414363861e-02 1.247339919209480286e-01 -1.272184699773788452e-01 4.166098535060882568e-01 3.442966341972351074e-01 2.240058630704879761e-01 1.974764019250869751e-01 6.164235621690750122e-02 3.037793338298797607e-01 -1.309462934732437134e-01 -2.076979875564575195e-01 -1.778827160596847534e-01 -8.255747705698013306e-02 -2.418641149997711182e-01 2.263332307338714600e-01 8.699569851160049438e-02 -1.276795938611030579e-02 -1.615453809499740601e-01 -3.143799304962158203e-02 4.601323232054710388e-02 2.696040272712707520e-01 1.173062399029731750e-01
2.790369279682636261e-02 5.652721971273422241e-02 7.118964195251464844e-02 1.908159404993057251e-01 9.337770193815231323e-02 -1.867534220218658447e-02 8.611153811216354370e-02 -1.452058255672454834e-01 -1.506228595972061157e-01 -4.207939840853214264e-03 -2.251910567283630371e-01 1.980751007795333862e-02 -1.359592825174331665e-01 3.395023643970489502e-01 8.236794732511043549e-03 6.892145425081253052e-02 -1.055336445569992065e-01 -2.947447821497917175e-02 1.183095723390579224e-01 -2.002370655536651611e-01 1.994601041078567505e-01 -3.683770000934600830e-01 -1.427499055862426758e-01 -1.436248607933521271e-02 -8.224894851446151733e-02 7.233013212680816650e-02 -1.152760758996009827e-01 -4.364075064659118652e-01 -3.719905316829681396e-01 7.793328166007995605e-02 -5.049573630094528198e-02 2.823144793510437012e-01
-1.282706707715988159e-01 7.057772576808929443e-02 -2.580195963382720947e-01 1.964493840932846069e-01 4.458364844322204590e-02 2.082542330026626587e-01 -4.285248741507530212e-02 -2.235865965485572815e-02 5.850800126791000366e-02 1.995464414358139038e-02 -2.155042737722396851e-01 -9.154858440160751343e-02 2.733830809593200684e-01 -1.004713177680969238e-01 2.330513149499893188e-01 -2.158583700656890869e-01 1.957999467849731445e-01 -1.303064972162246704e-01 2.870279848575592041e-01 -1.391273736953735352e-01 8.303359895944595337e-02 -2.979345992207527161e-02 -2.783511281013488770e-01 -1.875242888927459717e-01 -2.819799818098545074e-03 -1.628476008772850037e-02 6.794085353612899780e-02 -4.301317930221557617e-01 -2.859685719013214111e-01 -1.249121427536010742e-01 2.361727319657802582e-02 1.264633387327194214e-01
-2.223725020885467529e-01 1.831816509366035461e-02 1.740298420190811157e-01 1.212409362196922302e-01 2.861853241920471191e-01 1.760443300008773804e-02 4.374037981033325195e-01 -2.194938957691192627e-01 -1.359251141548156738e-01 -4.556486010551452637e-02 -1.373167484998703003e-01 8.288265019655227661e-02 -1.291442513465881348e-01 1.769943088293075562e-01 1.661121547222137451e-01 -1.180247068405151367e-01 9.112866967916488647e-02 -2.811235487461090088e-01 1.518078893423080444e-01 1.535880118608474731e-01 1.147756446152925491e-02 -2.969704270362854004e-01 -3.339230418205261230e-01 -1.483331173658370972e-01 1.706565469503402710e-01 8.959142118692398071e-02 -1.398329436779022217e-01 -1.446665972471237183e-01 9.191272780299186707e-03 9.188383817672729492e-02 2.539918571710586548e-02 7.146691530942916870e-02
-1.951340734958648682e-01 2.597399950027465820e-01 9.061904251575469971e-02 5.369229987263679504e-02 9.991589933633804321e-02 3.238193988800048828e-01 2.968812175095081329e-02 -1.205621808767318726e-01 -3.366283178329467773e-01 4.665354266762733459e-03 -5.113914608955383301e-02 -1.610275357961654663e-01 1.650241911411285400e-01 3.898889422416687012e-01 8.102267980575561523e-02 3.726098313927650452e-02 -1.090569198131561279e-01 4.770846664905548096e-02 9.225164540112018585e-03 -3.357518911361694336e-01 1.869562268257141113e-01 -2.750763297080993652e-01 -2.091685086488723755e-01 -2.019954472780227661e-01 6.630779709666967392e-03 -1.452235281467437744e-01 -6.606566905975341797e-02 -9.524883702397346497e-03 -8.537960052490234375e-02 -1.398500353097915649e-01 1.759531497955322266e-01 -1.358887255191802979e-01
4.911806434392929077e-02 1.508491486310958862e-01 -1.729290187358856201e-01 1.516850143671035767e-01 2.161027342081069946e-01 2.621457874774932861e-01 1.459428668022155762e-01 -1.127307638525962830e-01 -7.018429040908813477e-02 2.167821675539016724e-01 -2.893091440200805664e-01 9.116844832897186279e-02 1.058315113186836243e-01 3.058288479223847389e-03 7.487019896507263184e-02 2.020297348499298096e-01 -5.957851931452751160e-02 2.552485466003417969e-02 3.529650866985321045e-01 -3.159778118133544922e-01 1.036983206868171692e-01 -3.111878409981727600e-02 -4.110704958438873291e-01 -5.025609210133552551e-02 7.147209346294403076e-02 -1.817324757575988770e-01 3.787391260266304016e-02 7.955770194530487061e-02 -6.008384376764297485e-02 2.911773622035980225e-01 1.378560066223144531e-01 -7.600439339876174927e-02
-3.093133680522441864e-03 -7.087205071002244949e-03 -2.168232053518295288e-01 2.328898906707763672e-01 3.308570086956024170e-01 2.949061393737792969e-01 2.945928871631622314e-01 -1.804210990667343140e-02 -1.130694597959518433e-01 1.855811476707458496e-01 -1.982846707105636597e-01 1.250240858644247055e-02 1.966207660734653473e-02 5.891651380807161331e-03 2.718126215040683746e-02 1.362703442573547363e-01 -1.556513905525207520e-01 -4.892585426568984985e-02 4.409772157669067383e-01 -2.364023923873901367e-01 5.360733717679977417e-02 3.937172144651412964e-02 -3.277332782745361328e-01 -4.661769419908523560e-02 1.174098923802375793e-01 -1.954444348812103271e-01 1.756587997078895569e-02 -4.948608204722404480e-02 5.651139840483665466e-02 2.092722654342651367e-01 6.406085193157196045e-02 -1.091261953115463257e-01
-3.342641144990921021e-02 -4.230170743539929390e-04 -2.348616570234298706e-01 -9.113979339599609375e-02 2.247356027364730835e-01 2.364141643047332764e-01 6.427413225173950195e-02 1.886226534843444824e-01 -3.336776793003082275e-01 -2.306392975151538849e-02 -1.849724352359771729e-01 -8.692535012960433960e-02 2.031933814287185669e-01 3.330193087458610535e-02 -1.338152028620243073e-02 1.734466105699539185e-01 -1.548414677381515503e-01 3.716977313160896301e-02 4.635325670242309570e-01 -1.334673911333084106e-01 -1.896555870771408081e-01 -1.899446099996566772e-01 -3.211444020271301270e-01 -6.498067826032638550e-02 -4.980324208736419678e-02 -1.026579588651657104e-01 -8.933779597282409668e-02 8.764438331127166748e-03 -1.077064871788024902e-01 1.401323676109313965e-01 2.116930671036243439e-02 -2.698236107826232910e-01
-3.574608564376831055e-01 -6.204736232757568359e-02 -2.688575088977813721e-01 7.504434883594512939e-02 -4.483929276466369629e-02 2.253076136112213135e-01 3.358586132526397705e-01 1.942816190421581268e-02 -9.318352490663528442e-02 1.936067193746566772e-01 -1.380645483732223511e-02 -7.015215605497360229e-02 2.362908571958541870e-01 1.430374681949615479e-01 -1.174637526273727417e-01 9.123859554529190063e-02 -3.397304564714431763e-02 7.895042747259140015e-02 2.995686233043670654e-01 -1.631494462490081787e-01 -7.461044937372207642e-02 -2.195059359073638916e-01 -2.703880667686462402e-01 -1.938043683767318726e-01 -2.042639702558517456e-01 -1.403975486755371094e-01 1.833156943321228027e-01 -1.707531064748764038e-01 7.679247763007879257e-03 1.938635408878326416e-01 8.069422841072082520e-02 -1.352531760931015015e-01
-3.452358394861221313e-02 -2.477617748081684113e-02 -4.178348183631896973e-02 1.229651495814323425e-01 4.447130486369132996e-02 1.231811940670013428e-01 -5.967945232987403870e-02 -2.053090780973434448e-01 1.475999969989061356e-02 2.422114461660385132e-01 -2.217206954956054688e-01 -1.270767450332641602e-01 1.059162095189094543e-01 2.579772770404815674e-01 2.820127308368682861e-01 -1.800719350576400757e-01 1.172171160578727722e-01 -1.018459722399711609e-01 -4.598776996135711670e-02 -1.055252999067306519e-01 6.614580005407333374e-02 -2.842983007431030273e-01 -8.264943212270736694e-02 2.834295481443405151e-02 7.089924067258834839e-02 -1.138112470507621765e-01 -2.457015588879585266e-02 -6.169058680534362793e-01 -2.662657797336578369e-01 -1.302537601441144943e-02 4.002453759312629700e-02 -5.019478872418403625e-02
-8.044463396072387695e-02 -2.570343315601348877e-01 -1.800957769155502319e-01 2.875081598758697510e-01 3.770993091166019440e-03 -1.264550387859344482e-01 2.929974198341369629e-01 -1.775322109460830688e-01 8.290362358093261719e-02 -5.038179457187652588e-02 -1.642547696828842163e-01 2.274278998374938965e-01 1.201127022504806519e-01 4.969854839146137238e-03 1.709745079278945923e-01 1.472201943397521973e-01 -2.353777922689914703e-02 -5.602679029107093811e-02 8.256909437477588654e-03 -2.017309069633483887e-01 2.520567774772644043e-01 -4.243134558200836182e-01 -9.748329967260360718e-02 -1.856060326099395752e-01 -1.598118394613265991e-01 -8.240754157304763794e-02 -2.098321355879306793e-02 -3.340855240821838379e-01 -1.094108074903488159e-02 2.043319195508956909e-01 7.875740528106689453e-02 -3.289543092250823975e-02
1.673193126916885376e-01 3.663650155067443848e-02 -1.224038600921630859e-01 2.099471539258956909e-01 2.314695119857788086e-01 1.770111471414566040e-01 2.269138991832733154e-01 -3.903487324714660645e-02 -6.957217305898666382e-02 1.052139773964881897e-01 -2.150986194610595703e-01 -1.910603046417236328e-01 7.680714875459671021e-02 -1.282834261655807495e-01 -8.660286664962768555e-02 1.646632701158523560e-02 1.576935499906539917e-02 6.621485203504562378e-02 3.131833672523498535e-01 -2.241284847259521484e-01 1.003259271383285522e-01 -2.808254659175872803e-01 -4.064040184020996094e-01 -1.904816627502441406e-01 -1.564189046621322632e-01 -1.477539241313934326e-01 1.364611834287643433e-01 1.007037535309791565e-01 -2.128757536411285400e-01 1.796157807111740112e-01 1.688198000192642212e-01 -1.428383588790893555e-01
2.536801397800445557e-01 -2.191075235605239868e-01 6.301105022430419922e-02 9.370190650224685669e-02 9.906975179910659790e-02 1.947610378265380859e-01 3.131482899188995361e-01 -1.023689284920692444e-01 -5.626256391406059265e-02 -1.110638380050659180e-01 -3.564955592155456543e-01 2.453533858060836792e-01 -7.183361332863569260e-03 9.269150346517562866e-02 5.371192097663879395e-02 1.288056671619415283e-01 -2.734021842479705811e-02 -5.768869444727897644e-02 7.528970390558242798e-02 3.335342928767204285e-02 7.075753994286060333e-03 -3.678018152713775635e-01 -2.444650828838348389e-01 -3.134465515613555908e-01 1.422333270311355591e-01 2.758659049868583679e-02 1.007903665304183960e-01 -3.564193248748779297e-01 -6.302607059478759766e-02 -1.311372518539428711e-01 -7.659005932509899139e-03 6.390244513750076294e-02
-2.543474435806274414e-01 1.160967946052551270e-01 -2.769792377948760986e-01 1.202125772833824158e-01 -3.915608674287796021e-02 -1.325042247772216797e-01 4.984534084796905518e-01 -3.414500132203102112e-02 -2.797304093837738037e-01 4.102477803826332092e-02 -9.350024163722991943e-02 -5.093140900135040283e-02 1.306618284434080124e-02 2.372937500476837158e-01 1.607993841171264648e-01 -3.753745183348655701e-02 9.821817278861999512e-02 -9.717054665088653564e-02 3.819226622581481934e-01 4.516782984137535095e-02 9.639052301645278931e-02 -3.292245566844940186e-01 1.737906038761138916e-02 -2.094963639974594116e-01 -2.201396785676479340e-02 -1.383084356784820557e-01 -2.893939428031444550e-02 8.848261833190917969e-02 6.195140257477760315e-02 1.435872763395309448e-01 4.526666551828384399e-02 5.732151865959167480e-02
-1.583005934953689575e-01 -1.370583772659301758e-01 -1.369143128395080566e-01 4.355618357658386230e-01 4.372616484761238098e-02 1.472858637571334839e-01 -8.921282738447189331e-02 1.951338052749633789e-01 -9.857317060232162476e-02 -8.509667962789535522e-02 -2.061121463775634766e-01 -5.962764099240303040e-02 9.881275892257690430e-02 4.787635058164596558e-02 -1.747913844883441925e-02 -8.605711907148361206e-02 2.566553950309753418e-01 -1.283972561359405518e-01 2.220020145177841187e-01 -2.482821196317672729e-01 1.845803707838058472e-01 -1.799170970916748047e-01 -8.743174374103546143e-02 -1.918830275535583496e-01 2.288051135838031769e-02 9.274828433990478516e-02 2.503631822764873505e-02 -2.918370664119720459e-01 -3.769460916519165039e-01 -8.834595233201980591e-02 1.697317212820053101e-01 -1.322043985128402710e-01
-2.129287421703338623e-01 2.610733211040496826e-01 1.890302449464797974e-02 1.221134811639785767e-01 1.122526824474334717e-01 1.844918429851531982e-01 -8.846836164593696594e-03 -1.830299943685531616e-01 -2.791688740253448486e-01 2.066267281770706177e-02 -5.148225650191307068e-02 -1.894897669553756714e-01 3.007769286632537842e-01 3.593884408473968506e-01 5.913341790437698364e-02 -7.305544614791870117e-02 -1.382853984832763672e-01 3.637498244643211365e-02 1.422916799783706665e-01 -4.675192534923553467e-01 6.230657547712326050e-02 -2.827798128128051758e-01 -9.097400307655334473e-02 -7.688838988542556763e-02 -3.347845375537872314e-02 -1.639163792133331299e-01 -1.276804953813552856e-01 1.259754505008459091e-02 -1.705212518572807312e-02 -1.287681013345718384e-01 1.500118821859359741e-01 -6.715340912342071533e-02
-4.013921320438385010e-02 6.490851193666458130e-02 1.951536536216735840e-01 1.917688101530075073e-01 2.534465193748474121e-01 7.058764249086380005e-02 3.789776861667633057e-01 -1.944312602281570435e-01 -1.138998661190271378e-02 2.043842375278472900e-01 6.860525812953710556e-03 9.355304762721061707e-03 -1.961086243391036987e-01 -6.317212246358394623e-03 2.757713198661804199e-01 -1.121611744165420532e-01 5.834103748202323914e-02 -1.464160084724426270e-01 2.976433634757995605e-01 5.695287510752677917e-02 4.480774328112602234e-02 -3.002763092517852783e-01 -3.502821028232574463e-01 -2.719955891370773315e-02 7.963221520185470581e-03 5.906398966908454895e-02 -1.648202091455459595e-01 -3.185187578201293945e-01 1.363723352551460266e-02 -4.004561528563499451e-02 1.727486252784729004e-01 -5.842523649334907532e-02
-1.501888632774353027e-01 2.966045141220092773e-01 1.373545676469802856e-01 1.006130129098892212e-01 1.927288770675659180e-01 2.972803115844726562e-01 -8.929178002290427685e-04 -1.061896532773971558e-01 -4.145196378231048584e-01 5.545324459671974182e-02 2.050555683672428131e-02 -1.290135830640792847e-01 2.040638923645019531e-01 2.684423625469207764e-01 9.455607831478118896e-02 1.618673466145992279e-02 -1.196758598089218140e-01 -1.111352667212486267e-01 2.171241790056228638e-01 -3.600262701511383057e-01 1.987482607364654541e-01 -1.656445562839508057e-01 -2.364602088928222656e-01 -8.368616551160812378e-02 -3.357298299670219421e-02 -8.712021261453628540e-02 -9.373377263545989990e-02 -1.181858330965042114e-01 -6.417690962553024292e-02 -1.011069640517234802e-01 1.633023470640182495e-01 -5.512896180152893066e-02
1.578675024211406708e-02 1.688583046197891235e-01 -2.073892802000045776e-01 1.216420605778694153e-01 1.786805093288421631e-01 2.415103018283843994e-01 2.083427608013153076e-01 -9.555792808532714844e-02 1.063511744141578674e-01 1.926469653844833374e-01 -2.702599465847015381e-01 7.782626152038574219e-02 -1.950135231018066406e-01 1.650221198797225952e-01 -1.292392462491989136e-01 1.591808348894119263e-01 -8.375626988708972931e-03 -1.731498539447784424e-02 4.114215672016143799e-01 -3.016243278980255127e-01 2.146167904138565063e-01 -8.822458237409591675e-02 -1.282457858324050903e-01 -4.122328385710716248e-02 1.884005069732666016e-01 -2.278195172548294067e-01 1.307952255010604858e-01 -1.369009613990783691e-01 2.269797623157501221e-01 1.452381163835525513e-01 8.552556484937667847e-02 -5.874708294868469238e-03
1.007658168673515320e-01 -6.024509295821189880e-02 3.947630524635314941e-03 2.782531380653381348e-01 -1.398662328720092773e-01 -1.085973680019378662e-01 -1.195565913803875446e-03 -8.830605447292327881e-02 -2.112303972244262695e-01 -1.170968860387802124e-01 2.491520345211029053e-02 2.734641917049884796e-02 1.931669712066650391e-01 3.023620545864105225e-01 1.062046661972999573e-01 1.370237171649932861e-01 -1.441073119640350342e-01 -1.445872783660888672e-01 3.220800757408142090e-01 -3.103933036327362061e-01 -2.288029789924621582e-01 -9.734386950731277466e-02 -2.191022634506225586e-01 -2.571729123592376709e-01 2.788641154766082764e-01 -5.816753581166267395e-02 -2.952401526272296906e-02 -2.021984905004501343e-01 1.754627972841262817e-01 7.996023632586002350e-03 -2.601801455020904541e-01 -1.093600168824195862e-01
-2.658483013510704041e-02 6.263025850057601929e-02 -2.328744828701019287e-01 -8.038062602281570435e-03 1.064661145210266113e-01 2.991659045219421387e-01 1.259913742542266846e-01 3.722766041755676270e-02 -3.194971680641174316e-01 2.402540296316146851e-02 -1.870483458042144775e-01 -2.063415050506591797e-01 1.768705695867538452e-01 -3.298192052170634270e-03 5.854840204119682312e-02 1.825079694390296936e-02 7.104191929101943970e-03 2.351588383316993713e-02 4.977267980575561523e-01 -1.910344809293746948e-01 7.905621081590652466e-03 -2.929709851741790771e-01 1.196475233882665634e-03 5.931915715336799622e-02 1.163473818451166153e-02 -4.874648153781890869e-02 1.102562770247459412e-01 -5.680583044886589050e-02 1.012619435787200928e-01 1.314770728349685669e-01 1.065500527620315552e-01 -4.203256964683532715e-01
-1.028249412775039673e-01 -7.083616405725479126e-02 -2.536347322165966034e-02 5.142658948898315430e-02 1.116330251097679138e-01 3.469850420951843262e-01 -4.751985892653465271e-02 -6.422118842601776123e-02 -4.704960435628890991e-02 6.217165663838386536e-02 -3.757281228899955750e-02 -1.300808340311050415e-01 -1.771976612508296967e-02 3.881959915161132812e-01 -2.902980744838714600e-01 1.473889499902725220e-01 -4.666541889309883118e-02 -1.050269082188606262e-01 2.902191281318664551e-01 2.350170761346817017e-01 -1.219123452901840210e-01 -3.793839812278747559e-01 -1.820586025714874268e-01 -1.806504279375076294e-02 8.063771575689315796e-02 -1.534586697816848755e-01 -7.906454056501388550e-02 -2.184586524963378906e-01 1.644577085971832275e-01 1.946455985307693481e-01 2.579205930233001709e-01 6.444474682211875916e-03
-1.135095357894897461e-01 -1.903423964977264404e-01 7.481681555509567261e-02 1.984902620315551758e-01 3.550649285316467285e-01 4.583572596311569214e-02 3.095284402370452881e-01 -3.766819089651107788e-02 4.307125508785247803e-02 6.174327060580253601e-02 -2.226091027259826660e-01 7.547108083963394165e-02 -3.221922740340232849e-02 5.997001193463802338e-03 3.455576300621032715e-01 1.729049161076545715e-02 -3.200245276093482971e-02 1.291890628635883331e-02 2.063309848308563232e-01 1.025254465639591217e-02 -1.836331784725189209e-01 -3.149616718292236328e-01 -2.013747394084930420e-01 -3.731548786163330078e-01 -6.235938891768455505e-02 -1.256742775440216064e-01 -5.716887861490249634e-02 -1.681876480579376221e-01 -7.728970050811767578e-02 5.777690932154655457e-02 4.072887450456619263e-02 -2.828317582607269287e-01
9.800590341910719872e-04 1.598575860261917114e-01 -1.005688011646270752e-01 2.103833109140396118e-01 1.534166634082794189e-01 1.649935990571975708e-01 3.081109374761581421e-02 -1.168348714709281921e-01 -2.612340748310089111e-01 -7.557156682014465332e-02 -2.460348159074783325e-01 -1.071120053529739380e-01 3.457784354686737061e-01 2.298271805047988892e-01 1.466570943593978882e-01 -2.197083979845046997e-01 8.288851007819175720e-03 -8.417270332574844360e-02 1.524356305599212646e-01 -4.357739686965942383e-01 2.993711531162261963e-01 -8.671851456165313721e-02 -2.582509815692901611e-01 -1.463969349861145020e-01 1.162541583180427551e-01 -1.600170582532882690e-01 -7.320970296859741211e-02 -7.227028906345367432e-02 2.003760077059268951e-02 5.252437293529510498e-02 8.837886899709701538e-02 -1.881312578916549683e-02
-1.071904748678207397e-01 -6.332334876060485840e-02 -1.674618721008300781e-01 7.209111005067825317e-02 1.112460345029830933e-01 3.025874495506286621e-01 2.053223401308059692e-01 -7.548521459102630615e-02 -1.210625916719436646e-01 1.599363088607788086e-01 8.051604777574539185e-02 -1.882663965225219727e-01 1.986626684665679932e-01 2.468979358673095703e-01 2.393395900726318359e-01 5.031940713524818420e-02 -1.028003264218568802e-02 3.556497767567634583e-02 3.446168601512908936e-01 1.245275959372520447e-01 2.084150463342666626e-01 -4.446779936552047729e-02 -3.935874700546264648e-01 -2.370782494544982910e-01 -1.032145470380783081e-01 -8.153759688138961792e-02 1.847980543971061707e-02 -1.544541716575622559e-01 1.447787582874298096e-01 -6.165635585784912109e-02 -1.747051179409027100e-01 -2.609836459159851074e-01
-3.523999825119972229e-02 -8.506322652101516724e-02 5.535782873630523682e-02 5.888888239860534668e-02 -1.563847996294498444e-02 5.541223287582397461e-02 -3.305932134389877319e-02 5.393841862678527832e-02 1.777516603469848633e-01 -4.045174643397331238e-02 -2.066959440708160400e-01 -9.420441091060638428e-02 5.089794099330902100e-02 3.223477303981781006e-01 2.673579156398773193e-01 1.019942611455917358e-01 -2.023620903491973877e-02 2.841924428939819336e-01 2.729973793029785156e-01 8.019372075796127319e-02 9.136161208152770996e-02 -2.230714559555053711e-01 -2.744649648666381836e-01 -1.567532420158386230e-01 1.872413307428359985e-01 -2.687638998031616211e-01 -1.565377041697502136e-02 -3.893196284770965576e-01 -1.607910692691802979e-01 1.143766120076179504e-01 9.536998718976974487e-02 -2.778094112873077393e-01
-2.224172651767730713e-02 -6.886289268732070923e-02 -3.711764216423034668e-01 3.056374192237854004e-01 9.439210593700408936e-02 7.984046638011932373e-02 1.342291235923767090e-01 1.412256509065628052e-01 -8.251471072435379028e-02 5.923016369342803955e-02 -2.640590965747833252e-01 7.358426600694656372e-02 1.039108335971832275e-01 9.588766843080520630e-02 -1.180971562862396240e-01 4.198500141501426697e-02 -1.131083518266677856e-01 1.510586310178041458e-02 1.985047459602355957e-01 -4.592051357030868530e-02 1.089659705758094788e-01 -4.140683710575103760e-01 -2.265351712703704834e-01 -2.804335951805114746e-01 4.109166190028190613e-02 2.998440861701965332e-01 1.598800271749496460e-01 -2.484451979398727417e-01 -1.159512847661972046e-01 7.438863813877105713e-02 1.086356118321418762e-01 -1.081049516797065735e-01
9.940154850482940674e-02 7.447214424610137939e-02 -1.339966505765914917e-01 -4.743691161274909973e-02 3.001881241798400879e-01 2.418740987777709961e-01 -2.340318113565444946e-01 -7.537593692541122437e-02 8.379301428794860840e-02 1.377999037504196167e-01 -2.245593070983886719e-01 -1.368977874517440796e-01 6.693994998931884766e-02 2.180296331644058228e-01 -2.052390202879905701e-02 -1.692098937928676605e-02 -2.007689327001571655e-02 1.547064483165740967e-01 4.176289737224578857e-01 9.904911369085311890e-02 -1.423964370042085648e-02 -1.781498044729232788e-01 1.945319473743438721e-01 -1.671413630247116089e-01 1.424844413995742798e-01 -2.459134161472320557e-02 -2.950418889522552490e-01 -4.202983081340789795e-01 6.479124724864959717e-02 5.271877720952033997e-02 8.386695384979248047e-02 4.997542127966880798e-02
-5.082790181040763855e-02 8.097521960735321045e-02 5.784636363387107849e-02 9.819694608449935913e-02 2.914778143167495728e-02 -2.849328517913818359e-02 4.093133658170700073e-02 -1.544536054134368896e-01 -2.135415561497211456e-02 -2.483202517032623291e-02 -1.859618723392486572e-01 1.432338915765285492e-02 -4.353217408061027527e-02 3.032961189746856689e-01 1.228668689727783203e-01 2.402088344097137451e-01 -5.436279252171516418e-02 -1.674980372190475464e-01 1.429594010114669800e-01 -2.770409584045410156e-01 1.480209380388259888e-01 -3.322592973709106445e-01 -1.522537916898727417e-01 -2.204383313655853271e-01 -2.268682569265365601e-01 2.269086986780166626e-02 -2.796441018581390381e-01 -3.246437311172485352e-01 -3.272671699523925781e-01 4.391029849648475647e-02 -1.542702913284301758e-01 2.178251147270202637e-01
1.964453309774398804e-01 -2.240909487009048462e-01 -6.685655564069747925e-02 -4.927594214677810669e-02 1.521181762218475342e-01 6.290917843580245972e-02 1.294978410005569458e-01 -3.630734384059906006e-01 -4.607992470264434814e-01 1.137497927993535995e-02 -1.261452287435531616e-01 5.250051990151405334e-02 -6.639373302459716797e-02 1.959761083126068115e-01 1.826617866754531860e-01 -2.775664031505584717e-01 -6.309114396572113037e-03 2.136451900005340576e-01 -3.436211869120597839e-02 -1.034397110342979431e-01 9.837300330400466919e-02 -3.056414127349853516e-01 -6.153675168752670288e-02 -2.040240913629531860e-01 -5.813023447990417480e-02 -1.423551738262176514e-01 1.922365836799144745e-02 -1.702915430068969727e-01 2.093227356672286987e-01 -9.221135824918746948e-02 -1.435252279043197632e-01 1.106571480631828308e-01
1.839135028421878815e-02 2.073220536112785339e-02 7.570625096559524536e-02 2.540049254894256592e-01 2.694703452289104462e-02 2.900947332382202148e-01 -2.074794620275497437e-01 -1.171989589929580688e-01 -9.944292902946472168e-02 2.284647524356842041e-01 -2.550874650478363037e-01 -6.466414034366607666e-02 8.603572845458984375e-03 1.238668933510780334e-01 2.319386154413223267e-01 -8.576334267854690552e-02 4.190654307603836060e-02 -1.255057901144027710e-01 3.668226897716522217e-01 -3.921382129192352295e-01 7.521528750658035278e-02 -7.198561728000640869e-02 -1.107206419110298157e-01 1.019815430045127869e-01 6.446194648742675781e-02 1.314703673124313354e-01 2.403475791215896606e-01 -2.832095026969909668e-01 -2.499891817569732666e-01 -1.174808815121650696e-01 6.606699526309967041e-02 -6.712804315611720085e-04
1.653163507580757141e-02 -6.319390237331390381e-02 1.012933328747749329e-01 1.371624916791915894e-01 2.651982903480529785e-01 -1.289932727813720703e-01 6.768669933080673218e-03 -2.977884411811828613e-01 -7.381939888000488281e-02 1.923947930335998535e-01 -2.414378225803375244e-01 1.678249388933181763e-01 -6.373871583491563797e-03 2.872694432735443115e-01 1.545682549476623535e-01 5.896336585283279419e-02 -1.389322709292173386e-02 -1.572073698043823242e-01 2.458856850862503052e-01 1.311707124114036560e-02 -1.048518568277359009e-01 -2.870424389839172363e-01 -2.531454339623451233e-02 -9.068332612514495850e-02 3.501214459538459778e-02 -2.760224044322967529e-01 2.250865548849105835e-01 -2.793755531311035156e-01 -1.153014600276947021e-01 2.369935810565948486e-01 1.094677299261093140e-01 -2.770355641841888428e-01
-1.110510155558586121e-02 9.098575264215469360e-02 -5.930332094430923462e-02 3.474410176277160645e-01 1.408859528601169586e-02 2.593327499926090240e-02 1.669963151216506958e-01 -5.247949063777923584e-02 -5.147394537925720215e-02 3.163420855998992920e-01 -5.579591542482376099e-02 2.587767317891120911e-02 7.924490608274936676e-03 2.458711117506027222e-01 1.249313279986381531e-01 -1.132933869957923889e-01 8.211667835712432861e-02 -2.777774333953857422e-01 8.309973031282424927e-02 -3.290477022528648376e-02 4.331494681537151337e-03 -4.041633605957031250e-01 -2.586661875247955322e-01 1.529864668846130371e-01 -7.661186903715133667e-02 -1.057263761758804321e-01 1.189704313874244690e-01 -4.762302935123443604e-01 -1.001493334770202637e-01 9.354972839355468750e-02 -1.285713315010070801e-01 -3.885415941476821899e-02
-2.479121685028076172e-01 6.895520538091659546e-02 -9.300881624221801758e-02 -6.228980049490928650e-02 -2.140075527131557465e-02 -7.896610349416732788e-02 3.139102160930633545e-01 8.952986449003219604e-02 -3.446735739707946777e-01 1.771696209907531738e-01 -2.301878780126571655e-01 7.542297244071960449e-02 -3.374042734503746033e-02 1.215200349688529968e-01 2.336504906415939331e-01 -2.456115484237670898e-01 6.325759738683700562e-02 -1.871165931224822998e-01 1.756782084703445435e-01 -9.865053743124008179e-02 -4.536591842770576477e-02 -3.551112413406372070e-01 -1.542848199605941772e-01 -4.020099341869354248e-02 -6.499803811311721802e-02 -1.729173660278320312e-01 -3.207502067089080811e-01 -1.259456872940063477e-01 -1.124878674745559692e-01 -8.740320056676864624e-02 2.164065986871719360e-01 -1.230218261480331421e-01
1.446427851915359497e-01 -7.358478754758834839e-02 -8.601029217243194580e-02 4.851086065173149109e-02 3.081423342227935791e-01 2.460590451955795288e-01 3.438818454742431641e-01 -2.589454352855682373e-01 -1.282670348882675171e-01 1.519462466239929199e-01 -1.331097781658172607e-01 8.445257693529129028e-02 1.705574542284011841e-01 1.078517064452171326e-01 1.017112359404563904e-01 2.893395721912384033e-02 -1.078450605273246765e-01 -5.552136152982711792e-02 4.176486134529113770e-01 -5.581687390804290771e-02 1.391645614057779312e-02 -1.224685460329055786e-01 -1.814237833023071289e-01 5.538132786750793457e-02 5.618932470679283142e-02 -3.063289523124694824e-01 2.281055748462677002e-01 -6.585901975631713867e-02 1.181960478425025940e-01 9.191957116127014160e-02 -2.050948441028594971e-01 -2.133847624063491821e-01
2.395564019680023193e-01 -6.611791253089904785e-02 -1.047046482563018799e-01 5.675077065825462341e-02 4.607823863625526428e-02 4.290398061275482178e-01 3.367033302783966064e-01 -2.068798243999481201e-01 -2.601193487644195557e-01 -7.279442250728607178e-02 -1.208939701318740845e-01 1.389195770025253296e-01 -1.060939058661460876e-01 2.370550334453582764e-01 1.898428946733474731e-01 1.188313886523246765e-01 -1.750979870557785034e-01 1.619720309972763062e-01 -9.108141809701919556e-02 -2.446840554475784302e-01 -1.162016242742538452e-01 -2.841076850891113281e-01 -1.154139935970306396e-01 -1.343773007392883301e-01 1.080733388662338257e-01 3.519062325358390808e-02 -4.821737483143806458e-02 -1.615155041217803955e-01 -2.893371880054473877e-02 -5.178145319223403931e-02 8.465605229139328003e-02 2.335165739059448242e-01
1.797593757510185242e-02 2.656833827495574951e-01 -1.774279922246932983e-01 1.071375980973243713e-01 -1.308361589908599854e-01 8.932113647460937500e-02 2.770738899707794189e-01 1.054276302456855774e-01 -3.723908960819244385e-01 9.435594081878662109e-02 -2.259739488363265991e-01 -2.102512121200561523e-01 2.256565541028976440e-02 4.124492779374122620e-02 -1.496030092239379883e-01 2.637885212898254395e-01 -5.741992220282554626e-02 -7.967225462198257446e-02 2.460458725690841675e-01 5.205670744180679321e-02 -4.541325196623802185e-02 -3.452289402484893799e-01 -4.061409533023834229e-01 -7.537198252975940704e-03 -9.949564188718795776e-02 3.045761585235595703e-02 4.529807344079017639e-02 -1.367895901203155518e-01 7.120645791292190552e-02 1.204512342810630798e-01 -7.623023539781570435e-02 -1.414179056882858276e-01
-1.117472425103187561e-01 -1.247862949967384338e-01 -6.091320887207984924e-03 1.089755594730377197e-01 2.961060497909784317e-03 8.066169917583465576e-02 6.993555277585983276e-02 -1.520508676767349243e-01 1.116190478205680847e-01 7.290517538785934448e-02 -1.871743798255920410e-01 -1.055291891098022461e-01 -6.084451917558908463e-03 4.192979335784912109e-01 3.989133834838867188e-01 -5.873608961701393127e-02 1.426574289798736572e-01 -4.757042974233627319e-02 1.284790337085723877e-01 -9.222311526536941528e-02 -7.941214367747306824e-03 -3.304656147956848145e-01 -2.281297929584980011e-02 -1.613178849220275879e-01 -1.352582871913909912e-01 -1.932196505367755890e-02 -9.736523777246475220e-02 -4.561592936515808105e-01 -1.940336972475051880e-01 -2.492625266313552856e-01 1.208516675978899002e-02 5.942679569125175476e-02
-4.608865361660718918e-03 -7.703243196010589600e-02 1.319904159754514694e-02 1.198228746652603149e-01 3.743521496653556824e-02 1.102572903037071228e-01 7.613788545131683350e-02 -2.001050859689712524e-01 -2.852438092231750488e-01 -1.684813573956489563e-02 -1.549728363752365112e-01 -2.835833467543125153e-02 -7.540068030357360840e-02 4.534785747528076172e-01 1.084033921360969543e-01 3.137610554695129395e-01 3.994550555944442749e-02 5.900112539529800415e-02 3.410280048847198486e-01 -7.689925283193588257e-02 -2.791973352432250977e-01 -1.881551146507263184e-01 -1.497761756181716919e-01 -1.635620296001434326e-01 2.474646270275115967e-01 2.943564951419830322e-01 -1.721096187829971313e-01 -2.268529124557971954e-02 -2.863636240363121033e-02 -1.037399172782897949e-01 1.051063835620880127e-01 -4.052634909749031067e-02
-2.978361546993255615e-01 -3.710787743330001831e-02 -1.289987564086914062e-01 4.591865465044975281e-02 -3.718494623899459839e-02 -2.076288759708404541e-01 4.531520903110504150e-01 -1.928052306175231934e-01 -2.584779262542724609e-01 1.095003262162208557e-01 -1.109786480665206909e-01 3.586098551750183105e-02 3.175706043839454651e-02 3.434246405959129333e-02 6.398665904998779297e-02 -2.002664655447006226e-02 2.830482125282287598e-01 -9.425193071365356445e-02 4.414127171039581299e-01 -1.573634445667266846e-01 -2.052601575851440430e-01 -2.758881151676177979e-01 -1.097928062081336975e-01 -1.946173049509525299e-02 -1.329678744077682495e-01 1.190662104636430740e-02 -1.230711117386817932e-01 5.202462151646614075e-02 4.730274528264999390e-02 1.110168546438217163e-01 -1.139272227883338928e-01 5.063022673130035400e-02
2.285870462656021118e-01 1.475553214550018311e-01 -3.714611008763313293e-02 2.237568348646163940e-01 6.111368909478187561e-02 8.463844656944274902e-02 1.169586703181266785e-01 1.924591325223445892e-02 -2.445540279150009155e-01 1.783391684293746948e-01 -1.665448099374771118e-01 -3.927996754646301270e-02 -2.285050004720687866e-01 2.592940330505371094e-01 8.831713348627090454e-02 -2.917672693729400635e-01 2.735407948493957520e-01 -4.241691902279853821e-02 2.454330772161483765e-02 -1.579736918210983276e-01 -1.089995354413986206e-02 -3.511104583740234375e-01 -3.038656711578369141e-01 1.169027835130691528e-01 -1.714603751897811890e-01 -1.248339191079139709e-01 -1.619943380355834961e-01 -1.889620572328567505e-01 -2.693890929222106934e-01 3.496685996651649475e-02 -5.315435305237770081e-02 -3.439799696207046509e-02
-1.369909755885601044e-02 -7.386567443609237671e-02 4.065686836838722229e-02 5.007231235504150391e-02 1.867808252573013306e-01 1.916735768318176270e-01 -9.682655334472656250e-02 -9.777539223432540894e-02 -1.145293191075325012e-01 5.602793768048286438e-02 -1.438113152980804443e-01 5.813578516244888306e-02 -1.235065162181854248e-01 -1.784347184002399445e-02 8.823543787002563477e-02 1.137247309088706970e-01 7.992313243448734283e-03 2.451129071414470673e-02 9.598993510007858276e-02 -1.469641625881195068e-01 3.467663228511810303e-01 -3.977790176868438721e-01 -3.777065575122833252e-01 3.818423952907323837e-03 1.348696202039718628e-01 -5.787186324596405029e-02 -2.317713052034378052e-01 -1.184322386980056763e-01 1.966145336627960205e-01 3.584996759891510010e-01 -3.143624365329742432e-01 -1.229272633790969849e-01
-1.760108470916748047e-01 4.090518057346343994e-01 -6.645390391349792480e-02 2.049268409609794617e-02 1.020828858017921448e-01 3.249805867671966553e-01 1.839803531765937805e-02 3.298635780811309814e-02 -2.186947464942932129e-01 2.475852705538272858e-02 -1.659319549798965454e-01 -2.280155420303344727e-01 -1.427856832742691040e-01 2.175789028406143188e-01 8.407828211784362793e-02 -6.171321496367454529e-02 1.897836918942630291e-03 8.940000832080841064e-02 3.027579560875892639e-02 -2.895719408988952637e-01 1.765885502099990845e-01 -3.292904794216156006e-01 -4.760843235999345779e-03 -1.814247071743011475e-01 -3.020828962326049805e-01 -2.240583300590515137e-01 -1.601276546716690063e-01 7.814201526343822479e-03 -7.490082830190658569e-02 1.813285052776336670e-01 -9.589800611138343811e-03 -4.209349676966667175e-02
1.126619502902030945e-01 4.624592885375022888e-02 -8.629415929317474365e-02 1.485309898853302002e-01 -7.408789545297622681e-02 1.353428363800048828e-01 -4.981128498911857605e-02 -4.757103919982910156e-01 -5.234949290752410889e-02 -1.030086725950241089e-01 -3.514817357063293457e-01 2.025562822818756104e-01 -1.452637314796447754e-01 6.018643826246261597e-02 2.489541918039321899e-01 1.592552661895751953e-01 -8.547293394804000854e-02 9.762784466147422791e-03 2.744968831539154053e-01 -1.991162747144699097e-01 -1.491309106349945068e-01 -1.030090153217315674e-01 -3.929039090871810913e-02 -2.403164654970169067e-01 2.968676984310150146e-01 -9.366400539875030518e-02 -9.212664514780044556e-02 -1.267935335636138916e-01 1.207407712936401367e-01 2.150111496448516846e-01 1.175178587436676025e-01 -4.958652704954147339e-02
-1.230437830090522766e-01 -6.596007198095321655e-02 -3.579255938529968262e-02 3.675845451653003693e-03 1.499641984701156616e-01 1.292190514504909515e-02 2.872023284435272217e-01 -2.128696143627166748e-01 -1.014142408967018127e-01 1.618297584354877472e-02 -1.865190267562866211e-01 1.519699841737747192e-01 5.893250182271003723e-02 1.344834268093109131e-01 1.642471253871917725e-01 1.071008741855621338e-01 2.083758264780044556e-01 7.111702114343643188e-02 7.342073321342468262e-02 2.322969138622283936e-01 -1.660189032554626465e-02 -4.393159449100494385e-01 -2.846413850784301758e-01 -2.339019328355789185e-01 2.826811373233795166e-02 -8.307173848152160645e-02 -1.317863762378692627e-01 -4.271868467330932617e-01 -7.738909125328063965e-02 -1.436867713928222656e-01 -8.038832247257232666e-02 -1.511078029870986938e-01
2.158703058958053589e-01 2.190398573875427246e-01 -3.489409685134887695e-01 -1.309368200600147247e-02 6.828432530164718628e-02 -9.314108639955520630e-02 2.495893687009811401e-01 6.320057809352874756e-02 -3.233614861965179443e-01 -2.624340355396270752e-02 -2.896992564201354980e-01 -2.203207612037658691e-01 3.772592917084693909e-02 8.288892358541488647e-02 -5.675335600972175598e-02 2.683456838130950928e-01 1.615409255027770996e-01 -2.164238132536411285e-02 3.733933568000793457e-01 2.145439200103282928e-02 4.990576952695846558e-02 -1.776324361562728882e-01 -2.881207168102264404e-01 -1.954056024551391602e-01 2.049272916337940842e-05 -6.412646919488906860e-02 1.149119995534420013e-02 -4.217855259776115417e-02 1.257480215281248093e-02 -9.193699806928634644e-02 -6.634385138750076294e-02 -2.046892493963241577e-01
2.608388662338256836e-02 1.533518359065055847e-02 -1.266470104455947876e-01 5.643735826015472412e-02 1.252023428678512573e-01 1.795020103454589844e-01 -1.698474287986755371e-01 5.541169270873069763e-02 -2.577288746833801270e-01 1.644724607467651367e-01 4.993123933672904968e-02 -1.995126456022262573e-01 -7.247556746006011963e-02 1.558408290147781372e-01 1.359351873397827148e-01 1.986510008573532104e-01 -1.230697799474000931e-02 2.219270914793014526e-02 5.149953067302703857e-02 -5.089589357376098633e-01 4.305081441998481750e-02 -2.221934646368026733e-01 -1.738168746232986450e-01 -2.250783443450927734e-01 8.575323224067687988e-02 1.981159299612045288e-01 -2.319232225418090820e-01 -1.075474023818969727e-01 1.557476725429296494e-02 3.448395729064941406e-01 -2.209728956222534180e-01 -4.914899170398712158e-02
-3.120041266083717346e-02 1.094805821776390076e-01 -2.223442047834396362e-01 9.708925336599349976e-02 3.482987359166145325e-02 2.512034773826599121e-01 1.796060055494308472e-01 2.006205618381500244e-01 -3.497557044029235840e-01 2.400445044040679932e-01 -7.123905420303344727e-02 3.143902719020843506e-01 2.665167860686779022e-02 2.295615375041961670e-01 8.924084156751632690e-02 2.503194846212863922e-03 2.052250057458877563e-01 -5.202265456318855286e-02 1.217097626067698002e-03 -2.187138795852661133e-01 -2.356797456741333008e-01 -1.158316060900688171e-01 -1.564031094312667847e-01 -2.010197341442108154e-01 -1.894932687282562256e-01 1.620643399655818939e-02 -1.230390667915344238e-01 -2.257780879735946655e-01 -3.112124502658843994e-01 8.278910815715789795e-02 5.422034114599227905e-02 1.033583283424377441e-01
-1.382955759763717651e-01 9.946747869253158569e-02 -7.849560678005218506e-02 -1.208947598934173584e-01 1.760681718587875366e-01 1.874587833881378174e-01 -2.621748447418212891e-01 2.614813745021820068e-01 -1.407001018524169922e-01 2.347701936960220337e-01 -3.751069903373718262e-01 -2.204982042312622070e-01 8.430662006139755249e-02 7.746619731187820435e-02 1.065103188157081604e-01 8.591073751449584961e-02 1.957672387361526489e-01 2.610657811164855957e-01 2.770681977272033691e-01 -7.468511909246444702e-02 1.207350343465805054e-01 -2.279895395040512085e-01 -4.078584164381027222e-02 -1.998727470636367798e-01 7.523271441459655762e-02 -3.342087566852569580e-01 -4.025324806571006775e-02 -9.237035363912582397e-02 4.249521344900131226e-02 4.401426762342453003e-02 -1.182560250163078308e-01 9.302389621734619141e-02
-1.909478604793548584e-01 1.646613888442516327e-02 -1.618440747261047363e-01 3.428679704666137695e-02 -2.885578013956546783e-02 3.622646331787109375e-01 -1.349055022001266479e-01 -2.112166583538055420e-01 -3.235627114772796631e-01 1.753142178058624268e-01 -8.342321217060089111e-02 9.669028222560882568e-02 1.182180419564247131e-01 8.714071661233901978e-02 1.995608806610107422e-01 1.057128086686134338e-01 -1.692674309015274048e-01 5.143737420439720154e-02 1.021900251507759094e-01 -2.088511921465396881e-02 -2.721676230430603027e-01 -1.975426971912384033e-01 -1.306559294462203979e-01 9.948007762432098389e-02 4.349900409579277039e-02 -3.131197988986968994e-01 1.450422704219818115e-01 -2.761560678482055664e-01 -1.262370496988296509e-01 7.190612703561782837e-02 2.858613729476928711e-01 1.855069547891616821e-01
-5.039771646261215210e-02 -7.332003861665725708e-02 -6.762071698904037476e-02 2.232683748006820679e-01 -9.029040485620498657e-02 -2.434692578390240669e-03 -7.202719897031784058e-02 -5.751696974039077759e-02 1.905167847871780396e-02 2.196343988180160522e-01 -1.732265651226043701e-01 -1.274495124816894531e-01 2.889317832887172699e-02 3.581631183624267578e-01 9.044619649648666382e-02 -1.147846281528472900e-01 2.169649600982666016e-01 -3.101564943790435791e-01 1.675002127885818481e-01 9.763660281896591187e-02 -4.961022641509771347e-03 -4.935659468173980713e-01 -1.017897054553031921e-01 -2.109798975288867950e-02 2.968464232981204987e-02 -1.377238482236862183e-01 -7.220199704170227051e-02 -4.466906487941741943e-01 -1.106336563825607300e-01 -2.947886008769273758e-03 -5.333162471652030945e-02 2.642241492867469788e-02
-1.857233494520187378e-01 1.138423606753349304e-01 -1.744788605719804764e-03 8.392316848039627075e-02 6.083760038018226624e-02 1.617048680782318115e-01 2.632583975791931152e-01 -8.555261790752410889e-02 8.175425231456756592e-02 2.198598682880401611e-01 -1.502005308866500854e-01 -3.894626721739768982e-02 -1.870942115783691406e-01 2.700701951980590820e-01 -7.315378636121749878e-02 9.604644030332565308e-02 7.147967070341110229e-02 1.447575725615024567e-02 3.785479813814163208e-02 -4.717686474323272705e-01 -2.393525391817092896e-01 -2.503116130828857422e-01 -1.648842245340347290e-01 -2.142388820648193359e-01 1.833173632621765137e-01 -1.233378704637289047e-02 2.170595526695251465e-01 -9.173447638750076294e-02 1.532321870326995850e-01 8.068738877773284912e-02 2.455359846353530884e-01 -1.884009689092636108e-01
-5.711949989199638367e-02 -4.334545508027076721e-02 -2.478797733783721924e-02 2.164105921983718872e-01 1.260528564453125000e-01 -3.522815182805061340e-02 1.201131343841552734e-01 -1.055630594491958618e-01 -1.867025047540664673e-01 -1.389795094728469849e-01 -1.737705320119857788e-01 -6.863969564437866211e-02 6.110728159546852112e-02 -1.346067874692380428e-03 2.000894844532012939e-01 1.508758217096328735e-01 -2.123481482267379761e-01 -2.543188929557800293e-01 9.063848108053207397e-02 -7.436728477478027344e-02 3.272972702980041504e-01 -3.486691117286682129e-01 -1.544101834297180176e-01 -7.250226289033889771e-02 -3.425038456916809082e-01 -2.212355583906173706e-01 -1.304636001586914062e-01 -3.341471254825592041e-01 -2.572360336780548096e-01 6.980595737695693970e-02 3.408556431531906128e-02 2.551015093922615051e-02
1.141656041145324707e-01 -1.816907823085784912e-01 8.283717930316925049e-02 1.971549689769744873e-01 1.348571926355361938e-01 1.556718349456787109e-01 2.264927923679351807e-01 -2.919644117355346680e-01 -3.434534743428230286e-02 2.247039787471294403e-02 -2.367848902940750122e-01 1.280532628297805786e-01 1.289814710617065430e-02 6.652198731899261475e-02 1.276032924652099609e-01 1.475567817687988281e-01 7.221455872058868408e-02 4.076664149761199951e-02 3.157657757401466370e-02 1.373593807220458984e-01 3.284486755728721619e-02 -3.558751642704010010e-01 -4.416022896766662598e-01 -3.507810831069946289e-01 -2.502824738621711731e-02 2.390203252434730530e-02 -1.972948573529720306e-02 -3.159308433532714844e-01 -8.482276462018489838e-03 -1.764998883008956909e-01 8.307368308305740356e-02 2.028943784534931183e-02
-6.088007986545562744e-02 4.451246261596679688e-01 -1.278391387313604355e-02 3.143068850040435791e-01 -4.728705063462257385e-02 2.457951903343200684e-01 -1.087214723229408264e-01 -4.923008009791374207e-02 -2.335468530654907227e-01 1.523799598217010498e-01 -3.188263475894927979e-01 -1.756266504526138306e-01 -1.160291302949190140e-02 1.514915674924850464e-01 -1.024686619639396667e-01 -1.670872271060943604e-01 -2.045190520584583282e-02 1.140723749995231628e-01 2.966690659523010254e-01 -1.920339465141296387e-01 -6.850467622280120850e-02 -2.230888605117797852e-01 5.987333878874778748e-02 6.502170860767364502e-02 -1.106531843543052673e-01 8.425195515155792236e-02 6.048405542969703674e-02 -3.044026196002960205e-01 1.066743060946464539e-01 7.656939327716827393e-02 1.279958188533782959e-01 2.584002725780010223e-02
-1.680710911750793457e-01 -7.969582080841064453e-02 7.048681727610528469e-04 8.143134415149688721e-02 9.289946407079696655e-02 1.298438012599945068e-01 -1.163461878895759583e-01 2.130573242902755737e-01 -2.494060061872005463e-02 -6.968353409320116043e-03 -2.537317574024200439e-01 -5.389720201492309570e-02 -1.346903890371322632e-01 1.339056640863418579e-01 1.539988368749618530e-01 1.676295548677444458e-01 1.839217990636825562e-01 2.551151514053344727e-01 2.644064724445343018e-01 4.908598214387893677e-02 6.224766001105308533e-02 -3.055138289928436279e-01 -2.110126167535781860e-01 -1.592915952205657959e-01 4.863023757934570312e-02 -2.851800620555877686e-01 3.410530090332031250e-02 -4.479959011077880859e-01 -1.469871997833251953e-01 3.201261535286903381e-02 2.297879606485366821e-01 -1.384676992893218994e-01
-1.044515445828437805e-01 4.585425555706024170e-02 -1.586688160896301270e-01 7.949534803628921509e-02 5.927152186632156372e-02 -9.705496579408645630e-02 1.038789674639701843e-01 -7.067134976387023926e-02 -8.106583729386329651e-03 -1.098657101392745972e-01 -2.904074192047119141e-01 2.552389204502105713e-01 1.975026428699493408e-01 1.409580558538436890e-01 -1.766218617558479309e-02 -1.089124232530593872e-01 1.670806296169757843e-02 -8.701625466346740723e-02 2.134975790977478027e-01 -1.184688508510589600e-01 -1.142917126417160034e-01 -2.995896935462951660e-01 -1.127782687544822693e-01 -2.964306771755218506e-01 2.218820601701736450e-01 6.199052929878234863e-02 2.414378076791763306e-01 -2.934429347515106201e-01 -3.330950066447257996e-02 3.989430665969848633e-01 -4.650524258613586426e-02 -2.516487240791320801e-01
-1.966000497341156006e-01 -2.037195675075054169e-02 -1.085903495550155640e-02 -1.496638208627700806e-01 2.482242584228515625e-01 4.728454351425170898e-01 -1.401064991950988770e-01 -2.065114527940750122e-01 -1.289442330598831177e-01 -2.572472440078854561e-03 -8.282567560672760010e-02 2.601007223129272461e-01 -1.992962136864662170e-02 1.873026043176651001e-01 1.251920014619827271e-01 7.159832119941711426e-02 2.686496637761592865e-02 1.854339800775051117e-02 1.529512405395507812e-01 -7.273591309785842896e-02 6.290696561336517334e-02 -8.500494807958602905e-02 -5.181318148970603943e-02 3.563415631651878357e-02 -4.320384934544563293e-03 7.061322778463363647e-02 -3.290428817272186279e-01 -4.180481731891632080e-01 4.317357018589973450e-02 1.791674196720123291e-01 -1.224690526723861694e-01 -2.482482343912124634e-01
1.522317230701446533e-01 -1.632496342062950134e-02 4.806661233305931091e-02 2.454711198806762695e-01 3.317482396960258484e-02 1.706807762384414673e-01 5.173990968614816666e-03 -4.478764533996582031e-01 -4.266966134309768677e-03 6.993719935417175293e-02 4.148418828845024109e-02 1.285156607627868652e-02 -1.122394576668739319e-01 3.397957384586334229e-01 3.167921677231788635e-02 1.332441121339797974e-01 3.388124108314514160e-01 -7.440353929996490479e-02 1.355759203433990479e-01 -3.759698867797851562e-01 -3.556987270712852478e-02 4.437231644988059998e-02 -5.987675487995147705e-02 -2.225303649902343750e-01 1.027654781937599182e-01 8.808819204568862915e-02 -1.254396587610244751e-01 -1.570541113615036011e-01 -2.457624971866607666e-01 2.518922984600067139e-01 -9.483447670936584473e-02 3.950943052768707275e-02
4.150047153234481812e-02 -2.216331362724304199e-01 2.098158150911331177e-01 2.531337141990661621e-01 5.250731110572814941e-02 9.915979206562042236e-02 1.764379590749740601e-01 -3.532648682594299316e-01 -8.088296651840209961e-02 1.683070510625839233e-01 -3.346083462238311768e-01 1.519810259342193604e-01 1.498563028872013092e-02 5.734473466873168945e-02 9.481793269515037537e-03 2.336753904819488525e-01 4.731637891381978989e-03 -1.849618405103683472e-01 1.675439476966857910e-01 -2.068380713462829590e-01 -1.616569906473159790e-01 -3.691299557685852051e-01 -1.444935984909534454e-02 -2.645881772041320801e-01 -2.139687351882457733e-02 -1.698402464389801025e-01 -4.224279522895812988e-02 -2.780745364725589752e-02 2.599870227277278900e-02 -1.767988353967666626e-01 1.475592255592346191e-01 -1.454064697027206421e-01
-1.958670169115066528e-01 -2.114373147487640381e-01 -1.076514348387718201e-01 9.329280257225036621e-02 1.149960607290267944e-01 3.615672290325164795e-01 2.837287634611129761e-02 6.336136162281036377e-02 -1.392882019281387329e-01 -2.099101804196834564e-02 9.364644438028335571e-02 1.404663324356079102e-01 2.464425563812255859e-02 2.519912272691726685e-02 2.970030605792999268e-01 1.071960255503654480e-01 1.335305273532867432e-01 -2.386860251426696777e-01 1.508425027132034302e-01 -1.281831786036491394e-02 1.553215831518173218e-02 -9.372022002935409546e-02 5.472020059823989868e-02 -1.793176680803298950e-01 -6.674221903085708618e-02 -1.417064070701599121e-01 -1.440155208110809326e-01 -5.006021261215209961e-01 3.060441315174102783e-01 1.952050924301147461e-01 4.855543375015258789e-02 -1.633401215076446533e-01
-7.038311660289764404e-02 7.911255210638046265e-02 1.624187640845775604e-02 1.889819465577602386e-02 1.524583548307418823e-01 9.949505329132080078e-03 1.300803124904632568e-01 -1.659016758203506470e-01 4.296201094985008240e-02 -1.535120904445648193e-01 -6.810352206230163574e-02 -1.314450055360794067e-01 -6.930687278509140015e-02 2.295104414224624634e-01 1.582488268613815308e-01 1.223972588777542114e-01 -6.981135904788970947e-02 -1.306637823581695557e-01 1.653908789157867432e-01 -2.068881541490554810e-01 2.969874441623687744e-01 -4.223755896091461182e-01 -4.914567805826663971e-03 -5.360033363103866577e-02 -2.617517411708831787e-01 -1.896478384733200073e-01 -1.599097698926925659e-01 -4.114824533462524414e-01 -3.019757866859436035e-01 -2.231694199144840240e-02 -1.015085950493812561e-01 1.121859028935432434e-01
-1.642614006996154785e-01 2.019202709197998047e-01 1.388799678534269333e-02 1.006792038679122925e-01 1.884012818336486816e-01 1.446482390165328979e-01 8.865769952535629272e-02 -2.505055256187915802e-02 -5.256314575672149658e-02 -9.616272151470184326e-02 -2.114363461732864380e-01 -1.985512301325798035e-02 1.271440535783767700e-01 -3.659093752503395081e-02 3.483132645487785339e-02 -6.968124210834503174e-02 1.904162317514419556e-01 2.436582148075103760e-01 2.014018148183822632e-01 -2.410337477922439575e-01 -3.399392217397689819e-02 -1.202043294906616211e-01 -1.793664842844009399e-01 -1.532010585069656372e-01 -2.274516671895980835e-01 7.759098708629608154e-02 5.766382440924644470e-02 -4.087050557136535645e-01 5.054670572280883789e-01 1.539653986692428589e-01 1.621346734464168549e-02 -5.664442107081413269e-02
-2.980888485908508301e-01 -7.773918565362691879e-03 -3.584980219602584839e-02 1.471748203039169312e-01 5.418884381651878357e-02 -1.379693597555160522e-01 1.659003198146820068e-01 -3.251177072525024414e-02 -2.473455071449279785e-01 3.889308273792266846e-01 -1.098781973123550415e-01 -2.543072961270809174e-02 -9.575371630489826202e-03 5.936351791024208069e-02 1.787908226251602173e-01 2.061523050069808960e-01 -2.742443680763244629e-01 -4.888160526752471924e-02 1.493662148714065552e-01 -2.102326452732086182e-01 -1.149325221776962280e-01 -2.060068398714065552e-01 -1.269143968820571899e-01 -1.380468457937240601e-01 5.685555934906005859e-02 -1.381711103022098541e-03 -1.004400998353958130e-01 -4.405168592929840088e-01 -9.178812056779861450e-02 -1.623966842889785767e-01 2.051566243171691895e-01 -1.230963394045829773e-01
5.180057510733604431e-02 2.867930829524993896e-01 -7.012996822595596313e-02 2.511364519596099854e-01 -2.416384033858776093e-02 3.921211883425712585e-02 1.498588025569915771e-01 8.099200204014778137e-03 -1.347318142652511597e-01 3.044836819171905518e-01 6.108804605901241302e-03 -2.061750181019306183e-02 -1.457704156637191772e-01 3.397113978862762451e-01 1.414424926042556763e-01 -2.869211696088314056e-02 4.651207849383354187e-02 3.915836289525032043e-02 1.874628476798534393e-02 -2.602300345897674561e-01 -4.441410303115844727e-03 -3.494009077548980713e-01 -3.742699325084686279e-01 1.888892799615859985e-01 -1.518823355436325073e-01 -6.766683608293533325e-02 -2.435048110783100128e-02 -3.180944025516510010e-01 -1.450468599796295166e-01 4.010959714651107788e-02 -1.469468921422958374e-01 1.016648635268211365e-01
-5.439827218651771545e-02 1.301185786724090576e-01 5.906484276056289673e-02 1.131489574909210205e-01 -7.172955572605133057e-02 -9.082002192735671997e-02 2.068520039319992065e-01 -2.372934818267822266e-01 -1.310280412435531616e-01 -9.911131858825683594e-02 -9.381584078073501587e-02 -4.156196117401123047e-02 -6.844591349363327026e-02 3.302192687988281250e-01 1.359416842460632324e-01 1.891966313123703003e-01 -7.304856926202774048e-02 -1.069015543907880783e-02 1.964610219001770020e-01 -1.832950562238693237e-01 1.700455695390701294e-01 -3.531416952610015869e-01 -1.012993827462196350e-01 -5.346447974443435669e-02 -2.048654109239578247e-01 -1.055795177817344666e-01 -7.538337260484695435e-02 -4.303914606571197510e-01 -2.551428079605102539e-01 -6.682591629214584827e-04 -1.782610639929771423e-02 3.032534122467041016e-01
-2.206807881593704224e-01 3.871264681220054626e-02 1.040820330381393433e-01 1.229875534772872925e-01 1.670488268136978149e-01 1.411363482475280762e-01 4.030293598771095276e-02 -1.837470829486846924e-01 -9.801649302244186401e-02 2.233857214450836182e-01 -2.977650463581085205e-01 1.250670552253723145e-01 1.869076639413833618e-01 1.023612543940544128e-01 1.041100993752479553e-01 9.745001792907714844e-02 2.048535197973251343e-01 -6.022834405303001404e-02 2.444184720516204834e-01 -3.688101470470428467e-01 1.247312873601913452e-01 7.219950109720230103e-02 -1.693977862596511841e-01 2.078168094158172607e-02 -9.289208054542541504e-02 -1.848283410072326660e-01 1.858749240636825562e-01 -3.352170884609222412e-01 -2.052598893642425537e-01 -2.589309215545654297e-01 1.072893291711807251e-01 -9.704723209142684937e-02
4.215838387608528137e-02 -1.348498463630676270e-01 -2.703697085380554199e-01 8.414068818092346191e-02 1.799523271620273590e-02 2.551538124680519104e-02 1.530595570802688599e-01 -1.540336608886718750e-01 -7.398941367864608765e-02 -1.123687177896499634e-01 1.223733201622962952e-01 2.677055262029170990e-02 -1.365104615688323975e-01 2.599216811358928680e-02 2.003572285175323486e-01 1.231182366609573364e-01 -2.892297804355621338e-01 1.207643896341323853e-01 1.611372679471969604e-01 -2.816097140312194824e-01 -3.191153705120086670e-01 -3.229562938213348389e-01 -1.228027343750000000e-01 -4.214002192020416260e-02 1.079170703887939453e-01 -2.003553509712219238e-01 -2.199855744838714600e-01 -2.032374143600463867e-01 1.346302628517150879e-01 1.316344738006591797e-01 3.739158213138580322e-01 -8.550661616027355194e-03
1.153286471962928772e-01 -9.538476914167404175e-02 1.215098705142736435e-02 7.597194984555244446e-03 2.542150318622589111e-01 3.001500666141510010e-01 1.731950044631958008e-01 2.935680188238620758e-02 -1.027201041579246521e-01 1.014801338315010071e-01 -1.579767614603042603e-01 7.877669483423233032e-02 2.273433804512023926e-01 -2.150995880365371704e-01 1.844711154699325562e-01 3.488162904977798462e-02 7.592722773551940918e-03 -1.218790281563997269e-02 3.277443945407867432e-01 -2.937816977500915527e-01 -2.546241879463195801e-02 -3.540717363357543945e-01 -1.725674867630004883e-01 -2.209147661924362183e-01 1.261334270238876343e-01 -2.227408438920974731e-01 -7.726190984249114990e-02 9.127863449975848198e-04 2.376569807529449463e-01 -6.460869219154119492e-03 -2.721109390258789062e-01 -7.760328054428100586e-02
-1.032113730907440186e-01 5.567771568894386292e-02 -9.189321845769882202e-02 9.384331107139587402e-02 1.381174176931381226e-01 2.624455690383911133e-01 -1.171035170555114746e-01 -1.429551094770431519e-01 4.955420270562171936e-03 2.415222674608230591e-01 -1.197926104068756104e-01 1.160539910197257996e-01 3.272660821676254272e-02 1.345313787460327148e-01 1.411835253238677979e-01 7.355350255966186523e-02 1.638055592775344849e-01 1.522972732782363892e-01 1.640827506780624390e-01 1.044351607561111450e-01 -1.198159083724021912e-01 -3.424442708492279053e-01 2.612875960767269135e-02 -3.348189294338226318e-01 8.398693054914474487e-02 9.032204747200012207e-02 -5.039170384407043457e-01 -2.816924750804901123e-01 3.967905417084693909e-02 -1.007485985755920410e-01 -2.112426795065402985e-02 1.525492221117019653e-01
1.726210415363311768e-01 3.067222051322460175e-02 -4.537259787321090698e-02 2.098500281572341919e-01 -5.164092290215194225e-04 1.453484445810317993e-01 1.900766044855117798e-01 -1.195185407996177673e-01 -2.840363383293151855e-01 -9.796154499053955078e-02 -2.002882808446884155e-01 3.454590737819671631e-01 -4.067268688231706619e-03 3.253459930419921875e-01 3.467961847782135010e-01 -1.197168827056884766e-01 -7.699502259492874146e-02 1.196780335158109665e-02 -4.860337823629379272e-02 -3.211093544960021973e-01 6.079787854105234146e-03 -3.002783954143524170e-01 -3.626588732004165649e-02 2.219960466027259827e-02 1.574385017156600952e-01 -9.444856643676757812e-02 -3.348233923316001892e-02 -2.085455060005187988e-01 1.953732222318649292e-01 -1.048752516508102417e-01 -3.985599428415298462e-02 1.696872562170028687e-01
-2.376894839107990265e-02 1.722072809934616089e-01 -2.354463189840316772e-01 3.044488728046417236e-01 6.848162412643432617e-02 2.335998862981796265e-01 2.198545485734939575e-01 2.655303478240966797e-02 -1.702489703893661499e-01 9.127231687307357788e-02 -2.197410613298416138e-01 8.226515352725982666e-02 5.285784602165222168e-02 -9.685947746038436890e-02 1.131006181240081787e-01 3.115171194076538086e-01 -1.913219988346099854e-01 -1.114193424582481384e-01 3.501327037811279297e-01 -1.790401339530944824e-01 1.806049346923828125e-01 -8.239637315273284912e-02 -2.563663125038146973e-01 -8.564736694097518921e-02 7.284865528345108032e-02 -2.939668893814086914e-01 6.855097413063049316e-02 -9.372935444116592407e-02 -3.094516694545745850e-03 2.362533509731292725e-01 1.364422440528869629e-01 5.651465058326721191e-02
-8.668117225170135498e-02 -1.708535403013229370e-01 3.677856409922242165e-03 2.424462288618087769e-01 1.208962351083755493e-01 -9.460329264402389526e-02 1.062184646725654602e-01 -9.730964154005050659e-02 -3.967059254646301270e-01 1.492699086666107178e-01 -1.663483232259750366e-01 -1.659113019704818726e-01 3.431549072265625000e-01 -4.295967519283294678e-02 8.695229887962341309e-02 1.028966829180717468e-01 5.682912841439247131e-02 6.810637563467025757e-02 1.908880025148391724e-01 1.017728075385093689e-01 -2.295977622270584106e-01 -4.233398735523223877e-01 -8.012343198060989380e-02 -2.999369204044342041e-01 2.556652426719665527e-01 5.870028957724571228e-02 -6.157225370407104492e-02 -5.446455255150794983e-02 4.444615170359611511e-02 4.280654340982437134e-02 9.520996361970901489e-02 -1.271280646324157715e-01
1.837959513068199158e-02 -4.536622762680053711e-02 -3.578808158636093140e-02 -5.707127228379249573e-02 6.476972997188568115e-02 4.656140208244323730e-01 -6.731554400175809860e-03 2.712162211537361145e-02 -2.542908787727355957e-01 6.488353013992309570e-03 9.949755668640136719e-02 -2.251701802015304565e-01 -1.280787587165832520e-01 3.210644721984863281e-01 4.905373975634574890e-02 2.205745428800582886e-01 1.266593039035797119e-01 8.604823052883148193e-02 5.168784782290458679e-02 -3.442516326904296875e-01 1.362297832965850830e-01 -2.487518340349197388e-01 -1.404069662094116211e-01 -4.414590448141098022e-02 -1.014625951647758484e-01 5.161200091242790222e-02 -2.669521234929561615e-02 -2.979345619678497314e-01 1.268305778503417969e-01 1.705163568258285522e-01 -2.821456491947174072e-01 -3.885521739721298218e-02
-1.572333872318267822e-01 -1.810314208269119263e-01 -1.584101319313049316e-01 2.067982405424118042e-01 -7.216309756040573120e-02 6.696898490190505981e-02 1.444431394338607788e-01 1.161632612347602844e-01 2.277808636426925659e-02 6.029676645994186401e-02 -1.246598809957504272e-01 1.723731495440006256e-02 1.324354205280542374e-03 2.423632293939590454e-01 1.814666837453842163e-01 7.338850945234298706e-02 -1.670508086681365967e-02 2.739978134632110596e-01 2.346694469451904297e-01 -1.548315882682800293e-01 1.309515237808227539e-01 -1.762780398130416870e-01 -3.469870388507843018e-01 -3.028215467929840088e-01 6.971691269427537918e-03 -2.556430697441101074e-01 5.613662302494049072e-02 -2.559979856014251709e-01 -1.138622611761093140e-01 1.819385290145874023e-01 1.845940202474594116e-01 -2.908564209938049316e-01
-6.813443452119827271e-02 1.828582137823104858e-01 -5.683879554271697998e-02 3.244642168283462524e-02 2.210792899131774902e-01 2.712338864803314209e-01 1.931241452693939209e-01 -9.833708405494689941e-03 -3.252244889736175537e-01 3.817079588770866394e-02 7.629310339689254761e-02 8.102539926767349243e-03 2.414180785417556763e-01 3.149596154689788818e-01 1.175976321101188660e-01 -1.298429071903228760e-02 -1.133599802851676941e-01 -2.014299035072326660e-01 2.781659662723541260e-01 -7.933811843395233154e-02 1.620558351278305054e-01 -1.603644341230392456e-01 -3.182476758956909180e-01 -2.759464979171752930e-01 1.767597161233425140e-02 -2.143362313508987427e-01 -1.077963262796401978e-01 2.604328561574220657e-03 -9.014406055212020874e-02 -2.303407788276672363e-01 -6.745897978544235229e-02 1.519551724195480347e-01
-9.669439494609832764e-02 2.002254724502563477e-01 9.388280659914016724e-02 7.475561648607254028e-02 -3.143581748008728027e-02 2.237218469381332397e-01 6.349367648363113403e-02 9.935018420219421387e-02 1.078845486044883728e-01 1.627997457981109619e-01 -3.379342854022979736e-01 -7.241618633270263672e-02 3.832858502864837646e-01 2.106371074914932251e-01 -7.845570892095565796e-02 -9.753087908029556274e-02 5.546495690941810608e-02 -1.369909010827541351e-02 4.526599943637847900e-01 -3.896239995956420898e-01 -1.115990616381168365e-02 -9.716150164604187012e-02 -9.686605632305145264e-02 1.028606966137886047e-01 -1.469730213284492493e-02 -9.768775664269924164e-03 1.595190167427062988e-02 -9.046088904142379761e-02 -2.548852860927581787e-01 1.487830281257629395e-01 9.442003071308135986e-02 1.114389002323150635e-01
1.001932695508003235e-01 -6.525144726037979126e-02 5.658787116408348083e-02 7.556014508008956909e-02 4.368710517883300781e-01 3.793798089027404785e-01 -6.020067725330591202e-03 4.494769091252237558e-04 -2.035285681486129761e-01 2.583211660385131836e-01 8.661177754402160645e-02 -1.843019425868988037e-01 1.491304207593202591e-02 -8.901830762624740601e-03 -1.728913187980651855e-02 6.682836264371871948e-02 1.379014402627944946e-01 -9.878077358007431030e-02 3.271941244602203369e-01 -3.183436989784240723e-01 1.078449562191963196e-01 -3.179664611816406250e-01 -6.490549445152282715e-02 -1.790921688079833984e-01 -6.718864897266030312e-04 -1.754356175661087036e-01 3.144153580069541931e-02 4.467616602778434753e-02 -1.837752200663089752e-02 1.748697012662887573e-01 -1.804047524929046631e-01 6.214841827750205994e-02
3.490825369954109192e-02 -1.856459677219390869e-01 -3.256851434707641602e-02 4.777254164218902588e-02 9.306662832386791706e-04 2.039500921964645386e-01 -4.018589481711387634e-02 -3.135142922401428223e-01 1.906247884035110474e-01 2.101126909255981445e-01 -3.896849155426025391e-01 -7.278312463313341141e-03 -8.618608117103576660e-02 1.537833828479051590e-02 1.079751029610633850e-01 7.777041196823120117e-02 -2.370640486478805542e-01 -4.563184920698404312e-03 2.548495829105377197e-01 9.012284874916076660e-02 -2.964423596858978271e-02 -3.430421054363250732e-01 -1.530699059367179871e-02 -6.868097931146621704e-02 6.950335204601287842e-02 -2.737923562526702881e-01 1.015882864594459534e-01 -3.448429703712463379e-01 2.553777582943439484e-02 3.281968832015991211e-02 2.886680662631988525e-01 1.217399165034294128e-01
9.564388543367385864e-02 -1.807866394519805908e-01 -1.977652683854103088e-02 4.368615150451660156e-02 3.141584396362304688e-01 -1.316765788942575455e-02 -2.960440143942832947e-02 -2.588242590427398682e-01 4.298377037048339844e-02 3.803605586290359497e-02 -3.435990512371063232e-01 1.266682744026184082e-01 1.349619477987289429e-01 2.313143312931060791e-01 1.621908396482467651e-01 4.235273972153663635e-02 -1.049870438873767853e-02 -1.687600612640380859e-01 4.369364380836486816e-01 -6.977667659521102905e-02 -3.796355053782463074e-02 -1.521576195955276489e-01 4.224904626607894897e-02 -3.065271303057670593e-02 6.497722864151000977e-02 -3.735737502574920654e-01 2.141687422990798950e-01 -2.957161068916320801e-01 -2.457688376307487488e-02 -6.342897564172744751e-02 1.090554147958755493e-01 -8.128413558006286621e-02
-4.273460432887077332e-02 6.914010643959045410e-02 3.821307420730590820e-02 -4.804645106196403503e-02 2.517417073249816895e-01 2.124239355325698853e-01 -1.515441238880157471e-01 1.108037829399108887e-01 -2.570179104804992676e-01 4.970809072256088257e-02 -2.061116099357604980e-01 -2.199069112539291382e-01 1.064987704157829285e-01 1.164197400212287903e-01 4.518359899520874023e-02 -2.205961011350154877e-02 1.396860368549823761e-02 9.988350421190261841e-02 2.396392524242401123e-01 -2.475165575742721558e-01 2.781034260988235474e-02 -2.237243652343750000e-01 -4.219561815261840820e-01 -1.330575197935104370e-01 1.871631890535354614e-01 -1.869341731071472168e-01 -4.608433693647384644e-02 9.978085011243820190e-02 1.735522449016571045e-01 2.107715457677841187e-01 2.375121116638183594e-01 2.657778263092041016e-01
1.970414258539676666e-02 -1.624572575092315674e-01 -5.264845490455627441e-02 8.689446747303009033e-02 3.683914542198181152e-01 2.378455251455307007e-01 2.600660622119903564e-01 -5.947676673531532288e-02 5.252375081181526184e-02 -5.404588207602500916e-02 -1.174755021929740906e-01 -1.425415724515914917e-01 2.141021341085433960e-01 -5.162573978304862976e-02 1.332662161439657211e-02 -1.065976396203041077e-01 3.427357971668243408e-02 -1.646274030208587646e-01 3.707968294620513916e-01 -3.435084819793701172e-01 1.573175638914108276e-01 -2.954044640064239502e-01 -2.569872438907623291e-01 -1.049925386905670166e-01 2.379205673933029175e-01 -1.757979951798915863e-02 7.227468490600585938e-02 3.971127420663833618e-02 8.598683774471282959e-02 -5.702679604291915894e-02 -1.512490957975387573e-01 -1.718044579029083252e-01
-1.551979780197143555e-01 1.838907301425933838e-01 -3.222433850169181824e-02 1.209870353341102600e-01 2.246298193931579590e-01 1.817970275878906250e-01 4.342774860560894012e-03 3.075782582163810730e-02 -3.913733661174774170e-01 -9.182045608758926392e-02 9.005302935838699341e-02 1.137668918818235397e-02 3.019053339958190918e-01 2.796559333801269531e-01 -8.784069120883941650e-02 -5.429939553141593933e-02 -7.266878336668014526e-02 -1.887758374214172363e-01 2.275009602308273315e-01 -1.080179587006568909e-01 1.710769385099411011e-01 -1.996402740478515625e-01 -3.717059195041656494e-01 -2.716920673847198486e-01 2.984492108225822449e-02 -2.789598889648914337e-02 -1.917539834976196289e-01 -9.032166749238967896e-02 -1.012422218918800354e-01 -1.582567393779754639e-01 -6.898461282253265381e-02 1.413807868957519531e-01
3.193238377571105957e-01 3.176486492156982422e-02 -2.171320468187332153e-01 8.053629100322723389e-02 7.110337913036346436e-02 1.888407319784164429e-01 1.891791969537734985e-01 -2.841342389583587646e-01 -3.270677626132965088e-01 -1.106348820030689240e-02 4.547074902802705765e-03 1.554408967494964600e-01 5.020616948604583740e-02 2.394380271434783936e-01 1.661297082901000977e-01 3.592168912291526794e-02 5.404882598668336868e-03 1.871426850557327271e-01 -7.211735099554061890e-02 -2.226695269346237183e-01 -2.230199724435806274e-01 -4.319509863853454590e-01 -1.209042742848396301e-01 -9.171094745397567749e-02 5.250466242432594299e-02 -8.131273090839385986e-02 2.967331930994987488e-02 -2.119096368551254272e-01 -2.530069090425968170e-02 -2.119464874267578125e-01 -6.745219975709915161e-02 1.081011369824409485e-01
-4.046661779284477234e-02 1.229060515761375427e-01 7.791286706924438477e-02 2.505462765693664551e-01 -1.023254767060279846e-01 -1.159576550126075745e-01 1.555787920951843262e-01 -1.109946742653846741e-01 -4.164511710405349731e-02 6.685730069875717163e-02 -9.855775535106658936e-02 -5.313108861446380615e-02 -2.365815043449401855e-01 4.345757663249969482e-01 2.196473628282546997e-01 1.134516671299934387e-01 -4.600292071700096130e-02 -1.051499322056770325e-01 1.490302383899688721e-01 -2.286268621683120728e-01 2.986690588295459747e-02 -4.229179918766021729e-01 -1.857341527938842773e-01 -1.495952159166336060e-02 -9.952804446220397949e-02 1.254016458988189697e-01 -1.501188725233078003e-01 -2.895753085613250732e-01 -2.644444108009338379e-01 7.968226075172424316e-02 2.834828756749629974e-02 1.343771368265151978e-01
-2.879898548126220703e-01 -1.090252250432968140e-01 -1.755359917879104614e-01 1.592743396759033203e-02 -1.033874079585075378e-01 7.875173538923263550e-02 -1.159841418266296387e-01 2.971584908664226532e-03 -4.057527333498001099e-02 2.812066674232482910e-02 4.015858285129070282e-03 -6.921133399009704590e-02 -3.110296092927455902e-03 4.940993338823318481e-02 -1.001530513167381287e-01 2.447907775640487671e-01 -1.448688954114913940e-01 -1.920456737279891968e-01 2.682315409183502197e-01 3.702268376946449280e-02 -6.505484692752361298e-03 -3.605540394783020020e-01 -2.594102323055267334e-01 -2.661580145359039307e-01 1.106363683938980103e-01 -3.323102593421936035e-01 -3.205439746379852295e-01 -2.885401546955108643e-01 7.225588895380496979e-03 2.062749415636062622e-01 9.681355208158493042e-02 -6.401322782039642334e-02
-2.981827557086944580e-01 8.523061126470565796e-02 -6.652512401342391968e-02 4.991032928228378296e-02 -1.077640652656555176e-01 3.508022129535675049e-01 -2.069156318902969360e-01 -1.668859571218490601e-01 -1.023653596639633179e-01 3.178181052207946777e-01 5.853000283241271973e-02 1.224132254719734192e-01 9.940315783023834229e-02 2.450097352266311646e-01 7.866750657558441162e-02 -2.539484761655330658e-02 -7.970861345529556274e-02 1.974392980337142944e-01 2.126850485801696777e-01 -9.662633389234542847e-02 -2.938881218433380127e-01 -2.546476423740386963e-01 -2.537371516227722168e-01 2.008723765611648560e-01 4.730396345257759094e-02 -1.777786016464233398e-01 -7.465114817023277283e-03 -2.754287719726562500e-01 -5.709781125187873840e-02 2.308559417724609375e-02 1.215803474187850952e-01 -2.709459699690341949e-02
-2.429112643003463745e-01 1.643956154584884644e-01 -1.360953897237777710e-01 6.946191191673278809e-02 2.101042866706848145e-01 2.966623604297637939e-01 -2.284340858459472656e-01 2.491014897823333740e-01 -5.622283741831779480e-02 9.187882393598556519e-02 -2.765309512615203857e-01 -2.949583232402801514e-01 1.474348753690719604e-01 1.366516202688217163e-02 1.161938160657882690e-01 1.734621971845626831e-01 2.403381913900375366e-01 1.505513638257980347e-01 1.561510711908340454e-01 -2.767574787139892578e-01 1.394322328269481659e-02 -1.710832267999649048e-01 -1.675035357475280762e-01 -1.223936080932617188e-01 6.647374015301465988e-03 4.743710532784461975e-02 5.259482935070991516e-02 -3.072888851165771484e-01 9.127637371420860291e-03 9.538599848747253418e-02 -3.093536943197250366e-02 2.002883106470108032e-01
-3.997948020696640015e-02 -1.902312636375427246e-01 -1.570851951837539673e-01 4.370126128196716309e-02 2.977012395858764648e-01 -6.038951501250267029e-02 2.208570539951324463e-01 -2.266366779804229736e-01 -4.888913780450820923e-02 3.274832069873809814e-01 -3.703397810459136963e-01 1.079452782869338989e-01 1.220190972089767456e-01 2.486251890659332275e-01 -5.972497165203094482e-02 7.705932855606079102e-02 -6.748022139072418213e-02 3.179529681801795959e-02 3.287338912487030029e-01 -2.324118167161941528e-01 -1.896066218614578247e-01 -2.716407179832458496e-02 2.226385695394128561e-04 -1.622049063444137573e-01 -9.380483627319335938e-02 -3.490837812423706055e-01 9.724171459674835205e-02 -6.199325621128082275e-02 -6.709665805101394653e-02 -6.413257867097854614e-02 1.466742344200611115e-02 1.230168417096138000e-01
8.047106117010116577e-02 -3.242624923586845398e-02 -2.121924981474876404e-02 3.993944823741912842e-01 3.593736588954925537e-01 4.971921816468238831e-02 3.617262234911322594e-03 -5.480023846030235291e-02 -2.024696320295333862e-01 -1.660168021917343140e-01 -1.711609959602355957e-01 -2.159765958786010742e-01 -3.738960949704051018e-03 3.123237192630767822e-01 1.393193155527114868e-01 -8.176585286855697632e-02 -2.118672579526901245e-01 7.067501544952392578e-02 -1.118247210979461670e-01 -2.193074673414230347e-01 9.505414217710494995e-02 -9.602309018373489380e-02 -3.250172138214111328e-01 -7.889465242624282837e-02 1.936787813901901245e-01 -1.612602472305297852e-01 -4.068400338292121887e-02 -1.285014897584915161e-01 1.468992792069911957e-02 2.857725918292999268e-01 1.596331447362899780e-01 -8.241572417318820953e-03
-1.966405063867568970e-01 -3.744785115122795105e-02 2.678870037198066711e-02 2.007576674222946167e-01 4.177137836813926697e-02 1.273631900548934937e-01 -5.588149279356002808e-02 -6.820227950811386108e-02 -1.264635175466537476e-01 -1.613725572824478149e-01 -2.334223389625549316e-01 -1.146303191781044006e-01 2.155203223228454590e-01 5.613062903285026550e-02 1.111474335193634033e-01 1.726930141448974609e-01 -2.022542059421539307e-03 -1.554646790027618408e-01 3.332526385784149170e-01 -4.520589113235473633e-01 2.310662269592285156e-01 -4.612671956419944763e-02 -3.237528800964355469e-01 1.645948924124240875e-02 2.747955322265625000e-01 -6.914549320936203003e-02 1.460130214691162109e-01 -4.203691333532333374e-02 5.033529177308082581e-02 1.492721028625965118e-03 1.689431667327880859e-01 -2.389135658740997314e-01
8.394144475460052490e-02 1.569719761610031128e-01 9.950535744428634644e-02 -3.514161705970764160e-02 6.395868957042694092e-02 3.322524130344390869e-01 7.142662256956100464e-02 -2.846708893775939941e-01 -2.435226738452911377e-01 8.754746057093143463e-03 -9.006078355014324188e-03 -2.670881152153015137e-01 2.525567114353179932e-01 1.202615723013877869e-02 4.355092346668243408e-02 7.424505054950714111e-02 -1.941746473312377930e-02 5.336850881576538086e-02 3.210972249507904053e-01 3.089467622339725494e-02 1.250604391098022461e-01 -2.043361961841583252e-01 -3.964098989963531494e-01 -2.743054926395416260e-01 1.594795472919940948e-02 -1.450688987970352173e-01 -2.102250009775161743e-01 2.935739234089851379e-02 -2.410083711147308350e-01 2.652665227651596069e-02 -1.791950762271881104e-01 1.019687671214342117e-02
5.741791799664497375e-02 -9.638286381959915161e-02 -3.974604606628417969e-01 -1.660079695284366608e-03 -2.120247930288314819e-01 8.508363366127014160e-02 7.180426269769668579e-02 -7.285635173320770264e-02 -1.125846877694129944e-01 2.310826443135738373e-02 -1.832413375377655029e-01 -8.262651972472667694e-03 1.882075220346450806e-01 2.961108386516571045e-01 3.890084326267242432e-01 4.029118642210960388e-02 -5.482659488916397095e-02 1.724633276462554932e-01 6.769926846027374268e-02 9.004577994346618652e-02 -5.756121873855590820e-02 -2.244205772876739502e-01 -1.493279337882995605e-01 -2.787202596664428711e-01 4.511649906635284424e-02 -3.018059730529785156e-01 5.506966263055801392e-02 -3.741798996925354004e-01 -5.693963170051574707e-02 2.957889437675476074e-02 -3.430905053392052650e-03 6.687180697917938232e-02
2.473079226911067963e-02 1.697790771722793579e-01 6.332938373088836670e-02 1.902927607297897339e-01 1.380927860736846924e-01 3.307063877582550049e-01 2.198325991630554199e-01 -8.684621751308441162e-02 -3.380739688873291016e-01 7.588876038789749146e-02 -6.784934550523757935e-02 1.955562829971313477e-02 8.944006264209747314e-02 -9.500022232532501221e-02 -3.510271012783050537e-02 8.594433963298797607e-02 -7.312077097594738007e-03 -3.044808655977249146e-02 2.412099689245223999e-01 -1.179181039333343506e-01 -1.271771639585494995e-01 -2.503860294818878174e-01 -2.801687717437744141e-01 -1.143276970833539963e-02 6.615748256444931030e-02 -3.486560285091400146e-01 1.206730306148529053e-01 1.148595437407493591e-01 -1.568356901407241821e-01 2.732791304588317871e-01 3.156818151473999023e-01 -1.103088557720184326e-01
5.329884123057126999e-03 1.320714950561523438e-01 -1.345804035663604736e-01 7.494493573904037476e-02 2.533001303672790527e-01 3.435343876481056213e-02 1.392272710800170898e-01 -3.434258326888084412e-02 -7.235220819711685181e-02 -1.823015809059143066e-01 -2.512822747230529785e-01 -1.429604440927505493e-01 -9.258033335208892822e-02 4.239286854863166809e-02 -9.565343149006366730e-03 -2.000286430120468140e-01 -5.578003823757171631e-02 -1.558054834604263306e-01 7.643868029117584229e-02 -3.616713583469390869e-01 4.808335751295089722e-02 -5.397659540176391602e-01 -1.539798378944396973e-01 4.448541905730962753e-03 6.110342592000961304e-02 9.746486693620681763e-02 2.736535370349884033e-01 -2.641974389553070068e-01 1.844265460968017578e-01 -1.568487100303173065e-02 -3.563487902283668518e-02 1.596919447183609009e-01
2.790950611233711243e-02 2.940455079078674316e-02 -2.994631230831146240e-01 3.659618273377418518e-02 1.059830859303474426e-01 2.846174240112304688e-01 1.502236425876617432e-01 -2.818369269371032715e-01 -1.831288933753967285e-01 1.720717400312423706e-01 -3.403990343213081360e-02 -1.291668415069580078e-01 -5.299774929881095886e-02 2.700618803501129150e-01 -1.454426199197769165e-01 -1.211975291371345520e-01 -3.299487531185150146e-01 1.259978953748941422e-02 1.031448990106582642e-01 -8.411189168691635132e-02 -3.569852709770202637e-01 -6.862451881170272827e-02 -1.397537887096405029e-01 -1.385855022817850113e-02 9.357975423336029053e-02 -2.596146762371063232e-01 6.629303097724914551e-02 -3.497110307216644287e-01 1.469526886940002441e-01 3.502075746655464172e-02 7.327872514724731445e-02 1.042966544628143311e-01
-1.314533203840255737e-01 -2.763125896453857422e-01 -1.101740151643753052e-01 4.222266841679811478e-03 3.980085253715515137e-02 -6.686469167470932007e-02 -4.372668638825416565e-02 -1.092712506651878357e-01 -7.791211456060409546e-02 2.543839812278747559e-01 -7.994865626096725464e-02 -1.738143116235733032e-01 -3.701858222484588623e-02 2.663649320602416992e-01 5.395013839006423950e-02 -1.942376345396041870e-01 1.660174131393432617e-01 -3.905361890792846680e-02 5.313927307724952698e-02 -1.503484398126602173e-01 1.601891666650772095e-01 -3.234432041645050049e-01 -1.829615384340286255e-01 6.917867809534072876e-02 6.507022678852081299e-02 -1.560820490121841431e-01 -1.399634778499603271e-01 -5.691161155700683594e-01 -2.141535878181457520e-01 -5.272460728883743286e-02 -1.690695993602275848e-02 9.952596575021743774e-02
6.533389538526535034e-02 4.288081452250480652e-02 4.354976862668991089e-02 -5.970981717109680176e-02 2.587469220161437988e-01 1.562574654817581177e-01 -8.866409957408905029e-02 -2.395199425518512726e-02 -1.371801942586898804e-01 3.391925394535064697e-01 -1.029607132077217102e-01 -2.841654233634471893e-03 8.638834208250045776e-02 9.390268474817276001e-02 -1.375567018985748291e-01 -1.096979305148124695e-01 1.006641909480094910e-01 2.329651862382888794e-01 2.543047666549682617e-01 -1.672771871089935303e-01 -1.550385653972625732e-01 -3.562704026699066162e-01 2.149951606988906860e-01 -4.250614643096923828e-01 8.313564956188201904e-02 -4.513183236122131348e-02 -1.176850497722625732e-01 -1.732697188854217529e-01 8.343581110239028931e-03 2.994159162044525146e-01 -6.504068523645401001e-02 1.233679577708244324e-01
-1.755916774272918701e-01 2.987904846668243408e-01 -3.855160251259803772e-02 5.061539262533187866e-02 1.032721847295761108e-01 3.052388429641723633e-01 2.571163475513458252e-01 -1.515296250581741333e-01 -1.387984901666641235e-01 4.688410460948944092e-02 -1.977976560592651367e-01 -2.066878974437713623e-01 6.686636805534362793e-02 4.440382122993469238e-03 -6.872073560953140259e-02 1.457152962684631348e-01 6.213282048702239990e-02 1.295398473739624023e-01 1.168672889471054077e-01 -9.906989336013793945e-02 -1.019529104232788086e-01 -1.498678028583526611e-01 -4.616307318210601807e-01 -2.121138274669647217e-01 6.408346444368362427e-02 -2.573818862438201904e-01 -6.941258162260055542e-02 6.740268319845199585e-02 -3.274788558483123779e-01 3.110802546143531799e-02 -1.588918417692184448e-01 -3.083021007478237152e-02
-7.460883259773254395e-02 -2.808749377727508545e-01 -8.664654940366744995e-02 1.506559103727340698e-01 8.013112097978591919e-02 1.369549632072448730e-01 -3.858358785510063171e-02 -2.441086620092391968e-02 -1.132362261414527893e-01 4.952287301421165466e-02 -2.102900110185146332e-02 7.499051094055175781e-02 4.147802293300628662e-02 2.216711044311523438e-01 -2.196213901042938232e-01 1.103047057986259460e-01 -3.005290217697620392e-02 -3.065328672528266907e-02 2.529729008674621582e-01 -3.364068567752838135e-01 7.900144904851913452e-02 -3.065501153469085693e-01 -1.448246687650680542e-01 -1.563751846551895142e-01 5.595291778445243835e-02 -1.769050061702728271e-01 -3.563759028911590576e-01 1.583698689937591553e-01 -1.783603280782699585e-01 3.520415127277374268e-01 3.975483030080795288e-02 -2.387247532606124878e-01
-3.254465013742446899e-02 -5.134648457169532776e-02 7.506100833415985107e-02 -2.597101777791976929e-02 -1.135039050132036209e-02 -8.161134272813796997e-02 1.936006098985671997e-01 -2.133655101060867310e-01 -1.567289792001247406e-02 -1.398542225360870361e-01 -2.078941315412521362e-01 5.593561008572578430e-02 -3.205352649092674255e-02 2.819513678550720215e-01 1.254981458187103271e-01 1.201202049851417542e-01 -4.623634368181228638e-02 -1.783482879400253296e-01 2.398542314767837524e-01 -2.222600132226943970e-01 1.926611512899398804e-01 -3.784408867359161377e-01 -1.069172546267509460e-01 -1.426728442311286926e-02 -2.592683136463165283e-01 -1.202974095940589905e-01 -2.163626551628112793e-01 -4.061541557312011719e-01 -2.824324071407318115e-01 -9.566874057054519653e-02 -4.940294846892356873e-02 7.530783116817474365e-02
3.336990773677825928e-01 -2.918440699577331543e-01 6.556063890457153320e-02 -3.320034593343734741e-02 1.831018030643463135e-01 1.075043156743049622e-01 3.908678144216537476e-02 -1.224424988031387329e-01 -5.672685429453849792e-02 9.997495263814926147e-02 -3.191619515419006348e-01 2.502252459526062012e-01 -1.097640767693519592e-01 1.326060146093368530e-01 2.075827568769454956e-01 2.051572501659393311e-01 1.766262948513031006e-01 -1.720581948757171631e-01 1.588479429483413696e-01 -3.505019098520278931e-02 5.156322382390499115e-03 -3.108513653278350830e-01 -3.185304701328277588e-01 -1.485014706850051880e-01 -1.005510687828063965e-01 9.837165474891662598e-02 -9.853038191795349121e-02 -3.128206431865692139e-01 5.084736272692680359e-02 -5.316949263215065002e-02 5.311188846826553345e-02 3.079235367476940155e-02
-1.447696797549724579e-02 -1.119647398591041565e-01 -2.152849361300468445e-02 3.249231725931167603e-02 1.881552338600158691e-01 -2.025495842099189758e-02 1.312625408172607422e-01 -3.055778741836547852e-01 -8.388962596654891968e-02 -5.203725770115852356e-02 -1.628784984350204468e-01 9.717636555433273315e-02 4.732298664748668671e-03 4.128737151622772217e-01 2.295954227447509766e-01 1.567139178514480591e-01 -2.975533902645111084e-02 1.451154053211212158e-01 4.390164613723754883e-01 -2.506572939455509186e-02 -1.172076091170310974e-01 -2.087365835905075073e-01 1.440586149692535400e-02 -6.119653955101966858e-02 2.592266798019409180e-01 1.532416492700576782e-01 -1.284958273172378540e-01 -1.580128520727157593e-01 9.972039610147476196e-02 9.536702930927276611e-02 2.972160279750823975e-01 1.724251657724380493e-01
-1.656584069132804871e-02 1.058320924639701843e-01 -7.630607485771179199e-02 -6.564509123563766479e-03 -1.216496378183364868e-01 1.215572189539670944e-02 -2.134807640686631203e-03 -2.268435060977935791e-01 -2.626538872718811035e-01 -8.998500183224678040e-03 -2.334635555744171143e-01 -1.520186960697174072e-01 -1.619977653026580811e-01 3.219181895256042480e-01 -1.362658105790615082e-02 2.194977737963199615e-02 1.985858976840972900e-01 -9.013848006725311279e-02 3.241120576858520508e-01 1.574835032224655151e-01 -5.765249952673912048e-02 -5.890197306871414185e-02 -2.459880858659744263e-01 -3.423463180661201477e-02 4.541635513305664062e-02 -1.558593809604644775e-01 -4.371734336018562317e-02 -5.195748209953308105e-01 2.038290053606033325e-01 -1.783845014870166779e-02 9.462326765060424805e-02 2.099933326244354248e-01
-9.963791072368621826e-02 -1.285583525896072388e-02 -8.532959222793579102e-02 3.301582932472229004e-01 1.244177576154470444e-03 1.683115065097808838e-01 -9.072137624025344849e-02 2.089488506317138672e-02 -1.261741220951080322e-01 -6.145250052213668823e-02 -2.365307956933975220e-01 -1.302868127822875977e-01 2.262729108333587646e-01 2.813889682292938232e-01 5.667290836572647095e-02 1.049969121813774109e-01 1.803913563489913940e-01 -1.129542514681816101e-01 3.789262175559997559e-01 -2.668375968933105469e-01 6.640791893005371094e-02 4.732934013009071350e-02 -1.783168911933898926e-01 3.725160658359527588e-02 2.831550538539886475e-01 1.549920141696929932e-01 1.396357119083404541e-01 -3.337395191192626953e-01 -2.416650801897048950e-01 -4.722889512777328491e-02 4.142304509878158569e-02 -4.518259689211845398e-02
-1.091170981526374817e-01 3.391335159540176392e-02 1.446450408548116684e-02 9.447774291038513184e-02 7.797211408615112305e-03 -1.053663492202758789e-01 9.168712049722671509e-02 -1.047838255763053894e-01 -1.214603930711746216e-01 -9.440940618515014648e-02 -2.416966408491134644e-01 -2.273258380591869354e-02 -1.453921794891357422e-01 3.492444753646850586e-01 1.136228367686271667e-01 1.870981007814407349e-01 -1.106279087252914906e-03 3.521907702088356018e-02 1.657709032297134399e-01 -2.478113323450088501e-01 1.393473595380783081e-01 -3.576902151107788086e-01 -1.881262511014938354e-01 -6.966086477041244507e-02 -2.628313899040222168e-01 2.188362367451190948e-02 -1.828865408897399902e-01 -3.706616759300231934e-01 -3.406834602355957031e-01 2.550718933343887329e-02 2.329840697348117828e-02 1.955538392066955566e-01
-4.907181859016418457e-02 1.335564404726028442e-01 -1.014188155531883240e-01 -4.692653194069862366e-02 1.111600920557975769e-01 2.473810911178588867e-01 1.116029396653175354e-01 -2.335220389068126678e-02 1.202121078968048096e-01 1.692547053098678589e-01 -3.204180002212524414e-01 -1.527052931487560272e-02 -8.802755177021026611e-02 1.477662473917007446e-01 2.004447951912879944e-02 -1.553924083709716797e-01 -4.737229645252227783e-02 -2.743066251277923584e-01 3.886618912220001221e-01 -1.854751855134963989e-01 -4.779104888439178467e-02 -2.022299021482467651e-01 2.027794718742370605e-02 -5.338123440742492676e-02 3.295039236545562744e-01 -8.553664386272430420e-02 2.666321098804473877e-01 -2.613455951213836670e-01 -4.494958743453025818e-02 3.063043057918548584e-01 1.052451878786087036e-01 -9.480942785739898682e-02
-1.585511714220046997e-01 2.639947272837162018e-02 1.099784746766090393e-01 2.088078670203685760e-02 -1.386743187904357910e-01 1.210908219218254089e-02 2.390914782881736755e-02 -1.199189722537994385e-01 -8.659177273511886597e-02 -8.917848020792007446e-02 1.615995541214942932e-02 3.610029816627502441e-03 1.428915746510028839e-02 2.515382170677185059e-01 2.049480974674224854e-01 2.322841435670852661e-03 -1.200751364231109619e-01 -1.033455729484558105e-01 1.845977306365966797e-01 -3.760763108730316162e-01 -2.155950218439102173e-01 -2.513780295848846436e-01 -2.984080910682678223e-01 -1.288289576768875122e-01 3.271094560623168945e-01 -1.797886006534099579e-02 -1.206494718790054321e-01 -2.015002369880676270e-01 1.256998330354690552e-01 -6.457701325416564941e-02 -2.668865323066711426e-01 -3.694429695606231689e-01
2.212432324886322021e-01 2.251590639352798462e-01 -3.390020504593849182e-02 3.045236691832542419e-02 2.886827476322650909e-02 5.904685333371162415e-02 2.137186527252197266e-01 9.003628790378570557e-02 8.635248243808746338e-02 1.126885339617729187e-01 -2.419099211692810059e-01 1.159197767265141010e-03 1.814881414175033569e-01 1.907526403665542603e-01 2.148202806711196899e-01 -3.342103213071823120e-02 -1.241039186716079712e-01 1.226374506950378418e-02 4.308786094188690186e-01 -1.800061576068401337e-02 -3.477250933647155762e-01 -1.878637820482254028e-01 -1.915838271379470825e-01 -1.552637666463851929e-01 -1.445080786943435669e-01 -2.043942064046859741e-01 2.834039507433772087e-03 4.647663235664367676e-02 1.115468144416809082e-02 3.489607870578765869e-01 1.760100424289703369e-01 -9.303361177444458008e-02
1.922718994319438934e-02 -1.647869050502777100e-01 -1.700339466333389282e-01 1.344413012266159058e-01 3.561111912131309509e-02 1.785570979118347168e-01 1.907957345247268677e-01 -2.475672774016857147e-02 -9.088341146707534790e-02 -1.563924923539161682e-02 -1.356692612171173096e-01 1.608684808015823364e-01 1.117775440216064453e-01 3.075624108314514160e-01 3.416716679930686951e-02 -4.535765852779150009e-03 2.102696448564529419e-01 5.751594901084899902e-02 5.566877126693725586e-01 4.797673225402832031e-02 8.205848187208175659e-02 -1.969777792692184448e-01 -2.244610041379928589e-01 -2.254586219787597656e-01 -1.378696262836456299e-01 -8.724250644445419312e-02 1.054477170109748840e-01 -1.544024348258972168e-01 9.230311959981918335e-02 -7.553475350141525269e-02 -2.246397733688354492e-01 -2.480272054672241211e-01
-2.143529355525970459e-01 -1.069408189505338669e-02 -6.601341813802719116e-02 -7.442462444305419922e-02 1.121221333742141724e-01 4.777453243732452393e-01 4.369575902819633484e-02 -1.451850086450576782e-01 -3.546268865466117859e-02 -1.047649532556533813e-01 -6.209758296608924866e-02 2.803459577262401581e-02 4.923204332590103149e-02 -1.786759793758392334e-01 1.936108171939849854e-01 -3.914380446076393127e-02 3.175141662359237671e-02 6.062319874763488770e-02 2.483274936676025391e-01 -2.468096613883972168e-01 1.524372100830078125e-01 -6.333228945732116699e-02 1.199079230427742004e-01 -3.972112014889717102e-02 -3.086720965802669525e-02 -7.163417339324951172e-02 -2.504659891128540039e-01 -5.670692920684814453e-01 9.909992665052413940e-02 -2.069108374416828156e-02 -4.079730808734893799e-02 -1.312753558158874512e-01
-3.611073493957519531e-01 7.981862872838973999e-02 -4.781842604279518127e-02 9.577136486768722534e-02 6.549763679504394531e-02 2.598964571952819824e-01 -5.600867047905921936e-02 4.794923588633537292e-03 -1.434881333261728287e-02 5.839398130774497986e-02 -2.706891857087612152e-02 9.717652201652526855e-02 3.671659231185913086e-01 1.518942322582006454e-02 1.994952410459518433e-01 -2.866484038531780243e-02 2.792218029499053955e-01 7.614918798208236694e-02 3.425127863883972168e-01 -3.191281557083129883e-01 1.137391030788421631e-01 -1.533359885215759277e-01 -1.306812018156051636e-01 -2.068205326795578003e-01 -6.874490529298782349e-02 -1.132148578763008118e-01 1.767966300249099731e-01 -2.612254321575164795e-01 -1.622017174959182739e-01 -2.028289437294006348e-01 3.643079474568367004e-02 4.779968783259391785e-02
9.383092820644378662e-02 1.160038188099861145e-01 -2.086348682641983032e-01 1.759023219347000122e-01 1.205836534500122070e-01 1.541087776422500610e-01 -4.120353981852531433e-02 1.315541863441467285e-01 -2.296389788389205933e-01 3.210311532020568848e-01 2.742134593427181244e-02 3.049265146255493164e-01 -1.131994798779487610e-01 -1.872796565294265747e-02 -5.248931050300598145e-02 -1.999986916780471802e-01 1.995475590229034424e-01 -1.981279440224170685e-02 8.856470137834548950e-02 -3.440416455268859863e-01 -2.019240558147430420e-01 -2.947999835014343262e-01 -1.285323500633239746e-01 -1.229290217161178589e-01 -4.689184483140707016e-03 5.028662085533142090e-02 -2.119834125041961670e-01 -2.928592860698699951e-01 -2.267439663410186768e-01 9.712028503417968750e-02 1.234973520040512085e-01 7.378445565700531006e-02
1.051277481019496918e-02 -3.118416108191013336e-02 3.992667421698570251e-02 1.506560593843460083e-01 4.811888188123703003e-02 3.996385633945465088e-01 -1.982841342687606812e-01 -2.242298610508441925e-02 -5.626276135444641113e-02 1.827901899814605713e-01 -2.703777253627777100e-01 -1.166018396615982056e-01 1.224039345979690552e-01 2.515796124935150146e-01 1.571789830923080444e-01 8.948331326246261597e-02 9.693413227796554565e-02 -1.021813973784446716e-02 2.561084628105163574e-01 -5.500671267509460449e-01 8.717305026948451996e-03 2.385172992944717407e-02 -1.053415760397911072e-01 -9.329963475465774536e-03 -2.318609738722443581e-03 1.439877152442932129e-01 1.142660453915596008e-01 -2.089395672082901001e-01 -2.621198892593383789e-01 -2.003277651965618134e-02 4.873933643102645874e-02 -9.257347323000431061e-03
4.188738763332366943e-02 -4.721473902463912964e-02 -1.861916631460189819e-01 1.959977149963378906e-01 1.824798583984375000e-01 1.986504197120666504e-01 2.620802521705627441e-01 -2.508794143795967102e-02 -1.496112495660781860e-01 1.489010900259017944e-01 -2.698875963687896729e-01 7.197153568267822266e-02 7.058278471231460571e-02 1.342632435262203217e-02 -2.211451902985572815e-02 1.311804205179214478e-01 -6.706452369689941406e-02 -8.394896984100341797e-02 3.814297318458557129e-01 -2.539039254188537598e-01 7.408425956964492798e-02 -1.178643479943275452e-01 -4.472637772560119629e-01 -1.069572195410728455e-01 -5.326046422123908997e-02 -1.860339343547821045e-01 2.756557613611221313e-02 5.945087596774101257e-02 -1.040174737572669983e-01 2.233916223049163818e-01 2.063563764095306396e-01 -1.949654072523117065e-01
6.383437197655439377e-03 3.202430009841918945e-01 -3.866882994771003723e-02 -2.235107421875000000e-01 3.087013959884643555e-01 2.302099764347076416e-01 2.886360511183738708e-02 -1.449559628963470459e-01 -2.690039277076721191e-01 1.417445670813322067e-02 -1.982005089521408081e-01 -3.113328106701374054e-02 -3.336507081985473633e-02 1.957790553569793701e-02 8.326570689678192139e-02 -2.143366076052188873e-02 6.576520204544067383e-02 1.474252045154571533e-01 4.011052846908569336e-01 -2.513070106506347656e-01 7.699926197528839111e-02 -4.865980893373489380e-02 -3.971514701843261719e-01 9.046550840139389038e-02 -2.254416495561599731e-01 -1.876478940248489380e-01 -8.298150449991226196e-02 -3.915479034185409546e-02 -4.664552584290504456e-02 -1.064745858311653137e-01 1.378983855247497559e-01 5.304700881242752075e-02
7.343427091836929321e-02 -1.398893743753433228e-01 1.229411810636520386e-01 1.538912057876586914e-01 1.148193776607513428e-01 2.478867471218109131e-01 1.362113952636718750e-01 -2.856803834438323975e-01 8.966034650802612305e-02 -4.895013291388750076e-03 -2.805626988410949707e-01 9.981916844844818115e-02 -4.568312317132949829e-03 2.031146362423896790e-02 1.060610935091972351e-01 1.462024897336959839e-01 -1.874384284019470215e-02 -2.511208690702915192e-02 1.411261111497879028e-01 1.405813395977020264e-01 -8.747112005949020386e-02 -4.767164289951324463e-01 -1.489374339580535889e-01 -3.858915865421295166e-01 2.007407993078231812e-01 7.765217218548059464e-03 -1.505578029900789261e-02 -2.714345455169677734e-01 -1.647016704082489014e-01 -1.473629474639892578e-01 1.326319277286529541e-01 6.544477492570877075e-02
-2.941592633724212646e-01 1.713252067565917969e-01 -1.382725238800048828e-01 -9.634833037853240967e-02 1.542157083749771118e-01 3.202832043170928955e-01 1.072446703910827637e-01 -1.839810311794281006e-01 2.169269882142543793e-02 1.451651453971862793e-01 -2.173369824886322021e-01 2.288544327020645142e-01 2.678009271621704102e-01 2.714096941053867340e-02 1.854806579649448395e-02 -3.215088322758674622e-02 2.844653725624084473e-01 -2.350568538531661034e-03 2.687343955039978027e-01 -3.156678378582000732e-02 -8.370450884103775024e-02 -1.979382485151290894e-01 2.137157320976257324e-01 3.423687070608139038e-02 1.255287379026412964e-01 -2.431738823652267456e-01 -9.322257339954376221e-02 -3.260013461112976074e-01 -3.178611025214195251e-02 1.909157335758209229e-01 -3.448961675167083740e-02 -1.154836118221282959e-01
8.338884450495243073e-03 -5.658253561705350876e-03 9.544356912374496460e-02 -1.762615144252777100e-02 3.145480155944824219e-01 -1.637674570083618164e-01 1.999440640211105347e-01 -1.496687680482864380e-01 -6.710991263389587402e-02 8.615251630544662476e-02 -1.954004764556884766e-01 1.944695040583610535e-02 3.688857704401016235e-02 2.371662482619285583e-02 1.326619237661361694e-01 3.025877848267555237e-02 -1.704522371292114258e-01 -2.233918160200119019e-01 2.504768073558807373e-01 -5.365912988781929016e-02 1.501049101352691650e-01 -4.983816146850585938e-01 -2.609890997409820557e-01 -1.458721458911895752e-01 -2.987612783908843994e-01 -8.617419749498367310e-02 -1.660785228013992310e-01 -2.532404065132141113e-01 -1.601570546627044678e-01 -8.235856145620346069e-02 -7.012109458446502686e-02 2.799013443291187286e-02
-3.221717476844787598e-02 1.196344718337059021e-01 -3.587481379508972168e-02 -1.692554354667663574e-02 4.373304918408393860e-02 3.328652679920196533e-01 1.799645274877548218e-01 8.393082022666931152e-02 3.065943717956542969e-02 8.418587595224380493e-02 -4.167343303561210632e-02 -1.424082517623901367e-01 3.043855130672454834e-01 9.232062846422195435e-02 3.400814533233642578e-02 -3.227647766470909119e-02 -2.613056451082229614e-02 -1.539781391620635986e-01 6.025947332382202148e-01 -1.242298409342765808e-01 -1.433586180210113525e-01 -3.040618300437927246e-01 -1.163880452513694763e-01 -1.893903613090515137e-01 1.331762522459030151e-01 -1.457466185092926025e-01 1.975915022194385529e-02 -8.491948246955871582e-02 1.035182550549507141e-01 1.477122157812118530e-01 -9.811376780271530151e-02 -2.083506733179092407e-01
3.952944651246070862e-02 3.667778372764587402e-01 -2.711366117000579834e-01 6.046364828944206238e-02 6.201608851552009583e-02 2.632913552224636078e-02 -5.285312980413436890e-02 4.113292787224054337e-03 -1.188114956021308899e-01 1.762995272874832153e-01 -1.753689348697662354e-01 -3.375449031591415405e-02 1.749423742294311523e-01 1.004187390208244324e-01 1.635861247777938843e-01 -2.159748524427413940e-01 -4.580570384860038757e-02 -2.511762678623199463e-01 1.941517144441604614e-01 3.006999148055911064e-03 8.223617821931838989e-02 -3.125389814376831055e-01 -2.011538147926330566e-01 -3.226953744888305664e-01 1.078621670603752136e-01 2.359143458306789398e-02 1.094418615102767944e-01 -3.351141512393951416e-01 -1.567733138799667358e-01 1.241490710526704788e-03 2.651140093803405762e-01 -7.028956711292266846e-02
-4.486386850476264954e-02 1.625035889446735382e-02 -2.589660510420799255e-02 1.988937845453619957e-03 -2.667124196887016296e-02 2.468970865011215210e-01 -1.281910017132759094e-02 1.110499203205108643e-01 -4.898704960942268372e-02 5.381859093904495239e-02 -1.030083000659942627e-01 -4.551346227526664734e-02 9.719942510128021240e-02 4.619673639535903931e-02 -1.947350651025772095e-01 1.250622868537902832e-01 -1.534290462732315063e-01 -5.567451193928718567e-02 3.498254418373107910e-01 -3.785880282521247864e-02 -1.464846432209014893e-01 -3.504466414451599121e-01 -1.951876133680343628e-01 -1.172501444816589355e-01 1.100090816617012024e-01 -3.273704648017883301e-01 -3.057999610900878906e-01 -1.934829205274581909e-01 7.206413149833679199e-02 2.148988991975784302e-01 1.617630273103713989e-01 -4.067281186580657959e-01
-3.609562516212463379e-01 -2.708255080506205559e-03 -2.965690195560455322e-01 1.637697219848632812e-01 2.362279593944549561e-01 8.065121620893478394e-02 1.325245201587677002e-01 -1.411695778369903564e-01 -1.145882457494735718e-01 5.509492754936218262e-02 -1.369796991348266602e-01 1.919291019439697266e-01 6.642740964889526367e-02 -1.772789284586906433e-02 1.104574128985404968e-01 2.203248888254165649e-01 4.609647393226623535e-02 -6.578615307807922363e-02 1.199188902974128723e-01 -1.754098571836948395e-02 1.188600957393646240e-01 -3.106779158115386963e-01 -2.203401029109954834e-01 -3.451974391937255859e-01 -8.657701313495635986e-02 7.124178856611251831e-02 6.920344382524490356e-02 -2.590764164924621582e-01 1.683581471443176270e-01 2.825487172231078148e-03 2.796049043536186218e-02 -3.236933648586273193e-01
-9.499275684356689453e-02 -1.023453008383512497e-02 2.242931863293051720e-03 2.171484529972076416e-01 1.782652176916599274e-02 -3.329523140564560890e-03 8.616483956575393677e-02 1.169093921780586243e-01 -3.163542449474334717e-01 6.987652182579040527e-02 6.580751389265060425e-02 4.516301676630973816e-02 1.855493038892745972e-01 1.065901592373847961e-01 1.662713289260864258e-01 -3.081465065479278564e-01 -1.489992588758468628e-01 -1.013770848512649536e-01 4.086372852325439453e-01 -1.474720891565084457e-02 6.131748110055923462e-02 -3.322130739688873291e-01 -1.282815486192703247e-01 -2.528060972690582275e-01 -7.401113957166671753e-02 1.296671777963638306e-01 6.265864521265029907e-02 -3.568914234638214111e-01 -1.443150341510772705e-01 1.143825575709342957e-01 2.458955049514770508e-01 2.079485729336738586e-02
6.578957289457321167e-02 -7.145030051469802856e-02 -2.325783967971801758e-01 4.619634896516799927e-02 1.756125092506408691e-01 4.608292877674102783e-02 2.920647561550140381e-01 -4.286094009876251221e-01 8.444067835807800293e-02 1.929139643907546997e-01 -1.503010988235473633e-01 1.162451729178428650e-01 2.850885689258575439e-01 1.660705953836441040e-01 1.560022681951522827e-02 -2.959529310464859009e-02 -5.493378639221191406e-02 -8.708762377500534058e-02 3.805392682552337646e-01 -1.412742733955383301e-01 -1.544616073369979858e-01 -1.837176978588104248e-01 -1.040641665458679199e-01 4.015557095408439636e-02 2.127034589648246765e-02 -2.811658978462219238e-01 2.145630568265914917e-01 -5.941516906023025513e-02 -2.096545882523059845e-02 7.834421098232269287e-02 -2.410656958818435669e-01 -5.251578241586685181e-02
-4.401447176933288574e-01 5.812811851501464844e-02 -1.972783952951431274e-01 3.025346063077449799e-02 8.746630698442459106e-02 1.491005867719650269e-01 2.270589023828506470e-01 1.135245636105537415e-01 -2.421221882104873657e-02 1.493235975503921509e-01 4.863399267196655273e-02 3.919875249266624451e-02 6.337302923202514648e-02 1.715411990880966187e-01 1.357325464487075806e-01 -3.002842888236045837e-02 5.237745866179466248e-02 9.266114979982376099e-02 2.421371489763259888e-01 -6.934465467929840088e-02 9.105748683214187622e-02 -3.808137178421020508e-01 -2.290831804275512695e-01 -1.623248755931854248e-01 7.651869207620620728e-02 3.271664306521415710e-02 1.951166987419128418e-01 -2.483808994293212891e-01 5.486979708075523376e-02 2.463004142045974731e-01 2.738777399063110352e-01 -1.920968741178512573e-01
-1.007811054587364197e-01 -1.869739145040512085e-01 -2.130662202835083008e-01 2.440056055784225464e-01 1.000612042844295502e-03 2.081560343503952026e-01 1.618505120277404785e-01 6.951979547739028931e-02 1.429478079080581665e-01 6.975378841161727905e-02 -2.741630971431732178e-01 4.622108861804008484e-02 2.573936060070991516e-02 1.696473062038421631e-01 1.199812293052673340e-01 1.467957198619842529e-01 -5.677521601319313049e-02 2.773739397525787354e-01 2.338417023420333862e-01 -9.696022421121597290e-02 1.547670960426330566e-01 -2.875016033649444580e-01 -2.214338034391403198e-01 -1.317461878061294556e-01 -1.333042830228805542e-01 -1.211780160665512085e-01 3.912968561053276062e-02 -2.857661247253417969e-01 -7.599864900112152100e-02 1.225709840655326843e-01 2.877826094627380371e-01 -2.666313946247100830e-01
2.215062454342842102e-02 1.530917128548026085e-03 -1.447138041257858276e-01 1.174557358026504517e-01 2.605638504028320312e-01 -7.046812772750854492e-02 2.030559331178665161e-01 -1.770599931478500366e-01 -4.000557586550712585e-02 3.944160882383584976e-03 -3.071917295455932617e-01 -3.104663640260696411e-02 1.102886199951171875e-01 2.703758180141448975e-01 5.236629396677017212e-02 1.185660734772682190e-01 -1.132612600922584534e-01 -2.395909428596496582e-01 6.774492561817169189e-02 -1.615338176488876343e-01 1.380421221256256104e-01 -3.004567921161651611e-01 -2.509552426636219025e-02 -1.964996606111526489e-01 -3.146911561489105225e-01 -1.410443633794784546e-01 -9.227839857339859009e-02 -4.066624045372009277e-01 -1.537771672010421753e-01 -1.289509236812591553e-01 -3.846917673945426941e-02 1.904175728559494019e-01
1.310606598854064941e-01 -1.606879681348800659e-01 -1.740621402859687805e-02 -1.676196008920669556e-01 3.096172809600830078e-01 1.301344037055969238e-01 1.080869883298873901e-01 -1.670788377523422241e-01 9.317406453192234039e-03 4.156779497861862183e-02 -3.028968870639801025e-01 4.988787695765495300e-03 5.256295576691627502e-02 2.301910817623138428e-01 2.020125091075897217e-01 2.049013227224349976e-01 8.207661658525466919e-02 -8.605764806270599365e-02 1.762547045946121216e-01 2.414016984403133392e-03 -6.295459717512130737e-02 -4.799135625362396240e-01 -1.494955867528915405e-01 -1.024060845375061035e-01 2.067111879587173462e-01 -1.844870857894420624e-02 -4.731842502951622009e-02 -1.617656201124191284e-01 -2.223076224327087402e-01 -3.124318420886993408e-01 -2.428809553384780884e-02 1.124515533447265625e-01
-1.167684644460678101e-01 -1.304787397384643555e-01 -1.293291747570037842e-01 3.084473311901092529e-03 3.324543312191963196e-02 1.671967059373855591e-01 5.517857521772384644e-02 1.353748440742492676e-01 -2.527213469147682190e-02 1.610378623008728027e-01 -4.963701590895652771e-02 -1.098900884389877319e-01 3.573079034686088562e-02 1.268026828765869141e-01 -2.525407075881958008e-01 5.498283728957176208e-02 -2.383101135492324829e-01 -1.058467328548431396e-01 4.000136852264404297e-01 -9.801253676414489746e-02 -3.269353136420249939e-02 -2.722131609916687012e-01 -1.039493307471275330e-01 -1.993396505713462830e-02 1.917493492364883423e-01 -2.729361653327941895e-01 -3.599597215652465820e-01 -3.083490133285522461e-01 5.730691179633140564e-02 2.436833530664443970e-01 2.894179336726665497e-02 -2.313159704208374023e-01
-1.123524382710456848e-01 1.678836196660995483e-01 5.583703517913818359e-02 1.542760431766510010e-01 2.833558320999145508e-01 8.122558146715164185e-02 4.585534930229187012e-01 -2.140249460935592651e-01 -4.428030550479888916e-02 -5.106202885508537292e-02 2.399106696248054504e-02 -3.881144151091575623e-02 -1.472201198339462280e-01 -2.056180872023105621e-02 2.728528082370758057e-01 -5.692949891090393066e-02 1.986720860004425049e-01 -1.834492832422256470e-01 1.745393425226211548e-01 5.072276666760444641e-02 9.342775680124759674e-03 -2.522219121456146240e-01 -3.887629806995391846e-01 -1.084583476185798645e-01 1.387625783681869507e-01 1.300927549600601196e-01 -1.294614672660827637e-01 -2.600415349006652832e-01 4.970269277691841125e-02 4.362734500318765640e-03 1.490625292062759399e-01 6.954751163721084595e-02
1.346448361873626709e-01 -6.329497694969177246e-02 7.363355159759521484e-02 -9.508371353149414062e-02 9.056099504232406616e-02 3.425803482532501221e-01 3.815360739827156067e-02 -1.898021697998046875e-01 -3.372708857059478760e-01 8.979052305221557617e-02 -1.501912623643875122e-01 -1.752346605062484741e-01 1.627255976200103760e-01 -5.853924900293350220e-02 -3.332335874438285828e-02 5.078702419996261597e-02 -2.050480619072914124e-02 9.287492185831069946e-02 2.972917258739471436e-01 -7.631979137659072876e-02 -7.029946893453598022e-02 -2.974769771099090576e-01 -2.053917944431304932e-01 -2.555749416351318359e-01 1.350088268518447876e-01 -2.926774322986602783e-01 6.951548159122467041e-02 -6.880895793437957764e-02 -7.625446468591690063e-02 2.248339951038360596e-01 -3.429217934608459473e-01 -8.753413334488868713e-03
-4.117147251963615417e-02 -3.158414736390113831e-02 -2.423793524503707886e-01 -5.312259867787361145e-02 -2.761376798152923584e-01 -9.298512712121009827e-03 2.545470595359802246e-01 -1.526135802268981934e-01 -2.550619244575500488e-01 2.158414274454116821e-01 -2.761044539511203766e-02 -9.081778675317764282e-02 4.150050505995750427e-02 1.621259897947311401e-01 1.525285392999649048e-01 -9.144384413957595825e-02 -1.702846586704254150e-01 -1.077055260539054871e-01 2.557498812675476074e-01 6.287073343992233276e-02 -9.189255535602569580e-02 -2.502262592315673828e-01 2.421525679528713226e-02 -1.283272653818130493e-01 5.732653662562370300e-02 -2.502201795578002930e-01 3.633644431829452515e-02 -5.087288618087768555e-01 -2.132211029529571533e-01 3.206811472773551941e-02 1.377856880426406860e-01 3.817818313837051392e-02
-1.586212664842605591e-01 -4.077949374914169312e-02 1.140059065073728561e-02 2.383428812026977539e-01 -7.721610367298126221e-02 2.020859271287918091e-01 2.829257249832153320e-01 -3.428016602993011475e-01 -1.069584786891937256e-01 5.418799072504043579e-02 -3.127403557300567627e-01 -4.475790634751319885e-02 1.485759317874908447e-01 1.837266385555267334e-01 7.161238789558410645e-02 -2.473114728927612305e-01 1.578541249036788940e-01 -3.320824503898620605e-01 1.695481389760971069e-01 -1.663758158683776855e-01 1.824251934885978699e-02 -4.407333955168724060e-02 -9.451170265674591064e-02 -4.958336055278778076e-02 -1.188484299927949905e-02 -9.052366018295288086e-02 1.011381894350051880e-01 -2.251961827278137207e-01 -9.059884399175643921e-02 -3.445420563220977783e-01 -6.136233732104301453e-02 -1.741238683462142944e-01
-2.261377312242984772e-02 -1.866480410099029541e-01 1.352758556604385376e-01 1.589891761541366577e-01 -1.747208684682846069e-01 2.039860486984252930e-01 -2.197377234697341919e-01 -1.388132423162460327e-01 -1.721164584159851074e-01 -2.604676038026809692e-02 -1.907877922058105469e-01 -8.362022787332534790e-02 1.785759814083576202e-02 1.465932372957468033e-02 1.073228046298027039e-01 3.752208352088928223e-01 8.173470944166183472e-02 9.968882799148559570e-02 2.122297435998916626e-01 -1.039568111300468445e-01 -7.109832763671875000e-02 -2.628510594367980957e-01 2.117914147675037384e-02 -1.195416003465652466e-01 -1.723337471485137939e-01 1.268537901341915131e-02 -1.533000767230987549e-01 -4.326857924461364746e-01 9.309665858745574951e-02 3.757773935794830322e-01 -1.514324173331260681e-02 -5.301833525300025940e-02
-1.575422883033752441e-01 -3.496933579444885254e-01 3.449129685759544373e-02 1.359414607286453247e-01 -3.542689979076385498e-02 2.739594876766204834e-01 4.481909051537513733e-02 2.322961390018463135e-01 -7.520403712987899780e-02 1.216516271233558655e-01 -3.747597634792327881e-01 -2.353477478027343750e-01 -2.028967738151550293e-01 1.040862500667572021e-01 1.634609252214431763e-01 1.373433973640203476e-02 8.632336556911468506e-02 -2.984600327908992767e-02 2.113476991653442383e-01 -7.082912325859069824e-02 1.178073436021804810e-01 -2.334838509559631348e-01 -1.345757842063903809e-01 -1.137200221419334412e-01 2.058566957712173462e-01 -1.350226998329162598e-01 -2.758524715900421143e-01 -9.205474704504013062e-02 8.337797224521636963e-02 2.852798402309417725e-01 1.084593832492828369e-01 5.485413223505020142e-02
-1.121955513954162598e-01 7.268591970205307007e-02 7.927739620208740234e-02 1.151763424277305603e-01 -4.117256402969360352e-02 8.413540571928024292e-02 -9.017632156610488892e-02 -2.470471523702144623e-02 -2.017496228218078613e-01 1.575018465518951416e-01 -1.260378211736679077e-01 -5.914551019668579102e-02 1.256826072931289673e-01 1.691457629203796387e-02 -3.634220361709594727e-02 1.159215494990348816e-01 3.755092918872833252e-01 1.048495434224605560e-02 2.130952626466751099e-01 -4.447087943553924561e-01 -3.326437727082520723e-04 -6.634379178285598755e-02 -1.779345124959945679e-01 8.022129535675048828e-02 2.456429749727249146e-01 -1.623604446649551392e-01 -3.989624325186014175e-03 -2.829924225807189941e-01 -3.873298466205596924e-01 9.589575231075286865e-02 2.583751380443572998e-01 -9.878136217594146729e-02
-1.836590170860290527e-01 3.242955505847930908e-01 -1.217376142740249634e-01 2.510300874710083008e-01 3.586685657501220703e-02 2.974005341529846191e-01 5.288440734148025513e-03 1.011646352708339691e-02 -1.148348450660705566e-01 1.013642325997352600e-01 -3.415348827838897705e-01 -3.680092841386795044e-02 -2.648730874061584473e-01 1.491896361112594604e-01 1.138800382614135742e-01 -5.029376596212387085e-02 -1.092321872711181641e-01 -1.177549809217453003e-01 3.952173292636871338e-01 -1.913884282112121582e-01 -1.615200340747833252e-01 -6.904903799295425415e-02 -4.555188119411468506e-02 -2.764882892370223999e-02 4.942159354686737061e-02 -5.993146821856498718e-02 4.977754876017570496e-02 -2.645207047462463379e-01 1.866487562656402588e-01 1.710079312324523926e-01 -1.187392547726631165e-01 1.871961802244186401e-01
-1.392560899257659912e-01 -9.946552664041519165e-02 5.475083366036415100e-02 3.774745389819145203e-02 2.128213942050933838e-01 8.711409568786621094e-02 1.565258949995040894e-01 -2.362041175365447998e-01 -9.882060438394546509e-02 1.224902570247650146e-01 -1.117547005414962769e-01 1.139966771006584167e-01 -2.521093748509883881e-02 1.540286242961883545e-01 5.247174575924873352e-02 2.556872181594371796e-02 -2.819364964962005615e-01 -2.517971396446228027e-01 9.039773046970367432e-02 5.029629915952682495e-02 3.448033332824707031e-02 -2.952440679073333740e-01 -3.304703235626220703e-01 -4.471253454685211182e-01 -2.410256415605545044e-01 7.940179854631423950e-02 -3.185390494763851166e-03 -3.544217348098754883e-01 2.003816887736320496e-02 -1.088719069957733154e-01 -4.015485197305679321e-02 1.117255073040723801e-02
-1.932786405086517334e-01 2.866368889808654785e-01 -7.105594873428344727e-02 4.533930122852325439e-02 3.710484802722930908e-01 4.123037457466125488e-01 -1.395743340253829956e-01 -4.764897376298904419e-02 -5.695930868387222290e-02 -2.440118640661239624e-01 -2.365449666976928711e-01 -2.192915230989456177e-01 -7.946269214153289795e-02 2.008029073476791382e-01 8.339670300483703613e-02 8.484543859958648682e-02 -6.321323569864034653e-03 -4.440705105662345886e-02 2.226481884717941284e-01 -3.736431896686553955e-02 2.264551967382431030e-01 -1.944920271635055542e-01 -3.863272815942764282e-02 -8.008211851119995117e-02 -5.155651271343231201e-02 -1.010881364345550537e-01 -2.246873825788497925e-01 -8.040519803762435913e-02 -3.613766282796859741e-02 2.709659934043884277e-01 -4.521657526493072510e-02 1.405086070299148560e-01
-2.375387549400329590e-01 3.457309305667877197e-02 -1.237486302852630615e-02 2.918376326560974121e-01 4.045084118843078613e-01 3.323696851730346680e-01 -1.509457230567932129e-01 -1.164475828409194946e-01 -9.209558367729187012e-02 -2.644696831703186035e-01 -1.559341847896575928e-01 6.153125315904617310e-02 -7.087525911629199982e-03 -1.139653008431196213e-02 2.105100452899932861e-01 -4.342044889926910400e-02 8.793594688177108765e-02 -9.474461525678634644e-02 2.246901690959930420e-01 -8.236061036586761475e-02 -9.692846983671188354e-02 -2.817937433719635010e-01 2.393574118614196777e-01 1.332733687013387680e-02 -6.479887664318084717e-02 -2.485480457544326782e-01 -5.891453474760055542e-02 -1.602405011653900146e-01 -1.999011933803558350e-01 1.922195106744766235e-01 -3.552557528018951416e-02 -1.282776147127151489e-02
1.369650065898895264e-01 -1.509808599948883057e-01 8.014905615709722042e-04 3.050992488861083984e-01 3.058847869397141039e-05 1.373915672302246094e-01 -7.258354872465133667e-02 2.761682569980621338e-01 -2.139907479286193848e-01 -6.161452829837799072e-02 -2.850342988967895508e-01 -1.536733210086822510e-01 -5.979042500257492065e-02 2.115585058927536011e-01 1.692010462284088135e-01 -1.315362155437469482e-01 -1.186320558190345764e-02 -9.221628308296203613e-02 9.747945517301559448e-02 -2.000492364168167114e-01 9.440189599990844727e-02 -2.046941220760345459e-01 -2.694974839687347412e-01 -1.709880977869033813e-01 1.538478881120681763e-01 -9.779033809900283813e-02 -4.369481205940246582e-01 2.288419753313064575e-03 1.384954005479812622e-01 2.354375272989273071e-01 5.790258571505546570e-02 -5.713964626193046570e-02
-1.947004199028015137e-01 8.133625239133834839e-02 -1.742808669805526733e-01 1.150682270526885986e-01 -1.569244861602783203e-01 2.359450981020927429e-02 1.573287844657897949e-01 -4.704264104366302490e-01 -9.291085414588451385e-03 -3.034745454788208008e-01 3.496441990137100220e-02 -3.007477521896362305e-02 -2.961643598973751068e-02 2.364483475685119629e-01 3.599099516868591309e-01 -6.926476210355758667e-02 8.052376657724380493e-02 6.160493940114974976e-02 2.522443234920501709e-01 -2.374188005924224854e-01 1.937716640532016754e-02 -1.186735779047012329e-01 -1.300859600305557251e-01 -1.275286674499511719e-01 2.679952383041381836e-01 -3.251861315220594406e-03 -1.864853799343109131e-01 -8.864365518093109131e-02 -8.370192348957061768e-02 7.117070257663726807e-02 1.988469362258911133e-01 -1.058380678296089172e-01
-1.288581360131502151e-02 2.050279080867767334e-01 -3.677470609545707703e-03 1.374843865633010864e-01 1.635824441909790039e-01 9.410396963357925415e-02 2.237982600927352905e-01 -1.550000719726085663e-02 -2.838045656681060791e-01 -1.233239397406578064e-01 2.485069632530212402e-02 1.225278750061988831e-01 3.356960117816925049e-01 2.404915243387222290e-01 4.093030467629432678e-02 -1.490239650011062622e-01 -1.170185133814811707e-01 -3.329167142510414124e-02 2.418580800294876099e-01 -1.636055856943130493e-01 2.872447967529296875e-01 -1.853287369012832642e-01 -3.758119046688079834e-01 -3.299174308776855469e-01 6.005066260695457458e-02 -1.177809759974479675e-01 -1.411999613046646118e-01 -4.045346286147832870e-03 -1.004819050431251526e-01 -1.396339833736419678e-01 -9.667529910802841187e-02 -6.142171844840049744e-02
-3.524747490882873535e-01 -2.035299986600875854e-01 -1.187749058008193970e-01 -2.433368004858493805e-02 2.251611500978469849e-01 2.351612597703933716e-01 3.183403611183166504e-01 -1.362487822771072388e-01 -1.028031185269355774e-01 -7.614045590162277222e-02 -1.742014288902282715e-01 1.004037708044052124e-01 1.569110751152038574e-01 -2.267986349761486053e-02 8.738013915717601776e-03 -1.683161109685897827e-01 5.220548063516616821e-02 4.895832762122154236e-02 4.483019560575485229e-02 -2.940227389335632324e-01 -1.741336733102798462e-01 -1.289617270231246948e-01 -2.726456224918365479e-01 -2.934473454952239990e-01 1.448104530572891235e-02 -1.499509215354919434e-01 -2.081022784113883972e-02 -1.337238699197769165e-01 1.926130205392837524e-01 7.834064215421676636e-02 -2.745757102966308594e-01 -1.509269475936889648e-01
1.635673083364963531e-02 -4.068924486637115479e-02 -1.593137681484222412e-01 3.275122642517089844e-01 2.320960760116577148e-01 5.373703315854072571e-02 -6.305029988288879395e-02 -6.169059127569198608e-02 -9.602363407611846924e-02 2.883992195129394531e-01 -3.075472712516784668e-01 -1.864334195852279663e-01 8.548223227262496948e-02 3.062094189226627350e-02 2.667308747768402100e-01 -2.595919072628021240e-01 1.085873991250991821e-01 -9.970914572477340698e-02 9.114354103803634644e-02 -4.175272881984710693e-01 8.535721339285373688e-03 -1.718358099460601807e-01 -9.823619574308395386e-02 -1.753087490797042847e-01 -7.085948437452316284e-02 1.015831064432859421e-02 1.250931024551391602e-01 -1.706195622682571411e-01 1.844464428722858429e-02 1.398488730192184448e-01 -2.490828484296798706e-01 -1.618700772523880005e-01
2.054747194051742554e-02 2.464609220623970032e-02 -1.884507685899734497e-01 1.423242241144180298e-01 -1.018454208970069885e-01 -6.035450100898742676e-02 1.132417619228363037e-01 1.262475401163101196e-01 -3.878600150346755981e-02 1.181195378303527832e-01 6.495489925146102905e-02 -2.907717041671276093e-02 1.459279209375381470e-01 2.397433370351791382e-01 -1.227797716856002808e-01 -2.547842860221862793e-01 1.322488933801651001e-01 -3.310482576489448547e-02 2.661940157413482666e-01 2.037353254854679108e-02 4.255206882953643799e-02 -2.439914494752883911e-01 -3.180437684059143066e-01 -4.000478088855743408e-01 -1.919215470552444458e-01 -1.099233180284500122e-01 -4.045843333005905151e-02 -4.492709040641784668e-01 -3.995140269398689270e-02 1.415396630764007568e-01 1.797067523002624512e-01 -4.924748837947845459e-02
1.739603579044342041e-01 1.274504065513610840e-01 -3.831155896186828613e-01 -1.204192563891410828e-01 2.229281701147556305e-02 1.549960374832153320e-01 2.793696820735931396e-01 -1.614467203617095947e-01 -2.982445955276489258e-01 -8.213595300912857056e-02 -8.568421006202697754e-02 -7.114627212285995483e-02 1.328284889459609985e-01 2.774728238582611084e-01 3.316814601421356201e-01 -3.086498975753784180e-01 -3.892219439148902893e-02 -4.169921204447746277e-02 -1.732095330953598022e-02 -4.618853703141212463e-02 -1.049866676330566406e-01 -2.368667572736740112e-01 -1.306996494531631470e-01 4.748604819178581238e-02 1.288750618696212769e-01 -5.968171358108520508e-02 -1.554624438285827637e-01 -3.218513727188110352e-01 8.213976398110389709e-03 7.179021090269088745e-02 1.649566181004047394e-02 9.998708963394165039e-02
-1.025802642107009888e-01 2.686238884925842285e-01 1.056292466819286346e-02 1.045735031366348267e-01 -6.260411441326141357e-02 2.994638681411743164e-01 1.815130263566970825e-01 -8.219911903142929077e-02 -1.719459146261215210e-01 -4.853390157222747803e-02 -3.353246152400970459e-01 -7.447233796119689941e-02 1.798731088638305664e-01 8.872017264366149902e-02 -3.559977188706398010e-02 -9.133596718311309814e-02 2.032238803803920746e-02 1.897069066762924194e-01 3.210714161396026611e-01 -8.298880606889724731e-02 -2.253153547644615173e-02 -3.271290361881256104e-01 -2.775406464934349060e-02 -1.192367747426033020e-01 1.862111035734415054e-03 1.920372098684310913e-01 1.691080778837203979e-01 -2.214825600385665894e-01 1.923299431800842285e-01 8.239693939685821533e-02 9.591382928192615509e-03 -3.820135891437530518e-01
2.790877409279346466e-02 4.358401298522949219e-01 -2.246680296957492828e-02 2.545467615127563477e-01 -2.405309118330478668e-02 3.285302519798278809e-01 1.858949363231658936e-01 -3.716988116502761841e-02 7.624379545450210571e-02 1.366737335920333862e-01 -2.018869519233703613e-01 -1.727368980646133423e-01 -8.722046762704849243e-02 1.445538457483053207e-02 8.146277070045471191e-02 -6.315327435731887817e-02 -8.441471308469772339e-02 -1.599836796522140503e-01 3.598536252975463867e-01 -1.847525238990783691e-01 -1.451054513454437256e-01 -1.772950291633605957e-01 -9.180571138858795166e-02 1.073016226291656494e-01 -6.814664695411920547e-03 -1.677551269531250000e-01 -2.439477108418941498e-02 -1.496645808219909668e-01 6.517691910266876221e-02 3.962418735027313232e-01 -4.988884553313255310e-02 -4.773952811956405640e-02
1.205980181694030762e-01 5.140195786952972412e-02 -2.077569961547851562e-01 -2.094479054212570190e-01 -2.678872346878051758e-01 4.786387830972671509e-02 2.548206746578216553e-01 -2.581649273633956909e-02 -2.439688295125961304e-01 1.071361005306243896e-01 -1.892603337764739990e-01 -5.227287486195564270e-02 1.400827169418334961e-01 1.339064240455627441e-01 7.734694983810186386e-03 -3.132657706737518311e-01 1.495756860822439194e-02 4.930666089057922363e-02 9.967442601919174194e-02 -2.609378695487976074e-01 -6.703316420316696167e-02 -2.777303159236907959e-01 -5.764397233724594116e-02 1.320238970220088959e-02 -2.585839927196502686e-01 -1.236683800816535950e-01 -1.133570969104766846e-01 -4.116065502166748047e-01 -2.493508756160736084e-01 3.348994255065917969e-02 -1.251379251480102539e-01 -4.047854617238044739e-02
4.571647942066192627e-02 1.836517155170440674e-01 -1.273591518402099609e-01 2.141520380973815918e-01 3.167994916439056396e-01 1.714811474084854126e-01 2.206008583307266235e-01 -1.512506753206253052e-01 -6.680997461080551147e-02 1.344616897404193878e-02 -1.403905749320983887e-01 -1.583375185728073120e-01 1.931130588054656982e-01 1.358466744422912598e-01 5.751139670610427856e-02 -9.410811960697174072e-02 1.395493000745773315e-01 -6.399197131395339966e-02 -1.091953441500663757e-01 -4.320229291915893555e-01 4.777440428733825684e-02 7.856733165681362152e-03 -3.368936777114868164e-01 1.739967428147792816e-02 7.298278063535690308e-02 -2.597189247608184814e-01 -2.968368828296661377e-01 -1.374710202217102051e-01 -6.659846752882003784e-03 2.095927447080612183e-01 -1.255370825529098511e-01 -7.517673075199127197e-02
1.326633989810943604e-01 1.701990365982055664e-01 -1.453161835670471191e-01 3.147227764129638672e-01 -1.289494186639785767e-01 1.488564014434814453e-01 2.313236743211746216e-01 9.232258796691894531e-02 -2.254915982484817505e-01 8.288183808326721191e-02 1.815032213926315308e-02 1.238096132874488831e-01 -1.618702709674835205e-01 1.817761808633804321e-01 -2.293552085757255554e-02 -1.533705443143844604e-01 1.643615812063217163e-01 -2.885274887084960938e-01 1.914147734642028809e-01 -1.685819216072559357e-02 -1.259848196059465408e-02 -2.347355186939239502e-01 -1.508838385343551636e-01 4.240583255887031555e-02 -9.027425199747085571e-02 -2.420237362384796143e-01 1.287041604518890381e-01 -2.631269395351409912e-01 -1.251771450042724609e-01 3.067907094955444336e-01 -1.733166873455047607e-01 -2.375153154134750366e-01
1.006478518247604370e-01 -1.698744148015975952e-01 -1.622440107166767120e-02 -8.968077600002288818e-02 1.245748847723007202e-01 3.381119966506958008e-01 -1.523040793836116791e-02 -6.156945228576660156e-02 -4.363929927349090576e-01 2.050681114196777344e-01 -4.624309763312339783e-02 -2.079341560602188110e-01 5.553872883319854736e-02 -8.316026628017425537e-02 -1.326681524515151978e-01 -6.041298620402812958e-03 6.674987822771072388e-02 7.475102692842483521e-02 3.248503208160400391e-01 -1.442593038082122803e-01 -1.623586006462574005e-02 -2.732152342796325684e-01 -1.222464889287948608e-01 -2.844390869140625000e-01 1.910202056169509888e-01 -2.631353139877319336e-01 9.239225648343563080e-03 -8.859502524137496948e-02 -1.093329638242721558e-01 1.245865598320960999e-01 -2.221266329288482666e-01 -1.253802031278610229e-01
2.329445183277130127e-01 -1.794242486357688904e-02 -1.000663638114929199e-01 -1.854719966650009155e-02 7.257729023694992065e-02 2.532379925251007080e-01 1.691702902317047119e-01 -2.604201138019561768e-01 -3.488946259021759033e-01 1.978977955877780914e-02 6.644853949546813965e-02 9.953252226114273071e-02 3.479231894016265869e-02 3.414630889892578125e-01 1.597438007593154907e-01 -1.397082060575485229e-01 -3.470119461417198181e-02 2.403486520051956177e-01 -1.421793997287750244e-01 -2.009089589118957520e-01 -1.833057552576065063e-01 -3.699453175067901611e-01 -1.060958299785852432e-02 -2.337070256471633911e-01 -6.818864028900861740e-03 -1.307053864002227783e-01 -6.678175181150436401e-02 -2.556885480880737305e-01 -1.901996321976184845e-02 -1.142424419522285461e-01 -5.379923805594444275e-02 1.480568647384643555e-01
-1.855717152357101440e-01 2.642529904842376709e-01 -4.774910863488912582e-03 5.096643790602684021e-02 6.755936145782470703e-02 1.689793020486831665e-01 1.542941629886627197e-01 -2.681082859635353088e-02 -4.770725071430206299e-01 -8.855778723955154419e-02 3.946626931428909302e-02 5.206320807337760925e-02 3.025124073028564453e-01 2.622668743133544922e-01 1.939513981342315674e-01 2.072361484169960022e-02 -1.235348135232925415e-01 -3.756883367896080017e-02 2.080674469470977783e-01 -1.637671142816543579e-01 1.774357855319976807e-01 -5.323009192943572998e-02 -3.010291457176208496e-01 -3.622115552425384521e-01 5.691478494554758072e-03 -5.064516887068748474e-02 -1.042320430278778076e-01 -1.116999685764312744e-01 7.068573683500289917e-02 -6.817493587732315063e-02 6.392121315002441406e-02 1.217817887663841248e-01
-1.064575463533401489e-01 2.400996387004852295e-01 7.621312141418457031e-02 1.785854808986186981e-02 1.371046751737594604e-01 3.490841686725616455e-01 7.971004582941532135e-03 -2.453960664570331573e-02 -3.489779531955718994e-01 -8.387795090675354004e-02 -2.826504036784172058e-02 1.360244303941726685e-02 3.468829989433288574e-01 3.230983316898345947e-01 3.478926420211791992e-02 -9.679266065359115601e-02 -1.234380826354026794e-01 -1.579403132200241089e-01 2.090623080730438232e-01 -2.964794170111417770e-03 1.848462373018264771e-01 -1.967314183712005615e-01 -3.571320474147796631e-01 -2.331742942333221436e-01 6.170034781098365784e-02 -8.286873996257781982e-02 -2.404303103685379028e-01 -6.928671151399612427e-02 -5.311369895935058594e-02 -5.884360894560813904e-02 -4.289374221116304398e-03 1.404635887593030930e-02
-1.606658250093460083e-01 -1.561979353427886963e-01 -2.892198562622070312e-01 1.379573047161102295e-01 -2.077930793166160583e-02 -3.383526951074600220e-02 3.495305180549621582e-01 -3.393811583518981934e-01 -1.352207660675048828e-01 -3.381304070353507996e-02 -2.721815705299377441e-01 -6.850899755954742432e-02 1.401414275169372559e-01 2.225558757781982422e-01 1.540508270263671875e-01 1.250502560287714005e-02 3.146624267101287842e-01 -1.264773216098546982e-02 6.095805019140243530e-02 -1.722797006368637085e-01 1.919921836815774441e-03 -3.710969686508178711e-01 -6.391993165016174316e-02 -1.459970921277999878e-01 4.980851709842681885e-02 2.332718670368194580e-02 -3.912438824772834778e-02 -6.701805442571640015e-02 -1.036414802074432373e-01 -1.716395169496536255e-01 2.382515668869018555e-01 -1.233641430735588074e-01
9.459703415632247925e-02 -2.414970099925994873e-01 -2.051378414034843445e-02 6.364855915307998657e-02 1.727870106697082520e-01 3.798536360263824463e-01 -1.242115125060081482e-01 -5.719424784183502197e-02 -4.433210194110870361e-02 -3.065409325063228607e-02 6.294166296720504761e-02 1.938079670071601868e-02 -1.502949297428131104e-01 2.342981398105621338e-01 4.567185938358306885e-01 3.002434372901916504e-01 3.547419980168342590e-02 -1.898692399263381958e-01 2.056451886892318726e-01 -1.055821925401687622e-01 -3.763649985194206238e-02 -1.981395483016967773e-01 -1.890407502651214600e-01 -2.968496680259704590e-01 7.018221914768218994e-02 9.186606854200363159e-02 -7.421548664569854736e-02 -2.163819968700408936e-01 5.589658766984939575e-02 -2.048637345433235168e-02 1.422398686408996582e-01 8.486427366733551025e-02
-6.653389334678649902e-02 -5.387331917881965637e-02 -6.901515275239944458e-02 -1.009274795651435852e-01 -3.216654434800148010e-02 2.141582369804382324e-01 1.475495547056198120e-01 -2.390865236520767212e-01 -2.185872644186019897e-01 -1.942893415689468384e-01 -1.622037291526794434e-01 4.250775277614593506e-02 -1.159346103668212891e-01 -6.623981148004531860e-02 1.808502674102783203e-01 3.106584772467613220e-02 -1.496886163949966431e-01 -8.731243759393692017e-02 2.255093455314636230e-01 -3.504242897033691406e-01 -1.436386257410049438e-01 -1.875298917293548584e-01 8.566748350858688354e-02 -5.658070445060729980e-01 2.143356949090957642e-02 8.367266505956649780e-02 1.729167625308036804e-02 -2.011048644781112671e-01 -2.043262422084808350e-01 6.924177706241607666e-02 -5.985784530639648438e-02 -3.816573321819305420e-02
9.594875574111938477e-02 -1.156939752399921417e-02 2.361885458230972290e-02 8.344838768243789673e-02 1.737913638353347778e-01 3.429344892501831055e-01 -5.508457869291305542e-02 -8.698272705078125000e-02 -3.082070648670196533e-01 7.588820904493331909e-02 -9.634681791067123413e-02 -3.726173937320709229e-02 -2.099742442369461060e-01 2.558974623680114746e-01 5.020280927419662476e-02 1.169857382774353027e-01 2.651977241039276123e-01 9.247799217700958252e-02 1.313726305961608887e-01 -3.811779022216796875e-01 -1.101183220744132996e-01 -1.835794746875762939e-01 2.358868867158889771e-01 -1.713725030422210693e-01 -1.663336008787155151e-01 9.691587649285793304e-03 -2.378125675022602081e-02 -1.733701527118682861e-01 2.757373824715614319e-02 3.799473941326141357e-01 -9.298431128263473511e-02 -5.571619421243667603e-02
-1.291496455669403076e-01 4.634336233139038086e-01 -2.188415452837944031e-02 3.098555803298950195e-01 -1.298734396696090698e-01 2.114301919937133789e-01 -1.472719450248405337e-04 -1.935048960149288177e-02 -3.097028657793998718e-02 -4.619749262928962708e-02 -3.181560039520263672e-01 -1.309282779693603516e-01 -5.497318133711814880e-02 1.165126450359821320e-02 3.667921945452690125e-02 -1.153723597526550293e-01 -1.000693291425704956e-01 -1.304582059383392334e-01 2.119894921779632568e-01 -1.333597600460052490e-01 -2.530719935894012451e-01 -3.936661183834075928e-01 1.829159446060657501e-02 -1.195848137140274048e-01 -2.009184844791889191e-02 -2.349858283996582031e-01 4.065923765301704407e-02 -2.034741193056106567e-01 -4.867750778794288635e-02 1.755959242582321167e-01 1.108487416058778763e-02 1.242128163576126099e-01
-1.997692277655005455e-03 1.464285701513290405e-01 -2.371637076139450073e-01 -4.836024716496467590e-02 2.746874392032623291e-01 2.327236980199813843e-01 -1.486829668283462524e-02 -7.813835889101028442e-02 -1.112772449851036072e-01 5.039270222187042236e-02 -1.109149530529975891e-01 -4.016804322600364685e-02 4.352336376905441284e-02 1.463533937931060791e-01 -3.913973458111286163e-03 2.780459225177764893e-01 2.868035137653350830e-01 1.750271171331405640e-01 2.999241054058074951e-01 -2.332463674247264862e-02 -8.876893669366836548e-02 -1.574442088603973389e-01 1.665957123041152954e-01 -3.914328813552856445e-01 4.890572279691696167e-02 -7.179197669029235840e-02 -3.309720754623413086e-01 -3.268405497074127197e-01 7.772312313318252563e-02 -5.008790269494056702e-02 4.148714616894721985e-02 5.777005106210708618e-02
1.007542088627815247e-01 -1.744728684425354004e-01 7.711281627416610718e-02 5.559170385822653770e-04 2.815162241458892822e-01 7.632724940776824951e-02 2.501961886882781982e-01 -3.456340134143829346e-01 -5.400748178362846375e-02 5.715511366724967957e-02 -3.494848012924194336e-01 -8.948010951280593872e-02 2.459061592817306519e-01 7.391109317541122437e-02 2.888408601284027100e-01 1.745559461414813995e-02 1.099951639771461487e-01 -4.924186691641807556e-02 1.499447822570800781e-01 -4.422686994075775146e-02 1.108959466218948364e-01 -3.684271872043609619e-01 -6.023310124874114990e-02 -1.124255955219268799e-01 -9.062663465738296509e-02 2.790888771414756775e-02 7.024769484996795654e-02 -3.255898356437683105e-01 4.165393859148025513e-02 -2.541290223598480225e-01 5.482354760169982910e-02 8.832652866840362549e-02
-2.033622860908508301e-01 2.710232734680175781e-01 -7.756601274013519287e-02 -6.278444826602935791e-02 1.245622560381889343e-01 5.812777578830718994e-02 6.112560629844665527e-02 -1.102626025676727295e-01 -1.922737360000610352e-01 1.627457677386701107e-03 -2.138037532567977905e-01 -2.282369732856750488e-01 6.953747570514678955e-02 4.536179825663566589e-02 3.359222412109375000e-02 -1.588791981339454651e-02 2.542451024055480957e-01 1.715382784605026245e-01 2.037218362092971802e-01 -3.281137347221374512e-01 -2.643981389701366425e-02 -2.648161724209785461e-02 -5.034481883049011230e-01 -6.325719878077507019e-03 -1.755625158548355103e-01 -2.155291736125946045e-01 6.424111872911453247e-02 -8.228166401386260986e-02 1.994429677724838257e-01 2.130701988935470581e-01 -8.177942037582397461e-02 1.386683136224746704e-01
-5.884233489632606506e-02 4.796108603477478027e-02 -3.402714133262634277e-01 -1.180697381496429443e-01 1.970700770616531372e-01 4.404530227184295654e-01 -8.540423959493637085e-02 -2.801235318183898926e-01 -2.720430195331573486e-01 1.542617529630661011e-01 -7.512580603361129761e-02 1.260512173175811768e-01 8.828924968838691711e-03 1.441053748130798340e-01 2.142947614192962646e-01 1.176524385809898376e-01 -3.641267865896224976e-02 1.950402855873107910e-01 1.386767029762268066e-01 7.268181070685386658e-03 -2.155914455652236938e-01 -6.426515430212020874e-02 7.319148629903793335e-02 -1.347374767065048218e-01 1.298971176147460938e-01 -1.052445173263549805e-01 -9.001728892326354980e-02 -3.799369931221008301e-01 -3.472165204584598541e-03 -1.692713052034378052e-01 -4.777503013610839844e-02 4.294620826840400696e-02
1.679838150739669800e-01 1.827709972858428955e-01 -8.308560401201248169e-02 6.926272809505462646e-02 1.138765513896942139e-01 4.478395283222198486e-01 1.456470489501953125e-01 -1.882297396659851074e-01 6.046979874372482300e-02 2.343935668468475342e-01 -2.026689648628234863e-01 -4.428486526012420654e-02 1.239754483103752136e-01 4.343577474355697632e-02 -1.145905330777168274e-01 2.433363199234008789e-01 -1.421065479516983032e-01 -8.192732930183410645e-02 3.008525967597961426e-01 -3.154135942459106445e-01 -4.728458449244499207e-02 -2.014312893152236938e-01 -2.083255201578140259e-01 -7.731482386589050293e-02 4.904538858681917191e-03 -1.836072802543640137e-01 7.218384742736816406e-02 -1.323867705650627613e-03 8.443608134984970093e-02 2.610134482383728027e-01 2.041980177164077759e-01 -1.665091887116432190e-02
-2.181606441736221313e-01 -1.015376001596450806e-01 -1.489279093220829964e-03 7.940932363271713257e-02 2.221907675266265869e-01 1.901212185621261597e-01 -2.070987373590469360e-01 -1.538400799036026001e-01 6.889653205871582031e-02 -9.404985606670379639e-02 -2.245954871177673340e-01 3.480348736047744751e-02 3.935620561242103577e-02 5.612589418888092041e-02 2.574201207607984543e-03 1.622644960880279541e-01 2.902643680572509766e-01 -3.801537444815039635e-03 2.186094373464584351e-01 3.675315529108047485e-02 -1.295126080513000488e-01 -2.670407891273498535e-01 8.043504506349563599e-02 -2.192357927560806274e-01 3.093550913035869598e-02 -1.554926186800003052e-01 -1.672920137643814087e-01 -2.870722711086273193e-01 -3.361406922340393066e-01 3.871411979198455811e-01 -1.130217760801315308e-01 1.525459345430135727e-02
-1.057233959436416626e-01 -4.937339201569557190e-02 4.986052215099334717e-02 2.068430632352828979e-01 -5.295120179653167725e-02 -3.024226985871791840e-02 2.184400707483291626e-01 -1.957762837409973145e-01 -6.910526007413864136e-02 1.621858179569244385e-01 -1.182654872536659241e-01 8.644135296344757080e-02 -1.169634684920310974e-01 3.325641453266143799e-01 5.981582403182983398e-02 6.478872895240783691e-02 -4.586944822221994400e-03 -3.130362331867218018e-01 1.109986007213592529e-01 -1.708542853593826294e-01 -9.556693024933338165e-03 -4.220152199268341064e-01 -1.905193626880645752e-01 8.288591355085372925e-02 -1.697953194379806519e-01 -1.170528382062911987e-01 6.718122959136962891e-02 -4.580315053462982178e-01 -1.436404287815093994e-01 -1.267400234937667847e-01 -9.865084290504455566e-02 -5.111014097929000854e-02
-6.851004436612129211e-03 2.766514122486114502e-01 -8.975880593061447144e-02 1.550310757011175156e-02 2.292276471853256226e-01 1.750424653291702271e-01 2.303494960069656372e-01 5.466071143746376038e-02 -2.979061007499694824e-01 -6.427478045225143433e-02 -1.977713108062744141e-01 -2.773348800837993622e-02 1.597487628459930420e-01 2.879755795001983643e-01 7.951132021844387054e-03 -1.127556548453867435e-03 -6.956817209720611572e-02 -2.136709839105606079e-01 2.466369569301605225e-01 -1.243177503347396851e-01 3.650245666503906250e-01 -1.711462736129760742e-01 -2.237588912248611450e-01 -2.918144464492797852e-01 1.804398372769355774e-02 -1.371480673551559448e-01 -5.442680418491363525e-02 -2.687703818082809448e-02 1.371200545690953732e-03 -2.375346124172210693e-01 -1.669228821992874146e-01 5.445207655429840088e-02
-8.101619035005569458e-02 3.761429488658905029e-01 -6.586237996816635132e-02 4.142396450042724609e-01 2.467753179371356964e-02 2.723609507083892822e-01 -2.418580465018749237e-02 1.584644764661788940e-01 -2.971474267542362213e-02 2.740393392741680145e-02 -2.049714475870132446e-01 -9.868981689214706421e-02 -1.448812633752822876e-01 1.111858859658241272e-01 1.258756816387176514e-01 -2.042300403118133545e-01 -5.395854637026786804e-02 -6.529047968797385693e-04 3.450087010860443115e-01 -2.330963611602783203e-01 -1.244042441248893738e-01 -2.709570825099945068e-01 5.422310531139373779e-02 3.592097386717796326e-02 1.266021281480789185e-01 -7.521818578243255615e-02 -7.448651641607284546e-02 -2.036869525909423828e-01 -7.696370035409927368e-02 2.687691152095794678e-01 1.351256947964429855e-02 1.215483769774436951e-01
-9.571852535009384155e-02 -9.267555922269821167e-02 -8.956355601549148560e-02 1.924352161586284637e-02 3.756559491157531738e-01 -9.933597594499588013e-02 8.227277547121047974e-02 -3.056364655494689941e-01 5.967759713530540466e-02 2.156760692596435547e-01 -3.121589124202728271e-01 6.219660490751266479e-02 6.040183827280998230e-02 2.620490491390228271e-01 1.428823322057723999e-01 -1.053653955459594727e-01 -4.661006107926368713e-02 -9.666854143142700195e-02 3.425274491310119629e-01 -1.581214219331741333e-01 -1.638921648263931274e-01 -2.340616434812545776e-01 -1.175909396260976791e-02 3.514924272894859314e-02 1.964661329984664917e-01 -1.429074555635452271e-01 2.780349254608154297e-01 -2.457950711250305176e-01 6.436232477426528931e-02 2.710729651153087616e-02 1.062362194061279297e-01 -1.330332905054092407e-01
-2.230314165353775024e-01 -5.715211108326911926e-02 1.674783229827880859e-01 -9.194518625736236572e-02 -6.831134855747222900e-02 5.971174687147140503e-02 2.212746627628803253e-02 -5.294026061892509460e-02 -9.150360524654388428e-02 -1.511789206415414810e-02 4.434251785278320312e-02 1.274791061878204346e-01 -3.222548170015215874e-03 3.578196167945861816e-01 2.352196276187896729e-01 -3.713816404342651367e-02 -8.079183846712112427e-02 -8.711983263492584229e-02 2.605212330818176270e-01 -3.834352493286132812e-01 -2.455121427774429321e-01 -1.213630735874176025e-01 -2.038662880659103394e-01 -2.041112482547760010e-01 2.674225568771362305e-01 -7.252879440784454346e-02 1.357305888086557388e-02 -2.340619266033172607e-01 1.783976405858993530e-01 3.471466712653636932e-03 -3.530479073524475098e-01 -1.092148348689079285e-01
1.747832745313644409e-01 -1.625691801309585571e-01 6.379335373640060425e-02 1.325226426124572754e-01 1.354327946901321411e-01 4.744148850440979004e-01 -2.164310775697231293e-02 -2.750195264816284180e-01 -1.819067746400833130e-01 1.404522210359573364e-01 -8.596926927566528320e-02 -1.017950624227523804e-01 6.688926834613084793e-03 -9.794699400663375854e-02 1.060633286833763123e-01 -1.322110649198293686e-02 -6.820776313543319702e-02 1.167191788554191589e-01 3.012537360191345215e-01 -1.673416793346405029e-01 1.077575143426656723e-02 -1.547043025493621826e-01 -1.705793589353561401e-01 -1.034413650631904602e-01 1.901768743991851807e-01 1.215058714151382446e-01 -1.185887083411216736e-01 -9.092658013105392456e-02 -1.154056042432785034e-01 1.506034880876541138e-01 -4.186600446701049805e-01 -1.575582027435302734e-01
-5.751448497176170349e-02 1.708573475480079651e-02 1.084458827972412109e-01 -1.905748248100280762e-01 3.451019898056983948e-02 9.328045696020126343e-02 1.497761905193328857e-01 -3.151444494724273682e-01 -9.241867810487747192e-02 1.373439133167266846e-01 -1.752010881900787354e-01 2.446841895580291748e-01 3.706927224993705750e-02 3.058480620384216309e-01 7.236899435520172119e-02 1.591696888208389282e-01 1.686491668224334717e-01 1.611134260892868042e-01 2.091365903615951538e-01 1.269971579313278198e-01 6.099873036146163940e-02 -3.131768405437469482e-01 -1.979544311761856079e-01 1.395041588693857193e-02 1.550898849964141846e-01 -2.845928966999053955e-01 4.214177653193473816e-02 -4.126859605312347412e-01 -1.063344627618789673e-01 -1.388896852731704712e-01 8.227104693651199341e-02 -5.722767859697341919e-02
-1.134714037179946899e-01 3.155868873000144958e-02 -2.183199971914291382e-01 1.760910898447036743e-01 3.088387250900268555e-01 3.230784535408020020e-01 -6.083860620856285095e-02 -1.254958808422088623e-01 -1.256571244448423386e-02 2.137553878128528595e-02 -1.717015206813812256e-01 -2.832188010215759277e-01 -3.634845018386840820e-01 1.018659695982933044e-01 8.351088315248489380e-02 1.488044559955596924e-01 6.915227323770523071e-02 6.378114223480224609e-02 3.686805069446563721e-01 1.235964968800544739e-01 -7.066215574741363525e-02 4.160164389759302139e-03 -1.114162355661392212e-01 -1.645232439041137695e-01 3.026461787521839142e-02 -5.417477339506149292e-02 -1.823739558458328247e-01 -3.196567893028259277e-01 -1.655750274658203125e-01 1.317981034517288208e-01 -2.482689917087554932e-02 1.307067722082138062e-01
7.507394999265670776e-02 -8.032789081335067749e-02 -4.596144855022430420e-01 2.100434154272079468e-01 6.678278744220733643e-02 5.742164328694343567e-02 2.013209275901317596e-03 5.544358119368553162e-02 -2.374221235513687134e-01 -1.296021230518817902e-02 -1.831206828355789185e-01 -1.296733617782592773e-01 2.744184136390686035e-01 6.284007430076599121e-02 1.251841485500335693e-01 -5.818717926740646362e-02 -1.895430870354175568e-02 -1.466366052627563477e-01 1.849525421857833862e-01 -1.810016930103302002e-01 9.307528287172317505e-02 -1.933694183826446533e-01 -6.682084500789642334e-02 -9.987959265708923340e-02 -2.943795621395111084e-01 -1.573173701763153076e-02 2.065704315900802612e-01 -2.467555701732635498e-01 -9.186514467000961304e-02 6.239662878215312958e-03 -1.044763624668121338e-01 -3.966478705406188965e-01
1.121189352124929428e-02 -1.141325682401657104e-01 -2.270546257495880127e-01 -2.229927480220794678e-02 4.418905079364776611e-02 1.716155558824539185e-01 9.043768048286437988e-02 -3.062127828598022461e-01 -3.046907186508178711e-01 -2.176436334848403931e-01 -1.498926132917404175e-01 1.257953941822052002e-01 5.676946789026260376e-02 2.212705016136169434e-01 2.469186633825302124e-01 -1.574548184871673584e-01 1.343757808208465576e-01 -2.232287824153900146e-01 2.636449038982391357e-01 -9.858676791191101074e-02 -1.927086412906646729e-01 -2.336285561323165894e-01 -8.482617139816284180e-02 1.879912316799163818e-01 2.260072231292724609e-01 -7.330691069364547729e-02 -1.144389808177947998e-01 -9.701613336801528931e-02 -2.785708308219909668e-01 -8.687325567007064819e-02 1.088233888149261475e-01 1.663780510425567627e-01
3.151812124997377396e-03 -6.042465940117835999e-02 -2.121391296386718750e-01 9.420979768037796021e-02 -5.998834967613220215e-02 -9.314803779125213623e-02 8.626460283994674683e-02 -1.252587735652923584e-01 -2.460137456655502319e-01 -7.571509480476379395e-02 -1.471740305423736572e-01 -2.028080970048904419e-01 1.238232254981994629e-01 1.356128603219985962e-01 2.912744693458080292e-02 -6.139897555112838745e-02 -2.694568410515785217e-02 -5.534758791327476501e-02 4.961818829178810120e-02 -1.519625782966613770e-01 6.371324509382247925e-02 -4.252135157585144043e-01 -1.563695669174194336e-01 2.394252689555287361e-03 -3.095249235630035400e-01 8.323579281568527222e-02 -1.846952736377716064e-01 -5.298638343811035156e-01 -2.377325296401977539e-01 -1.535651534795761108e-01 -5.573565512895584106e-02 1.382206380367279053e-02
2.593709900975227356e-02 5.704123899340629578e-02 -9.320755302906036377e-02 1.213536933064460754e-01 5.233019590377807617e-02 1.939156949520111084e-01 1.758192181587219238e-01 -3.228996992111206055e-01 -3.454725071787834167e-02 -3.208922147750854492e-01 8.289183676242828369e-02 1.660036742687225342e-01 -1.115736141800880432e-01 2.992959022521972656e-01 3.602113723754882812e-01 1.055928543210029602e-01 1.284160166978836060e-01 3.351157158613204956e-02 7.344150543212890625e-02 -3.214668035507202148e-01 -1.539155989885330200e-01 -2.825591564178466797e-01 1.160733178257942200e-01 -2.209362760186195374e-02 2.382437586784362793e-01 -1.693309247493743896e-01 -1.035990789532661438e-01 -1.921607553958892822e-01 4.295416176319122314e-02 1.181108579039573669e-01 1.633588224649429321e-02 1.504187881946563721e-01
8.166685700416564941e-02 -7.113379985094070435e-02 1.664917767047882080e-01 -1.511224806308746338e-01 3.751338720321655273e-01 1.512701213359832764e-01 1.989236921072006226e-01 -1.061175689101219177e-01 9.686282277107238770e-02 4.265685752034187317e-02 -3.427403569221496582e-01 1.394256800413131714e-01 6.880322843790054321e-02 1.002630814909934998e-01 2.682107388973236084e-01 4.572383314371109009e-02 1.390031278133392334e-01 -1.160383522510528564e-01 8.225016295909881592e-02 -9.575087577104568481e-03 7.122254371643066406e-02 -3.994361162185668945e-01 -1.324269920587539673e-01 -1.670141667127609253e-01 1.307456046342849731e-01 -1.843009889125823975e-01 7.021815329790115356e-02 -3.219596743583679199e-01 -1.101857349276542664e-01 -1.783003956079483032e-01 5.306462198495864868e-02 1.739336252212524414e-01
-3.603393733501434326e-01 -9.941507875919342041e-02 -3.266789615154266357e-01 1.335265189409255981e-01 2.084788382053375244e-01 -8.085076510906219482e-02 1.501122266054153442e-01 -9.607049822807312012e-02 1.469908356666564941e-01 -7.788155227899551392e-02 -2.248243242502212524e-01 7.323079556226730347e-02 2.381086647510528564e-01 9.076454490423202515e-02 -8.965775370597839355e-02 1.542996764183044434e-01 -8.616067469120025635e-02 9.761183708906173706e-02 1.622622013092041016e-01 -1.567089855670928955e-01 9.138399362564086914e-02 -3.935827314853668213e-01 -2.831379473209381104e-01 -1.953039616346359253e-01 -7.632792741060256958e-02 1.256307214498519897e-01 1.210295408964157104e-02 -2.870851159095764160e-01 3.995053842663764954e-02 1.573676802217960358e-02 -2.628559246659278870e-02 -1.322243362665176392e-01
-1.116759553551673889e-01 -8.602969348430633545e-02 -4.741167128086090088e-01 2.883239984512329102e-01 4.377706348896026611e-02 -7.589408010244369507e-02 4.004926607012748718e-02 -2.275262624025344849e-01 -2.072573900222778320e-01 7.734771817922592163e-02 -6.471982598304748535e-02 -2.104625403881072998e-01 3.003583252429962158e-01 -6.250317674130201340e-03 5.365971475839614868e-02 3.900288790464401245e-02 -1.544725000858306885e-01 -1.350902915000915527e-01 1.937931627035140991e-01 -4.469681065529584885e-03 6.497217714786529541e-02 -3.135854899883270264e-01 -5.591528862714767456e-02 -3.487402200698852539e-02 -1.050974875688552856e-01 4.107347130775451660e-02 -1.290011703968048096e-01 -4.207794666290283203e-01 4.724268615245819092e-02 -1.391848027706146240e-01 -5.386738106608390808e-02 3.953985497355461121e-02
8.169621229171752930e-02 -1.332279443740844727e-01 -8.027192205190658569e-03 1.724977493286132812e-01 2.510693073272705078e-01 3.050405085086822510e-01 -2.693604305386543274e-02 1.176386885344982147e-02 -1.199854984879493713e-01 2.194319665431976318e-02 -8.289235644042491913e-03 -1.118911206722259521e-01 -1.018480584025382996e-01 -6.562257558107376099e-02 1.382681541144847870e-02 1.287878602743148804e-01 1.406358182430267334e-01 2.093499898910522461e-02 3.930135071277618408e-02 -3.353190422058105469e-01 2.884406745433807373e-01 -2.925203144550323486e-01 -2.805593609809875488e-01 -1.281976047903299332e-02 3.656918182969093323e-02 2.137518078088760376e-01 -2.515321373939514160e-01 -2.433485239744186401e-01 -4.026358947157859802e-02 3.809703588485717773e-01 -1.601483970880508423e-01 -7.821797579526901245e-02
-1.173082552850246429e-02 1.023435890674591064e-01 -1.250030696392059326e-01 1.348376721143722534e-01 1.059529483318328857e-01 1.368738412857055664e-01 -1.259114742279052734e-01 -1.492064148187637329e-01 6.598595529794692993e-02 7.497544586658477783e-02 -1.640763729810714722e-01 -1.452637314796447754e-01 3.468185961246490479e-01 5.873705446720123291e-02 2.570553719997406006e-01 -3.357635438442230225e-01 1.593603938817977905e-01 -2.016734033823013306e-01 1.753010600805282593e-01 -6.558670848608016968e-02 -3.687888011336326599e-02 -3.260532617568969727e-01 -1.732483804225921631e-01 -3.907789587974548340e-01 -1.683315932750701904e-01 -1.226336508989334106e-01 2.259256839752197266e-01 -1.611571162939071655e-01 3.963964432477951050e-02 -7.964757084846496582e-02 6.016264483332633972e-02 5.951089039444923401e-02
7.445621490478515625e-02 7.337753474712371826e-02 -4.500587880611419678e-01 1.323620975017547607e-01 -1.320469677448272705e-01 -4.190008714795112610e-02 3.194292262196540833e-02 -2.659942507743835449e-01 -6.523347645998001099e-02 -4.058795049786567688e-02 -2.303557395935058594e-01 -1.366677731275558472e-01 1.393176019191741943e-01 6.184538360685110092e-03 1.713506877422332764e-01 -8.817805349826812744e-02 -8.519089967012405396e-02 -1.919455826282501221e-01 6.276933848857879639e-02 -9.181130677461624146e-02 6.621158868074417114e-02 -2.846180200576782227e-01 -1.556118279695510864e-01 -4.899548739194869995e-02 5.629484076052904129e-03 -3.992102295160293579e-02 -1.163667663931846619e-01 -5.530185699462890625e-01 -2.525902166962623596e-02 -2.134817093610763550e-01 -8.650850504636764526e-02 2.521936222910881042e-02
-9.787663817405700684e-03 1.232842728495597839e-01 1.029920578002929688e-01 -6.214008107781410217e-02 9.653442353010177612e-02 4.156198501586914062e-01 1.145504340529441833e-01 -4.236354678869247437e-02 -3.132083117961883545e-01 -7.845484465360641479e-02 -2.679825574159622192e-02 -1.083620265126228333e-01 1.979589164257049561e-01 2.851507365703582764e-01 1.632131263613700867e-02 -1.173477545380592346e-01 -1.316039562225341797e-01 -9.915252774953842163e-02 2.696016132831573486e-01 -7.135447859764099121e-02 1.759041249752044678e-01 -1.739472150802612305e-01 -4.944545030593872070e-01 -2.718805670738220215e-01 -6.860863417387008667e-02 -6.867787800729274750e-03 -7.439301908016204834e-02 1.248757034773007035e-04 -4.866153001785278320e-02 -8.296078443527221680e-02 -7.769154757261276245e-02 1.091060042381286621e-01
8.616086840629577637e-02 2.707861959934234619e-01 8.645116537809371948e-02 8.558425307273864746e-02 -1.613067686557769775e-01 1.327045410871505737e-01 2.100886851549148560e-01 -2.010284923017024994e-02 -1.809754669666290283e-01 -8.962400257587432861e-02 -2.644765675067901611e-01 1.773484610021114349e-02 8.362461626529693604e-02 4.496253561228513718e-03 2.492497302591800690e-02 -1.098881959915161133e-01 1.378362178802490234e-01 1.707687824964523315e-01 4.474034607410430908e-01 -1.490752100944519043e-01 9.537617117166519165e-02 -3.652291595935821533e-01 -3.118196129798889160e-02 -1.314810067415237427e-01 -3.117953427135944366e-02 1.901134550571441650e-01 1.425223946571350098e-01 -2.019881159067153931e-01 1.178812012076377869e-01 1.220440492033958435e-01 4.371876642107963562e-02 -3.539664447307586670e-01
2.057146430015563965e-01 -1.815937459468841553e-02 -1.492143869400024414e-01 2.205428928136825562e-01 2.546839416027069092e-01 2.822383046150207520e-01 1.178955137729644775e-01 1.090466827154159546e-01 -1.728395745158195496e-02 -9.844144433736801147e-02 -2.384937554597854614e-01 -1.059833616018295288e-01 4.255352169275283813e-02 5.867101252079010010e-02 -1.413794904947280884e-01 4.340855032205581665e-02 8.524230122566223145e-02 -7.612609304487705231e-03 2.513740062713623047e-01 -2.369374036788940430e-01 -1.170275267213582993e-02 -2.277701050043106079e-01 -4.875577688217163086e-01 -1.182018890976905823e-01 -2.747335433959960938e-01 -1.201747432351112366e-01 8.612856268882751465e-02 1.403982639312744141e-01 -4.602529108524322510e-02 1.157535463571548462e-01 1.801788657903671265e-01 -1.245920732617378235e-01
1.726016551256179810e-01 -3.746065497398376465e-02 -3.268171846866607666e-01 -1.104068532586097717e-01 9.190887957811355591e-02 2.676987946033477783e-01 -1.561107486486434937e-02 1.136652678251266479e-01 -2.658780515193939209e-01 1.592615619301795959e-02 -3.215369209647178650e-02 -2.911561429500579834e-01 1.427985578775405884e-01 -5.511806532740592957e-02 6.531324237585067749e-02 1.225710287690162659e-01 -8.527818322181701660e-02 2.023909799754619598e-02 3.747821748256683350e-01 -1.948972195386886597e-01 -1.103613972663879395e-01 -3.164210319519042969e-01 -2.258102446794509888e-01 3.245148062705993652e-02 -1.994162499904632568e-01 9.279763326048851013e-03 8.614233881235122681e-02 8.087843656539916992e-03 -1.440235972404479980e-01 1.728434115648269653e-01 2.423379123210906982e-01 -2.233948260545730591e-01
1.488668918609619141e-01 -2.165572941303253174e-01 2.743139164522290230e-03 3.849707171320915222e-02 -5.442364513874053955e-02 5.076832696795463562e-02 8.581635355949401855e-02 9.184380620718002319e-02 1.259267479181289673e-01 5.727492272853851318e-02 -3.016112446784973145e-01 1.945059299468994141e-01 7.037448137998580933e-02 1.657760888338088989e-01 1.416361927986145020e-01 -7.996976375579833984e-03 8.547975681722164154e-03 2.112271487712860107e-01 1.978997439146041870e-01 -3.755750134587287903e-02 1.392660886049270630e-01 -5.327683091163635254e-01 -2.791472673416137695e-01 -2.986599206924438477e-01 4.456774517893791199e-02 -1.085753925144672394e-02 -2.469348348677158356e-02 -2.784233093261718750e-01 4.502527788281440735e-02 -2.219712585210800171e-01 -7.581139355897903442e-02 -1.212922856211662292e-01
-2.973766624927520752e-02 6.369023025035858154e-02 -2.562462091445922852e-01 6.843225657939910889e-02 3.271718919277191162e-01 1.782184988260269165e-01 -5.091765895485877991e-02 -1.580225825309753418e-01 -1.289145499467849731e-01 -1.490831226110458374e-01 9.426712989807128906e-02 -7.685055583715438843e-02 -6.191651523113250732e-02 4.742246493697166443e-02 2.013030201196670532e-01 -1.535769086331129074e-02 1.733146458864212036e-01 3.188743889331817627e-01 4.750629961490631104e-01 -1.583540253341197968e-02 -3.452013060450553894e-02 -4.764752835035324097e-02 -1.422924268990755081e-02 -1.443751156330108643e-01 -1.453180797398090363e-02 -1.289013177156448364e-01 -3.024630844593048096e-01 -3.022583425045013428e-01 -2.218491770327091217e-02 -2.714002728462219238e-01 -4.311733692884445190e-02 -5.062389653176069260e-03
-2.543696574866771698e-02 -8.958899229764938354e-02 5.566739942878484726e-03 1.985015869140625000e-01 5.081302672624588013e-02 3.096631765365600586e-01 1.525366455316543579e-01 -4.894033446907997131e-02 -1.264286637306213379e-01 -4.957534372806549072e-03 -5.040508508682250977e-02 5.552819743752479553e-02 1.993688791990280151e-01 3.020904064178466797e-01 9.712789952754974365e-02 3.443058207631111145e-02 1.264469325542449951e-01 -7.879792898893356323e-02 3.597061634063720703e-01 1.259227842092514038e-01 1.421553194522857666e-01 -8.431028574705123901e-02 -2.992213666439056396e-01 -3.808156847953796387e-01 -2.319359481334686279e-01 -1.094196811318397522e-01 1.266095936298370361e-01 -1.800413876771926880e-01 7.987983524799346924e-02 -8.153071254491806030e-02 -2.396124750375747681e-01 -2.247910946607589722e-01
5.023580789566040039e-02 3.535880893468856812e-02 1.191711872816085815e-01 2.581736147403717041e-01 2.188967168331146240e-01 -2.772138267755508423e-02 3.641675040125846863e-02 -2.624511346220970154e-02 -9.880504757165908813e-02 -1.285381913185119629e-01 -2.941610813140869141e-01 -3.776776194572448730e-01 4.749360308051109314e-02 3.354155421257019043e-01 2.819847762584686279e-01 3.377826511859893799e-02 -1.732120215892791748e-01 -1.775961369276046753e-01 -5.312743037939071655e-02 -2.876765727996826172e-01 -3.975753113627433777e-02 -8.343535661697387695e-02 -2.269004583358764648e-01 1.550117228180170059e-02 1.692500710487365723e-01 -1.292525231838226318e-01 -2.130627781152725220e-01 -1.258159279823303223e-01 1.449464857578277588e-01 2.717741727828979492e-01 2.337921969592571259e-02 6.645743548870086670e-02
-8.711307309567928314e-03 1.265477836132049561e-01 1.202809587121009827e-01 4.908014461398124695e-02 2.222640663385391235e-01 7.693193852901458740e-02 3.481264412403106689e-01 -3.013241887092590332e-01 3.077881038188934326e-02 3.136238083243370056e-02 -2.116603106260299683e-01 1.336461901664733887e-01 -4.992365464568138123e-02 4.843437671661376953e-02 2.101740390062332153e-01 -1.220729574561119080e-01 -6.052968278527259827e-02 -1.368169188499450684e-01 5.424557998776435852e-02 1.507030576467514038e-01 1.751001179218292236e-02 -3.201378285884857178e-01 -3.171403706073760986e-01 -4.505365788936614990e-01 -6.462758779525756836e-02 3.906799852848052979e-02 -5.172962695360183716e-02 -3.123507499694824219e-01 -6.328178942203521729e-02 2.671398594975471497e-02 -4.168476164340972900e-02 6.655211001634597778e-02
2.780571766197681427e-02 -3.508133441209793091e-02 -8.860895782709121704e-02 1.570519804954528809e-01 3.248261511325836182e-01 4.052226841449737549e-01 5.000691115856170654e-02 -1.493216305971145630e-01 -2.242320030927658081e-01 -2.566266618669033051e-02 -1.933567225933074951e-01 -3.291108906269073486e-01 1.547692865133285522e-01 1.585073322057723999e-01 2.164903283119201660e-01 -1.661992967128753662e-01 -1.591718643903732300e-01 -1.749507486820220947e-01 2.263760715723037720e-01 -3.475457429885864258e-01 1.121756583452224731e-01 -8.866881579160690308e-02 3.400694206357002258e-02 -1.739974021911621094e-01 -7.921477407217025757e-02 -2.110300511121749878e-01 -2.803295105695724487e-02 1.026931963860988617e-02 2.010736986994743347e-02 3.836357221007347107e-02 -1.171776801347732544e-01 -5.995925515890121460e-02
-3.140330612659454346e-01 1.101520210504531860e-01 -6.681921333074569702e-02 4.335862025618553162e-02 8.041061460971832275e-02 2.736877501010894775e-01 3.215567441657185555e-03 -1.610468626022338867e-01 8.371771313250064850e-03 -2.513291537761688232e-01 -4.342215359210968018e-01 1.127362102270126343e-01 -2.886651158332824707e-01 -5.578871816396713257e-02 1.184643581509590149e-01 8.904208242893218994e-02 7.104992866516113281e-02 -1.874233335256576538e-01 2.890050411224365234e-01 -1.872905790805816650e-01 -4.190430790185928345e-02 -1.943755000829696655e-01 7.346221804618835449e-02 -7.602709531784057617e-02 -1.500395387411117554e-01 -1.271249204874038696e-01 -8.507648110389709473e-02 -1.798986047506332397e-01 -2.094130665063858032e-01 1.587285548448562622e-01 -1.328572034835815430e-01 -1.680052280426025391e-01
-1.401395201683044434e-01 3.503292500972747803e-01 -1.579559296369552612e-01 3.642801046371459961e-01 5.217152461409568787e-02 2.562453150749206543e-01 -1.398020535707473755e-01 -5.099552124738693237e-02 -1.237989366054534912e-01 1.193393319845199585e-01 -3.917664885520935059e-01 -3.031199611723423004e-02 -2.437252551317214966e-01 1.477098017930984497e-01 9.458477050065994263e-02 5.508365854620933533e-02 -9.406086057424545288e-02 -1.801839172840118408e-01 2.688194513320922852e-01 -1.915597170591354370e-01 -6.700790673494338989e-02 -2.597746551036834717e-01 1.570885926485061646e-01 -6.347239017486572266e-02 3.586765751242637634e-02 -5.736224353313446045e-02 -8.131074160337448120e-02 -2.199822366237640381e-01 1.126739606261253357e-01 4.826576635241508484e-02 3.740364685654640198e-02 7.298829406499862671e-02
-9.383442252874374390e-02 2.197622805833816528e-01 2.938607633113861084e-01 -6.033982150256633759e-03 -8.931045234203338623e-02 2.791819870471954346e-01 3.958413377404212952e-02 -7.884865254163742065e-02 -2.421361207962036133e-01 5.099848657846450806e-02 -2.103075385093688965e-01 -9.596695005893707275e-02 -1.882876828312873840e-02 1.620695590972900391e-01 9.870225191116333008e-02 9.256730228662490845e-02 1.613007932901382446e-01 1.728465855121612549e-01 1.865085810422897339e-01 -1.129783466458320618e-01 3.515988215804100037e-02 -3.710416257381439209e-01 7.586409896612167358e-02 -2.088355720043182373e-01 1.633277535438537598e-02 1.151208728551864624e-01 -3.320048376917839050e-02 -2.293372154235839844e-01 3.591801226139068604e-01 1.354266554117202759e-01 1.546813845634460449e-01 -2.701679468154907227e-01
1.050289720296859741e-02 1.402011364698410034e-01 -1.923372596502304077e-02 -1.234105229377746582e-01 1.055264621973037720e-01 -5.088546499609947205e-02 2.507826685905456543e-02 -2.908500432968139648e-01 1.924020946025848389e-01 -2.232529968023300171e-01 -3.860655426979064941e-02 -4.433278366923332214e-02 -3.568980842828750610e-02 8.429103344678878784e-02 -8.316778577864170074e-03 -7.329188287258148193e-02 8.125596493482589722e-02 3.747383505105972290e-02 1.542661190032958984e-01 -2.653196156024932861e-01 -2.764063775539398193e-01 -3.647383451461791992e-01 -3.663467168807983398e-01 -1.229157596826553345e-01 2.053265422582626343e-01 7.200370728969573975e-02 1.630739867687225342e-01 -3.344682753086090088e-01 -1.768279671669006348e-01 2.659982442855834961e-01 1.024467647075653076e-01 -4.767910018563270569e-02
7.978384196758270264e-02 -1.705846749246120453e-02 2.985208034515380859e-01 1.734613478183746338e-01 -1.026665121316909790e-01 9.474163502454757690e-02 9.743116796016693115e-03 -2.222748845815658569e-01 -2.473580688238143921e-01 9.721444919705390930e-03 -1.603082120418548584e-01 -1.037447378039360046e-01 -7.191756274551153183e-03 4.746025800704956055e-02 4.231708645820617676e-01 -9.449473023414611816e-02 1.683381348848342896e-01 2.537519335746765137e-01 3.335545361042022705e-01 -1.595795303583145142e-01 -1.684599220752716064e-01 -6.414727866649627686e-02 1.049098968505859375e-01 -1.447318047285079956e-01 3.625897318124771118e-02 -1.033908426761627197e-01 -2.889321148395538330e-01 -2.796463370323181152e-01 -2.738174423575401306e-02 2.111146152019500732e-01 -5.923965573310852051e-02 -2.564522810280323029e-02
-1.322416961193084717e-01 -9.284442663192749023e-02 -1.031400561332702637e-01 1.747248768806457520e-01 3.094402374699711800e-03 2.152969837188720703e-01 -3.816514462232589722e-02 -2.142140120267868042e-01 -2.976335957646369934e-02 -1.321878731250762939e-01 -2.601641416549682617e-01 -4.916586354374885559e-02 4.259845614433288574e-02 1.322923004627227783e-01 8.320283144712448120e-02 -3.429519757628440857e-02 3.827383369207382202e-02 -1.660958379507064819e-01 2.255911231040954590e-01 -2.123163044452667236e-01 -2.756482660770416260e-01 -8.961563557386398315e-02 3.114178590476512909e-02 -1.048853397369384766e-01 3.140254616737365723e-01 -1.185567453503608704e-01 2.164305597543716431e-01 -5.206279158592224121e-01 -9.442560374736785889e-02 1.008913367986679077e-01 1.284172087907791138e-01 -1.897011995315551758e-01
-1.542364805936813354e-02 -9.843450784683227539e-02 -1.077448055148124695e-01 1.605767756700515747e-01 7.915900647640228271e-02 1.105149164795875549e-01 3.246707022190093994e-01 -7.495727390050888062e-02 9.755260497331619263e-02 1.944688260555267334e-01 -1.957992762327194214e-01 9.449147433042526245e-02 2.296356111764907837e-02 -1.349202822893857956e-02 -6.307343393564224243e-02 1.713140457868576050e-01 2.375337295234203339e-02 -1.979843229055404663e-01 6.081961393356323242e-01 -5.267160758376121521e-02 -1.857087612152099609e-01 -1.912013739347457886e-01 -5.348011478781700134e-02 -5.177310854196548462e-02 -1.050624027848243713e-01 -2.273786813020706177e-01 5.108979344367980957e-02 -3.521140515804290771e-01 -3.528193011879920959e-02 -1.016214191913604736e-01 -1.380862388759851456e-02 -6.641871482133865356e-02
-4.227483272552490234e-02 -4.866000637412071228e-02 -2.088747918605804443e-01 2.604471333324909210e-02 -9.346575289964675903e-02 4.508144035935401917e-02 1.877345591783523560e-01 -4.063723087310791016e-01 -7.295865565538406372e-02 -5.573707073926925659e-02 -1.931662261486053467e-01 -2.783205173909664154e-02 2.894878983497619629e-01 2.700379192829132080e-01 2.392483055591583252e-01 -1.326862126588821411e-01 2.904599308967590332e-01 -1.775679439306259155e-01 2.458090893924236298e-02 -1.557009369134902954e-01 -1.265721768140792847e-01 -3.536390960216522217e-01 -1.692967712879180908e-01 -6.202152743935585022e-02 1.324458867311477661e-01 4.140784963965415955e-02 -3.679482638835906982e-02 -1.797704696655273438e-01 -1.272090375423431396e-01 -1.758632957935333252e-01 9.748522192239761353e-02 -1.960251927375793457e-01
-5.464380607008934021e-02 -8.892384171485900879e-02 -4.678342863917350769e-02 5.139289423823356628e-02 3.464255928993225098e-01 2.372063845396041870e-01 -1.573299020528793335e-01 -5.738568026572465897e-03 -3.484601154923439026e-02 1.960591375827789307e-01 -2.830156683921813965e-01 -3.391961753368377686e-02 9.828996844589710236e-03 3.516174852848052979e-02 -1.960011720657348633e-01 1.010412871837615967e-01 1.796163171529769897e-01 1.118081808090209961e-01 1.811112612485885620e-01 -4.662666097283363342e-02 -1.865686327219009399e-01 -2.002168446779251099e-01 7.194694876670837402e-02 -3.313058912754058838e-01 1.008767783641815186e-01 -8.810938149690628052e-02 -3.028692603111267090e-01 -4.549840092658996582e-01 8.494403213262557983e-02 8.030458539724349976e-02 1.108214110136032104e-01 1.243637688457965851e-02
-3.019208014011383057e-01 3.722001612186431885e-02 -7.765267044305801392e-02 3.289182484149932861e-01 1.136520057916641235e-01 3.543754667043685913e-02 -2.156070433557033539e-02 -2.063835859298706055e-01 2.174446731805801392e-02 -1.275010593235492706e-02 -2.688291668891906738e-01 8.881393074989318848e-02 3.328413069248199463e-01 7.910390198230743408e-02 1.091709956526756287e-01 6.385041773319244385e-02 7.946041226387023926e-02 8.765898644924163818e-02 2.775374352931976318e-01 -2.832734882831573486e-01 1.902425885200500488e-01 -7.352941483259201050e-02 -1.260299831628799438e-01 4.996274132281541824e-03 7.911255955696105957e-02 -4.456906393170356750e-02 1.588481068611145020e-01 -3.430982232093811035e-01 -2.588763236999511719e-01 -1.987633556127548218e-01 1.640143245458602905e-01 -9.373449534177780151e-02
7.249037921428680420e-02 -8.079153485596179962e-03 1.184934154152870178e-01 -6.462799757719039917e-02 2.883868217468261719e-01 -1.045325174927711487e-01 3.393945991992950439e-01 -1.949785798788070679e-01 1.085926666855812073e-01 1.169019266963005066e-01 -4.327159523963928223e-01 -1.512828767299652100e-01 2.808315455913543701e-01 2.042745053768157959e-01 2.899953126907348633e-01 -3.575274348258972168e-02 6.080343853682279587e-03 -3.158642351627349854e-02 1.391691267490386963e-01 -8.443047851324081421e-02 -5.151120200753211975e-02 -3.470260798931121826e-01 3.851915895938873291e-02 -8.099873363971710205e-02 -3.061593696475028992e-02 -4.552344977855682373e-02 1.411852613091468811e-02 -2.684679031372070312e-01 1.847629845142364502e-01 3.816374391317367554e-02 1.081367805600166321e-01 -7.985831797122955322e-02
1.843403093516826630e-02 -1.983397305011749268e-01 -1.608668118715286255e-01 3.395799919962882996e-02 1.782804131507873535e-01 1.585733592510223389e-01 -1.747188270092010498e-01 -1.467389166355133057e-01 -1.697467826306819916e-02 -1.671077758073806763e-01 5.729242786765098572e-02 1.738253980875015259e-01 -1.409460157155990601e-01 2.127873003482818604e-01 3.621328473091125488e-01 1.545757800340652466e-01 -4.885475337505340576e-02 -3.983623385429382324e-01 1.538681834936141968e-01 -2.194147706031799316e-01 -7.247784733772277832e-02 -5.528344213962554932e-02 -1.982124149799346924e-01 -3.467236161231994629e-01 1.489061415195465088e-01 -7.457119971513748169e-02 4.195244982838630676e-02 -2.629598677158355713e-01 7.706983014941215515e-03 5.456349253654479980e-02 1.985525935888290405e-01 2.447904646396636963e-02
-8.505178242921829224e-02 -1.867279559373855591e-01 -7.860124111175537109e-02 -6.820348650217056274e-02 7.231195271015167236e-02 2.103812545537948608e-01 -1.960746385157108307e-02 2.239831835031509399e-01 -1.564443409442901611e-01 8.410819619894027710e-02 -9.552204608917236328e-02 -1.326783597469329834e-01 8.046323060989379883e-02 4.166717529296875000e-01 -1.241871565580368042e-01 6.295211613178253174e-02 5.040044337511062622e-02 -1.589581966400146484e-01 3.149581551551818848e-01 1.607613712549209595e-01 -1.138162985444068909e-01 -4.041129946708679199e-01 -7.739608734846115112e-02 -1.572132227011024952e-03 1.340126991271972656e-01 -2.975687086582183838e-01 -1.430106610059738159e-01 -3.172612190246582031e-01 8.778886497020721436e-02 -9.069973230361938477e-02 8.078879863023757935e-02 6.400437653064727783e-02
2.841009013354778290e-02 2.271348536014556885e-01 -1.327291578054428101e-01 1.701553612947463989e-01 -1.566986441612243652e-01 1.557569652795791626e-01 1.603582054376602173e-01 9.982600808143615723e-02 5.270420014858245850e-02 2.087102979421615601e-01 -2.736810743808746338e-01 -1.355915814638137817e-01 -2.042513489723205566e-01 1.350730359554290771e-01 1.257703453302383423e-01 -2.030343189835548401e-02 4.108290001749992371e-02 -3.011040091514587402e-01 2.086549997329711914e-01 -5.441469326615333557e-02 -1.643376946449279785e-01 -2.468780875205993652e-01 -2.010518610477447510e-01 6.422178447246551514e-02 -1.209961343556642532e-02 -2.889920473098754883e-01 1.695857346057891846e-01 -2.851504981517791748e-01 -1.820405125617980957e-01 2.777170538902282715e-01 -9.292011708021163940e-02 -1.293694078922271729e-01
5.198461189866065979e-02 1.439714133739471436e-01 3.793764859437942505e-02 5.207057297229766846e-02 -1.213950142264366150e-01 2.499653398990631104e-01 3.019949793815612793e-01 -1.976792216300964355e-01 -3.112789988517761230e-01 -2.171473763883113861e-02 -2.169423848390579224e-01 2.983281910419464111e-01 -9.374651126563549042e-03 3.619089126586914062e-01 2.889443039894104004e-01 -4.826582595705986023e-02 1.544769667088985443e-02 7.396697252988815308e-02 -1.791193634271621704e-01 -2.102978676557540894e-01 -2.428675740957260132e-01 -2.346357405185699463e-01 -1.977779716253280640e-01 -3.679607808589935303e-02 1.832256019115447998e-01 -1.439914405345916748e-01 -7.285355776548385620e-02 -1.040321663022041321e-01 -3.251834958791732788e-02 -5.644743889570236206e-02 -3.252003341913223267e-02 4.840802028775215149e-02
-2.233972698450088501e-01 7.375335693359375000e-02 -1.197120174765586853e-01 1.971200406551361084e-01 -4.548388719558715820e-02 1.590336710214614868e-01 4.366120323538780212e-02 -5.942351371049880981e-02 -1.545238345861434937e-01 2.246056199073791504e-01 -2.016798555850982666e-01 -1.213620305061340332e-01 2.851913571357727051e-01 -1.674843728542327881e-01 2.304537445306777954e-01 -6.778414547443389893e-02 -3.189537674188613892e-02 -1.746495515108108521e-01 1.519418507814407349e-01 -2.387520670890808105e-01 1.434595435857772827e-01 -9.632166475057601929e-02 -1.666441857814788818e-01 -1.361475437879562378e-01 1.887017488479614258e-01 1.554220467805862427e-01 1.506018079817295074e-02 -4.868045747280120850e-01 -1.590425223112106323e-01 -1.535680592060089111e-01 1.515949815511703491e-01 7.245192676782608032e-02
-2.886438667774200439e-01 -3.262618184089660645e-02 1.120224129408597946e-02 -1.401493884623050690e-02 1.844195425510406494e-01 -2.053687870502471924e-01 2.314082980155944824e-01 -2.235977351665496826e-01 -2.208679616451263428e-01 3.528289198875427246e-01 -1.228523701429367065e-01 -4.786597192287445068e-02 6.229871511459350586e-02 1.976485699415206909e-01 3.297795727849006653e-02 -8.014670759439468384e-02 -2.642307579517364502e-01 -4.199039936065673828e-02 1.664991527795791626e-01 -1.241829097270965576e-01 -5.112760514020919800e-02 -2.241480797529220581e-01 -5.219251662492752075e-02 -7.284350693225860596e-02 -4.690392315387725830e-02 1.779997721314430237e-02 -2.632363140583038330e-01 -3.848721385002136230e-01 -1.692002713680267334e-01 -2.600505761802196503e-02 2.399268895387649536e-01 -1.097083166241645813e-01
-7.022734731435775757e-02 5.980886146426200867e-02 -7.212049514055252075e-02 1.616429239511489868e-01 2.191368192434310913e-01 2.470339238643646240e-01 -1.505897659808397293e-02 -1.304116398096084595e-01 -5.720314010977745056e-02 2.847108542919158936e-01 -1.599847525358200073e-01 -1.876028254628181458e-02 2.526454031467437744e-01 2.458915561437606812e-01 5.846454948186874390e-02 -1.827715486288070679e-01 7.555265724658966064e-02 1.566326916217803955e-01 9.376420825719833374e-02 -5.040972828865051270e-01 -1.454117801040410995e-02 -2.139962911605834961e-01 5.505058541893959045e-02 -2.603773772716522217e-01 -2.387564629316329956e-01 -1.959434002637863159e-01 2.078345604240894318e-02 7.482664287090301514e-02 -2.096303924918174744e-02 -1.072952374815940857e-01 -1.703471690416336060e-01 -1.005246937274932861e-01
-7.217707484960556030e-02 -1.608850806951522827e-01 -9.699085354804992676e-02 7.502993196249008179e-02 -3.096435032784938812e-02 5.056941136717796326e-02 -2.000276446342468262e-01 -1.445998251438140869e-01 -7.972937077283859253e-02 1.173464357852935791e-01 -7.371357828378677368e-02 3.966783639043569565e-03 1.021557897329330444e-01 1.815572828054428101e-01 -1.322285383939743042e-01 1.487425863742828369e-01 -2.576226601377129555e-03 -6.762932986021041870e-02 2.870382964611053467e-01 -2.450555264949798584e-01 2.725578844547271729e-01 -3.961394429206848145e-01 -3.096752464771270752e-01 -1.882321760058403015e-02 1.622504591941833496e-01 -2.760346233844757080e-01 -1.923823356628417969e-01 3.947469592094421387e-02 1.379740890115499496e-02 3.010460734367370605e-01 -2.666652202606201172e-02 -2.715493440628051758e-01
-6.668394058942794800e-02 2.718639373779296875e-01 5.677589401602745056e-02 1.135921925306320190e-01 1.280615478754043579e-01 1.687133163213729858e-01 -4.498539865016937256e-02 4.609562922269105911e-03 -2.585422396659851074e-01 -1.939472742378711700e-02 -4.311544820666313171e-02 -2.986274659633636475e-01 -1.002760324627161026e-02 7.157902419567108154e-02 1.147357225418090820e-01 -9.513729065656661987e-02 -2.018483430147171021e-01 8.645541965961456299e-02 -1.256603449583053589e-01 -4.644994735717773438e-01 1.681419610977172852e-01 -2.685271203517913818e-01 -3.313954770565032959e-01 -2.496112883090972900e-02 -5.950144678354263306e-02 -2.021888196468353271e-01 -1.351782530546188354e-01 -1.326431334018707275e-01 -2.371035218238830566e-01 2.027215212583541870e-01 -5.787346139550209045e-02 -3.697587549686431885e-02
-5.596368759870529175e-02 1.391489356756210327e-01 -2.091357856988906860e-01 8.238051086664199829e-02 3.806486427783966064e-01 2.723681628704071045e-01 2.226901799440383911e-01 -1.317881047725677490e-01 -5.348317790776491165e-04 4.400264471769332886e-02 -2.419729903340339661e-02 -3.304056078195571899e-02 1.019206792116165161e-01 -6.807962805032730103e-02 1.348094344139099121e-01 1.206544712185859680e-01 8.284912258386611938e-02 1.016418337821960449e-01 5.099369883537292480e-01 -1.324115544557571411e-01 -3.612044826149940491e-02 4.032656922936439514e-02 -3.591569066047668457e-01 -6.702315062284469604e-02 1.609056442975997925e-01 -1.577279716730117798e-01 2.063817717134952545e-02 -6.017086654901504517e-02 3.736419975757598877e-02 9.266775101423263550e-02 2.522183656692504883e-01 -1.731593459844589233e-01
-9.853100031614303589e-02 7.651637494564056396e-02 -9.174991399049758911e-02 6.312969326972961426e-02 8.540479838848114014e-02 5.370389204472303391e-03 1.994038671255111694e-01 1.989104896783828735e-01 -1.281287670135498047e-01 4.287970811128616333e-02 -2.422739416360855103e-01 -1.774660348892211914e-01 -9.918718785047531128e-02 8.639918267726898193e-02 5.975595209747552872e-03 1.731818765401840210e-01 3.914763629436492920e-01 -2.002451419830322266e-01 3.076387345790863037e-01 -1.104913577437400818e-01 -2.388330549001693726e-01 -3.414660692214965820e-01 -2.109611928462982178e-01 -8.030505478382110596e-02 5.696418508887290955e-02 -1.787858903408050537e-01 4.371777921915054321e-02 -9.074629098176956177e-02 1.511102020740509033e-01 2.252643555402755737e-01 -1.177001073956489563e-01 -2.683721482753753662e-01
-1.203515380620956421e-02 1.443242281675338745e-01 9.944009780883789062e-02 1.126673743128776550e-01 -4.676671698689460754e-02 -8.946640789508819580e-02 1.906124204397201538e-01 -1.301012486219406128e-01 -1.490062773227691650e-01 -9.017790853977203369e-02 -1.770134866237640381e-01 1.546468865126371384e-02 2.225500531494617462e-02 4.027532637119293213e-01 1.617590487003326416e-01 2.326038628816604614e-01 4.900512285530567169e-03 -1.488039642572402954e-01 1.617168039083480835e-01 -1.533556580543518066e-01 1.133436411619186401e-01 -3.453563749790191650e-01 -9.855489432811737061e-02 -1.050444021821022034e-01 -1.514043509960174561e-01 -7.442665100097656250e-02 -1.099993884563446045e-01 -4.134994447231292725e-01 -2.864156365394592285e-01 6.358148157596588135e-02 3.891997411847114563e-02 2.535175383090972900e-01
-1.126621067523956299e-01 -1.864511370658874512e-01 3.411210179328918457e-01 1.139483749866485596e-01 1.300033479928970337e-01 4.802607744932174683e-02 3.867584168910980225e-01 -2.545632123947143555e-01 -1.515096873044967651e-01 3.372881561517715454e-02 -5.722023174166679382e-02 -8.448048681020736694e-02 -4.283668845891952515e-02 9.720135480165481567e-02 -1.123121101409196854e-02 9.541154652833938599e-02 2.036924213171005249e-01 -2.839629054069519043e-01 2.364624440670013428e-01 -3.043890297412872314e-01 -3.031999468803405762e-01 -2.861103713512420654e-01 -7.507777959108352661e-02 2.890231553465127945e-04 1.364011615514755249e-01 -1.693146824836730957e-01 8.522466570138931274e-02 -7.317718863487243652e-02 4.305927827954292297e-02 -1.391835361719131470e-01 -3.607774153351783752e-02 -4.527258500456809998e-02
1.481189429759979248e-01 2.568852901458740234e-01 -7.139103114604949951e-02 -1.013467162847518921e-01 1.722401976585388184e-01 1.886557191610336304e-01 1.687723994255065918e-01 -2.224641479551792145e-02 6.698017567396163940e-02 5.710301920771598816e-03 -5.583627149462699890e-02 2.508782781660556793e-02 7.800810784101486206e-02 8.194269239902496338e-02 3.278471529483795166e-01 -1.036203932017087936e-02 -2.206106334924697876e-01 -3.228317946195602417e-02 4.973320364952087402e-01 1.625412143766880035e-02 -1.775477081537246704e-01 -2.400770932435989380e-01 -2.519190609455108643e-01 -1.159157752990722656e-01 -1.419772207736968994e-01 -1.883887350559234619e-01 -2.195997163653373718e-03 1.285950392484664917e-01 -5.232135578989982605e-02 2.745005488395690918e-01 1.874238848686218262e-01 -1.582072675228118896e-01
-9.863062947988510132e-02 -1.029082834720611572e-01 -6.073874980211257935e-02 -3.545474261045455933e-02 1.382787674665451050e-01 2.252625823020935059e-01 -4.611166566610336304e-02 4.225361347198486328e-02 -1.846168041229248047e-01 1.968687027692794800e-01 -1.878086775541305542e-01 -2.033494859933853149e-01 -1.166718974709510803e-01 3.183597028255462646e-01 -2.237056195735931396e-01 1.590768098831176758e-01 1.973167955875396729e-01 -1.989273577928543091e-01 1.614419519901275635e-01 1.451075673103332520e-01 -3.067767433822154999e-02 -2.137639224529266357e-01 -5.839210003614425659e-02 -3.075574934482574463e-01 1.164398044347763062e-01 -2.431377023458480835e-01 -9.147833287715911865e-02 -3.716951608657836914e-01 -2.602477092295885086e-03 1.378468573093414307e-01 2.199412882328033447e-01 6.584570556879043579e-02
-1.739982068538665771e-01 1.316915154457092285e-01 -6.031009554862976074e-02 1.742633804678916931e-02 2.976398766040802002e-01 2.266703695058822632e-01 -4.088672995567321777e-02 7.618020288646221161e-03 -3.484352827072143555e-01 1.229240894317626953e-01 -9.110105782747268677e-02 -1.224299669265747070e-01 1.515194028615951538e-01 1.257586181163787842e-01 3.670210018754005432e-02 -3.200711682438850403e-03 -2.920904010534286499e-02 1.586164161562919617e-02 1.188551932573318481e-01 -1.712812781333923340e-01 5.442854762077331543e-02 -2.600450217723846436e-01 -3.829003870487213135e-01 -1.455175280570983887e-01 2.080729901790618896e-01 -1.324375122785568237e-01 -3.184903562068939209e-01 8.802991360425949097e-02 8.871526271104812622e-02 2.683431804180145264e-01 7.887737452983856201e-02 2.602760493755340576e-01
7.074145227670669556e-02 9.222617745399475098e-02 -1.233958080410957336e-02 1.940040439367294312e-01 3.274437189102172852e-01 4.320975244045257568e-01 2.276891320943832397e-01 -4.907706752419471741e-02 -4.423271492123603821e-02 -9.654821455478668213e-02 -2.708384990692138672e-01 -9.631252288818359375e-02 1.360008865594863892e-01 -1.041170675307512283e-02 -7.563877850770950317e-02 1.062417253851890564e-01 -1.279472261667251587e-01 -1.124402806162834167e-01 2.952696979045867920e-01 -1.227257624268531799e-01 2.157389819622039795e-01 -4.907387495040893555e-02 -2.987842261791229248e-01 -2.554996870458126068e-02 5.481648445129394531e-02 -2.655838727951049805e-01 1.720040142536163330e-01 -5.319460108876228333e-02 -1.048193648457527161e-01 2.485250085592269897e-01 1.465213149785995483e-01 -2.627769671380519867e-02
-3.592990711331367493e-02 2.584966719150543213e-01 4.353050142526626587e-03 -1.907140612602233887e-01 3.687382861971855164e-02 2.652235887944698334e-02 1.852121800184249878e-01 -2.222252041101455688e-01 -9.146933443844318390e-03 1.986478567123413086e-01 -2.167341671884059906e-02 1.410213708877563477e-01 5.305675789713859558e-02 3.003650009632110596e-01 5.706319212913513184e-02 2.353815734386444092e-01 9.294100105762481689e-02 1.390182375907897949e-01 1.113172098994255066e-01 9.118159115314483643e-02 -1.945790201425552368e-01 -3.170274496078491211e-01 -1.630122065544128418e-01 -8.627936989068984985e-02 5.480306223034858704e-02 -1.987432688474655151e-01 4.739368706941604614e-02 -3.489459455013275146e-01 -2.675158679485321045e-01 6.623688340187072754e-02 3.026860356330871582e-01 -2.073981612920761108e-01
-7.307572290301322937e-03 -1.011181250214576721e-01 1.392766684293746948e-01 -3.231788426637649536e-02 2.068688720464706421e-01 2.115936279296875000e-01 2.066582590341567993e-01 -4.099556505680084229e-01 1.491266489028930664e-01 1.700554639101028442e-01 -1.592582762241363525e-01 6.422377377748489380e-02 -7.521402835845947266e-02 2.271552979946136475e-01 -3.448808193206787109e-02 1.773444712162017822e-01 2.257775366306304932e-01 -8.101300150156021118e-02 1.933138966560363770e-01 8.461716771125793457e-02 -1.146778017282485962e-01 -2.567508220672607422e-01 -8.496075123548507690e-02 -3.542360290884971619e-02 7.777970284223556519e-03 -2.636942267417907715e-01 -5.950602516531944275e-02 -4.044401049613952637e-01 -2.312924712896347046e-02 -4.540733620524406433e-02 2.635965347290039062e-01 -4.468463733792304993e-02
1.450998038053512573e-01 -6.748702377080917358e-02 3.561196103692054749e-02 2.262919023633003235e-02 2.216767072677612305e-01 1.354389637708663940e-01 5.600574612617492676e-02 -3.544409573078155518e-01 -2.861999571323394775e-01 -3.770811110734939575e-02 -1.509210318326950073e-01 -7.288222014904022217e-02 4.897019825875759125e-03 3.390143439173698425e-02 2.393604069948196411e-01 -1.137352287769317627e-01 -1.918112337589263916e-01 4.181141555309295654e-01 1.359934955835342407e-01 -1.433476209640502930e-01 1.060719564557075500e-01 -1.645602136850357056e-01 3.506597876548767090e-02 -3.365066349506378174e-01 7.848653197288513184e-02 -2.307683229446411133e-02 4.928702488541603088e-02 -3.177171349525451660e-01 -4.298683628439903259e-02 1.254983842372894287e-01 -1.556809395551681519e-01 1.954139471054077148e-01
3.421811759471893311e-02 -6.491930782794952393e-02 5.098628997802734375e-02 2.541853189468383789e-01 2.549239397048950195e-01 8.893007040023803711e-02 3.004511594772338867e-01 -8.859419822692871094e-02 -3.022649139165878296e-02 2.081834673881530762e-01 -1.504398602992296219e-02 9.475793689489364624e-02 5.847592651844024658e-02 1.074604913592338562e-01 1.087701171636581421e-01 2.463317662477493286e-01 -7.657569646835327148e-02 -3.151469305157661438e-02 4.250995218753814697e-01 -1.568527668714523315e-01 -1.989579498767852783e-01 -1.987370103597640991e-02 -3.887775242328643799e-01 -1.374359875917434692e-01 5.402420833706855774e-02 -2.086166888475418091e-01 -6.403674930334091187e-02 4.719373583793640137e-02 -1.247114017605781555e-01 3.115321695804595947e-01 4.709789529442787170e-02 -1.602412164211273193e-01
6.144538521766662598e-02 -1.902649253606796265e-01 1.182804927229881287e-01 -3.303970769047737122e-02 1.264772266149520874e-01 3.479547500610351562e-01 -4.237343370914459229e-02 -1.348619610071182251e-01 -3.264187574386596680e-01 1.338041126728057861e-01 -1.163005530834197998e-01 -2.699641287326812744e-01 1.727446466684341431e-01 -9.657304733991622925e-02 2.105145342648029327e-02 8.536502718925476074e-02 -2.547378093004226685e-02 8.346232771873474121e-02 3.209524452686309814e-01 -9.539109468460083008e-02 -2.926248125731945038e-02 -3.242908120155334473e-01 -2.670389115810394287e-01 -1.824425905942916870e-01 1.786099821329116821e-01 -2.176449894905090332e-01 7.985002361238002777e-03 -2.380680106580257416e-02 -1.243335157632827759e-01 1.443779468536376953e-01 -2.878934442996978760e-01 -2.654066495597362518e-02
-2.632184922695159912e-01 -1.274733841419219971e-01 -9.526661038398742676e-02 1.598699539899826050e-01 -8.668090403079986572e-02 5.168145895004272461e-02 -6.007854640483856201e-02 -1.018625311553478241e-02 -1.162242051213979721e-02 -8.054418861865997314e-02 -1.463540196418762207e-01 8.876127749681472778e-02 -9.379485272802412510e-04 -6.053755059838294983e-02 1.414175033569335938e-01 -1.446976810693740845e-01 -1.365083009004592896e-01 6.783571094274520874e-02 4.342084527015686035e-01 3.316522017121315002e-02 -2.941000163555145264e-01 -2.266024351119995117e-01 -2.175319343805313110e-01 -1.133086606860160828e-01 -8.311834186315536499e-02 -2.646322920918464661e-02 1.201185514219105244e-03 -5.062088966369628906e-01 -1.206143274903297424e-01 6.495723873376846313e-02 2.934874594211578369e-01 7.600454986095428467e-02
6.113047525286674500e-02 -1.372482478618621826e-01 -1.478575915098190308e-01 -4.906666278839111328e-02 -1.761180013418197632e-01 3.227275311946868896e-01 2.795471251010894775e-01 2.400542199611663818e-01 1.122546121478080750e-01 4.695611074566841125e-02 -2.983278930187225342e-01 6.528140604496002197e-02 -1.407317370176315308e-01 2.104706615209579468e-01 8.326877653598785400e-02 -1.429340895265340805e-02 4.457305371761322021e-02 8.328887820243835449e-02 1.512151211500167847e-01 -4.508387297391891479e-02 -6.477197259664535522e-02 -3.297036886215209961e-01 -2.073632031679153442e-01 -1.547365486621856689e-01 -9.193430840969085693e-02 -1.941393911838531494e-01 -7.692598551511764526e-02 -3.641852438449859619e-01 -1.588090509176254272e-01 1.142394542694091797e-01 2.431705966591835022e-02 -2.562949061393737793e-01
6.733722239732742310e-02 2.120805680751800537e-01 -1.690960526466369629e-01 8.582517504692077637e-02 3.470725417137145996e-01 3.800813853740692139e-02 -3.559891507029533386e-02 -1.475931107997894287e-01 8.229570090770721436e-02 -1.151247695088386536e-01 -6.261884421110153198e-02 3.588023036718368530e-02 -1.718502789735794067e-01 2.557577192783355713e-01 -5.622947216033935547e-02 -2.572625875473022461e-01 1.758337169885635376e-01 1.256540566682815552e-01 2.891915738582611084e-01 -1.592251211404800415e-01 4.948161169886589050e-02 -4.725428819656372070e-01 -2.213739454746246338e-01 1.772576719522476196e-01 1.434478610754013062e-01 -1.399181932210922241e-01 8.925968408584594727e-02 -1.202949061989784241e-01 1.100375428795814514e-01 1.706764996051788330e-01 2.547172643244266510e-02 -1.170684248208999634e-01
-4.787678271532058716e-02 1.406290084123611450e-01 -1.491630971431732178e-01 9.852949529886245728e-02 1.269634515047073364e-01 3.381201028823852539e-01 2.088758498430252075e-01 1.225595474243164062e-01 -1.078971326351165771e-01 1.942792832851409912e-01 -3.103766143321990967e-01 2.311521582305431366e-02 2.412303835153579712e-01 1.180943250656127930e-01 -1.573700830340385437e-02 1.677191704511642456e-01 -3.176099387928843498e-03 -1.805463433265686035e-02 4.921396076679229736e-01 -1.980069577693939209e-01 -6.110365688800811768e-02 -1.819737851619720459e-01 -1.646199971437454224e-01 -4.588322713971138000e-02 6.945690140128135681e-03 -1.728042215108871460e-01 1.817441135644912720e-01 -3.801623359322547913e-02 1.268029063940048218e-01 2.363034784793853760e-01 -5.653200205415487289e-03 -1.611693501472473145e-01
9.334003180265426636e-02 1.949066519737243652e-01 3.471651673316955566e-02 7.728821039199829102e-02 9.945022314786911011e-02 3.190430700778961182e-01 1.203628405928611755e-01 -1.836034059524536133e-01 -1.756504736840724945e-02 2.755853161215782166e-02 -7.244664430618286133e-02 -2.797215282917022705e-01 4.939692839980125427e-02 1.609585881233215332e-01 1.994174271821975708e-01 -1.455751247704029083e-02 2.916280739009380341e-02 5.978142470121383667e-02 -6.020681187510490417e-02 -2.545902431011199951e-01 7.311908900737762451e-02 -5.618531256914138794e-02 -4.133519530296325684e-01 -1.216864492744207382e-02 2.607600986957550049e-01 -1.957237273454666138e-01 -2.379337251186370850e-01 -5.261019989848136902e-02 -1.052455976605415344e-01 3.737686872482299805e-01 -2.157125174999237061e-01 -1.341063827276229858e-01
-9.094558656215667725e-02 -5.247738584876060486e-02 -2.386246770620346069e-01 6.326247006654739380e-02 2.741174697875976562e-01 1.940815895795822144e-01 3.085348308086395264e-01 -8.988817781209945679e-02 -4.312555864453315735e-02 1.644797474145889282e-01 -2.070357203483581543e-01 1.018190830945968628e-01 -6.305687129497528076e-02 -6.235540658235549927e-02 6.803894788026809692e-02 3.354072570800781250e-01 -1.709938049316406250e-01 -8.045465499162673950e-02 3.276386260986328125e-01 -2.974978685379028320e-01 -3.239981457591056824e-02 -6.367371976375579834e-02 -3.324886560440063477e-01 -1.235671862959861755e-01 2.000062763690948486e-01 -2.033720612525939941e-01 -5.701697990298271179e-02 -5.271340534090995789e-02 -6.965102255344390869e-02 2.104641199111938477e-01 7.211446017026901245e-02 2.425920031964778900e-02
1.140278391540050507e-02 -1.293086856603622437e-01 1.225331798195838928e-04 9.263270348310470581e-02 2.387539744377136230e-01 -1.272913962602615356e-01 2.314286381006240845e-01 -2.871136069297790527e-01 -5.580117180943489075e-02 2.136878073215484619e-01 -1.049754470586776733e-01 1.183126047253608704e-01 -1.035808958113193512e-02 1.749551147222518921e-01 1.732220500707626343e-01 1.310176700353622437e-01 3.099524788558483124e-02 -1.300361007452011108e-01 1.221624538302421570e-01 -1.053136959671974182e-01 1.181698739528656006e-01 -3.235519826412200928e-01 -2.402824722230434418e-02 -2.860888242721557617e-01 -2.392843663692474365e-01 -2.357108294963836670e-01 -1.728926897048950195e-01 -4.207211136817932129e-01 -9.395611286163330078e-02 -8.054618537425994873e-02 1.649208962917327881e-01 8.061310648918151855e-02
-1.255468875169754028e-01 7.942985743284225464e-02 -2.647430810611695051e-04 -9.919510222971439362e-03 2.977523207664489746e-01 -1.807260364294052124e-01 2.119769155979156494e-01 -2.216343283653259277e-01 6.254772841930389404e-02 3.589980478864163160e-04 -1.564373373985290527e-01 -1.324246227741241455e-01 -1.324371844530105591e-01 1.544054150581359863e-01 2.616055309772491455e-01 6.501743942499160767e-02 7.238672673702239990e-02 -1.331859678030014038e-01 1.789886355400085449e-01 -2.470492869615554810e-01 4.453789070248603821e-02 -3.434198498725891113e-01 -1.118294522166252136e-01 -1.758834421634674072e-01 -2.734108865261077881e-01 -1.670810729265213013e-01 -2.093263268470764160e-01 -2.726980745792388916e-01 -2.598812878131866455e-01 4.602764174342155457e-02 -1.336004137992858887e-01 1.213333383202552795e-01
9.035500138998031616e-02 6.761503219604492188e-02 1.345057319849729538e-02 -6.269136071205139160e-02 3.947237879037857056e-02 4.258163273334503174e-01 1.327574104070663452e-01 -2.832853198051452637e-01 -2.584410309791564941e-01 6.561589241027832031e-02 -5.349665135145187378e-02 -3.228884637355804443e-01 1.377791464328765869e-01 -6.156849674880504608e-03 1.809005625545978546e-02 1.060112491250038147e-01 -2.725040912628173828e-02 6.955879181623458862e-02 2.811282873153686523e-01 -8.065302670001983643e-02 -7.211950607597827911e-03 -1.696001887321472168e-01 -3.410988152027130127e-01 -3.824334740638732910e-01 -1.037176251411437988e-01 -2.191376835107803345e-01 3.422623127698898315e-02 4.867506027221679688e-02 -6.982137262821197510e-02 1.607118248939514160e-01 -1.188237071037292480e-01 6.258445978164672852e-02
1.511051952838897705e-01 2.283851802349090576e-01 -2.487351745367050171e-01 1.907034069299697876e-01 -5.833097919821739197e-02 3.739262372255325317e-02 8.816138654947280884e-02 -2.456248402595520020e-01 -1.751446723937988281e-01 -7.906303741037845612e-03 -1.810294091701507568e-01 -7.525165379047393799e-02 3.140636906027793884e-02 9.918948262929916382e-02 -9.699957817792892456e-02 -1.129301935434341431e-01 8.416900783777236938e-02 1.196619868278503418e-01 1.867261230945587158e-01 2.440137974917888641e-02 1.694243699312210083e-01 -5.833755135536193848e-01 -2.475026845932006836e-01 1.595146805047988892e-01 1.036169975996017456e-01 1.477024704217910767e-01 9.949724376201629639e-02 -1.377887278795242310e-01 4.725777544081211090e-03 1.761600673198699951e-01 1.900314092636108398e-01 1.024786978960037231e-01
-8.943653106689453125e-02 -3.615737333893775940e-02 4.547285288572311401e-02 2.515381872653961182e-01 -4.984845221042633057e-02 1.436540484428405762e-01 -9.990318864583969116e-02 1.005308181047439575e-01 5.573158338665962219e-02 2.211139909923076630e-02 -4.385425895452499390e-02 2.026839740574359894e-02 -1.956038773059844971e-01 1.607781797647476196e-01 3.138481676578521729e-01 1.732203811407089233e-01 -3.034864366054534912e-02 2.415220439434051514e-01 1.700625121593475342e-01 -1.172856613993644714e-01 4.374694079160690308e-02 -3.202823400497436523e-01 -1.379079520702362061e-01 -4.014140069484710693e-01 8.090648800134658813e-02 -1.407505720853805542e-01 9.134074300527572632e-02 -4.020827412605285645e-01 -7.371313124895095825e-02 -2.295264229178428650e-02 1.424527466297149658e-01 -2.727637588977813721e-01
1.597741842269897461e-01 -8.027945458889007568e-02 1.391136497259140015e-01 1.250897496938705444e-01 3.893916606903076172e-01 2.171950191259384155e-01 2.110015451908111572e-01 -4.976455867290496826e-02 -7.803726196289062500e-02 5.695659667253494263e-02 1.044006943702697754e-01 6.720948964357376099e-02 3.668328821659088135e-01 1.813639402389526367e-01 9.735908359289169312e-02 2.067790478467941284e-01 -1.562553048133850098e-01 -3.111724182963371277e-02 2.330182790756225586e-01 -4.771199449896812439e-02 -6.019208580255508423e-02 -3.152894079685211182e-01 -2.814991176128387451e-01 1.118688136339187622e-01 1.701941192150115967e-01 -1.124538406729698181e-01 1.876571625471115112e-01 -1.998910605907440186e-01 -7.870092242956161499e-02 -8.724934421479701996e-03 -1.599427163600921631e-01 -1.319222748279571533e-01
-1.192295923829078674e-01 -1.197454333305358887e-01 -2.510534822940826416e-01 5.030069872736930847e-02 1.902106553316116333e-01 2.166799008846282959e-01 8.980730921030044556e-02 1.745395921170711517e-02 1.924551650881767273e-02 1.653138250112533569e-01 -3.661337122321128845e-02 -3.823001310229301453e-02 2.481049448251724243e-01 1.720230430364608765e-01 2.866911292076110840e-01 7.397034205496311188e-04 1.094719395041465759e-02 -1.557542681694030762e-01 1.121149957180023193e-01 -4.401464387774467468e-02 1.473491340875625610e-01 -3.715356588363647461e-01 -2.338012158870697021e-01 -2.575386762619018555e-01 -1.597797423601150513e-01 1.310323178768157959e-01 1.342055201530456543e-01 -3.575348258018493652e-01 -5.144895403645932674e-04 -9.138749539852142334e-02 4.066303744912147522e-02 -3.039292693138122559e-01
-5.720537528395652771e-02 4.744871333241462708e-02 1.592163443565368652e-01 1.120632737874984741e-01 -1.425991207361221313e-01 1.413645446300506592e-01 -5.926356650888919830e-03 -2.595867514610290527e-01 -3.538466393947601318e-01 -3.112271893769502640e-03 -3.868153989315032959e-01 -6.116253137588500977e-02 1.148437112569808960e-01 1.703504770994186401e-01 2.955137789249420166e-01 1.818837225437164307e-01 -1.667012833058834076e-02 8.734208345413208008e-02 3.118213713169097900e-01 -1.639302670955657959e-01 -1.545681357383728027e-01 2.975165098905563354e-02 2.224108874797821045e-01 -1.121058762073516846e-01 -5.451596528291702271e-02 -6.164745241403579712e-02 -2.401557266712188721e-01 -2.601225078105926514e-01 -1.178845204412937164e-02 1.735746711492538452e-01 -1.618528813123703003e-01 1.514586526900529861e-02
5.816232040524482727e-02 -3.009077161550521851e-02 -1.319963335990905762e-01 -2.916233055293560028e-02 -1.000508666038513184e-01 -1.098030246794223785e-02 -5.271218344569206238e-02 -2.806833684444427490e-01 -2.193145602941513062e-01 1.897414028644561768e-01 -4.166422784328460693e-02 -3.765234723687171936e-02 -1.618780642747879028e-01 3.726300597190856934e-01 2.288823276758193970e-01 -3.478506207466125488e-02 -6.200282648205757141e-02 -1.289564818143844604e-01 7.475873827934265137e-02 4.483229294419288635e-02 3.395354747772216797e-02 -1.996243745088577271e-01 -3.110606372356414795e-01 -4.308321326971054077e-02 1.682486981153488159e-01 -1.531290560960769653e-01 -1.803801208734512329e-02 -5.318074226379394531e-01 7.199368905276060104e-03 -1.911715865135192871e-01 1.564817503094673157e-02 2.010026425123214722e-01
-7.560142874717712402e-02 -1.173636540770530701e-01 4.500928148627281189e-02 -3.402631729841232300e-02 1.319499462842941284e-01 -4.942810535430908203e-02 6.713510956615209579e-03 7.019142061471939087e-02 -1.643509119749069214e-01 1.572877764701843262e-01 -1.698841452598571777e-01 4.024568945169448853e-02 5.014207959175109863e-02 2.939412593841552734e-01 2.085658013820648193e-01 -2.669515646994113922e-02 2.017634212970733643e-01 -1.198844891041517258e-02 1.880374401807785034e-01 4.461099207401275635e-02 -5.320989061146974564e-03 -3.919644653797149658e-01 -4.517560452222824097e-02 -1.054257377982139587e-01 -1.540042012929916382e-01 -1.131830886006355286e-01 -2.719034254550933838e-01 -5.617551207542419434e-01 -1.294443756341934204e-01 -2.103971540927886963e-01 1.380325481295585632e-02 6.985768675804138184e-02
-5.372827872633934021e-02 9.602565318346023560e-02 -1.818157136440277100e-01 3.039767732843756676e-03 2.273911386728286743e-01 1.564636677503585815e-01 -1.911256648600101471e-02 -1.241182163357734680e-01 8.437734842300415039e-02 9.074980020523071289e-02 -1.070580258965492249e-01 -5.647790059447288513e-02 2.273037582635879517e-01 2.209054976701736450e-01 9.762881696224212646e-02 -1.484201699495315552e-01 3.831582665443420410e-01 -5.190341547131538391e-02 3.864245414733886719e-01 -9.769517928361892700e-02 -1.388223916292190552e-01 -2.303719520568847656e-01 -1.776797324419021606e-01 -3.547204732894897461e-01 1.336837001144886017e-02 7.893392443656921387e-02 2.211885601282119751e-01 -1.197968944907188416e-01 2.408314496278762817e-01 -9.010511636734008789e-02 -1.522858738899230957e-01 6.106414645910263062e-02
-2.522707171738147736e-02 -1.429747939109802246e-01 8.888343721628189087e-02 -6.750616431236267090e-02 2.039650380611419678e-01 1.459003835916519165e-01 5.342115834355354309e-02 -1.398662757128477097e-02 -2.391829490661621094e-01 1.859720349311828613e-01 -1.633898913860321045e-01 -9.399674832820892334e-02 5.070307105779647827e-02 1.312557309865951538e-01 -2.397473901510238647e-01 1.421157550066709518e-02 1.556506901979446411e-01 1.345563679933547974e-01 3.399208188056945801e-01 -4.184999465942382812e-01 1.057329960167407990e-02 -3.145872056484222412e-01 2.175564020872116089e-01 -1.231052428483963013e-01 3.966489061713218689e-02 -2.444036006927490234e-01 -2.386200055480003357e-02 -3.737197443842887878e-02 8.457423001527786255e-02 3.141859471797943115e-01 -1.576647460460662842e-01 8.450639992952346802e-02
-1.259875297546386719e-01 3.179144859313964844e-02 -7.056901603937149048e-02 5.196807906031608582e-02 2.682502865791320801e-01 5.376008525490760803e-02 -6.832842528820037842e-02 2.086359076201915741e-02 -1.317757274955511093e-02 1.709080673754215240e-02 -4.689214378595352173e-02 -1.214475557208061218e-01 4.047711491584777832e-01 -1.139114052057266235e-01 3.221537172794342041e-01 -1.344929784536361694e-01 1.103661730885505676e-01 -1.813263297080993652e-01 1.514791846275329590e-01 3.013315610587596893e-02 3.582822531461715698e-02 -1.825201362371444702e-01 -3.417660892009735107e-01 -3.601055443286895752e-01 -4.477647016756236553e-04 -2.395697981119155884e-01 1.242781132459640503e-01 -3.786543309688568115e-01 -8.736308664083480835e-02 -5.902795493602752686e-02 -4.428437724709510803e-02 -9.762948378920555115e-03
-3.485559821128845215e-01 7.517047226428985596e-02 -2.662100791931152344e-01 1.797311455011367798e-01 7.438530027866363525e-02 -5.030036903917789459e-03 1.270433664321899414e-01 3.347209692001342773e-01 -1.209792420268058777e-01 -8.226041682064533234e-03 4.740914329886436462e-02 2.693104371428489685e-02 2.022080421447753906e-01 8.783702552318572998e-02 1.354022920131683350e-01 -3.830832662060856819e-03 1.578009314835071564e-02 -2.313543669879436493e-02 2.651372253894805908e-01 -9.201853722333908081e-02 6.104420870542526245e-02 -4.311875104904174805e-01 -2.821787595748901367e-01 -1.188791245222091675e-01 3.443678468465805054e-02 9.324028342962265015e-02 -1.280444674193859100e-02 -2.149602323770523071e-01 -5.074014887213706970e-03 2.059753388166427612e-01 2.929779887199401855e-01 -6.186262890696525574e-02
1.364952027797698975e-01 -5.511739104986190796e-02 -2.002657055854797363e-01 2.591343522071838379e-01 -6.397561728954315186e-02 3.320679366588592529e-01 1.124159768223762512e-01 -2.999166548252105713e-01 -2.368423491716384888e-01 -2.204464972019195557e-01 -1.637461222708225250e-02 1.092364266514778137e-01 -2.227538079023361206e-02 3.190851509571075439e-01 2.939379513263702393e-01 -3.316510096192359924e-02 -1.940340548753738403e-01 -7.831366360187530518e-02 -5.096237873658537865e-04 -2.231040894985198975e-01 -1.293898373842239380e-01 -3.421173095703125000e-01 -4.708416759967803955e-02 9.835095703601837158e-02 1.464242488145828247e-01 -1.478840559720993042e-01 -3.160002455115318298e-02 -6.101087480783462524e-02 2.564383298158645630e-02 -3.376558423042297363e-02 4.060302674770355225e-02 2.381419986486434937e-01
3.606373444199562073e-02 1.183743625879287720e-01 9.739182889461517334e-02 -7.293339073657989502e-02 -2.042402699589729309e-02 4.048705697059631348e-01 2.291533648967742920e-01 -1.330204159021377563e-01 -1.370432227849960327e-01 5.344833713024854660e-03 -8.865538239479064941e-02 -4.039722084999084473e-01 6.411509215831756592e-02 2.959640696644783020e-02 1.006321683526039124e-01 1.951027065515518188e-01 8.814662694931030273e-02 2.126724421977996826e-01 1.508805900812149048e-01 -9.388659894466400146e-02 7.108070887625217438e-03 -1.015708148479461670e-01 -3.878100812435150146e-01 -2.962837219238281250e-01 -6.391824036836624146e-02 -2.566909492015838623e-01 -1.553056687116622925e-01 -6.118407100439071655e-02 -1.795491278171539307e-01 7.806739956140518188e-02 6.936858594417572021e-02 -1.348621845245361328e-01
7.510905619710683823e-03 8.735179901123046875e-02 1.227218881249427795e-01 4.006611183285713196e-02 2.308576554059982300e-01 4.291093647480010986e-01 1.925115659832954407e-02 -1.308196336030960083e-01 -2.370371073484420776e-01 -3.004923090338706970e-02 -3.580973446369171143e-01 -2.358247190713882446e-01 2.725349366664886475e-01 2.082435488700866699e-01 2.744844257831573486e-01 -7.985325902700424194e-02 -3.608026355504989624e-02 -2.119173258543014526e-01 1.995943933725357056e-01 -1.986850500106811523e-01 1.977554708719253540e-01 -1.070986781269311905e-02 -6.827056407928466797e-02 -9.786449372768402100e-02 -5.103591829538345337e-04 -2.374868094921112061e-01 -1.934298425912857056e-01 -6.160223856568336487e-02 -1.845532283186912537e-02 -3.720594570040702820e-02 4.243330657482147217e-02 -1.780604198575019836e-02
1.816403865814208984e-01 2.739284560084342957e-02 -2.964294850826263428e-01 -1.878395490348339081e-02 5.605788528919219971e-02 1.987456828355789185e-01 9.725226089358329773e-03 -1.419240683317184448e-01 -2.691082358360290527e-01 1.417814642190933228e-01 -3.569375723600387573e-02 -6.073310598731040955e-02 1.742756180465221405e-02 3.303181529045104980e-01 -1.619852483272552490e-01 1.073521301150321960e-01 -1.296772360801696777e-01 -1.122346743941307068e-01 2.123858183622360229e-01 4.959596320986747742e-02 -1.606635451316833496e-01 -1.377299278974533081e-01 -1.215814501047134399e-01 -5.604893714189529419e-02 2.139989882707595825e-01 -3.660476207733154297e-01 1.027533710002899170e-01 -4.174977838993072510e-01 5.497225373983383179e-02 -5.520357936620712280e-02 2.096588015556335449e-01 1.270085871219635010e-01
2.483605965971946716e-02 1.706703603267669678e-01 -8.211611956357955933e-02 1.749130487442016602e-01 2.163172811269760132e-01 2.171154618263244629e-01 -1.549717932939529419e-01 -5.414304137229919434e-02 -1.624422371387481689e-01 -1.006680913269519806e-02 1.586860511451959610e-03 -1.627932041883468628e-01 2.062267437577247620e-02 -1.291949599981307983e-01 1.177127733826637268e-01 1.158729046583175659e-01 -2.273168042302131653e-02 2.640079259872436523e-01 3.186184465885162354e-01 -4.771187603473663330e-01 2.315945923328399658e-01 -2.308965623378753662e-01 -7.961472868919372559e-02 -1.024409532546997070e-01 -8.658410608768463135e-02 4.172279313206672668e-02 5.148157849907875061e-02 -2.710234820842742920e-01 -2.193428575992584229e-02 1.234374940395355225e-01 -1.174394190311431885e-01 -2.768289744853973389e-01
-1.764944046735763550e-01 4.053902626037597656e-01 1.154214143753051758e-01 3.516442477703094482e-01 1.919529959559440613e-02 4.134853929281234741e-02 -2.606707811355590820e-01 -2.320024743676185608e-02 -8.435098826885223389e-02 6.990175694227218628e-02 -2.010248899459838867e-01 -1.193406954407691956e-01 -1.614843755960464478e-01 1.930212974548339844e-01 2.686256170272827148e-01 4.203201830387115479e-02 -3.625366091728210449e-02 5.118229612708091736e-02 4.151158332824707031e-01 -2.135687172412872314e-01 -1.640528291463851929e-01 -2.186348885297775269e-01 -2.689950726926326752e-02 -8.341305702924728394e-02 1.134880185127258301e-01 1.074105277657508850e-01 -3.324555605649948120e-02 -1.529643833637237549e-01 1.660883128643035889e-01 6.304163485765457153e-02 8.147101104259490967e-02 -4.089004546403884888e-02
-2.784771844744682312e-02 1.330628991127014160e-01 -2.156306803226470947e-01 -4.277387633919715881e-02 1.053474284708499908e-02 -7.760273665189743042e-02 4.383837804198265076e-03 -1.786166131496429443e-01 -3.088339865207672119e-01 4.166298210620880127e-01 -1.962919831275939941e-01 9.214062243700027466e-02 -2.112817205488681793e-02 3.663773834705352783e-02 1.386453807353973389e-01 -5.285799875855445862e-02 -6.172530725598335266e-02 -6.547886878252029419e-02 1.343969255685806274e-01 -2.245466560125350952e-01 3.254790231585502625e-02 -1.959141045808792114e-01 -2.302250862121582031e-01 -9.830580651760101318e-02 -2.399501800537109375e-01 4.551785439252853394e-02 -2.531366050243377686e-01 -3.991942107677459717e-01 -9.488816559314727783e-02 -4.766355827450752258e-02 2.841956615447998047e-01 -3.919683024287223816e-02
1.397504806518554688e-01 2.601960897445678711e-01 -2.694112956523895264e-01 2.020143866539001465e-01 1.039325352758169174e-02 1.611205488443374634e-01 6.487910449504852295e-02 -8.572480641305446625e-03 -2.206400185823440552e-01 2.122225910425186157e-01 -1.987585723400115967e-01 8.622562512755393982e-03 2.357194572687149048e-01 -2.757808379828929901e-02 2.269721478223800659e-01 -2.151728421449661255e-01 4.115496948361396790e-02 4.800863564014434814e-02 1.514997929334640503e-01 -1.160456240177154541e-02 3.135243430733680725e-02 -1.977846175432205200e-01 -2.361669838428497314e-01 -1.684350818395614624e-01 -1.856031715869903564e-01 1.548069622367620468e-02 3.043870814144611359e-02 -3.979479074478149414e-01 -3.046804368495941162e-01 7.442691922187805176e-02 1.849466711282730103e-01 6.083544716238975525e-02
1.191105972975492477e-02 -1.682725995779037476e-01 3.168984875082969666e-02 1.183065399527549744e-01 1.865864545106887817e-01 8.744459599256515503e-02 1.212308928370475769e-02 -2.625387907028198242e-01 -1.717008352279663086e-01 1.648054718971252441e-01 -3.189166486263275146e-01 -2.770920395851135254e-01 1.297737509012222290e-01 2.335082292556762695e-01 2.257704436779022217e-01 -1.882576048374176025e-01 3.168465495109558105e-01 3.713877126574516296e-02 1.980178505182266235e-01 -1.189094781875610352e-01 1.626686006784439087e-01 -2.092013210058212280e-01 8.911040425300598145e-02 -1.616900712251663208e-01 -3.213549032807350159e-03 2.620234191417694092e-01 -1.604350358247756958e-01 -2.506839931011199951e-01 -1.202142797410488129e-02 7.721104472875595093e-02 8.570016175508499146e-02 -1.482083499431610107e-01
1.015258058905601501e-01 -1.418484747409820557e-01 5.237229540944099426e-02 1.498953551054000854e-01 2.316406518220901489e-01 -1.430994272232055664e-01 1.747727394104003906e-02 -1.700629293918609619e-01 -7.426125556230545044e-02 2.179478853940963745e-01 -3.033908009529113770e-01 1.634396165609359741e-01 4.568976536393165588e-02 3.032806217670440674e-01 2.548020482063293457e-01 -2.180532924830913544e-02 -8.065043389797210693e-02 -1.741310358047485352e-01 2.145702093839645386e-01 -7.180774211883544922e-02 -1.034478619694709778e-01 -3.216260969638824463e-01 9.418174624443054199e-02 -5.697644082829356194e-04 1.342231184244155884e-01 -3.758902847766876221e-01 1.507817208766937256e-01 -2.519293129444122314e-01 -8.978982456028461456e-03 1.687832474708557129e-01 1.367625743150711060e-01 -7.703343778848648071e-02
4.001436382532119751e-02 -7.431302964687347412e-02 -3.030734695494174957e-02 7.233436685055494308e-03 1.955109536647796631e-01 4.610911011695861816e-02 7.702627032995223999e-02 -1.181102544069290161e-01 -8.914303034543991089e-03 -1.362448334693908691e-01 -2.708452045917510986e-01 -1.053063571453094482e-01 2.526907324790954590e-01 -9.352409094572067261e-02 1.646991819143295288e-01 -7.897900044918060303e-02 2.069546133279800415e-01 5.002800375223159790e-02 3.895880579948425293e-01 -9.252963215112686157e-02 -1.548002511262893677e-01 -3.962080180644989014e-01 -5.089289695024490356e-02 -3.976132273674011230e-01 -1.085769459605216980e-01 -6.429092586040496826e-02 -7.407657336443662643e-03 -1.026894375681877136e-01 3.156281709671020508e-01 1.874130219221115112e-02 -2.060598134994506836e-01 -7.975754141807556152e-02
-1.147787719964981079e-01 -9.622438251972198486e-02 -1.245564073324203491e-01 1.896620392799377441e-01 3.032314777374267578e-02 1.167215183377265930e-01 -1.720788925886154175e-01 -6.858133524656295776e-02 -2.981047928333282471e-01 1.617272756993770599e-02 -2.798614799976348877e-01 -3.176347613334655762e-01 -1.704583019018173218e-01 -2.377634122967720032e-02 2.012196183204650879e-01 -8.233846724033355713e-02 -9.657879918813705444e-02 -2.237696200609207153e-01 1.969595253467559814e-01 -6.289082230068743229e-04 -4.310907423496246338e-02 -1.530741453170776367e-01 -9.106479585170745850e-02 7.903125882148742676e-02 1.480057388544082642e-01 -7.586494088172912598e-03 -3.911622241139411926e-02 -4.241167902946472168e-01 2.495258748531341553e-01 3.129437565803527832e-01 -1.685819029808044434e-01 4.452217370271682739e-02
-2.248433679342269897e-01 2.023923844099044800e-01 1.460813134908676147e-01 2.436610162258148193e-01 9.222696721553802490e-02 1.687507629394531250e-01 2.544394461438059807e-03 -1.100496500730514526e-01 -3.187292814254760742e-01 1.876703836023807526e-02 -5.823722481727600098e-02 -6.303598731756210327e-02 1.231401190161705017e-01 4.553342461585998535e-01 1.982855498790740967e-01 -5.963464826345443726e-02 -4.743512347340583801e-02 -1.456048339605331421e-01 2.598518431186676025e-01 -2.797200679779052734e-01 2.856521010398864746e-01 -1.511776447296142578e-01 -1.960230320692062378e-01 -1.302368342876434326e-01 -1.407666504383087158e-01 -1.871129125356674194e-01 -1.218784004449844360e-01 -3.165973583236336708e-03 3.755745477974414825e-03 -6.036429479718208313e-02 -2.246401505544781685e-03 -3.988602757453918457e-02
2.087306827306747437e-01 3.794626593589782715e-01 5.825535953044891357e-02 3.290079832077026367e-01 -1.174920722842216492e-01 2.220056354999542236e-01 -1.889198273420333862e-01 8.213337510824203491e-02 1.974367350339889526e-02 -9.465986490249633789e-02 -2.194251120090484619e-01 -1.223039031028747559e-01 -7.124726474285125732e-02 9.800845384597778320e-02 -6.665655225515365601e-02 -9.480610489845275879e-02 4.324212297797203064e-02 -2.089457809925079346e-01 3.280496299266815186e-01 -1.935161799192428589e-01 -2.609239891171455383e-02 -2.704306840896606445e-01 2.841057069599628448e-02 -4.653185978531837463e-02 1.035981997847557068e-01 -2.571891248226165771e-01 6.017174106091260910e-03 -2.395961582660675049e-01 -2.154356390237808228e-01 1.795730143785476685e-01 -1.077838614583015442e-01 5.221411585807800293e-02
1.161277294158935547e-01 -1.553834676742553711e-01 -4.243357479572296143e-01 3.814217448234558105e-02 -9.675311297178268433e-02 -1.803315430879592896e-02 1.876554042100906372e-01 5.629597231745719910e-03 -2.033561617136001587e-01 1.244734004139900208e-01 -1.879598796367645264e-01 -1.143582835793495178e-01 2.109975665807723999e-01 2.768697738647460938e-01 1.730794757604598999e-01 -2.716497778892517090e-01 -5.272638797760009766e-02 -1.081562638282775879e-01 1.582353413105010986e-01 9.489682316780090332e-02 -1.268226206302642822e-01 -1.868588477373123169e-01 -6.534500420093536377e-02 -1.164151057600975037e-01 1.259090602397918701e-01 -2.356842309236526489e-01 -2.823946438729763031e-02 -3.093656897544860840e-01 -1.730090826749801636e-01 1.706295758485794067e-01 2.468798160552978516e-01 -2.226267755031585693e-02
1.097352616488933563e-02 3.059615194797515869e-01 -2.695634663105010986e-01 6.598129123449325562e-02 -4.208958148956298828e-02 9.784235060214996338e-02 8.020696789026260376e-02 2.031463570892810822e-02 -1.219716742634773254e-01 1.108073815703392029e-01 -1.974071860313415527e-01 -5.644975602626800537e-02 1.482657939195632935e-01 2.195810228586196899e-01 1.617868542671203613e-01 -3.022193014621734619e-01 -5.595767498016357422e-02 -8.335182815790176392e-02 2.584664225578308105e-01 1.027724295854568481e-01 1.181693896651268005e-01 -3.286537528038024902e-01 -2.193465679883956909e-01 -2.352767139673233032e-01 9.109742939472198486e-02 -2.166890911757946014e-02 2.575944364070892334e-02 -3.293150067329406738e-01 -2.426772713661193848e-01 -2.977780997753143311e-02 2.518658041954040527e-01 7.090239785611629486e-03
-1.113962158560752869e-01 -1.295363754034042358e-01 -2.737408131361007690e-02 1.744902133941650391e-01 -4.917301610112190247e-02 1.840783208608627319e-01 1.656423211097717285e-01 1.141457483172416687e-01 -3.143413737416267395e-02 1.465783803723752499e-03 -2.063845843076705933e-01 -2.914643846452236176e-03 -2.137238532304763794e-02 2.854349017143249512e-01 2.797509133815765381e-01 9.710032492876052856e-02 1.477947179228067398e-02 2.497263848781585693e-01 2.370876818895339966e-01 -3.234987333416938782e-02 1.445726603269577026e-01 -2.539188563823699951e-01 -1.939564496278762817e-01 -2.417837828397750854e-01 1.280570961534976959e-02 -3.169223666191101074e-01 3.409488126635551453e-02 -2.076373100280761719e-01 -5.949254706501960754e-02 2.376508712768554688e-01 1.696619838476181030e-01 -3.386117815971374512e-01
1.276767440140247345e-02 4.837435856461524963e-02 -3.428513109683990479e-01 -1.925218384712934494e-04 -2.167182862758636475e-01 2.539783418178558350e-01 2.901943624019622803e-01 -6.944216787815093994e-02 -4.373298957943916321e-02 2.276156544685363770e-01 -2.673866152763366699e-01 -1.232237145304679871e-01 5.038394127041101456e-03 1.858159899711608887e-01 -2.412154898047447205e-02 6.932555884122848511e-02 -2.359120845794677734e-01 -8.962122723460197449e-03 2.238957136869430542e-01 -6.096385419368743896e-02 -2.000505030155181885e-01 -3.085049241781234741e-02 -1.194967851042747498e-01 2.424017339944839478e-02 1.416426748037338257e-01 -3.005382120609283447e-01 2.889185585081577301e-02 -4.243890941143035889e-01 1.352396905422210693e-01 1.339597254991531372e-01 7.583733648061752319e-02 1.919267140328884125e-02
-1.261007487773895264e-01 2.883718013763427734e-01 -1.704610139131546021e-02 9.301609545946121216e-02 3.627966344356536865e-01 -9.447430819272994995e-02 -8.888142183423042297e-03 -1.993603706359863281e-01 -4.140412807464599609e-02 -2.487529255449771881e-02 -1.513715833425521851e-01 7.510443776845932007e-02 -1.356496214866638184e-01 2.585349380970001221e-01 -1.165135726332664490e-01 -2.247873544692993164e-01 1.748157851397991180e-02 2.171146571636199951e-01 2.406075149774551392e-01 -6.381518393754959106e-02 -1.211159080266952515e-01 -3.826709985733032227e-01 -2.186874002218246460e-01 1.399778723716735840e-01 1.246649324893951416e-01 -1.250618845224380493e-01 -2.616245485842227936e-02 -5.346187204122543335e-02 1.429583877325057983e-01 3.388713002204895020e-01 1.264191269874572754e-01 -8.651185035705566406e-02
-3.908402100205421448e-02 1.344828456640243530e-01 -6.986223906278610229e-02 -1.077391300350427628e-02 1.413524001836776733e-01 1.395065784454345703e-01 7.331356406211853027e-02 -1.415201574563980103e-01 -3.134807944297790527e-01 5.259270220994949341e-02 -1.116239726543426514e-01 -2.118062525987625122e-01 2.159254401922225952e-01 2.606237828731536865e-01 2.496306784451007843e-02 4.209025762975215912e-03 -4.341702908277511597e-02 5.602543056011199951e-02 1.162017062306404114e-01 -1.252038776874542236e-01 1.525858193635940552e-01 -2.458424419164657593e-01 -2.763336002826690674e-01 -1.483120173215866089e-01 1.823649853467941284e-01 -1.431148648262023926e-01 -3.788036406040191650e-01 1.350249648094177246e-01 1.121058315038681030e-01 2.124992311000823975e-01 2.388336658477783203e-01 3.008134961128234863e-01
2.763478644192218781e-02 1.541560441255569458e-01 -2.465166151523590088e-01 1.135826781392097473e-01 2.721385359764099121e-01 1.063864156603813171e-01 1.242995187640190125e-01 -7.297650724649429321e-02 -5.104238539934158325e-02 1.363930404186248779e-01 -2.411344349384307861e-01 4.920353367924690247e-02 1.839835792779922485e-01 -3.905892744660377502e-02 7.079493999481201172e-02 2.718510329723358154e-01 -2.136411517858505249e-01 5.282904207706451416e-02 4.971687793731689453e-01 -2.455259412527084351e-01 4.148582741618156433e-02 -4.710772633552551270e-02 -3.941414952278137207e-01 -1.351483911275863647e-01 1.045147255063056946e-01 -8.031785488128662109e-02 -8.314585685729980469e-02 -6.116651371121406555e-02 9.012836962938308716e-02 1.706487387418746948e-01 2.723515406250953674e-02 -1.099355984479188919e-02
-8.440070599317550659e-02 -7.874400913715362549e-02 5.429008230566978455e-02 -2.422395348548889160e-01 -4.602029919624328613e-02 8.102529495954513550e-02 9.090004116296768188e-02 -2.485062628984451294e-01 -8.055127412080764771e-02 -1.853358745574951172e-01 -1.703932136297225952e-01 -4.420264810323715210e-02 -2.266111783683300018e-02 1.167922392487525940e-01 2.306546866893768311e-01 -1.415922343730926514e-01 -3.198266401886940002e-02 -6.858647614717483521e-02 4.047918915748596191e-01 -2.316663563251495361e-01 -1.475569158792495728e-01 -1.678816378116607666e-01 7.696891576051712036e-02 -5.826863050460815430e-01 9.652922302484512329e-02 -3.017050959169864655e-02 -5.053276196122169495e-02 -1.644350290298461914e-01 -1.326932907104492188e-01 4.729846864938735962e-02 8.812955766916275024e-02 -3.206577524542808533e-02
-9.492754936218261719e-02 1.363999843597412109e-01 -2.488160878419876099e-01 2.959746122360229492e-01 2.073510885238647461e-01 1.560459583997726440e-01 6.003897264599800110e-02 4.760081693530082703e-02 7.622180506587028503e-03 -5.058731138706207275e-02 -1.816800087690353394e-01 2.370421774685382843e-02 8.802651613950729370e-02 1.694175750017166138e-01 1.151283085346221924e-01 -1.976654231548309326e-01 1.707045286893844604e-01 5.385819822549819946e-03 2.434189170598983765e-01 6.448837369680404663e-02 4.005840793251991272e-02 -3.748441040515899658e-01 -1.494140923023223877e-01 -2.354975342750549316e-01 -2.626644447445869446e-02 2.356878668069839478e-01 1.832990199327468872e-01 -7.864448428153991699e-02 -2.305042743682861328e-01 3.904739320278167725e-01 1.007170602679252625e-01 -2.119275927543640137e-02
-2.862072885036468506e-01 2.086949050426483154e-01 2.039559483528137207e-01 1.726865619421005249e-01 1.466903537511825562e-01 2.527232170104980469e-01 2.098829718306660652e-03 -5.040926858782768250e-02 -2.518963254988193512e-02 1.246038377285003662e-01 -9.362459182739257812e-02 2.424911968410015106e-02 1.301550269126892090e-01 1.986859738826751709e-01 1.633356213569641113e-01 2.182014845311641693e-02 2.742969989776611328e-01 5.303158983588218689e-02 3.257114589214324951e-01 -4.574177265167236328e-01 1.140636876225471497e-01 1.390922814607620239e-03 -1.175468116998672485e-01 1.171107143163681030e-01 5.762564018368721008e-02 6.138329580426216125e-02 6.269662082195281982e-02 -2.775188386440277100e-01 -2.637539505958557129e-01 3.798363357782363892e-02 8.667425066232681274e-02 -7.498512417078018188e-02
-3.485060110688209534e-02 3.262677192687988281e-01 2.472235076129436493e-02 2.860105037689208984e-01 -5.994781106710433960e-02 2.215648740530014038e-01 -1.415783017873764038e-01 6.261892616748809814e-02 -8.312061429023742676e-02 1.217982098460197449e-01 -3.285729885101318359e-01 -2.130423486232757568e-01 -9.436479955911636353e-02 2.877491414546966553e-01 2.156987488269805908e-01 3.685576841235160828e-02 3.184507787227630615e-02 -2.138278335332870483e-01 2.961528003215789795e-01 -3.467963039875030518e-01 -1.685694046318531036e-02 -1.736039482057094574e-02 -9.109059721231460571e-02 -5.643011257052421570e-02 -7.603958994150161743e-02 8.908906579017639160e-02 2.013016939163208008e-01 -2.227745652198791504e-01 -1.362044662237167358e-01 1.575995385646820068e-01 6.473538279533386230e-02 -1.907428540289402008e-02
-2.357938885688781738e-01 1.829369962215423584e-01 -2.043707668781280518e-01 2.708395123481750488e-01 9.867411851882934570e-02 1.599752455949783325e-01 1.707498878240585327e-01 -1.161618679761886597e-01 -4.534378647804260254e-03 1.035042554140090942e-01 -1.169756352901458740e-01 -4.960690811276435852e-02 -2.455418929457664490e-03 4.695078358054161072e-02 5.313095450401306152e-02 -1.209967136383056641e-01 2.313129156827926636e-01 -1.133786216378211975e-01 2.591975629329681396e-01 -9.723676741123199463e-02 -1.196978166699409485e-01 -3.489180207252502441e-01 -3.491443693637847900e-01 -2.919485569000244141e-01 -3.363628089427947998e-01 1.643226593732833862e-01 1.625490188598632812e-01 -2.772520668804645538e-02 4.771053045988082886e-02 1.066483482718467712e-01 -3.977962210774421692e-02 -5.013575032353401184e-02
-2.027238160371780396e-02 -2.510558664798736572e-01 -3.104767762124538422e-03 2.181988060474395752e-01 1.198492720723152161e-01 -4.825827851891517639e-02 1.397879272699356079e-01 -2.689919471740722656e-01 -1.876136511564254761e-01 -2.513182908296585083e-02 -9.165205061435699463e-02 9.273295104503631592e-02 -6.746251881122589111e-02 3.938890099525451660e-01 2.861541695892810822e-02 1.190578863024711609e-01 -4.400919377803802490e-02 -2.718104608356952667e-02 4.560568928718566895e-01 -2.688138186931610107e-01 -2.621097564697265625e-01 -3.159641325473785400e-01 -1.636347733438014984e-02 -1.247949078679084778e-01 1.127124875783920288e-01 2.190466672182083130e-01 1.071788668632507324e-01 -4.808104783296585083e-02 -3.084214963018894196e-02 -2.321692556142807007e-02 3.851661458611488342e-02 8.981692790985107422e-02
8.139781653881072998e-02 6.068986281752586365e-02 9.193430840969085693e-02 -1.448590308427810669e-01 -2.967468462884426117e-02 1.362015753984451294e-01 -3.337621688842773438e-02 1.329107284545898438e-01 -2.383685857057571411e-02 1.094766110181808472e-01 -9.603263437747955322e-02 5.462114885449409485e-02 3.410311341285705566e-01 1.194545924663543701e-01 6.749889254570007324e-02 -5.499841645359992981e-03 3.232775628566741943e-02 -3.544503450393676758e-02 4.957548081874847412e-01 -2.247152179479598999e-01 1.653082221746444702e-01 -1.354177296161651611e-01 -1.963599026203155518e-02 5.302498862147331238e-02 6.576989311724901199e-03 -3.150956928730010986e-01 -1.864361763000488281e-02 -4.641798138618469238e-01 -2.479962706565856934e-01 1.684435158967971802e-01 8.150228112936019897e-02 5.511050671339035034e-02
6.120104715228080750e-02 -2.126942873001098633e-01 1.565592437982559204e-01 2.196147106587886810e-02 1.493147611618041992e-01 -1.992203444242477417e-01 1.795566529035568237e-01 -8.809792250394821167e-02 -3.043192028999328613e-01 -1.330137401819229126e-01 7.513157557696104050e-03 9.747138619422912598e-02 1.924281418323516846e-01 -9.309720247983932495e-03 -4.400129243731498718e-02 -1.016313284635543823e-01 -1.282744109630584717e-01 8.957073837518692017e-02 3.775527477264404297e-01 -3.912145197391510010e-01 -1.580887138843536377e-01 -1.870140433311462402e-01 -1.481494009494781494e-01 -8.369924128055572510e-02 4.292512312531471252e-02 -2.353335022926330566e-01 4.251173883676528931e-02 -2.894629240036010742e-01 1.098975464701652527e-01 -1.132240965962409973e-01 -1.181130111217498779e-01 -2.532513737678527832e-01
1.196284145116806030e-01 2.047505974769592285e-01 -3.451833426952362061e-01 1.566723287105560303e-01 -1.561352610588073730e-02 1.268394887447357178e-01 4.993816837668418884e-02 3.355984762310981750e-02 -5.212766677141189575e-02 1.806433647871017456e-01 -7.440306246280670166e-02 3.152081370353698730e-02 1.577376723289489746e-01 -1.000462546944618225e-01 1.623197942972183228e-01 -2.954614460468292236e-01 2.586950659751892090e-01 1.928151585161685944e-02 1.405863314867019653e-01 -8.464366197586059570e-02 6.557025015354156494e-02 -2.766438722610473633e-01 -2.063500583171844482e-01 -2.372676432132720947e-01 -1.089324429631233215e-01 -1.563529521226882935e-01 -1.252864748239517212e-01 -3.777357637882232666e-01 -2.060702294111251831e-01 3.261842764914035797e-03 2.795906066894531250e-01 2.074646390974521637e-02
-1.059466898441314697e-01 -2.773277088999748230e-02 -1.514116376638412476e-01 9.627322107553482056e-02 1.067462638020515442e-01 1.138156950473785400e-01 6.382036954164505005e-02 -3.249615132808685303e-01 8.809904009103775024e-02 -2.464770674705505371e-01 -4.141623377799987793e-01 -3.854943811893463135e-02 -1.003270670771598816e-01 -7.156270090490579605e-03 3.128927573561668396e-02 -7.656592130661010742e-02 -6.138030067086219788e-02 -5.961504578590393066e-02 2.021624594926834106e-01 -2.082209438085556030e-01 -2.848223745822906494e-01 -2.813339531421661377e-01 4.232157766819000244e-02 1.064722146838903427e-02 2.114524841308593750e-01 3.346880432218313217e-03 1.124193742871284485e-01 -4.617388844490051270e-01 -9.271233528852462769e-02 7.110084593296051025e-02 1.436034739017486572e-01 -6.886315345764160156e-02
-5.287837982177734375e-02 2.434190362691879272e-01 -1.568698436021804810e-01 4.109549149870872498e-02 2.745358273386955261e-03 -8.182284235954284668e-02 1.438284409232437611e-03 -1.380296796560287476e-01 -5.364532023668289185e-02 1.549078971147537231e-01 2.875131927430629730e-02 2.043222077190876007e-02 -4.551399499177932739e-02 1.806756258010864258e-01 1.337717026472091675e-01 2.618712186813354492e-01 -1.627376377582550049e-01 -2.323285192251205444e-01 2.925277054309844971e-01 -1.565390080213546753e-01 -1.687119454145431519e-01 -4.307824373245239258e-01 1.549777109175920486e-02 -4.557081684470176697e-02 -8.339162915945053101e-02 -1.298747211694717407e-01 -5.868807807564735413e-02 -3.874046504497528076e-01 -8.943289518356323242e-02 -2.107908725738525391e-01 -2.532194554805755615e-01 -1.892139464616775513e-01
2.571327686309814453e-01 -1.929472573101520538e-02 -1.754175126552581787e-01 9.248568862676620483e-02 -1.256386637687683105e-01 1.699290275573730469e-01 2.941267192363739014e-01 -3.586443364620208740e-01 -3.381481170654296875e-01 -4.956744983792304993e-02 -3.364381194114685059e-01 1.847913861274719238e-02 2.156271487474441528e-01 1.773231774568557739e-01 2.223155945539474487e-01 -1.871866285800933838e-01 3.437618911266326904e-02 -3.337150812149047852e-02 2.313931286334991455e-02 -1.676336973905563354e-01 -1.152531281113624573e-01 -3.210638836026191711e-02 -1.665614917874336243e-02 -2.930493280291557312e-02 1.000998988747596741e-01 -5.769222602248191833e-02 -1.366531103849411011e-01 -2.521895170211791992e-01 -5.963487550616264343e-02 5.853522568941116333e-02 1.709272116422653198e-01 2.518938779830932617e-01
4.085937514901161194e-02 -5.976132676005363464e-02 1.067940220236778259e-01 5.955169349908828735e-02 -1.008376330137252808e-01 -1.133050322532653809e-01 1.581498384475708008e-01 -2.119579166173934937e-01 -2.646764218807220459e-01 3.819402307271957397e-03 -8.244891650974750519e-03 2.180954813957214355e-01 4.506099596619606018e-02 -3.920936957001686096e-02 -9.994909912347793579e-02 6.980501115322113037e-02 -7.522045075893402100e-02 -1.257064789533615112e-01 4.682505428791046143e-01 -3.714029192924499512e-01 -7.969701290130615234e-02 -3.278765976428985596e-01 -2.090825140476226807e-01 -1.709887087345123291e-01 3.090584576129913330e-01 -8.230519294738769531e-02 7.352000474929809570e-02 -1.348818540573120117e-01 2.100333869457244873e-01 -9.096756577491760254e-03 -8.245246857404708862e-02 -9.154695272445678711e-02
-2.895576506853103638e-02 1.635329872369766235e-01 -6.475210189819335938e-02 2.151761054992675781e-01 3.103949725627899170e-01 1.573313325643539429e-01 2.389459460973739624e-01 -1.586324572563171387e-01 -6.336776539683341980e-03 1.858367770910263062e-02 -4.422773420810699463e-02 -1.136678978800773621e-01 -3.437190130352973938e-02 -4.506308585405349731e-02 1.873797476291656494e-01 2.785609662532806396e-01 -5.483688041567802429e-02 -2.832191251218318939e-02 5.138233900070190430e-01 8.923394605517387390e-03 -3.741900250315666199e-02 -2.413840293884277344e-01 -3.769342899322509766e-01 -1.103493943810462952e-01 -7.356090843677520752e-02 -1.160741224884986877e-01 -3.951381891965866089e-02 1.455526649951934814e-01 -1.036104634404182434e-01 5.549056082963943481e-02 9.366240352392196655e-02 -2.033264040946960449e-01
-1.163785625249147415e-02 8.941389620304107666e-02 -1.037355437874794006e-01 1.385051012039184570e-01 8.367617428302764893e-02 1.650531589984893799e-01 6.020414456725120544e-02 -3.436312079429626465e-02 -2.988772988319396973e-01 9.852850437164306641e-02 -2.785150408744812012e-01 -3.280636668205261230e-01 4.834018051624298096e-01 2.039100043475627899e-02 2.121238559484481812e-01 -2.245008479803800583e-03 3.450662642717361450e-02 -1.221754476428031921e-01 1.826703399419784546e-01 -2.811774015426635742e-01 1.538594663143157959e-01 2.364170365035533905e-02 -2.952561378479003906e-01 -1.067385450005531311e-01 5.246046185493469238e-02 -2.347171455621719360e-01 1.363434013910591602e-03 -1.472983360290527344e-01 -1.486167497932910919e-02 -1.184109747409820557e-01 5.350999534130096436e-02 -1.074847429990768433e-01
-9.332863241434097290e-02 -1.094494909048080444e-01 -1.169064864516258240e-01 1.447545439004898071e-01 1.274877041578292847e-01 -1.758478730916976929e-01 2.473730742931365967e-01 -1.339483261108398438e-01 -1.303505450487136841e-01 -5.096049606800079346e-02 -2.608817219734191895e-01 -4.802138078957796097e-03 -6.784042716026306152e-02 -6.234029307961463928e-03 1.303774714469909668e-01 1.160786524415016174e-01 1.248884201049804688e-02 -1.611005812883377075e-01 2.355660945177078247e-01 7.989522069692611694e-02 1.256197094917297363e-01 -4.287693798542022705e-01 -2.239713221788406372e-01 -2.211359441280364990e-01 -2.889123260974884033e-01 -8.466915786266326904e-02 -2.616763412952423096e-01 -2.919123172760009766e-01 -5.631522461771965027e-02 4.748371895402669907e-03 4.770651087164878845e-02 2.431580275297164917e-01
3.787950053811073303e-02 9.824269264936447144e-02 1.852894574403762817e-01 8.510393090546131134e-03 1.318613290786743164e-01 2.352877259254455566e-01 -7.385144382715225220e-02 -2.264321036636829376e-02 -2.828497290611267090e-01 -7.061471696943044662e-03 -1.523723602294921875e-01 -2.016206085681915283e-01 2.379547655582427979e-01 1.830278337001800537e-01 6.683097034692764282e-02 -2.214017957448959351e-01 -1.846346259117126465e-02 2.285016328096389771e-02 2.419560849666595459e-01 -2.280757874250411987e-01 4.685068503022193909e-02 -1.678953170776367188e-01 -4.124206900596618652e-01 -9.962130337953567505e-02 1.868389844894409180e-01 -1.047381535172462463e-01 -3.306974470615386963e-01 1.629091650247573853e-01 2.035448700189590454e-02 1.167890504002571106e-01 1.714322566986083984e-01 2.030272781848907471e-01
-1.743980646133422852e-01 5.146353319287300110e-02 -4.906485229730606079e-02 -4.096918553113937378e-02 3.103413246572017670e-02 2.087758034467697144e-01 -6.200665235519409180e-02 4.168764874339103699e-02 6.341928988695144653e-02 9.248585999011993408e-02 4.218949470669031143e-03 2.956726588308811188e-02 -1.774862781167030334e-02 1.402968019247055054e-01 4.711265116930007935e-02 2.737845182418823242e-01 -1.508117616176605225e-01 -5.194399878382682800e-02 3.631374537944793701e-01 -6.014875695109367371e-02 1.180986990220844746e-03 -2.732589542865753174e-01 -1.007580608129501343e-01 1.454422473907470703e-01 1.729902066290378571e-02 -3.152270913124084473e-01 -3.429552912712097168e-01 -2.524299919605255127e-01 7.733947783708572388e-02 3.092587590217590332e-01 2.089180499315261841e-01 -3.299881815910339355e-01
-7.667811959981918335e-02 1.411228179931640625e-01 -8.026167005300521851e-02 1.303578913211822510e-01 3.573658168315887451e-01 -2.179968170821666718e-02 3.298420011997222900e-01 -2.313046902418136597e-01 -1.335434764623641968e-01 2.880482003092765808e-02 -2.202360183000564575e-01 9.296983480453491211e-02 1.626545749604701996e-02 6.217256933450698853e-02 2.189685851335525513e-01 -1.093879193067550659e-01 5.618198215961456299e-02 -3.493559658527374268e-01 1.345803588628768921e-01 4.867701604962348938e-02 1.918504834175109863e-01 -2.877129912376403809e-01 -2.808331884443759918e-02 -9.482492692768573761e-03 -1.159755066037178040e-01 -2.592448890209197998e-01 -2.761183679103851318e-01 -6.488022953271865845e-02 -2.208866029977798462e-01 8.371300250291824341e-02 1.782085150480270386e-01 7.493484020233154297e-02
-8.078768104314804077e-02 1.405906677246093750e-01 -8.191841840744018555e-02 1.217164099216461182e-01 8.875674009323120117e-02 1.548619568347930908e-01 1.929752975702285767e-01 4.816252738237380981e-02 1.049101352691650391e-01 2.131139785051345825e-01 -1.547114849090576172e-01 1.908781677484512329e-01 -1.663966625928878784e-01 2.217412441968917847e-01 -1.321220397949218750e-01 2.615741640329360962e-02 1.499703153967857361e-02 -1.617107838392257690e-01 2.695196866989135742e-01 -3.526712059974670410e-01 -2.629600279033184052e-02 -2.819291651248931885e-01 -2.315563112497329712e-01 -1.628936529159545898e-01 2.927929162979125977e-01 -2.068359553813934326e-01 2.011931538581848145e-01 -1.559322625398635864e-01 2.222667634487152100e-01 1.481092423200607300e-01 1.166115105152130127e-01 -8.373239636421203613e-02
-2.812146246433258057e-01 9.600801020860671997e-02 -6.902417540550231934e-02 1.315898001194000244e-01 1.095645204186439514e-01 2.364151775836944580e-01 1.238706782460212708e-01 -2.506311833858489990e-01 1.129009276628494263e-01 -1.203967928886413574e-01 -3.700137138366699219e-01 2.446068823337554932e-01 1.979449540376663208e-01 2.675595879554748535e-02 -1.357028484344482422e-01 4.585738107562065125e-02 9.314213693141937256e-02 5.901055410504341125e-02 1.165646240115165710e-01 -1.562968194484710693e-01 -1.391008794307708740e-01 -2.705655395984649658e-01 2.199295759201049805e-01 -1.674014031887054443e-01 6.042054295539855957e-02 -1.309406906366348267e-01 -1.352654844522476196e-01 -2.456450164318084717e-01 -1.582108139991760254e-01 1.600802987813949585e-01 -2.945643067359924316e-01 -5.642559006810188293e-02
-8.666583150625228882e-02 -1.730917990207672119e-01 -7.246650755405426025e-02 1.592309921979904175e-01 4.095865786075592041e-02 5.710741505026817322e-02 3.046145197004079819e-03 1.603459566831588745e-01 1.150172278285026550e-01 -9.664089232683181763e-02 -1.586322784423828125e-01 -2.394484542310237885e-02 -1.099376194179058075e-02 2.926376163959503174e-01 3.563243746757507324e-01 1.499505788087844849e-01 6.799439340829849243e-02 1.959179937839508057e-01 2.647992372512817383e-01 -1.155589520931243896e-02 -3.173077479004859924e-02 -2.095578908920288086e-01 -2.516902983188629150e-01 -1.757075488567352295e-01 9.487385302782058716e-02 -2.930964231491088867e-01 -7.734934240579605103e-02 -3.808786273002624512e-01 -1.380004435777664185e-01 1.645052731037139893e-01 -6.136123090982437134e-02 -2.636599838733673096e-01
-8.833431452512741089e-02 2.724115252494812012e-01 -5.867492407560348511e-02 1.543913483619689941e-01 1.194365695118904114e-01 2.871053814888000488e-01 1.983109414577484131e-01 -5.650084838271141052e-02 -3.258832693099975586e-01 -1.153700873255729675e-01 6.652154028415679932e-02 5.727035924792289734e-02 2.997829020023345947e-01 3.992936015129089355e-01 2.380416914820671082e-02 1.250688545405864716e-02 -6.584727764129638672e-02 -8.368016034364700317e-02 1.956739723682403564e-01 -5.882793106138706207e-03 1.985859870910644531e-01 -2.060811668634414673e-01 -3.284547924995422363e-01 -2.026489526033401489e-01 1.661941707134246826e-01 -1.310584843158721924e-01 -1.664269119501113892e-01 3.555587679147720337e-02 -8.822957426309585571e-02 -4.381910338997840881e-02 -9.111753851175308228e-02 4.438586905598640442e-02
-1.271754056215286255e-01 -1.881732046604156494e-01 -1.010029166936874390e-01 -5.321962386369705200e-02 -7.054905593395233154e-02 2.423528581857681274e-02 -2.018672674894332886e-01 1.639832556247711182e-02 3.250746428966522217e-02 1.276658941060304642e-02 -1.254041939973831177e-01 -6.531535089015960693e-02 1.161613836884498596e-01 1.364767402410507202e-01 -1.991644948720932007e-01 -2.841627299785614014e-01 -2.463799417018890381e-01 -1.502301394939422607e-01 2.050648182630538940e-01 -3.159362971782684326e-01 -1.635932363569736481e-02 -3.374704420566558838e-01 -1.729031652212142944e-01 -1.193796917796134949e-01 6.185179576277732849e-02 -2.188638150691986084e-01 -2.502925992012023926e-01 -3.995508551597595215e-01 1.177932098507881165e-01 1.480235904455184937e-01 1.290355473756790161e-01 -7.184863835573196411e-02
-9.498816914856433868e-03 -4.600270837545394897e-02 -1.663123220205307007e-01 1.135149598121643066e-01 3.053502142429351807e-01 2.119430452585220337e-01 9.857158362865447998e-02 -7.478109747171401978e-02 -9.610255807638168335e-02 -1.462676469236612320e-02 -1.305895149707794189e-01 2.695883996784687042e-02 2.749111056327819824e-01 -2.013590186834335327e-01 -2.165642939507961273e-02 1.484384685754776001e-01 7.115996628999710083e-02 2.754062041640281677e-02 2.021575272083282471e-01 -3.552708923816680908e-01 -1.215463578701019287e-01 -3.221301436424255371e-01 -3.560545444488525391e-01 -1.426315158605575562e-01 6.794100999832153320e-02 -1.606502830982208252e-01 -1.690387278795242310e-01 2.834004350006580353e-02 2.007618397474288940e-01 7.964544743299484253e-02 -2.620266675949096680e-01 -1.557267159223556519e-01
-1.872704476118087769e-01 2.998745739459991455e-01 1.524969041347503662e-01 8.660185337066650391e-02 1.918540149927139282e-01 4.237053394317626953e-01 -1.062844321131706238e-01 -9.978096187114715576e-02 -2.930729091167449951e-01 -2.043059654533863068e-02 -1.548271030187606812e-01 -9.568306058645248413e-02 2.076142579317092896e-01 2.864424288272857666e-01 2.092256397008895874e-01 -1.287847459316253662e-01 -4.428504034876823425e-02 1.122349966317415237e-02 3.177924826741218567e-02 -1.759705096483230591e-01 5.401816964149475098e-02 -2.019639015197753906e-01 -2.136822342872619629e-01 -2.788361012935638428e-01 4.493300989270210266e-02 -1.897025406360626221e-01 -1.784276217222213745e-02 -5.779590457677841187e-02 -5.084447190165519714e-02 -1.161604002118110657e-01 2.064230740070343018e-01 -1.341707352548837662e-02
2.378383651375770569e-02 3.209731727838516235e-02 -1.839751005172729492e-01 8.724130690097808838e-02 -1.786094456911087036e-01 -6.030045449733734131e-02 2.604453079402446747e-02 -5.043192952871322632e-02 -2.230435758829116821e-01 -7.644595205783843994e-02 -1.439109742641448975e-01 8.595261722803115845e-03 3.613181039690971375e-02 2.217557728290557861e-01 1.214286312460899353e-01 8.778479695320129395e-02 -1.609103977680206299e-01 9.228816628456115723e-02 1.428483724594116211e-01 -2.725384235382080078e-01 1.633285135030746460e-01 -3.654297888278961182e-01 -1.085356250405311584e-01 -9.088008105754852295e-02 -2.035272121429443359e-01 1.237088441848754883e-01 -1.938208937644958496e-01 -5.292523503303527832e-01 -2.149056643247604370e-01 -8.905839920043945312e-02 -4.857234284281730652e-02 1.692773550748825073e-01
1.201222091913223267e-02 1.907980628311634064e-02 -2.762102186679840088e-01 -1.497940439730882645e-02 1.206553429365158081e-01 1.484562456607818604e-01 2.468796670436859131e-01 -1.293255835771560669e-01 -2.525784075260162354e-01 -1.143778301775455475e-02 -6.445364654064178467e-02 2.834359416738152504e-03 1.287502050399780273e-01 1.045981347560882568e-01 1.666119247674942017e-01 -2.366772741079330444e-01 -4.265992029104381800e-04 -5.945817381143569946e-02 1.066585555672645569e-01 -2.143972516059875488e-01 -2.850306332111358643e-01 -2.627434134483337402e-01 -1.929143667221069336e-01 1.521082371473312378e-01 2.869645953178405762e-01 2.172799967229366302e-02 -3.340389430522918701e-01 -2.073455899953842163e-01 -1.276568472385406494e-01 -1.667024940252304077e-01 1.573429256677627563e-01 2.271048426628112793e-01
5.635603517293930054e-02 1.867630332708358765e-01 -1.514753848314285278e-01 1.434520781040191650e-01 3.963318094611167908e-02 1.843988895416259766e-01 8.735443651676177979e-02 -2.680805027484893799e-01 -9.099149703979492188e-02 -2.381131052970886230e-01 7.108817249536514282e-02 1.321486830711364746e-01 -1.293693110346794128e-02 1.611488908529281616e-01 2.062214910984039307e-01 1.312514394521713257e-01 2.407529801130294800e-01 -1.042119264602661133e-01 7.347527891397476196e-02 -2.432600855827331543e-01 -1.853592544794082642e-01 -3.760558366775512695e-01 2.755682915449142456e-02 1.143035665154457092e-02 3.714747428894042969e-01 -5.123828351497650146e-02 -1.223874688148498535e-01 -2.416386157274246216e-01 4.619672521948814392e-02 5.116049945354461670e-02 2.998849451541900635e-01 1.059834361076354980e-01
5.386498197913169861e-02 1.032723709940910339e-01 -7.479126751422882080e-02 5.136650800704956055e-02 1.119828298687934875e-01 1.442824304103851318e-01 2.331874668598175049e-01 9.460387378931045532e-02 1.545308083295822144e-01 2.137164771556854248e-01 -2.415847033262252808e-01 -4.479266703128814697e-02 8.690217137336730957e-02 6.964580714702606201e-02 -6.680708378553390503e-02 -1.540309041738510132e-01 7.172071188688278198e-02 -2.764379978179931641e-01 4.346895217895507812e-01 -1.677076965570449829e-01 -9.055675566196441650e-02 -2.913595139980316162e-01 -4.200733453035354614e-02 5.455472692847251892e-02 3.184227645397186279e-01 -9.930092096328735352e-02 8.271440863609313965e-02 -2.608252763748168945e-01 -3.840672969818115234e-02 3.055396676063537598e-01 -5.997607950121164322e-03 -1.831309050321578979e-01
2.702733278274536133e-01 -9.559662640094757080e-02 -8.002507686614990234e-02 -2.119540423154830933e-02 2.449132949113845825e-01 1.258481889963150024e-01 1.527826339006423950e-01 -1.879662126302719116e-01 -5.720987915992736816e-02 -2.463644593954086304e-01 -2.789475023746490479e-01 5.293912440538406372e-02 1.290756911039352417e-01 2.906880713999271393e-02 1.200696080923080444e-01 9.752636402845382690e-02 -1.330228336155414581e-02 1.136272177100181580e-01 1.812003254890441895e-01 -1.854817755520343781e-02 -2.339123636484146118e-01 -3.638855814933776855e-01 -2.178139984607696533e-01 -1.766585111618041992e-01 1.354980170726776123e-01 1.030710488557815552e-01 -1.990858018398284912e-01 -1.520226299762725830e-01 -2.805433869361877441e-01 -1.845213919878005981e-01 1.421529203653335571e-01 2.317667007446289062e-01
6.213982775807380676e-02 -8.544322848320007324e-02 -1.758993715047836304e-01 -4.934151470661163330e-02 4.229340702295303345e-02 2.499237954616546631e-01 -7.216528523713350296e-03 -8.806748688220977783e-02 -1.838835030794143677e-01 1.312777400016784668e-01 -7.643294334411621094e-02 -1.547653824090957642e-01 -4.972245916724205017e-02 3.230371475219726562e-01 -8.735881745815277100e-02 1.230663284659385681e-01 3.093947470188140869e-01 -3.168837130069732666e-01 1.651880443096160889e-01 3.456865996122360229e-02 -1.173658072948455811e-01 -2.801061272621154785e-01 -7.869115471839904785e-02 -8.100084960460662842e-02 2.173450440168380737e-01 -9.511726349592208862e-02 -1.167504787445068359e-01 -3.943513035774230957e-01 1.198556087911128998e-02 -1.296570003032684326e-01 1.528775691986083984e-01 2.785586118698120117e-01
-6.522282212972640991e-02 -5.366433411836624146e-02 5.462286993861198425e-02 6.572476774454116821e-02 1.682709306478500366e-01 -1.324672102928161621e-01 2.542089521884918213e-01 -2.298170477151870728e-01 -1.561528742313385010e-01 -5.579267162829637527e-03 -1.402629762887954712e-01 4.773188382387161255e-02 -4.594141244888305664e-02 1.393925845623016357e-01 1.167413368821144104e-01 3.497993946075439453e-02 -3.536996543407440186e-01 -7.902659475803375244e-02 1.346133369952440262e-02 -1.167561262845993042e-01 2.311579417437314987e-03 -3.806907534599304199e-01 -2.847166359424591064e-01 -4.128262102603912354e-01 -1.200122833251953125e-01 -4.481435194611549377e-02 -7.593936473131179810e-02 -2.747493386268615723e-01 -1.455624997615814209e-01 -2.291882634162902832e-01 -9.095671027898788452e-02 -1.351526528596878052e-01
2.415298968553543091e-01 8.154407888650894165e-02 -7.521885633468627930e-02 5.672819912433624268e-02 5.912158265709877014e-02 2.733422517776489258e-01 2.392107844352722168e-01 -3.034893274307250977e-01 -1.065662652254104614e-01 8.638399839401245117e-02 -1.412978470325469971e-01 -4.237541928887367249e-02 8.594025671482086182e-02 -8.609957993030548096e-02 -3.249298408627510071e-02 -4.742277041077613831e-02 2.169629000127315521e-02 2.269801944494247437e-01 2.670435607433319092e-01 -1.121125444769859314e-01 9.166736155748367310e-02 -1.798301041126251221e-01 -3.107589483261108398e-01 -3.578815460205078125e-01 -2.038258165121078491e-01 -3.088797926902770996e-01 4.831461235880851746e-02 9.841684997081756592e-02 -8.402951806783676147e-02 2.653138637542724609e-01 1.048143580555915833e-01 3.523335978388786316e-02
2.708856761455535889e-01 -1.393263041973114014e-01 -4.432750865817070007e-03 -1.235881894826889038e-01 -7.825510203838348389e-02 3.220827281475067139e-01 5.448791384696960449e-02 -1.322255134582519531e-01 -1.569504886865615845e-01 1.279676239937543869e-02 4.649144038558006287e-02 5.431459099054336548e-02 -5.168367549777030945e-02 3.073327541351318359e-01 1.196400746703147888e-01 -2.309742271900177002e-01 -4.781220853328704834e-02 -1.005115732550621033e-01 2.207859605550765991e-01 -2.778374850749969482e-01 -1.405101716518402100e-01 -1.323717683553695679e-01 2.529885061085224152e-02 -9.311574697494506836e-02 5.685386061668395996e-02 -1.095335185527801514e-01 -4.427234455943107605e-02 -4.843983650207519531e-01 8.832559734582901001e-02 -8.951142430305480957e-02 3.002898767590522766e-03 3.381514847278594971e-01
-1.831582374870777130e-02 -2.044557631015777588e-01 -1.657124757766723633e-01 1.650858819484710693e-01 3.280284255743026733e-02 2.152397930622100830e-01 6.257554888725280762e-02 -1.704449416138231754e-03 -8.230254054069519043e-02 -1.203523427248001099e-01 -2.955964803695678711e-01 1.103323921561241150e-01 1.038008332252502441e-01 3.824470937252044678e-01 6.854751706123352051e-02 -4.253542982041835785e-03 1.297703236341476440e-01 1.026529371738433838e-01 3.178517520427703857e-01 1.361377537250518799e-01 2.827189564704895020e-01 -1.220985129475593567e-01 -7.764954119920730591e-02 -3.605079650878906250e-01 -2.844018302857875824e-02 -1.806636750698089600e-01 1.560623347759246826e-01 -2.178884446620941162e-01 4.583707451820373535e-02 1.449414491653442383e-01 -2.278842329978942871e-01 -1.056671887636184692e-01
2.821617759764194489e-02 -4.161543846130371094e-01 -1.238790377974510193e-01 -9.488634765148162842e-03 1.960303485393524170e-01 2.479275763034820557e-01 6.016822531819343567e-02 1.332047674804925919e-02 -1.912996917963027954e-01 6.534858793020248413e-02 2.636861242353916168e-02 -1.032352540642023087e-02 3.844908252358436584e-02 1.431158860214054585e-03 2.665188610553741455e-01 3.005661964416503906e-01 1.042440310120582581e-01 -2.142541557550430298e-01 7.789471000432968140e-02 -3.513297764584422112e-03 -7.740622758865356445e-02 -2.461364865303039551e-01 -1.654419004917144775e-01 -2.171805500984191895e-01 -9.388180822134017944e-02 -9.390059113502502441e-02 9.599325060844421387e-02 -4.659332334995269775e-01 1.413019001483917236e-01 5.749616399407386780e-02 1.748823672533035278e-01 -2.467370405793190002e-02
1.714329123497009277e-01 6.806046515703201294e-02 -5.779403820633888245e-02 1.629977822303771973e-01 2.457142621278762817e-01 2.777740061283111572e-01 3.554793000221252441e-01 -5.104541778564453125e-02 -5.221771821379661560e-02 2.083253264427185059e-01 -2.690550684928894043e-01 -1.211756989359855652e-01 1.067266762256622314e-01 -1.675770245492458344e-02 -2.444439753890037537e-02 9.035012871026992798e-02 -4.907314106822013855e-02 5.867543816566467285e-02 2.433078885078430176e-01 -2.899674773216247559e-01 1.180947273969650269e-01 -1.718099713325500488e-01 -3.645919263362884521e-01 -1.441866904497146606e-01 -1.437687724828720093e-01 -4.660904407501220703e-02 1.878623664379119873e-02 1.484379619359970093e-01 -1.705550253391265869e-01 2.109483629465103149e-01 1.962728798389434814e-01 -1.108152121305465698e-01
-1.389523148536682129e-01 3.153162822127342224e-02 -2.852133512496948242e-01 4.147549718618392944e-02 5.897468421608209610e-03 1.741368174552917480e-01 1.922759264707565308e-01 -3.329921662807464600e-01 -1.447859555482864380e-01 -1.789880543947219849e-01 -1.621579676866531372e-01 7.776676118373870850e-02 -2.567826211452484131e-01 -1.115241833031177521e-02 -3.439708799123764038e-02 -8.071419782936573029e-03 2.792496047914028168e-02 -3.970521315932273865e-02 2.610015869140625000e-01 -5.902566015720367432e-02 -2.406779229640960693e-01 -8.708900958299636841e-02 -1.375754475593566895e-01 -1.982848346233367920e-01 4.273133277893066406e-01 8.028513751924037933e-03 -5.186536163091659546e-02 -3.540623784065246582e-01 3.431108593940734863e-02 6.716816872358322144e-02 -1.410732716321945190e-01 -1.781799793243408203e-01
-9.723184257745742798e-02 -1.762150079011917114e-01 -1.212787032127380371e-01 3.788490593433380127e-02 3.264659345149993896e-01 6.736322492361068726e-02 2.005771100521087646e-01 -3.983038365840911865e-01 -1.147338300943374634e-01 2.657274603843688965e-01 -8.067405968904495239e-02 5.710022151470184326e-02 -5.900606140494346619e-02 9.340157359838485718e-02 -2.965031564235687256e-02 1.556453555822372437e-01 3.551193978637456894e-03 -6.609203293919563293e-03 4.909267425537109375e-01 -1.450141966342926025e-01 -5.233613401651382446e-02 -2.170622199773788452e-01 -1.731866300106048584e-01 -3.683394566178321838e-02 -9.167453646659851074e-02 -3.056446313858032227e-01 4.579776152968406677e-02 1.008935943245887756e-01 1.255506724119186401e-01 4.737487807869911194e-02 1.000893786549568176e-01 -1.306786388158798218e-01
-1.773698255419731140e-02 8.433057367801666260e-02 -5.416642129421234131e-02 -1.670044213533401489e-01 8.394145965576171875e-02 6.712613999843597412e-02 1.961266100406646729e-01 -8.191603422164916992e-02 -9.502481669187545776e-02 -3.941682726144790649e-02 -1.709685623645782471e-01 -1.447335183620452881e-01 1.939228326082229614e-01 -3.815061971545219421e-02 1.876396127045154572e-03 1.745153963565826416e-01 1.670063138008117676e-01 -4.905415698885917664e-02 5.568057894706726074e-01 -2.362606525421142578e-01 -3.053194377571344376e-04 -9.542880207300186157e-02 -2.622634470462799072e-01 -2.979593165218830109e-02 -1.923610866069793701e-01 -3.050744831562042236e-01 -1.213107630610466003e-01 -1.447122264653444290e-02 5.385981872677803040e-02 3.230192065238952637e-01 7.686908543109893799e-02 2.041157931089401245e-01
2.561641857028007507e-02 -4.620285332202911377e-02 -1.120271906256675720e-02 6.407827883958816528e-02 2.324919402599334717e-02 1.354106143116950989e-02 2.296474128961563110e-01 -1.775330305099487305e-01 -8.024745434522628784e-02 -1.986464485526084900e-02 -1.052514761686325073e-01 7.404980808496475220e-02 -1.748371422290802002e-01 2.292237877845764160e-01 1.501150876283645630e-01 1.347111910581588745e-01 6.464401632547378540e-02 4.904032219201326370e-03 2.171035408973693848e-01 -3.020606338977813721e-01 2.186782658100128174e-01 -4.519354999065399170e-01 -6.721765547990798950e-02 2.776219695806503296e-02 -2.648976147174835205e-01 -1.225152835249900818e-01 -2.480785548686981201e-01 -2.855092287063598633e-01 -3.033887445926666260e-01 -3.651432693004608154e-02 -9.975131601095199585e-02 1.711995005607604980e-01
-1.638787537813186646e-01 3.067599609494209290e-02 2.046823315322399139e-02 1.115624532103538513e-01 1.041248589754104614e-01 5.426183342933654785e-02 -1.435361355543136597e-01 -1.925760507583618164e-02 -3.118409812450408936e-01 -7.397521752864122391e-03 -2.402587383985519409e-01 -3.151136338710784912e-01 -2.365399003028869629e-01 -4.719845950603485107e-02 5.252324044704437256e-02 -2.332075387239456177e-01 -1.738917380571365356e-01 -2.738368883728981018e-02 3.307958245277404785e-01 -1.710736453533172607e-01 5.080491304397583008e-02 -1.943526715040206909e-01 -2.470454433932900429e-03 1.010889708995819092e-01 2.058267742395401001e-01 6.998143624514341354e-03 -1.676299721002578735e-01 -4.474420845508575439e-01 1.447124779224395752e-01 1.342170834541320801e-01 -1.180639714002609253e-01 1.051759496331214905e-01
-2.380504459142684937e-02 1.059269011020660400e-01 4.557317495346069336e-02 2.570727169513702393e-01 -5.661078542470932007e-02 2.225064486265182495e-02 1.483696550130844116e-01 -1.425480246543884277e-01 -3.986152261495590210e-02 -2.932146005332469940e-02 -1.300240606069564819e-01 9.079702943563461304e-02 -5.475084483623504639e-02 3.484353721141815186e-01 1.990623772144317627e-01 6.114125624299049377e-02 4.737467039376497269e-03 1.261619571596384048e-02 2.472925782203674316e-01 -1.884766370058059692e-01 2.490133345127105713e-01 -3.438605368137359619e-01 2.127919532358646393e-02 -4.053072631359100342e-02 -2.316091060638427734e-01 -1.011392474174499512e-01 -1.924853175878524780e-01 -3.532994389533996582e-01 -2.183231264352798462e-01 9.894428402185440063e-02 1.454516779631376266e-02 3.406414985656738281e-01
-4.597029183059930801e-03 -3.845561668276786804e-02 -2.161773666739463806e-02 -5.254043266177177429e-02 -3.526141867041587830e-02 2.833860516548156738e-01 2.582432925701141357e-01 -1.092505548149347305e-02 -1.909672841429710388e-02 2.386775016784667969e-01 -1.615878194570541382e-01 1.103358119726181030e-01 -1.615252047777175903e-01 1.203746944665908813e-01 3.692443715408444405e-03 5.212977156043052673e-02 -4.291969537734985352e-02 -3.291402757167816162e-01 3.167223930358886719e-01 -4.232027232646942139e-01 -1.330276131629943848e-01 -1.321536600589752197e-01 -3.000805340707302094e-02 -1.779500842094421387e-01 2.520674169063568115e-01 -1.681822091341018677e-01 1.208380237221717834e-01 -2.240876853466033936e-01 6.480028480291366577e-02 2.639710307121276855e-01 1.029484272003173828e-01 9.771960973739624023e-02
[truncated: 3,278,127 more chars]
