# Supplementary material for: The Language of Innovation
Source: PLoS One. 2020 Apr 30;15(4):e0230107. doi: 10.1371/journal.pone.0230107 (PMC7194493; doi:10.1371/journal.pone.0230107)
Supplement: S28 File — (GZ) [file pone.0230107.s028.tar.gz › 2006-2010/V2Run_1_VS_4500_embeddings2006-2010ED32.txt]

-1.223112195730209351e-01 5.573901534080505371e-02 3.025206178426742554e-02 2.484476119279861450e-01 1.152669563889503479e-01 -8.803810924291610718e-02 2.941823005676269531e-02 1.020321995019912720e-01 9.452292323112487793e-02 -1.362959295511245728e-01 -2.289181947708129883e-01 -2.154804915189743042e-01 1.655014157295227051e-01 8.755815029144287109e-02 -5.201963707804679871e-02 -3.361546695232391357e-01 8.148144930601119995e-02 2.486469037830829620e-02 2.623605169355869293e-02 2.933618724346160889e-01 -5.502243712544441223e-02 -1.054667085409164429e-01 7.503766566514968872e-02 1.334403306245803833e-01 -2.231854349374771118e-01 -5.013813972473144531e-01 3.352026641368865967e-02 -8.411701768636703491e-02 2.306047081947326660e-01 -2.176243364810943604e-01 -2.612999081611633301e-01 7.961253635585308075e-03
-1.659413427114486694e-01 2.420898824930191040e-01 -2.869217284023761749e-02 2.123567163944244385e-01 -1.631600409746170044e-02 8.648270368576049805e-02 2.398494482040405273e-01 1.590410917997360229e-01 6.957700103521347046e-02 3.082064390182495117e-01 -1.890241168439388275e-02 1.910912394523620605e-01 3.049258142709732056e-02 -1.835902631282806396e-01 -1.241018529981374741e-03 -1.217494308948516846e-01 -3.293862342834472656e-01 8.584155142307281494e-02 2.849036753177642822e-01 -5.730063095688819885e-02 2.124522775411605835e-01 -2.243615090847015381e-01 -1.968324631452560425e-01 6.344994902610778809e-02 -6.770713627338409424e-02 -2.207398861646652222e-01 1.921671628952026367e-01 -1.161109954118728638e-01 1.814957708120346069e-01 -3.355809152126312256e-01 -4.688021913170814514e-02 -3.422467783093452454e-02
-9.322516620159149170e-02 -4.125178977847099304e-02 7.439935952425003052e-02 1.304096281528472900e-01 -1.727207750082015991e-01 -6.554586440324783325e-02 2.968380600214004517e-02 2.697012722492218018e-01 3.130832612514495850e-01 2.966540157794952393e-01 -5.794102326035499573e-02 -1.342997848987579346e-01 -7.927420735359191895e-02 -3.825200796127319336e-01 7.794116437435150146e-02 -2.574289441108703613e-01 2.200152128934860229e-01 1.808749735355377197e-01 8.809109777212142944e-02 1.761006861925125122e-01 5.025874823331832886e-02 5.494380835443735123e-03 -6.256093829870223999e-02 -2.215085364878177643e-02 -2.496377825736999512e-01 -2.642836272716522217e-01 -6.725791841745376587e-02 5.882905423641204834e-02 -5.581755936145782471e-02 5.657994654029607773e-03 -3.671525716781616211e-01 -1.483088135719299316e-01
-1.134948804974555969e-01 -1.759826391935348511e-01 -6.054607802070677280e-04 1.381808817386627197e-01 1.456281635910272598e-02 -4.586874693632125854e-02 1.212388947606086731e-01 6.167018041014671326e-02 1.355437636375427246e-01 2.798849642276763916e-01 -6.161423027515411377e-02 -6.068570911884307861e-02 -2.329145669937133789e-01 -1.488641351461410522e-01 2.164742909371852875e-03 -2.692992687225341797e-01 -5.174053832888603210e-02 3.260304033756256104e-01 -7.887722551822662354e-02 6.837292015552520752e-02 4.538641870021820068e-02 -1.253276169300079346e-01 -2.791285514831542969e-01 2.395182251930236816e-01 -7.623347640037536621e-02 1.981790959835052490e-01 -3.730991389602422714e-03 -4.212427511811256409e-02 2.809629142284393311e-01 -4.311728775501251221e-01 -3.666363283991813660e-02 2.777155339717864990e-01
-1.755288839340209961e-01 -3.441940993070602417e-02 -3.726013004779815674e-02 2.233494669198989868e-01 2.637228369712829590e-01 8.104996383190155029e-02 -1.522888988256454468e-01 1.550870984792709351e-01 -1.618986725807189941e-01 1.197319328784942627e-01 -9.031026065349578857e-02 -1.781659871339797974e-01 -7.564324885606765747e-02 -9.829770773649215698e-02 4.080066084861755371e-02 -5.502697825431823730e-01 1.348222605884075165e-02 1.350511014461517334e-01 -1.140044629573822021e-01 -1.321444362401962280e-01 1.810037195682525635e-01 -2.480437457561492920e-01 5.240789800882339478e-02 6.352163851261138916e-02 -1.322359591722488403e-01 -6.719022989273071289e-02 -8.198837190866470337e-02 1.055445373058319092e-01 -1.069353073835372925e-01 -2.729756534099578857e-01 -3.337698578834533691e-01 -7.688988745212554932e-02
-1.041274815797805786e-01 3.724185749888420105e-02 -6.290781497955322266e-02 8.405379951000213623e-02 1.569545120000839233e-01 7.303973287343978882e-02 9.738661348819732666e-02 1.415419131517410278e-01 8.616866916418075562e-02 -5.996129661798477173e-02 -1.871497482061386108e-01 -2.082735747098922729e-01 -5.353854969143867493e-02 -7.855749130249023438e-02 4.920752719044685364e-02 -3.644642829895019531e-01 -7.155546545982360840e-02 3.085996508598327637e-01 1.224211975932121277e-01 7.640407886356115341e-03 1.695998609066009521e-01 -1.427389588207006454e-02 -2.091349363327026367e-01 2.351725697517395020e-01 -3.365025818347930908e-01 2.306621335446834564e-02 -3.557822108268737793e-02 -3.697879016399383545e-01 -8.844152092933654785e-02 -3.525051474571228027e-01 -1.810713559389114380e-01 1.532629579305648804e-01
-6.299395859241485596e-02 -1.819001436233520508e-01 -2.727984488010406494e-01 4.501125589013099670e-02 -1.828133761882781982e-01 1.447409112006425858e-02 -8.162793517112731934e-02 8.157023042440414429e-02 1.773056685924530029e-01 1.883615255355834961e-01 -2.772014029324054718e-02 -2.573460936546325684e-01 8.733826130628585815e-02 -8.376720547676086426e-02 -1.873767524957656860e-01 -5.104293227195739746e-01 9.067632257938385010e-03 3.200140595436096191e-01 -1.346848011016845703e-01 -2.074184827506542206e-02 4.368443414568901062e-02 -1.631360054016113281e-01 -1.590041965246200562e-01 5.034483596682548523e-02 -7.178358733654022217e-02 -1.031163334846496582e-02 -5.453041289001703262e-03 -2.305388450622558594e-01 1.046237256377935410e-02 -3.327541351318359375e-01 -1.843692362308502197e-01 -1.211700290441513062e-01
6.474959850311279297e-02 -1.345398873090744019e-01 8.938019163906574249e-03 4.360279068350791931e-02 1.327443271875381470e-01 8.643598412163555622e-04 6.524073332548141479e-02 2.050553411245346069e-01 1.088099181652069092e-01 1.676948219537734985e-01 2.139493077993392944e-02 -2.436939813196659088e-02 1.435363739728927612e-01 6.155078113079071045e-02 1.180753260850906372e-01 -2.430087924003601074e-01 5.953077226877212524e-02 8.224749565124511719e-02 3.158074021339416504e-01 1.887784600257873535e-01 7.723104953765869141e-02 -2.331391423940658569e-01 3.645010292530059814e-02 -1.223315950483083725e-02 -8.084450662136077881e-02 -2.500492632389068604e-01 8.388677239418029785e-02 -5.202777683734893799e-02 3.243527412414550781e-01 -5.970419645309448242e-01 -2.362089930102229118e-03 1.595304757356643677e-01
-1.046949326992034912e-01 -1.427420377731323242e-01 -4.787055030465126038e-02 2.422459125518798828e-01 7.145859301090240479e-02 -2.242484539747238159e-01 6.017993763089179993e-02 1.049392595887184143e-01 1.367078721523284912e-01 2.272139638662338257e-01 -1.792432740330696106e-02 -1.313720494508743286e-01 1.658335924148559570e-01 2.973810769617557526e-02 2.391264773905277252e-02 -2.141278386116027832e-01 -1.566053479909896851e-01 5.405004024505615234e-01 -1.379304081201553345e-01 1.058008670806884766e-01 7.395411282777786255e-02 -2.117569744586944580e-01 6.103207170963287354e-02 1.573492437601089478e-01 -1.446397602558135986e-01 1.035235524177551270e-01 6.077629327774047852e-02 6.400130689144134521e-02 -5.508145689964294434e-02 -3.779928386211395264e-01 -2.501924932003021240e-01 3.665675222873687744e-02
-1.685760766267776489e-01 1.613740250468254089e-02 -2.368450313806533813e-01 1.657265238463878632e-02 -9.481848776340484619e-02 -8.201365917921066284e-02 -1.257865428924560547e-01 1.999997347593307495e-01 -1.004122644662857056e-01 5.863845720887184143e-02 -6.314279139041900635e-02 -3.546988368034362793e-01 -1.424200385808944702e-01 1.856836606748402119e-03 -7.093613594770431519e-02 -2.760196626186370850e-01 -5.135499686002731323e-02 4.020076394081115723e-01 -4.467606171965599060e-02 1.088755056262016296e-01 3.031615316867828369e-01 -2.298842817544937134e-01 -1.364966034889221191e-01 -4.603132605552673340e-02 2.580525353550910950e-02 -2.114474587142467499e-02 2.981408312916755676e-02 -1.059676930308341980e-01 1.102642267942428589e-01 -4.289775788784027100e-01 -2.090798467397689819e-01 -4.314188659191131592e-02
2.082462795078754425e-02 3.208091855049133301e-02 1.964147835969924927e-01 2.103784680366516113e-01 -1.183667685836553574e-02 1.292506754398345947e-01 -9.990242868661880493e-02 2.915699779987335205e-01 1.439316011965274811e-02 4.053520783782005310e-02 -1.638849526643753052e-01 -1.976992189884185791e-01 -1.104279533028602600e-01 -2.940694689750671387e-01 -1.091611459851264954e-01 -7.302485406398773193e-02 -5.862220749258995056e-02 3.172024488449096680e-01 1.290400028228759766e-01 2.189246863126754761e-01 -8.315881341695785522e-02 -1.664525568485260010e-01 -2.443953305482864380e-01 -3.218712657690048218e-02 -3.344266116619110107e-01 -1.517855972051620483e-01 -1.112479567527770996e-01 1.203939467668533325e-01 -1.683420129120349884e-02 1.165686771273612976e-01 -3.668624758720397949e-01 -2.142792791128158569e-01
-1.733051240444183350e-02 -1.352012157440185547e-01 -1.252083480358123779e-01 1.050737202167510986e-01 -1.077268086373806000e-02 1.675852090120315552e-01 -2.013506181538105011e-02 2.143654599785804749e-02 -5.488137155771255493e-02 6.396439671516418457e-02 -2.076513469219207764e-01 9.082752466201782227e-02 -1.572976559400558472e-01 -2.648703157901763916e-01 1.109931096434593201e-01 -2.305434346199035645e-01 -1.518569141626358032e-01 4.086945950984954834e-02 2.459391504526138306e-01 1.349433362483978271e-01 1.766755133867263794e-01 -2.352032959461212158e-01 -2.957861870527267456e-02 3.366425633430480957e-02 -3.869446814060211182e-01 -7.264467328786849976e-02 -1.554036885499954224e-01 -2.966099418699741364e-02 2.250803858041763306e-01 -4.512545466423034668e-01 -2.406043857336044312e-01 -1.503687351942062378e-01
-1.370960772037506104e-01 1.161132007837295532e-01 -1.615376621484756470e-01 2.904772758483886719e-01 2.234456241130828857e-01 -8.018527925014495850e-02 -8.226983994245529175e-02 1.690416485071182251e-01 4.341912642121315002e-02 2.089731246232986450e-01 -1.085593551397323608e-01 -1.465953141450881958e-01 -1.252592206001281738e-01 -1.402277350425720215e-01 -1.470147282816469669e-03 -4.099622070789337158e-01 1.346095800399780273e-01 3.846498131752014160e-01 7.845956087112426758e-02 8.561597019433975220e-02 8.876278996467590332e-02 -2.093898802995681763e-01 -1.150792464613914490e-01 1.464866399765014648e-01 9.268523193895816803e-03 4.563442617654800415e-02 -4.723022505640983582e-02 -1.930288374423980713e-01 -7.475261390209197998e-02 -3.589652478694915771e-01 -1.264030933380126953e-01 -1.588335335254669189e-01
-1.747951358556747437e-01 -1.696507036685943604e-01 -1.069689020514488220e-01 3.444866836071014404e-01 -3.795331716537475586e-02 -6.401160359382629395e-02 -1.666464954614639282e-01 4.101652503013610840e-01 -1.442316323518753052e-01 1.402194052934646606e-01 5.612583458423614502e-02 -6.560054421424865723e-02 7.236956059932708740e-02 -1.054737716913223267e-01 1.714369058609008789e-01 -3.170480132102966309e-01 1.195288151502609253e-01 -1.444803178310394287e-02 7.695904374122619629e-02 3.163010776042938232e-01 -4.641302675008773804e-02 -3.982006013393402100e-02 -1.588958799839019775e-01 1.387480646371841431e-01 -2.696555256843566895e-01 -1.191276982426643372e-01 2.433812320232391357e-01 -6.420969963073730469e-02 -3.611993789672851562e-02 -1.478455066680908203e-01 -2.011539489030838013e-01 -1.795137673616409302e-01
-7.816354930400848389e-02 -6.582736223936080933e-02 -1.707286536693572998e-01 2.835035324096679688e-01 -1.397852301597595215e-01 3.412725403904914856e-02 7.727640122175216675e-02 -2.860518731176853180e-02 9.889679402112960815e-02 -5.542224273085594177e-02 1.097678765654563904e-01 2.261817604303359985e-01 -2.438450604677200317e-01 5.628672987222671509e-02 1.772372722625732422e-01 -3.224825263023376465e-01 -2.124519646167755127e-02 1.640892401337623596e-02 2.124875038862228394e-01 5.250409990549087524e-02 4.586454853415489197e-02 -1.236681714653968811e-01 -2.170322239398956299e-01 2.903412468731403351e-02 -3.854570165276527405e-02 -4.321905970573425293e-01 1.198252886533737183e-01 -1.609628349542617798e-01 3.275315165519714355e-01 -2.966422140598297119e-01 -1.965998113155364990e-01 4.478705674409866333e-02
-3.048459067940711975e-02 -8.475138805806636810e-03 1.924121193587779999e-02 3.276930153369903564e-01 -1.871439963579177856e-01 1.118248030543327332e-01 1.356424987316131592e-01 1.188125312328338623e-01 2.091890387237071991e-02 2.077164947986602783e-01 -1.471429038792848587e-02 6.564120762050151825e-03 2.439499273896217346e-02 -3.107886910438537598e-01 -4.578563943505287170e-02 -1.612731069326400757e-01 1.599718034267425537e-01 1.722110956907272339e-01 4.905282706022262573e-02 3.786246478557586670e-01 -2.173625379800796509e-01 -2.336218506097793579e-01 -1.693339347839355469e-01 -1.088417023420333862e-01 -3.972350358963012695e-01 -2.824815213680267334e-01 -3.434513136744499207e-02 -1.233694031834602356e-01 -4.460202471818774939e-04 5.655191093683242798e-02 -1.523894220590591431e-01 -1.352805644273757935e-01
-1.362555772066116333e-01 -3.399014472961425781e-02 1.332760900259017944e-01 4.806686937808990479e-02 -2.215277552604675293e-01 -5.467702075839042664e-02 -7.098641246557235718e-02 3.749147951602935791e-01 -4.353684559464454651e-02 1.000136733055114746e-01 3.751507028937339783e-02 -1.768233180046081543e-01 6.042037904262542725e-02 2.597991935908794403e-02 5.493926256895065308e-02 -3.616119921207427979e-01 -8.171491324901580811e-02 2.682208083570003510e-02 4.349130392074584961e-02 4.124102592468261719e-01 8.721704035997390747e-02 5.231534689664840698e-02 -2.847608625888824463e-01 -9.453736990690231323e-02 -3.587683141231536865e-01 -3.119196593761444092e-01 -1.319912970066070557e-01 1.060596015304327011e-02 -1.398109644651412964e-01 -1.339231878519058228e-01 -1.373206526041030884e-01 -1.549313031136989594e-02
-4.887795075774192810e-02 -2.895417213439941406e-01 -1.045604720711708069e-01 4.691265895962715149e-02 1.005916018038988113e-02 -1.177340298891067505e-01 -1.138120144605636597e-01 -1.043282598257064819e-01 3.296617045998573303e-02 2.111382037401199341e-01 -4.277845099568367004e-02 -2.040660083293914795e-01 -1.321887522935867310e-01 2.616149187088012695e-02 -7.716511841863393784e-03 -5.553830862045288086e-01 -2.694765925407409668e-01 2.400411665439605713e-01 -7.446997612714767456e-02 1.773974448442459106e-01 1.165910735726356506e-01 -1.798365861177444458e-01 -1.262213438749313354e-01 -2.177546024322509766e-01 1.002034693956375122e-01 -1.155458465218544006e-01 6.338354945182800293e-02 -6.389083713293075562e-02 2.055481821298599243e-01 -2.762725353240966797e-01 -1.419460773468017578e-01 -1.681340113282203674e-02
-4.875864833593368530e-02 1.042439341545104980e-01 -1.657906323671340942e-01 1.684083491563796997e-01 -1.675191074609756470e-01 1.427161097526550293e-01 -8.007496595382690430e-02 6.647066026926040649e-02 -1.344346161931753159e-02 2.985336184501647949e-01 -8.550258725881576538e-02 -1.118256449699401855e-01 -3.799633681774139404e-01 -2.779511809349060059e-01 1.337143480777740479e-01 -4.153743982315063477e-01 -2.483717650175094604e-01 -1.161697134375572205e-01 1.640648245811462402e-01 -2.175520919263362885e-02 6.374663859605789185e-02 -1.513432562351226807e-01 5.920300260186195374e-02 3.988898172974586487e-02 -1.043215170502662659e-01 -1.776872873306274414e-01 -2.464017644524574280e-02 -6.220351438969373703e-03 1.981859356164932251e-01 -2.656624019145965576e-01 -2.107834517955780029e-01 1.358651965856552124e-01
-3.177649378776550293e-01 -2.313879579305648804e-01 -2.726843953132629395e-01 9.856523014605045319e-03 1.321490556001663208e-01 -1.247930377721786499e-01 -5.289367586374282837e-02 -1.234089210629463196e-02 1.425998657941818237e-01 1.987419426441192627e-01 -1.281665116548538208e-01 -2.716796696186065674e-01 1.121503040194511414e-01 -8.528756909072399139e-03 -1.807448416948318481e-01 -3.525923490524291992e-01 -9.992725402116775513e-02 3.322202265262603760e-01 7.658409327268600464e-02 3.018164336681365967e-01 2.088916748762130737e-01 -4.754260927438735962e-02 -6.872601062059402466e-02 3.190568462014198303e-02 1.090827956795692444e-01 -9.029451012611389160e-02 5.056351050734519958e-02 8.948042057454586029e-03 1.187235713005065918e-01 -2.565555274486541748e-01 -2.066829502582550049e-01 3.256068751215934753e-02
-4.289637878537178040e-02 -4.714710637927055359e-03 2.076236754655838013e-01 1.836291886866092682e-02 1.121154502034187317e-01 -7.145854830741882324e-02 -2.342069447040557861e-01 1.740742623805999756e-01 1.007089540362358093e-01 3.339889049530029297e-01 2.702889591455459595e-02 -2.136096917092800140e-02 5.784651730209589005e-04 -1.248057261109352112e-01 -1.139473076909780502e-02 -3.233397305011749268e-01 -1.372466981410980225e-01 4.241017103195190430e-01 1.362562477588653564e-01 6.191102415323257446e-02 1.257619112730026245e-01 4.462742432951927185e-02 -1.876477003097534180e-01 -1.321639865636825562e-01 -1.720094531774520874e-01 5.081314593553543091e-02 9.533422440290451050e-02 -1.837591230869293213e-01 -3.986064717173576355e-02 -4.790816605091094971e-01 -7.979395985603332520e-02 6.814888119697570801e-02
-1.021668463945388794e-01 -3.500163555145263672e-01 -4.413324594497680664e-02 1.386796534061431885e-01 1.167372018098831177e-01 7.384055759757757187e-03 6.254979968070983887e-02 7.821837440133094788e-03 1.129252240061759949e-01 1.706642471253871918e-02 3.142752125859260559e-02 -8.954066783189773560e-02 -1.412525027990341187e-01 -4.670407995581626892e-02 -8.122019469738006592e-02 -3.946565389633178711e-01 6.741924583911895752e-02 4.052166640758514404e-01 7.958450168371200562e-02 -1.419794280081987381e-04 1.063590273261070251e-01 -2.875286340713500977e-01 -2.330157309770584106e-01 -9.239211678504943848e-02 2.061991579830646515e-02 6.517499685287475586e-02 2.357249706983566284e-01 -2.138929218053817749e-01 1.064295843243598938e-01 -1.849225014448165894e-01 -3.276860713958740234e-01 1.757666021585464478e-01
-1.139601990580558777e-01 -7.419852167367935181e-02 -6.950483471155166626e-02 2.503316104412078857e-01 -1.195215880870819092e-01 -5.432069674134254456e-02 1.825185716152191162e-01 4.813649654388427734e-01 -2.003549188375473022e-01 1.406750231981277466e-01 2.396144159138202667e-02 -3.826043009757995605e-02 6.739351898431777954e-02 -1.795077472925186157e-01 1.526932269334793091e-01 -2.619222104549407959e-01 -1.770682632923126221e-01 5.535230040550231934e-02 -8.126612752676010132e-02 2.791404724121093750e-01 1.568968147039413452e-01 -4.231118410825729370e-02 -2.233710587024688721e-01 -9.007065743207931519e-02 -1.568334698677062988e-01 -3.108709752559661865e-01 1.849658787250518799e-01 -3.704719617962837219e-02 -1.602267473936080933e-01 -5.669458210468292236e-02 -2.277716994285583496e-01 -1.234487257897853851e-02
-1.887312084436416626e-01 6.513366848230361938e-02 -1.814814284443855286e-02 1.810448430478572845e-02 6.444606184959411621e-02 6.916796416044235229e-02 3.064473858103156090e-04 5.452349409461021423e-02 -1.762835979461669922e-01 7.823117077350616455e-02 -2.771424353122711182e-01 -1.289000213146209717e-01 -1.060711815953254700e-01 -7.248522341251373291e-02 3.761144354939460754e-02 -3.446153700351715088e-01 9.876368194818496704e-02 3.734369874000549316e-01 -3.213922381401062012e-01 1.625818014144897461e-01 3.046798147261142731e-02 -1.360190361738204956e-01 -6.112701073288917542e-02 1.145296245813369751e-01 1.113982349634170532e-01 -2.320921719074249268e-01 8.029116690158843994e-02 -9.783553332090377808e-02 -2.369167655706405640e-01 -3.901013135910034180e-01 -2.644277513027191162e-01 -6.729089468717575073e-02
1.295167654752731323e-01 -6.664518266916275024e-02 3.471016511321067810e-02 1.217933967709541321e-01 -1.525556147098541260e-01 3.603535592555999756e-01 -5.779682844877243042e-02 -9.210554510354995728e-02 2.490206807851791382e-02 1.716042459011077881e-01 -1.845332607626914978e-02 2.742986194789409637e-02 1.506441384553909302e-01 -1.344231218099594116e-01 1.807309314608573914e-02 -2.921623289585113525e-01 -6.460302323102951050e-02 3.451434671878814697e-01 2.630715072154998779e-01 2.550129592418670654e-01 -2.087919116020202637e-01 -1.139036789536476135e-01 -1.968508511781692505e-01 1.056131124496459961e-01 -9.020520746707916260e-02 4.101272672414779663e-03 2.535883784294128418e-01 1.288031637668609619e-01 1.055042296648025513e-01 -3.712434768676757812e-01 -1.458115279674530029e-01 1.300408989191055298e-01
-2.614168524742126465e-01 1.878185719251632690e-01 1.601336449384689331e-01 2.861750125885009766e-01 -7.964297384023666382e-02 2.313251644372940063e-01 2.934232652187347412e-01 8.174748718738555908e-02 7.793594896793365479e-02 1.749778091907501221e-01 -1.828194409608840942e-01 -3.708038479089736938e-02 1.564909219741821289e-01 -1.341248750686645508e-01 -1.762383878231048584e-01 2.908168919384479523e-02 -1.752047687768936157e-01 1.912405639886856079e-01 -2.214927040040493011e-02 3.310395479202270508e-01 8.803112059831619263e-02 6.754691153764724731e-02 -3.247624933719635010e-01 -1.039988622069358826e-01 -2.809455692768096924e-01 -5.711525306105613708e-02 -9.562817402184009552e-03 5.267293378710746765e-02 -1.111603677272796631e-01 4.585596919059753418e-02 -2.782893776893615723e-01 8.619593828916549683e-02
-1.436806865967810154e-03 9.485329687595367432e-02 4.870812967419624329e-02 1.297317445278167725e-01 -1.188736483454704285e-01 -7.081089168787002563e-02 1.917329877614974976e-01 3.691884577274322510e-01 1.020569950342178345e-01 1.784293949604034424e-01 1.209101825952529907e-01 -1.546335369348526001e-01 1.363927274942398071e-01 -2.030975222587585449e-01 7.016354799270629883e-02 -3.276874423027038574e-01 8.310130983591079712e-02 2.172856479883193970e-01 2.157008051872253418e-01 2.967941462993621826e-01 -1.381340920925140381e-01 -8.827942423522472382e-03 -8.066849410533905029e-02 -7.052857428789138794e-02 -1.422550976276397705e-01 -2.605264186859130859e-01 -5.888892710208892822e-02 -3.342997655272483826e-02 1.356234773993492126e-02 -5.092285573482513428e-03 -4.603073298931121826e-01 -4.992482811212539673e-02
-9.393325075507164001e-03 8.711166679859161377e-03 -2.896698936820030212e-02 2.640877068042755127e-01 7.183580100536346436e-02 -8.451455831527709961e-02 -5.090169725008308887e-04 -1.588624715805053711e-02 -3.253216668963432312e-02 9.605710208415985107e-02 -7.896412909030914307e-02 -2.437195032835006714e-01 -1.945120543241500854e-01 1.336621642112731934e-01 -8.304473012685775757e-02 -5.164923667907714844e-01 2.531143650412559509e-02 2.728022038936614990e-01 -1.235046237707138062e-02 1.776988245546817780e-02 2.740138471126556396e-01 -1.336369514465332031e-01 -1.506215333938598633e-01 5.002311244606971741e-02 -2.779407203197479248e-01 -2.899760194122791290e-02 8.297127485275268555e-02 -5.938728526234626770e-02 8.503436297178268433e-02 -4.391509294509887695e-01 -1.415757536888122559e-01 -9.552491456270217896e-02
-7.227742671966552734e-02 5.084290727972984314e-02 -9.161011874675750732e-02 1.496815979480743408e-01 1.942612826824188232e-01 -2.235333472490310669e-01 -8.544738590717315674e-02 1.933218836784362793e-01 9.478884190320968628e-02 1.258065402507781982e-01 -3.056523948907852173e-02 -2.326354533433914185e-01 -7.558092474937438965e-02 3.618451999500393867e-03 -3.896048292517662048e-02 -4.267185628414154053e-01 5.924981087446212769e-02 1.522556096315383911e-01 -7.895259559154510498e-02 -2.872645296156406403e-02 1.662890762090682983e-01 -2.633169889450073242e-01 -1.935208588838577271e-01 1.533314138650894165e-01 -1.062865555286407471e-01 -2.386054545640945435e-01 3.350054845213890076e-02 -1.730516403913497925e-01 -1.032717376947402954e-01 -4.604617655277252197e-01 -2.115585952997207642e-01 -3.703345358371734619e-02
-1.922979056835174561e-01 -3.746864572167396545e-02 -2.188818156719207764e-01 1.144466474652290344e-01 -2.637577615678310394e-02 -6.621247529983520508e-02 -1.524710208177566528e-01 -2.413927949965000153e-02 9.847202897071838379e-02 -5.902676493860781193e-04 2.445431239902973175e-02 -3.837730288505554199e-01 4.814185202121734619e-03 -1.073620766401290894e-01 -3.225620388984680176e-01 -3.575249314308166504e-01 -1.537845432758331299e-01 3.605773448944091797e-01 3.251164034008979797e-02 2.379201054573059082e-01 -5.542142782360315323e-03 -2.680763602256774902e-01 -5.999932065606117249e-02 -2.220462448894977570e-02 3.134604543447494507e-02 -5.720379203557968140e-02 -1.657294332981109619e-01 -6.740976870059967041e-02 -6.078186631202697754e-02 -3.139619231224060059e-01 -1.799456477165222168e-01 1.116865053772926331e-01
2.689736895263195038e-02 -1.485468633472919464e-02 2.275569364428520203e-02 2.376283146440982819e-02 1.370307505130767822e-01 1.686519086360931396e-01 -1.012325435876846313e-01 -3.462713584303855896e-02 1.739708185195922852e-01 3.538808599114418030e-02 -1.203667223453521729e-01 1.043218746781349182e-01 -1.407335549592971802e-01 -7.029878906905651093e-03 -8.599230647087097168e-02 -4.892091155052185059e-01 -2.434159219264984131e-01 3.417527675628662109e-01 -1.103919446468353271e-01 -1.069767847657203674e-01 3.370431959629058838e-01 -2.499535381793975830e-01 -2.425352334976196289e-01 -3.721291199326515198e-02 -2.670028246939182281e-02 -5.312488228082656860e-02 2.035767287015914917e-01 -8.015936613082885742e-02 1.875742524862289429e-01 -2.481877207756042480e-01 -1.695383340120315552e-01 5.433238297700881958e-02
-4.688866138458251953e-01 -4.811633005738258362e-02 1.038435027003288269e-01 4.033296927809715271e-02 3.998764976859092712e-02 -3.229600936174392700e-02 6.842792034149169922e-02 1.678743660449981689e-01 -1.650812178850173950e-01 1.674734652042388916e-01 -1.198386102914810181e-01 1.478058844804763794e-01 1.644318252801895142e-01 -1.332962960004806519e-01 2.397252321243286133e-01 -3.690421581268310547e-01 -2.706975676119327545e-02 7.897225767374038696e-02 -4.615676775574684143e-02 3.408957421779632568e-01 3.403373807668685913e-02 -2.306192368268966675e-02 6.024239957332611084e-02 2.681791782379150391e-01 -1.080525517463684082e-01 -1.664169132709503174e-01 4.716859385371208191e-02 5.539570376276969910e-02 1.829627528786659241e-02 -2.895115911960601807e-01 -2.345221936702728271e-01 -1.165148764848709106e-01
3.851429000496864319e-02 -3.481395542621612549e-02 1.157291531562805176e-01 6.289127469062805176e-02 -1.249993965029716492e-01 8.712635934352874756e-02 3.649898990988731384e-02 7.855546474456787109e-02 1.182468011975288391e-01 1.280713677406311035e-01 -2.782279551029205322e-01 -8.197543025016784668e-02 -2.702072821557521820e-02 -8.053636550903320312e-02 1.966281794011592865e-02 -5.617653131484985352e-01 -1.378019750118255615e-01 1.176612600684165955e-01 8.711802959442138672e-02 1.126255616545677185e-01 1.362434625625610352e-01 -1.896778792142868042e-01 9.574667550623416901e-03 -4.795391857624053955e-02 -3.375143706798553467e-01 1.881436258554458618e-01 2.624485194683074951e-01 -1.354320943355560303e-01 1.654524803161621094e-01 -3.187361359596252441e-01 -1.231007799506187439e-01 1.443741768598556519e-01
-5.569526553153991699e-02 -3.458081558346748352e-02 2.567184902727603912e-02 1.036589294672012329e-01 -1.354928761720657349e-01 -1.372022926807403564e-01 7.970192283391952515e-02 2.434225529432296753e-01 -1.255722045898437500e-01 3.752515017986297607e-01 -5.517205968499183655e-02 -8.862091600894927979e-02 -7.650355249643325806e-02 -2.408952713012695312e-01 -2.790332026779651642e-02 -3.468655049800872803e-01 5.023264791816473007e-03 2.032163590192794800e-01 2.238139361143112183e-01 3.955713212490081787e-01 8.640186861157417297e-03 5.441001430153846741e-02 -2.205466181039810181e-01 -5.679332837462425232e-02 -2.758453190326690674e-01 -2.393424957990646362e-01 4.379495605826377869e-02 1.095610633492469788e-01 8.926884084939956665e-02 1.197585314512252808e-01 -2.024936676025390625e-01 -1.250849664211273193e-01
-1.517251878976821899e-01 -1.289048045873641968e-01 -1.445290353149175644e-02 1.420807987451553345e-01 1.101895272731781006e-01 -1.191468536853790283e-01 9.536056965589523315e-02 2.696253955364227295e-01 -1.676155030727386475e-01 1.150582581758499146e-01 1.725099384784698486e-01 -3.698784112930297852e-02 -6.907595694065093994e-02 -1.306247059255838394e-02 1.313085108995437622e-01 -3.211514353752136230e-01 7.130035758018493652e-02 3.265059292316436768e-01 -1.142341792583465576e-01 3.126240670680999756e-01 1.486888676881790161e-01 -2.186463326215744019e-01 -9.295225143432617188e-03 1.905900798738002777e-02 -1.470539867877960205e-01 -7.222189009189605713e-02 -2.375016510486602783e-01 -1.237145662307739258e-01 -3.439357271417975426e-03 -4.547958076000213623e-01 -1.683912724256515503e-01 8.635601401329040527e-02
-8.261217176914215088e-02 5.014976859092712402e-02 1.691501140594482422e-01 1.893262863159179688e-01 -1.432546228170394897e-01 5.273603834211826324e-03 2.108373045921325684e-01 3.569708392024040222e-02 3.139775991439819336e-02 1.341867893934249878e-01 -1.682801693677902222e-01 6.095794588327407837e-02 1.947327107191085815e-01 -8.826030045747756958e-02 4.045912027359008789e-01 -2.243688702583312988e-01 -1.573395878076553345e-01 1.877411454916000366e-01 9.331732243299484253e-02 2.330061644315719604e-01 8.700855076313018799e-02 -4.548631981015205383e-02 1.086254864931106567e-01 -6.087609101086854935e-03 -2.619641125202178955e-01 -1.692895591259002686e-01 9.812146425247192383e-02 -2.095185220241546631e-01 1.889966875314712524e-01 -3.590880632400512695e-01 -3.700544685125350952e-02 2.963675856590270996e-01
8.272842317819595337e-02 1.027868241071701050e-01 -4.921153560280799866e-02 7.799403369426727295e-02 2.454328238964080811e-01 1.853846460580825806e-01 -4.569699615240097046e-02 1.467917114496231079e-01 -1.139128282666206360e-01 3.938843309879302979e-01 8.076715469360351562e-02 -1.084962040185928345e-01 3.578285500407218933e-02 -2.168640494346618652e-01 2.015139609575271606e-01 -3.375207781791687012e-01 -1.710227429866790771e-01 1.911070793867111206e-01 8.797132968902587891e-02 3.279931545257568359e-01 1.823887974023818970e-01 -1.708526462316513062e-01 -1.277164220809936523e-01 9.284749627113342285e-02 -1.365702897310256958e-01 1.010948270559310913e-01 1.581640355288982391e-02 -1.108532119542360306e-02 -2.739292085170745850e-01 -9.909190237522125244e-02 -2.819700837135314941e-01 -6.712026149034500122e-02
-1.822930574417114258e-01 -2.341523617506027222e-01 1.593814194202423096e-01 2.055468708276748657e-01 -1.288139671087265015e-01 6.333622336387634277e-02 -8.771522343158721924e-02 3.241326287388801575e-02 1.478580832481384277e-01 1.178647279739379883e-01 -2.814314328134059906e-02 -4.549983143806457520e-02 1.555424183607101440e-01 -3.002709150314331055e-01 1.559334546327590942e-01 1.688640937209129333e-02 -4.272101074457168579e-02 4.782126247882843018e-01 1.400115489959716797e-01 3.732402622699737549e-01 -1.097821518778800964e-01 3.921970725059509277e-02 -1.309702247381210327e-01 -1.546849757432937622e-01 -1.841658167541027069e-02 -3.110819756984710693e-01 8.820476382970809937e-02 -6.702670454978942871e-02 8.889970928430557251e-02 -1.998124457895755768e-02 -2.297433316707611084e-01 -1.510135233402252197e-01
8.561777323484420776e-02 -1.710202731192111969e-02 -4.354999982751905918e-04 1.906105726957321167e-01 -2.530821561813354492e-01 -7.152308523654937744e-02 -2.680677175521850586e-01 1.412693858146667480e-01 2.285450398921966553e-01 3.172966539859771729e-01 -6.243991479277610779e-02 -1.208595782518386841e-01 1.202679350972175598e-01 -1.731667518615722656e-01 -6.161274760961532593e-02 1.522233188152313232e-01 -1.779502183198928833e-01 -1.740190386772155762e-01 -2.878967672586441040e-02 3.438554704189300537e-01 2.032729983329772949e-01 -9.207788109779357910e-02 -2.550877034664154053e-01 1.424559056758880615e-01 -4.283288866281509399e-02 -1.717979162931442261e-01 1.041872948408126831e-01 4.576526582241058350e-02 3.085810542106628418e-01 -1.984884589910507202e-01 -2.387087941169738770e-01 -1.224509347230195999e-02
-9.715936332941055298e-02 -5.370758008211851120e-03 -9.631951339542865753e-03 5.107901692390441895e-01 8.085303008556365967e-02 5.628782510757446289e-02 7.315272837877273560e-02 7.216072082519531250e-02 -1.126509830355644226e-01 7.220968604087829590e-02 -1.020282283425331116e-01 -1.826021671295166016e-01 -8.182351291179656982e-02 -8.943954482674598694e-03 -1.493218839168548584e-01 -2.819026708602905273e-01 -6.957639008760452271e-02 2.382044047117233276e-01 -1.923813074827194214e-01 1.541938632726669312e-01 2.044200152158737183e-01 -1.596099734306335449e-01 -5.070106685161590576e-02 1.040175091475248337e-02 4.713981971144676208e-02 -1.177576780319213867e-01 2.757999463938176632e-04 -1.837968230247497559e-01 -1.194950863718986511e-01 -3.540963232517242432e-01 -3.807655572891235352e-01 -1.106455698609352112e-01
-1.160840271040797234e-03 9.731073677539825439e-02 3.046409226953983307e-02 1.336750090122222900e-01 -5.186472088098526001e-02 -1.313169151544570923e-01 1.281674057245254517e-01 2.702033817768096924e-01 1.521669775247573853e-01 2.674439549446105957e-01 1.660690754652023315e-01 -2.049979120492935181e-01 1.604957431554794312e-01 -1.389814913272857666e-01 -4.294068738818168640e-02 -1.532438099384307861e-01 6.280563771724700928e-02 2.008554935455322266e-01 1.471370756626129150e-01 3.674274086952209473e-01 -4.540217667818069458e-02 -6.371027231216430664e-02 -9.908103197813034058e-02 -1.681307703256607056e-01 -1.795593798160552979e-01 -2.534223198890686035e-01 -7.069586217403411865e-02 2.712253294885158539e-02 1.024271547794342041e-01 -4.102381318807601929e-02 -4.872956275939941406e-01 -1.752156019210815430e-01
-1.591144129633903503e-02 4.289804771542549133e-02 1.195949837565422058e-01 1.059617549180984497e-01 -8.804311603307723999e-02 5.854804813861846924e-02 1.596978604793548584e-01 3.698324561119079590e-01 1.558377742767333984e-01 2.661504149436950684e-01 5.564486607909202576e-02 -1.770723462104797363e-01 1.429890096187591553e-01 -2.179768979549407959e-01 -1.185434758663177490e-01 -2.572002112865447998e-01 1.806526184082031250e-01 2.991973161697387695e-01 1.317762583494186401e-01 3.160054087638854980e-01 -1.336569190025329590e-01 2.160794846713542938e-02 -4.843097180128097534e-02 3.248085826635360718e-02 -1.890635192394256592e-01 -1.600598990917205811e-01 -2.376085147261619568e-02 9.626281261444091797e-02 3.777437284588813782e-02 -6.261855363845825195e-03 -4.318181872367858887e-01 -3.068102151155471802e-02
1.283279210329055786e-01 -4.171035811305046082e-02 -1.004414483904838562e-01 3.013809323310852051e-01 6.420164555311203003e-02 -2.438382804393768311e-02 -1.174588724970817566e-01 1.119133681058883667e-01 -1.110477149486541748e-01 1.449669450521469116e-01 -1.243519708514213562e-01 -1.588522195816040039e-01 -5.670720711350440979e-02 -2.809337973594665527e-01 -1.065955832600593567e-01 -2.957237660884857178e-01 1.660335958003997803e-01 3.254763185977935791e-01 3.313195705413818359e-02 7.562042772769927979e-02 1.967703551054000854e-01 -4.758131876587867737e-02 -5.698334425687789917e-02 -2.930770441889762878e-02 5.402212962508201599e-02 -9.708362817764282227e-02 9.140328317880630493e-02 -1.655621379613876343e-01 -2.499898821115493774e-01 -4.262088537216186523e-01 -3.331836163997650146e-01 7.848860323429107666e-02
4.675649572163820267e-03 1.400628089904785156e-01 -1.863259375095367432e-01 1.153723597526550293e-01 9.072609245777130127e-02 -8.049530535936355591e-02 -4.417067021131515503e-02 2.001457810401916504e-01 -2.384432554244995117e-01 7.692985981702804565e-02 2.387627400457859039e-02 -3.271070867776870728e-02 -7.696894556283950806e-02 -2.289324626326560974e-02 -3.314140811562538147e-02 -5.163660645484924316e-01 1.082151830196380615e-01 5.270431190729141235e-02 -9.445191174745559692e-02 2.660713195800781250e-01 8.609355241060256958e-02 -1.202995032072067261e-01 1.492086499929428101e-01 1.577119827270507812e-01 -5.405834689736366272e-02 -2.967433333396911621e-01 -1.291498392820358276e-01 -1.847674101591110229e-01 -4.458742961287498474e-02 -2.483377605676651001e-01 -3.578657209873199463e-01 -2.006727606058120728e-01
5.446715280413627625e-02 -1.675715148448944092e-01 -1.216971781104803085e-02 3.326570987701416016e-02 -4.739626776427030563e-03 4.740168526768684387e-02 -1.727724522352218628e-01 2.746956348419189453e-01 8.911372721195220947e-02 2.651971578598022461e-01 -1.298627704381942749e-01 -2.162410505115985870e-02 -8.245508372783660889e-02 1.400563120841979980e-01 9.260673075914382935e-02 -4.546191096305847168e-01 -3.189688920974731445e-01 9.247937053442001343e-02 2.432229518890380859e-01 -4.788842052221298218e-02 2.300057858228683472e-01 -5.115486308932304382e-02 -2.070562690496444702e-01 2.044001668691635132e-01 1.903006136417388916e-01 -8.144731819629669189e-02 4.504186287522315979e-02 -4.646882042288780212e-02 1.105875447392463684e-01 -2.689274549484252930e-01 -2.560047507286071777e-01 -1.175064444541931152e-01
-4.105007275938987732e-02 -4.285338334739208221e-03 -2.897600829601287842e-02 1.203690618276596069e-01 -1.143386587500572205e-01 -4.050742369145154953e-03 8.739414811134338379e-02 3.224165737628936768e-01 9.295122325420379639e-02 1.708168834447860718e-01 1.230076625943183899e-01 -2.202682346105575562e-01 7.350765168666839600e-02 -3.583287596702575684e-01 -9.565208107233047485e-02 -2.854808568954467773e-01 1.376237720251083374e-01 2.810878455638885498e-01 1.622183769941329956e-01 3.287539482116699219e-01 -1.223839819431304932e-01 2.926319837570190430e-02 -7.516130805015563965e-02 -4.398233816027641296e-02 -3.522313237190246582e-01 -2.527786493301391602e-01 -7.837231270968914032e-03 1.479850709438323975e-01 2.435774169862270355e-02 -4.756157845258712769e-02 -2.510932087898254395e-01 -2.790761925280094147e-02
5.654340609908103943e-02 -1.266291644424200058e-02 -4.300881549715995789e-02 -2.855337411165237427e-02 -1.377491396851837635e-03 3.918499685823917389e-03 -2.282051369547843933e-03 7.667560875415802002e-02 5.012497305870056152e-02 1.243343502283096313e-01 5.193397868424654007e-03 3.808879479765892029e-02 2.308296710252761841e-01 -2.139134854078292847e-01 3.245096802711486816e-01 -3.587098121643066406e-01 -8.138997107744216919e-02 -3.358737565577030182e-03 1.418600976467132568e-01 -2.282387614250183105e-01 1.942313247127458453e-05 -1.966611593961715698e-01 -1.032920926809310913e-01 1.301402598619461060e-01 -1.586979478597640991e-01 -1.766712963581085205e-01 -1.105416491627693176e-01 1.855514347553253174e-01 1.910350322723388672e-01 -4.991316795349121094e-01 -3.182087540626525879e-01 -2.327097579836845398e-02
-9.998146444559097290e-02 -1.444591730833053589e-01 -1.420486718416213989e-01 3.632683455944061279e-01 9.796419739723205566e-02 -8.952079713344573975e-02 -1.826908290386199951e-01 5.021205171942710876e-02 -4.614198207855224609e-02 8.145838230848312378e-02 -1.872884482145309448e-02 -7.016437500715255737e-02 -2.836163341999053955e-01 4.234486073255538940e-02 -5.313034355640411377e-02 -3.302573859691619873e-01 -8.511967957019805908e-02 4.215618073940277100e-01 -1.010658070445060730e-01 5.918067321181297302e-02 6.502745300531387329e-02 -5.700464919209480286e-02 -2.218917012214660645e-01 7.980841398239135742e-02 -2.070947736501693726e-01 -1.859867423772811890e-01 -5.577991530299186707e-02 -5.488724261522293091e-02 -4.399178177118301392e-02 -4.179680943489074707e-01 -1.402785181999206543e-01 -1.168296188116073608e-01
-1.065337955951690674e-01 -1.473580114543437958e-02 9.495342522859573364e-02 2.362480759620666504e-01 8.334233425557613373e-03 -7.819528132677078247e-02 1.405072510242462158e-01 3.842512667179107666e-01 8.771205693483352661e-02 1.939682215452194214e-01 -6.704109255224466324e-04 -1.616392433643341064e-01 1.657194942235946655e-01 -2.681404352188110352e-01 -1.421245485544204712e-01 -3.503853976726531982e-01 1.507617980241775513e-01 2.992019057273864746e-01 1.316035091876983643e-01 3.185218870639801025e-01 -7.325792312622070312e-02 -3.785646334290504456e-02 1.744137518107891083e-02 -4.985021054744720459e-02 -2.314407080411911011e-01 -1.502345204353332520e-01 -1.224493682384490967e-01 6.947579234838485718e-02 2.769575268030166626e-02 3.857911378145217896e-02 -3.089454174041748047e-01 -4.447548463940620422e-02
-1.439246684312820435e-01 -1.435013487935066223e-03 -3.869570493698120117e-01 -1.160100474953651428e-01 -1.558651868253946304e-02 7.827841490507125854e-02 -1.718485355377197266e-01 6.108243390917778015e-02 1.806499212980270386e-01 -6.616901606321334839e-02 -3.183495998382568359e-01 1.202920004725456238e-01 2.444608956575393677e-01 -1.889612153172492981e-02 1.236978545784950256e-01 -2.145217508077621460e-01 -5.015829950571060181e-02 1.542772650718688965e-01 1.048128008842468262e-01 6.393028050661087036e-02 1.514786928892135620e-01 -1.560277491807937622e-01 -8.426410704851150513e-02 -1.611242145299911499e-01 1.022156625986099243e-01 -1.388539969921112061e-01 -9.370856732130050659e-02 1.113637257367372513e-02 1.221091151237487793e-01 -1.745053827762603760e-01 -5.408118367195129395e-01 6.302292644977569580e-02
5.103157460689544678e-02 3.703831136226654053e-02 7.238221168518066406e-02 2.020967006683349609e-01 4.090167582035064697e-02 -6.283393502235412598e-02 6.478824466466903687e-02 3.083640038967132568e-01 1.504552662372589111e-01 1.795018464326858521e-01 -9.588827937841415405e-02 -9.073155373334884644e-02 7.964127510786056519e-02 -3.813172280788421631e-01 5.506958346813917160e-03 -2.036145925521850586e-01 5.154794082045555115e-02 2.298002690076828003e-01 1.907329112291336060e-01 5.153341889381408691e-01 8.426894992589950562e-02 1.340299961157143116e-03 -2.389318048954010010e-01 -8.211421966552734375e-02 -1.517762690782546997e-01 -2.571112215518951416e-01 -2.984195249155163765e-03 1.378118060529232025e-02 1.700011491775512695e-01 1.063012331724166870e-01 -1.235401332378387451e-01 -7.977453619241714478e-02
-8.319218456745147705e-02 -1.225908622145652771e-01 4.326571244746446609e-03 2.975569367408752441e-01 -7.758498191833496094e-02 1.784100085496902466e-01 -3.989850357174873352e-02 -9.445667266845703125e-02 1.660873740911483765e-01 2.083930820226669312e-01 -3.142751157283782959e-01 2.041622996330261230e-03 9.505252540111541748e-02 -2.436103224754333496e-01 3.220141530036926270e-01 -1.712407916784286499e-01 1.873353570699691772e-01 -2.423288300633430481e-02 6.348802149295806885e-02 3.476945683360099792e-02 1.469727456569671631e-01 -1.529448777437210083e-01 -3.339639306068420410e-01 -1.208484917879104614e-01 -3.324329257011413574e-01 -1.032006964087486267e-01 9.779421240091323853e-02 5.461038555949926376e-03 2.299904078245162964e-01 -1.991008371114730835e-01 9.111577272415161133e-02 1.621717065572738647e-01
4.197807051241397858e-03 7.602465152740478516e-02 -2.278160750865936279e-01 3.431429266929626465e-01 4.046724736690521240e-02 -7.979358732700347900e-02 -8.373639732599258423e-02 1.746590882539749146e-01 1.560022085905075073e-01 2.561331987380981445e-01 -2.276253849267959595e-01 -1.118557620793581009e-02 -1.960093080997467041e-01 -1.386683620512485504e-02 6.156718730926513672e-02 -3.875583410263061523e-01 -1.694456785917282104e-01 2.455499917268753052e-01 -1.763945370912551880e-01 -2.689229510724544525e-02 2.630550265312194824e-01 -1.513387709856033325e-01 -1.338270306587219238e-01 -1.564116925001144409e-01 -1.319600343704223633e-01 -3.863102942705154419e-02 -3.590678796172142029e-02 -1.231777593493461609e-01 -8.864375762641429901e-03 -3.599715828895568848e-01 -1.480706483125686646e-01 -4.773528128862380981e-02
-1.906280368566513062e-01 5.453395470976829529e-02 -1.902559399604797363e-01 3.330607116222381592e-01 -4.262847825884819031e-02 -1.323222666978836060e-01 2.941487357020378113e-02 -3.000001655891537666e-03 5.632734298706054688e-02 3.139767646789550781e-01 7.133339345455169678e-02 -2.498868256807327271e-01 -6.111753731966018677e-02 3.880397230386734009e-02 -2.157542854547500610e-02 -3.344766199588775635e-01 3.078260691836476326e-03 3.605357408523559570e-01 1.230542641133069992e-02 -5.566008388996124268e-02 2.291439920663833618e-01 -1.348703354597091675e-01 -2.675370872020721436e-01 5.522692576050758362e-02 -1.515049785375595093e-01 -6.092436984181404114e-02 -1.668148115277290344e-02 5.590286105871200562e-02 -2.195009291172027588e-01 -3.861868679523468018e-01 4.420752171427011490e-03 2.268913947045803070e-02
1.000443398952484131e-01 8.315596729516983032e-02 -1.640794575214385986e-01 4.236241430044174194e-02 1.675811111927032471e-01 1.433002054691314697e-01 -6.941423565149307251e-02 -1.460283845663070679e-01 -1.797493174672126770e-02 -1.395940687507390976e-02 -9.967524558305740356e-02 -7.332725077867507935e-02 -8.257065713405609131e-02 3.736016526818275452e-02 1.402609199285507202e-01 -2.045976370573043823e-01 -2.522551268339157104e-02 3.794916868209838867e-01 2.074494659900665283e-01 -2.306681126356124878e-02 3.034600019454956055e-01 -7.139956206083297729e-02 -3.593709170818328857e-01 1.156613901257514954e-01 -5.335025861859321594e-02 -1.362982485443353653e-02 3.019169569015502930e-01 -1.017343252897262573e-01 2.924841940402984619e-01 -2.083785682916641235e-01 -3.441095650196075439e-01 1.190685853362083435e-01
9.029489010572433472e-03 8.309788256883621216e-02 2.281385064125061035e-01 2.500315308570861816e-01 -1.312748789787292480e-01 -5.366831645369529724e-02 1.204278618097305298e-01 3.116575181484222412e-01 1.377851963043212891e-01 1.769963800907135010e-01 -8.293191343545913696e-02 -1.535744369029998779e-01 2.076963335275650024e-01 -3.172371089458465576e-01 -1.108580306172370911e-01 -2.462526410818099976e-01 6.884945183992385864e-02 1.928427368402481079e-01 1.621272563934326172e-01 2.160927355289459229e-01 -7.852648198604583740e-02 -7.144631445407867432e-02 -1.078531742095947266e-01 3.272512927651405334e-02 -2.917751371860504150e-01 -1.406909376382827759e-01 6.243885494768619537e-03 2.160207740962505341e-02 3.655805438756942749e-02 1.018586680293083191e-01 -4.333118498325347900e-01 -7.371658831834793091e-02
-1.389662921428680420e-01 3.211133778095245361e-01 1.116207242012023926e-01 8.994591981172561646e-02 4.655737802386283875e-02 1.528516262769699097e-01 3.552411124110221863e-02 -2.306658588349819183e-02 1.948637664318084717e-01 2.303818017244338989e-01 1.123434379696846008e-01 -1.875514397397637367e-03 3.666672110557556152e-01 -8.052305132150650024e-02 -8.043494820594787598e-02 -3.070114552974700928e-01 -1.377010047435760498e-01 1.803250014781951904e-01 -1.974629051983356476e-02 -1.523285079747438431e-02 1.622893959283828735e-01 -1.815827190876007080e-01 -1.029655188322067261e-01 -2.041310220956802368e-01 -3.638038635253906250e-01 7.103892415761947632e-02 -8.095932751893997192e-02 -3.424474596977233887e-01 5.587009340524673462e-02 -1.323918849229812622e-01 6.923434790223836899e-03 1.969000399112701416e-01
-1.162225082516670227e-01 -1.408369839191436768e-01 3.464827686548233032e-02 5.342143401503562927e-02 -1.706132441759109497e-01 -5.690935626626014709e-02 1.145554184913635254e-01 3.373424708843231201e-01 -1.478548496961593628e-01 7.074899971485137939e-02 -1.715608499944210052e-02 -2.175290882587432861e-01 1.834282726049423218e-01 -1.841703951358795166e-01 7.977306097745895386e-02 -1.963944137096405029e-01 2.774286270141601562e-02 1.489969193935394287e-01 1.222446635365486145e-01 3.633332848548889160e-01 2.855405509471893311e-01 -1.049587726593017578e-01 -2.351925075054168701e-01 -1.401466131210327148e-01 -4.024107456207275391e-01 -1.106928735971450806e-01 1.800294034183025360e-02 5.429070815443992615e-02 4.625112563371658325e-02 -8.018177002668380737e-02 -1.852221190929412842e-01 -2.420503795146942139e-01
-7.568529248237609863e-02 -4.733465239405632019e-02 -3.743908554315567017e-02 2.668708860874176025e-01 1.981998085975646973e-01 -5.814161524176597595e-02 -9.646995365619659424e-02 4.413358494639396667e-02 2.813701890408992767e-02 1.062561422586441040e-01 -1.990011334419250488e-01 -4.367780312895774841e-02 -6.818386912345886230e-02 -1.357086896896362305e-01 -3.264573588967323303e-02 -5.369011759757995605e-01 -1.195976957678794861e-01 1.574779450893402100e-01 -3.772074356675148010e-03 2.665009498596191406e-01 -6.680191028863191605e-03 8.660792559385299683e-02 -1.943382062017917633e-02 6.762880086898803711e-02 -2.395484745502471924e-01 1.436205059289932251e-01 1.206006631255149841e-01 -1.392808854579925537e-01 1.813650727272033691e-01 -3.937362730503082275e-01 -2.385625988245010376e-01 1.417088359594345093e-01
5.775300413370132446e-02 -9.921088069677352905e-02 2.500056661665439606e-02 2.154016196727752686e-01 -1.416691988706588745e-01 -5.725959688425064087e-02 1.047156676650047302e-01 2.897059023380279541e-01 1.838514357805252075e-01 1.862433999776840210e-01 5.800386890769004822e-03 -9.925158321857452393e-02 2.366038709878921509e-01 -2.833765745162963867e-01 -3.387470543384552002e-02 -2.279382050037384033e-01 1.023912504315376282e-01 2.289966791868209839e-01 2.214865386486053467e-01 3.095968961715698242e-01 -1.449664384126663208e-01 -3.034384362399578094e-02 -1.813384294509887695e-01 4.344132542610168457e-02 -1.823311448097229004e-01 -1.822157949209213257e-01 -9.121161699295043945e-02 2.043416053056716919e-01 -9.348782896995544434e-02 -1.487654168158769608e-02 -4.044848382472991943e-01 -1.294367015361785889e-02
2.235334515571594238e-01 -1.620269939303398132e-02 -2.365504503250122070e-01 2.331313341856002808e-01 -1.537234336137771606e-01 -6.575235165655612946e-03 1.800164207816123962e-02 6.276874989271163940e-02 8.549570292234420776e-02 2.732897698879241943e-01 -1.414523422718048096e-01 2.963860146701335907e-02 2.322680205106735229e-01 -2.006565332412719727e-01 2.826569676399230957e-01 -9.138210862874984741e-02 -1.324793994426727295e-01 2.395920604467391968e-01 1.657207161188125610e-01 1.120358407497406006e-01 6.810171157121658325e-02 -1.332348883152008057e-01 -3.270209133625030518e-01 -2.225380688905715942e-01 -1.558932065963745117e-01 -2.574900984764099121e-01 -1.667554676532745361e-01 -1.734906584024429321e-01 2.685060799121856689e-01 -9.952838718891143799e-02 -4.295801371335983276e-02 1.387507538311183453e-03
-1.633204072713851929e-01 4.729836061596870422e-02 1.229501143097877502e-01 2.558848857879638672e-01 -9.907405823469161987e-02 -1.231280267238616943e-01 7.943135499954223633e-02 1.310097277164459229e-01 4.623975977301597595e-02 2.126462906599044800e-01 2.339383028447628021e-02 -2.728639841079711914e-01 -6.166107580065727234e-02 -3.044871091842651367e-01 -4.257125034928321838e-02 -9.266237914562225342e-02 1.044641807675361633e-01 9.056511335074901581e-03 1.199981123208999634e-01 5.635576248168945312e-01 -4.296370223164558411e-02 -1.563897728919982910e-01 -1.561727374792098999e-01 7.716214656829833984e-02 -1.673191189765930176e-01 -2.576016485691070557e-01 3.439755737781524658e-02 6.830701231956481934e-02 3.620793111622333527e-03 5.890564993023872375e-02 -3.305551111698150635e-01 -1.351469568908214569e-02
-3.436204046010971069e-02 -5.602480471134185791e-02 -1.278206110000610352e-01 -6.820173561573028564e-02 -1.480159759521484375e-01 3.369258940219879150e-01 5.614399537444114685e-02 5.805211141705513000e-02 1.693059355020523071e-01 -3.940317407250404358e-02 -1.002451404929161072e-01 -7.414117455482482910e-02 -7.017301023006439209e-02 2.721754312515258789e-01 3.681595325469970703e-01 -2.584686577320098877e-01 -1.028472930192947388e-01 3.877406716346740723e-01 -1.218949109315872192e-01 8.687805384397506714e-02 2.043382823467254639e-01 -1.992394477128982544e-01 -2.666032016277313232e-01 6.455704569816589355e-02 2.508549019694328308e-03 -1.352375000715255737e-01 4.747165367007255554e-02 -9.956477582454681396e-02 1.700216382741928101e-01 -2.092211097478866577e-01 -2.498669028282165527e-01 5.292658694088459015e-03
-1.300775855779647827e-01 8.566965162754058838e-02 -4.100799560546875000e-01 1.427860558032989502e-01 1.554824113845825195e-01 4.192139208316802979e-02 -1.468095779418945312e-01 1.952200382947921753e-01 1.377411633729934692e-01 2.335217595100402832e-01 -9.000966697931289673e-02 -1.280503720045089722e-01 -9.357392042875289917e-02 1.260491907596588135e-01 -1.124425530433654785e-01 -3.519490659236907959e-01 9.668991714715957642e-02 1.810267865657806396e-01 1.479457505047321320e-02 7.604142278432846069e-02 2.948704063892364502e-01 -1.721495091915130615e-01 -1.994939148426055908e-02 6.788173317909240723e-02 -2.434123307466506958e-01 6.455033086240291595e-03 9.363637864589691162e-02 -8.148153871297836304e-02 1.103913187980651855e-01 -3.293620049953460693e-01 -2.290893793106079102e-01 -1.577177792787551880e-01
-1.166395917534828186e-01 -4.267752543091773987e-02 -3.367956876754760742e-01 7.255759090185165405e-02 7.978655397891998291e-02 3.925798088312149048e-02 -5.121845006942749023e-02 1.000571530312299728e-02 7.984235882759094238e-02 2.185224443674087524e-01 -5.946616083383560181e-02 -3.402668237686157227e-01 4.894440248608589172e-02 -7.153713703155517578e-02 -1.575007438659667969e-01 -4.181140065193176270e-01 -1.363130956888198853e-01 4.901927411556243896e-01 4.195305332541465759e-02 2.126653939485549927e-01 1.454993784427642822e-01 -2.091545164585113525e-01 -1.764429509639739990e-01 -1.220946237444877625e-01 -2.378744818270206451e-02 2.982882596552371979e-02 9.907711297273635864e-02 -1.241407170891761780e-01 4.946737363934516907e-02 -1.467791497707366943e-01 -6.668779999017715454e-02 5.225963890552520752e-02
3.896445035934448242e-02 -9.429522603750228882e-02 2.869694121181964874e-02 2.565948665142059326e-01 -1.786248013377189636e-02 9.674847126007080078e-02 -3.889772575348615646e-03 3.417207598686218262e-01 1.093160212039947510e-01 -2.402771450579166412e-02 -1.552515625953674316e-01 -2.221685647964477539e-01 -1.472224108874797821e-02 -1.430549472570419312e-01 1.833678930997848511e-01 -2.160319983959197998e-01 -1.247985586524009705e-01 1.705941706895828247e-01 3.879408240318298340e-01 -1.277073919773101807e-01 -1.307341456413269043e-01 -1.972218900918960571e-01 1.747477650642395020e-01 -8.078920841217041016e-02 -8.587672561407089233e-02 -1.880433112382888794e-01 9.912189841270446777e-02 -6.919673830270767212e-02 1.134093925356864929e-01 -4.238338768482208252e-01 -2.335948646068572998e-01 2.336870320141315460e-02
-5.525711458176374435e-03 -1.043726652860641479e-01 -1.807686686515808105e-01 2.570621967315673828e-01 -1.091866865754127502e-01 2.816736102104187012e-01 4.968181997537612915e-02 3.535753488540649414e-02 -6.713866256177425385e-03 2.650892138481140137e-01 -2.249022722244262695e-01 1.870713010430335999e-02 2.300020903348922729e-01 -3.402181565761566162e-01 2.134332656860351562e-01 -1.353815943002700806e-01 5.583466216921806335e-02 4.080181121826171875e-01 8.979201316833496094e-02 9.551960229873657227e-02 -3.418131172657012939e-02 3.904711827635765076e-02 -2.613302469253540039e-01 -1.431350409984588623e-01 -1.081133633852005005e-01 -2.005717456340789795e-01 -1.739201843738555908e-01 -4.124242812395095825e-02 2.519535422325134277e-01 -1.043195277452468872e-01 8.097453042864799500e-03 -7.074727863073348999e-02
-4.254762530326843262e-01 7.295987755060195923e-02 1.474574059247970581e-01 -6.309880316257476807e-02 2.495122700929641724e-02 8.942250907421112061e-02 -2.756016515195369720e-02 1.627435833215713501e-01 1.270016580820083618e-01 -4.993200674653053284e-02 -1.453087180852890015e-01 1.886459738016128540e-01 7.891162298619747162e-03 -1.400590389966964722e-01 1.104137822985649109e-01 -1.718196272850036621e-01 8.880423009395599365e-02 2.784971594810485840e-01 3.753605857491493225e-02 1.590733230113983154e-01 1.434758752584457397e-01 -2.040392756462097168e-01 -2.708602547645568848e-01 -1.769507229328155518e-01 -1.859012097120285034e-01 -1.298337280750274658e-01 5.336441472172737122e-02 -2.549765706062316895e-01 6.717783212661743164e-02 -4.133510887622833252e-01 1.640552878379821777e-01 1.213413253426551819e-01
-1.181370243430137634e-01 -1.903893351554870605e-01 1.815133094787597656e-01 1.791582629084587097e-02 -3.769751265645027161e-02 7.284386456012725830e-02 2.380645647644996643e-02 2.899942994117736816e-01 -8.212370797991752625e-03 2.587411701679229736e-01 -9.964686632156372070e-02 8.324868232011795044e-02 -4.196884855628013611e-02 -1.657606661319732666e-01 1.685601472854614258e-01 -4.056039750576019287e-01 -1.998495459556579590e-01 2.771947681903839111e-01 1.847773343324661255e-01 -3.723900020122528076e-02 -2.755465358495712280e-02 8.078893274068832397e-02 -1.218826919794082642e-01 1.236693337559700012e-01 3.630238398909568787e-02 -4.013681709766387939e-01 -6.162242963910102844e-02 -1.225334778428077698e-01 1.740550994873046875e-01 -3.009969592094421387e-01 1.551732271909713745e-01 5.618143454194068909e-02
-2.302312403917312622e-01 1.528916656970977783e-01 1.194258630275726318e-01 1.515080779790878296e-01 -2.066716700792312622e-01 -9.941974282264709473e-02 4.207982495427131653e-02 2.703083455562591553e-01 -5.205790325999259949e-02 4.844147711992263794e-02 7.132151722908020020e-02 -2.014532685279846191e-02 2.591688418760895729e-03 -1.808985918760299683e-01 7.831385731697082520e-02 -3.630624413490295410e-01 7.796820998191833496e-02 1.550038307905197144e-01 -7.069067563861608505e-03 3.541698455810546875e-01 4.278311505913734436e-02 -2.759721362963318825e-03 -2.801865041255950928e-01 -2.795315086841583252e-01 -3.383342027664184570e-01 -1.724944859743118286e-01 1.674146354198455811e-01 1.272038817405700684e-01 2.078655175864696503e-03 -2.890800125896930695e-02 -2.659073770046234131e-01 -6.071564927697181702e-02
-1.216253712773323059e-01 -5.043812096118927002e-02 -1.838684231042861938e-01 1.936203688383102417e-01 -8.931674994528293610e-03 -1.926443427801132202e-01 3.446415811777114868e-02 1.855481714010238647e-01 -5.668739601969718933e-02 2.083391398191452026e-01 -1.492521464824676514e-01 3.365999460220336914e-02 -1.986860632896423340e-01 1.398606300354003906e-01 -1.734486073255538940e-01 -3.787618875503540039e-01 2.364914864301681519e-01 3.206239938735961914e-01 -5.675507336854934692e-02 4.170019179582595825e-02 1.645810008049011230e-01 -1.045454815030097961e-01 3.334094211459159851e-02 -1.907279220176860690e-04 -1.296145915985107422e-01 -2.148504704236984253e-01 -2.291684271767735481e-03 -1.238918527960777283e-01 -5.562289804220199585e-02 -4.135495424270629883e-01 -2.737098634243011475e-01 -7.605016231536865234e-02
-1.121596693992614746e-01 2.048091590404510498e-01 -1.774829030036926270e-01 3.583629429340362549e-01 2.339764498174190521e-02 -1.327693760395050049e-01 -4.245938360691070557e-01 1.888347715139389038e-01 9.664031118154525757e-02 3.882816433906555176e-02 -9.334416687488555908e-02 8.263258635997772217e-02 7.750202715396881104e-02 -2.147817611694335938e-01 6.114973500370979309e-02 -3.946171328425407410e-02 -8.152535185217857361e-03 1.157280206680297852e-01 -9.896638244390487671e-02 2.957714200019836426e-01 8.552628010511398315e-02 2.133128233253955841e-02 8.117216080427169800e-02 3.435873985290527344e-02 1.174125596880912781e-01 -3.163318634033203125e-01 -2.168737119063735008e-03 1.256368011236190796e-01 2.909547388553619385e-01 -2.115054875612258911e-01 -2.863089442253112793e-01 1.834423653781414032e-02
-1.035714894533157349e-01 4.145263507962226868e-02 2.063386142253875732e-01 1.275706440210342407e-01 -9.671302139759063721e-02 -9.542869776487350464e-02 9.939337521791458130e-02 1.681700348854064941e-01 2.032262682914733887e-01 1.481263339519500732e-01 -4.532929882407188416e-02 -1.251578330993652344e-01 1.589646935462951660e-01 -3.408978283405303955e-01 3.827646747231483459e-02 -2.377452552318572998e-01 4.691352695226669312e-02 3.278456032276153564e-01 1.008692011237144470e-01 3.492908775806427002e-01 -2.244441062211990356e-01 9.895117953419685364e-03 -1.238559857010841370e-01 -2.155569382011890411e-02 -3.596924245357513428e-01 -1.156654357910156250e-01 -6.920325569808483124e-03 2.822903729975223541e-02 1.403395384550094604e-01 1.080769822001457214e-01 -3.285991549491882324e-01 2.363304235041141510e-02
3.671251982450485229e-02 -1.679498702287673950e-01 -5.638018622994422913e-02 1.137628257274627686e-01 1.592301130294799805e-01 6.234623864293098450e-02 1.635771542787551880e-01 6.013818085193634033e-02 1.629731990396976471e-02 -1.929966360330581665e-02 -2.127172201871871948e-01 9.236541390419006348e-02 6.496304180473089218e-03 -1.722539365291595459e-01 1.561007499694824219e-01 -5.507297515869140625e-01 6.255875527858734131e-02 2.580026090145111084e-01 1.120988428592681885e-01 -1.006601527333259583e-01 -5.743271857500076294e-02 -2.605190314352512360e-02 -2.762904576957225800e-02 1.045775339007377625e-01 -1.112576052546501160e-01 -1.111966744065284729e-01 3.087226450443267822e-01 4.266734048724174500e-02 1.841044723987579346e-01 -2.983608543872833252e-01 -2.697311639785766602e-01 2.377189099788665771e-01
1.961496025323867798e-01 1.691961735486984253e-01 -1.073202565312385559e-01 1.077868714928627014e-01 -1.860900670289993286e-01 7.030917704105377197e-02 -4.412821307778358459e-02 -3.753871843218803406e-02 2.179729491472244263e-01 7.571844756603240967e-02 -6.361918151378631592e-02 -2.339798398315906525e-02 1.210953742265701294e-01 -6.673607230186462402e-02 -6.858044769614934921e-03 -2.624776661396026611e-01 -2.309070527553558350e-01 3.526860848069190979e-02 -5.936498194932937622e-02 1.881613433361053467e-01 1.202215999364852905e-01 -3.859636783599853516e-01 3.838976845145225525e-02 -1.249041780829429626e-02 2.195621281862258911e-01 -2.804887108504772186e-02 5.391274392604827881e-02 -1.475900709629058838e-01 9.570503234863281250e-02 -2.341521978378295898e-01 -5.241714119911193848e-01 2.235295474529266357e-01
-1.356348246335983276e-01 8.595716208219528198e-02 -4.251141846179962158e-02 2.226179689168930054e-01 1.391549780964851379e-02 3.303761780261993408e-01 1.071323379874229431e-01 6.292426958680152893e-03 2.767443470656871796e-02 1.590157002210617065e-01 1.522164493799209595e-01 -1.036275760270655155e-03 -3.557487204670906067e-02 9.193079173564910889e-02 1.942434459924697876e-01 -3.513771891593933105e-01 -2.244997769594192505e-01 4.373326152563095093e-02 7.960138469934463501e-02 7.349375635385513306e-02 2.985285222530364990e-01 -1.799342185258865356e-01 -1.466835439205169678e-01 -2.026230245828628540e-01 -1.245435252785682678e-01 -2.735471129417419434e-01 9.393630176782608032e-02 -1.647799313068389893e-01 4.026588499546051025e-01 -2.099646031856536865e-01 -1.990301720798015594e-02 -2.835935913026332855e-02
-1.189208105206489563e-01 -8.589588850736618042e-02 -1.685344427824020386e-01 2.836208939552307129e-01 -1.855694204568862915e-01 1.780673116445541382e-01 -6.689498201012611389e-03 1.634466648101806641e-01 -5.763118714094161987e-02 1.364288628101348877e-01 -5.107365921139717102e-02 -5.604533478617668152e-02 -2.448556944727897644e-02 -8.192057162523269653e-02 -1.759042590856552124e-02 -3.336092531681060791e-01 -7.681960612535476685e-02 3.145443499088287354e-01 -2.722316235303878784e-02 2.032143622636795044e-01 1.172057315707206726e-01 -2.893850803375244141e-01 9.825644083321094513e-03 -2.958313561975955963e-02 -9.401330351829528809e-02 2.639982700347900391e-01 5.649362877011299133e-02 -6.712419539690017700e-02 -2.550306022167205811e-01 -1.175533235073089600e-01 -2.598334550857543945e-01 3.901281058788299561e-01
1.669089682400226593e-02 6.279256939888000488e-02 1.168447136878967285e-01 1.831621229648590088e-01 -7.015530765056610107e-02 -1.524094790220260620e-01 1.359352618455886841e-01 2.769525945186614990e-01 1.169098094105720520e-01 2.740015089511871338e-01 -6.830582767724990845e-02 -1.603022217750549316e-01 1.120798438787460327e-01 -2.884994447231292725e-01 -2.483658865094184875e-02 -2.339494079351425171e-01 9.922830015420913696e-02 2.345671057701110840e-01 1.407417356967926025e-01 2.976694405078887939e-01 -2.087245881557464600e-01 -1.361784189939498901e-01 2.037250436842441559e-02 -4.214435815811157227e-03 -1.962052434682846069e-01 -2.689016759395599365e-01 -3.029890358448028564e-02 1.760514825582504272e-01 1.852277317084372044e-03 -3.812396526336669922e-02 -3.896047770977020264e-01 -1.523267030715942383e-01
-9.397403150796890259e-02 -3.578248899430036545e-03 -1.199214309453964233e-01 6.719545274972915649e-02 -1.703993976116180420e-01 1.975693255662918091e-01 9.380570054054260254e-02 -2.776281349360942841e-02 -8.885475993156433105e-02 5.554769933223724365e-02 -7.075787335634231567e-02 6.316233426332473755e-02 -7.062369585037231445e-02 -7.677423954010009766e-02 1.796260476112365723e-01 -2.687744200229644775e-01 -8.399810642004013062e-02 1.551382392644882202e-01 1.501521170139312744e-01 6.263308227062225342e-02 -2.992301583290100098e-01 -2.309576869010925293e-01 8.332310616970062256e-02 4.314361140131950378e-02 -2.057245671749114990e-01 -3.481393158435821533e-01 9.326735883951187134e-02 -3.210549429059028625e-02 3.042071461677551270e-01 -5.193289518356323242e-01 -1.141301319003105164e-01 3.815805166959762573e-02
-7.141894102096557617e-02 3.613209351897239685e-02 6.278397142887115479e-02 9.094127267599105835e-02 1.177515611052513123e-01 -4.195695742964744568e-02 6.109299883246421814e-02 2.410601079463958740e-01 -8.297235518693923950e-02 1.617481857538223267e-01 1.295437812805175781e-01 -8.451173454523086548e-02 4.877862334251403809e-02 1.511738821864128113e-02 1.748960465192794800e-01 -3.578810393810272217e-01 6.413857638835906982e-02 4.350293278694152832e-01 -1.768884509801864624e-01 1.128194704651832581e-01 1.440116316080093384e-01 -2.394307777285575867e-02 6.567303836345672607e-02 2.069239914417266846e-01 -1.643331795930862427e-01 -3.329456225037574768e-02 -1.450299769639968872e-01 -3.203207850456237793e-01 9.997027367353439331e-02 -3.618142902851104736e-01 -2.360917627811431885e-01 1.773308962583541870e-01
-1.090051829814910889e-01 -6.525637209415435791e-02 -1.115308627486228943e-01 1.943592727184295654e-01 -2.432248294353485107e-01 -9.943983703851699829e-02 4.992656037211418152e-02 2.956277430057525635e-01 -5.110151693224906921e-02 -8.757277391850948334e-03 -1.424432545900344849e-02 -1.621824055910110474e-01 -8.208101242780685425e-02 -3.076330758631229401e-02 1.729960292577743530e-01 -5.852326750755310059e-02 -8.224401623010635376e-02 3.857411816716194153e-02 -1.421843767166137695e-01 3.769130408763885498e-01 1.690035164356231689e-01 1.067800745368003845e-01 -1.746577918529510498e-01 4.341783374547958374e-02 -3.744273185729980469e-01 -2.427739202976226807e-01 -9.916780143976211548e-02 1.286296397447586060e-01 1.919022053480148315e-01 -5.103882402181625366e-03 -4.208537936210632324e-01 1.486864537000656128e-01
3.610192239284515381e-02 2.035467773675918579e-01 9.368982911109924316e-02 2.815590053796768188e-02 -2.542077898979187012e-01 -6.085465103387832642e-02 6.767694652080535889e-02 2.757251858711242676e-01 -7.300461083650588989e-02 1.311478763818740845e-01 -1.816443502902984619e-01 -1.776128113269805908e-01 8.659047074615955353e-03 -2.438321262598037720e-01 1.253059357404708862e-01 -3.684473037719726562e-01 6.527863442897796631e-03 6.170574575662612915e-02 8.933749049901962280e-02 4.831589460372924805e-01 8.319482952356338501e-02 -3.151798620820045471e-02 -3.192965313792228699e-02 -1.357563734054565430e-01 -2.081408798694610596e-01 -2.304915487766265869e-01 6.726065278053283691e-02 8.619253523647785187e-03 -5.735705047845840454e-02 -1.056196633726358414e-02 -3.422033786773681641e-01 -8.075445145368576050e-02
1.202490627765655518e-01 7.376538962125778198e-02 -7.638353854417800903e-02 3.097727298736572266e-01 -1.898144036531448364e-01 -2.453122138977050781e-01 -1.089930310845375061e-01 -1.624505519866943359e-01 1.505131125450134277e-01 -1.832614690065383911e-01 -1.673372536897659302e-01 -2.337676435708999634e-01 3.054395914077758789e-01 -2.196507602930068970e-01 3.372478485107421875e-02 -1.836052983999252319e-01 1.971865296363830566e-01 6.977817416191101074e-02 5.604666098952293396e-02 -2.536253444850444794e-02 6.924715638160705566e-02 -3.199599087238311768e-01 -2.749630212783813477e-01 1.864300072193145752e-01 -3.044210672378540039e-01 -3.349893540143966675e-02 -2.112923562526702881e-02 2.277864888310432434e-02 -2.154903672635555267e-02 -1.883890181779861450e-01 -9.914854168891906738e-02 1.514621227979660034e-01
-3.617794066667556763e-02 1.003134548664093018e-01 1.783434450626373291e-01 7.724483311176300049e-02 6.220236420631408691e-02 9.750827401876449585e-02 7.073875516653060913e-02 6.633021682500839233e-02 1.118095442652702332e-01 3.745416700839996338e-01 2.236450463533401489e-01 -8.394019305706024170e-02 -5.520182102918624878e-02 -1.559693962335586548e-01 8.545219153165817261e-02 -2.180611789226531982e-01 7.983049005270004272e-02 1.338827311992645264e-01 -1.197902634739875793e-01 5.315716862678527832e-01 1.283989101648330688e-01 -4.419932067394256592e-01 -1.369041353464126587e-01 4.898477345705032349e-02 -1.731616556644439697e-01 -1.390713751316070557e-01 3.396867960691452026e-02 2.046749182045459747e-02 1.529580950736999512e-01 -1.824462786316871643e-02 5.336657539010047913e-02 -6.575906276702880859e-02
-1.658931523561477661e-01 7.545115053653717041e-02 -1.448408216238021851e-01 -4.292234405875205994e-02 -1.898244172334671021e-01 1.930988132953643799e-01 5.153077840805053711e-02 -4.242680966854095459e-02 1.078154593706130981e-01 3.307507932186126709e-02 -5.601490661501884460e-02 -3.658407554030418396e-02 8.267919719219207764e-02 -2.038614451885223389e-02 5.864969268441200256e-02 -3.253070414066314697e-01 -1.042677164077758789e-01 3.183890581130981445e-01 2.023536711931228638e-01 3.219255506992340088e-01 3.056962508708238602e-03 3.049515187740325928e-02 -1.165567189455032349e-01 6.965179741382598877e-02 -1.157998964190483093e-01 -1.419114470481872559e-01 2.407527565956115723e-01 2.090646028518676758e-01 2.776063084602355957e-01 -4.187916815280914307e-01 -1.788693666458129883e-02 2.613173127174377441e-01
-2.029439210891723633e-01 1.778602302074432373e-01 1.306506395339965820e-01 1.530838459730148315e-01 6.517013162374496460e-02 4.966124892234802246e-02 -2.236852943897247314e-01 5.334612727165222168e-02 2.045316696166992188e-01 4.336835071444511414e-02 7.377189397811889648e-02 -2.805404178798198700e-02 -7.738529238849878311e-03 -7.942289113998413086e-02 9.349179267883300781e-02 -3.185032904148101807e-01 1.602363139390945435e-01 3.346526026725769043e-01 -9.154468774795532227e-02 2.878849394619464874e-03 2.782130837440490723e-01 -1.310412734746932983e-01 2.674883417785167694e-02 -2.782921195030212402e-01 -8.889267593622207642e-02 -4.157372564077377319e-02 2.186118960380554199e-01 -2.366500794887542725e-01 2.308862656354904175e-02 -3.702127337455749512e-01 -2.882800996303558350e-01 8.758506178855895996e-02
-6.982747465372085571e-02 4.644807055592536926e-02 -4.612025339156389236e-03 2.687696218490600586e-01 1.431086212396621704e-01 1.115331202745437622e-01 -1.349552422761917114e-01 8.011585101485252380e-03 -1.778692454099655151e-01 1.000497862696647644e-01 9.009031951427459717e-02 -4.333081468939781189e-02 -6.434072554111480713e-02 5.807155370712280273e-02 -1.956011503934860229e-01 -4.292863905429840088e-01 -1.827278174459934235e-02 1.067809909582138062e-01 1.974586248397827148e-01 2.863461337983608246e-02 3.028016388416290283e-01 -2.425660341978073120e-01 -9.964259713888168335e-02 3.438569009304046631e-01 -2.951335161924362183e-02 -1.031622961163520813e-01 6.613463163375854492e-02 8.529468439519405365e-03 -4.520330578088760376e-02 -3.738961219787597656e-01 -3.157243728637695312e-01 9.413854219019412994e-03
2.572143077850341797e-02 3.815761208534240723e-02 3.530736640095710754e-02 2.120472490787506104e-01 -6.143186986446380615e-02 -1.221803501248359680e-01 8.773530274629592896e-02 3.856282532215118408e-01 1.555392593145370483e-01 2.635699808597564697e-01 -3.096020314842462540e-03 -2.326522320508956909e-01 1.267678439617156982e-01 -1.226026117801666260e-01 -3.467178717255592346e-02 -2.373139709234237671e-01 1.164061650633811951e-01 2.148745507001876831e-01 5.972483754158020020e-02 3.262279629707336426e-01 -4.904573783278465271e-02 -1.733890548348426819e-02 -1.125245317816734314e-01 -6.817867606878280640e-02 -3.390908539295196533e-01 -3.106351792812347412e-01 6.023367494344711304e-02 -3.116993466392159462e-04 5.535746924579143524e-03 7.121051847934722900e-02 -3.553938567638397217e-01 -6.247172504663467407e-02
7.246928289532661438e-03 -1.327287554740905762e-01 -1.266789585351943970e-01 2.755235880613327026e-02 2.998955249786376953e-01 2.072019279003143311e-01 1.526780575513839722e-01 -3.718963637948036194e-02 3.948533535003662109e-02 9.668501466512680054e-02 -1.668511480093002319e-01 1.831264607608318329e-02 -1.067836210131645203e-01 -1.843092888593673706e-01 -8.302073180675506592e-02 -7.410896569490432739e-02 1.661192178726196289e-01 1.849597878754138947e-02 -3.826132044196128845e-02 1.382474303245544434e-01 2.030750364065170288e-01 -1.130003947764635086e-03 -1.281131953001022339e-01 7.113270461559295654e-02 -3.866151571273803711e-01 -4.470802545547485352e-01 -1.259459257125854492e-01 6.695073097944259644e-02 2.485537230968475342e-01 -1.714597493410110474e-01 -2.367086559534072876e-01 2.880772650241851807e-01
1.014544516801834106e-01 6.262027192860841751e-03 -9.660995751619338989e-02 1.292911022901535034e-01 7.827249169349670410e-02 7.313459180295467377e-03 -1.683303862810134888e-01 4.227694571018218994e-01 2.415562793612480164e-02 1.123088076710700989e-01 -5.364016816020011902e-02 -3.268814831972122192e-02 1.688714623451232910e-01 -2.400130629539489746e-01 5.413727834820747375e-02 -1.756154596805572510e-01 -8.878488838672637939e-02 5.808619037270545959e-02 1.320202201604843140e-01 1.259307283908128738e-02 1.199182048439979553e-01 -2.683489024639129639e-01 -9.975595772266387939e-02 -3.135195076465606689e-01 2.785995006561279297e-01 -1.195537596940994263e-01 3.489330178126692772e-03 -6.920482963323593140e-02 4.605158865451812744e-01 -6.493412703275680542e-02 -2.222640663385391235e-01 1.656619608402252197e-01
-3.273866474628448486e-01 9.565005451440811157e-02 5.311973765492439270e-02 1.444478631019592285e-01 2.666196823120117188e-01 -9.918759763240814209e-02 -1.521875411272048950e-01 7.435148954391479492e-02 2.384380400180816650e-01 1.359394043684005737e-01 1.423811540007591248e-02 1.479994207620620728e-01 2.586043477058410645e-01 1.873921602964401245e-02 -1.733960509300231934e-01 -3.397166430950164795e-01 9.151517599821090698e-02 2.540483772754669189e-01 -2.120618894696235657e-02 -8.831666409969329834e-02 -3.568815812468528748e-02 -8.622831851243972778e-02 -7.995440810918807983e-02 -9.207063168287277222e-02 -1.065421551465988159e-01 -1.677694618701934814e-01 -1.532692760229110718e-01 -2.622602880001068115e-01 1.693320274353027344e-01 -3.612402379512786865e-01 -1.169844791293144226e-01 1.756765097379684448e-01
-1.031584441661834717e-01 -5.920184776186943054e-02 -2.223167866468429565e-01 1.914978623390197754e-01 4.418914765119552612e-02 2.317807227373123169e-01 -2.208361029624938965e-02 -9.524103254079818726e-02 2.621567547321319580e-01 1.258010715246200562e-01 -5.247659981250762939e-02 1.623996347188949585e-01 -8.696854114532470703e-02 1.090790890157222748e-02 4.328258335590362549e-01 -3.000233769416809082e-01 -1.135219037532806396e-01 3.322072029113769531e-01 2.523240149021148682e-01 5.134654417634010315e-02 7.372591644525527954e-02 -2.201714366674423218e-01 -1.278111338615417480e-01 5.657545756548643112e-03 8.264703303575515747e-02 -2.962308228015899658e-01 2.963973954319953918e-02 -9.283708035945892334e-02 1.820718646049499512e-01 -1.672260910272598267e-01 -1.037029102444648743e-01 5.343909841030836105e-03
-1.154449284076690674e-01 6.940891966223716736e-03 -2.242089211940765381e-01 1.092343851923942566e-01 5.038088932633399963e-02 -2.985050668939948082e-03 1.172701045870780945e-01 1.626733988523483276e-01 5.486302822828292847e-02 -6.230415776371955872e-02 2.693147957324981689e-02 -3.995550274848937988e-01 -4.064717516303062439e-02 -1.522923260927200317e-01 -8.173183351755142212e-02 -4.720209240913391113e-01 -4.676006361842155457e-02 3.032447397708892822e-01 4.579428210854530334e-02 1.679303944110870361e-01 6.110677495598793030e-02 -8.722987771034240723e-02 -3.749626576900482178e-01 -3.230450674891471863e-02 6.120184436440467834e-02 8.325218223035335541e-03 -1.038326416164636612e-02 -1.109796483069658279e-02 -1.211028397083282471e-01 -3.071896135807037354e-01 -2.623726725578308105e-01 -2.698541618883609772e-02
-1.467706263065338135e-01 1.394018828868865967e-01 -1.659868359565734863e-01 -1.011026185005903244e-02 -1.373434513807296753e-01 -1.850020512938499451e-02 -3.317801952362060547e-01 1.233660206198692322e-01 2.194000333547592163e-01 8.286618441343307495e-02 -2.834976613521575928e-01 2.217365503311157227e-01 2.367932945489883423e-01 1.230464875698089600e-01 1.644076704978942871e-01 -2.699748873710632324e-01 -1.254933178424835205e-01 -6.544407457113265991e-02 9.384735487401485443e-03 4.419930279254913330e-02 3.992885723710060120e-02 -1.316583603620529175e-01 -3.014411330223083496e-01 -1.245017647743225098e-01 1.160635799169540405e-01 -3.169427216053009033e-01 1.089147105813026428e-02 -7.803735882043838501e-02 2.956710159778594971e-01 -1.038775518536567688e-01 -2.378932535648345947e-01 9.430785477161407471e-02
-3.708614036440849304e-03 -4.943315312266349792e-02 1.006315499544143677e-01 7.938386499881744385e-02 -1.388349384069442749e-01 2.413048595190048218e-01 -2.318311296403408051e-02 -3.817155957221984863e-02 1.784046441316604614e-01 -4.797850735485553741e-03 1.316764801740646362e-01 -3.315069153904914856e-02 1.195771321654319763e-01 -5.871982499957084656e-02 9.989707916975021362e-02 -3.925250470638275146e-01 -1.325733065605163574e-01 2.554310858249664307e-01 1.762382835149765015e-01 1.673882305622100830e-01 -2.296556532382965088e-01 -2.872531414031982422e-01 -5.995271727442741394e-02 9.562753140926361084e-02 -4.512105509638786316e-02 -1.646754592657089233e-01 3.036212623119354248e-01 2.363053560256958008e-01 9.717255830764770508e-02 -2.410479635000228882e-01 -3.173643052577972412e-01 1.848897188901901245e-01
3.288716077804565430e-02 -6.049406155943870544e-02 -2.760131144896149635e-03 1.329210847616195679e-01 4.816534370183944702e-02 -1.129014417529106140e-02 7.823115587234497070e-02 2.182641774415969849e-01 -7.402061671018600464e-02 3.227402269840240479e-01 -1.571910381317138672e-01 -2.032315433025360107e-01 -8.711855113506317139e-02 7.289527356624603271e-02 -7.229338586330413818e-02 -4.435348212718963623e-01 -1.276481747627258301e-01 3.222599327564239502e-01 -4.928870126605033875e-02 2.008614093065261841e-01 -2.046117000281810760e-02 -1.258188933134078979e-01 9.853366017341613770e-02 6.758634746074676514e-02 1.697687208652496338e-01 -5.356431752443313599e-02 -2.140477895736694336e-01 -2.015281319618225098e-01 -2.283556386828422546e-02 -1.937201023101806641e-01 -2.840149700641632080e-01 3.171614110469818115e-01
1.215211302042007446e-01 1.398988068103790283e-01 -9.162174910306930542e-02 -1.514031086117029190e-02 7.529766112565994263e-02 8.095359057188034058e-02 7.104236632585525513e-02 2.392449378967285156e-01 1.521192044019699097e-01 6.197445467114448547e-02 -1.807936131954193115e-01 -1.649823337793350220e-01 7.602752745151519775e-02 -1.761219203472137451e-01 4.229580610990524292e-02 -4.884896576404571533e-01 -1.354957222938537598e-01 -9.992827475070953369e-02 2.140468060970306396e-01 1.779852434992790222e-02 -1.832363456487655640e-01 -1.828622072935104370e-01 -7.001342251896858215e-03 2.063569612801074982e-02 -2.109875380992889404e-01 -2.408365309238433838e-01 1.558623313903808594e-01 6.517178565263748169e-02 2.229211926460266113e-01 -3.903081715106964111e-01 -8.812315762042999268e-02 1.886984407901763916e-01
-1.786855608224868774e-01 -1.201811656355857849e-01 -1.894558817148208618e-01 1.735147535800933838e-01 -6.385061889886856079e-02 -2.538359761238098145e-01 -1.222181767225265503e-01 -4.945517051964998245e-03 1.892911344766616821e-01 2.196502238512039185e-01 -2.211977541446685791e-02 -1.539473831653594971e-01 9.026394039392471313e-02 -9.793935716152191162e-02 -7.687664031982421875e-02 -4.018336534500122070e-01 -3.356694057583808899e-02 2.769978642463684082e-01 2.056661248207092285e-01 1.813470721244812012e-01 2.945922911167144775e-01 -3.009057641029357910e-01 -2.452285885810852051e-01 4.101203812751919031e-04 3.666182607412338257e-02 -3.199777752161026001e-02 -8.482318371534347534e-02 -2.587241493165493011e-02 -1.578682847321033478e-02 -1.792974174022674561e-01 -4.088573902845382690e-02 -2.756133973598480225e-01
-1.836347579956054688e-01 -1.390378475189208984e-01 -1.372663527727127075e-01 9.412898868322372437e-02 -2.701904475688934326e-01 1.120966821908950806e-01 5.550839751958847046e-02 -6.194177269935607910e-02 8.172556012868881226e-02 2.890043258666992188e-01 5.527410656213760376e-02 -2.098042890429496765e-02 1.547808349132537842e-01 -4.974938556551933289e-02 2.425828725099563599e-01 -4.147368967533111572e-01 -2.072282135486602783e-02 1.110362075269222260e-02 1.292941439896821976e-02 1.024287641048431396e-01 -1.148049626499414444e-02 -2.075162082910537720e-01 -1.727895140647888184e-01 2.585303783416748047e-01 -1.291944235563278198e-01 -1.141126379370689392e-01 2.346290349960327148e-01 -1.993363350629806519e-01 1.772057265043258667e-01 -2.712471485137939453e-01 2.145701497793197632e-01 2.217165529727935791e-01
1.191186346113681793e-02 -5.509081110358238220e-02 8.280619233846664429e-02 7.788874208927154541e-02 1.377262324094772339e-01 1.296911984682083130e-01 -5.586922168731689453e-02 1.566800624132156372e-01 -1.284534633159637451e-01 1.598702520132064819e-01 1.713643968105316162e-01 -1.833559721708297729e-01 1.479726284742355347e-01 -3.209521770477294922e-01 3.391637802124023438e-01 -4.027259051799774170e-01 1.427384465932846069e-01 2.126443982124328613e-01 1.367519348859786987e-01 2.521580159664154053e-01 -1.251199934631586075e-02 -2.915347814559936523e-01 -2.542632818222045898e-01 1.444925963878631592e-01 -1.253755092620849609e-01 -2.080612778663635254e-01 -1.014955900609493256e-02 -5.900152772665023804e-02 -1.848032511770725250e-02 1.541371941566467285e-01 -2.923435345292091370e-02 -8.467691391706466675e-02
7.038938999176025391e-02 1.014695782214403152e-02 -1.232983618974685669e-01 1.790836304426193237e-01 -1.483688503503799438e-02 1.376869529485702515e-01 -1.002461090683937073e-01 6.031215563416481018e-02 4.054721817374229431e-02 4.283306002616882324e-01 -2.942052483558654785e-01 -1.485530138015747070e-01 2.286045998334884644e-01 -1.829245686531066895e-01 3.123970925807952881e-01 -2.562010884284973145e-01 1.796901971101760864e-02 5.193496122956275940e-02 3.029645085334777832e-01 4.590721428394317627e-02 1.305419206619262695e-01 1.043852493166923523e-01 -2.443862259387969971e-01 -1.619030535221099854e-01 -4.451998323202133179e-02 -1.584069281816482544e-01 -6.080210581421852112e-02 -4.473705217242240906e-02 2.703411281108856201e-01 7.372509688138961792e-03 -1.237393319606781006e-01 2.002574205398559570e-01
-7.774148602038621902e-03 8.611569181084632874e-03 1.253949664533138275e-02 2.183208614587783813e-01 -1.172982156276702881e-01 6.206444650888442993e-02 3.703631088137626648e-02 3.262673914432525635e-01 1.831824928522109985e-01 2.120163440704345703e-01 6.542921811342239380e-02 -2.928816676139831543e-01 1.542514264583587646e-01 -3.312983810901641846e-01 -9.135871380567550659e-02 -1.605244725942611694e-01 1.186881437897682190e-01 2.059857398271560669e-01 1.643539369106292725e-01 3.299279212951660156e-01 -1.741997711360454559e-02 -8.521265536546707153e-02 -5.225469917058944702e-02 -2.467610314488410950e-02 -3.504753410816192627e-01 -4.024061560630798340e-02 -2.363164164125919342e-02 -3.683277592062950134e-02 5.415696278214454651e-02 1.148601993918418884e-01 -3.800815343856811523e-01 -1.167155895382165909e-02
-1.477374285459518433e-01 -1.719111800193786621e-01 -2.448230683803558350e-01 1.704210191965103149e-01 -5.911311507225036621e-02 -2.912973463535308838e-01 -1.439452171325683594e-01 -6.416980177164077759e-02 2.780179083347320557e-01 3.070191442966461182e-01 3.638486191630363464e-02 -3.628875613212585449e-01 -6.880776584148406982e-02 -1.245373934507369995e-01 -1.260764449834823608e-01 -3.635554909706115723e-01 1.776259392499923706e-02 8.881931006908416748e-02 1.149852946400642395e-01 1.830224245786666870e-01 2.480401396751403809e-01 -2.197724729776382446e-01 -1.353589468635618687e-03 3.782218694686889648e-02 -3.305006399750709534e-02 1.074760500341653824e-02 -2.580738626420497894e-02 -5.528279393911361694e-02 1.943227052688598633e-01 -1.175641641020774841e-01 -2.240272164344787598e-01 2.634336240589618683e-02
-1.838245838880538940e-01 -2.029830068349838257e-01 -3.782836794853210449e-01 1.919820755720138550e-01 2.371431589126586914e-01 2.830680906772613525e-01 -6.375867128372192383e-02 -1.510036885738372803e-01 -3.881186619400978088e-02 2.187251001596450806e-01 -8.316321671009063721e-02 5.045923590660095215e-02 -1.498886644840240479e-01 -6.490798294544219971e-02 1.008054241538047791e-01 -3.116855621337890625e-01 1.610791310667991638e-02 2.455731481313705444e-01 1.565388962626457214e-02 1.246622651815414429e-01 2.511071562767028809e-01 -3.158066794276237488e-02 -9.653741121292114258e-02 -7.024260610342025757e-02 -1.174726486206054688e-01 -2.167398035526275635e-01 2.467785775661468506e-02 -5.074832588434219360e-02 -4.902694374322891235e-02 -3.588468432426452637e-01 -1.808873414993286133e-01 8.067288249731063843e-02
4.874312877655029297e-02 2.576608024537563324e-02 6.282049417495727539e-02 1.718678325414657593e-01 1.729489117860794067e-01 2.314759045839309692e-02 -4.265545308589935303e-02 1.181380078196525574e-01 2.391019910573959351e-01 1.152193099260330200e-01 -2.440632730722427368e-01 1.469634473323822021e-01 2.542662322521209717e-01 2.192722260951995850e-02 2.808780074119567871e-01 -1.447592377662658691e-01 -2.133681923151016235e-01 1.693742871284484863e-01 7.915523648262023926e-02 4.646613448858261108e-02 1.375720053911209106e-01 -3.720892369747161865e-01 -2.162356227636337280e-01 -5.860403552651405334e-02 3.297182619571685791e-01 -7.367726415395736694e-02 -1.111185401678085327e-01 -1.367721799761056900e-02 1.169293373823165894e-01 -1.711153090000152588e-01 -3.484323918819427490e-01 1.393553912639617920e-01
-7.748777419328689575e-02 4.362840577960014343e-02 3.986817318946123123e-03 -1.302149705588817596e-02 -2.243176400661468506e-01 2.381619811058044434e-01 -1.110389232635498047e-01 -1.077052392065525055e-02 6.621120125055313110e-02 1.717963963747024536e-01 -1.352776587009429932e-02 -6.898717582225799561e-02 5.620359256863594055e-02 3.256620466709136963e-02 1.660798639059066772e-01 -3.306546807289123535e-01 -3.688964620232582092e-02 2.289144098758697510e-01 1.894966959953308105e-01 2.893777489662170410e-01 6.219325214624404907e-02 -6.028268486261367798e-02 -8.386889845132827759e-02 -5.891127511858940125e-02 -1.207843273878097534e-01 -2.614270336925983429e-02 3.411282002925872803e-01 3.397343456745147705e-01 6.148764118552207947e-02 -3.670571148395538330e-01 -1.564074754714965820e-01 3.016529977321624756e-01
-1.979258954524993896e-01 -4.310944303870201111e-02 4.870073497295379639e-02 7.245523482561111450e-02 -7.729937881231307983e-02 1.729575991630554199e-01 -9.743502736091613770e-02 3.122153878211975098e-02 3.136718869209289551e-01 3.330184891819953918e-02 -1.697492450475692749e-01 1.085662934929132462e-02 -1.855170167982578278e-02 -3.272954374551773071e-02 -2.449337206780910492e-02 -2.434210479259490967e-01 -3.942450881004333496e-02 1.322706639766693115e-01 2.395611554384231567e-01 2.512424588203430176e-01 -7.894396036863327026e-02 -2.012705206871032715e-01 -1.088289618492126465e-01 1.793104261159896851e-01 -8.311474323272705078e-02 1.773577332496643066e-01 2.934825718402862549e-01 7.081505656242370605e-02 -3.813945688307285309e-03 -4.394043684005737305e-01 -3.626683950424194336e-01 1.756613403558731079e-01
-1.437414288520812988e-01 -1.317193806171417236e-01 9.458201378583908081e-02 1.770159006118774414e-01 -1.145927980542182922e-01 4.489619657397270203e-02 -3.800161927938461304e-02 2.046204060316085815e-01 -1.908805668354034424e-01 3.743062019348144531e-01 2.334630191326141357e-01 8.076123148202896118e-02 1.275152862071990967e-01 -3.059400711208581924e-03 1.301110684871673584e-01 -5.182468891143798828e-01 -2.281537838280200958e-02 5.152561143040657043e-02 2.358066849410533905e-02 3.544114530086517334e-02 1.708725839853286743e-01 -2.345336228609085083e-01 1.645437628030776978e-02 2.185930013656616211e-01 -1.717503517866134644e-01 -1.190412566065788269e-01 -6.552444398403167725e-02 -1.534126549959182739e-01 1.513250824064016342e-02 -2.792373895645141602e-01 1.732849888503551483e-02 1.914572268724441528e-01
-6.587706506252288818e-02 3.699925914406776428e-02 -1.892089284956455231e-02 6.244951486587524414e-02 -1.594193577766418457e-01 -5.860653147101402283e-02 8.398939669132232666e-02 3.459145724773406982e-01 -1.542056798934936523e-01 1.463058590888977051e-01 -8.888325840234756470e-02 -1.299684494733810425e-01 8.979652822017669678e-02 -8.140484243631362915e-02 7.168499380350112915e-02 -3.627552986145019531e-01 1.887923479080200195e-01 1.415284723043441772e-01 4.174377024173736572e-02 4.162783026695251465e-01 1.251600831747055054e-01 2.162099778652191162e-01 -2.862767279148101807e-01 -6.696391105651855469e-02 -2.525636553764343262e-01 -2.534032464027404785e-01 4.838808998465538025e-02 2.522595226764678955e-02 2.893798425793647766e-02 -1.185776740312576294e-01 -2.956996262073516846e-01 -1.438405737280845642e-02
-8.306402713060379028e-02 -3.117768652737140656e-02 8.480125665664672852e-02 5.903703346848487854e-02 -2.883260510861873627e-02 1.621771231293678284e-02 5.295713618397712708e-02 2.853610515594482422e-01 1.316191852092742920e-01 2.718723714351654053e-01 -2.050108648836612701e-02 -1.210693269968032837e-01 1.159074679017066956e-01 -3.011008501052856445e-01 -3.142072260379791260e-02 -3.767326772212982178e-01 1.176268979907035828e-01 1.520679295063018799e-01 1.154148355126380920e-01 4.111494421958923340e-01 -7.415721565485000610e-02 -1.545590534806251526e-02 -2.256373465061187744e-01 -1.563258916139602661e-01 -2.220221161842346191e-01 -1.703963428735733032e-01 1.073759514838457108e-02 4.810201004147529602e-02 4.078088328242301941e-02 4.286480695009231567e-02 -3.622465729713439941e-01 -1.640143394470214844e-01
3.399791941046714783e-02 6.164065003395080566e-02 1.025984585285186768e-01 1.688608229160308838e-01 -1.576735675334930420e-01 -5.775536969304084778e-02 1.052238270640373230e-01 3.323646187782287598e-01 1.250472366809844971e-01 1.777969747781753540e-01 -1.189122162759304047e-02 -1.125994026660919189e-01 1.212476119399070740e-01 -3.356400132179260254e-01 -4.347657039761543274e-02 -1.312747299671173096e-01 1.378550678491592407e-01 2.637854218482971191e-01 1.648766994476318359e-01 3.215460777282714844e-01 -1.161064356565475464e-01 -1.490719467401504517e-01 6.148001179099082947e-02 1.457847841084003448e-02 -2.526744604110717773e-01 -2.851229012012481689e-01 -1.109850257635116577e-01 3.763006627559661865e-02 -4.747281316667795181e-03 2.384465932846069336e-02 -4.248260259628295898e-01 3.037317097187042236e-02
-1.790443509817123413e-01 1.028988603502511978e-02 -1.837445609271526337e-02 1.032206788659095764e-01 6.750729680061340332e-02 -1.087154075503349304e-01 -1.709656715393066406e-01 2.692277729511260986e-01 -1.150671169161796570e-01 1.799818724393844604e-01 -3.241301700472831726e-02 2.449505627155303955e-01 1.323694735765457153e-01 -2.490654028952121735e-02 2.604179382324218750e-01 -3.817223906517028809e-01 -6.894502788782119751e-02 -1.068615317344665527e-01 -7.323350757360458374e-02 1.956975758075714111e-01 1.148031428456306458e-01 -1.837746351957321167e-01 -1.112090796232223511e-01 5.691555142402648926e-02 -1.522339731454849243e-01 -2.140132635831832886e-01 -4.601093381643295288e-02 -1.531900465488433838e-01 6.344803422689437866e-02 -1.365575790405273438e-01 -4.519342780113220215e-01 -2.377533465623855591e-01
-1.962885707616806030e-01 2.192603424191474915e-02 -2.574754059314727783e-01 1.771811544895172119e-01 8.412458002567291260e-03 2.604831755161285400e-02 -9.312640875577926636e-02 -2.779168635606765747e-02 4.621422849595546722e-03 -2.946331538259983063e-02 -2.120420336723327637e-03 -3.061068952083587646e-01 1.302635371685028076e-01 -9.044263511896133423e-02 -6.871890276670455933e-02 -3.774684965610504150e-01 -1.144948676228523254e-01 3.821671009063720703e-01 -1.815224587917327881e-01 1.910779923200607300e-01 7.333128451136872172e-05 -2.328915745019912720e-01 -2.297101914882659912e-01 5.439558252692222595e-02 8.723770081996917725e-02 1.450867205858230591e-01 -5.140503123402595520e-02 -2.021413296461105347e-01 -8.888936463335994631e-06 -3.287450373172760010e-01 -2.372866570949554443e-01 1.050346717238426208e-01
-1.100207343697547913e-01 -3.506297990679740906e-02 1.394270081073045731e-02 1.800034344196319580e-01 -8.591967821121215820e-02 1.318426430225372314e-01 1.912506856024265289e-02 -7.537520024925470352e-03 2.072972506284713745e-01 1.341657489538192749e-01 -1.511841714382171631e-01 -1.753936707973480225e-01 1.195790767669677734e-01 -2.800073623657226562e-01 -3.754890337586402893e-02 -2.434861660003662109e-01 -2.870760560035705566e-01 2.513606250286102295e-01 -3.841356560587882996e-02 2.908770442008972168e-01 -8.480801433324813843e-02 1.198923662304878235e-01 -4.942000377923250198e-03 -1.656505912542343140e-01 -1.415015161037445068e-01 -3.676949739456176758e-01 1.371389161795377731e-02 -3.682955354452133179e-02 1.994975954294204712e-01 2.066835761070251465e-01 -3.341824710369110107e-01 -1.709364205598831177e-01
-4.629886150360107422e-02 -2.894532978534698486e-01 -2.429402470588684082e-01 1.193727552890777588e-01 -4.463045392185449600e-03 -2.144233509898185730e-02 -7.987459748983383179e-02 8.695962280035018921e-02 8.631934970617294312e-02 5.847374349832534790e-02 -1.184250339865684509e-01 -4.177436530590057373e-01 -2.793415077030658722e-02 -3.928064182400703430e-02 -2.744373679161071777e-01 -3.575401008129119873e-01 -1.036547347903251648e-01 3.199874758720397949e-01 1.344327628612518311e-01 2.028997838497161865e-01 1.721523255109786987e-01 -2.902913987636566162e-01 -2.006161659955978394e-01 1.007222086191177368e-01 -2.115825004875659943e-02 -7.463243603706359863e-02 2.338233590126037598e-02 8.082166314125061035e-02 1.997070163488388062e-01 -8.882118016481399536e-02 -3.687477484345436096e-02 -1.503352224826812744e-01
-2.016020268201828003e-01 -4.397454857826232910e-02 -1.276630461215972900e-01 1.211737319827079773e-01 7.998005300760269165e-02 1.110673919320106506e-01 -1.564421206712722778e-01 2.916364371776580811e-01 3.326455503702163696e-02 1.284149289131164551e-02 -6.832192838191986084e-02 -1.345874220132827759e-01 -1.868408638983964920e-03 -3.388124704360961914e-01 4.316020011901855469e-02 -1.808093041181564331e-01 -8.973664790391921997e-02 -1.425459086894989014e-01 2.192752659320831299e-01 -2.524296939373016357e-01 6.949335336685180664e-02 -1.684782952070236206e-01 -1.377349197864532471e-01 1.194650605320930481e-01 -2.585587501525878906e-01 -3.517760038375854492e-01 -1.124340109527111053e-02 -1.415336579084396362e-01 3.280928432941436768e-01 -1.934450268745422363e-01 -1.982942223548889160e-01 1.516663134098052979e-01
-9.055073559284210205e-02 -5.112237110733985901e-02 -3.435181081295013428e-02 6.325998902320861816e-02 -3.313359245657920837e-02 -3.195766732096672058e-02 1.003947257995605469e-01 -5.291856452822685242e-02 -9.288719296455383301e-02 3.310571312904357910e-01 2.323823980987071991e-02 -3.783110529184341431e-02 1.685402095317840576e-01 -2.219899892807006836e-01 8.865497261285781860e-02 -3.104047477245330811e-01 1.405461281538009644e-01 2.322026193141937256e-01 1.765707582235336304e-01 1.810149848461151123e-01 1.247941982001066208e-02 -5.322556570172309875e-02 2.166724354028701782e-01 1.360879540443420410e-01 -2.196928113698959351e-01 6.024031713604927063e-02 1.328788846731185913e-01 -1.420889794826507568e-01 3.048440515995025635e-01 -3.640185296535491943e-01 -1.956022679805755615e-01 3.277229666709899902e-01
1.159187778830528259e-02 1.048773676156997681e-01 -2.390266209840774536e-02 -6.119488272815942764e-03 -1.708788275718688965e-01 2.693564593791961670e-01 -3.558185696601867676e-02 9.756009280681610107e-02 1.129762381315231323e-01 2.130838483572006226e-01 7.643471006304025650e-03 3.773630782961845398e-02 -3.485494479537010193e-02 5.634047836065292358e-02 1.599954813718795776e-01 -5.676902458071708679e-02 -1.169594228267669678e-01 2.331745922565460205e-01 1.596165597438812256e-01 2.305793017148971558e-01 -2.051789462566375732e-01 -2.366995960474014282e-01 -2.221065312623977661e-01 2.890495769679546356e-02 -1.956807076930999756e-01 -1.537804454565048218e-01 3.253039717674255371e-01 2.475936338305473328e-02 2.374917566776275635e-01 -3.100861907005310059e-01 -2.013746649026870728e-01 3.555152118206024170e-01
-5.991377681493759155e-02 -3.248725533485412598e-01 -3.289111256599426270e-01 1.469731777906417847e-01 1.862194389104843140e-01 7.231988757848739624e-02 -3.682285547256469727e-02 -7.517826557159423828e-02 -2.931686677038669586e-02 2.160623371601104736e-01 1.369743347167968750e-01 -2.493968456983566284e-01 -1.540043391287326813e-02 4.813429340720176697e-02 1.069299802184104919e-01 -1.507198214530944824e-01 -1.372864097356796265e-01 1.108989119529724121e-01 2.192773818969726562e-01 5.228273943066596985e-02 4.869084432721138000e-02 -3.981342613697052002e-01 -2.777934968471527100e-01 -1.512318104505538940e-01 -7.760195434093475342e-02 -1.431333124637603760e-01 -5.745836347341537476e-02 -3.780316561460494995e-02 8.890080451965332031e-02 -2.083256244659423828e-01 -2.399064004421234131e-01 2.568646073341369629e-01
1.084113046526908875e-01 2.109720855951309204e-01 -9.765414148569107056e-02 -3.526584506034851074e-01 -3.579686582088470459e-02 1.285410076379776001e-01 -3.845255374908447266e-01 2.166918218135833740e-01 -8.034550398588180542e-02 1.070319414138793945e-01 -1.036563739180564880e-01 -3.272137045860290527e-02 2.858084142208099365e-01 -3.875522315502166748e-02 -2.017541229724884033e-01 -1.422032266855239868e-01 1.269637495279312134e-01 2.185566574335098267e-01 2.134107798337936401e-01 9.753386676311492920e-02 1.460265964269638062e-01 -1.542603969573974609e-01 -2.168073952198028564e-01 1.983277946710586548e-01 -2.037461549043655396e-01 -6.222040578722953796e-02 7.059665024280548096e-02 -7.809022068977355957e-02 1.775969266891479492e-01 -1.719623804092407227e-01 -2.156258374452590942e-01 9.432528913021087646e-02
-1.024964451789855957e-01 -1.026232093572616577e-01 -5.529426783323287964e-02 1.792065352201461792e-01 -2.506696879863739014e-01 -2.270581014454364777e-02 -2.950241230428218842e-02 -8.243815391324460506e-04 2.507562935352325439e-01 -1.925871334969997406e-02 4.727643355727195740e-02 -1.569513231515884399e-01 6.940703839063644409e-02 -3.021734058856964111e-01 4.377124905586242676e-01 -2.205964177846908569e-01 1.421942561864852905e-01 1.212914288043975830e-01 6.831665337085723877e-02 -2.402711473405361176e-02 -4.484751075506210327e-02 -1.721402704715728760e-01 -3.451396226882934570e-01 -1.238317340612411499e-01 3.437886387109756470e-02 -3.870311379432678223e-01 -2.390733174979686737e-02 -1.201954558491706848e-01 1.417870819568634033e-01 -1.951521337032318115e-01 -6.529890745878219604e-02 1.354593187570571899e-01
9.699161350727081299e-02 5.195002630352973938e-02 -4.867346957325935364e-02 1.593831777572631836e-01 3.318612277507781982e-01 1.357689313590526581e-02 2.324769087135791779e-02 -1.252873688936233521e-01 -1.618378460407257080e-01 2.013890296220779419e-01 -3.256971538066864014e-01 4.095249809324741364e-03 2.526256442070007324e-01 1.913094520568847656e-02 1.364760845899581909e-01 -2.691157460212707520e-01 3.288760781288146973e-02 1.511041522026062012e-01 2.840881943702697754e-01 1.987114995718002319e-01 1.615008264780044556e-01 -1.936646699905395508e-01 -2.582186460494995117e-01 1.404827982187271118e-01 -1.488323658704757690e-01 -2.264215052127838135e-01 -7.311002910137176514e-02 -1.274004578590393066e-01 3.053974509239196777e-01 2.467163465917110443e-02 5.075728520750999451e-02 1.411931514739990234e-01
-2.162077426910400391e-01 -9.380552172660827637e-02 -2.140976488590240479e-01 -5.416073254309594631e-04 4.441222921013832092e-02 -4.979700595140457153e-02 -8.388400822877883911e-02 5.396770313382148743e-02 -6.021435186266899109e-02 8.691944926977157593e-02 8.610381186008453369e-02 -3.764123618602752686e-01 3.917657211422920227e-02 -1.079683005809783936e-02 -2.142011374235153198e-01 -4.320951402187347412e-01 -1.379822194576263428e-01 4.621700346469879150e-01 2.004843577742576599e-02 2.332875877618789673e-01 -5.561617203056812286e-03 -3.081478774547576904e-01 -1.432174593210220337e-01 1.165879294276237488e-01 7.121691852807998657e-02 -1.547298580408096313e-01 1.288146153092384338e-02 -6.705435807816684246e-04 2.446916699409484863e-02 -1.687455922365188599e-01 -9.543862193822860718e-02 -7.601109892129898071e-02
-1.376692652702331543e-01 -1.184654459357261658e-01 3.918112441897392273e-02 1.399455666542053223e-01 1.738554388284683228e-01 -1.106942221522331238e-01 7.323555648326873779e-02 1.960480660200119019e-01 -1.513353884220123291e-01 3.506193161010742188e-01 1.152651384472846985e-01 4.588926956057548523e-02 6.707824766635894775e-02 -1.316259205341339111e-01 1.202221214771270752e-01 -3.835096359252929688e-01 1.022513210773468018e-01 3.201195299625396729e-01 -1.616042107343673706e-01 1.580702513456344604e-01 5.000156909227371216e-02 -7.821675390005111694e-02 -1.361052691936492920e-02 1.634563207626342773e-01 -1.565689742565155029e-01 1.024021301418542862e-02 -1.999849677085876465e-01 -1.384034603834152222e-01 -7.108519971370697021e-02 -3.089303970336914062e-01 -3.275570571422576904e-01 1.546673625707626343e-01
-1.505667716264724731e-01 -9.295050054788589478e-02 -2.442642897367477417e-01 1.265791952610015869e-01 6.634569168090820312e-02 -4.158917069435119629e-02 -4.886884242296218872e-02 -9.309403598308563232e-02 4.791690409183502197e-02 8.800841867923736572e-02 -1.419189274311065674e-01 -3.556461036205291748e-01 -5.332079157233238220e-02 -3.944114595651626587e-02 -7.880369573831558228e-02 -5.225501060485839844e-01 -1.458708196878433228e-01 3.298729360103607178e-01 1.246135532855987549e-01 1.321194767951965332e-01 1.101107597351074219e-01 -2.889558672904968262e-01 -1.284355968236923218e-01 2.104808390140533447e-02 3.618713840842247009e-02 -2.282076328992843628e-02 -1.121325716376304626e-01 -9.229189902544021606e-02 -2.948308736085891724e-02 -3.213844895362854004e-01 -1.748687177896499634e-01 4.676683247089385986e-02
-1.208177581429481506e-01 -1.064678952097892761e-01 -1.066994667053222656e-01 2.481429278850555420e-01 1.765799969434738159e-01 6.562981754541397095e-02 4.959307983517646790e-02 -1.420416533946990967e-01 1.098907515406608582e-01 2.375239878892898560e-01 -2.683326303958892822e-01 2.037079781293869019e-01 9.034069627523422241e-02 -2.841723263263702393e-01 -8.153388276696205139e-03 -1.730673760175704956e-01 1.376967579126358032e-01 -9.532993286848068237e-02 -3.000790625810623169e-02 1.840616315603256226e-01 2.436775416135787964e-01 -2.164889685809612274e-02 -2.591716349124908447e-01 6.342473905533552170e-03 -2.505957782268524170e-01 -3.246563971042633057e-01 1.182151138782501221e-01 3.408218547701835632e-02 4.725942015647888184e-02 1.280561238527297974e-01 -2.977033853530883789e-01 2.481476366519927979e-01
-3.306326866149902344e-01 -1.087023392319679260e-01 -7.465140521526336670e-02 1.261034905910491943e-01 1.118575111031532288e-01 1.860404461622238159e-01 -6.382225453853607178e-02 2.699519395828247070e-01 7.155388593673706055e-02 2.046383917331695557e-02 -7.603234052658081055e-02 1.925836876034736633e-02 1.729383505880832672e-02 -3.614272773265838623e-01 2.308948636054992676e-01 -2.313838750123977661e-01 -1.745200902223587036e-02 -1.752563379704952240e-02 1.157467290759086609e-01 -2.229571789503097534e-01 7.128592114895582199e-03 -3.011972308158874512e-01 -1.367409825325012207e-01 4.891151189804077148e-02 -3.509232401847839355e-01 -4.434477910399436951e-02 -3.631359711289405823e-02 -5.711400136351585388e-02 3.159047067165374756e-01 1.589338295161724091e-02 -1.550353020429611206e-01 2.334343791007995605e-01
-1.602102220058441162e-01 4.837580025196075439e-02 -1.238229870796203613e-01 4.411088302731513977e-02 -2.716650366783142090e-01 -1.548605114221572876e-01 1.181501299142837524e-01 4.108073413372039795e-01 -3.531975299119949341e-02 2.284179478883743286e-01 -2.822696976363658905e-02 8.720421791076660156e-02 7.627520244568586349e-03 -6.990814954042434692e-02 1.576309092342853546e-02 -3.080202341079711914e-01 1.708359569311141968e-01 3.343614563345909119e-02 8.334804326295852661e-02 3.951395153999328613e-01 3.282212093472480774e-02 -1.143133565783500671e-01 -2.513016164302825928e-01 -1.647592186927795410e-01 -2.740301787853240967e-01 -2.648219168186187744e-01 3.804790601134300232e-02 8.759586513042449951e-02 -4.902707223664037883e-05 1.319311466068029404e-02 -2.439061850309371948e-01 -2.188540622591972351e-02
2.473331801593303680e-02 3.553027808666229248e-01 -2.092440426349639893e-01 -8.227289654314517975e-03 -2.816263586282730103e-02 -7.594632357358932495e-02 -2.427036613225936890e-01 4.914763867855072021e-01 7.905720174312591553e-02 -2.099812496453523636e-03 5.254408717155456543e-02 1.046369895339012146e-01 5.098512768745422363e-02 2.659002505242824554e-02 -1.126628443598747253e-01 -1.940169185400009155e-01 2.723138779401779175e-02 3.667084574699401855e-01 2.663593366742134094e-02 1.610355079174041748e-01 -1.137738898396492004e-01 -2.778486609458923340e-01 -1.857354491949081421e-01 7.239666581153869629e-02 -1.176201850175857544e-01 -9.613744914531707764e-02 -1.970908641815185547e-01 -1.171225383877754211e-01 -5.338168516755104065e-02 -1.519857645034790039e-01 -2.217258810997009277e-01 7.863423228263854980e-02
1.016631722450256348e-01 2.699409611523151398e-02 -1.711635142564773560e-01 -2.532295137643814087e-02 8.432050049304962158e-02 -1.141537912189960480e-03 2.708554035052657127e-03 -2.474655210971832275e-01 1.147742196917533875e-01 -1.015093736350536346e-02 -4.756719246506690979e-02 -2.284748107194900513e-02 -2.086641639471054077e-02 1.334179565310478210e-02 1.344642937183380127e-01 -4.736151099205017090e-01 -9.323704242706298828e-02 2.063228785991668701e-01 1.309754699468612671e-01 -3.955322876572608948e-02 2.633563876152038574e-01 -1.969687491655349731e-01 -3.972123563289642334e-01 6.878994405269622803e-02 -8.495791256427764893e-02 -1.423900276422500610e-01 7.246103137731552124e-02 -1.940656900405883789e-01 1.612565070390701294e-01 -2.380290627479553223e-01 -1.691672801971435547e-01 3.305231034755706787e-01
-1.292848587036132812e-01 6.188210099935531616e-02 3.729404415935277939e-03 1.874747425317764282e-01 3.706613928079605103e-02 6.868912279605865479e-02 -3.309414908289909363e-02 -4.786850512027740479e-02 4.439590498805046082e-03 1.717322692275047302e-02 -6.083578616380691528e-02 -5.618230625987052917e-02 9.370231628417968750e-02 -4.980616271495819092e-02 4.270997345447540283e-01 -1.564682722091674805e-01 2.062460593879222870e-02 2.826161868870258331e-02 2.052438855171203613e-01 -7.085290551185607910e-02 1.249586492776870728e-01 -2.986254990100860596e-01 -3.900559842586517334e-01 -1.832840144634246826e-01 -3.070115447044372559e-01 -3.274351060390472412e-01 1.176314130425453186e-01 -2.876411192119121552e-02 3.262150287628173828e-01 -7.537484914064407349e-02 -9.707161039113998413e-02 1.814787387847900391e-01
-7.673970609903335571e-02 -9.869305044412612915e-02 -1.313160657882690430e-01 3.079221211373806000e-02 9.890884906053543091e-02 -2.937329113483428955e-01 1.434579491615295410e-01 -1.645256765186786652e-03 -1.079472228884696960e-01 3.138483166694641113e-01 -2.016174942255020142e-01 -2.436600029468536377e-01 8.074169978499412537e-03 1.744476705789566040e-02 1.034653857350349426e-01 -3.471449315547943115e-01 2.135872840881347656e-02 2.564874291419982910e-01 -1.370853036642074585e-01 -1.189119741320610046e-01 1.383712291717529297e-01 -1.243010461330413818e-01 -2.236260188510641456e-04 -1.143861562013626099e-01 -3.256199657917022705e-01 -3.941289708018302917e-02 -2.557202875614166260e-01 -3.207702934741973877e-02 2.272166758775711060e-01 -2.671167552471160889e-01 -2.475305944681167603e-01 -5.164026468992233276e-02
-2.521040439605712891e-01 6.797621399164199829e-02 7.286666333675384521e-02 2.339758723974227905e-01 -8.488540351390838623e-02 -4.323017597198486328e-02 1.712208986282348633e-01 2.896414697170257568e-01 1.211685594171285629e-03 8.006133884191513062e-02 -4.739960655570030212e-02 -1.949795186519622803e-01 7.513111829757690430e-02 1.919007115066051483e-02 1.819703876972198486e-01 -2.161590158939361572e-01 1.022935844957828522e-02 1.464112550020217896e-01 3.307545557618141174e-02 3.711749017238616943e-01 1.457266956567764282e-01 9.193741530179977417e-02 -2.001866996288299561e-01 -1.694912910461425781e-01 -2.787198722362518311e-01 -2.350227832794189453e-01 -6.381390243768692017e-02 1.967457681894302368e-01 -1.793191209435462952e-02 -1.150372624397277832e-01 -4.046129286289215088e-01 -7.137592881917953491e-02
-6.166037172079086304e-02 -3.605831414461135864e-02 1.102508977055549622e-01 8.067008107900619507e-02 -2.059705704450607300e-01 2.906875610351562500e-01 -2.382437326014041901e-02 4.652741178870201111e-02 6.510363519191741943e-02 -5.514441523700952530e-03 -3.905721381306648254e-02 -2.175807580351829529e-02 1.369856446981430054e-01 4.079173505306243896e-02 2.131804227828979492e-01 -2.483870387077331543e-01 -2.359985113143920898e-01 1.898577064275741577e-01 1.795538514852523804e-01 3.110736012458801270e-01 -9.595093876123428345e-02 -1.752482652664184570e-01 -2.990972995758056641e-01 5.921357497572898865e-02 -1.383154541254043579e-01 -1.197568178176879883e-01 2.604905962944030762e-01 1.483287513256072998e-01 3.149242699146270752e-02 -3.426484167575836182e-01 -1.933706253767013550e-01 2.828203141689300537e-01
-1.927178725600242615e-02 1.218688562512397766e-01 9.332868456840515137e-02 2.883907258510589600e-01 -8.416471630334854126e-02 -2.761902213096618652e-01 -3.697663843631744385e-01 3.937869071960449219e-01 1.143543422222137451e-01 -2.093839645385742188e-02 -7.009280845522880554e-03 1.761709451675415039e-01 1.663229544647037983e-03 3.116023913025856018e-02 1.024349704384803772e-01 -2.093606293201446533e-01 1.173516511917114258e-01 1.170865818858146667e-01 4.930796846747398376e-02 -1.622167415916919708e-02 -1.966765224933624268e-01 -2.982807159423828125e-01 -2.310742437839508057e-01 2.092131376266479492e-01 4.886364098638296127e-03 -2.784926295280456543e-01 8.580089360475540161e-02 1.506024897098541260e-01 1.339953243732452393e-01 -1.243470832705497742e-01 -1.335724741220474243e-01 6.293626874685287476e-02
-5.567815154790878296e-02 -1.410382837057113647e-01 1.648577004671096802e-01 2.986024878919124603e-02 -1.710992753505706787e-01 -1.809155642986297607e-01 -2.216853201389312744e-02 -3.744676010683178902e-03 -1.659329086542129517e-01 1.616884022951126099e-01 2.974398732185363770e-01 -5.806885659694671631e-03 1.542280018329620361e-01 -1.634258478879928589e-01 1.181398704648017883e-01 -3.081749379634857178e-01 -1.026131361722946167e-01 3.642350733280181885e-01 2.220745235681533813e-01 -5.355727672576904297e-02 5.383050814270973206e-02 -2.331595122814178467e-01 -1.263486780226230621e-02 8.296610414981842041e-02 -3.072495162487030029e-01 -4.165710415691137314e-03 -4.220389947295188904e-02 -1.260959357023239136e-01 3.028893470764160156e-01 -2.922154963016510010e-01 -9.145326912403106689e-02 1.659541875123977661e-01
-1.676585674285888672e-01 -7.029087096452713013e-02 -1.453536301851272583e-01 1.079817712306976318e-01 7.075055688619613647e-02 1.126913130283355713e-01 -1.023496035486459732e-02 1.305283159017562866e-01 1.313453316688537598e-01 7.165957242250442505e-02 -3.536599874496459961e-01 8.519228547811508179e-02 -5.859415978193283081e-02 2.276115119457244873e-01 1.018830165266990662e-01 -4.787439107894897461e-01 1.549648344516754150e-01 1.633960902690887451e-01 -5.342031642794609070e-02 -2.570024877786636353e-02 1.205773800611495972e-01 -3.713292479515075684e-01 -1.664012223482131958e-01 8.433961123228073120e-02 1.058025211095809937e-01 1.369869709014892578e-01 -1.545192580670118332e-02 6.939984112977981567e-02 5.952768772840499878e-02 -1.080847904086112976e-01 -3.077210783958435059e-01 2.517786324024200439e-01
-4.908685386180877686e-02 -1.848124861717224121e-01 1.311915814876556396e-01 -1.941003720276057720e-03 5.258574616163969040e-03 -1.249436140060424805e-01 -9.189615398645401001e-02 -9.315495938062667847e-02 2.224819175899028778e-02 9.373515844345092773e-02 -9.069502353668212891e-02 6.433834880590438843e-02 6.964924931526184082e-02 -2.369670122861862183e-01 1.135849505662918091e-01 -4.785084724426269531e-01 -7.844425737857818604e-02 4.197788834571838379e-01 1.859480142593383789e-01 1.956417225301265717e-02 -8.503057062625885010e-02 -1.573577225208282471e-01 -3.287640959024429321e-02 1.409374773502349854e-01 -2.340422272682189941e-01 -2.785754576325416565e-02 1.884959191083908081e-01 1.105452701449394226e-02 1.506903618574142456e-01 -3.448823094367980957e-01 -2.510937675833702087e-02 2.918669879436492920e-01
-3.205076558515429497e-03 1.602746993303298950e-01 -7.058863993734121323e-03 3.534962534904479980e-01 8.519355207681655884e-02 1.795622706413269043e-02 -1.534542739391326904e-01 -7.624402642250061035e-02 5.019994452595710754e-02 5.302489921450614929e-02 -3.569197654724121094e-01 -9.430197626352310181e-02 1.514997482299804688e-01 -1.723604798316955566e-01 4.463887810707092285e-01 -1.931741833686828613e-01 1.673065871000289917e-01 8.991446346044540405e-02 1.090166494250297546e-01 4.069766402244567871e-02 7.092702388763427734e-02 -2.095058709383010864e-01 -1.158214956521987915e-01 -1.325208395719528198e-01 -3.161529898643493652e-01 -1.926218122243881226e-01 9.663719683885574341e-02 6.844951212406158447e-02 2.678630650043487549e-01 -3.031349368393421173e-02 -1.539430320262908936e-01 6.730563938617706299e-02
1.550021469593048096e-01 -2.338728308677673340e-02 1.717761754989624023e-01 2.183625102043151855e-01 -1.183123961091041565e-01 2.370958030223846436e-02 2.216800302267074585e-01 3.277896046638488770e-01 5.882233753800392151e-02 1.561616212129592896e-01 1.972404867410659790e-01 -1.741793006658554077e-01 -3.564218431711196899e-02 -2.906594872474670410e-01 -1.448418293148279190e-02 -2.619318068027496338e-01 -3.543478436768054962e-03 1.435525417327880859e-01 -1.604818403720855713e-01 5.113625526428222656e-02 -1.549691893160343170e-02 -5.628145858645439148e-02 -1.934185475111007690e-01 -3.493679165840148926e-01 -1.488135457038879395e-01 -3.435700237751007080e-01 -1.271437108516693115e-01 1.648911647498607635e-02 1.018601953983306885e-01 -8.526481688022613525e-02 -2.918164432048797607e-01 6.433328986167907715e-02
2.242262288928031921e-02 2.277323454618453979e-01 7.422639988362789154e-03 1.008117422461509705e-01 -8.270289748907089233e-02 6.380266696214675903e-02 -1.704021543264389038e-01 -8.819945901632308960e-02 5.605745315551757812e-02 1.497885137796401978e-01 -1.177911553531885147e-02 1.594486832618713379e-02 -5.707565695047378540e-02 -6.042223796248435974e-02 1.185599640011787415e-01 1.377208437770605087e-02 -1.252385377883911133e-01 3.135808110237121582e-01 -1.470857411623001099e-01 -2.051829546689987183e-01 1.667634099721908569e-01 -3.692048788070678711e-01 -2.279560118913650513e-01 5.405065044760704041e-02 -1.349272131919860840e-01 -2.461666464805603027e-01 -1.288068015128374100e-02 -2.775960266590118408e-01 -5.417007952928543091e-02 1.806106120347976685e-01 -4.025740921497344971e-01 3.035705685615539551e-01
4.515154287219047546e-02 5.686086136847734451e-03 7.510627061128616333e-02 2.560674250125885010e-01 -6.073157116770744324e-02 -7.203091681003570557e-02 2.934746630489826202e-02 2.844206094741821289e-01 8.678005076944828033e-03 2.144856452941894531e-01 -3.727571293711662292e-02 -1.499574929475784302e-01 8.084741979837417603e-02 -4.404363036155700684e-01 -2.095830440521240234e-02 -7.239065319299697876e-02 2.360896952450275421e-02 3.026622533798217773e-01 -6.024982035160064697e-02 3.765816688537597656e-01 -9.639621526002883911e-02 -1.976484954357147217e-01 -4.374721273779869080e-02 3.122985363006591797e-02 -2.854307293891906738e-01 -3.246048390865325928e-01 -9.562891721725463867e-02 -5.380066111683845520e-02 1.147052869200706482e-01 9.132874757051467896e-02 -1.952028125524520874e-01 -1.122302263975143433e-01
3.562790527939796448e-02 -1.586385965347290039e-01 -1.849349937401711941e-03 2.256257086992263794e-01 6.835386902093887329e-02 -6.424988619983196259e-03 -1.558512747287750244e-01 1.689463257789611816e-01 -1.035075262188911438e-01 -2.061088569462299347e-03 -2.567081153392791748e-01 5.450092628598213196e-02 -2.057495154440402985e-02 2.127306014299392700e-01 1.796158105134963989e-01 -4.971100687980651855e-01 9.612193331122398376e-03 1.491665244102478027e-01 6.965044140815734863e-02 3.362481594085693359e-01 1.103077679872512817e-01 -1.428714692592620850e-01 -6.714674085378646851e-02 3.645331040024757385e-02 -2.800690829753875732e-01 5.990100279450416565e-02 -2.825379967689514160e-01 1.345826685428619385e-02 1.482667285017669201e-03 -4.216192290186882019e-02 -1.490388065576553345e-02 3.431478738784790039e-01
-1.069308891892433167e-01 6.036874651908874512e-02 -1.230623796582221985e-01 1.615537256002426147e-01 -2.311648577451705933e-01 7.914298772811889648e-02 -1.228082552552223206e-01 2.396691590547561646e-01 -6.487844139337539673e-02 1.506414562463760376e-01 -2.469894886016845703e-01 3.265502676367759705e-02 -2.292627096176147461e-02 9.811847656965255737e-02 -1.855125278234481812e-01 -5.003342628479003906e-01 1.896684765815734863e-01 2.747920751571655273e-01 -7.035119459033012390e-03 3.456359356641769409e-02 -1.708385348320007324e-01 -1.808665245771408081e-01 2.968732081353664398e-02 8.480415493249893188e-02 2.719043008983135223e-02 -7.239789515733718872e-02 -1.444462686777114868e-01 -1.109995692968368530e-01 5.898458138108253479e-02 -3.130291122943162918e-03 -4.073173403739929199e-01 1.905667185783386230e-01
-9.331670403480529785e-02 -8.751714229583740234e-02 -2.392231673002243042e-02 9.897540509700775146e-02 -2.396440953016281128e-01 2.233745455741882324e-01 1.276974231004714966e-01 -5.215293541550636292e-02 -3.582769632339477539e-02 1.068153977394104004e-01 3.823320940136909485e-02 7.011458277702331543e-02 9.073229134082794189e-02 -4.151062667369842529e-02 5.744034424424171448e-02 -8.903753012418746948e-02 5.923733487725257874e-02 3.226052224636077881e-01 2.559739649295806885e-01 1.950770616531372070e-01 -1.140205338597297668e-01 -1.514443904161453247e-01 -1.885792762041091919e-01 1.009137928485870361e-01 -2.395179271697998047e-01 -6.442330032587051392e-02 3.518182337284088135e-01 2.624482214450836182e-01 1.312077045440673828e-01 -3.170034289360046387e-01 -2.649420201778411865e-01 2.678446471691131592e-01
-1.549154222011566162e-01 1.868230849504470825e-01 -2.256849780678749084e-02 2.854564189910888672e-01 -9.382008761167526245e-02 1.075371429324150085e-01 -1.920779794454574585e-01 4.908020198345184326e-01 1.778393238782882690e-01 -6.167111173272132874e-02 -1.311970949172973633e-01 -5.658943951129913330e-02 -1.169013828039169312e-01 -2.673442065715789795e-01 2.120689600706100464e-01 -3.947386518120765686e-02 -1.358088403940200806e-01 2.272294163703918457e-01 -1.109006702899932861e-01 -1.941168913617730141e-03 2.197389304637908936e-02 -4.285314679145812988e-02 -2.632765471935272217e-01 -8.042043447494506836e-02 -1.652396284043788910e-02 -3.622250258922576904e-02 -2.121102958917617798e-01 1.895575821399688721e-01 1.197615191340446472e-01 -1.826122701168060303e-01 -2.406402379274368286e-01 1.576521992683410645e-01
-3.207865059375762939e-01 6.181224808096885681e-02 -1.379304677248001099e-01 -1.608529873192310333e-02 -2.223678380250930786e-01 -4.370884969830513000e-02 -8.254840970039367676e-02 2.919171154499053955e-01 -1.647025942802429199e-01 2.297331392765045166e-01 -1.182154868729412556e-03 -3.249868750572204590e-02 9.794957190752029419e-02 -1.112553551793098450e-01 3.012553751468658447e-01 -4.322601109743118286e-02 7.557946443557739258e-02 2.122531644999980927e-02 9.404345415532588959e-03 1.817235052585601807e-01 2.146067321300506592e-01 9.975294768810272217e-02 -3.266213536262512207e-01 2.415909469127655029e-01 -2.809886634349822998e-01 -2.173434942960739136e-01 1.106255128979682922e-02 1.492484062910079956e-01 -4.040466994047164917e-02 -1.907513588666915894e-01 -2.941597104072570801e-01 -3.973945975303649902e-02
-1.549123674631118774e-01 1.771451905369758606e-02 1.488235145807266235e-01 1.628606021404266357e-01 9.046310558915138245e-03 1.536746919155120850e-01 -8.670076727867126465e-02 2.345291525125503540e-01 7.290476351045072079e-04 6.493721902370452881e-02 -7.447654008865356445e-02 -9.118375182151794434e-02 2.651149630546569824e-01 -2.820937037467956543e-01 4.601273536682128906e-01 -3.098714053630828857e-01 -5.147526040673255920e-02 4.931424185633659363e-02 8.264799416065216064e-02 -2.969486825168132782e-02 1.163903176784515381e-01 -1.844507604837417603e-01 -1.773723810911178589e-01 -1.188199073076248169e-01 -1.631709784269332886e-01 -3.462062776088714600e-01 1.463178992271423340e-01 -1.992069929838180542e-01 2.187975347042083740e-01 -1.879077404737472534e-02 -5.470804125070571899e-02 1.955591514706611633e-02
-1.298476904630661011e-01 -8.843284845352172852e-02 -2.242501825094223022e-01 9.716114401817321777e-02 1.898224651813507080e-01 2.715259492397308350e-01 -9.692229330539703369e-02 -1.654290258884429932e-01 -7.821073383092880249e-02 2.004715353250503540e-01 6.839042156934738159e-02 -1.459286808967590332e-01 -3.174838051199913025e-02 -2.597766555845737457e-02 5.711982492357492447e-03 -2.225995361804962158e-01 3.054754994809627533e-02 3.381169438362121582e-01 9.175810962915420532e-03 7.463469356298446655e-02 2.119369059801101685e-01 -3.684294223785400391e-01 -2.368589676916599274e-02 5.740961432456970215e-02 -3.389873309060931206e-03 -2.478888630867004395e-01 -9.613518416881561279e-02 -1.816707253456115723e-01 -1.795279085636138916e-01 -3.385130763053894043e-01 -2.078408896923065186e-01 2.153511047363281250e-01
-1.261290907859802246e-01 1.405057311058044434e-01 3.128624521195888519e-03 2.166213691234588623e-01 -2.670580446720123291e-01 -1.978598088026046753e-01 7.250121235847473145e-02 2.248015701770782471e-01 -3.973268344998359680e-02 1.723680198192596436e-01 1.812214846722781658e-03 -1.697879880666732788e-01 9.331468492746353149e-02 -1.012400016188621521e-01 3.326956927776336670e-02 -3.550678789615631104e-01 -1.097368001937866211e-01 7.740515470504760742e-02 -1.376709342002868652e-02 2.924402058124542236e-01 2.882898040115833282e-02 8.657057583332061768e-02 -2.636522352695465088e-01 -9.120501577854156494e-02 -3.588374555110931396e-01 -2.673971951007843018e-01 1.454986333847045898e-01 2.299152314662933350e-01 -2.974820695817470551e-02 6.563842296600341797e-03 -2.647332847118377686e-01 -9.842377156019210815e-02
-1.044795513153076172e-01 5.688097327947616577e-02 -8.886489272117614746e-02 2.434544563293457031e-01 -1.767418384552001953e-01 -1.090318188071250916e-01 4.214293323457241058e-03 2.121607959270477295e-01 -7.506405562162399292e-02 7.215730845928192139e-02 1.988060027360916138e-02 -3.267108201980590820e-01 2.404200844466686249e-02 -8.492744714021682739e-02 1.427590101957321167e-01 7.250834722071886063e-03 8.696162700653076172e-02 3.459602966904640198e-02 7.209971547126770020e-02 2.199352532625198364e-01 1.529919654130935669e-01 1.685761362314224243e-01 -4.505651295185089111e-01 -5.848909169435501099e-02 -3.246034085750579834e-01 -7.893847674131393433e-02 -1.308375746011734009e-01 -2.508860640227794647e-02 -3.312262892723083496e-02 -1.339300870895385742e-01 -4.625963866710662842e-01 3.696180507540702820e-02
-1.771594285964965820e-01 -3.436335548758506775e-02 8.388314396142959595e-02 1.010925248265266418e-01 3.542755544185638428e-02 1.793680526316165924e-02 -4.419142007827758789e-02 1.349354982376098633e-01 4.411219060420989990e-02 6.097102537751197815e-02 -1.712277084589004517e-01 -2.847772277891635895e-02 1.778959482908248901e-01 -3.225314319133758545e-01 5.314132571220397949e-01 -3.592870831489562988e-01 -1.030103191733360291e-01 4.471621662378311157e-02 2.319206856191158295e-02 -6.164946407079696655e-02 1.464745551347732544e-01 -2.020366340875625610e-01 -1.136795803904533386e-01 -1.122012808918952942e-01 -1.183579117059707642e-01 -2.578213810920715332e-01 1.058630868792533875e-01 -1.752751320600509644e-01 2.037314921617507935e-01 -1.784978806972503662e-01 -1.418713629245758057e-01 1.576296538114547729e-01
-6.496911495923995972e-02 8.406361192464828491e-02 -4.583244398236274719e-02 3.828546702861785889e-01 1.435183584690093994e-01 -9.364579804241657257e-03 -1.249576508998870850e-01 5.234424024820327759e-03 -1.666720211505889893e-02 7.820677757263183594e-02 -3.224078118801116943e-01 7.070130854845046997e-02 1.060134023427963257e-01 -1.952253431081771851e-01 4.190760850906372070e-01 -2.324453145265579224e-01 1.379946321249008179e-01 1.672926247119903564e-01 8.220484852790832520e-02 1.214908063411712646e-02 1.811917573213577271e-01 -1.674329638481140137e-01 -3.107600845396518707e-02 -2.779561467468738556e-02 -2.885427772998809814e-01 -2.186241149902343750e-01 1.744876503944396973e-01 3.396812081336975098e-02 2.725872993469238281e-01 -2.110416144132614136e-01 -2.726440876722335815e-02 1.028782129287719727e-01
-2.545889019966125488e-01 -8.282690495252609253e-02 -2.331125587224960327e-01 1.187185645103454590e-01 -6.617666780948638916e-02 -4.512467980384826660e-02 -1.234756857156753540e-01 -3.208187595009803772e-02 6.783691048622131348e-02 9.933684766292572021e-02 -1.207433268427848816e-01 -4.149065613746643066e-01 6.519652437418699265e-03 -3.056738711893558502e-02 -3.087961971759796143e-01 -4.618722498416900635e-01 -1.088602319359779358e-01 3.055605292320251465e-01 7.602778822183609009e-02 1.903787255287170410e-01 1.633204072713851929e-01 -1.855905354022979736e-01 -1.360891908407211304e-01 7.353774458169937134e-02 1.261855363845825195e-01 -1.234954521059989929e-01 1.117609962821006775e-01 -1.026540473103523254e-01 6.633140891790390015e-02 -1.519442647695541382e-01 -3.877337276935577393e-02 1.042273193597793579e-01
-3.117696344852447510e-01 9.029360115528106689e-02 -1.394321322441101074e-01 8.128767460584640503e-02 -1.557549685239791870e-01 6.928556412458419800e-02 -2.076293230056762695e-01 4.519084393978118896e-01 -1.228596083819866180e-02 7.753139734268188477e-02 -5.694002285599708557e-02 1.221725270152091980e-01 2.814225293695926666e-02 -3.198419213294982910e-01 9.483020752668380737e-02 -1.066927760839462280e-01 -1.456405967473983765e-01 7.450241129845380783e-03 2.011499833315610886e-03 1.105617210268974304e-01 1.278183162212371826e-01 1.269374936819076538e-01 -3.377027809619903564e-01 7.841843366622924805e-02 -2.443274259567260742e-01 -2.595420479774475098e-01 2.549323812127113342e-02 -9.274464100599288940e-02 2.274141758680343628e-01 -1.791686564683914185e-01 -1.693198531866073608e-01 9.733511507511138916e-02
9.257625043392181396e-02 9.790010750293731689e-02 -2.800049781799316406e-01 1.001563221216201782e-01 -8.176026865839958191e-03 3.716593235731124878e-02 -1.829106956720352173e-01 1.024357974529266357e-01 -5.976713821291923523e-02 1.737098097801208496e-01 -1.968736350536346436e-01 4.716513678431510925e-02 6.837695837020874023e-02 -8.864165842533111572e-02 -1.010621488094329834e-01 -2.549005448818206787e-01 -4.199577495455741882e-03 1.435287594795227051e-01 1.899925172328948975e-01 -1.383761465549468994e-01 1.406918466091156006e-02 -3.085003793239593506e-01 -3.659234941005706787e-02 -7.918573170900344849e-02 1.263988614082336426e-01 -7.129868026822805405e-03 -2.021289169788360596e-01 7.779648900032043457e-02 3.825903683900833130e-02 -4.263883829116821289e-02 -6.384407281875610352e-01 1.813690364360809326e-01
3.034970536828041077e-02 -1.117234453558921814e-01 2.559092082083225250e-02 1.606932729482650757e-01 3.163866400718688965e-01 1.330254971981048584e-01 3.103620931506156921e-02 -3.301856294274330139e-02 1.294925957918167114e-01 2.465839684009552002e-01 -2.375009506940841675e-01 1.597976833581924438e-01 -2.395913377404212952e-02 -1.641480028629302979e-01 -7.877581566572189331e-02 -8.933431655168533325e-02 -3.886359557509422302e-02 1.064399331808090210e-01 -6.359969079494476318e-02 5.637364834547042847e-02 1.983949542045593262e-02 -1.903851926326751709e-01 -3.425568044185638428e-01 -7.172757759690284729e-03 -1.538107991218566895e-01 -5.354207158088684082e-01 -1.530250441282987595e-02 1.367574483156204224e-01 -5.340149998664855957e-02 -1.664825230836868286e-01 -1.350189000368118286e-01 2.947596013545989990e-01
1.349993515759706497e-02 -2.513284608721733093e-02 -2.363836467266082764e-01 3.122665882110595703e-01 -3.258033469319343567e-02 1.110129579901695251e-01 3.990460559725761414e-02 -7.759062200784683228e-02 1.199681833386421204e-01 1.168692409992218018e-01 -3.869652748107910156e-01 -2.407993003726005554e-02 2.586327791213989258e-01 -2.028628438711166382e-01 1.128113716840744019e-01 -1.263324171304702759e-01 1.619596630334854126e-01 1.064786836504936218e-01 1.556531190872192383e-01 1.656781882047653198e-01 3.670347109436988831e-02 -5.576575174927711487e-02 -2.397779375314712524e-01 -3.835758939385414124e-02 -7.765315473079681396e-02 -2.444648742675781250e-01 -3.927625417709350586e-01 -2.272624522447586060e-01 2.018042057752609253e-01 7.235351949930191040e-02 -9.575783461332321167e-02 1.737710088491439819e-01
-1.384027749300003052e-01 -2.631967701017856598e-02 -1.103559732437133789e-01 3.243849873542785645e-01 9.063988178968429565e-02 5.130612105131149292e-02 -2.955591864883899689e-02 -1.665684133768081665e-01 1.739768385887145996e-01 1.461097002029418945e-01 -2.358728945255279541e-01 -1.023432016372680664e-01 1.345734745264053345e-01 -2.775377035140991211e-01 3.276430666446685791e-01 -2.672035992145538330e-01 2.091046869754791260e-01 -1.781182363629341125e-02 1.813675910234451294e-01 8.605389297008514404e-02 1.602153480052947998e-01 -1.389834433794021606e-01 -7.696337997913360596e-02 -6.951738893985748291e-02 -2.482325881719589233e-01 -1.104662641882896423e-01 1.364765167236328125e-01 3.204654902219772339e-02 2.763477861881256104e-01 -1.700930446386337280e-01 3.135360893793404102e-04 3.046514689922332764e-01
-9.950454533100128174e-02 -6.822110712528228760e-02 -2.889538109302520752e-01 4.765162616968154907e-02 -1.021390631794929504e-01 -1.230542883276939392e-01 -2.188629470765590668e-02 6.022436171770095825e-02 1.184410378336906433e-01 1.697781234979629517e-01 3.156313300132751465e-02 -2.702042758464813232e-01 3.586791828274726868e-02 -1.042629629373550415e-01 -2.712151408195495605e-01 -4.321412146091461182e-01 -1.102766841650009155e-01 4.543302953243255615e-01 1.506913360208272934e-02 3.297363594174385071e-02 2.553178369998931885e-01 -2.006039768457412720e-01 -1.402345895767211914e-01 8.730392903089523315e-02 1.903466731309890747e-01 -1.200682371854782104e-01 -1.353418529033660889e-01 9.389448910951614380e-02 1.557092517614364624e-01 -1.206945404410362244e-01 -1.046839952468872070e-01 2.274516969919204712e-02
-4.605155438184738159e-02 3.118497505784034729e-02 8.019274473190307617e-02 2.321720570325851440e-01 -1.541642546653747559e-01 3.450832888484001160e-02 5.670621991157531738e-02 3.235187828540802002e-01 1.421551704406738281e-01 2.776908874511718750e-01 2.237303927540779114e-02 -1.631459593772888184e-01 1.501492559909820557e-01 -2.665500342845916748e-01 -3.151386603713035583e-02 -2.550540268421173096e-01 2.017412632703781128e-01 1.943918466567993164e-01 1.898998916149139404e-01 3.593651950359344482e-01 -1.172105669975280762e-01 -1.095906458795070648e-02 -1.738404184579849243e-01 7.346295751631259918e-03 -1.963946521282196045e-01 -1.857105940580368042e-01 8.797758817672729492e-02 1.211002618074417114e-01 -5.177177116274833679e-02 4.433524236083030701e-02 -3.486968576908111572e-01 -1.006563007831573486e-01
-3.733098804950714111e-01 -6.106542050838470459e-02 -8.538332581520080566e-02 1.492143571376800537e-01 6.664930284023284912e-02 -7.800623308867216110e-03 -1.395456492900848389e-01 3.437277376651763916e-01 -2.217785865068435669e-01 2.018773257732391357e-01 5.731610208749771118e-02 2.126042693853378296e-01 2.239693552255630493e-01 -2.401462644338607788e-01 8.534365147352218628e-02 -1.437197327613830566e-01 -1.036792062222957611e-02 7.172626443207263947e-03 -1.049235239624977112e-01 2.473580539226531982e-01 2.427100390195846558e-01 -1.460477858781814575e-01 -1.316651105880737305e-01 1.202765181660652161e-01 -3.141929805278778076e-01 -1.982110887765884399e-01 1.763916574418544769e-02 -3.450584411621093750e-02 1.049453094601631165e-01 -1.268303841352462769e-01 -2.418978065252304077e-01 -3.897063806653022766e-02
-4.558482766151428223e-02 -2.119244039058685303e-01 2.589603662490844727e-01 -1.536911576986312866e-01 7.811327278614044189e-02 -7.265346497297286987e-02 2.265889197587966919e-01 8.383275568485260010e-02 -5.243975669145584106e-02 1.285613775253295898e-01 3.499168157577514648e-02 4.298039153218269348e-02 1.453803032636642456e-01 -7.217077165842056274e-02 7.133603096008300781e-02 -3.919755816459655762e-01 -1.939911395311355591e-01 3.636613488197326660e-01 -1.089256927371025085e-01 4.178436100482940674e-02 1.918026655912399292e-01 -1.288368999958038330e-01 -1.456530988216400146e-01 -1.954665407538414001e-02 -7.702298462390899658e-02 -2.327899681404232979e-03 -6.363746523857116699e-02 3.502488136291503906e-02 3.302768468856811523e-01 -3.106932640075683594e-01 -2.390105426311492920e-01 2.296083420515060425e-01
-1.807839795947074890e-02 -1.203317418694496155e-01 -8.821637369692325592e-03 2.288328716531395912e-03 2.024434879422187805e-02 1.208980828523635864e-01 1.527371853590011597e-01 5.007064342498779297e-01 6.314142048358917236e-02 2.771731019020080566e-01 -1.145514920353889465e-01 -1.108587086200714111e-01 -8.171802014112472534e-02 -3.157011568546295166e-01 -1.104991044849157333e-02 -1.509638279676437378e-01 7.466890662908554077e-02 2.146363109350204468e-01 5.915677919983863831e-02 2.180887460708618164e-01 -1.559410095214843750e-01 -7.364289462566375732e-02 -1.577533334493637085e-01 -3.000665307044982910e-01 -2.498523592948913574e-01 -1.394529938697814941e-01 2.963128127157688141e-02 8.145217597484588623e-02 6.780871003866195679e-02 -2.291109412908554077e-01 -2.362282723188400269e-01 1.044758409261703491e-01
-1.152248084545135498e-01 2.728053629398345947e-01 -4.452525824308395386e-02 1.825776249170303345e-01 -1.057479064911603928e-02 -1.467439383268356323e-01 -8.199246972799301147e-02 2.133121900260448456e-02 1.194098778069019318e-02 3.627207363024353981e-03 -1.829189509153366089e-01 3.820688650012016296e-02 -2.010965943336486816e-01 -3.870759010314941406e-01 3.722650706768035889e-01 -3.661532700061798096e-01 -1.861579418182373047e-01 2.977361716330051422e-02 1.548303514719009399e-01 8.326046913862228394e-02 -7.072030752897262573e-02 -2.431859523057937622e-01 -2.733522653579711914e-01 1.499523818492889404e-01 4.224678501486778259e-02 -1.810288280248641968e-01 -1.417183130979537964e-01 1.346034854650497437e-01 1.423069536685943604e-01 1.042178869247436523e-01 -9.067633748054504395e-02 1.013946980237960815e-01
8.409542590379714966e-02 -5.144540593028068542e-02 9.478200227022171021e-02 -1.629551313817501068e-02 1.370112895965576172e-01 1.368542164564132690e-01 1.145700365304946899e-01 8.558075129985809326e-02 -8.759838342666625977e-02 4.436091780662536621e-01 6.233680620789527893e-02 -8.712687343358993530e-02 5.636416748166084290e-02 -3.299898803234100342e-01 1.595566719770431519e-01 -2.519776821136474609e-01 -3.187036886811256409e-02 2.386454045772552490e-01 -1.540186107158660889e-01 1.809328645467758179e-01 2.193005830049514771e-01 -2.560964822769165039e-01 -2.108592838048934937e-01 2.393350601196289062e-01 -3.703523874282836914e-01 -6.780414283275604248e-02 1.156169846653938293e-01 -8.803918212652206421e-02 -9.476406872272491455e-02 3.295169677585363388e-03 -6.245341897010803223e-02 2.247373200953006744e-02
-2.783154845237731934e-01 -9.432887285947799683e-02 -1.115977466106414795e-01 4.421747848391532898e-02 -1.351802796125411987e-01 -1.883215457201004028e-01 1.074335947632789612e-01 1.653248369693756104e-01 7.017782330513000488e-02 1.945814043283462524e-01 -2.016849583014845848e-03 3.136608377099037170e-02 1.454659402370452881e-01 7.098394632339477539e-02 9.093605913221836090e-04 1.780438795685768127e-02 2.722704410552978516e-01 2.457343637943267822e-01 1.659619063138961792e-02 -1.955330222845077515e-01 -4.294920712709426880e-02 -4.360313415527343750e-01 -2.311702519655227661e-01 6.936753541231155396e-02 -3.040407896041870117e-01 -2.078871876001358032e-01 3.784443438053131104e-02 -2.289049178361892700e-01 3.295872211456298828e-01 4.468714073300361633e-02 -7.694939523935317993e-02 8.396796137094497681e-02
-7.049802690744400024e-02 7.140156626701354980e-02 -5.273132771253585815e-02 3.665362000465393066e-01 3.753009811043739319e-02 8.940715342760086060e-02 -1.800658553838729858e-01 -1.466740220785140991e-01 6.465432047843933105e-02 2.425159513950347900e-01 -1.867555081844329834e-01 -1.791363582015037537e-03 1.372765004634857178e-01 -1.459431648254394531e-01 3.933366835117340088e-01 -2.870933413505554199e-01 6.854718923568725586e-02 4.029629752039909363e-02 2.427166402339935303e-01 5.048239603638648987e-02 3.164025843143463135e-01 -1.142234951257705688e-01 -2.442159317433834076e-02 -2.261909283697605133e-02 -2.388657182455062866e-01 -2.719289660453796387e-01 1.842450052499771118e-01 4.496662318706512451e-02 1.811908781528472900e-01 -1.231250688433647156e-01 -1.914104633033275604e-02 1.301271021366119385e-01
-2.523422539234161377e-01 -2.070199400186538696e-01 1.051389239728450775e-02 9.412755817174911499e-02 6.865322589874267578e-02 -1.285938024520874023e-01 1.105113998055458069e-01 1.304066479206085205e-01 4.617317765951156616e-02 1.783853322267532349e-01 -6.061385199427604675e-02 -8.936445415019989014e-02 2.431063167750835419e-02 -1.584814935922622681e-01 2.921651490032672882e-02 -2.649189829826354980e-01 -5.781256780028343201e-02 2.608675658702850342e-01 -5.052278190851211548e-02 7.899971306324005127e-02 1.561331003904342651e-01 -4.061032459139823914e-02 -5.743887647986412048e-02 1.459565162658691406e-01 -3.312751352787017822e-01 1.246863827109336853e-01 1.932206302881240845e-01 7.868611812591552734e-02 2.153044193983078003e-01 -5.010878443717956543e-01 -2.472188323736190796e-01 1.829646974802017212e-01
-2.749517001211643219e-02 1.696472018957138062e-01 -1.909950375556945801e-01 -1.120203756727278233e-03 -1.660655885934829712e-01 -4.978217929601669312e-02 -3.962043300271034241e-02 -1.997763961553573608e-01 1.981988400220870972e-01 1.008563861250877380e-01 -1.166954413056373596e-01 1.377524882555007935e-01 -2.934885211288928986e-02 1.372358202934265137e-01 -9.744312614202499390e-02 -2.854853868484497070e-01 -1.590274870395660400e-01 1.926969438791275024e-01 3.580953776836395264e-01 -2.199056558310985565e-02 -6.155478209257125854e-02 -2.199002802371978760e-01 -3.496857732534408569e-02 1.958358287811279297e-01 -6.484131515026092529e-02 -2.264487147331237793e-01 -3.227022290229797363e-02 2.431418374180793762e-02 1.773401200771331787e-01 -2.965021729469299316e-01 -4.442049860954284668e-01 1.142458170652389526e-01
-1.121307760477066040e-01 2.011052146553993225e-02 7.032320648431777954e-02 6.262077391147613525e-02 -8.779860287904739380e-02 2.076660990715026855e-01 5.537313967943191528e-02 -2.010663226246833801e-02 1.184205990284681320e-02 7.758378237485885620e-02 -7.483392208814620972e-02 -3.138559311628341675e-02 1.900363862514495850e-01 -5.328867211937904358e-02 1.756415665149688721e-01 -2.941838204860687256e-01 3.227108344435691833e-02 2.364084720611572266e-01 2.487747073173522949e-01 3.149641156196594238e-01 -1.808092743158340454e-01 -8.519919961690902710e-02 -1.315251886844635010e-01 9.602188318967819214e-02 -4.968973994255065918e-02 -1.068784967064857483e-01 3.569053411483764648e-01 1.121509820222854614e-01 2.541149258613586426e-01 -3.635918498039245605e-01 -1.430140435695648193e-01 3.149442076683044434e-01
-1.285211145877838135e-01 -4.172366112470626831e-02 -2.318179160356521606e-01 1.080873236060142517e-01 -1.663064807653427124e-01 -2.012389898300170898e-01 -1.480186581611633301e-01 1.876249350607395172e-02 1.612387299537658691e-01 1.380984634160995483e-01 -6.322119385004043579e-02 -3.807780146598815918e-01 1.016008779406547546e-01 -4.524858668446540833e-02 -3.255464136600494385e-02 -4.723124802112579346e-01 -7.420194894075393677e-02 2.949296832084655762e-01 8.694380521774291992e-02 1.568044573068618774e-01 3.254305124282836914e-01 -1.958754509687423706e-01 -7.524891942739486694e-02 1.393334865570068359e-01 -2.727365866303443909e-02 8.420214802026748657e-02 -9.707607328891754150e-03 -6.606876105070114136e-02 4.945248365402221680e-02 -1.989967674016952515e-01 -1.779607832431793213e-01 -1.238638833165168762e-01
-2.295372076332569122e-02 6.334475427865982056e-02 1.231587678194046021e-02 9.940583258867263794e-02 -2.482746541500091553e-01 6.575363129377365112e-02 3.542069345712661743e-02 9.399060904979705811e-02 1.286455243825912476e-01 2.298922687768936157e-01 -2.445423603057861328e-01 2.706355880945920944e-03 5.122257024049758911e-02 -2.959261536598205566e-01 2.541332840919494629e-01 -2.363560535013675690e-02 5.035255849361419678e-02 1.183816567063331604e-01 9.289636462926864624e-02 -1.067446395754814148e-01 7.137034088373184204e-03 1.051197666674852371e-02 -1.807939559221267700e-01 9.507666528224945068e-02 -2.554688453674316406e-01 -3.965305984020233154e-01 -3.151336908340454102e-01 4.575701430439949036e-02 3.962639272212982178e-01 -1.968974769115447998e-01 -1.224457845091819763e-01 -1.080557629466056824e-01
-1.926042139530181885e-01 4.830502904951572418e-03 1.636369079351425171e-01 1.515833586454391479e-01 -3.708344325423240662e-02 1.577560901641845703e-01 -1.847298294305801392e-01 1.200001388788223267e-01 2.769139222800731659e-02 -9.214887022972106934e-02 -1.358020901679992676e-01 -1.409358382225036621e-01 2.606535851955413818e-01 -3.860554993152618408e-01 2.784720361232757568e-01 -3.461396396160125732e-01 5.461987480521202087e-02 -2.345998026430606842e-02 6.014447286725044250e-02 -8.098403364419937134e-02 1.102651432156562805e-01 -2.215607017278671265e-01 -1.546601802110671997e-01 -1.479019671678543091e-01 -1.484946459531784058e-01 -2.980236709117889404e-01 1.438692957162857056e-01 -2.473331391811370850e-01 2.198880910873413086e-01 -4.345110431313514709e-02 -3.921550884842872620e-02 1.056758984923362732e-01
-6.115726381540298462e-02 -3.413187339901924133e-02 3.512500971555709839e-02 -2.396469749510288239e-02 -2.112197279930114746e-01 -1.249395981431007385e-01 -9.798337519168853760e-02 -1.705271936953067780e-02 -6.461074110120534897e-03 2.089301347732543945e-01 -2.467597275972366333e-01 1.088841557502746582e-01 1.437572389841079712e-01 2.077802866697311401e-01 -3.267316147685050964e-02 -2.705270648002624512e-01 -9.368864446878433228e-02 4.811495840549468994e-01 1.844996731961145997e-04 -1.115774586796760559e-01 3.025822341442108154e-02 -2.944807112216949463e-01 1.069395709782838821e-02 1.106749102473258972e-01 -1.529212296009063721e-01 -1.478170752525329590e-01 2.104568481445312500e-01 -2.446750737726688385e-02 2.421165555715560913e-01 1.257503479719161987e-01 -3.889410793781280518e-01 -8.750413544476032257e-03
-2.197926342487335205e-01 -1.151883602142333984e-01 -1.863396763801574707e-01 2.599063143134117126e-02 -8.140584826469421387e-02 8.058258891105651855e-02 5.035625398159027100e-02 8.289434015750885010e-02 6.829997058957815170e-03 5.721717700362205505e-02 -1.097273305058479309e-01 -3.786043524742126465e-01 -9.608770906925201416e-02 -1.113028079271316528e-01 -2.346002161502838135e-01 -3.760574162006378174e-01 -1.644898951053619385e-01 5.199556946754455566e-01 8.047681301832199097e-02 9.040044620633125305e-03 1.385225206613540649e-01 -1.160221323370933533e-01 -2.945002317428588867e-01 9.017415344715118408e-02 7.482716441154479980e-02 -1.137858107686042786e-01 -3.695163875818252563e-02 -7.874359935522079468e-02 -6.640041619539260864e-02 -1.465389728546142578e-01 -1.420770883560180664e-01 -7.499327883124351501e-03
-1.135319322347640991e-01 -1.444736570119857788e-01 -4.028863087296485901e-02 2.250370085239410400e-01 1.530723869800567627e-01 6.269146502017974854e-02 -3.166443854570388794e-02 1.496149748563766479e-01 5.286674201488494873e-02 3.056353926658630371e-01 2.545562088489532471e-01 2.925334125757217407e-02 -1.181325614452362061e-01 -2.809184193611145020e-01 1.048446446657180786e-01 -2.696722447872161865e-01 -1.251073628664016724e-01 2.535559833049774170e-01 -1.409894227981567383e-01 1.981925964355468750e-01 4.890266060829162598e-02 -2.515048384666442871e-01 9.565898776054382324e-02 2.139544188976287842e-01 -4.137682616710662842e-01 -3.410310670733451843e-02 1.130977869033813477e-01 -5.504539981484413147e-02 9.686347097158432007e-02 -7.508922368288040161e-02 -2.347069829702377319e-01 8.249412477016448975e-02
-1.134011074900627136e-01 -4.386853054165840149e-02 -8.189342170953750610e-02 5.619578063488006592e-02 -1.056198328733444214e-01 -1.291216351091861725e-02 -1.945676654577255249e-02 2.840722911059856415e-02 2.950844466686248779e-01 1.660840958356857300e-01 -4.443700239062309265e-02 -1.449247822165489197e-02 -3.329403996467590332e-01 -1.412755995988845825e-01 1.185353025794029236e-01 -3.143989741802215576e-01 -6.262066215276718140e-02 -3.056347370147705078e-02 3.255327790975570679e-02 -1.584971100091934204e-01 2.267978936433792114e-01 -3.071455955505371094e-01 -1.896571069955825806e-01 -3.236401127651333809e-03 -3.815171122550964355e-01 -2.038230150938034058e-01 -1.121332347393035889e-01 2.389645390212535858e-02 2.727079205214977264e-02 -3.238186538219451904e-01 -2.441596686840057373e-01 -1.550542861223220825e-01
1.883068308234214783e-02 7.869260758161544800e-02 6.340893357992172241e-02 1.925577223300933838e-01 -1.023868471384048462e-01 -7.285708934068679810e-02 1.285185664892196655e-01 3.344256281852722168e-01 1.323635131120681763e-01 2.960812449455261230e-01 -3.866640478372573853e-02 -2.136372625827789307e-01 8.531402796506881714e-02 -2.394231706857681274e-01 -6.461116671562194824e-02 -1.968607306480407715e-01 1.722098886966705322e-01 2.931028306484222412e-01 1.567184329032897949e-01 3.504996597766876221e-01 -1.320254355669021606e-01 -7.378748804330825806e-02 -2.940967679023742676e-02 2.814430929720401764e-02 -2.645343542098999023e-01 -1.417716294527053833e-01 -6.810463964939117432e-02 1.647476255893707275e-01 -2.069626469165086746e-03 -3.551401197910308838e-02 -3.581669628620147705e-01 -9.715417027473449707e-02
-1.070172265172004700e-01 5.869604274630546570e-02 -1.401142925024032593e-01 1.850066930055618286e-01 -9.145688265562057495e-02 8.887442201375961304e-02 5.759960971772670746e-03 6.677928566932678223e-02 4.990612342953681946e-02 3.380342721939086914e-01 -2.743766009807586670e-01 -9.411310404539108276e-02 3.182036876678466797e-01 -2.483139187097549438e-01 2.847538292407989502e-01 -1.700039654970169067e-01 -2.358738798648118973e-03 1.631224751472473145e-01 1.514023244380950928e-01 2.244306355714797974e-01 2.807589061558246613e-02 5.211764574050903320e-02 -2.997984290122985840e-01 -7.083351165056228638e-02 -1.613442003726959229e-01 -2.665947973728179932e-01 -1.659833937883377075e-01 -2.507507205009460449e-01 2.192623764276504517e-01 -3.633117675781250000e-02 -6.407576613128185272e-03 -3.761093318462371826e-02
-5.407966300845146179e-02 3.779610618948936462e-02 -2.368409335613250732e-01 2.729206979274749756e-01 -2.457008510828018188e-02 1.399772465229034424e-01 5.306774750351905823e-02 -4.424311593174934387e-02 6.964168697595596313e-02 1.806024163961410522e-01 -2.698576748371124268e-01 -6.010507792234420776e-02 2.346089929342269897e-01 -2.797793447971343994e-01 2.550743520259857178e-01 -2.240774035453796387e-01 -7.100476324558258057e-02 1.090488210320472717e-01 1.857438534498214722e-01 2.105125635862350464e-01 5.338823795318603516e-02 -8.918244391679763794e-03 -2.575007379055023193e-01 -1.021038591861724854e-01 -1.743375509977340698e-01 -2.402061074972152710e-01 -2.387302666902542114e-01 -9.228973835706710815e-02 3.461818993091583252e-01 -1.287625432014465332e-01 -1.051072776317596436e-01 3.346102684736251831e-02
7.182747591286897659e-03 8.466582000255584717e-02 -1.382982917129993439e-02 1.590293049812316895e-01 -2.971811592578887939e-01 7.005723565816879272e-02 8.753713220357894897e-02 1.780646666884422302e-02 2.183356881141662598e-01 -1.018494293093681335e-01 -3.776210546493530273e-02 -2.058756947517395020e-01 8.800216764211654663e-02 -3.629356920719146729e-01 2.762506008148193359e-01 -1.821748018264770508e-01 1.037392988801002502e-01 1.525691449642181396e-01 -8.812687359750270844e-03 1.712746545672416687e-02 -2.757689915597438812e-02 -2.001575976610183716e-01 -2.721146643161773682e-01 -1.136388704180717468e-01 -5.601117387413978577e-02 -3.362073302268981934e-01 -8.825533837080001831e-02 -2.008501589298248291e-01 3.266608119010925293e-01 -2.224196046590805054e-01 9.114710614085197449e-03 1.803157776594161987e-01
-1.043587252497673035e-01 -5.092153698205947876e-02 1.207803785800933838e-01 1.774449944496154785e-01 4.384955763816833496e-02 -1.486015021800994873e-01 1.230230107903480530e-01 7.650634646415710449e-02 5.034774914383888245e-02 1.617758274078369141e-01 -1.547698825597763062e-01 -1.364070028066635132e-01 3.433510065078735352e-01 -2.353130280971527100e-01 3.871585726737976074e-01 -1.757269352674484253e-01 -1.230147555470466614e-01 2.090068906545639038e-01 3.679128289222717285e-01 5.125324055552482605e-02 -4.002384841442108154e-02 -1.114263758063316345e-01 -1.204745918512344360e-01 1.557539552450180054e-01 -1.502210199832916260e-01 -5.816601961851119995e-02 8.868915028870105743e-03 -6.703931838274002075e-02 2.678962051868438721e-01 -2.891112565994262695e-01 5.260586738586425781e-03 1.861439794301986694e-01
-3.176617622375488281e-02 -1.543007344007492065e-01 -1.151924729347229004e-01 1.055667921900749207e-01 1.635062545537948608e-01 1.408816277980804443e-01 -2.821969985961914062e-01 -3.346953913569450378e-02 -6.409662216901779175e-02 6.225749477744102478e-02 -6.109105050563812256e-02 -2.610800974071025848e-02 1.858296543359756470e-01 4.549690708518028259e-02 8.525574207305908203e-02 -4.661923050880432129e-01 -1.545725390315055847e-02 1.581849008798599243e-01 -1.128306463360786438e-01 4.871696829795837402e-01 8.410927653312683105e-02 -1.515599042177200317e-01 -1.555631756782531738e-01 1.518508642911911011e-01 -1.147608738392591476e-02 1.114619616419076920e-02 3.950316458940505981e-02 -5.263879522681236267e-02 -1.501098126173019409e-01 -2.224621325731277466e-01 -3.447661399841308594e-01 4.151682183146476746e-02
-3.265244066715240479e-01 -1.259175091981887817e-01 -1.429456621408462524e-01 -5.329666286706924438e-02 -1.562912911176681519e-01 1.592429727315902710e-02 -2.108394354581832886e-01 -2.254495024681091309e-02 3.811657428741455078e-02 2.665369808673858643e-01 -2.768745832145214081e-02 -3.073581755161285400e-01 5.460942536592483521e-02 -1.184775382280349731e-01 1.735546141862869263e-01 -3.384196460247039795e-01 -1.375301778316497803e-01 1.895307302474975586e-01 2.861394584178924561e-01 6.871648877859115601e-02 1.244090050458908081e-01 -9.315633773803710938e-02 -4.022530093789100647e-02 2.891293466091156006e-01 -1.887568086385726929e-02 9.429039806127548218e-02 8.069425821304321289e-02 1.272336840629577637e-01 -1.507317274808883667e-02 -3.849885165691375732e-01 -1.527544558048248291e-01 -2.615007944405078888e-02
-1.487105637788772583e-01 2.096423655748367310e-01 -8.218912035226821899e-02 2.657106518745422363e-01 -2.124807983636856079e-01 7.966203987598419189e-02 1.052013933658599854e-01 2.234860807657241821e-01 1.403181701898574829e-01 2.014357000589370728e-01 -2.344235777854919434e-01 -5.635577440261840820e-02 1.190529689192771912e-01 -3.340063095092773438e-01 1.689655333757400513e-01 -3.191060721874237061e-01 -5.344536621123552322e-03 2.212550640106201172e-01 1.293718069791793823e-01 1.055371165275573730e-01 -1.287668850272893906e-02 1.358535736799240112e-01 -9.216075390577316284e-02 9.199053794145584106e-02 -1.886887289583683014e-02 -2.450996190309524536e-01 -6.670705229043960571e-02 -3.172357082366943359e-01 1.866023391485214233e-01 4.086615145206451416e-02 1.495382934808731079e-01 1.809894442558288574e-01
6.148042902350425720e-02 1.184279844164848328e-01 7.165428251028060913e-02 -4.207730293273925781e-02 -5.523056164383888245e-02 -8.171388506889343262e-02 -1.908430606126785278e-01 1.213189493864774704e-02 1.870044320821762085e-01 6.599482148885726929e-03 -1.494441479444503784e-01 4.671585559844970703e-02 -1.912885755300521851e-01 -1.441412512212991714e-02 -8.683440089225769043e-02 -4.698665738105773926e-01 -7.023262232542037964e-02 7.708556950092315674e-02 4.071450829505920410e-01 2.342838235199451447e-02 5.702209845185279846e-02 -1.757198274135589600e-01 -1.100251898169517517e-01 1.476533561944961548e-01 -5.686182528734207153e-02 -3.707221895456314087e-02 6.226412579417228699e-02 -4.537336900830268860e-02 1.939644515514373779e-01 -2.692463099956512451e-01 -4.764475226402282715e-01 1.070620566606521606e-01
-2.315558046102523804e-01 -1.571031510829925537e-01 -1.164601147174835205e-01 -1.815283447504043579e-01 3.480703756213188171e-02 -2.110923640429973602e-02 8.859892934560775757e-02 1.516620367765426636e-01 1.647257804870605469e-02 3.608759641647338867e-01 -3.930244445800781250e-01 -9.186590462923049927e-02 9.647835046052932739e-02 -1.351956725120544434e-01 2.045835256576538086e-01 -7.803534716367721558e-02 -1.476232148706912994e-02 3.018026649951934814e-01 6.010196730494499207e-02 -1.188191920518875122e-01 1.768190562725067139e-01 -7.951972633600234985e-02 -1.022460609674453735e-01 1.210105717182159424e-01 -3.010363876819610596e-01 -1.406941264867782593e-01 -1.327801216393709183e-02 -1.789973862469196320e-02 1.319395601749420166e-01 -4.054642617702484131e-01 9.187390655279159546e-02 2.920388057827949524e-02
3.138796240091323853e-02 -1.210723966360092163e-01 -5.717271566390991211e-02 -4.741526022553443909e-02 -5.479764938354492188e-02 1.411591768264770508e-01 -1.611088588833808899e-02 -2.603193186223506927e-02 -2.439070940017700195e-01 3.483117818832397461e-01 3.424999415874481201e-01 1.275692693889141083e-02 1.146199628710746765e-01 -3.818713426589965820e-01 7.223105430603027344e-02 -3.328860700130462646e-01 1.517038792371749878e-01 3.026211857795715332e-01 -2.425359562039375305e-03 1.881703436374664307e-01 2.894061803817749023e-02 -2.323323190212249756e-01 -1.136042475700378418e-01 1.265279799699783325e-01 -2.549767196178436279e-01 7.661877572536468506e-02 8.419935405254364014e-02 -9.693092107772827148e-02 1.031569540500640869e-01 -1.760393381118774414e-01 -1.166088581085205078e-01 7.322890311479568481e-02
7.968902587890625000e-02 5.667053908109664917e-02 1.232353448867797852e-01 1.853668391704559326e-01 -9.372658282518386841e-02 -1.016279608011245728e-01 8.653295040130615234e-02 3.341680765151977539e-01 1.349376291036605835e-01 3.402775526046752930e-01 -4.877493157982826233e-02 -2.334438264369964600e-01 2.299296110868453979e-01 -2.656049728393554688e-01 -1.755882650613784790e-01 -1.794795542955398560e-01 5.318924412131309509e-02 2.699074149131774902e-01 1.112062335014343262e-01 2.918046116828918457e-01 -6.079994142055511475e-02 -5.973438546061515808e-02 -9.666995145380496979e-03 2.106740139424800873e-02 -3.098441958427429199e-01 -1.473681479692459106e-01 -1.063804104924201965e-01 4.129157215356826782e-02 7.321553421206772327e-04 7.735505700111389160e-02 -3.218615651130676270e-01 -6.302229315042495728e-02
4.745928570628166199e-02 -2.470611594617366791e-02 -8.571786433458328247e-02 1.039564311504364014e-01 1.223547607660293579e-01 7.740047574043273926e-02 9.380219131708145142e-02 3.473118692636489868e-02 1.091691032052040100e-01 9.262697398662567139e-02 -1.759893447160720825e-01 -1.615646779537200928e-01 -3.790677785873413086e-01 -3.816417232155799866e-02 -4.564893990755081177e-02 -2.870998680591583252e-01 -2.148416489362716675e-01 5.056017637252807617e-02 -1.113946139812469482e-01 1.995715871453285217e-02 3.034814298152923584e-01 -2.580294013023376465e-01 -2.305155992507934570e-01 -2.483469899743795395e-03 -2.836580276489257812e-01 -1.855128556489944458e-01 3.036155737936496735e-02 6.814044713973999023e-02 2.102920711040496826e-01 -3.612526059150695801e-01 -2.226973176002502441e-01 -1.505916714668273926e-01
2.719783037900924683e-02 -2.210213057696819305e-02 5.917492136359214783e-02 6.434072554111480713e-02 -1.510784178972244263e-01 2.236358076333999634e-02 4.407583922147750854e-02 2.726148366928100586e-01 1.244653537869453430e-01 2.518345117568969727e-01 5.087155848741531372e-02 -2.272232472896575928e-01 1.201436296105384827e-01 -3.887415230274200439e-01 -1.287488937377929688e-01 -3.255924880504608154e-01 1.307450979948043823e-01 2.016360312700271606e-01 1.508073955774307251e-01 3.343180119991302490e-01 -1.095961928367614746e-01 -5.639447271823883057e-02 -8.006460964679718018e-02 -6.073806807398796082e-02 -2.261473685503005981e-01 -2.253177314996719360e-01 4.024500399827957153e-02 -5.474914214573800564e-04 -1.094243209809064865e-02 6.307581067085266113e-02 -3.777202665805816650e-01 -4.916097968816757202e-02
-5.512253567576408386e-02 1.382069662213325500e-03 -6.154770776629447937e-02 3.510337173938751221e-01 2.243611775338649750e-02 1.489177942276000977e-01 -1.448529660701751709e-01 -9.478820860385894775e-02 -9.601218253374099731e-02 2.021688669919967651e-01 -1.917894929647445679e-01 1.296240556985139847e-02 3.670860230922698975e-01 -2.129909843206405640e-01 1.837061643600463867e-01 -3.155021071434020996e-01 -1.008407794870436192e-03 8.150208741426467896e-02 2.101977169513702393e-01 1.774445474147796631e-01 2.721617817878723145e-01 -8.536246418952941895e-02 -2.983572781085968018e-01 -3.570089116692543030e-02 -1.085031405091285706e-01 -1.207073330879211426e-01 -2.513436079025268555e-01 -1.630803942680358887e-01 1.141020804643630981e-01 1.419128030538558960e-01 -5.829918757081031799e-02 1.010840460658073425e-01
-3.841831088066101074e-01 1.721915006637573242e-01 -9.681221097707748413e-02 1.902731209993362427e-01 -2.112889736890792847e-01 -1.028204802423715591e-02 2.740073017776012421e-02 -3.004961414262652397e-03 -2.090892195701599121e-01 6.407014280557632446e-02 -1.108266562223434448e-01 -6.780890375375747681e-02 -1.838219614000990987e-04 -8.001033216714859009e-02 2.723379246890544891e-02 -2.185925990343093872e-01 -1.149745136499404907e-01 1.670528054237365723e-01 2.193364873528480530e-02 8.960974216461181641e-02 4.772307351231575012e-02 -3.822012245655059814e-01 -1.259320676326751709e-01 -2.129029333591461182e-01 -1.533527821302413940e-01 -3.398177027702331543e-02 -8.689737319946289062e-02 1.239986252039670944e-02 4.813276231288909912e-01 2.777639925479888916e-01 -4.752955958247184753e-02 9.692803770303726196e-02
-1.449627429246902466e-01 -1.600843667984008789e-02 1.358042657375335693e-01 1.349667608737945557e-01 -2.296874821186065674e-01 -7.767389714717864990e-02 -9.026893228292465210e-02 1.039142087101936340e-01 4.703202098608016968e-02 -9.828185290098190308e-02 -1.180820241570472717e-01 1.486162096261978149e-02 2.511409223079681396e-01 -3.293803036212921143e-01 3.777723014354705811e-01 -2.756104171276092529e-01 1.659984588623046875e-01 4.795766994357109070e-02 7.265115529298782349e-02 4.423802345991134644e-02 1.340389549732208252e-01 -2.072531431913375854e-01 -1.500864624977111816e-01 -4.880826920270919800e-02 -1.175867170095443726e-01 -3.675343096256256104e-01 1.892682015895843506e-01 -2.463551312685012817e-01 2.364119589328765869e-01 -1.318179816007614136e-01 -6.931849569082260132e-02 -4.062650725245475769e-02
2.266046404838562012e-02 2.156011164188385010e-01 7.627404481172561646e-02 2.373682707548141479e-01 -1.271975189447402954e-01 -8.641076833009719849e-02 8.077240735292434692e-02 -2.170768976211547852e-01 -1.335653364658355713e-01 -1.710173189640045166e-01 -3.479434922337532043e-02 5.636933818459510803e-02 2.515587210655212402e-01 -1.951666772365570068e-01 -1.817704923450946808e-02 -4.063278436660766602e-01 5.122885480523109436e-02 1.532395631074905396e-01 -9.916458278894424438e-02 -7.107131183147430420e-02 3.234411403536796570e-02 -1.727980524301528931e-01 -2.866647839546203613e-01 -2.718315124511718750e-01 -2.832932770252227783e-01 -4.086150974035263062e-02 -7.551783323287963867e-02 1.058375909924507141e-01 2.194034457206726074e-01 -2.110185921192169189e-01 -1.657863557338714600e-01 2.198236882686614990e-01
-4.004654660820960999e-02 -5.452135950326919556e-02 -7.365011423826217651e-02 1.258592605590820312e-01 -1.156815290451049805e-01 2.799442410469055176e-01 -1.986181735992431641e-01 -2.991058491170406342e-02 1.266487538814544678e-01 1.698987782001495361e-01 6.713698804378509521e-02 6.600974500179290771e-02 -2.683550119400024414e-01 -5.263212323188781738e-02 1.989982277154922485e-01 -3.214222490787506104e-01 -1.812930554151535034e-01 6.301982700824737549e-02 3.045811653137207031e-01 4.953496158123016357e-02 3.479382768273353577e-02 -3.518942594528198242e-01 -2.546683251857757568e-01 9.214609861373901367e-02 -1.158177331089973450e-01 -2.074945569038391113e-01 7.498808205127716064e-02 -4.686603695154190063e-02 1.433251202106475830e-01 -3.748287260532379150e-01 -1.206857189536094666e-01 1.601630076766014099e-02
9.858482331037521362e-02 9.459011256694793701e-02 -1.727003604173660278e-02 6.982152909040451050e-02 -2.265018969774246216e-01 -3.844409249722957611e-03 1.282263398170471191e-01 3.326082229614257812e-01 -6.540442258119583130e-02 1.275208145380020142e-01 -4.259588941931724548e-02 -1.245410963892936707e-01 6.455623358488082886e-02 -2.056100070476531982e-01 4.592431709170341492e-02 -3.944661915302276611e-01 1.308502405881881714e-01 9.800746291875839233e-02 2.351098880171775818e-02 3.075358271598815918e-01 5.850757658481597900e-02 -8.050038665533065796e-02 -3.519701659679412842e-01 -1.284106224775314331e-01 -3.018405139446258545e-01 -1.959089934825897217e-01 3.604197129607200623e-02 1.482309997081756592e-01 6.065512448549270630e-02 4.994662106037139893e-02 -2.886699140071868896e-01 -2.033589929342269897e-01
-2.955311723053455353e-02 -1.325611863285303116e-02 -2.842815220355987549e-01 2.075927406549453735e-01 -2.883381024003028870e-02 1.712693423032760620e-01 3.144682571291923523e-02 3.219569027423858643e-01 2.352751493453979492e-01 5.727273225784301758e-02 1.175663173198699951e-01 -2.830858575180172920e-03 1.593227684497833252e-01 -4.242830276489257812e-01 1.184740662574768066e-01 -3.377746641635894775e-01 -1.746302694082260132e-01 6.507927179336547852e-02 2.412362992763519287e-01 2.502431534230709076e-02 1.600642874836921692e-02 -1.107612345367670059e-02 -4.303699731826782227e-02 -1.530426591634750366e-01 -2.686705291271209717e-01 -8.089748769998550415e-02 9.501302987337112427e-02 6.734479963779449463e-02 1.062529981136322021e-01 -2.506232857704162598e-01 -1.936232000589370728e-01 1.055944338440895081e-01
1.665977016091346741e-02 -8.264688402414321899e-02 7.962311059236526489e-02 -2.572651719674468040e-03 -2.029451131820678711e-01 2.572236657142639160e-01 1.213352754712104797e-01 -3.164792433381080627e-02 1.068073585629463196e-01 5.630279425531625748e-03 -1.471477597951889038e-01 2.006212435662746429e-02 8.052320033311843872e-02 -7.522975653409957886e-02 1.101207435131072998e-01 -3.641779720783233643e-01 -1.357647031545639038e-02 2.628760635852813721e-01 6.611172854900360107e-02 2.491306513547897339e-01 -1.375772804021835327e-01 -2.804217934608459473e-01 -2.863665819168090820e-01 1.302954256534576416e-01 -2.732655592262744904e-02 -5.721082538366317749e-02 3.182242512702941895e-01 2.697769403457641602e-01 2.036410570144653320e-01 -2.607775330543518066e-01 -1.215626895427703857e-01 1.961912512779235840e-01
-2.963212728500366211e-01 9.601382166147232056e-02 -1.140370890498161316e-01 -6.504417397081851959e-04 -4.638756066560745239e-02 -1.132434830069541931e-01 -9.582588821649551392e-02 -8.486558683216571808e-03 -1.084012091159820557e-01 1.032480001449584961e-01 1.451100111007690430e-01 -8.824252523481845856e-03 5.272128432989120483e-02 -9.751213341951370239e-02 1.617247909307479858e-01 -2.879219651222229004e-01 3.852993622422218323e-02 3.690612316131591797e-01 2.262223809957504272e-01 1.901569366455078125e-01 7.223415374755859375e-02 1.483527477830648422e-02 1.289734691381454468e-01 1.442738324403762817e-01 -2.095044553279876709e-01 1.440286077558994293e-02 4.157521948218345642e-02 -2.666920423507690430e-01 3.506597578525543213e-01 -3.222874104976654053e-01 -1.354117244482040405e-01 2.661153376102447510e-01
-1.243855208158493042e-01 3.506063222885131836e-01 -2.482273802161216736e-02 3.041523396968841553e-01 9.245206415653228760e-02 2.411673218011856079e-01 -3.370037972927093506e-01 -2.323722392320632935e-01 -4.312654212117195129e-02 -7.335609942674636841e-02 -3.192543983459472656e-02 -1.034833565354347229e-01 1.542684286832809448e-01 -3.745605424046516418e-02 1.415125746279954910e-02 -1.465459167957305908e-01 -4.410833120346069336e-02 2.176094055175781250e-01 -1.894515454769134521e-01 2.409976441413164139e-03 -2.023738063871860504e-02 -1.754270792007446289e-01 -1.800609976053237915e-01 1.287812143564224243e-01 -1.288169175386428833e-01 -1.958522796630859375e-01 7.973960787057876587e-02 1.846310496330261230e-01 6.021670624613761902e-02 -1.231856346130371094e-01 -3.824992179870605469e-01 2.060608416795730591e-01
-1.450212448835372925e-01 -1.092307046055793762e-01 -2.450312972068786621e-01 3.750552982091903687e-02 2.909709000959992409e-03 5.125193297863006592e-02 -9.473897516727447510e-02 4.211616143584251404e-02 1.103403568267822266e-01 4.190969467163085938e-02 -2.176522649824619293e-02 -3.550416231155395508e-01 -7.352466136217117310e-02 -5.497641116380691528e-02 -1.904749274253845215e-01 -3.929774165153503418e-01 -2.230253443121910095e-02 5.256652832031250000e-01 2.487249486148357391e-02 2.075168937444686890e-01 1.114804521203041077e-01 -3.116436302661895752e-01 -1.956077218055725098e-01 5.612256936728954315e-03 1.231699958443641663e-01 -1.781928986310958862e-01 1.822803914546966553e-02 8.992406725883483887e-02 7.446225732564926147e-02 -5.336280539631843567e-02 -9.885746985673904419e-02 -1.036922782659530640e-01
-4.944939166307449341e-02 2.052478492259979248e-01 -2.549577951431274414e-01 1.375187188386917114e-01 2.651206590235233307e-02 5.271288752555847168e-02 -1.930270791053771973e-01 4.369590580463409424e-01 1.463445574045181274e-01 -5.093782022595405579e-02 -1.956815868616104126e-01 1.876101344823837280e-01 7.602764293551445007e-03 1.127014588564634323e-02 -9.079188853502273560e-02 -2.777901887893676758e-01 2.223095148801803589e-01 1.921673268079757690e-01 2.468769066035747528e-02 6.571902334690093994e-02 -1.388498246669769287e-01 -2.384556829929351807e-01 -1.048134863376617432e-01 2.748828232288360596e-01 -1.816117614507675171e-01 -1.515804678201675415e-01 -7.742655277252197266e-02 -4.257352277636528015e-02 -7.762093842029571533e-02 -1.347145736217498779e-01 -3.285947442054748535e-01 8.284850418567657471e-02
5.640717595815658569e-02 7.304776459932327271e-02 -6.634161621332168579e-02 3.761383146047592163e-02 1.699090749025344849e-01 9.861605614423751831e-02 3.049407340586185455e-02 6.700260192155838013e-02 -7.022283971309661865e-02 3.358786702156066895e-01 3.778617084026336670e-02 1.610566675662994385e-01 -2.733105234801769257e-02 -2.569889426231384277e-01 3.090372122824192047e-02 -1.926573365926742554e-01 7.293760031461715698e-02 3.163879215717315674e-01 -7.174656540155410767e-02 3.957632482051849365e-01 1.774987876415252686e-01 -2.315740436315536499e-01 -4.462964832782745361e-01 1.362732648849487305e-01 -1.428255140781402588e-01 -1.939444839954376221e-01 9.089866280555725098e-02 -6.063876301050186157e-02 -4.741852357983589172e-02 8.098210394382476807e-02 -9.811418503522872925e-02 -1.822386234998703003e-01
-6.007046997547149658e-02 -2.615663707256317139e-01 -1.541421562433242798e-01 1.451297402381896973e-01 4.943039268255233765e-03 4.024877250194549561e-01 1.050175204873085022e-01 1.074855551123619080e-01 7.835575938224792480e-02 2.169788479804992676e-01 1.328703910112380981e-01 -1.934964507818222046e-01 6.020550802350044250e-02 1.881259232759475708e-01 8.647396415472030640e-02 -2.715304195880889893e-01 -5.236667394638061523e-02 1.582347154617309570e-01 6.019448395818471909e-03 -1.090928763151168823e-01 -6.720814388245344162e-03 -1.879256516695022583e-01 -3.334674835205078125e-01 1.099479719996452332e-01 1.290980726480484009e-01 -2.022536247968673706e-01 1.462705284357070923e-01 -1.870585978031158447e-01 2.083962112665176392e-01 -1.732056438922882080e-01 -2.590373158454895020e-01 1.309795826673507690e-01
-2.089746296405792236e-01 -1.560359448194503784e-01 -1.641718596220016479e-01 2.067585736513137817e-01 9.170408546924591064e-02 1.178041547536849976e-01 -1.005769241601228714e-02 -2.010781615972518921e-01 -2.505525015294551849e-02 3.310846388339996338e-01 -1.898960955440998077e-02 -4.264824092388153076e-02 -6.702198833227157593e-02 -9.143174439668655396e-02 7.315957546234130859e-02 -3.207016587257385254e-01 -1.556452661752700806e-01 2.827806472778320312e-01 -5.869723111391067505e-02 6.846706569194793701e-02 1.409228742122650146e-01 -1.448804587125778198e-01 -1.321047097444534302e-01 6.236330419778823853e-02 -2.735398709774017334e-02 -2.347965538501739502e-01 -1.099579129368066788e-02 -1.862890869379043579e-01 -1.635124385356903076e-01 -4.652785360813140869e-01 -1.785132288932800293e-01 1.602455526590347290e-01
-4.945916682481765747e-02 -1.182995587587356567e-01 -9.238864481449127197e-02 7.749690115451812744e-02 5.791268870234489441e-02 -3.218124806880950928e-01 6.703707575798034668e-02 3.528770804405212402e-02 -2.017422318458557129e-01 2.350374609231948853e-01 -3.167728483676910400e-01 -4.335584118962287903e-02 -1.121922656893730164e-01 -2.095930427312850952e-01 7.783561944961547852e-02 -3.433811366558074951e-01 3.038542158901691437e-02 3.982218801975250244e-01 -5.927322804927825928e-02 -6.738215684890747070e-02 1.511644572019577026e-01 -3.065333366394042969e-01 -8.951405435800552368e-02 -4.558235406875610352e-02 -3.356527984142303467e-01 -6.826950120739638805e-04 -5.604655668139457703e-02 -9.268315136432647705e-02 6.372591853141784668e-02 -2.299906611442565918e-01 -4.334503039717674255e-02 4.128604661673307419e-03
-7.545746117830276489e-02 -4.629045724868774414e-02 -8.590751886367797852e-02 3.056317567825317383e-01 1.466562002897262573e-01 2.098663002252578735e-01 1.103657186031341553e-01 2.258254587650299072e-01 1.113641038537025452e-01 5.826795473694801331e-02 -2.027019858360290527e-01 -5.480104312300682068e-02 7.512918859720230103e-02 -1.697553694248199463e-01 3.620065152645111084e-01 -2.234666496515274048e-01 -1.404028683900833130e-01 5.663497000932693481e-02 2.505261301994323730e-01 3.271899372339248657e-02 -5.087036173790693283e-03 -1.543828248977661133e-01 -2.902898490428924561e-01 -9.035776555538177490e-02 1.056554317474365234e-01 2.380058140261098742e-04 -9.433284401893615723e-02 -1.811375766992568970e-01 3.731153607368469238e-01 -1.301761716604232788e-01 -2.679430246353149414e-01 5.859221518039703369e-02
3.358955308794975281e-02 1.322281062602996826e-01 -2.400842159986495972e-01 1.265069097280502319e-01 -2.559412419795989990e-01 -4.821885004639625549e-02 -2.359565347433090210e-01 1.642512381076812744e-01 -7.112241536378860474e-02 8.275588601827621460e-02 -1.135285645723342896e-01 4.457851499319076538e-02 -4.885899648070335388e-02 1.389768719673156738e-01 -1.115389838814735413e-01 -3.401996195316314697e-01 -3.700313623994588852e-03 2.714241445064544678e-01 -2.472234144806861877e-02 2.421662397682666779e-02 -5.089399963617324829e-02 -3.339224457740783691e-01 7.661668956279754639e-02 2.209161594510078430e-02 3.906308114528656006e-02 -2.156692147254943848e-01 -2.082271277904510498e-01 -5.907066538929939270e-02 5.614571273326873779e-02 9.069093316793441772e-02 -5.022610425949096680e-01 1.634969413280487061e-01
-1.729213595390319824e-01 2.321414500474929810e-01 -1.976759958779439330e-04 6.276011466979980469e-02 1.214384734630584717e-01 -8.758101612329483032e-02 1.377962678670883179e-01 -1.364390482194721699e-03 1.322379801422357559e-02 4.889620095491409302e-02 -1.593761742115020752e-01 -1.151754483580589294e-01 2.177955955266952515e-02 -2.935714721679687500e-01 2.600860595703125000e-01 -2.356541156768798828e-01 5.934790894389152527e-02 3.728037774562835693e-01 6.216231361031532288e-02 -5.098688416182994843e-03 1.111602559685707092e-01 6.764237582683563232e-02 4.304394125938415527e-02 -3.145337700843811035e-01 -7.666052877902984619e-02 -3.485311567783355713e-01 1.270675510168075562e-01 -2.019124776124954224e-01 2.279627770185470581e-01 -3.256345391273498535e-01 -6.552272941917181015e-03 1.156269162893295288e-01
-3.411184996366500854e-02 -6.480482220649719238e-02 -2.897783815860748291e-01 2.400048449635505676e-02 2.467416226863861084e-02 7.706765085458755493e-02 -1.554544568061828613e-01 6.769840139895677567e-03 -1.298426687717437744e-01 1.518751382827758789e-01 3.845229744911193848e-02 -5.155714601278305054e-02 7.664993405342102051e-02 1.429213583469390869e-01 -1.729005277156829834e-01 -4.994532763957977295e-01 -2.494920045137405396e-01 2.309967130422592163e-01 -1.596524193882942200e-02 3.229450285434722900e-01 1.292494405061006546e-02 -2.843808233737945557e-01 -1.725784987211227417e-01 1.931138038635253906e-01 -8.435292541980743408e-02 1.528582535684108734e-02 1.172892525792121887e-01 -1.413034349679946899e-01 5.699533596634864807e-02 -2.596948444843292236e-01 -2.105157524347305298e-01 7.258184254169464111e-02
7.793012075126171112e-03 8.026771247386932373e-03 -1.225007101893424988e-01 5.346534028649330139e-02 -2.040321826934814453e-01 -1.400664448738098145e-01 2.321097254753112793e-02 4.121994227170944214e-02 1.351348012685775757e-01 2.359792441129684448e-01 -2.798185348510742188e-01 3.514612466096878052e-02 -1.070618927478790283e-01 1.498532742261886597e-01 -7.527447491884231567e-02 -5.278831720352172852e-02 -3.080693185329437256e-01 4.642663002014160156e-01 2.327546626329421997e-01 -1.098189502954483032e-01 5.801551789045333862e-02 -1.978733539581298828e-01 -2.344673722982406616e-01 8.361505717039108276e-02 -1.046021208167076111e-01 -3.010868430137634277e-01 1.097065284848213196e-01 1.485835667699575424e-02 6.784310191869735718e-02 2.015098780393600464e-01 -2.814573645591735840e-01 -5.676763877272605896e-02
-2.364468276500701904e-01 -9.074027091264724731e-02 -7.896314561367034912e-02 -7.030414044857025146e-02 2.283203601837158203e-01 -8.943889290094375610e-02 2.871353551745414734e-02 1.453516334295272827e-01 -1.113319844007492065e-01 3.791297674179077148e-01 -2.856089770793914795e-01 -2.305034548044204712e-02 -3.045255132019519806e-02 -8.700088411569595337e-02 1.724476814270019531e-01 -2.434675544500350952e-01 -7.984471321105957031e-02 3.326383233070373535e-01 1.580015122890472412e-01 -2.965756952762603760e-01 3.645315393805503845e-02 -1.911649107933044434e-01 -8.204524964094161987e-02 -7.136905333027243614e-04 -2.112119048833847046e-01 -1.872558593750000000e-01 1.368648721836507320e-03 1.388566493988037109e-01 2.200275212526321411e-01 -1.750471144914627075e-01 2.119705639779567719e-02 -2.320343106985092163e-01
-1.192315369844436646e-01 1.954267770051956177e-01 -7.092175632715225220e-02 2.898415029048919678e-01 9.128807485103607178e-02 -3.675033152103424072e-02 -5.599017813801765442e-02 -4.496678337454795837e-02 -9.407375007867813110e-02 2.237144410610198975e-01 -2.750168554484844208e-02 -2.272373288869857788e-01 -1.741420179605484009e-01 -1.510999817401170731e-02 -7.215431332588195801e-02 -3.228353559970855713e-01 2.209829166531562805e-02 3.870123624801635742e-01 -1.644835919141769409e-01 1.572329103946685791e-01 7.530160993337631226e-02 1.455300860106945038e-02 9.088364988565444946e-02 -6.188292801380157471e-02 -1.074068248271942139e-02 -3.120414614677429199e-01 -4.670963436365127563e-02 -3.173203393816947937e-02 -2.163635790348052979e-01 -3.222458064556121826e-01 -3.417575061321258545e-01 -6.554707139730453491e-02
1.624938286840915680e-02 4.137796163558959961e-02 -1.776235550642013550e-01 1.423731297254562378e-01 -1.009125728160142899e-02 -9.829687327146530151e-02 -8.584015071392059326e-02 2.602376937866210938e-01 -2.312655299901962280e-01 1.709844917058944702e-02 -1.539948582649230957e-01 -3.096081912517547607e-01 4.811875522136688232e-02 -1.918716579675674438e-01 -2.534816041588783264e-03 1.859099604189395905e-02 -2.948457598686218262e-01 1.150110214948654175e-01 1.314958333969116211e-01 1.108557581901550293e-01 5.538585782051086426e-02 9.934338927268981934e-02 -3.742337822914123535e-01 1.445531994104385376e-01 6.152888387441635132e-02 -4.115388393402099609e-01 -8.877471834421157837e-02 3.037370443344116211e-01 1.206786185503005981e-01 -1.427330523729324341e-01 -1.790403127670288086e-01 6.792479008436203003e-02
-1.203019767999649048e-01 -1.310953050851821899e-01 -1.464207563549280167e-02 4.075969755649566650e-01 -4.221110790967941284e-02 1.939586997032165527e-01 -1.284228414297103882e-01 5.885855108499526978e-02 -3.032141178846359253e-02 1.725647598505020142e-01 -2.199351191520690918e-01 -5.216769129037857056e-02 1.230586618185043335e-01 -2.745093405246734619e-01 -1.240211352705955505e-01 -1.115022692829370499e-02 1.089960802346467972e-03 6.140425428748130798e-02 1.446249186992645264e-01 2.964917719364166260e-01 -9.249809384346008301e-02 8.025306276977062225e-03 -1.321185231208801270e-01 6.561968475580215454e-02 -3.834483921527862549e-01 -1.629082411527633667e-01 -3.049069643020629883e-02 1.132901534438133240e-01 -9.800291061401367188e-02 7.420698553323745728e-02 -4.494246542453765869e-01 8.620512485504150391e-02
-8.190248906612396240e-02 1.542030721902847290e-01 -4.675110056996345520e-02 -1.191950142383575439e-01 1.686474494636058807e-02 -2.163952961564064026e-02 -2.729450166225433350e-01 1.183363646268844604e-01 6.711269915103912354e-02 2.522814869880676270e-01 -2.064805328845977783e-01 -1.041611954569816589e-01 3.948826491832733154e-01 1.453958451747894287e-01 1.446466147899627686e-01 -2.016291469335556030e-01 1.402762830257415771e-01 1.275396794080734253e-01 -1.234392821788787842e-02 -1.475712507963180542e-01 6.966427713632583618e-02 -2.956638634204864502e-01 -3.021038472652435303e-01 2.421694844961166382e-01 -2.402667552232742310e-01 -2.258317917585372925e-01 -5.468327552080154419e-02 3.819175064563751221e-03 2.100812792778015137e-01 1.367871314287185669e-01 -3.735876083374023438e-02 1.659887880086898804e-01
-5.376918986439704895e-02 1.970581151545047760e-02 8.024838566780090332e-02 5.949985235929489136e-02 7.270680367946624756e-02 -2.647301927208900452e-02 -4.829916730523109436e-02 -1.117118969559669495e-01 1.128820702433586121e-01 2.130782753229141235e-01 -1.141321882605552673e-01 -3.013231046497821808e-02 -1.772963702678680420e-01 1.477792263031005859e-01 -1.076868455857038498e-02 -5.089167356491088867e-01 -5.960649251937866211e-02 6.887570023536682129e-03 1.479603052139282227e-01 2.205018699169158936e-01 -7.612952589988708496e-02 -2.522360086441040039e-01 -1.993838697671890259e-01 1.104421392083168030e-01 -6.277465075254440308e-02 -1.155418828129768372e-01 2.160508185625076294e-01 -7.164088636636734009e-02 8.980112522840499878e-02 -4.678735435009002686e-01 -2.936720252037048340e-01 -6.065832078456878662e-02
-1.781336367130279541e-01 1.505337506532669067e-01 -1.570536941289901733e-01 -5.156301707029342651e-02 3.635245561599731445e-02 6.287798285484313965e-02 4.932284727692604065e-02 2.102837897837162018e-02 1.158275976777076721e-01 -2.287921495735645294e-02 -2.158269286155700684e-01 -2.822882831096649170e-01 8.494451642036437988e-02 -3.460480570793151855e-01 1.797646135091781616e-01 -2.005810886621475220e-01 6.528012454509735107e-02 2.618295252323150635e-01 1.689264923334121704e-01 1.527560055255889893e-01 1.191174313426017761e-01 1.644629687070846558e-01 -1.291347891092300415e-01 -2.020657956600189209e-01 9.453154169023036957e-03 -2.625986933708190918e-01 1.820987910032272339e-01 -2.575263679027557373e-01 2.928979694843292236e-01 -3.030359745025634766e-01 -4.250838886946439743e-03 2.859376929700374603e-02
-4.071114584803581238e-02 -5.953975021839141846e-02 8.243662118911743164e-02 1.255796998739242554e-01 -3.744986355304718018e-01 -1.385749727487564087e-01 -2.589405775070190430e-01 1.094874218106269836e-01 -2.169143259525299072e-01 1.092176213860511780e-01 -3.573994934558868408e-01 -8.647239953279495239e-02 2.013536691665649414e-01 -2.608748674392700195e-01 8.050524443387985229e-02 -1.247437298297882080e-02 -7.688134163618087769e-02 -1.812835037708282471e-02 -4.653551056981086731e-02 2.667940258979797363e-01 7.243642210960388184e-02 -4.258839040994644165e-02 -3.991218507289886475e-01 1.035416424274444580e-01 -3.969964757561683655e-02 -1.201027855277061462e-01 -1.070361882448196411e-01 1.687895273789763451e-03 -2.018503472208976746e-02 -1.500792801380157471e-01 -3.414304554462432861e-01 -2.614480070769786835e-02
1.319770514965057373e-01 7.997651398181915283e-02 7.764059305191040039e-02 1.469881981611251831e-01 1.256116628646850586e-01 1.253772675991058350e-01 1.376684010028839111e-01 1.801451444625854492e-01 -1.503474861383438110e-01 2.098392844200134277e-01 -1.501940488815307617e-01 -5.504089593887329102e-02 -2.338724285364151001e-01 -1.392339468002319336e-01 -3.258262276649475098e-01 -2.374280989170074463e-01 -7.372736185789108276e-02 3.394684791564941406e-01 -6.046986579895019531e-02 1.217119917273521423e-01 -8.391755819320678711e-02 -3.940849900245666504e-01 -1.160163357853889465e-01 -1.070207580924034119e-01 -1.779607832431793213e-01 3.920777514576911926e-02 2.559400349855422974e-02 2.405125414952635765e-03 -1.203426625579595566e-02 -4.037786126136779785e-01 -1.079645827412605286e-01 4.120596125721931458e-02
8.949890732765197754e-02 1.296771764755249023e-01 2.284719496965408325e-01 3.281972706317901611e-01 2.948567271232604980e-02 -4.922068119049072266e-02 -2.135452628135681152e-01 2.267629170091822743e-04 2.490158528089523315e-01 -5.459238216280937195e-02 9.436917304992675781e-02 8.017329871654510498e-02 1.702463626861572266e-01 -2.732064127922058105e-01 2.418870776891708374e-01 -6.884967535734176636e-02 -2.128973603248596191e-01 1.416490674018859863e-01 -1.824664175510406494e-01 1.856931746006011963e-01 -1.033130958676338196e-01 -6.363059580326080322e-02 -2.706536352634429932e-01 -4.252792149782180786e-02 -1.828301697969436646e-01 -2.137721329927444458e-01 1.709283739328384399e-01 1.013517007231712341e-01 -9.942037053406238556e-03 -2.074319124221801758e-01 -3.624908626079559326e-01 5.548791959881782532e-02
2.270783036947250366e-01 6.415571272373199463e-02 1.817808486521244049e-02 2.742795348167419434e-01 -2.002737112343311310e-02 3.648824617266654968e-02 6.040553748607635498e-02 8.429422043263912201e-03 -1.363272517919540405e-01 1.492218822240829468e-01 -2.500312626361846924e-01 7.476433366537094116e-02 1.681880280375480652e-02 2.610462307929992676e-01 2.159637659788131714e-01 -3.186962902545928955e-01 4.192551597952842712e-03 3.622345626354217529e-01 -4.666673764586448669e-02 3.887489736080169678e-01 2.448482811450958252e-01 -7.098132371902465820e-02 -5.768902227282524109e-02 2.232583612203598022e-01 -2.292967960238456726e-02 -1.289618480950593948e-02 1.136321872472763062e-01 6.310877203941345215e-02 1.245094090700149536e-01 9.777680039405822754e-02 -2.401424646377563477e-01 1.862780153751373291e-01
-1.438560634851455688e-01 -1.933261752128601074e-01 -1.410997807979583740e-01 1.442667245864868164e-01 -2.512681856751441956e-02 1.157536208629608154e-01 -2.050653398036956787e-01 -2.423781305551528931e-01 -5.933902785181999207e-02 1.209625378251075745e-01 3.618668764829635620e-02 -3.465256467461585999e-02 4.825339466333389282e-02 1.134663820266723633e-01 1.598934829235076904e-01 -4.181674122810363770e-01 -3.980570286512374878e-02 9.404367208480834961e-02 -3.547411039471626282e-02 3.791386485099792480e-01 1.218385770916938782e-01 -2.122742086648941040e-01 -3.002475500106811523e-01 -1.386284362524747849e-02 -1.558730006217956543e-01 1.142801600508391857e-03 -1.079091280698776245e-01 -9.813506901264190674e-02 -1.997943967580795288e-01 -3.038128912448883057e-01 -2.068037688732147217e-01 1.544136106967926025e-01
3.022687882184982300e-02 -1.421227306127548218e-01 2.742610871791839600e-01 3.059027791023254395e-01 2.554588578641414642e-02 -6.653356552124023438e-02 8.372870087623596191e-02 -1.219512596726417542e-01 -3.061820268630981445e-01 2.352260947227478027e-01 -3.068423867225646973e-01 1.353077241219580173e-03 -6.191262218635529280e-05 -2.414437383413314819e-01 1.653086394071578979e-01 -1.873903423547744751e-01 1.425367295742034912e-01 1.972834020853042603e-01 2.840071320533752441e-01 6.538736075162887573e-02 1.144596282392740250e-02 -2.099040150642395020e-01 -7.658325880765914917e-02 1.471464633941650391e-01 8.293909579515457153e-02 -2.889555990695953369e-01 -1.274317353963851929e-01 -1.279413402080535889e-01 2.533423602581024170e-01 6.186647713184356689e-02 -3.622554242610931396e-02 1.047620847821235657e-01
-9.585998207330703735e-02 -3.251911103725433350e-01 -1.404670178890228271e-01 -9.324122965335845947e-02 -1.081209555268287659e-01 -3.301484584808349609e-01 -1.988220028579235077e-02 2.432366460561752319e-02 2.451177537441253662e-01 2.175294160842895508e-01 -6.731384992599487305e-02 -3.616189956665039062e-01 3.400247544050216675e-02 1.716315373778343201e-02 -6.381434947252273560e-02 -2.506818771362304688e-01 7.482877373695373535e-02 3.370656371116638184e-01 1.576641350984573364e-01 2.276955097913742065e-01 2.287945598363876343e-01 -2.247165292501449585e-01 -1.896587163209915161e-01 1.037198156118392944e-01 -9.353462955914437771e-04 -1.779035031795501709e-01 -1.353046894073486328e-01 -6.262195855379104614e-02 7.636752724647521973e-02 -1.197111383080482483e-01 -3.596235439181327820e-02 -5.542516335844993591e-02
8.577325195074081421e-02 1.439133435487747192e-01 -3.799076005816459656e-02 -9.054640680551528931e-02 -9.255849570035934448e-02 -1.157929748296737671e-01 -1.815218329429626465e-01 -7.127668708562850952e-02 1.561200171709060669e-01 1.209469810128211975e-01 -1.930412501096725464e-01 -1.022665109485387802e-02 -9.566158056259155273e-02 -1.875819079577922821e-02 -2.590815536677837372e-02 -3.451061248779296875e-01 -1.077953353524208069e-01 6.041168048977851868e-02 3.956389725208282471e-01 4.471119865775108337e-02 9.001642465591430664e-02 -2.249012440443038940e-01 6.330995820462703705e-04 4.361090064048767090e-02 -1.791864484548568726e-01 -1.401551514863967896e-01 3.728360310196876526e-02 -2.842189930379390717e-02 1.111260727047920227e-01 -4.570826888084411621e-01 -4.310243129730224609e-01 -3.537652269005775452e-02
-3.702500462532043457e-02 -1.260219812393188477e-01 9.431869536638259888e-02 5.374602228403091431e-02 2.904703319072723389e-01 -4.681113362312316895e-02 -1.618175953626632690e-01 -4.095973074436187744e-02 1.112904995679855347e-01 2.197734713554382324e-01 4.070647433400154114e-02 1.662376970052719116e-01 1.741638481616973877e-01 -3.341200351715087891e-01 -1.950314939022064209e-01 -1.041728407144546509e-01 2.495474517345428467e-01 1.485400944948196411e-01 -1.127977222204208374e-01 1.039704456925392151e-01 2.696786634624004364e-02 -2.152258455753326416e-01 -1.581490784883499146e-01 -6.367129087448120117e-02 -2.731710672378540039e-01 -4.613931775093078613e-01 6.650003790855407715e-02 -9.803012013435363770e-02 5.628816410899162292e-02 -1.601805984973907471e-01 -2.039604485034942627e-01 1.405332237482070923e-01
8.040503412485122681e-02 -6.851162016391754150e-02 1.337219923734664917e-01 2.743820287287235260e-02 -3.340448066592216492e-02 1.438113301992416382e-01 1.124877575784921646e-02 -1.722960472106933594e-01 1.972189545631408691e-01 -7.613381743431091309e-02 -8.108820766210556030e-02 -3.465149179100990295e-02 1.161392405629158020e-01 -1.093395352363586426e-01 1.550119929015636444e-02 -3.485862612724304199e-01 -8.007826656103134155e-02 2.511576414108276367e-01 -3.170813992619514465e-02 3.336328268051147461e-01 -7.055548578500747681e-02 -2.096540629863739014e-01 -8.843826502561569214e-02 1.288005858659744263e-01 -9.476647526025772095e-02 -2.211470752954483032e-01 3.755520284175872803e-01 2.098372727632522583e-01 8.783328533172607422e-02 -3.441628515720367432e-01 -2.657062709331512451e-01 1.551117151975631714e-01
-3.637817502021789551e-01 1.569652408361434937e-01 3.246540576219558716e-02 3.070081025362014771e-02 1.406901627779006958e-01 2.412449419498443604e-01 -1.734172105789184570e-01 -5.436791852116584778e-02 -1.221436634659767151e-01 1.655295044183731079e-01 1.387744676321744919e-02 2.698026970028877258e-02 1.538475975394248962e-02 -6.022572889924049377e-02 1.749181598424911499e-01 -2.529589533805847168e-01 6.942843645811080933e-02 1.159424558281898499e-01 2.320742160081863403e-01 1.242871209979057312e-01 2.795671522617340088e-01 -2.679277956485748291e-01 -3.213403373956680298e-02 2.095923870801925659e-01 -1.662428826093673706e-01 -9.759488701820373535e-02 1.673338934779167175e-02 -9.522900916635990143e-03 3.323462605476379395e-01 -1.857822239398956299e-01 -6.963365525007247925e-02 3.442304134368896484e-01
6.891478598117828369e-02 -1.340852230787277222e-01 3.753897920250892639e-02 1.227299273014068604e-01 -1.256147958338260651e-02 1.113854721188545227e-01 -3.416471779346466064e-01 5.348174273967742920e-02 6.941207498311996460e-02 3.891430795192718506e-03 -5.931682512164115906e-02 -1.727248430252075195e-01 1.265898346900939941e-01 -7.396809756755828857e-02 -2.150705754756927490e-01 -1.392369121313095093e-01 1.297384127974510193e-02 1.373053342103958130e-01 -3.555399924516677856e-02 1.654184609651565552e-01 4.020011052489280701e-02 1.082590445876121521e-01 -3.157622218132019043e-01 4.014312028884887695e-01 -1.290714442729949951e-01 4.575187340378761292e-02 5.590341612696647644e-02 -1.134931668639183044e-01 5.008701682090759277e-01 -3.397218510508537292e-02 -2.676181495189666748e-01 1.519477516412734985e-01
-1.799352467060089111e-01 1.644734740257263184e-01 -1.705587357282638550e-01 -2.180550843477249146e-01 -3.236739039421081543e-01 1.058110445737838745e-01 -3.255333006381988525e-01 1.432863920927047729e-01 -9.944862872362136841e-02 1.963846981525421143e-01 -3.740146458148956299e-01 -1.416472047567367554e-01 4.044340550899505615e-02 -1.676792502403259277e-01 -5.201537162065505981e-03 -3.147574961185455322e-01 -9.285291284322738647e-02 2.046648263931274414e-01 -2.551840841770172119e-01 1.895251334644854069e-03 1.343388482928276062e-02 -4.511560872197151184e-02 -1.639291644096374512e-01 8.727946132421493530e-02 -2.834647297859191895e-01 -1.834615170955657959e-01 -1.570542901754379272e-02 9.839957207441329956e-02 -2.857173606753349304e-02 8.066398650407791138e-02 1.046243775635957718e-02 -2.236536890268325806e-02
-1.040314361453056335e-01 1.526414602994918823e-01 -1.549616605043411255e-01 1.044100672006607056e-01 -6.004020199179649353e-02 -3.950053080916404724e-02 1.693744212388992310e-01 -2.064490616321563721e-01 -7.110111415386199951e-02 8.839564770460128784e-02 1.196252331137657166e-01 1.240660771727561951e-01 -3.730229660868644714e-02 -6.260834634304046631e-02 3.958743065595626831e-02 -3.364488780498504639e-01 1.350992824882268906e-02 3.514716029167175293e-01 2.390915006399154663e-01 -2.763968706130981445e-02 -1.306555867195129395e-01 -2.111954391002655029e-01 -1.971191465854644775e-01 1.203411910682916641e-02 7.019608467817306519e-02 -8.810454607009887695e-02 6.304915249347686768e-02 7.340978085994720459e-02 3.180319666862487793e-01 -7.040837407112121582e-02 -4.686784744262695312e-01 -2.484100013971328735e-01
-4.827734827995300293e-02 -1.825236231088638306e-01 -1.059073209762573242e-01 1.473876237869262695e-01 -1.819733828306198120e-01 -4.717031866312026978e-02 -8.120015263557434082e-02 -1.936498098075389862e-02 -2.557520866394042969e-01 -6.324603408575057983e-02 -1.484916657209396362e-01 -7.344762980937957764e-02 2.784744501113891602e-01 -1.400209665298461914e-01 -1.524195075035095215e-01 -9.817203879356384277e-02 -1.481290608644485474e-01 7.094954699277877808e-02 2.696045115590095520e-02 -2.029655277729034424e-01 -1.975570805370807648e-02 -1.834689527750015259e-01 -3.048751056194305420e-01 3.302247524261474609e-01 -7.957541197538375854e-02 -1.071717515587806702e-01 1.095893904566764832e-01 -1.025690510869026184e-01 3.597839176654815674e-01 -3.054879009723663330e-01 -1.119304746389389038e-01 2.857274413108825684e-01
-1.869286149740219116e-01 -1.945334821939468384e-01 -2.424142211675643921e-01 5.309607833623886108e-02 -4.641313850879669189e-02 -1.066074371337890625e-01 -1.388421952724456787e-01 -3.120578080415725708e-02 1.252603381872177124e-01 1.771652251482009888e-01 4.602868854999542236e-02 -3.680270016193389893e-01 7.907222211360931396e-02 -2.318449504673480988e-02 -1.844969242811203003e-01 -3.741981983184814453e-01 -1.525976955890655518e-01 2.731888592243194580e-01 6.918267905712127686e-02 2.407472729682922363e-01 2.729021608829498291e-01 -3.021405637264251709e-01 -1.816757917404174805e-01 -3.190843760967254639e-02 1.111388653516769409e-01 -1.864840239286422729e-01 -1.242262125015258789e-01 -8.482646197080612183e-02 1.392030566930770874e-01 -5.090323463082313538e-02 -1.140108108520507812e-01 -3.451514989137649536e-02
-2.320697754621505737e-01 -3.133751451969146729e-02 3.333774507045745850e-01 -1.463835388422012329e-01 -5.661736428737640381e-02 2.477771490812301636e-01 -1.635101139545440674e-01 -4.186557233333587646e-02 -1.295901387929916382e-01 2.207167595624923706e-01 -1.734993904829025269e-01 -5.169877409934997559e-02 6.573997437953948975e-02 -2.731901407241821289e-01 -9.322615223936736584e-04 -3.662525117397308350e-02 -1.940458565950393677e-01 6.851002573966979980e-02 -1.460374798625707626e-02 1.269382238388061523e-01 2.028618007898330688e-01 -2.277555875480175018e-02 9.467314928770065308e-03 2.669824361801147461e-01 -4.098816588521003723e-02 -4.272239804267883301e-01 2.478812634944915771e-02 -1.049530357122421265e-01 2.686870694160461426e-01 -1.492479890584945679e-01 -2.574272453784942627e-01 1.124421134591102600e-01
8.762641809880733490e-03 1.409870851784944534e-02 -2.087634503841400146e-01 -1.561135798692703247e-01 8.468782156705856323e-02 -2.014799416065216064e-01 1.011585816740989685e-01 -1.748173832893371582e-01 1.412332989275455475e-02 2.533895969390869141e-01 -6.763842701911926270e-02 -2.734073400497436523e-01 -4.565830342471599579e-03 -2.163791656494140625e-01 2.445896565914154053e-01 -3.080405890941619873e-01 -1.272529214620590210e-01 3.148609101772308350e-01 -8.334583044052124023e-02 6.965918838977813721e-02 -4.420923069119453430e-02 -3.397513031959533691e-01 -1.859851926565170288e-01 -8.514127135276794434e-02 -5.690495297312736511e-02 -4.118686914443969727e-02 1.766056418418884277e-01 -1.800831034779548645e-02 3.889871388673782349e-02 -1.075932607054710388e-01 -2.907831668853759766e-01 2.783470451831817627e-01
-1.230179518461227417e-01 -1.838925853371620178e-02 -1.122449561953544617e-01 3.089070618152618408e-01 4.305810667574405670e-03 1.695060133934020996e-01 2.442040666937828064e-02 -5.184508487582206726e-02 -2.216592282056808472e-01 2.118683308362960815e-01 -1.865951158106327057e-02 -1.903256177902221680e-01 -3.302124515175819397e-02 -2.028733342885971069e-01 -1.171573400497436523e-01 -2.179554700851440430e-01 -4.725638777017593384e-02 4.776387810707092285e-01 -1.568751633167266846e-01 -2.057765237987041473e-02 1.465955078601837158e-01 -1.108830645680427551e-01 -7.513186335563659668e-02 4.261408373713493347e-02 9.979216754436492920e-02 -2.684611380100250244e-01 -1.105650439858436584e-01 -4.809593409299850464e-02 -1.771326959133148193e-01 -3.855948746204376221e-01 -1.926243156194686890e-01 -4.098929930478334427e-03
-2.294385582208633423e-01 -1.529960334300994873e-01 -1.947751343250274658e-01 5.869542807340621948e-02 2.502587065100669861e-02 -1.266676634550094604e-01 -1.487485766410827637e-01 -3.737008944153785706e-02 -3.587571205571293831e-03 9.896980226039886475e-02 4.590751603245735168e-02 -4.381228983402252197e-01 5.759746767580509186e-03 -1.125807762145996094e-01 -2.157999873161315918e-01 -4.593783617019653320e-01 -1.741815209388732910e-01 4.411831796169281006e-01 1.085800379514694214e-01 7.401005178689956665e-02 1.620367169380187988e-01 -9.384164959192276001e-02 -1.930837035179138184e-01 7.848659157752990723e-02 -2.764922194182872772e-02 -1.009213551878929138e-01 -9.136062860488891602e-02 -5.792257562279701233e-02 8.854556083679199219e-02 3.313496417831629515e-04 -1.301478147506713867e-01 -4.324983339756727219e-03
3.411439480260014534e-03 -9.865693747997283936e-02 4.987614229321479797e-03 8.357618749141693115e-02 1.007842645049095154e-01 1.276525110006332397e-01 1.058640703558921814e-01 3.211294487118721008e-02 1.097473427653312683e-01 1.218362823128700256e-01 1.496539544314146042e-02 -1.150061562657356262e-01 -9.559897333383560181e-02 -2.392676770687103271e-01 2.595273256301879883e-01 -2.594687044620513916e-01 2.971584163606166840e-02 9.679888933897018433e-02 -3.216287493705749512e-02 2.941249012947082520e-01 1.418641209602355957e-01 -4.299044609069824219e-01 -7.663175463676452637e-02 1.845180690288543701e-01 -5.575549602508544922e-02 -1.738322824239730835e-01 2.186554819345474243e-01 -1.764398217201232910e-01 1.215446665883064270e-01 5.780693516135215759e-02 -3.794384896755218506e-01 -2.934846580028533936e-01
1.069626510143280029e-01 4.392709583044052124e-02 -1.311795711517333984e-01 2.546634972095489502e-01 -2.601109147071838379e-01 -2.355523705482482910e-01 -7.073264569044113159e-02 3.797242045402526855e-02 9.847794473171234131e-02 2.350777834653854370e-01 -5.125122144818305969e-02 -9.199925512075424194e-02 2.670597434043884277e-01 2.371989488601684570e-01 1.909353435039520264e-01 -1.207883879542350769e-01 9.013464301824569702e-02 3.970400691032409668e-01 -1.105228215456008911e-01 -5.913842841982841492e-02 1.399441212415695190e-01 -4.274556338787078857e-01 6.835821270942687988e-02 1.435867100954055786e-01 -4.540132731199264526e-02 -1.472442299127578735e-01 1.701667159795761108e-02 -6.715833395719528198e-02 2.683956623077392578e-01 -8.837619423866271973e-02 -7.974022068083286285e-03 5.270246788859367371e-02
-9.847246110439300537e-02 1.893385499715805054e-01 -8.958911895751953125e-02 2.530000805854797363e-01 5.864929035305976868e-02 -9.915894269943237305e-02 -1.953244358301162720e-01 3.187645077705383301e-01 4.892225563526153564e-02 8.504371158778667450e-03 -3.409614562988281250e-01 1.395751070231199265e-02 4.419490322470664978e-02 -2.411784827709197998e-01 1.599655747413635254e-01 -1.736125200986862183e-01 -2.715106308460235596e-01 -1.859271340072154999e-02 1.752484440803527832e-01 4.526566341519355774e-02 4.390000365674495697e-03 1.397409010678529739e-02 -2.529817223548889160e-01 -1.039538905024528503e-01 -2.337445467710494995e-01 -2.328401356935501099e-01 -3.077586647123098373e-03 3.331106901168823242e-02 3.573338985443115234e-01 -4.431836307048797607e-02 -2.617225944995880127e-01 -6.821078062057495117e-02
-2.579165101051330566e-01 1.462664604187011719e-01 -1.744114756584167480e-01 1.887086927890777588e-01 -2.404034696519374847e-02 1.230975463986396790e-01 -3.970695734024047852e-01 -2.094202786684036255e-01 3.905407339334487915e-02 2.329901047050952911e-02 -8.044785261154174805e-02 -3.362800553441047668e-02 4.526243358850479126e-02 -9.433677792549133301e-02 2.412129193544387817e-02 -3.040931522846221924e-01 -2.090872079133987427e-02 1.057248711585998535e-01 -2.458306849002838135e-01 1.554212812334299088e-02 1.181539371609687805e-01 4.396248608827590942e-02 -2.849980890750885010e-01 2.734360694885253906e-01 -1.266701519489288330e-01 4.313250072300434113e-03 -2.220651134848594666e-02 -5.305472761392593384e-02 -3.166857874020934105e-03 -1.388721764087677002e-01 -4.738789498805999756e-01 8.790481090545654297e-02
3.909245133399963379e-02 -1.265601068735122681e-01 -1.189141646027565002e-01 2.689829170703887939e-01 -2.152786403894424438e-01 1.567945331335067749e-01 -2.634006738662719727e-01 1.441379189491271973e-01 -6.698737293481826782e-02 2.622943818569183350e-01 1.256345491856336594e-02 -2.796982601284980774e-02 -1.925254017114639282e-01 1.582597494125366211e-01 -2.392560690641403198e-01 -2.488013356924057007e-01 1.494445949792861938e-01 1.700740605592727661e-01 -7.469140738248825073e-02 1.320676356554031372e-01 -5.203441902995109558e-02 -4.159787297248840332e-01 1.119911763817071915e-02 1.324928253889083862e-01 -1.057157143950462341e-01 -1.333459615707397461e-01 -2.235111743211746216e-01 -2.966433763504028320e-02 7.794011384248733521e-02 7.572448253631591797e-02 -3.369934856891632080e-01 8.075053989887237549e-02
4.506634175777435303e-02 5.795660987496376038e-02 -8.666546642780303955e-02 8.882243931293487549e-02 -2.764284238219261169e-02 2.059058099985122681e-01 9.752180427312850952e-02 -2.514961175620555878e-02 5.878764763474464417e-02 2.184451669454574585e-01 -1.405118703842163086e-01 -4.033341631293296814e-02 2.646826207637786865e-01 -1.180813983082771301e-01 3.103524446487426758e-01 -1.660051494836807251e-01 -3.523340076208114624e-02 1.487496346235275269e-01 1.841273754835128784e-01 2.749302685260772705e-01 -9.639471536502242088e-04 -1.439350191503763199e-02 -3.313799202442169189e-01 -1.071435958147048950e-01 -2.317237854003906250e-01 -2.410697340965270996e-01 -4.185720086097717285e-01 -1.394798457622528076e-01 1.330655962228775024e-01 -1.302641481161117554e-01 -5.404494330286979675e-02 2.169399708509445190e-01
-8.571997168473899364e-04 1.343751847743988037e-01 -1.972069740295410156e-01 -1.684309095144271851e-01 9.323415905237197876e-02 -2.466531991958618164e-01 -1.771492660045623779e-01 5.436459183692932129e-02 -4.998046439141035080e-03 1.466958671808242798e-01 1.030688360333442688e-01 3.359918668866157532e-02 -2.338384278118610382e-02 -1.965375840663909912e-01 1.655598133802413940e-01 -1.555256545543670654e-01 -9.001606702804565430e-02 2.084048539400100708e-01 2.131657898426055908e-01 2.878025174140930176e-02 -1.386605352163314819e-01 -4.443664252758026123e-01 5.157652869820594788e-02 -3.516507521271705627e-02 -1.122146174311637878e-01 -3.638748824596405029e-01 -4.563219100236892700e-02 -2.805821001529693604e-01 2.639695703983306885e-01 -2.189899235963821411e-01 -1.512021571397781372e-01 4.531724750995635986e-02
-1.551940739154815674e-01 2.129596658051013947e-02 -1.083053126931190491e-01 5.048410966992378235e-03 -5.511893704533576965e-02 1.031574457883834839e-01 -1.562615633010864258e-01 1.919420063495635986e-01 -4.268258437514305115e-02 1.319054514169692993e-01 -3.009382784366607666e-01 -3.169215023517608643e-01 7.579630613327026367e-02 -2.796881496906280518e-01 -2.428650041110813618e-04 1.753738671541213989e-01 1.048806309700012207e-01 6.504926085472106934e-02 -1.617666780948638916e-01 2.699154019355773926e-01 -3.204374387860298157e-02 -3.017828427255153656e-02 -2.974075973033905029e-01 2.198049426078796387e-01 4.381505027413368225e-02 -5.697803571820259094e-02 -3.849002718925476074e-02 1.317018177360296249e-02 1.468941271305084229e-01 -2.533084154129028320e-01 -4.472042322158813477e-01 1.352899223566055298e-01
-5.139993503689765930e-02 1.953076198697090149e-02 4.280256852507591248e-02 6.518280133605003357e-03 -1.949032098054885864e-01 1.913245320320129395e-01 5.977220833301544189e-02 -2.651084400713443756e-02 -6.903758645057678223e-02 1.803070306777954102e-01 5.004568025469779968e-03 -6.824553757905960083e-02 2.158511132001876831e-01 -1.830270290374755859e-01 1.085026785731315613e-01 -2.319111377000808716e-01 -2.390567772090435028e-02 1.525626182556152344e-01 2.371900081634521484e-01 2.957575321197509766e-01 -1.099370047450065613e-01 -1.484309583902359009e-01 -1.141592636704444885e-01 7.380347698926925659e-02 -6.434044241905212402e-02 -1.097555682063102722e-01 2.825371026992797852e-01 1.457607895135879517e-01 1.889650076627731323e-01 -3.593439459800720215e-01 -1.137431710958480835e-01 4.619743525981903076e-01
2.274084277451038361e-02 -1.435169428586959839e-01 -1.023121178150177002e-01 1.067031770944595337e-01 3.904236480593681335e-02 1.576766930520534515e-02 2.344145178794860840e-01 3.207840919494628906e-01 1.983750611543655396e-01 2.616991698741912842e-01 -4.966212436556816101e-03 -3.155958056449890137e-01 -8.602420240640640259e-02 -3.414407372474670410e-01 -3.773427754640579224e-02 -3.408575654029846191e-01 1.061089858412742615e-01 8.053199946880340576e-02 5.701683089137077332e-02 1.521557271480560303e-01 -2.635329067707061768e-01 3.026281483471393585e-02 -1.844109743833541870e-01 -8.657342195510864258e-02 -1.773555278778076172e-01 -2.182907313108444214e-01 8.359063416719436646e-03 3.907505422830581665e-02 9.014607220888137817e-02 -1.411456465721130371e-01 -2.601288259029388428e-01 1.261744350194931030e-01
1.056903675198554993e-01 1.246107593178749084e-01 -2.126657031476497650e-02 3.188816606998443604e-01 2.735767662525177002e-01 2.016707509756088257e-01 -9.800766408443450928e-02 1.518813073635101318e-01 1.523728221654891968e-01 3.042530715465545654e-01 -8.124911226332187653e-03 -1.539409905672073364e-01 2.300516217947006226e-01 -2.444370090961456299e-01 1.832236200571060181e-01 -1.938938051462173462e-01 8.686004579067230225e-02 2.032129317522048950e-01 2.719603106379508972e-02 3.475040793418884277e-01 7.587698101997375488e-02 -6.511601805686950684e-02 6.603910773992538452e-02 -2.961373142898082733e-02 -2.376021891832351685e-01 -3.107188940048217773e-01 1.900208890438079834e-01 5.890746787190437317e-02 -7.330027408897876740e-03 1.271911859512329102e-01 -7.047035545110702515e-02 -1.530833356082439423e-02
-1.161309033632278442e-01 2.656258344650268555e-01 -8.881766349077224731e-02 3.220546841621398926e-01 -5.374556034803390503e-02 -1.732850074768066406e-01 -1.940237879753112793e-01 2.327483594417572021e-01 -8.112535625696182251e-02 1.995379626750946045e-01 -2.410635948181152344e-01 -4.484256263822317123e-03 -6.484649330377578735e-02 -3.086937665939331055e-01 2.719606459140777588e-01 6.402289867401123047e-02 8.243721723556518555e-02 1.048114895820617676e-01 -9.577842801809310913e-02 2.161513715982437134e-01 -1.939491331577301025e-01 9.094779193401336670e-02 -2.482206970453262329e-01 2.911347663030028343e-03 -1.677134335041046143e-01 -2.255945354700088501e-01 -7.516396790742874146e-02 -6.073379889130592346e-02 2.235658913850784302e-01 -7.878541201353073120e-02 -2.249613404273986816e-01 1.455572992563247681e-01
2.341751158237457275e-01 3.139292821288108826e-02 -3.108953237533569336e-01 8.139162510633468628e-02 -7.568372786045074463e-02 2.900269031524658203e-01 1.848661750555038452e-01 -1.514169424772262573e-01 4.014887381345033646e-03 -2.587012760341167450e-02 -6.080720946192741394e-02 -1.498855743557214737e-02 2.121150344610214233e-01 2.241727523505687714e-02 1.303810328245162964e-01 -2.391202449798583984e-01 1.500831991434097290e-01 2.806796729564666748e-01 6.336522102355957031e-02 -2.798844827339053154e-03 1.687928289175033569e-01 -2.790141701698303223e-01 -1.976063549518585205e-01 1.797844469547271729e-01 -1.832792162895202637e-02 -1.047572419047355652e-01 -2.043387442827224731e-01 -2.771973982453346252e-02 2.171626836061477661e-01 -1.629487276077270508e-01 -3.407834470272064209e-01 2.072477340698242188e-01
2.147228643298149109e-02 -1.319956872612237930e-02 -2.299702316522598267e-01 -7.479218393564224243e-02 -7.727663964033126831e-02 3.997187614440917969e-01 2.536884546279907227e-01 -5.396731942892074585e-02 1.804793179035186768e-01 9.401668608188629150e-02 -3.114200569689273834e-02 -1.212541833519935608e-01 9.195744991302490234e-02 7.207164168357849121e-02 2.317344099283218384e-01 -3.271846473217010498e-01 -1.249507069587707520e-01 1.416720151901245117e-01 6.531759165227413177e-03 3.602940216660499573e-02 1.338364779949188232e-01 -2.924368977546691895e-01 -1.932704150676727295e-01 1.768682301044464111e-01 -4.548568278551101685e-02 -1.842400431632995605e-01 -6.966301798820495605e-02 -3.721269592642784119e-02 2.794979512691497803e-01 2.917999401688575745e-02 -3.506660759449005127e-01 1.519927382469177246e-01
9.877883642911911011e-02 -8.887773146852850914e-04 2.573730051517486572e-01 1.016073971986770630e-01 -1.857852637767791748e-01 9.748320281505584717e-02 1.380698233842849731e-01 5.848145857453346252e-02 -8.673622272908687592e-03 2.590698599815368652e-01 7.832425646483898163e-03 -1.108456403017044067e-01 2.153110206127166748e-01 -2.555488646030426025e-01 7.333135604858398438e-02 -6.673343479633331299e-02 1.511901766061782837e-01 1.478806883096694946e-01 -2.011755108833312988e-01 8.320692926645278931e-02 3.567612916231155396e-02 -7.479664683341979980e-02 -1.514482051134109497e-01 -2.335782200098037720e-01 -3.225134015083312988e-01 -2.914651334285736084e-01 -2.000451385974884033e-01 8.446956425905227661e-02 3.352968394756317139e-01 -1.561550498008728027e-01 -3.104269802570343018e-01 -1.900077424943447113e-02
-2.185933440923690796e-01 3.971162810921669006e-02 -1.278210282325744629e-01 3.094910681247711182e-01 1.161348819732666016e-01 -8.758833259344100952e-02 -1.313978135585784912e-01 3.183924853801727295e-01 -7.810920476913452148e-02 4.453928023576736450e-02 -5.359210819005966187e-02 -9.613273292779922485e-02 2.737158350646495819e-02 -3.608396053314208984e-01 2.242388129234313965e-01 -2.593608498573303223e-01 -2.009123861789703369e-01 -9.575740247964859009e-02 2.437746077775955200e-01 1.725813150405883789e-01 1.278373897075653076e-01 -1.007565632462501526e-01 -1.428774297237396240e-01 -1.907753497362136841e-01 -1.119911819696426392e-01 -1.083122268319129944e-01 -9.970528632402420044e-02 -4.933267459273338318e-02 3.300281465053558350e-01 -1.417152732610702515e-01 -1.871679872274398804e-01 -8.534561842679977417e-02
-1.780608296394348145e-02 -2.008724063634872437e-01 7.286612689495086670e-02 6.175439339131116867e-03 -1.157895475625991821e-01 1.358090043067932129e-01 1.426454335451126099e-01 4.159905016422271729e-01 1.115588471293449402e-01 2.746330797672271729e-01 -5.908178538084030151e-02 -1.764072030782699585e-01 -1.411372236907482147e-02 -2.815177142620086670e-01 -9.022282063961029053e-02 -3.134648501873016357e-01 1.898636668920516968e-01 2.156290411949157715e-01 -1.185290887951850891e-02 1.106662526726722717e-01 -3.027435243129730225e-01 -1.614080555737018585e-02 -1.680001616477966309e-01 -1.392204761505126953e-01 -1.642575562000274658e-01 -2.695921063423156738e-01 5.481246486306190491e-02 1.437773462384939194e-02 -5.820566415786743164e-02 -2.023020237684249878e-01 -1.744222193956375122e-01 9.136160463094711304e-02
3.466388955712318420e-02 2.690552175045013428e-02 -2.540191113948822021e-01 5.422598868608474731e-02 -2.683354616165161133e-01 1.113024652004241943e-01 -2.397794723510742188e-01 1.747674047946929932e-01 1.109287664294242859e-01 2.563695609569549561e-01 -2.399325072765350342e-01 1.293945014476776123e-01 -1.649612337350845337e-01 5.984100326895713806e-02 -1.031362339854240417e-01 -2.417215704917907715e-01 1.007139980792999268e-01 2.636204659938812256e-01 1.590147055685520172e-02 5.712867155671119690e-02 -6.759399920701980591e-02 -3.319089710712432861e-01 5.673652142286300659e-02 1.191083863377571106e-01 -2.897177636623382568e-02 -8.273594081401824951e-02 -2.485704571008682251e-01 -1.004742681980133057e-01 4.973420873284339905e-02 -3.831396251916885376e-02 -3.795801401138305664e-01 2.511855959892272949e-01
-1.069811955094337463e-01 -1.148176044225692749e-01 -1.121973395347595215e-01 1.261683553457260132e-01 1.244076117873191833e-01 -1.997379120439291000e-03 -1.617617607116699219e-01 1.001110766083002090e-02 6.849366426467895508e-02 2.431674897670745850e-01 -7.260732352733612061e-02 -2.858828604221343994e-01 -3.141982108354568481e-02 -1.658981665968894958e-02 -1.810792237520217896e-01 -2.912649810314178467e-01 -1.306130141019821167e-01 5.710605978965759277e-01 -8.394456654787063599e-02 -3.448224812746047974e-02 1.780244559049606323e-01 -1.154499724507331848e-01 -2.766056954860687256e-01 -1.139471530914306641e-01 8.033473789691925049e-02 -1.150990501046180725e-01 -2.073732465505599976e-01 4.314593039453029633e-03 -8.127625286579132080e-02 -1.778769791126251221e-01 -2.201103121042251587e-01 8.187411352992057800e-03
1.760103106498718262e-01 1.107004564255475998e-02 -1.457693576812744141e-01 3.331485986709594727e-01 -1.412781029939651489e-01 4.064809530973434448e-02 -1.410116702318191528e-01 -6.996767222881317139e-02 -1.311082541942596436e-01 -1.657484620809555054e-01 -1.112339869141578674e-01 -2.225621938705444336e-01 2.206119298934936523e-01 -2.162706404924392700e-01 1.681764274835586548e-01 -2.678275704383850098e-01 2.453746646642684937e-01 2.147862911224365234e-01 1.657392829656600952e-02 3.697086498141288757e-02 1.142042875289916992e-01 -1.983755230903625488e-01 -3.422602713108062744e-01 1.245587505400180817e-02 -4.787180945277214050e-02 -5.537730827927589417e-02 9.903684258460998535e-02 2.641732990741729736e-01 3.060976974666118622e-02 -3.172982335090637207e-01 -1.547453105449676514e-01 -7.185349240899085999e-03
3.827961981296539307e-01 -7.787037640810012817e-02 7.408008724451065063e-02 9.153431653976440430e-02 2.125665731728076935e-02 6.956990063190460205e-02 -1.542453616857528687e-01 -1.140226260758936405e-03 -2.758087823167443275e-03 1.562659889459609985e-01 -3.171993792057037354e-01 1.506412681192159653e-02 3.794838488101959229e-02 1.767762601375579834e-01 2.087892293930053711e-01 -1.664337813854217529e-01 2.165824919939041138e-01 4.323384165763854980e-01 -9.367500245571136475e-02 3.522486984729766846e-01 1.108453720808029175e-01 -9.407131373882293701e-02 1.484438194893300533e-03 -3.123165480792522430e-02 -1.342160552740097046e-01 -1.174726784229278564e-01 1.178745478391647339e-01 -5.839202553033828735e-02 1.443373560905456543e-01 -8.720014989376068115e-02 -3.296983242034912109e-01 -1.231907401233911514e-02
-6.400201469659805298e-03 7.800000905990600586e-02 3.340473175048828125e-01 9.719761461019515991e-02 1.431672424077987671e-01 8.465036004781723022e-02 -3.509826958179473877e-02 -9.606159292161464691e-03 -8.900937438011169434e-02 2.988454997539520264e-01 9.491144120693206787e-02 6.351161748170852661e-02 9.162385016679763794e-02 -2.918030917644500732e-01 2.171315252780914307e-01 -3.547326847910881042e-02 -6.719224154949188232e-02 1.664910614490509033e-01 -2.005942463874816895e-01 2.536955773830413818e-01 -2.184897288680076599e-02 4.762831330299377441e-02 -1.957086622714996338e-01 1.705629080533981323e-01 -1.091514453291893005e-01 -3.379279673099517822e-01 7.319295406341552734e-02 1.942672878503799438e-01 1.174018681049346924e-01 -1.775785088539123535e-01 -4.105559289455413818e-01 3.973783180117607117e-02
-1.350456327199935913e-01 5.773288384079933167e-02 -3.092949092388153076e-01 1.921297013759613037e-01 -1.070838123559951782e-01 2.505404651165008545e-01 2.233246862888336182e-01 -7.526610046625137329e-02 1.432479768991470337e-01 2.252390608191490173e-02 -8.062204718589782715e-02 -1.042702868580818176e-01 1.133816391229629517e-01 -3.842476755380630493e-02 3.011568784713745117e-01 -4.135819971561431885e-01 2.603422477841377258e-02 1.135658919811248779e-01 8.811274170875549316e-02 3.916419297456741333e-02 -5.488741025328636169e-02 -2.620212733745574951e-01 -4.771173298358917236e-01 8.738225698471069336e-02 -8.585909754037857056e-02 2.420339174568653107e-02 -1.726615726947784424e-01 -9.653374552726745605e-02 -4.502076189965009689e-03 9.094833582639694214e-02 -1.029143258929252625e-01 7.622626423835754395e-02
-1.278076469898223877e-01 2.261420711874961853e-02 5.657906830310821533e-02 3.276326656341552734e-01 -4.214795231819152832e-01 1.462403237819671631e-01 7.869955152273178101e-02 1.525212675333023071e-01 -1.931951642036437988e-01 -5.481300130486488342e-02 2.179542928934097290e-01 -2.558358013629913330e-01 1.235208511352539062e-01 1.867506094276905060e-02 -2.299763076007366180e-02 -3.737468123435974121e-01 5.549254268407821655e-02 5.833753198385238647e-02 4.451457411050796509e-02 1.669417917728424072e-01 1.962972730398178101e-01 1.285807639360427856e-01 -1.541001796722412109e-01 -1.337144896388053894e-02 -1.376857608556747437e-01 -2.573926746845245361e-01 -1.072134897112846375e-01 1.233595982193946838e-01 1.055367216467857361e-01 5.660691112279891968e-02 -3.002202212810516357e-01 -5.740137398242950439e-02
-5.852596834301948547e-02 2.053326815366744995e-01 6.483346968889236450e-02 4.371012374758720398e-02 3.292699903249740601e-02 7.504213601350784302e-02 1.270904839038848877e-01 3.023436069488525391e-01 1.918617822229862213e-02 2.606608867645263672e-01 -7.839296758174896240e-02 -2.617817521095275879e-01 1.828920543193817139e-01 -1.701062619686126709e-01 4.350774288177490234e-01 -2.632574439048767090e-01 3.608475625514984131e-02 3.413515537977218628e-02 -1.448681578040122986e-02 2.919189333915710449e-01 3.273084387183189392e-02 -2.572466135025024414e-01 -1.523985266685485840e-01 -7.362680882215499878e-02 -2.143711447715759277e-01 -2.406374663114547729e-01 -7.602212578058242798e-02 -2.981329895555973053e-02 1.247013658285140991e-01 2.372132092714309692e-01 -1.123344618827104568e-02 -6.153741851449012756e-02
-9.786327928304672241e-02 7.250368595123291016e-02 -5.749630928039550781e-02 2.425807714462280273e-01 -2.024845033884048462e-01 2.930239774286746979e-02 -1.094845756888389587e-01 4.553462266921997070e-01 1.533871740102767944e-01 1.192760244011878967e-01 -1.609930992126464844e-01 -6.372684985399246216e-02 -4.122995957732200623e-02 -2.206920236349105835e-01 -1.646094769239425659e-02 -2.686782777309417725e-01 2.640550583600997925e-02 3.165281116962432861e-01 -1.373298000544309616e-02 1.069907322525978088e-01 -1.511500775814056396e-01 1.491861492395401001e-01 -2.109979689121246338e-01 -1.486040949821472168e-01 1.590002477169036865e-01 -1.371196657419204712e-01 -3.308980539441108704e-02 3.808539360761642456e-02 1.828158497810363770e-01 -3.071614503860473633e-01 -2.668265402317047119e-01 -3.751579672098159790e-02
-2.508311718702316284e-02 -3.886751830577850342e-02 -1.420182138681411743e-01 3.949787840247154236e-02 -1.898914277553558350e-01 9.403441846370697021e-02 -3.233751654624938965e-02 1.731772869825363159e-01 -5.450888350605964661e-02 -6.545155495405197144e-02 -7.103650271892547607e-02 7.564411312341690063e-02 -4.748078063130378723e-02 7.962456345558166504e-02 5.332718044519424438e-02 -3.888913989067077637e-01 6.327652931213378906e-02 2.310492396354675293e-01 2.860593199729919434e-01 3.616021573543548584e-01 -5.674613639712333679e-02 -1.958259642124176025e-01 -2.060951739549636841e-01 8.275178819894790649e-02 -1.670967489480972290e-01 1.820871531963348389e-01 6.824631243944168091e-02 3.233470767736434937e-02 -8.501622825860977173e-02 -2.652380764484405518e-01 -1.508965641260147095e-01 4.376094043254852295e-01
7.148439437150955200e-02 1.544381827116012573e-01 1.035651937127113342e-01 1.443059593439102173e-01 -2.157937437295913696e-01 1.091126650571823120e-01 -1.075162142515182495e-01 6.329745054244995117e-02 7.371889799833297729e-02 1.031291857361793518e-01 -2.632791996002197266e-01 -2.254347652196884155e-01 1.064769849181175232e-01 -1.371011137962341309e-01 3.725842535495758057e-01 -1.883172541856765747e-01 2.939118742942810059e-01 2.658384442329406738e-01 1.586734503507614136e-01 8.570570498704910278e-02 -6.479642353951931000e-03 5.544675514101982117e-02 -1.727488040924072266e-01 -1.953132450580596924e-02 -2.279528975486755371e-01 -1.720773279666900635e-01 -1.086797267198562622e-01 -2.048772275447845459e-01 2.785452008247375488e-01 -2.317865937948226929e-01 -2.588629536330699921e-02 -1.859247982501983643e-01
-1.944707930088043213e-01 -1.006112247705459595e-01 1.306431144475936890e-01 1.834385395050048828e-01 -1.870763897895812988e-01 1.497425734996795654e-01 -3.954597562551498413e-02 2.227377146482467651e-02 -2.084205597639083862e-01 3.274173140525817871e-01 -4.432298615574836731e-02 1.124707460403442383e-01 -1.333157159388065338e-02 4.321395605802536011e-02 3.548724576830863953e-02 -4.885813966393470764e-02 3.066763281822204590e-01 1.497990041971206665e-01 1.491491645574569702e-01 1.028279960155487061e-01 4.404053092002868652e-01 -1.272617559880018234e-02 -4.493080824613571167e-02 5.652923882007598877e-02 4.452897235751152039e-02 -3.982826769351959229e-01 1.321522891521453857e-01 -5.731787532567977905e-02 5.880916118621826172e-02 -2.405737638473510742e-01 -2.585786283016204834e-01 1.127516031265258789e-01
3.638344258069992065e-02 1.594407558441162109e-01 -9.695756249129772186e-03 2.312883436679840088e-01 -9.274392575025558472e-02 1.166627276688814163e-02 -3.005063161253929138e-02 7.555304467678070068e-02 -5.378432199358940125e-02 1.925815641880035400e-01 -1.539060324430465698e-01 1.269420385360717773e-01 1.028440892696380615e-01 2.621755599975585938e-01 2.283150553703308105e-01 -1.719177365303039551e-01 2.381959855556488037e-01 1.673095971345901489e-01 6.414477527141571045e-02 2.765556871891021729e-01 2.777801752090454102e-01 -1.967575103044509888e-01 -2.762949168682098389e-01 -1.466064751148223877e-01 -6.938810646533966064e-02 1.136820167303085327e-01 -4.774109274148941040e-02 2.903228402137756348e-01 1.593031883239746094e-01 -9.625974111258983612e-03 -2.657444179058074951e-01 2.900161445140838623e-01
-4.248936474323272705e-02 -2.402480244636535645e-01 3.604223951697349548e-02 1.976705491542816162e-01 5.344187375158071518e-03 -1.235464401543140411e-02 -1.759236156940460205e-01 -1.038468256592750549e-01 -1.837490499019622803e-01 1.210055574774742126e-01 -8.910745382308959961e-02 -6.527601508423686028e-04 1.909575425088405609e-02 1.194932013750076294e-01 -1.548997610807418823e-01 -2.667391002178192139e-01 -5.149719864130020142e-02 3.668090701103210449e-01 1.321691740304231644e-02 4.986474514007568359e-01 -6.063128262758255005e-02 -1.726790070533752441e-01 -3.061504364013671875e-01 5.461494624614715576e-02 1.238211337476968765e-02 8.783961087465286255e-02 -3.704260662198066711e-02 -1.731948852539062500e-01 -9.414291381835937500e-02 -2.993495166301727295e-01 -1.951021552085876465e-01 -7.019357290118932724e-03
-6.964208930730819702e-02 3.085930645465850830e-01 9.090526401996612549e-02 3.147087097167968750e-01 -6.703702267259359360e-03 -2.098743915557861328e-01 -4.231979846954345703e-01 9.687256067991256714e-02 6.677980720996856689e-02 -8.172171562910079956e-02 -8.759263157844543457e-02 1.733694672584533691e-01 1.066401302814483643e-01 -6.425109505653381348e-02 1.999630182981491089e-01 5.624540895223617554e-02 -3.450898826122283936e-02 1.723801344633102417e-01 -7.340988516807556152e-02 2.713121175765991211e-01 1.788905113935470581e-01 -1.313645690679550171e-01 -1.361272931098937988e-01 1.960274875164031982e-01 -6.627150624990463257e-02 -3.119289577007293701e-01 4.524530842900276184e-02 2.695392072200775146e-02 3.650541976094245911e-02 -2.348864823579788208e-01 -1.973903030157089233e-01 1.909771114587783813e-01
3.967313840985298157e-02 -2.213718742132186890e-02 1.220506653189659119e-01 1.660056412220001221e-01 -2.694381773471832275e-01 1.817740947008132935e-01 1.143636330962181091e-01 3.598911762237548828e-01 1.744543313980102539e-01 2.073032706975936890e-01 -3.160913586616516113e-01 -1.113027855753898621e-01 1.511611342430114746e-01 -1.738653481006622314e-01 7.509963959455490112e-02 -2.280249744653701782e-01 -7.960187643766403198e-02 2.554848492145538330e-01 -4.617082327604293823e-02 3.224877715110778809e-01 -6.058473885059356689e-02 2.405698150396347046e-01 -6.451822072267532349e-02 1.198320612311363220e-01 5.524599552154541016e-02 -1.367638260126113892e-01 -1.135014072060585022e-01 8.781531453132629395e-02 2.372307926416397095e-01 -1.795282810926437378e-01 -1.485787928104400635e-01 8.733001537621021271e-03
-1.141809225082397461e-01 2.230345457792282104e-01 -7.520595192909240723e-02 3.629278838634490967e-01 -2.019423842430114746e-01 -2.892876267433166504e-01 1.574878394603729248e-01 5.796377360820770264e-02 7.800855673849582672e-03 1.743351072072982788e-01 -2.560473680496215820e-01 -1.444936245679855347e-01 2.303390651941299438e-01 -3.846505582332611084e-01 1.712478697299957275e-01 -1.567232608795166016e-01 8.761458843946456909e-02 1.497331857681274414e-01 -1.102598663419485092e-02 -9.280120953917503357e-03 1.746405661106109619e-01 -1.381390243768692017e-01 -1.436789184808731079e-01 1.758176237344741821e-01 1.191444620490074158e-01 -2.494112849235534668e-01 -1.175102498382329941e-02 2.211600244045257568e-01 8.289608359336853027e-02 -9.943719208240509033e-02 -2.322803065180778503e-02 3.509342297911643982e-02
-9.025756269693374634e-02 -2.224234640598297119e-01 -2.397256344556808472e-01 -4.415123909711837769e-02 -1.771057397127151489e-02 -5.540824681520462036e-02 -1.872344762086868286e-01 -7.806259393692016602e-02 2.038144171237945557e-01 7.312703877687454224e-02 -9.930294007062911987e-02 -3.544836938381195068e-01 -8.524134010076522827e-02 -1.040225997567176819e-01 -2.114880084991455078e-01 -3.866448402404785156e-01 -1.328307390213012695e-01 3.724374473094940186e-01 9.729882329702377319e-02 2.198219150304794312e-01 1.778968721628189087e-01 -2.752276360988616943e-01 -2.489777654409408569e-01 8.711192011833190918e-02 5.151559412479400635e-02 -1.468703001737594604e-01 4.108041897416114807e-02 -3.956576809287071228e-02 4.511903971433639526e-02 -5.831152573227882385e-02 -1.018554046750068665e-01 9.647179394960403442e-02
9.566676616668701172e-02 4.718979075551033020e-02 4.138327017426490784e-02 7.640462368726730347e-02 -2.163636311888694763e-02 8.262494206428527832e-02 -1.465069353580474854e-01 -1.106231361627578735e-01 3.237388283014297485e-02 1.656828820705413818e-01 -1.494592130184173584e-01 -1.154074370861053467e-01 -9.285702370107173920e-03 5.557774566113948822e-03 -2.836032807826995850e-01 -3.434233963489532471e-01 -1.239513158798217773e-01 2.284209243953227997e-02 1.184056103229522705e-01 -8.334235846996307373e-02 3.037327714264392853e-02 -2.287113666534423828e-01 -5.977537482976913452e-02 9.652118384838104248e-02 1.196971815079450607e-02 1.338342297822237015e-02 -2.917040698230266571e-02 -1.970094144344329834e-01 1.456480324268341064e-01 -2.925314903259277344e-01 -6.537110805511474609e-01 -1.860315725207328796e-02
-1.214325129985809326e-01 -8.797810226678848267e-02 -1.096582785248756409e-01 3.351199906319379807e-03 -1.938762217760086060e-01 -7.622219622135162354e-02 9.877222590148448944e-03 -2.096315845847129822e-03 2.673247456550598145e-02 2.164368331432342529e-01 -2.107901871204376221e-01 2.804311178624629974e-02 6.416961085051298141e-03 1.886602342128753662e-01 6.073805317282676697e-02 -2.004090696573257446e-01 -6.151197850704193115e-02 3.980771005153656006e-01 -5.446071177721023560e-02 -2.959078550338745117e-01 6.035407260060310364e-02 -1.446683853864669800e-01 -2.608179152011871338e-01 2.471443563699722290e-01 -1.854669153690338135e-01 -2.662161588668823242e-01 1.999552845954895020e-01 6.868337281048297882e-03 1.237967982888221741e-01 2.141983956098556519e-01 -3.638330996036529541e-01 6.617389619350433350e-02
4.332011193037033081e-02 -8.362673223018646240e-03 7.348058372735977173e-02 2.460607290267944336e-01 -1.366216838359832764e-01 -1.036797016859054565e-01 -4.456902097444981337e-04 -1.661745160818099976e-01 -1.717544347047805786e-02 7.781099528074264526e-02 -3.244541957974433899e-02 1.629038155078887939e-01 -1.195561438798904419e-01 2.209687381982803345e-01 -2.943263575434684753e-02 -3.489268422126770020e-01 1.119639202952384949e-01 3.152093291282653809e-01 -1.102766543626785278e-01 1.066310256719589233e-01 3.280559182167053223e-02 -1.642416119575500488e-01 -4.913901686668395996e-01 -8.080701529979705811e-02 -1.533024907112121582e-01 -2.253591716289520264e-01 -2.239332348108291626e-01 7.606639713048934937e-02 -1.324031502008438110e-01 -1.981113851070404053e-01 -1.432413458824157715e-01 1.908276975154876709e-01
1.296223700046539307e-01 -2.468243241310119629e-02 -1.130721182562410831e-03 -8.369220793247222900e-02 4.706545546650886536e-02 8.944622427225112915e-02 -7.437463849782943726e-02 1.009330898523330688e-01 2.865734510123729706e-02 4.816464781761169434e-01 3.927033022046089172e-02 -2.648514881730079651e-02 4.328284785151481628e-02 -2.289985865354537964e-01 2.607928812503814697e-01 -1.436593979597091675e-01 2.671374082565307617e-01 1.822446882724761963e-01 -7.526038587093353271e-02 3.171995878219604492e-01 6.509040296077728271e-02 -3.890038728713989258e-01 -2.623902559280395508e-01 1.434322744607925415e-01 -2.090358585119247437e-01 -1.352834999561309814e-01 -6.169438362121582031e-02 -9.666250646114349365e-02 1.323048323392868042e-01 -3.338206931948661804e-02 -2.005765959620475769e-02 -1.470693498849868774e-01
-1.790134757757186890e-01 -1.435770392417907715e-01 -9.923642128705978394e-02 -1.076425984501838684e-02 2.988831698894500732e-02 6.920780986547470093e-02 -7.787262648344039917e-02 2.383977919816970825e-02 5.478026345372200012e-03 8.657819777727127075e-02 -3.533174842596054077e-02 -4.100192189216613770e-01 1.087070703506469727e-01 -1.501624286174774170e-01 -2.648218572139739990e-01 -3.823044300079345703e-01 -8.252892643213272095e-02 4.953711330890655518e-01 6.158170849084854126e-02 -4.121671989560127258e-02 1.796281188726425171e-01 -3.125637173652648926e-01 -2.419013530015945435e-01 -6.451985239982604980e-02 5.993022024631500244e-02 -8.793761953711509705e-03 4.023320227861404419e-02 -7.498568855226039886e-03 3.618467599153518677e-02 -1.511368155479431152e-01 -1.186651587486267090e-01 -6.003590300679206848e-02
4.515084729064255953e-04 1.849288493394851685e-01 4.374366253614425659e-02 2.084675282239913940e-01 9.778529405593872070e-02 3.273711353540420532e-02 -2.029671818017959595e-01 -1.308792680501937866e-01 1.455537788569927216e-02 3.379658460617065430e-01 -2.199016362428665161e-01 1.107349246740341187e-01 1.427224427461624146e-01 4.986491426825523376e-02 3.143011927604675293e-01 -2.838528752326965332e-01 1.350488662719726562e-01 9.844066202640533447e-02 2.117932587862014771e-01 1.695141345262527466e-01 2.933903634548187256e-01 -1.929368823766708374e-01 -2.010338306427001953e-01 4.842125624418258667e-02 -2.235251516103744507e-01 -2.982215881347656250e-01 9.804350882768630981e-02 3.773090615868568420e-02 1.376611590385437012e-01 -1.418090164661407471e-01 4.321510717272758484e-02 1.255344003438949585e-01
-3.801993727684020996e-01 9.747242182493209839e-02 1.517302691936492920e-01 1.059172004461288452e-01 -8.263669162988662720e-02 -1.191326789557933807e-02 -6.054942682385444641e-02 -1.150147244334220886e-02 -1.942745149135589600e-01 1.018736958503723145e-01 9.068544209003448486e-02 -1.257841736078262329e-01 1.671316288411617279e-02 1.406790465116500854e-01 6.189382635056972504e-03 -5.373082682490348816e-02 -1.171012073755264282e-01 2.084013372659683228e-01 3.798797726631164551e-02 6.762052327394485474e-02 -7.895039767026901245e-02 -4.061057865619659424e-01 -2.932304739952087402e-01 -2.892415784299373627e-02 -3.634966611862182617e-01 -1.741488724946975708e-01 -1.189637482166290283e-01 -9.237878769636154175e-02 4.002710580825805664e-01 1.502802874892950058e-02 1.003118827939033508e-01 1.702696830034255981e-01
-5.345370247960090637e-02 8.930647373199462891e-02 -1.246967259794473648e-02 4.100320637226104736e-01 -2.879252657294273376e-02 2.109296321868896484e-01 1.089711785316467285e-01 -2.316033989191055298e-01 2.623673975467681885e-01 1.924787461757659912e-01 -8.987514674663543701e-02 -1.657995134592056274e-01 -3.332793712615966797e-02 -9.165447950363159180e-02 3.001058399677276611e-01 -1.519863754510879517e-01 1.391445994377136230e-01 6.085961684584617615e-02 2.259641289710998535e-01 -3.653042390942573547e-02 9.779526293277740479e-02 -2.872268855571746826e-02 -1.600091345608234406e-02 1.434392761439085007e-02 -1.644597947597503662e-01 -3.354646265506744385e-01 -1.521918326616287231e-01 -3.358367457985877991e-02 2.017161548137664795e-01 -2.897798418998718262e-01 -1.664789319038391113e-01 2.082376331090927124e-01
6.245265249162912369e-03 -1.709994822740554810e-01 -3.841833770275115967e-02 2.655903995037078857e-01 2.677456848323345184e-02 1.432644128799438477e-01 -4.414698854088783264e-02 1.835724413394927979e-01 1.010290309786796570e-01 -1.648002304136753082e-02 -1.121820658445358276e-01 8.597762882709503174e-02 -8.241198025643825531e-03 -1.934715807437896729e-01 -8.755595423281192780e-03 -4.846966564655303955e-01 -3.334267437458038330e-01 1.962432563304901123e-01 2.977763116359710693e-01 3.454935923218727112e-02 -6.229746341705322266e-02 -1.222966983914375305e-01 7.462107390165328979e-02 -1.818343624472618103e-02 -1.890953630208969116e-01 -1.467436254024505615e-01 2.321043461561203003e-01 6.906771659851074219e-02 3.358778655529022217e-01 -1.027538254857063293e-01 -2.498071640729904175e-03 1.877678781747817993e-01
1.588442027568817139e-01 1.177964359521865845e-01 1.600511521100997925e-01 1.047765314579010010e-01 -2.002339512109756470e-01 7.979923486709594727e-02 -1.645456105470657349e-01 -5.734778940677642822e-02 -1.702490895986557007e-01 -2.856254950165748596e-02 9.140673279762268066e-02 -1.450975537300109863e-01 -5.337273702025413513e-02 -7.312344014644622803e-02 -1.533696204423904419e-01 -2.677178382873535156e-01 -1.744018681347370148e-02 1.771516203880310059e-01 -3.517011553049087524e-02 4.049416258931159973e-02 -1.648879498243331909e-01 -3.055724687874317169e-02 -4.889626204967498779e-01 3.186932206153869629e-01 -1.253811269998550415e-01 -2.809439003467559814e-01 1.205900758504867554e-01 -9.591552615165710449e-02 3.517820835113525391e-01 -1.517160236835479736e-01 -1.226474270224571228e-01 3.653723746538162231e-02
2.140348404645919800e-01 1.048804540187120438e-02 2.388015389442443848e-02 1.029376089572906494e-01 8.146735839545726776e-03 2.095949500799179077e-01 7.573745399713516235e-02 1.533511579036712646e-01 1.093988120555877686e-01 2.167334407567977905e-01 1.431278735399246216e-01 -7.406418770551681519e-02 -4.521971195936203003e-02 -2.477672845125198364e-01 4.248693957924842834e-02 -1.800970584154129028e-01 -2.076624631881713867e-01 1.053052246570587158e-01 -1.909999176859855652e-02 4.415134191513061523e-01 -5.168177187442779541e-02 -2.155127525329589844e-01 7.944441586732864380e-02 3.197272121906280518e-01 -3.551351428031921387e-01 -2.401520013809204102e-01 1.051906198263168335e-01 -1.543302834033966064e-01 1.684502065181732178e-01 -9.565921127796173096e-02 -1.398567706346511841e-01 -6.441178917884826660e-02
1.287635117769241333e-01 7.798637729138135910e-03 3.612054884433746338e-02 2.052089720964431763e-01 -5.102439224720001221e-02 -7.448004186153411865e-02 1.637616157531738281e-01 8.346471190452575684e-02 -2.015215009450912476e-01 1.903704404830932617e-01 -3.013965189456939697e-01 -3.364792093634605408e-02 -4.303888976573944092e-02 -2.220448404550552368e-01 -3.327031135559082031e-01 -2.529444694519042969e-01 -4.959217831492424011e-02 2.437301278114318848e-01 -9.714271128177642822e-02 2.280059605836868286e-01 1.047158390283584595e-01 -2.865300774574279785e-01 5.225751549005508423e-02 -8.247030526399612427e-02 -1.327827423810958862e-01 -2.113264054059982300e-01 9.573425352573394775e-02 6.560910493135452271e-02 -1.458411961793899536e-01 -4.189961254596710205e-01 6.919713318347930908e-02 -9.836263954639434814e-03
7.991275936365127563e-02 3.763063997030258179e-02 -5.846453830599784851e-02 3.456806996837258339e-03 -2.709506545215845108e-03 1.083894297480583191e-01 -2.948649227619171143e-01 2.024562209844589233e-01 7.210787385702133179e-02 4.404703080654144287e-01 -3.263418376445770264e-02 -4.819512367248535156e-02 3.267620503902435303e-02 -1.764699071645736694e-01 2.018545120954513550e-01 -6.129855290055274963e-02 2.306639589369297028e-02 9.889889508485794067e-02 -1.482580751180648804e-01 4.344504475593566895e-01 9.972889721393585205e-02 -2.611666023731231689e-01 -2.264221012592315674e-01 2.380674332380294800e-01 -1.857611238956451416e-01 -2.426438033580780029e-01 8.857005834579467773e-02 -1.289386600255966187e-01 -8.856246620416641235e-02 1.332780420780181885e-01 -1.248088702559471130e-01 -5.992086976766586304e-02
1.612547412514686584e-02 1.375878006219863892e-01 -1.697041392326354980e-01 1.304900497198104858e-01 -1.370518058538436890e-01 1.395342200994491577e-01 1.320882737636566162e-01 5.854013934731483459e-02 8.416169136762619019e-02 2.673554718494415283e-01 -2.418621778488159180e-01 -1.576056033372879028e-01 2.560668587684631348e-01 -3.042797446250915527e-01 2.243938148021697998e-01 -2.973737120628356934e-01 -1.810722239315509796e-02 2.342361956834793091e-01 1.351372003555297852e-01 1.107037886977195740e-01 -1.669196411967277527e-02 1.165380924940109253e-01 -1.291897594928741455e-01 1.639547385275363922e-02 -1.020373031497001648e-01 -3.593108057975769043e-01 -1.875428706407546997e-01 -1.902837604284286499e-01 2.362421005964279175e-01 -7.806762307882308960e-02 1.089089214801788330e-01 1.257915049791336060e-01
-1.677149832248687744e-01 -5.486894771456718445e-02 -1.186493039131164551e-02 1.490425202064216137e-03 -1.141254231333732605e-01 6.503138691186904907e-02 -1.902232132852077484e-02 3.236002847552299500e-02 2.247780710458755493e-01 2.405737191438674927e-01 -5.516564846038818359e-02 -1.484702676534652710e-01 2.043643146753311157e-01 -2.488724291324615479e-01 -2.689291723072528839e-03 -1.552709639072418213e-01 -2.386267930269241333e-01 3.742452263832092285e-01 -7.975280284881591797e-02 2.897994220256805420e-01 -2.094854861497879028e-01 9.782513976097106934e-02 -2.130267769098281860e-02 -2.042318731546401978e-01 -3.375811278820037842e-01 -2.524463534355163574e-01 -2.466060034930706024e-02 -1.639497093856334686e-02 2.384399473667144775e-01 1.370518356561660767e-01 -2.036964297294616699e-01 1.004404053092002869e-01
-4.831457510590553284e-02 1.344170570373535156e-01 1.769613847136497498e-02 1.257074251770973206e-02 -1.133948341012001038e-01 -7.467880379408597946e-03 -9.408468008041381836e-02 -2.489320933818817139e-01 2.995221912860870361e-01 5.413438752293586731e-02 -1.211054995656013489e-02 3.636692091822624207e-02 -5.876858159899711609e-02 6.588767468929290771e-02 4.643855616450309753e-02 -4.554722905158996582e-01 -1.615666896104812622e-01 1.275376975536346436e-01 2.470226883888244629e-01 -4.750147834420204163e-02 -1.050755381584167480e-02 -3.695834875106811523e-01 -7.921333611011505127e-02 9.618021547794342041e-02 -2.037709206342697144e-01 -1.259855031967163086e-01 -6.947841495275497437e-02 -8.576519787311553955e-02 1.719093173742294312e-01 -1.754076480865478516e-01 -4.375822246074676514e-01 6.799080967903137207e-02
1.235269978642463684e-01 3.772232308983802795e-02 2.460272312164306641e-01 3.906795978546142578e-01 1.343236565589904785e-01 8.610794693231582642e-02 -8.654344826936721802e-02 -6.120251491665840149e-02 1.529330294579267502e-02 -1.275996714830398560e-01 -5.345521867275238037e-02 1.810048371553421021e-01 6.376966089010238647e-02 -5.846991762518882751e-02 1.768508553504943848e-01 -3.398759365081787109e-01 9.852889925241470337e-02 1.149701550602912903e-01 1.287529766559600830e-01 6.706890463829040527e-02 -9.097007662057876587e-02 -1.432215869426727295e-01 -2.381118386983871460e-01 2.985645830631256104e-01 -2.508167326450347900e-01 -1.559290438890457153e-01 7.957765460014343262e-02 -2.353168874979019165e-01 2.629364430904388428e-01 -6.368155777454376221e-02 -2.726907730102539062e-01 -1.092883646488189697e-01
-2.490932308137416840e-02 -2.004014402627944946e-01 -2.877854704856872559e-01 5.284550040960311890e-02 -8.626871556043624878e-02 -1.859503835439682007e-01 2.452232688665390015e-02 -1.096155494451522827e-01 3.013156056404113770e-01 3.480023443698883057e-01 -1.223052442073822021e-01 -1.673537194728851318e-01 -1.487479209899902344e-01 -5.428886413574218750e-02 -8.206959068775177002e-02 -3.613579869270324707e-01 6.717155873775482178e-02 2.180091887712478638e-01 7.825639843940734863e-02 2.380560785531997681e-01 2.130643129348754883e-01 -2.913902103900909424e-01 -3.161024674773216248e-02 9.967091679573059082e-02 -1.984878676012158394e-03 -6.889822334051132202e-02 3.205560147762298584e-02 5.175840109586715698e-02 1.616431623697280884e-01 -2.543717026710510254e-01 -2.011158913373947144e-01 -7.685527205467224121e-02
-1.028065308928489685e-01 -3.670745063573122025e-04 -1.160661056637763977e-01 3.470484614372253418e-01 1.274459809064865112e-01 3.949791193008422852e-02 -1.515946164727210999e-02 2.539770677685737610e-02 1.362874209880828857e-01 -3.755737841129302979e-02 -1.446488052606582642e-01 1.882274635136127472e-02 7.245805859565734863e-02 -3.592572808265686035e-01 3.106422722339630127e-01 -2.382747083902359009e-01 1.236345320940017700e-01 -3.607712686061859131e-02 1.724734008312225342e-01 -7.167584449052810669e-02 8.744892477989196777e-02 -1.890729367733001709e-01 -1.243905723094940186e-01 -1.623750329017639160e-01 -4.027871787548065186e-01 -2.401378005743026733e-01 7.951106131076812744e-02 -6.298618856817483902e-03 3.076061606407165527e-01 -1.818742044270038605e-02 -1.429062485694885254e-01 1.721668243408203125e-01
-1.735285669565200806e-01 -5.312231555581092834e-02 1.166580524295568466e-02 6.558279693126678467e-02 1.532198041677474976e-01 1.927709789015352726e-03 -6.373958289623260498e-02 1.244404539465904236e-01 5.166818946599960327e-02 2.274184823036193848e-01 8.765682578086853027e-02 7.102258503437042236e-02 1.413009464740753174e-01 -2.730014622211456299e-01 6.544731557369232178e-02 -3.393284678459167480e-01 -2.670979499816894531e-02 4.404093921184539795e-01 -2.065331041812896729e-01 2.764305472373962402e-01 1.104561910033226013e-01 5.659211426973342896e-02 1.275697946548461914e-01 1.555301398038864136e-01 -2.282041013240814209e-01 -1.235922146588563919e-02 -1.140497401356697083e-01 -1.286140233278274536e-01 1.030610427260398865e-01 -3.541450798511505127e-01 -1.892795264720916748e-01 1.237114146351814270e-01
-3.076227754354476929e-02 -9.148347377777099609e-02 -1.564704813063144684e-02 3.899957537651062012e-01 -1.208967342972755432e-02 7.147615402936935425e-02 -2.107535116374492645e-02 -1.859314739704132080e-02 1.336783021688461304e-01 -1.746706664562225342e-01 -1.523296087980270386e-01 -2.209219634532928467e-01 3.796094954013824463e-01 -2.278973460197448730e-01 2.582078874111175537e-01 -1.587580591440200806e-01 1.081313863396644592e-01 2.479427009820938110e-01 -3.475128486752510071e-02 -1.329552680253982544e-01 1.865191757678985596e-01 -1.552784591913223267e-01 -1.400448381900787354e-01 5.937592312693595886e-02 -9.974014014005661011e-02 -2.214289605617523193e-01 9.835828840732574463e-02 2.741493582725524902e-01 1.517660170793533325e-01 -1.917767673730850220e-01 -5.452571436762809753e-02 2.080973088741302490e-01
-2.905676960945129395e-01 3.620952367782592773e-02 -1.290663182735443115e-01 1.669794768095016479e-01 -6.856153160333633423e-02 4.112291336059570312e-02 -6.041305884718894958e-02 -3.366322955116629601e-03 -3.764105960726737976e-03 1.803578436374664307e-01 1.497463732957839966e-01 -2.655370235443115234e-01 7.737004756927490234e-02 -8.133482933044433594e-02 2.173717170953750610e-01 -2.433325648307800293e-01 -1.626912802457809448e-01 -5.747688189148902893e-02 3.391901552677154541e-01 1.385414004325866699e-01 -4.821936041116714478e-02 -2.589052319526672363e-01 -5.659155175089836121e-02 2.255491018295288086e-01 -1.845997869968414307e-01 -9.419281035661697388e-02 6.065557524561882019e-02 -1.591565757989883423e-01 2.763236463069915771e-01 -4.213413596153259277e-01 -4.283653199672698975e-02 1.161004533059895039e-03
-8.960631489753723145e-02 -1.624470353126525879e-01 1.980396658182144165e-01 2.407041639089584351e-01 6.582614779472351074e-02 -2.547143399715423584e-01 1.908948868513107300e-01 7.333569973707199097e-02 1.128133237361907959e-01 8.927752822637557983e-02 3.260114416480064392e-02 1.379780620336532593e-01 8.112609386444091797e-02 -1.892266422510147095e-01 2.518442459404468536e-03 -3.101263940334320068e-01 -2.431242167949676514e-01 3.567127585411071777e-01 -1.937030628323554993e-02 5.293430760502815247e-02 7.110239565372467041e-02 -2.439881414175033569e-01 -1.825180202722549438e-01 4.435912519693374634e-02 -2.134255021810531616e-01 1.918870955705642700e-02 -1.710329800844192505e-01 -9.122334420680999756e-02 1.716098934412002563e-01 -3.469376564025878906e-01 -1.764843612909317017e-01 1.554630994796752930e-01
-1.407900899648666382e-01 6.204906105995178223e-02 -1.893866509199142456e-01 1.711250096559524536e-01 7.552258670330047607e-02 2.872595787048339844e-01 2.216143757104873657e-01 2.096754759550094604e-01 -9.907557815313339233e-02 4.710781201720237732e-02 -2.735183835029602051e-01 -1.691605597734451294e-01 1.206977739930152893e-01 -6.949327886104583740e-02 2.840909063816070557e-01 -3.751276433467864990e-01 5.075365304946899414e-02 -2.506659366190433502e-04 1.842313855886459351e-01 -6.210405752062797546e-02 7.389588654041290283e-02 -2.556276023387908936e-01 -1.571753621101379395e-01 -6.379181146621704102e-02 2.291531413793563843e-01 -1.626120209693908691e-01 2.846532966941595078e-03 -4.244558140635490417e-02 3.348589241504669189e-01 -4.723111912608146667e-02 -1.918206214904785156e-01 4.143058508634567261e-02
-1.246567964553833008e-01 1.291956938803195953e-02 2.346107810735702515e-01 2.197436094284057617e-01 1.324265915900468826e-02 -1.388933062553405762e-01 2.117379754781723022e-01 -1.104687973856925964e-01 -6.449646502733230591e-02 1.929798126220703125e-01 1.047253087162971497e-01 2.754089608788490295e-02 1.845242381095886230e-01 -2.139865905046463013e-01 2.580091953277587891e-01 -2.689174711704254150e-01 -1.742366999387741089e-01 1.643483787775039673e-01 2.689291238784790039e-01 2.195535302162170410e-01 -3.962325304746627808e-02 -1.408863961696624756e-01 -6.824523210525512695e-03 1.137113347649574280e-01 -1.706566214561462402e-01 -1.193038374185562134e-01 3.436359018087387085e-02 -2.018487080931663513e-02 3.140032291412353516e-01 -3.529735803604125977e-01 3.554252907633781433e-02 2.256578356027603149e-01
-1.586942374706268311e-01 6.682884693145751953e-02 6.655940413475036621e-02 4.710725694894790649e-02 -1.124312654137611389e-01 2.301395833492279053e-01 1.773506850004196167e-01 -1.035608574748039246e-01 -1.957215741276741028e-02 8.681550621986389160e-02 -1.032745316624641418e-01 -1.371659934520721436e-01 1.372320055961608887e-01 -1.002105325460433960e-01 2.686843574047088623e-01 -3.241916000843048096e-01 -1.133045181632041931e-02 2.614715993404388428e-01 2.597383260726928711e-01 3.073472976684570312e-01 -9.848312288522720337e-02 -1.745356172323226929e-01 -4.080364480614662170e-02 1.529085636138916016e-01 1.243028417229652405e-02 -1.541340798139572144e-01 2.567118406295776367e-01 2.992793545126914978e-02 5.269669741392135620e-02 -3.098133802413940430e-01 -9.831138700246810913e-02 3.429093062877655029e-01
-1.826165467500686646e-01 -2.146473526954650879e-01 -2.066384404897689819e-01 -3.627815470099449158e-02 -1.868923078291118145e-03 -4.581174626946449280e-02 8.552445471286773682e-02 1.443556994199752808e-01 2.336578220129013062e-01 2.515482008457183838e-01 1.691225916147232056e-02 -3.203593492507934570e-01 9.948080778121948242e-02 -1.967362128198146820e-02 -4.051561653614044189e-02 -3.855289816856384277e-01 -1.703502386808395386e-01 2.219451069831848145e-01 2.057492882013320923e-01 1.986064612865447998e-01 2.388553768396377563e-01 -3.726055324077606201e-01 -3.747366741299629211e-02 -9.313174337148666382e-02 4.221818223595619202e-02 -1.342867035418748856e-02 -6.893280893564224243e-02 -5.767213180661201477e-02 -1.355986483395099640e-02 -1.649065315723419189e-01 -2.480223029851913452e-01 2.548204269260168076e-03
6.460157781839370728e-02 1.709135919809341431e-01 5.528089590370655060e-03 -4.987029731273651123e-02 -1.101239174604415894e-01 1.347042769193649292e-01 -8.648653328418731689e-02 2.415583096444606781e-02 1.636740714311599731e-01 2.002045065164566040e-01 -1.769562810659408569e-01 -7.185687310993671417e-03 1.293607801198959351e-01 1.358651965856552124e-01 -1.944997534155845642e-02 -3.386996388435363770e-01 -1.218593791127204895e-01 1.107684597373008728e-01 3.142253458499908447e-01 -1.763662509620189667e-02 9.728327393531799316e-02 -2.080328762531280518e-01 -1.413916349411010742e-01 4.242299590259790421e-03 -1.714847981929779053e-02 -1.343776285648345947e-01 5.057270079851150513e-02 -1.747122704982757568e-01 -2.166569419205188751e-02 -2.259803116321563721e-01 -6.101204752922058105e-01 -5.567836388945579529e-02
4.067944735288619995e-02 7.163771893829107285e-03 -9.367663413286209106e-02 5.113079547882080078e-01 -9.054011851549148560e-02 1.214926093816757202e-01 -7.688849419355392456e-02 -6.141861528158187866e-02 9.867962449789047241e-03 -1.063326671719551086e-01 -2.709590494632720947e-01 -1.812773495912551880e-01 2.777980268001556396e-01 -1.530422568321228027e-01 1.290968507528305054e-01 -2.468405365943908691e-01 8.025865256786346436e-02 7.582756876945495605e-02 -5.079739913344383240e-02 -1.214367374777793884e-01 1.929394602775573730e-01 -2.433300912380218506e-01 -2.028091996908187866e-01 5.616816505789756775e-02 -2.821009755134582520e-01 -9.572453796863555908e-02 7.796273380517959595e-02 2.717369496822357178e-01 9.651876240968704224e-02 -1.784369498491287231e-01 -2.001850493252277374e-02 1.382267177104949951e-01
7.653455436229705811e-02 -2.032469771802425385e-02 -5.455471202731132507e-02 1.185258384793996811e-02 4.790806677192449570e-03 3.072512627113610506e-04 6.706919521093368530e-02 1.607551276683807373e-01 1.735158264636993408e-01 2.136115878820419312e-01 -1.924048736691474915e-02 -8.640981279313564301e-03 -3.121501803398132324e-01 -5.007310584187507629e-02 2.509783022105693817e-02 -3.535086810588836670e-01 -1.541963592171669006e-02 1.735106259584426880e-01 1.238056123256683350e-01 -1.392673701047897339e-01 2.395431250333786011e-01 -1.466809511184692383e-01 -1.922463923692703247e-01 3.637626301497220993e-03 -2.956006824970245361e-01 -3.264821469783782959e-01 4.805920273065567017e-02 9.422466903924942017e-02 1.033027172088623047e-01 -3.793559372425079346e-01 -1.852965354919433594e-01 -2.889856696128845215e-01
-1.384243518114089966e-01 2.869567573070526123e-01 3.657460585236549377e-02 2.555828392505645752e-01 -1.998986899852752686e-01 -7.993398606777191162e-02 -1.505175679922103882e-01 4.221135079860687256e-01 2.022154480218887329e-01 -7.763589173555374146e-02 -1.914718896150588989e-01 -5.467121675610542297e-02 -4.618110135197639465e-02 -3.343256413936614990e-01 1.465772837400436401e-01 -2.157768756151199341e-01 4.976887255907058716e-03 6.415991485118865967e-02 -1.121826544404029846e-01 6.067511811852455139e-02 5.535864084959030151e-02 -2.421973645687103271e-02 -2.212186455726623535e-01 -5.244789645075798035e-02 3.200982511043548584e-02 4.143624100834131241e-03 -7.670430839061737061e-02 7.048352807760238647e-02 3.351200222969055176e-01 -1.838564574718475342e-01 -1.514192074537277222e-01 2.438300997018814087e-01
-4.413304850459098816e-02 -2.205649018287658691e-01 -8.308617025613784790e-02 9.659244120121002197e-02 1.752097718417644501e-02 -1.519451290369033813e-01 6.244968995451927185e-02 2.755381725728511810e-02 2.353119663894176483e-02 2.458747476339340210e-02 -3.052733242511749268e-01 -1.011268272995948792e-01 -1.561117768287658691e-01 1.237196549773216248e-01 2.109549939632415771e-01 -3.974088430404663086e-01 6.534910202026367188e-02 2.402775734663009644e-01 -1.239416599273681641e-01 1.547871232032775879e-01 1.778148710727691650e-01 -1.392458230257034302e-01 -1.317294687032699585e-01 7.216705381870269775e-02 -1.662006378173828125e-01 1.780893653631210327e-01 -1.911601610481739044e-02 3.315824642777442932e-02 6.938932090997695923e-02 -1.385602504014968872e-01 -2.955646216869354248e-01 4.597370922565460205e-01
-2.198470681905746460e-01 -1.047905310988426208e-01 -1.874402314424514771e-01 1.461938917636871338e-01 2.701172791421413422e-02 3.007445298135280609e-02 1.838170289993286133e-01 6.290151923894882202e-02 -8.926437795162200928e-02 3.745530843734741211e-01 -8.768042922019958496e-02 1.784302145242691040e-01 -1.669443696737289429e-01 3.247048333287239075e-02 2.639099359512329102e-01 -4.201475381851196289e-01 -1.126766279339790344e-01 1.428296566009521484e-01 -1.648617237806320190e-01 1.544627547264099121e-01 -5.379219725728034973e-02 -2.526299655437469482e-01 -3.164507448673248291e-02 2.874515205621719360e-02 -2.313096076250076294e-01 -1.299645155668258667e-01 2.481475844979286194e-02 -1.653323769569396973e-01 5.792958661913871765e-02 5.805012211203575134e-02 -3.105076253414154053e-01 -1.666015386581420898e-01
1.048150956630706787e-01 3.422155976295471191e-02 -5.703798681497573853e-02 -1.842216774821281433e-02 -8.862079679965972900e-02 2.053778916597366333e-01 -1.863041371107101440e-01 -2.201728075742721558e-01 -2.538183033466339111e-01 1.430920660495758057e-01 -2.536417841911315918e-01 -1.983683854341506958e-01 3.365545272827148438e-01 -2.156505733728408813e-01 -2.087531387805938721e-01 -1.672676950693130493e-01 -1.123961731791496277e-01 3.181861713528633118e-02 -3.852931410074234009e-02 1.443084329366683960e-01 -8.849127590656280518e-02 -9.796839207410812378e-02 -2.146086543798446655e-01 1.395908594131469727e-01 1.362448632717132568e-01 -4.266770780086517334e-01 1.559506058692932129e-01 1.169738098978996277e-01 1.239883974194526672e-01 -1.155821979045867920e-01 -2.114678919315338135e-01 -1.099898573011159897e-02
-2.895060181617736816e-02 -1.226880624890327454e-01 5.035659670829772949e-02 2.322589010000228882e-01 -1.260325461626052856e-01 1.919865459203720093e-01 7.779757678508758545e-02 -1.194741278886795044e-01 -3.668874874711036682e-02 -2.149102985858917236e-01 9.263278543949127197e-02 -1.788579970598220825e-01 2.113439142704010010e-01 -2.142793238162994385e-01 6.656786054372787476e-02 -1.232986375689506531e-01 8.829458802938461304e-02 3.081440366804599762e-02 -2.862532064318656921e-02 1.560646295547485352e-01 1.946224272251129150e-01 -1.713050156831741333e-01 -3.301385343074798584e-01 1.315545737743377686e-01 5.342108756303787231e-02 -3.921109735965728760e-01 -7.298619486391544342e-03 2.119957953691482544e-01 -2.564401365816593170e-02 -3.489931523799896240e-01 -3.125873506069183350e-01 8.386540412902832031e-02
1.900317966938018799e-01 -1.137200277298688889e-02 2.233571745455265045e-02 1.883164942264556885e-01 1.892606019973754883e-01 -2.441763505339622498e-02 -6.292328238487243652e-02 -3.258196637034416199e-02 3.466491587460041046e-03 3.497775197029113770e-01 -1.242209374904632568e-01 -2.011623084545135498e-01 -8.901443332433700562e-02 -2.576743066310882568e-01 6.489025801420211792e-02 -2.252785712480545044e-01 1.107407882809638977e-01 3.899821341037750244e-01 7.752708042971789837e-04 3.343907296657562256e-01 1.981111764907836914e-01 -2.233545929193496704e-01 -2.993812086060643196e-03 1.470914781093597412e-01 -2.457132488489151001e-01 -7.103393226861953735e-02 1.634525805711746216e-01 1.515038032084703445e-02 1.536212265491485596e-01 2.243383079767227173e-01 -1.486168894916772842e-02 -1.592574119567871094e-01
1.230146884918212891e-01 -1.704666763544082642e-01 -8.440738916397094727e-02 2.100521326065063477e-01 1.676415055990219116e-01 -8.842951059341430664e-02 8.477150648832321167e-02 -8.072392642498016357e-02 7.984200119972229004e-02 3.070006072521209717e-01 -1.462320387363433838e-01 1.959752142429351807e-01 1.819812208414077759e-01 -3.201102316379547119e-01 -8.468018472194671631e-02 -3.570925816893577576e-02 1.140702590346336365e-01 5.631370842456817627e-02 1.721206158399581909e-01 9.709513932466506958e-02 2.575872652232646942e-02 -2.584687471389770508e-01 -3.745975494384765625e-01 2.457603067159652710e-02 -2.244047671556472778e-01 -3.615952432155609131e-01 -5.772365257143974304e-02 -2.463869191706180573e-02 3.762743994593620300e-02 -1.091851107776165009e-02 -8.830688893795013428e-02 3.040955364704132080e-01
-1.882022172212600708e-01 -2.822698466479778290e-02 2.248202636837959290e-02 9.458305686712265015e-02 8.370213955640792847e-02 -1.154946312308311462e-01 2.026427388191223145e-01 -1.950756013393402100e-01 1.010996401309967041e-01 3.317310512065887451e-01 -1.777074038982391357e-01 -2.064145654439926147e-01 -1.681883633136749268e-01 -1.226637735962867737e-01 -1.431887298822402954e-01 -3.395526409149169922e-01 -2.295247763395309448e-01 7.576647400856018066e-02 2.432016879320144653e-01 2.318119704723358154e-01 -6.278353929519653320e-02 -2.498617768287658691e-01 3.389472514390945435e-02 1.322612166404724121e-01 -6.449636816978454590e-02 -8.971778303384780884e-02 4.526539146900177002e-02 1.574578136205673218e-02 2.548389136791229248e-01 -2.244654595851898193e-01 -2.918324172496795654e-01 -9.980701655149459839e-02
-9.106174856424331665e-02 -1.481211781501770020e-01 1.384575068950653076e-01 5.219531059265136719e-01 9.529603272676467896e-02 -3.096296079456806183e-02 -1.114696729928255081e-02 4.601281881332397461e-02 3.832007572054862976e-02 1.326513886451721191e-01 9.434176236391067505e-02 -2.616909705102443695e-02 5.391449853777885437e-02 -6.526058912277221680e-02 -1.245128661394119263e-01 -4.925202205777168274e-02 -1.238118410110473633e-01 -1.905803568661212921e-02 9.494956582784652710e-02 5.172470584511756897e-02 -6.582380086183547974e-02 1.521366834640502930e-01 -3.347873091697692871e-01 4.856409505009651184e-02 -3.035686612129211426e-01 -3.179458975791931152e-01 1.182116046547889709e-01 3.728858008980751038e-02 1.312806308269500732e-01 -3.021475300192832947e-02 -4.609647095203399658e-01 5.990928784012794495e-02
-2.191103249788284302e-01 -4.051116108894348145e-02 1.982372254133224487e-01 1.968477815389633179e-01 1.837324202060699463e-01 7.107791304588317871e-02 -7.789564132690429688e-02 -8.346261084079742432e-02 1.261338144540786743e-01 5.495264381170272827e-02 -2.478042691946029663e-01 8.058585226535797119e-02 1.131167337298393250e-01 2.024287171661853790e-02 -2.668600082397460938e-01 -3.122620284557342529e-01 2.126215398311614990e-02 -3.044983185827732086e-02 -6.907630711793899536e-03 2.026820480823516846e-01 -9.621864557266235352e-02 7.082856446504592896e-02 -3.083481788635253906e-01 3.274302482604980469e-01 -2.886270284652709961e-01 -1.275309920310974121e-01 8.805221319198608398e-02 8.930554240942001343e-02 3.003509640693664551e-01 2.129817195236682892e-02 -1.986800432205200195e-01 2.172425091266632080e-01
-9.364601224660873413e-02 -1.274111866950988770e-01 2.950895428657531738e-01 3.198473155498504639e-01 -2.142475545406341553e-01 5.782734602689743042e-02 1.429644674062728882e-01 7.429201900959014893e-02 -6.009351462125778198e-02 -5.572386085987091064e-02 4.388261213898658752e-02 -3.577744364738464355e-01 1.825647354125976562e-01 -1.630442887544631958e-01 -2.142953500151634216e-02 -2.267287373542785645e-01 2.786048315465450287e-02 -9.524024277925491333e-02 -6.305828690528869629e-02 1.726506203413009644e-01 2.575767636299133301e-01 -1.669664382934570312e-01 -2.804142534732818604e-01 -2.114442735910415649e-02 2.217639982700347900e-02 -2.768007516860961914e-01 1.018612980842590332e-01 2.591754496097564697e-01 -6.913871318101882935e-02 -1.104280725121498108e-01 -2.593643963336944580e-01 7.843946665525436401e-02
-2.947326302528381348e-01 4.061638563871383667e-02 5.710955709218978882e-02 4.936674982309341431e-02 4.860701039433479309e-02 -2.760161459445953369e-01 1.265048086643218994e-01 2.060605287551879883e-01 2.517879195511341095e-02 2.818196117877960205e-01 -1.427218168973922729e-01 -7.136744260787963867e-02 2.588945329189300537e-01 1.869467347860336304e-01 -1.572863943874835968e-02 -2.835160195827484131e-01 2.122355699539184570e-01 1.438949853181838989e-01 -2.952324971556663513e-02 -1.818404942750930786e-01 -1.425024569034576416e-01 -4.124698936939239502e-01 -1.806309223175048828e-01 6.576035916805267334e-02 -2.065682262182235718e-01 -2.173801064491271973e-01 -2.935453876852989197e-02 1.465509179979562759e-02 2.067041695117950439e-01 1.971399225294589996e-02 -1.255174726247787476e-01 -6.083245575428009033e-02
1.652720756828784943e-02 -1.746204942464828491e-01 -2.718766033649444580e-02 5.158485472202301025e-02 -1.056153923273086548e-01 4.967813938856124878e-02 1.874417960643768311e-01 4.284736216068267822e-01 1.969314515590667725e-01 2.276899665594100952e-01 -2.373876981437206268e-02 -2.655698359012603760e-01 -8.484441787004470825e-02 -2.963194847106933594e-01 -8.689821511507034302e-02 -1.966783404350280762e-01 -5.694432556629180908e-02 1.782442256808280945e-02 1.466908752918243408e-01 2.398831695318222046e-01 -1.944022178649902344e-01 -1.087132096290588379e-01 -1.842379719018936157e-01 -1.401719748973846436e-01 -2.695392072200775146e-01 -2.315412163734436035e-01 7.676413655281066895e-02 -1.437887642532587051e-02 9.752935171127319336e-02 -2.322669923305511475e-01 -1.573820412158966064e-01 1.553007066249847412e-01
-2.885959148406982422e-01 2.817969024181365967e-02 -3.754279017448425293e-02 7.811161875724792480e-02 -1.766544580459594727e-02 -9.718587994575500488e-02 -1.389303058385848999e-01 1.018920540809631348e-01 -2.132070250809192657e-02 1.442185491323471069e-01 3.628877922892570496e-02 -1.322365701198577881e-01 -9.021653980016708374e-02 -3.692370355129241943e-01 -8.509687334299087524e-02 -2.333544790744781494e-01 -1.008196696639060974e-01 -1.380432695150375366e-01 3.251796960830688477e-01 5.119040235877037048e-02 -1.876410543918609619e-01 -3.140284419059753418e-01 -1.588770896196365356e-01 8.553962409496307373e-02 -7.325728982686996460e-02 -2.073982954025268555e-01 -8.599021285772323608e-02 1.737480461597442627e-01 3.749588727951049805e-01 -2.956334948539733887e-01 1.235107146203517914e-02 -6.829841434955596924e-02
-2.473721057176589966e-01 -4.834252595901489258e-02 -1.641325056552886963e-01 1.949651353061199188e-02 2.743544988334178925e-02 6.104779243469238281e-02 -1.859081834554672241e-01 3.237051963806152344e-01 -4.267053008079528809e-01 2.121268212795257568e-01 -5.675758421421051025e-02 5.879522487521171570e-02 2.176489382982254028e-01 -2.467032819986343384e-01 9.951311349868774414e-02 -2.713579237461090088e-01 -8.114486187696456909e-02 1.927567087113857269e-02 -5.524263530969619751e-02 8.660168200731277466e-02 2.644785046577453613e-01 5.960496515035629272e-02 -1.983145773410797119e-01 1.044045239686965942e-01 -2.647635340690612793e-01 -2.183588743209838867e-01 8.052963763475418091e-02 -9.890806674957275391e-02 -1.013210862874984741e-01 -1.098229438066482544e-01 -2.050289809703826904e-01 1.218073442578315735e-02
-1.891545653343200684e-01 -2.197752147912979126e-01 2.169490456581115723e-01 1.301449686288833618e-01 1.133659854531288147e-01 -8.995077759027481079e-02 -6.952075660228729248e-02 1.319827884435653687e-01 -1.444060802459716797e-01 1.809265017509460449e-01 -1.868291646242141724e-01 -2.425503134727478027e-01 3.724038600921630859e-02 -2.701297402381896973e-01 5.795504897832870483e-02 -2.456673979759216309e-01 -8.964685350656509399e-02 1.906886845827102661e-01 -6.456119567155838013e-02 1.757448017597198486e-01 -3.615761548280715942e-02 -1.269298791885375977e-01 5.592255666851997375e-02 2.895106971263885498e-01 -1.679926365613937378e-01 1.535835564136505127e-01 1.328700035810470581e-01 2.206281060352921486e-03 1.707740128040313721e-01 -3.714314401149749756e-01 -1.390599459409713745e-01 2.891034185886383057e-01
-1.930261552333831787e-01 7.560943067073822021e-02 -1.713931113481521606e-01 2.131752967834472656e-01 -3.430672734975814819e-02 5.537752434611320496e-02 -1.082993522286415100e-01 2.273180335760116577e-01 -1.223642379045486450e-01 2.419837415218353271e-01 -1.749111860990524292e-01 -3.031217306852340698e-02 -3.433367982506752014e-02 1.745025962591171265e-01 -9.152037091553211212e-04 -2.774172127246856689e-01 9.420799463987350464e-02 2.111306041479110718e-01 2.346947416663169861e-02 2.252525240182876587e-01 -7.368858158588409424e-02 -2.352331876754760742e-01 2.449463009834289551e-01 9.669961780309677124e-02 -9.677997976541519165e-02 2.386526949703693390e-02 -3.516749739646911621e-01 4.374054074287414551e-02 -6.359612941741943359e-02 -1.005866229534149170e-01 -3.788578808307647705e-01 2.699094712734222412e-01
-1.482171565294265747e-01 5.117476917803287506e-03 1.813387721776962280e-01 7.199627906084060669e-02 8.519341237843036652e-03 1.788708567619323730e-01 -3.001924753189086914e-01 1.527879536151885986e-01 -4.610993713140487671e-02 6.431027577491477132e-05 -8.902650326490402222e-02 -9.496106207370758057e-02 2.440102398395538330e-01 -4.006973206996917725e-01 1.353207230567932129e-02 -4.315277338027954102e-01 -1.272526681423187256e-01 -7.035178691148757935e-02 8.647350966930389404e-02 -3.423758596181869507e-02 3.289962708950042725e-01 -1.471663117408752441e-01 -3.714026138186454773e-02 -1.267576497048139572e-02 -7.677800208330154419e-02 -2.721373438835144043e-01 1.505146920680999756e-01 -2.637142837047576904e-01 1.341689527034759521e-01 -1.288240849971771240e-01 1.438556518405675888e-02 2.562625706195831299e-02
-9.988611191511154175e-02 -1.770991645753383636e-02 -4.653127118945121765e-02 1.935601383447647095e-01 2.163663059473037720e-01 -4.999741911888122559e-02 1.365000754594802856e-01 -1.121470704674720764e-01 2.216896861791610718e-01 8.854985982179641724e-02 -2.868082523345947266e-01 5.859372764825820923e-02 1.130122765898704529e-01 -1.532349288463592529e-01 2.602858543395996094e-01 1.704746318864636123e-05 1.956197917461395264e-01 7.407744228839874268e-02 1.058233454823493958e-01 1.763232052326202393e-01 2.541349232196807861e-01 -7.230100780725479126e-02 -2.368875592947006226e-01 -9.477509558200836182e-02 -3.284289538860321045e-01 -4.248768687248229980e-01 -7.864820212125778198e-02 -3.581039980053901672e-02 6.822674721479415894e-02 -6.940276920795440674e-02 -1.952132731676101685e-01 2.418415397405624390e-01
-2.458070404827594757e-02 -1.951850056648254395e-01 1.489233225584030151e-01 2.112313508987426758e-01 5.097033083438873291e-02 -3.739091381430625916e-02 -1.926066353917121887e-02 8.392775058746337891e-02 8.357043564319610596e-02 -4.334857314825057983e-02 -2.297120988368988037e-01 -5.684755370020866394e-02 -1.538089364767074585e-01 -6.197445094585418701e-02 -1.538982987403869629e-01 -3.731132447719573975e-01 9.620144963264465332e-02 2.726780772209167480e-01 -4.782944172620773315e-02 2.792851030826568604e-01 4.540691897273063660e-02 -2.222340404987335205e-01 1.110820099711418152e-01 8.274041116237640381e-02 -4.921501874923706055e-02 -1.877010464668273926e-01 -2.091575264930725098e-01 -2.153362333774566650e-01 -1.834811121225357056e-01 -2.051254510879516602e-01 -1.641823202371597290e-01 4.035263061523437500e-01
-3.466535210609436035e-01 1.611622795462608337e-02 2.466660737991333008e-02 1.038545146584510803e-01 -1.482179760932922363e-01 -1.200535446405410767e-01 1.331140249967575073e-01 3.089387118816375732e-01 -3.080416843295097351e-02 -7.478404790163040161e-02 -1.614955663681030273e-01 -1.635702550411224365e-01 -3.233201429247856140e-02 7.097116857767105103e-02 1.325858533382415771e-01 -2.665017545223236084e-01 -1.880489476025104523e-02 3.031284548342227936e-02 1.248024702072143555e-01 2.420422285795211792e-01 7.330605387687683105e-02 1.885346770286560059e-01 -3.285240828990936279e-01 4.170800000429153442e-02 -2.115821242332458496e-01 -3.249625861644744873e-01 -2.790438570082187653e-02 8.869383484125137329e-02 8.242338895797729492e-02 -1.173931211233139038e-01 -3.709907233715057373e-01 -1.460496634244918823e-01
-2.396385669708251953e-01 -1.696686148643493652e-01 -3.443299606442451477e-02 2.490822821855545044e-01 1.624875068664550781e-01 2.329501956701278687e-01 6.292773038148880005e-02 -1.449370682239532471e-01 -6.884127110242843628e-02 2.944467365741729736e-01 -1.292022615671157837e-01 -1.939574927091598511e-01 -1.842558011412620544e-02 -2.423757314682006836e-01 1.685983538627624512e-01 -4.736707732081413269e-02 9.451323002576828003e-02 2.163179069757461548e-01 -5.099288746714591980e-02 -1.039884239435195923e-01 -5.474700406193733215e-02 -1.603773832321166992e-01 -5.402649287134408951e-03 -1.639298051595687866e-01 -1.903599649667739868e-01 -2.032450139522552490e-01 -5.766009166836738586e-02 -1.780048757791519165e-01 -1.546298712491989136e-01 -3.451141119003295898e-01 -1.586066186428070068e-01 3.223848342895507812e-01
-1.259440034627914429e-01 2.390533536672592163e-01 -2.362467721104621887e-02 3.871858417987823486e-01 -2.452527731657028198e-01 4.594202339649200439e-02 -2.932764291763305664e-01 3.288626074790954590e-01 1.473265290260314941e-01 -1.660468578338623047e-01 -6.454844027757644653e-02 -6.540857255458831787e-02 -1.018356624990701675e-02 -3.569400906562805176e-01 2.355820536613464355e-01 -1.046510413289070129e-01 1.512195449322462082e-02 1.646369993686676025e-01 -2.788732387125492096e-02 5.888443440198898315e-02 -9.660558402538299561e-02 -5.283248424530029297e-02 -2.003079801797866821e-01 -4.946577548980712891e-02 -2.835726924240589142e-02 -1.078271120786666870e-01 2.341326558962464333e-03 5.486117303371429443e-02 2.048747837543487549e-01 -2.590775787830352783e-01 -1.018429324030876160e-01 2.173272818326950073e-01
-1.205976977944374084e-01 1.800771206617355347e-01 -2.723847031593322754e-01 5.125783011317253113e-02 -1.654663085937500000e-01 8.354076743125915527e-02 -2.192346155643463135e-01 2.643048763275146484e-01 7.411221414804458618e-02 1.646164953708648682e-01 -2.716470658779144287e-01 9.671250591054558754e-04 -1.645333468914031982e-01 2.029560357332229614e-01 -1.112279072403907776e-01 -2.723752558231353760e-01 1.769441962242126465e-01 2.654536962509155273e-01 6.763673387467861176e-03 1.839535832405090332e-01 -1.056824028491973877e-01 -1.753536611795425415e-01 -3.262207657098770142e-02 1.842523962259292603e-01 5.009850114583969116e-02 -1.039797440171241760e-01 -2.173165827989578247e-01 4.343948513269424438e-02 2.298497781157493591e-02 -6.901657581329345703e-02 -4.037114083766937256e-01 1.393622159957885742e-01
-5.311489105224609375e-02 -2.468956559896469116e-01 1.332866549491882324e-01 5.139091610908508301e-02 4.851184412837028503e-02 -1.440144889056682587e-02 9.977158904075622559e-02 3.790732324123382568e-01 1.309935450553894043e-01 1.537990123033523560e-01 -6.847818195819854736e-02 -2.300342172384262085e-01 8.978238329291343689e-03 -2.825450003147125244e-01 -7.432583719491958618e-02 -3.087446391582489014e-01 2.184264063835144043e-01 2.000841796398162842e-01 3.177152201533317566e-02 1.755532920360565186e-01 -2.314906716346740723e-01 -7.653866708278656006e-02 -6.341663748025894165e-02 -2.702380716800689697e-01 -1.830904185771942139e-01 -1.746949255466461182e-01 9.883821010589599609e-02 1.407503038644790649e-01 1.490606814622879028e-01 -1.813805699348449707e-01 -2.697397172451019287e-01 5.346740037202835083e-02
4.378189891576766968e-02 -1.033400520682334900e-01 -7.192237535491585732e-04 -1.188731985166668892e-03 2.151755150407552719e-03 1.592446118593215942e-01 2.016756981611251831e-01 4.115837216377258301e-01 8.424628525972366333e-02 3.112984895706176758e-01 -1.334202885627746582e-01 -3.103649020195007324e-01 3.614181280136108398e-02 -2.466655522584915161e-01 -9.912096709012985229e-02 -2.808569073677062988e-01 1.976521462202072144e-01 2.010531276464462280e-01 5.869826301932334900e-02 9.174774587154388428e-02 -1.137291342020034790e-01 4.288818687200546265e-02 -1.801729202270507812e-01 -2.176377028226852417e-01 -1.202069744467735291e-01 -2.476618587970733643e-01 5.709410086274147034e-02 1.647525429725646973e-01 3.618677705526351929e-02 -1.878015547990798950e-01 -2.311547696590423584e-01 -2.867703139781951904e-02
-2.463109791278839111e-01 -4.725245386362075806e-02 -3.023075126111507416e-02 4.630388319492340088e-02 -3.189619258046150208e-02 -2.305784076452255249e-01 -7.698827981948852539e-02 1.171537637710571289e-01 -5.413800105452537537e-02 4.784228801727294922e-01 -9.720924310386180878e-03 5.622737109661102295e-02 1.072535812854766846e-01 1.572351306676864624e-01 1.882998943328857422e-01 -4.370756149291992188e-01 2.923725359141826630e-02 1.239797621965408325e-01 2.806157469749450684e-01 -3.307857085019350052e-03 -6.874785572290420532e-02 -2.038161754608154297e-01 -1.289802640676498413e-01 3.503192365169525146e-01 -6.006760522723197937e-02 -1.041871011257171631e-01 1.818966865539550781e-01 -7.177824527025222778e-02 -5.729688331484794617e-02 -7.086395472288131714e-02 -1.337931752204895020e-01 5.380788072943687439e-02
-4.876532778143882751e-02 -6.099086999893188477e-02 1.988975331187248230e-02 7.100251317024230957e-02 -4.185654222965240479e-01 5.887350998818874359e-03 -1.774401515722274780e-01 3.208680823445320129e-02 1.274895071983337402e-01 2.086862921714782715e-01 -2.768566012382507324e-01 -4.364223778247833252e-02 8.280109614133834839e-02 -9.431783109903335571e-02 -3.525309264659881592e-02 -6.489498913288116455e-02 -2.607126906514167786e-02 1.446074694395065308e-01 -4.937326163053512573e-02 -3.413714468479156494e-01 -1.000339686870574951e-01 -2.991435229778289795e-01 -1.259404569864273071e-01 2.043484747409820557e-01 -6.216095387935638428e-02 -9.081318229436874390e-02 2.302774637937545776e-01 2.279966883361339569e-02 7.732319831848144531e-02 -2.689690589904785156e-01 -4.184770286083221436e-01 6.613662093877792358e-02
-2.072600573301315308e-01 1.490852236747741699e-01 7.787441462278366089e-02 1.949129104614257812e-01 7.420467585325241089e-02 -2.158391773700714111e-01 -2.957693040370941162e-01 1.062806323170661926e-01 1.360025908797979355e-02 1.049937754869461060e-01 -3.802600130438804626e-02 1.041465718299150467e-02 1.007021144032478333e-01 -1.494702249765396118e-01 -1.022978276014328003e-01 -2.260741740465164185e-01 -1.682547330856323242e-01 3.033165633678436279e-01 -4.405912756919860840e-02 -1.529503017663955688e-01 9.789481759071350098e-03 -4.146001935005187988e-01 -2.271108925342559814e-01 1.168233752250671387e-01 2.850402519106864929e-02 -1.960337013006210327e-01 -2.087127789855003357e-02 -2.505941689014434814e-01 1.520020067691802979e-01 2.388760894536972046e-01 -1.032615602016448975e-01 2.385536581277847290e-01
-8.415341377258300781e-02 4.774527996778488159e-02 2.040874809026718140e-01 1.548830717802047729e-01 4.518016427755355835e-02 1.003704741597175598e-01 -4.275364875793457031e-01 2.331989109516143799e-01 -2.526429891586303711e-01 1.148334667086601257e-01 -1.730842292308807373e-01 -3.629810363054275513e-02 1.380139440298080444e-01 -1.532711833715438843e-01 -8.053183555603027344e-03 1.688907891511917114e-01 1.826976239681243896e-01 1.097076013684272766e-01 -1.070399135351181030e-01 2.707736492156982422e-01 5.286120623350143433e-02 -2.422282993793487549e-01 -3.396693468093872070e-01 2.223661094903945923e-01 -8.252863585948944092e-02 -1.464660316705703735e-01 -4.056093096733093262e-02 1.518930122256278992e-02 6.579209119081497192e-02 -2.252097129821777344e-01 -2.053207457065582275e-01 1.116654202342033386e-01
-1.871373876929283142e-02 -5.598829593509435654e-03 -5.001563578844070435e-02 1.207834705710411072e-01 3.670337498188018799e-01 -4.450276866555213928e-02 1.450283527374267578e-01 2.152534574270248413e-02 1.539439857006072998e-01 2.591701745986938477e-01 -8.749672770500183105e-02 -2.537346212193369865e-03 6.295892596244812012e-02 -2.455870360136032104e-01 -5.012989416718482971e-02 -1.236543618142604828e-02 1.816016137599945068e-01 1.127195134758949280e-01 1.442116051912307739e-01 4.564126580953598022e-02 1.572309136390686035e-01 -8.248852193355560303e-02 -2.451086044311523438e-01 -1.158692315220832825e-01 -1.668313443660736084e-01 -4.082001447677612305e-01 -2.364030852913856506e-02 1.147939935326576233e-01 -1.078898012638092041e-01 -1.402397006750106812e-01 -3.097988069057464600e-01 3.870278596878051758e-01
-1.704340279102325439e-01 2.915208637714385986e-01 -8.586080372333526611e-02 2.983021140098571777e-01 -9.379645437002182007e-02 1.035192832350730896e-01 -1.816549003124237061e-01 -2.078682035207748413e-01 8.869718760251998901e-02 9.490255266427993774e-02 2.465930581092834473e-02 6.280728429555892944e-02 2.480111569166183472e-01 -2.029728144407272339e-01 2.404554933309555054e-02 -3.599719703197479248e-02 7.252421230077743530e-02 3.384601175785064697e-01 -2.789294719696044922e-01 -3.585526021197438240e-03 1.728297211229801178e-02 -1.055788844823837280e-01 -1.981798410415649414e-01 3.372710943222045898e-01 -3.228431195020675659e-02 -8.754073083400726318e-02 1.557938307523727417e-01 -7.739724218845367432e-02 8.470703661441802979e-02 -8.322017639875411987e-02 -2.806434929370880127e-01 2.719382047653198242e-01
-4.323893412947654724e-02 5.076744034886360168e-02 -1.815659552812576294e-01 7.143958471715450287e-03 2.362269721925258636e-02 -2.547412365674972534e-02 -4.386373609304428101e-02 1.154381707310676575e-01 1.311066597700119019e-01 3.326476216316223145e-01 -1.820163279771804810e-01 5.222917720675468445e-02 1.459937393665313721e-01 1.755263209342956543e-01 7.327886670827865601e-02 -3.926067352294921875e-01 -2.230802923440933228e-01 1.944226911291480064e-03 1.168307662010192871e-01 1.878286451101303101e-01 2.975852787494659424e-02 -2.114380747079849243e-01 -6.481994688510894775e-02 1.944946497678756714e-01 2.394718676805496216e-02 -5.406000092625617981e-02 5.169537663459777832e-02 -7.336952537298202515e-02 1.992342323064804077e-01 -3.066419064998626709e-01 -4.556155204772949219e-01 -1.776641607284545898e-01
-1.163104474544525146e-01 1.532703358680009842e-02 2.513724863529205322e-01 1.356984227895736694e-01 -1.553356200456619263e-01 1.196592375636100769e-01 5.482971295714378357e-02 1.006045266985893250e-01 7.774754613637924194e-02 1.359661519527435303e-01 2.142629772424697876e-02 -5.298675596714019775e-02 -8.906445652246475220e-02 -1.897019594907760620e-01 1.531452685594558716e-01 -5.889053642749786377e-02 -2.039905786514282227e-01 3.730814158916473389e-01 -5.206624045968055725e-02 2.534253001213073730e-01 1.588231176137924194e-01 2.137573510408401489e-01 -6.565956771373748779e-02 -1.178963109850883484e-01 -1.257678419351577759e-01 -4.496928453445434570e-01 2.013421803712844849e-02 -1.230540499091148376e-01 3.911168277263641357e-01 1.612029038369655609e-03 -1.759323030710220337e-01 -6.301700137555599213e-03
1.428931504487991333e-01 2.000745832920074463e-01 -1.199002191424369812e-01 3.228596448898315430e-01 -1.394369006156921387e-01 5.230247601866722107e-02 -2.721227705478668213e-01 -7.519811391830444336e-02 -2.435904368758201599e-02 1.575334519147872925e-01 -9.078063815832138062e-02 2.025241553783416748e-01 6.446287035942077637e-02 1.306358724832534790e-01 4.768491908907890320e-02 -1.963781118392944336e-01 9.649702161550521851e-02 9.818782657384872437e-02 -1.908246576786041260e-01 1.618840545415878296e-01 1.056087613105773926e-01 -1.301506459712982178e-01 -2.395988851785659790e-01 2.282207906246185303e-01 -4.596999287605285645e-02 1.112422626465559006e-02 2.030906081199645996e-02 -1.962159723043441772e-01 2.419942915439605713e-01 -5.934644863009452820e-02 -3.334514200687408447e-01 3.856758177280426025e-01
1.316988021135330200e-01 2.221180647611618042e-01 -7.008688151836395264e-02 2.185841798782348633e-01 -1.810247451066970825e-01 6.760682910680770874e-02 -2.148721069097518921e-01 1.957067847251892090e-02 8.420281112194061279e-02 2.033508867025375366e-01 -3.163197040557861328e-01 -1.369299888610839844e-01 2.137246131896972656e-01 -1.763399988412857056e-01 2.553565800189971924e-01 -1.196558028459548950e-01 1.285859495401382446e-01 8.904054760932922363e-02 3.462925851345062256e-01 2.767607271671295166e-01 2.109828740358352661e-01 -1.895072683691978455e-02 -2.043395787477493286e-01 -1.968378722667694092e-01 -4.503877460956573486e-02 -1.781748235225677490e-01 -7.697898894548416138e-02 -1.524734348058700562e-01 2.339108884334564209e-01 -1.784255541861057281e-02 -8.382952213287353516e-02 4.274164885282516479e-02
-1.030736863613128662e-01 2.077172845602035522e-01 1.656575202941894531e-01 -3.244096878916025162e-03 2.045431435108184814e-01 -8.153772354125976562e-02 -6.222387403249740601e-02 -9.687561541795730591e-02 -5.213159695267677307e-02 -2.652695775032043457e-01 -1.377461552619934082e-01 5.012876167893409729e-02 2.325890362262725830e-01 -7.392486184835433960e-02 -1.041929796338081360e-01 -2.908728420734405518e-01 -1.644357293844223022e-01 2.307549118995666504e-01 -6.567253917455673218e-02 1.836748719215393066e-01 -1.053804829716682434e-01 9.049122035503387451e-02 -2.459793537855148315e-01 1.576854288578033447e-01 -2.049827277660369873e-01 -2.681646049022674561e-01 5.587700381875038147e-02 -6.629741191864013672e-02 2.840956151485443115e-01 -8.351153880357742310e-02 -3.065702915191650391e-01 2.851614654064178467e-01
-6.833900511264801025e-02 -2.762390077114105225e-01 -1.636524945497512817e-01 7.257009297609329224e-02 -2.502169227227568626e-03 1.328546106815338135e-01 -8.050015196204185486e-03 -2.216330170631408691e-01 3.428841382265090942e-02 3.211055397987365723e-01 -2.418897673487663269e-02 -1.875001937150955200e-01 -1.035621836781501770e-01 3.425829112529754639e-02 -7.510875165462493896e-02 -2.701534628868103027e-01 -2.816138565540313721e-01 2.944860458374023438e-01 3.954324871301651001e-03 1.399743109941482544e-01 7.019243389368057251e-02 -2.724896073341369629e-01 -2.244139313697814941e-01 -7.314582169055938721e-02 3.277346119284629822e-02 -1.405062377452850342e-01 4.346167668700218201e-03 -1.821023523807525635e-01 -3.716421872377395630e-02 -3.263282477855682373e-01 -2.958160638809204102e-01 1.402880102396011353e-01
-7.785893231630325317e-02 -7.744476199150085449e-02 -1.268527377396821976e-02 1.011520996689796448e-01 -1.593023916939273477e-04 2.880131639540195465e-02 2.064516693353652954e-01 3.714895844459533691e-01 1.366381943225860596e-01 2.186760902404785156e-01 -1.998554468154907227e-01 -2.711983919143676758e-01 4.097807779908180237e-02 -3.262667357921600342e-01 -1.401292681694030762e-01 -2.595795094966888428e-01 5.305032432079315186e-02 1.554934587329626083e-02 1.737744063138961792e-01 2.531711161136627197e-01 -1.622587442398071289e-01 -7.748917490243911743e-02 -1.126952394843101501e-01 -2.312374114990234375e-01 -2.227284908294677734e-01 -2.238504737615585327e-01 1.433138549327850342e-01 -1.689319126307964325e-02 8.766915649175643921e-02 -2.600339651107788086e-01 -1.701867431402206421e-01 -1.741856150329113007e-02
-8.639527112245559692e-02 -1.010958477854728699e-01 -4.529736936092376709e-02 1.803973168134689331e-01 3.634312450885772705e-01 -1.923419348895549774e-02 2.079587616026401520e-02 -8.902974426746368408e-02 1.756929308176040649e-01 2.187861949205398560e-01 -2.436468601226806641e-01 7.446788996458053589e-02 4.012854024767875671e-02 -2.083318680524826050e-01 -4.139114916324615479e-02 -4.578048735857009888e-02 1.276182979345321655e-01 7.227317243814468384e-02 4.873630404472351074e-02 1.547739505767822266e-01 2.309471219778060913e-01 -1.192652732133865356e-01 -3.299758434295654297e-01 2.755331993103027344e-02 -3.605509400367736816e-01 -3.929001092910766602e-01 3.174122422933578491e-02 5.288017541170120239e-02 -5.578268319368362427e-02 -8.985372632741928101e-02 -2.225862741470336914e-01 2.012406587600708008e-01
9.008777327835559845e-03 6.892264820635318756e-03 -7.818954437971115112e-02 1.165122315287590027e-01 -4.678349941968917847e-02 3.711305260658264160e-01 1.355689615011215210e-01 -1.609322987496852875e-02 4.417643882334232330e-03 1.332149058580398560e-01 4.024467989802360535e-02 -9.060952067375183105e-02 -1.280155498534440994e-02 9.009171277284622192e-02 3.311884999275207520e-01 -5.071442127227783203e-01 -1.898938715457916260e-01 8.906239271163940430e-02 6.245040521025657654e-02 -1.899105124175548553e-02 2.436696290969848633e-01 -2.910505533218383789e-01 -1.956416219472885132e-01 2.140318304300308228e-01 7.436370849609375000e-02 -1.561580896377563477e-01 -7.164889015257358551e-03 4.783128947019577026e-02 1.870557367801666260e-01 1.233501583337783813e-01 -2.437333166599273682e-01 2.392997220158576965e-02
-4.045883119106292725e-01 1.082039847970008850e-01 1.441465169191360474e-01 2.003994137048721313e-01 -1.062300354242324829e-01 -1.736982017755508423e-01 2.192223444581031799e-02 6.452327966690063477e-02 -5.687168613076210022e-02 1.146763786673545837e-01 7.179035991430282593e-02 -7.328539341688156128e-02 2.060869149863719940e-02 1.035235598683357239e-01 3.334598243236541748e-02 -2.324252724647521973e-01 -1.565677821636199951e-01 8.444795012474060059e-02 1.020503565669059753e-01 8.143399655818939209e-02 9.883943200111389160e-02 -2.404164075851440430e-01 -3.668627142906188965e-01 1.156917214393615723e-01 -2.302338629961013794e-01 -9.951604157686233521e-02 -2.870176732540130615e-02 -1.481604482978582382e-02 4.817408919334411621e-01 2.273241281509399414e-01 -4.466451704502105713e-02 1.021982803940773010e-01
-1.469867825508117676e-01 1.692793071269989014e-01 7.623598445206880569e-03 9.717322140932083130e-02 -4.608589410781860352e-02 5.304938554763793945e-02 -4.362507462501525879e-01 4.810837805271148682e-01 -2.694009989500045776e-02 7.218220829963684082e-02 1.714370772242546082e-02 -9.011278301477432251e-02 1.471344381570816040e-01 -2.129110842943191528e-01 -4.393197223544120789e-02 -2.078672945499420166e-01 -1.441928893327713013e-01 8.926797658205032349e-02 -1.857196353375911713e-02 -2.764596231281757355e-02 1.359100919216871262e-02 1.402615197002887726e-02 -2.002666741609573364e-01 -6.462674587965011597e-02 5.300219357013702393e-02 -4.343277588486671448e-02 -1.607926934957504272e-01 8.946623653173446655e-02 3.985795676708221436e-01 -4.747320339083671570e-02 -1.995372325181961060e-01 2.702822089195251465e-01
-3.095698542892932892e-02 3.729996457695960999e-02 1.505045294761657715e-01 -9.984657168388366699e-02 1.074393764138221741e-01 1.790006011724472046e-01 4.852330312132835388e-02 -1.083592325448989868e-01 1.375716179609298706e-01 7.386383414268493652e-02 5.716501176357269287e-02 -1.218270584940910339e-01 -9.426834061741828918e-03 2.505877315998077393e-01 8.744661509990692139e-02 -3.706875145435333252e-01 2.347591817378997803e-01 9.018123149871826172e-02 6.651409715414047241e-02 1.569706946611404419e-01 -6.602878868579864502e-02 -3.338287472724914551e-01 -3.015016317367553711e-01 5.392147600650787354e-02 -4.277262464165687561e-02 -1.327325254678726196e-01 -7.967982441186904907e-02 -1.833212971687316895e-01 1.254817247390747070e-01 -3.758809566497802734e-01 -3.435754776000976562e-01 1.432417780160903931e-01
7.678940892219543457e-02 5.707158148288726807e-02 -1.352554112672805786e-01 3.260836601257324219e-01 7.239995896816253662e-02 3.026627562940120697e-02 -6.696916371583938599e-02 -2.208927571773529053e-01 -1.408943831920623779e-01 2.108053714036941528e-01 -5.683183670043945312e-02 1.624594256281852722e-02 8.823052793741226196e-02 -1.273509860038757324e-01 -5.559520050883293152e-02 -3.488799035549163818e-01 6.353496015071868896e-02 1.368035078048706055e-01 -2.554101943969726562e-01 -4.029167443513870239e-02 -4.416377842426300049e-02 1.467205733060836792e-01 -3.619936704635620117e-01 -5.317515507340431213e-02 -1.437191814184188843e-01 -1.915448009967803955e-01 1.857671886682510376e-01 1.202643066644668579e-01 2.744583487510681152e-01 -5.325033888220787048e-02 -3.267629146575927734e-01 2.279952615499496460e-01
-1.859264373779296875e-01 -7.204361259937286377e-02 -3.249416872859001160e-02 3.994916751980781555e-02 -1.209367364645004272e-01 -1.143421828746795654e-01 7.421318441629409790e-03 1.186455413699150085e-01 1.069246903061866760e-01 1.566453725099563599e-01 2.136562019586563110e-01 4.629984498023986816e-02 2.932424545288085938e-01 -1.021657735109329224e-01 2.946231663227081299e-01 -4.243753254413604736e-01 -1.392570734024047852e-01 -8.379775285720825195e-02 -2.505831420421600342e-01 1.148725599050521851e-01 5.775279551744461060e-02 -4.997366294264793396e-02 -2.764224074780941010e-02 1.632676273584365845e-01 -1.115451157093048096e-01 -3.285885155200958252e-01 -6.350944936275482178e-02 -1.814121454954147339e-01 1.000878121703863144e-02 -3.689920008182525635e-01 -3.022522665560245514e-02 1.961819529533386230e-01
-2.007949352264404297e-01 1.006449684500694275e-01 -1.255207806825637817e-01 9.267298877239227295e-02 -2.914165854454040527e-01 1.524495929479598999e-01 2.646568790078163147e-02 7.331379503011703491e-02 -5.269655026495456696e-03 2.627960741519927979e-01 -2.681940495967864990e-01 -5.012329295277595520e-02 1.828768700361251831e-01 3.370175659656524658e-01 -1.223891004920005798e-01 -3.162295222282409668e-01 -1.422564685344696045e-01 1.078209504485130310e-01 4.455262795090675354e-03 6.556684523820877075e-02 -8.226241171360015869e-02 -2.655409574508666992e-01 -1.401454359292984009e-01 2.471368908882141113e-01 -2.916484177112579346e-01 -9.854053705930709839e-02 -2.134287059307098389e-01 2.267779968678951263e-02 -7.660230994224548340e-02 7.509353756904602051e-02 -4.740692302584648132e-02 2.380469441413879395e-01
-1.463210582733154297e-01 -5.194075033068656921e-02 -1.508411616086959839e-01 1.252476572990417480e-01 -3.784668166190385818e-03 -1.008103489875793457e-01 6.759559363126754761e-02 3.703394904732704163e-04 1.394275482743978500e-02 1.474734097719192505e-01 -2.846468053758144379e-02 -1.252519339323043823e-01 2.088884450495243073e-02 -9.098269045352935791e-02 -1.324401348829269409e-01 -4.950876235961914062e-01 -2.656555175781250000e-01 3.482207655906677246e-01 -3.958791494369506836e-02 4.145454466342926025e-01 2.408393323421478271e-01 -1.926872730255126953e-01 5.333393439650535583e-02 4.047036170959472656e-02 4.822354763746261597e-02 -6.015488877892494202e-02 -6.728788465261459351e-02 -1.002816706895828247e-01 -1.081988662481307983e-01 6.545578129589557648e-03 -1.477784812450408936e-01 3.064670562744140625e-01
-1.716479659080505371e-01 -4.347687214612960815e-02 7.911847904324531555e-03 1.855937093496322632e-01 -2.606598138809204102e-01 -6.586678326129913330e-02 -1.458777189254760742e-01 5.166951939463615417e-02 -1.601382344961166382e-01 2.104781419038772583e-01 -1.191682368516921997e-01 2.000488899648189545e-02 1.212401166558265686e-01 1.206385493278503418e-01 -2.235937416553497314e-01 -1.304337084293365479e-01 3.340892791748046875e-01 3.731285631656646729e-01 -3.470397088676691055e-03 -5.235653370618820190e-02 6.437925994396209717e-02 -4.193428754806518555e-01 -2.243003249168395996e-02 1.263651698827743530e-01 -1.474413424730300903e-01 -7.725877314805984497e-02 -1.259430348873138428e-01 -7.378593087196350098e-02 2.271560877561569214e-01 1.344373673200607300e-01 -2.963415086269378662e-01 2.317448705434799194e-02
4.136012867093086243e-03 1.785278320312500000e-01 1.114601194858551025e-01 1.364830788224935532e-02 -7.969245314598083496e-02 1.378634572029113770e-01 9.373191744089126587e-02 2.941479440778493881e-03 2.629966735839843750e-01 1.400022953748703003e-01 -8.868972957134246826e-02 -6.173524260520935059e-02 4.442917928099632263e-02 1.471613049507141113e-01 5.775880441069602966e-02 -4.082683622837066650e-01 -1.454033553600311279e-01 7.130051404237747192e-02 1.231726557016372681e-01 8.629830181598663330e-02 1.725918203592300415e-01 -1.560456752777099609e-01 -1.043412834405899048e-01 1.057590916752815247e-01 5.623293295502662659e-02 -7.162453234195709229e-02 5.513748154044151306e-02 -1.235415041446685791e-01 2.822914905846118927e-02 -3.297708034515380859e-01 -6.029641032218933105e-01 -4.993586614727973938e-02
-3.748248815536499023e-01 8.753535896539688110e-02 1.707267574965953827e-02 1.021420732140541077e-01 -2.699043154716491699e-01 2.494023554027080536e-02 2.603816054761409760e-02 2.861234359443187714e-03 -9.025842882692813873e-03 2.268475294113159180e-01 6.199339777231216431e-02 -1.924940049648284912e-01 7.860139943659305573e-03 -1.310714334249496460e-01 2.639796435832977295e-01 -2.337783128023147583e-01 -8.702134341001510620e-02 1.598494797945022583e-01 3.277652561664581299e-01 8.843476325273513794e-02 -4.707398638129234314e-02 -2.292567044496536255e-01 1.882341951131820679e-01 3.022233545780181885e-01 -2.603246271610260010e-01 -1.685300469398498535e-02 1.058643683791160583e-01 -7.510657608509063721e-02 1.830420941114425659e-01 -2.896569073200225830e-01 -2.430194057524204254e-02 1.128070428967475891e-02
-3.182777762413024902e-01 -2.203544527292251587e-01 -1.924546360969543457e-01 -1.155091449618339539e-01 1.893714256584644318e-02 -7.711458206176757812e-02 -2.117521613836288452e-01 5.060323327779769897e-02 -2.800897136330604553e-02 3.898153007030487061e-01 2.284146845340728760e-02 -1.538445353507995605e-01 -3.848113864660263062e-02 -1.073319166898727417e-01 1.555473059415817261e-01 -1.982218474149703979e-01 -1.398194581270217896e-01 1.887266188859939575e-01 1.369532346725463867e-01 2.606000900268554688e-01 2.006171941757202148e-01 -1.275832653045654297e-01 1.247882768511772156e-01 5.935633555054664612e-02 -1.168278083205223083e-01 2.122742868959903717e-02 -6.148475781083106995e-02 2.126291766762733459e-02 -1.091907173395156860e-02 -8.768674731254577637e-02 -2.852874100208282471e-01 4.094560444355010986e-01
4.088080301880836487e-02 1.787932962179183960e-02 -3.669809922575950623e-02 6.041633337736129761e-02 -8.568082749843597412e-02 -6.346186995506286621e-02 -1.729206889867782593e-01 2.663814723491668701e-01 -2.638140618801116943e-01 2.143563888967037201e-02 -2.393681854009628296e-01 -4.199494719505310059e-01 7.433135807514190674e-02 -9.386336058378219604e-02 5.620812624692916870e-02 1.742200553417205811e-01 -2.126257270574569702e-01 4.562453180551528931e-02 -2.789758518338203430e-02 1.857775896787643433e-01 8.401768654584884644e-02 4.936639964580535889e-02 -2.859724760055541992e-01 9.857283532619476318e-02 -5.919072777032852173e-02 -4.375772774219512939e-01 -8.783805370330810547e-02 7.729496061801910400e-02 1.267991513013839722e-01 -1.885701864957809448e-01 -2.612352669239044189e-01 1.307656019926071167e-01
-1.741722971200942993e-01 -1.213789451867341995e-02 -1.776954978704452515e-01 1.409208029508590698e-01 1.460627615451812744e-01 1.448138654232025146e-01 1.562840677797794342e-02 3.558600544929504395e-01 -6.617926806211471558e-02 2.461061179637908936e-01 8.697606623172760010e-02 1.011537909507751465e-01 8.802233636379241943e-02 -2.040750384330749512e-01 1.312335729598999023e-01 -3.098200261592864990e-01 -3.318153321743011475e-01 1.117892637848854065e-01 -1.779194921255111694e-01 9.806289523839950562e-02 1.087294593453407288e-01 -9.306796640157699585e-02 8.531317859888076782e-02 2.242387086153030396e-01 -2.882946729660034180e-01 -2.079301178455352783e-01 -2.134442627429962158e-01 -6.812342256307601929e-02 6.473568826913833618e-02 -1.847466081380844116e-01 -1.953091025352478027e-01 9.281946718692779541e-02
-1.696431785821914673e-01 -2.167659550905227661e-01 -2.142754793167114258e-01 1.068852618336677551e-01 2.472401969134807587e-02 -9.017651528120040894e-02 4.301679506897926331e-02 1.589151099324226379e-02 -1.137866824865341187e-01 4.285590648651123047e-01 1.495852023363113403e-01 -1.523918956518173218e-01 -7.381303608417510986e-02 1.219585910439491272e-01 -1.091708689928054810e-01 -3.447473347187042236e-01 -2.395381331443786621e-01 1.774687469005584717e-01 4.792445152997970581e-02 3.433021903038024902e-01 6.771304458379745483e-02 -1.591216027736663818e-01 2.924152836203575134e-02 5.154011771082878113e-02 -4.733883216977119446e-02 -1.487417668104171753e-01 -4.954182077199220657e-03 6.730984896421432495e-03 -5.531604215502738953e-02 -1.362617313861846924e-01 -2.244547009468078613e-01 3.519428074359893799e-01
4.187826067209243774e-02 -6.312313675880432129e-02 2.078904770314693451e-02 1.013998761773109436e-01 -1.518903970718383789e-01 9.669250249862670898e-02 1.409434676170349121e-01 3.833913803100585938e-01 1.798342168331146240e-01 2.369074672460556030e-01 -2.162156850099563599e-01 -1.174573674798011780e-01 -7.321930676698684692e-02 -4.022880792617797852e-01 -7.641597837209701538e-02 -2.600783705711364746e-01 7.082565128803253174e-02 1.273971796035766602e-01 -1.614411361515522003e-02 2.044657617807388306e-01 -2.736546099185943604e-01 -2.560281381011009216e-02 -6.177281588315963745e-02 -1.500755399465560913e-01 -5.012146383523941040e-02 -2.194917798042297363e-01 -4.756395239382982254e-03 6.619007885456085205e-02 2.056028246879577637e-01 -2.715384662151336670e-01 -2.385142743587493896e-01 3.747091442346572876e-02
-2.181110978126525879e-01 -8.990238606929779053e-02 1.480036079883575439e-01 -1.887205056846141815e-02 2.456401288509368896e-02 2.586869299411773682e-01 -2.718153893947601318e-01 3.696741163730621338e-02 -1.892390102148056030e-02 5.037672817707061768e-02 -1.216928437352180481e-01 5.832272768020629883e-02 3.344292342662811279e-01 -2.914909422397613525e-01 2.313835173845291138e-02 -3.959204852581024170e-01 -1.557375043630599976e-01 2.142994664609432220e-02 -2.646356262266635895e-02 4.095386341214179993e-02 1.383942067623138428e-01 -1.167652755975723267e-01 -1.296257972717285156e-02 -1.967667937278747559e-01 -4.057293385267257690e-02 -3.136842250823974609e-01 1.633835732936859131e-01 -2.134541869163513184e-01 2.784108221530914307e-01 -1.899777501821517944e-01 -3.896294534206390381e-02 1.338657438755035400e-01
-1.883957237005233765e-01 4.756100848317146301e-02 1.743682846426963806e-02 1.376422643661499023e-01 -2.523559331893920898e-01 -3.673873841762542725e-02 5.998489260673522949e-02 1.034090891480445862e-01 1.926020532846450806e-01 2.917672693729400635e-01 -2.849784791469573975e-01 -2.121213972568511963e-01 2.549958601593971252e-02 -3.371066451072692871e-01 1.887569427490234375e-01 -2.848808169364929199e-01 1.421723216772079468e-01 1.053049415349960327e-01 -9.203940862789750099e-04 7.703781872987747192e-02 3.494136780500411987e-02 1.933802068233489990e-01 -9.201742708683013916e-02 1.932110637426376343e-01 -1.025169640779495239e-01 -2.841438651084899902e-01 -1.279310435056686401e-01 -2.690038979053497314e-01 2.793730497360229492e-01 -3.631003573536872864e-02 5.217901617288589478e-02 2.101677842438220978e-02
2.869764342904090881e-02 -1.708299480378627777e-02 1.319984048604965210e-01 1.366850920021533966e-02 -3.757572174072265625e-01 -1.131587922573089600e-01 -1.209438312798738480e-02 4.093841090798377991e-02 2.095495611429214478e-01 -3.063012845814228058e-03 -5.053005740046501160e-02 -2.124495357275009155e-01 5.014071613550186157e-02 -2.916035056114196777e-01 3.964994251728057861e-01 -1.214755773544311523e-01 1.589426249265670776e-01 2.480058670043945312e-01 3.407275676727294922e-02 1.138012558221817017e-01 2.588110566139221191e-01 1.101041212677955627e-02 -1.846463829278945923e-01 8.287994563579559326e-02 1.270274221897125244e-01 -3.249080777168273926e-01 -8.657068014144897461e-03 -2.445756345987319946e-01 1.343631297349929810e-01 -2.429447323083877563e-01 -1.748897880315780640e-02 8.003861457109451294e-02
-6.324949860572814941e-02 -4.952799156308174133e-02 1.129910722374916077e-01 -3.771439939737319946e-02 -8.987078815698623657e-02 2.597651183605194092e-01 -7.182431966066360474e-02 -5.460863187909126282e-02 1.488841772079467773e-01 5.016934871673583984e-02 -6.911142170429229736e-02 -3.146703913807868958e-02 -4.989081993699073792e-02 2.746077440679073334e-02 -1.790464818477630615e-01 -4.320595860481262207e-01 -1.966607570648193359e-01 2.532798349857330322e-01 3.316489756107330322e-01 2.428709268569946289e-01 -1.648418456315994263e-01 -5.976184457540512085e-02 2.723557874560356140e-02 1.118759065866470337e-01 -2.045598030090332031e-01 6.836044788360595703e-02 5.885399878025054932e-02 5.241367220878601074e-02 3.080238699913024902e-01 -2.622810602188110352e-01 -3.242457509040832520e-01 7.678219676017761230e-02
-1.334840357303619385e-01 3.489609062671661377e-01 -2.559665441513061523e-01 2.621785700321197510e-01 -9.074658155441284180e-02 1.096118912100791931e-01 -2.074536532163619995e-01 -8.819730579853057861e-02 -1.557947844266891479e-01 2.503431141376495361e-01 -4.200542345643043518e-02 -7.400387525558471680e-02 1.383410096168518066e-01 1.169834733009338379e-01 -5.275510251522064209e-02 -1.500675529241561890e-01 -5.567172914743423462e-02 2.777804732322692871e-01 -1.522639989852905273e-01 -1.172911077737808228e-01 -8.533151447772979736e-02 1.351760029792785645e-01 -3.507685661315917969e-01 1.171768233180046082e-01 -1.251555979251861572e-01 -1.683242470026016235e-01 1.420500874519348145e-01 -1.572147756814956665e-01 1.598392277956008911e-01 -5.304232984781265259e-02 -3.176122307777404785e-01 7.153857499361038208e-02
-1.401413045823574066e-02 -1.471609920263290405e-01 -1.811388880014419556e-01 1.076886430382728577e-01 5.997460335493087769e-02 2.358899563550949097e-01 -6.277566403150558472e-02 4.043686687946319580e-01 1.783842593431472778e-01 9.236004948616027832e-02 -1.081166565418243408e-01 -8.233898878097534180e-02 -1.146182566881179810e-01 -2.897070348262786865e-01 9.436593949794769287e-02 -2.006878554821014404e-01 -2.821013331413269043e-01 1.491927355527877808e-01 2.729751467704772949e-01 1.345330569893121719e-02 -4.853191599249839783e-02 -1.432737559080123901e-01 8.078940212726593018e-02 -4.152069985866546631e-02 -3.082870841026306152e-01 -8.557549864053726196e-02 1.396215111017227173e-01 6.344424188137054443e-02 1.821375787258148193e-01 -1.939592957496643066e-01 -1.238973513245582581e-01 2.868393659591674805e-01
-1.967300474643707275e-01 -2.054375410079956055e-01 1.159141212701797485e-01 1.819771975278854370e-01 -3.691697716712951660e-01 1.252255588769912720e-01 1.620180010795593262e-01 2.177508473396301270e-01 -5.280618742108345032e-02 5.981749296188354492e-02 1.613871753215789795e-01 -2.676153182983398438e-01 1.060420647263526917e-01 1.075589060783386230e-01 6.433004140853881836e-02 -2.391652911901473999e-01 1.131632551550865173e-01 1.139567196369171143e-01 4.143728688359260559e-02 1.646253317594528198e-01 2.501822412014007568e-01 7.245676219463348389e-02 -1.792642772197723389e-01 1.213199347257614136e-01 -2.865136265754699707e-01 -3.058715164661407471e-01 1.316042095422744751e-01 2.044120132923126221e-01 1.578243970870971680e-01 8.581275120377540588e-03 -1.580642759799957275e-01 -6.856656819581985474e-02
-1.315110474824905396e-01 -2.099839970469474792e-02 -5.102233216166496277e-02 1.548984199762344360e-01 1.170907542109489441e-01 -2.764874510467052460e-02 -8.345787227153778076e-02 3.940445184707641602e-02 2.697763741016387939e-01 1.937208771705627441e-01 -2.054607421159744263e-01 -1.425938308238983154e-01 -2.548162639141082764e-01 5.532394722104072571e-02 7.436470687389373779e-02 -4.260545969009399414e-01 -1.933364123106002808e-01 -3.894880786538124084e-02 2.147656530141830444e-01 4.246648028492927551e-02 1.804241538047790527e-01 -1.468481123447418213e-01 -4.616057034581899643e-03 1.892685592174530029e-01 -2.144571393728256226e-01 -1.341551989316940308e-01 9.872968494892120361e-02 5.359991639852523804e-02 3.357288986444473267e-02 -3.015862107276916504e-01 -3.950830399990081787e-01 -5.664609745144844055e-02
-1.374180763959884644e-01 -2.483928017318248749e-02 -1.279690265655517578e-01 2.066273093223571777e-01 -1.958359032869338989e-01 -9.506250917911529541e-02 -1.479079276323318481e-01 4.033873677253723145e-01 3.492930531501770020e-02 2.414674013853073120e-01 -1.961584091186523438e-01 -6.705589592456817627e-02 2.072864770889282227e-01 -6.122417002916336060e-02 8.422993123531341553e-02 -2.078809142112731934e-01 -2.247559092938899994e-02 2.980471961200237274e-02 1.714374870061874390e-01 4.078774750232696533e-01 1.274075359106063843e-01 4.709934815764427185e-02 -8.348410576581954956e-02 -2.227646857500076294e-01 -2.814236581325531006e-01 -1.433423757553100586e-01 1.885085701942443848e-01 5.963543429970741272e-02 4.437429085373878479e-02 1.407409906387329102e-01 -2.194676399230957031e-01 -9.455738216638565063e-02
-1.307943165302276611e-01 1.963694095611572266e-01 1.055023744702339172e-01 1.202700585126876831e-01 1.579397916793823242e-01 2.027161419391632080e-01 7.010929286479949951e-02 -1.255981326103210449e-01 1.346285194158554077e-01 5.394311156123876572e-04 -1.413477361202239990e-01 1.819032132625579834e-01 1.794240027666091919e-01 -1.200454980134963989e-01 -1.039719805121421814e-01 -2.100165039300918579e-01 -2.500435411930084229e-01 1.328544616699218750e-01 1.252072602510452271e-01 1.523444801568984985e-01 2.946320772171020508e-01 8.539024740457534790e-02 -3.813040256500244141e-01 2.236332595348358154e-01 -2.536261975765228271e-01 -1.424626260995864868e-01 -8.012650907039642334e-02 1.380791664123535156e-01 1.518190354108810425e-01 8.184608817100524902e-02 -2.534928917884826660e-01 2.159092277288436890e-01
-1.753242127597332001e-02 -1.675585806369781494e-01 -1.469506174325942993e-01 1.905864030122756958e-01 3.413864076137542725e-01 -5.982455238699913025e-02 -3.987355157732963562e-02 -2.491601370275020599e-02 1.862998604774475098e-01 2.130142748355865479e-01 1.930858939886093140e-02 1.207467541098594666e-01 1.382213830947875977e-01 -1.033667325973510742e-01 -1.511588096618652344e-01 -6.138208881020545959e-02 4.609202221035957336e-02 5.522779189050197601e-03 -7.713927421718835831e-03 2.281295508146286011e-01 7.129491865634918213e-02 -2.877681851387023926e-01 -4.427250921726226807e-01 8.030100166797637939e-02 -3.260288536548614502e-01 -3.322446346282958984e-01 -8.833448588848114014e-02 9.299227595329284668e-02 4.816295206546783447e-02 -1.192085519433021545e-01 -1.658940762281417847e-01 1.346665173768997192e-01
-1.912586390972137451e-02 2.009968273341655731e-03 2.596246600151062012e-01 -5.348100140690803528e-02 -5.490948632359504700e-02 2.259390056133270264e-01 -3.907761871814727783e-01 8.515727519989013672e-02 -1.124777272343635559e-01 -1.834864914417266846e-01 -6.984732300043106079e-02 6.513243168592453003e-02 1.905570030212402344e-01 -3.412336409091949463e-01 -9.750670194625854492e-02 -9.307502210140228271e-02 1.723998226225376129e-02 1.473330855369567871e-01 7.388960570096969604e-02 7.576190680265426636e-02 8.904592692852020264e-02 -3.622161448001861572e-01 -1.536649465560913086e-01 -6.921320408582687378e-02 -1.694950163364410400e-01 -3.254744708538055420e-01 1.410131901502609253e-01 -1.281939893960952759e-01 9.546216577291488647e-02 -1.420721113681793213e-01 -2.938591241836547852e-01 -4.016432538628578186e-02
-3.198949694633483887e-01 7.294830679893493652e-02 6.403488665819168091e-02 3.746151691302657127e-03 6.299958378076553345e-02 1.921731978654861450e-01 -4.876929149031639099e-02 1.302178949117660522e-01 1.476789265871047974e-01 1.279585808515548706e-01 3.551884368062019348e-02 -3.505034744739532471e-02 -1.380364000797271729e-01 -1.421066559851169586e-02 -1.961719393730163574e-01 -3.906506299972534180e-01 2.592465281486511230e-01 5.030373856425285339e-02 2.602571845054626465e-01 8.619873970746994019e-02 3.552710115909576416e-01 -1.860301643610000610e-01 -2.366297245025634766e-01 2.022183239459991455e-01 -5.134515929967164993e-03 -1.551175564527511597e-01 2.563659101724624634e-02 6.733500957489013672e-02 2.912714779376983643e-01 -4.587987065315246582e-02 5.200232937932014465e-02 2.354476600885391235e-01
4.666812717914581299e-02 1.729631721973419189e-01 6.219483539462089539e-02 -1.447799801826477051e-01 5.639281496405601501e-02 1.058050394058227539e-01 -3.516173362731933594e-01 2.677129805088043213e-01 -6.488271802663803101e-02 2.425341159105300903e-01 -9.072195738554000854e-02 -2.631269209086894989e-02 2.683913707733154297e-01 1.022185012698173523e-01 -2.659019231796264648e-01 -8.231606334447860718e-02 2.820072174072265625e-01 1.231594681739807129e-01 -1.518545672297477722e-02 7.373369764536619186e-03 9.910229593515396118e-02 -1.921882182359695435e-01 -2.879792153835296631e-01 3.508710116147994995e-02 -1.812855899333953857e-01 -1.642643511295318604e-01 -2.096636965870857239e-02 2.205279283225536346e-02 3.090239167213439941e-01 -2.384966462850570679e-01 -2.465723454952239990e-01 -4.036295041441917419e-02
6.865606456995010376e-02 1.721671372652053833e-01 -5.716913565993309021e-02 -1.618602499365806580e-02 7.997524738311767578e-02 9.131599217653274536e-02 -9.095501899719238281e-02 -8.316683769226074219e-02 -9.495054185390472412e-02 1.505676209926605225e-01 -4.521892592310905457e-02 1.076910793781280518e-01 7.412047684192657471e-02 -5.987706780433654785e-02 2.560693323612213135e-01 -3.640871047973632812e-01 1.862798780202865601e-01 2.606733441352844238e-01 -6.434001773595809937e-02 8.322182297706604004e-02 2.288331389427185059e-01 -4.010090827941894531e-01 -1.669294536113739014e-01 1.496991962194442749e-01 -2.356080859899520874e-01 -2.597324848175048828e-01 2.078005969524383545e-01 1.816006600856781006e-01 1.784815341234207153e-01 3.567263192962855101e-04 -1.211295500397682190e-01 2.383847683668136597e-01
-8.407814428210258484e-03 -1.758314967155456543e-01 -2.044330835342407227e-01 2.235518544912338257e-01 1.519438624382019043e-01 1.019622460007667542e-01 -6.897596176713705063e-03 -2.211569994688034058e-01 1.299677640199661255e-01 3.113429993391036987e-02 -1.701276004314422607e-02 -8.776300400495529175e-02 5.790370050817728043e-03 -3.440326079726219177e-02 2.568570375442504883e-01 -3.491221666336059570e-01 -6.839112192392349243e-02 1.984293907880783081e-01 2.354828864336013794e-01 3.056726604700088501e-02 1.344549655914306641e-01 -3.378570079803466797e-01 -2.475010603666305542e-01 -7.681594043970108032e-02 -1.422743052244186401e-01 -4.609832167625427246e-02 1.288722306489944458e-01 -1.878183633089065552e-01 3.992900252342224121e-01 -1.388472169637680054e-01 -1.271923184394836426e-01 1.044536307454109192e-01
-2.541976869106292725e-01 -9.071812382899224758e-04 -9.360625594854354858e-02 7.099132984876632690e-02 1.404184252023696899e-01 -3.033624961972236633e-02 -8.045642636716365814e-03 1.196841150522232056e-01 -1.901104897260665894e-01 3.716203272342681885e-01 -5.556198954582214355e-02 1.247597709298133850e-01 1.426731497049331665e-01 1.264296025037765503e-01 1.320359557867050171e-01 -5.363237261772155762e-01 3.617889806628227234e-02 9.560295194387435913e-02 1.677699536085128784e-01 3.675080463290214539e-02 -6.758820265531539917e-02 -3.678422570228576660e-01 -6.588128209114074707e-02 2.201378941535949707e-01 -1.572367846965789795e-01 -1.671440899372100830e-01 -3.710111603140830994e-02 -1.820741593837738037e-01 -8.301875740289688110e-02 6.186811369843780994e-04 -1.556690782308578491e-01 3.612580522894859314e-02
-1.955806761980056763e-01 2.283193916082382202e-01 -5.404446646571159363e-02 2.536899745464324951e-01 -1.322145387530326843e-02 4.857503995299339294e-02 -1.737080067396163940e-01 -2.368653565645217896e-01 -1.107910424470901489e-01 -2.189596891403198242e-01 2.382450923323631287e-02 -4.150816053152084351e-02 1.892002671957015991e-01 -1.825095266103744507e-01 9.857612848281860352e-02 -1.425685137510299683e-01 6.651873886585235596e-02 1.658983081579208374e-01 -2.630669772624969482e-01 4.590561240911483765e-02 2.123382687568664551e-02 -1.766351610422134399e-01 -8.941347897052764893e-02 3.040429651737213135e-01 -2.167211323976516724e-01 -2.195006459951400757e-01 1.314706057310104370e-01 6.092662736773490906e-02 7.161808013916015625e-02 -2.109394520521163940e-01 -3.921048045158386230e-01 1.923660933971405029e-01
-7.438844442367553711e-02 6.100548431277275085e-02 6.065025925636291504e-02 -8.212067186832427979e-02 1.525652408599853516e-01 1.470217406749725342e-01 -7.163026020862162113e-04 3.365013375878334045e-02 6.653057038784027100e-02 1.840021312236785889e-01 1.617715805768966675e-01 -1.408751457929611206e-01 -4.245685413479804993e-02 -2.026608139276504517e-01 2.452779859304428101e-01 -3.492735028266906738e-01 -6.998361647129058838e-02 3.099895417690277100e-01 1.024497225880622864e-01 3.653831481933593750e-01 -3.841174766421318054e-02 -2.374280691146850586e-01 -1.403255015611648560e-01 4.096217453479766846e-01 -2.081741839647293091e-01 -1.834809780120849609e-01 9.740189462900161743e-02 -3.224835544824600220e-02 1.247174739837646484e-01 5.526161193847656250e-02 -5.964703857898712158e-02 -1.579754501581192017e-01
-2.318413555622100830e-01 -6.605248898267745972e-02 -2.075564265251159668e-01 7.596766203641891479e-02 2.207530289888381958e-02 2.571384608745574951e-01 8.207868039608001709e-02 1.065771803259849548e-01 4.591235518455505371e-02 1.710901558399200439e-01 -1.240785345435142517e-01 3.322889655828475952e-02 1.513531357049942017e-01 2.893771529197692871e-01 1.135543286800384521e-01 -4.560858011245727539e-01 -1.415235698223114014e-01 -1.350967958569526672e-02 4.457640647888183594e-02 6.813354045152664185e-02 9.847624599933624268e-02 -1.465505212545394897e-01 1.271766796708106995e-02 2.285098135471343994e-01 -9.153883159160614014e-02 -2.245507687330245972e-01 -1.266746129840612411e-02 -7.282342016696929932e-02 3.167649805545806885e-01 -2.006638497114181519e-01 -2.743768393993377686e-01 -2.057886868715286255e-01
-4.766939207911491394e-02 1.184314787387847900e-01 3.305343165993690491e-02 8.662976324558258057e-02 -7.666786760091781616e-02 4.048115760087966919e-02 -1.140839904546737671e-01 -1.506518125534057617e-01 3.109902888536453247e-02 3.344890177249908447e-01 -2.698928117752075195e-01 -2.146972864866256714e-01 2.119340151548385620e-01 -1.128172352910041809e-01 -1.220941096544265747e-01 -1.429791003465652466e-01 7.963535934686660767e-02 3.387406095862388611e-02 5.867365747690200806e-02 -3.205893635749816895e-01 1.089301481842994690e-01 -4.944996237754821777e-01 2.938695717602968216e-03 1.296598613262176514e-01 -2.298838496208190918e-01 6.586793810129165649e-02 6.890819966793060303e-02 5.681892111897468567e-02 1.577113717794418335e-01 3.337344387546181679e-03 -3.553954958915710449e-01 6.179400905966758728e-02
-1.557852923870086670e-01 -1.716557294130325317e-01 5.986056104302406311e-02 1.810490339994430542e-01 -7.639305293560028076e-02 2.376901358366012573e-02 -1.184959784150123596e-01 -1.208259835839271545e-01 -1.661049723625183105e-01 -1.927469223737716675e-01 -2.078785747289657593e-01 -6.072713434696197510e-02 3.306710720062255859e-01 -1.342152804136276245e-02 6.467754393815994263e-02 -5.714640021324157715e-01 1.252689957618713379e-02 1.610209941864013672e-01 -1.606218963861465454e-01 -3.584602475166320801e-02 -6.612498313188552856e-02 -6.790940463542938232e-02 -2.505091726779937744e-01 -8.777093142271041870e-02 -1.829900145530700684e-01 6.376694887876510620e-02 1.330424249172210693e-01 1.762020736932754517e-01 1.710800528526306152e-01 -1.378650367259979248e-01 -1.790080070495605469e-01 1.539836823940277100e-01
-1.297713369131088257e-01 -1.482265293598175049e-01 -1.537966281175613403e-01 2.481754571199417114e-01 1.865889132022857666e-01 1.699040830135345459e-01 2.780728787183761597e-02 -1.884100884199142456e-01 3.148435056209564209e-02 2.267344444990158081e-01 -1.155759915709495544e-01 -1.462571173906326294e-01 -2.961848303675651550e-02 -7.851374149322509766e-02 2.413783371448516846e-01 -2.115661799907684326e-01 2.026107758283615112e-01 1.098802462220191956e-01 9.471985511481761932e-03 3.561824187636375427e-02 2.183083072304725647e-02 -7.759938389062881470e-02 -2.761888504028320312e-01 4.151082783937454224e-02 -2.332599759101867676e-01 -3.178747892379760742e-01 2.263908647000789642e-02 -9.816674888134002686e-02 -1.945089697837829590e-01 -3.202184140682220459e-01 2.182662859559059143e-02 3.651531338691711426e-01
-2.289909124374389648e-02 2.696776948869228363e-02 -8.950149267911911011e-02 1.631052345037460327e-01 -1.879154145717620850e-01 -1.831098645925521851e-02 -3.581030964851379395e-01 1.275415420532226562e-01 -1.027676612138748169e-01 7.612692564725875854e-02 1.674909703433513641e-02 -8.700160682201385498e-02 -6.671266257762908936e-02 -1.908542029559612274e-02 4.877001419663429260e-02 -3.639322221279144287e-01 2.923526465892791748e-01 8.083648234605789185e-02 4.805783554911613464e-02 7.741449773311614990e-02 -1.003484651446342468e-01 -4.911558926105499268e-01 -1.383100077509880066e-02 3.335140272974967957e-02 -8.965030312538146973e-02 -7.310098409652709961e-02 -2.116361111402511597e-01 -1.277885138988494873e-01 -1.832187771797180176e-01 3.055956400930881500e-02 -3.744391798973083496e-01 1.342124789953231812e-01
-6.910057365894317627e-02 -4.796092584729194641e-02 5.466975644230842590e-02 -2.000223994255065918e-01 1.611206233501434326e-01 8.947464078664779663e-02 -3.708625957369804382e-02 1.838396787643432617e-01 -1.045478209853172302e-01 3.748619556427001953e-01 1.559518873691558838e-01 3.796574100852012634e-02 -2.146706581115722656e-01 -3.123664855957031250e-01 1.369265168905258179e-01 -3.138030767440795898e-01 -1.222184374928474426e-01 2.851997315883636475e-01 -1.742628216743469238e-01 3.252046406269073486e-01 -7.948563992977142334e-02 -3.470169603824615479e-01 -7.063118368387222290e-02 3.779661655426025391e-02 -1.348022967576980591e-01 -9.038250148296356201e-02 1.309927174588665366e-04 -2.059657685458660126e-02 -2.469819411635398865e-02 -9.501785784959793091e-02 -1.751961708068847656e-01 1.002132520079612732e-01
-2.763256803154945374e-02 -6.690473854541778564e-02 -1.230141893029212952e-01 -1.427492201328277588e-01 8.117537945508956909e-03 -3.026352524757385254e-01 6.566740572452545166e-02 -9.739886969327926636e-02 4.392918199300765991e-02 2.664976716041564941e-01 -2.565809190273284912e-01 -2.659261226654052734e-01 -1.364239156246185303e-01 -1.998010128736495972e-01 7.412266731262207031e-02 -3.782846927642822266e-01 -1.524636745452880859e-01 1.846859902143478394e-01 -1.154371052980422974e-01 1.371388137340545654e-01 -7.222561538219451904e-02 -2.155720740556716919e-01 -1.467462927103042603e-01 -4.487785324454307556e-02 -5.007626116275787354e-02 -3.262749232817441225e-04 1.460970342159271240e-01 2.465410716831684113e-02 6.413448601961135864e-02 -2.423493862152099609e-01 -3.693638741970062256e-01 2.207075506448745728e-01
-2.982521355152130127e-01 3.470360115170478821e-02 -1.116049513220787048e-01 2.239804714918136597e-01 -8.508434891700744629e-02 -1.246081814169883728e-01 -1.519249230623245239e-01 5.088541507720947266e-01 -1.046881359070539474e-02 3.192539513111114502e-01 -1.342271864414215088e-01 9.117661044001579285e-03 2.576974332332611084e-01 -2.837022840976715088e-01 -3.345668083056807518e-03 -6.821158528327941895e-02 -7.266739010810852051e-02 1.383517868816852570e-02 5.618760362267494202e-02 2.397802174091339111e-01 -5.961090698838233948e-02 -8.290269970893859863e-02 -1.181846577674150467e-02 1.762804239988327026e-01 -1.581349521875381470e-01 -1.972319930791854858e-01 1.462852358818054199e-01 -1.841262280941009521e-01 -7.205592095851898193e-02 2.883364073932170868e-02 -1.857456713914871216e-01 -5.699290707707405090e-02
-1.486466731876134872e-03 2.306851446628570557e-01 -2.180531024932861328e-01 4.485087692737579346e-01 -1.317799389362335205e-01 -1.191557496786117554e-01 9.377387911081314087e-02 1.680570691823959351e-01 -1.455859746783971786e-02 4.832609742879867554e-02 -4.941285029053688049e-02 -2.559432387351989746e-01 2.405348122119903564e-01 -3.109349608421325684e-01 2.176892757415771484e-01 -3.247104212641716003e-02 2.166827209293842316e-02 1.278489530086517334e-01 2.455646544694900513e-02 9.304241091012954712e-02 1.673774421215057373e-01 -2.182382345199584961e-01 -1.171610578894615173e-01 1.366522163152694702e-01 6.563504040241241455e-02 -3.591362535953521729e-01 -4.016740992665290833e-02 2.315236777067184448e-01 1.168470904231071472e-01 -4.543503746390342712e-02 -9.055051952600479126e-02 9.725591540336608887e-02
-2.043464630842208862e-01 -1.377906799316406250e-01 1.284011155366897583e-01 3.042924106121063232e-01 -2.117914557456970215e-01 -5.774460732936859131e-02 1.737163513898849487e-01 1.288786530494689941e-02 -1.079554483294487000e-01 3.461156785488128662e-02 -2.218413949012756348e-01 -7.489078491926193237e-02 2.655465155839920044e-02 -1.764500886201858521e-01 -5.520353093743324280e-02 -7.627619057893753052e-02 -1.655000820755958557e-02 1.522587239742279053e-01 -1.669094339013099670e-02 3.906053900718688965e-01 -3.253753110766410828e-02 1.358559820801019669e-02 -3.564868867397308350e-01 1.014344692230224609e-01 -2.474612742662429810e-01 -2.994700372219085693e-01 -6.855165213346481323e-02 1.145687103271484375e-01 -7.685960736125707626e-03 -2.853618562221527100e-02 -3.620979189872741699e-01 -1.661513894796371460e-01
-1.242889929562807083e-02 -7.278820872306823730e-02 -1.217898875474929810e-01 2.116908431053161621e-01 -2.108112163841724396e-02 1.878603398799896240e-01 -5.811303108930587769e-02 -1.626703143119812012e-01 1.624855995178222656e-01 2.527498900890350342e-01 -1.058635860681533813e-01 -1.698476970195770264e-01 2.032299935817718506e-01 -3.652910590171813965e-01 2.100403308868408203e-01 -2.124898284673690796e-01 -1.104523241519927979e-01 1.352440714836120605e-01 2.288182824850082397e-01 5.759831145405769348e-02 -1.088100671768188477e-01 5.385554581880569458e-02 -3.431314826011657715e-01 4.168136417865753174e-02 -2.015593796968460083e-01 -1.941169947385787964e-01 -1.761703342199325562e-01 -1.461190283298492432e-01 3.024753332138061523e-01 -1.078007668256759644e-01 -4.705462232232093811e-02 -1.362904012203216553e-01
-2.941013574600219727e-01 4.801947250962257385e-02 1.942994296550750732e-01 1.182647123932838440e-01 1.220552250742912292e-01 1.298207044601440430e-01 3.170615434646606445e-02 -5.484860017895698547e-02 -3.228799998760223389e-02 -6.915362179279327393e-02 -2.512006461620330811e-01 -1.178907155990600586e-01 -1.123679429292678833e-01 -2.575454115867614746e-01 3.897760510444641113e-01 -2.482218891382217407e-01 -2.325649559497833252e-02 1.388321816921234131e-01 9.207050502300262451e-02 -5.616017058491706848e-02 3.031779825687408447e-01 -1.354860663414001465e-01 -1.712133586406707764e-01 6.481664627790451050e-02 -2.127412855625152588e-01 -2.390820384025573730e-01 4.921009391546249390e-02 2.064234018325805664e-01 1.349340081214904785e-01 -3.261618614196777344e-01 8.955995552241802216e-03 -3.193479776382446289e-02
-2.449263334274291992e-01 -1.075768843293190002e-01 -1.956498920917510986e-01 1.412341464310884476e-02 -2.896535210311412811e-02 5.290830880403518677e-02 -2.237766087055206299e-01 -1.029481962323188782e-01 1.632861047983169556e-01 3.600037470459938049e-02 -1.310987770557403564e-01 -4.554662108421325684e-01 -1.107527166604995728e-01 -9.670147299766540527e-02 -1.335578858852386475e-01 -4.065733551979064941e-01 -1.277480870485305786e-01 4.044127464294433594e-01 9.716942906379699707e-03 1.286771893501281738e-01 2.098722010850906372e-01 -1.366011798381805420e-01 -2.514066100120544434e-01 4.294447228312492371e-02 2.143655531108379364e-02 -9.794230759143829346e-02 -1.115632057189941406e-02 -7.345926761627197266e-02 -4.963923990726470947e-02 -9.878983348608016968e-02 -1.249057054519653320e-01 2.491299994289875031e-02
-1.012904345989227295e-01 8.151306211948394775e-02 -1.175146996974945068e-01 -1.026289686560630798e-01 -2.117803990840911865e-01 1.111040264368057251e-02 2.073535919189453125e-01 -5.583772808313369751e-02 -3.264009952545166016e-01 2.088031470775604248e-01 -9.000178426504135132e-02 1.907106488943099976e-02 -2.134915143251419067e-01 -1.289782971143722534e-01 1.556590199470520020e-01 -2.261447459459304810e-01 -1.061948835849761963e-01 2.935830950736999512e-01 3.764536976814270020e-01 -5.382150039076805115e-02 1.396843418478965759e-02 -2.205798029899597168e-01 -1.668550074100494385e-01 -1.026521846652030945e-01 -1.227116659283638000e-01 -2.614244818687438965e-01 -3.104612790048122406e-02 -3.813415765762329102e-02 2.514350712299346924e-01 6.530142575502395630e-02 -2.970615327358245850e-01 -2.491213008761405945e-02
-1.672009378671646118e-01 1.254661530256271362e-01 -3.180354833602905273e-02 3.263509273529052734e-01 -1.325259357690811157e-01 1.409346461296081543e-01 1.618751287460327148e-01 -2.071236521005630493e-01 3.154307305812835693e-01 1.103791967034339905e-01 -1.181933730840682983e-01 -2.852027416229248047e-01 3.423699876293540001e-03 -2.168030664324760437e-02 1.525669395923614502e-01 -8.613882213830947876e-02 8.711706101894378662e-02 1.092446967959403992e-01 3.649390935897827148e-01 8.766097947955131531e-03 2.866312675178050995e-02 -1.584671065211296082e-02 -1.245589852333068848e-01 2.420702762901782990e-02 -1.283241659402847290e-01 -2.748239338397979736e-01 -1.818411350250244141e-01 -3.140248730778694153e-02 2.968443632125854492e-01 -3.208252489566802979e-01 -3.411286324262619019e-02 1.260010302066802979e-01
-5.346218496561050415e-02 -1.533022033981978893e-03 3.955586627125740051e-02 2.456106394529342651e-01 -1.855538636445999146e-01 6.550599634647369385e-02 -1.039144769310951233e-01 -2.628602087497711182e-01 -1.386883258819580078e-01 -2.153966873884201050e-01 -1.709289252758026123e-01 1.172734275460243225e-01 3.587134182453155518e-01 -4.244668036699295044e-02 6.448549032211303711e-02 -3.968716561794281006e-01 -1.134965121746063232e-01 3.729576170444488525e-01 -1.924068629741668701e-01 1.102365553379058838e-01 2.655548416078090668e-02 -1.276071816682815552e-01 -3.271299898624420166e-01 1.052547153085470200e-02 -8.753363788127899170e-02 -7.566843181848526001e-02 -3.312703222036361694e-02 4.922899231314659119e-02 7.169468700885772705e-02 -2.032066434621810913e-01 -7.250728458166122437e-02 1.484212726354598999e-01
-3.505109995603561401e-02 -2.360682636499404907e-01 3.446793258190155029e-01 2.053704261779785156e-01 -2.961280643939971924e-01 -6.409303098917007446e-02 1.146744564175605774e-01 2.631998956203460693e-01 -3.775067999958992004e-02 3.263642191886901855e-01 -3.468936309218406677e-02 -1.949334591627120972e-01 7.825882732868194580e-02 -1.938354074954986572e-01 1.879600733518600464e-01 -6.438184529542922974e-02 5.523691326379776001e-02 1.211086139082908630e-01 -1.432146728038787842e-01 8.290334604680538177e-03 -7.095702737569808960e-02 -2.361181192100048065e-03 -2.183869630098342896e-01 -1.600421220064163208e-01 -2.391833066940307617e-01 -2.520173192024230957e-01 -4.804581776261329651e-02 8.142014592885971069e-02 2.266908735036849976e-01 -1.230026930570602417e-01 -2.162450551986694336e-01 1.339504569768905640e-01
-9.895384311676025391e-02 1.655551940202713013e-01 -8.214358240365982056e-02 2.470296472311019897e-01 -6.707196682691574097e-02 7.488288730382919312e-02 -1.159350038506090641e-03 3.186846897006034851e-02 1.442998051643371582e-01 1.623544394969940186e-01 -1.439014375209808350e-01 7.929619401693344116e-02 2.660809457302093506e-01 -1.434912830591201782e-01 2.324837595224380493e-01 -3.450926244258880615e-01 2.001011818647384644e-01 5.011486262083053589e-02 1.055130884051322937e-01 4.014491438865661621e-01 3.804822266101837158e-02 1.822928190231323242e-01 -2.814592123031616211e-01 -1.782455444335937500e-01 -1.156196221709251404e-01 -2.009264826774597168e-01 -1.021710410714149475e-01 -9.454017877578735352e-02 2.972549796104431152e-01 -1.291376650333404541e-01 -8.029653877019882202e-02 9.272938594222068787e-03
-5.640107207000255585e-03 1.814606785774230957e-01 3.568731248378753662e-02 5.126457661390304565e-02 3.427569866180419922e-01 1.355645209550857544e-01 6.650420278310775757e-02 -1.676200143992900848e-02 8.606513589620590210e-02 7.796953618526458740e-02 6.610503792762756348e-02 -2.844417691230773926e-01 1.497630178928375244e-01 2.466139495372772217e-01 1.097872853279113770e-01 -4.123131930828094482e-01 4.568000324070453644e-03 7.809183746576309204e-02 9.844014793634414673e-02 1.830059885978698730e-01 -7.961718738079071045e-02 -3.036666214466094971e-01 -1.895617246627807617e-01 -1.623227000236511230e-01 -1.331464350223541260e-01 -4.996090382337570190e-02 3.295242786407470703e-03 -1.338876485824584961e-01 7.720716297626495361e-02 -3.137738406658172607e-01 -2.131043225526809692e-01 2.457310557365417480e-01
7.260236144065856934e-02 5.389170348644256592e-02 -9.286034852266311646e-02 -1.439117453992366791e-02 3.025181964039802551e-02 1.984525769948959351e-01 2.074119150638580322e-01 -8.220870047807693481e-02 5.092641338706016541e-02 -7.141018658876419067e-02 -1.002649683505296707e-02 -6.946520414203405380e-03 -4.910828545689582825e-02 1.327741146087646484e-01 -8.019222877919673920e-03 -2.714965641498565674e-01 2.954910881817340851e-02 2.725533545017242432e-01 -3.150106221437454224e-02 -9.696487337350845337e-02 1.332530379295349121e-01 -3.396161496639251709e-01 -4.270254969596862793e-01 -5.355223082005977631e-03 -1.116434559226036072e-01 -4.360362887382507324e-02 -2.203331328928470612e-02 5.422544106841087341e-02 2.068651616573333740e-01 -2.687604129314422607e-01 -5.068540573120117188e-01 -2.269831299781799316e-02
-9.092591702938079834e-02 1.148607656359672546e-01 -1.252180188894271851e-01 1.470424234867095947e-01 -5.951249226927757263e-02 -1.942420564591884613e-02 -3.355273008346557617e-01 4.039350152015686035e-01 1.278914362192153931e-01 2.144024372100830078e-01 -1.117121353745460510e-01 2.144813537597656250e-01 -4.910046979784965515e-02 9.758777916431427002e-02 -2.386979758739471436e-01 3.581115230917930603e-02 2.033973783254623413e-01 3.464936614036560059e-01 5.779783800244331360e-02 7.291209697723388672e-02 -1.312962472438812256e-01 -1.455278992652893066e-01 -2.155699729919433594e-01 1.840211302042007446e-01 3.223851695656776428e-02 -2.184952944517135620e-01 6.436973065137863159e-02 1.711872220039367676e-02 2.096360623836517334e-01 -9.517822414636611938e-02 -1.315928846597671509e-01 2.412508130073547363e-01
1.221194118261337280e-01 5.475809797644615173e-02 -2.033785283565521240e-01 1.202355399727821350e-01 -2.544932067394256592e-01 3.457387685775756836e-01 4.705337062478065491e-02 -1.278439164161682129e-01 1.382011324167251587e-01 2.888791263103485107e-01 -9.662541747093200684e-02 -1.698670536279678345e-01 1.109380349516868591e-01 -2.111138999462127686e-01 2.255933284759521484e-01 -1.473910063505172729e-01 -1.653449051082134247e-02 8.070018887519836426e-02 2.098557800054550171e-01 1.621853560209274292e-01 1.176416203379631042e-01 -5.673949420452117920e-02 -2.048746943473815918e-01 -1.340728998184204102e-01 -1.401923447847366333e-01 -2.474014014005661011e-01 -1.555275022983551025e-01 -5.424518510699272156e-02 4.001333415508270264e-01 -1.704823821783065796e-01 -4.227690398693084717e-02 -9.251271374523639679e-03
-2.113841772079467773e-01 2.570329010486602783e-01 -7.632207870483398438e-02 2.768396437168121338e-01 -2.495225518941879272e-01 5.758610786870121956e-04 -2.486990988254547119e-01 3.123101592063903809e-01 1.153795346617698669e-01 8.084012195467948914e-03 -1.812814623117446899e-01 -7.252985984086990356e-02 -5.740178003907203674e-02 -3.940242826938629150e-01 1.770924776792526245e-01 -1.608493924140930176e-01 -1.590382307767868042e-02 2.217129915952682495e-01 -4.128742218017578125e-02 8.674734830856323242e-02 -8.126202970743179321e-02 5.160754173994064331e-02 -1.573596596717834473e-01 -3.232210502028465271e-02 9.576798975467681885e-02 -5.443748459219932556e-02 -1.940398663282394409e-02 1.777771860361099243e-01 2.923909127712249756e-01 -1.757603138685226440e-01 -1.033658012747764587e-01 2.301117330789566040e-01
3.837298154830932617e-01 -5.509036034345626831e-02 -1.385260969400405884e-01 -7.461150735616683960e-02 -4.799551516771316528e-02 -1.559342145919799805e-01 6.382507085800170898e-02 -6.725212186574935913e-02 -6.224254518747329712e-02 1.566393300890922546e-02 3.459496051073074341e-02 4.932065308094024658e-02 -2.265858696773648262e-03 -1.459100395441055298e-01 -3.111881017684936523e-02 -2.179511338472366333e-01 3.110678493976593018e-02 3.864456713199615479e-01 4.067582637071609497e-02 1.411299109458923340e-01 3.785946667194366455e-01 -2.125900834798812866e-01 -1.654833853244781494e-01 9.468812495470046997e-02 -1.849371641874313354e-01 -5.674842745065689087e-02 1.348042041063308716e-01 -1.260583400726318359e-01 2.468769997358322144e-01 -2.244126796722412109e-01 -1.307127922773361206e-01 3.399859368801116943e-01
4.892184585332870483e-02 -8.030589669942855835e-03 -5.348909180611371994e-03 7.185566425323486328e-02 5.320376157760620117e-02 2.303384542465209961e-01 7.129899412393569946e-02 2.047073096036911011e-02 -5.149352923035621643e-02 -3.535345196723937988e-02 -2.491259127855300903e-01 -1.367581188678741455e-01 1.528973579406738281e-01 -9.379525482654571533e-02 1.859301924705505371e-01 -3.358995318412780762e-01 -3.359366580843925476e-02 2.846312820911407471e-01 2.100132703781127930e-01 3.499714285135269165e-02 -9.516948461532592773e-02 -1.133212819695472717e-01 -8.107627183198928833e-02 1.081815659999847412e-01 -8.826512843370437622e-02 -9.701256453990936279e-02 2.487505823373794556e-01 9.247869998216629028e-02 -1.177079230546951294e-01 -4.058085680007934570e-01 -2.235762029886245728e-01 4.276878535747528076e-01
-2.851387262344360352e-01 -4.935986921191215515e-02 2.123804986476898193e-01 2.700633406639099121e-01 5.536175891757011414e-02 2.030832618474960327e-01 -2.192369401454925537e-01 6.613890081644058228e-02 -4.203265067189931870e-03 1.818432509899139404e-01 1.949058175086975098e-01 1.608328707516193390e-02 3.887129575014114380e-02 7.031418383121490479e-03 -3.999766893684864044e-03 -2.304017543792724609e-01 4.516077414155006409e-02 2.209973186254501343e-01 3.719533085823059082e-01 2.255226522684097290e-01 1.510565578937530518e-01 -1.516053676605224609e-01 5.902358144521713257e-02 -7.433877885341644287e-02 2.990645915269851685e-02 -4.202059507369995117e-01 -8.189474046230316162e-02 4.637904837727546692e-02 -8.629119396209716797e-02 5.297332257032394409e-02 -2.209363877773284912e-02 2.889855802059173584e-01
-2.752716094255447388e-02 -8.189928717911243439e-03 5.732732266187667847e-02 1.243611201643943787e-01 -9.652578737586736679e-04 4.784057661890983582e-02 -8.109124004840850830e-02 8.250655233860015869e-02 1.659817993640899658e-01 2.423555701971054077e-01 -2.145679593086242676e-01 -1.262802183628082275e-01 2.691536247730255127e-01 -2.844219207763671875e-01 4.142205715179443359e-01 -3.135488331317901611e-01 1.833704300224781036e-02 6.222852319478988647e-02 1.682009100914001465e-01 -1.768960990011692047e-02 7.108154892921447754e-02 5.210878700017929077e-02 -2.865743041038513184e-01 -2.952810935676097870e-02 -1.280143707990646362e-01 -3.370824754238128662e-01 -1.897377951536327600e-04 -1.696833521127700806e-01 2.651626467704772949e-01 9.504728950560092926e-03 -2.617457322776317596e-02 1.994441300630569458e-01
-1.896826475858688354e-01 -3.887154906988143921e-02 -5.966094136238098145e-02 3.265033364295959473e-01 -2.990632951259613037e-01 -1.126522757112979889e-02 1.052708402276039124e-01 3.756422996520996094e-01 -3.228127211332321167e-02 -3.858139365911483765e-02 -1.531590968370437622e-01 -1.952569335699081421e-01 1.066541895270347595e-01 1.185563057661056519e-01 1.359511315822601318e-01 -5.536994338035583496e-02 -3.527824580669403076e-02 1.304407715797424316e-01 1.939621753990650177e-02 2.092339843511581421e-01 6.963844597339630127e-02 1.809015274047851562e-01 -3.617177009582519531e-01 -1.201800033450126648e-01 -1.065227463841438293e-01 -2.807243168354034424e-01 -2.297941967844963074e-02 8.558244258165359497e-02 6.888832896947860718e-02 -1.558714359998703003e-01 -3.533608019351959229e-01 -4.811175912618637085e-02
7.881672680377960205e-02 2.971582673490047455e-02 -2.192157655954360962e-01 1.719702035188674927e-01 -9.377385675907135010e-02 1.469170749187469482e-01 2.294816449284553528e-02 -1.191033869981765747e-01 -5.293667688965797424e-02 2.270830273628234863e-01 -3.021115958690643311e-01 6.789373606443405151e-02 1.830853819847106934e-01 -1.725210845470428467e-01 2.994291484355926514e-01 -1.442628800868988037e-01 -1.192387426272034645e-03 3.612559139728546143e-01 9.644014388322830200e-02 1.555542647838592529e-01 3.614806570112705231e-03 -2.876496315002441406e-02 -2.484319210052490234e-01 -1.880388408899307251e-01 2.928476221859455109e-02 -2.562839090824127197e-01 -1.963971555233001709e-01 -1.392253488302230835e-01 3.871028721332550049e-01 -6.729348003864288330e-02 -5.831610783934593201e-02 4.457568377256393433e-02
-1.161838546395301819e-01 -5.501654371619224548e-02 -1.626344472169876099e-01 1.481093582697212696e-03 -4.811552539467811584e-02 -6.174361333250999451e-02 -5.781437084078788757e-02 -1.150338128209114075e-01 1.229832544922828674e-01 3.018161356449127197e-01 -3.710988163948059082e-02 -3.800347149372100830e-01 -3.690211474895477295e-02 1.082317978143692017e-01 -4.537270404398441315e-03 -4.225589632987976074e-01 -1.403944194316864014e-01 1.835960745811462402e-01 2.131285704672336578e-02 1.718769669532775879e-01 1.055830121040344238e-01 -2.358014434576034546e-01 -1.579590588808059692e-01 9.233119338750839233e-02 2.583704888820648193e-02 1.614158749580383301e-01 4.620826616883277893e-02 3.951231390237808228e-02 2.011752128601074219e-01 -3.254487514495849609e-01 -3.607585132122039795e-01 -7.173168938606977463e-03
-9.215598553419113159e-02 -1.362432688474655151e-01 -1.849473863840103149e-01 1.539710760116577148e-01 -8.624930679798126221e-02 -1.660166531801223755e-01 -6.869149208068847656e-02 -1.916285231709480286e-02 1.743422597646713257e-01 2.154956907033920288e-01 -1.410702522844076157e-02 -2.441006451845169067e-01 1.554772257804870605e-01 -8.765372633934020996e-02 -1.616747230291366577e-01 -3.935477733612060547e-01 -8.934529125690460205e-02 2.314888536930084229e-01 9.518858790397644043e-02 1.127647832036018372e-01 3.740694820880889893e-01 -3.553235828876495361e-01 -1.270967423915863037e-01 1.693835109472274780e-02 1.243692636489868164e-01 -3.858311101794242859e-02 1.819830089807510376e-01 5.256098136305809021e-02 1.079743877053260803e-01 -2.111452817916870117e-01 -1.420037150382995605e-01 -1.738995313644409180e-01
-9.437944740056991577e-02 1.085177212953567505e-01 -5.944286286830902100e-02 3.081225752830505371e-01 -2.190959602594375610e-01 1.000484824180603027e-01 -7.450313866138458252e-02 4.314541518688201904e-01 3.447364270687103271e-01 1.876851469278335571e-01 -2.471939176321029663e-01 -4.297647997736930847e-02 7.016503065824508667e-02 -2.847177088260650635e-01 8.980268985033035278e-02 -1.217597946524620056e-01 -5.281144008040428162e-02 1.896561980247497559e-01 7.754839211702346802e-02 6.468280404806137085e-02 -1.513587534427642822e-01 3.968073055148124695e-02 -3.339268267154693604e-01 -8.397470414638519287e-02 1.065525636076927185e-01 -4.198149964213371277e-02 -3.683621436357498169e-02 9.771701879799365997e-04 1.430625915527343750e-01 -1.587864309549331665e-01 -2.029774338006973267e-01 1.089805662631988525e-01
-3.915344774723052979e-01 1.700694262981414795e-01 2.051003575325012207e-01 1.947785466909408569e-01 5.221737548708915710e-02 1.537488251924514771e-01 -1.120073944330215454e-01 -5.276503041386604309e-02 -8.401560783386230469e-02 1.716371327638626099e-01 9.348556399345397949e-02 -3.061322122812271118e-02 1.205297484993934631e-01 -6.796262413263320923e-02 -1.082143932580947876e-01 -2.368023246526718140e-01 2.086861133575439453e-01 3.643325865268707275e-01 8.951676636934280396e-02 -1.285503655672073364e-01 1.950649023056030273e-01 2.642134018242359161e-02 -4.346823319792747498e-02 -1.129948422312736511e-01 -2.965909540653228760e-01 -2.718870043754577637e-01 -3.958603832870721817e-03 -2.005260437726974487e-01 1.074687670916318893e-02 -2.564671933650970459e-01 -1.832563877105712891e-01 8.443547040224075317e-02
4.895937442779541016e-02 1.999691873788833618e-02 -1.215480566024780273e-01 -1.860687881708145142e-02 -1.604954302310943604e-01 1.734626442193984985e-01 -5.039234831929206848e-02 -5.018010735511779785e-02 5.138245224952697754e-02 -7.331998646259307861e-02 1.099477112293243408e-01 1.109943464398384094e-01 1.346791237592697144e-01 -1.745083481073379517e-01 4.323128983378410339e-02 -2.025108337402343750e-01 -3.024885803461074829e-02 3.909230530261993408e-01 2.000319063663482666e-01 2.457884699106216431e-01 -2.237381637096405029e-01 -2.103976458311080933e-01 -1.691787838935852051e-01 1.029285416007041931e-01 -9.502335637807846069e-02 -2.029978930950164795e-01 2.883250713348388672e-01 1.177398785948753357e-01 1.690640300512313843e-02 -2.658176422119140625e-01 -3.078598082065582275e-01 3.108471333980560303e-01
2.706149965524673462e-02 4.414021596312522888e-02 -2.318643778562545776e-02 1.142892148345708847e-02 7.233076542615890503e-02 9.253100305795669556e-02 6.062209978699684143e-02 1.194689944386482239e-01 1.996049135923385620e-01 5.920000746846199036e-02 -2.411853075027465820e-01 -2.003636024892330170e-02 8.407241851091384888e-02 -2.062477320432662964e-01 2.204102426767349243e-01 -2.371840327978134155e-01 -2.555290460586547852e-01 -1.320226490497589111e-01 6.322360783815383911e-02 4.166981577873229980e-02 1.228006035089492798e-01 -2.887059152126312256e-01 -3.995724394917488098e-02 -3.177743554115295410e-01 8.200970292091369629e-02 -1.813280433416366577e-01 -8.588482439517974854e-02 5.053275451064109802e-02 3.760828673839569092e-01 -1.156769990921020508e-01 -4.600403010845184326e-01 5.557850375771522522e-02
-1.483215987682342529e-01 -6.000153347849845886e-02 -1.193111389875411987e-01 1.961996555328369141e-01 -1.225952953100204468e-01 -1.579666882753372192e-01 5.087671428918838501e-02 9.789333492517471313e-02 -1.048972010612487793e-01 1.688088625669479370e-01 4.201436042785644531e-02 7.997526787221431732e-03 1.528627127408981323e-01 -1.321025788784027100e-01 2.113957405090332031e-01 -3.326075971126556396e-01 -2.403754591941833496e-01 -3.819990903139114380e-02 1.187070980668067932e-01 1.833980083465576172e-01 7.851432263851165771e-02 -1.230555102229118347e-01 2.521897666156291962e-02 3.427407741546630859e-01 -1.169307455420494080e-01 -7.711450755596160889e-02 1.520200073719024658e-01 -7.444385439157485962e-02 9.777400642633438110e-02 -5.009917616844177246e-01 -2.663834691047668457e-01 7.674032449722290039e-02
1.527730226516723633e-01 7.124855369329452515e-02 8.013186976313591003e-03 -1.285725533962249756e-01 -4.603752866387367249e-02 2.444067597389221191e-01 -2.058597356081008911e-01 2.950904369354248047e-01 -1.295817941427230835e-01 1.106095761060714722e-01 -1.188427209854125977e-01 -3.747306019067764282e-02 3.379930257797241211e-01 7.964432984590530396e-02 -3.206812739372253418e-01 -7.635744661092758179e-02 1.281380355358123779e-01 1.223406121134757996e-01 4.428303986787796021e-02 4.955170303583145142e-02 1.353864669799804688e-01 -2.614884972572326660e-01 -2.797932028770446777e-01 1.850458234548568726e-01 -1.849098205566406250e-01 -2.498596012592315674e-01 7.863264181651175022e-04 1.900560781359672546e-02 3.260811865329742432e-01 -2.076749801635742188e-01 -7.643707841634750366e-02 5.055983737111091614e-02
-1.072614341974258423e-01 -2.225522398948669434e-01 -1.257593780755996704e-01 2.555483281612396240e-01 1.551197841763496399e-02 -1.088099703192710876e-01 -1.173609122633934021e-01 -7.510398328304290771e-02 -7.795953750610351562e-02 1.770945340394973755e-01 -5.928293615579605103e-02 8.756683021783828735e-02 -8.311238139867782593e-02 3.588663935661315918e-01 -8.883460611104965210e-02 -3.312889933586120605e-01 1.108016967773437500e-01 2.643651664257049561e-01 4.024872183799743652e-02 1.957400739192962646e-01 1.974514918401837349e-03 -2.509790658950805664e-01 -3.691125810146331787e-01 -1.560044847428798676e-02 3.467677906155586243e-02 -1.865500397980213165e-02 -1.728716194629669189e-01 2.348466403782367706e-02 -1.155767068266868591e-01 -1.771102845668792725e-01 -2.855825424194335938e-01 2.110431790351867676e-01
9.960054606199264526e-02 -1.271620672196149826e-02 -9.255421161651611328e-02 6.111001223325729370e-02 -4.759096726775169373e-02 -8.065820485353469849e-02 -2.281362712383270264e-01 -3.653378412127494812e-02 -9.947909414768218994e-02 2.680642530322074890e-02 1.369194537401199341e-01 -1.714047342538833618e-01 9.601133316755294800e-02 1.138540133833885193e-01 -2.181953936815261841e-01 -3.893526494503021240e-01 -1.815814375877380371e-01 3.002713918685913086e-01 1.700440421700477600e-02 2.522920072078704834e-01 6.818297505378723145e-02 -3.102059066295623779e-01 -2.066739052534103394e-01 8.290532231330871582e-02 -1.398409903049468994e-01 4.220687225461006165e-02 1.470608413219451904e-01 -1.643433421850204468e-01 4.107941314578056335e-02 -3.852092623710632324e-01 -2.724442780017852783e-01 5.939340963959693909e-02
-6.935135275125503540e-02 -2.999692223966121674e-02 -7.019771635532379150e-02 1.791837066411972046e-01 -1.129038259387016296e-01 1.716752909123897552e-02 -5.339879170060157776e-02 3.125187158584594727e-01 -7.390024513006210327e-02 1.042031217366456985e-02 -1.071838662028312683e-02 1.675688624382019043e-01 -1.708117499947547913e-02 -2.792045176029205322e-01 4.466224089264869690e-02 -3.130590021610260010e-01 -2.520746588706970215e-01 1.528524309396743774e-01 1.240729391574859619e-01 -7.384025305509567261e-02 2.703430354595184326e-01 -1.246816739439964294e-01 1.138602197170257568e-01 3.211684823036193848e-01 -3.980640470981597900e-01 -2.417466789484024048e-01 4.905454069375991821e-02 -1.219180077314376831e-01 2.742452323436737061e-01 -6.871773395687341690e-03 -9.510441869497299194e-02 -2.678415365517139435e-02
-1.420241743326187134e-01 2.334537208080291748e-01 7.477119565010070801e-02 4.366938769817352295e-01 1.342187970876693726e-01 -8.394233137369155884e-02 -3.379500508308410645e-01 1.760801225900650024e-01 8.973844349384307861e-02 -2.775530517101287842e-02 -1.664886027574539185e-01 -2.771291881799697876e-02 1.507661193609237671e-01 -1.501359492540359497e-01 2.414536625146865845e-01 1.117067486047744751e-01 1.379603743553161621e-01 -1.176258455961942673e-02 -6.044461578130722046e-02 3.795669078826904297e-01 3.455839678645133972e-02 -2.262621521949768066e-01 -1.548567712306976318e-01 2.832436747848987579e-02 -1.306752264499664307e-01 -2.124292105436325073e-01 9.190790355205535889e-02 8.254831284284591675e-02 2.006897181272506714e-01 -1.353443861007690430e-01 -1.354779452085494995e-01 8.319663256406784058e-02
-9.592989832162857056e-02 -1.617678813636302948e-02 -1.498429775238037109e-01 1.384176909923553467e-01 -1.282604485750198364e-01 8.500041440129280090e-03 2.348384410142898560e-01 2.934882640838623047e-01 -6.378133594989776611e-02 7.698077708482742310e-02 -3.030413389205932617e-02 -6.344188749790191650e-02 -1.035808324813842773e-01 -2.987596392631530762e-01 2.266651839017868042e-01 -1.871924996376037598e-01 -3.821669220924377441e-01 1.099012419581413269e-01 -1.840005964040756226e-01 7.256072014570236206e-02 2.864181064069271088e-02 -1.981247067451477051e-01 1.060843914747238159e-01 2.585554718971252441e-01 -3.032284975051879883e-01 -1.523806340992450714e-02 -4.699816927313804626e-03 -1.276019960641860962e-01 1.424137502908706665e-01 -1.826368421316146851e-01 -3.317776620388031006e-01 4.632686823606491089e-02
-1.378844231367111206e-01 -1.715609245002269745e-02 1.397546082735061646e-01 1.150178536772727966e-01 -8.555383235216140747e-02 -1.848556846380233765e-01 8.812934160232543945e-02 6.165887415409088135e-02 -1.536780446767807007e-01 1.698497384786605835e-01 1.905871182680130005e-01 5.944535508751869202e-02 6.671613454818725586e-02 -1.972835212945938110e-01 1.929564327001571655e-01 -3.151902258396148682e-01 -3.379658237099647522e-02 4.367085695266723633e-01 1.016549840569496155e-01 9.410969913005828857e-02 4.939728882163763046e-03 -6.009181588888168335e-02 7.554785907268524170e-02 5.482467263936996460e-02 -2.580891549587249756e-01 -3.357280418276786804e-02 -1.257044374942779541e-01 -1.817762665450572968e-02 4.139482080936431885e-01 -2.617048025131225586e-01 -2.982222475111484528e-02 2.731387019157409668e-01
-2.013394981622695923e-02 -1.448763906955718994e-01 -1.186780408024787903e-01 1.666095107793807983e-01 -4.572075009346008301e-01 -4.871998354792594910e-02 -7.458855211734771729e-02 1.570249050855636597e-01 2.414855547249317169e-02 1.136621460318565369e-01 -8.787065744400024414e-02 -1.000590324401855469e-01 -1.347854733467102051e-02 1.547730714082717896e-01 -4.039603099226951599e-02 -1.269396841526031494e-01 2.867225706577301025e-01 1.575700938701629639e-01 4.471073299646377563e-02 7.821578532457351685e-02 -3.415855020284652710e-02 -5.002307891845703125e-01 3.282754123210906982e-02 6.594433635473251343e-02 -7.709023356437683105e-02 -2.115722894668579102e-01 -7.253032922744750977e-02 -5.484638735651969910e-02 9.238168597221374512e-03 1.047153770923614502e-01 -3.483137488365173340e-01 2.422515004873275757e-01
-7.942404597997665405e-03 -1.393372565507888794e-01 -6.050770729780197144e-02 3.555124402046203613e-01 -1.816318035125732422e-01 1.721413582563400269e-01 -7.350676506757736206e-02 3.518757522106170654e-01 3.000812232494354248e-01 4.392236471176147461e-02 -1.845038533210754395e-01 1.403764933347702026e-01 2.323274016380310059e-01 -5.215600598603487015e-03 -4.153290018439292908e-02 -2.165544182062149048e-01 8.978585898876190186e-02 2.437277138233184814e-01 -2.554787695407867432e-02 1.099085509777069092e-01 -5.475075170397758484e-02 2.239399850368499756e-01 -1.753863990306854248e-01 1.903712190687656403e-02 1.682994328439235687e-02 -1.477176696062088013e-01 -4.312767460942268372e-02 5.931743234395980835e-02 2.664396464824676514e-01 -2.643221616744995117e-01 -2.479285448789596558e-01 -1.265150308609008789e-01
-3.725500404834747314e-02 1.461075805127620697e-02 -1.412785798311233521e-01 7.906132936477661133e-02 -2.071832120418548584e-01 -1.569716036319732666e-01 -1.196197122335433960e-01 2.955967783927917480e-01 8.351033180952072144e-02 1.901640444993972778e-01 -1.269828379154205322e-01 9.951809421181678772e-03 1.576826423406600952e-01 -1.876601576805114746e-01 1.271925121545791626e-01 -4.263904690742492676e-01 1.286108493804931641e-01 9.174225479364395142e-02 -2.942405082285404205e-02 3.586347997188568115e-01 -4.234478995203971863e-02 -2.058549597859382629e-02 -1.427834630012512207e-01 -2.033081799745559692e-01 -2.353788316249847412e-01 -2.266557514667510986e-01 9.256010502576828003e-02 2.350090295076370239e-01 -1.943819038569927216e-02 1.041167005896568298e-01 -2.761702835559844971e-01 -9.522937983274459839e-02
6.959132105112075806e-02 1.926419436931610107e-01 -2.749540284276008606e-02 1.600929945707321167e-01 -1.638499796390533447e-01 -4.524431750178337097e-02 -5.950162932276725769e-02 -8.746475726366043091e-02 -2.329163104295730591e-01 1.258766800165176392e-01 -3.091434575617313385e-02 -2.055583754554390907e-03 1.575228124856948853e-01 1.628857254981994629e-01 1.946015357971191406e-01 -4.429363310337066650e-01 4.332948103547096252e-02 1.605191379785537720e-01 7.107573747634887695e-02 1.209526062011718750e-01 2.425529211759567261e-01 -3.788779675960540771e-02 -4.194715619087219238e-01 -8.693703263998031616e-02 -1.783725172281265259e-01 1.226420253515243530e-01 -1.130306720733642578e-01 8.831945806741714478e-02 3.570976108312606812e-02 2.132749557495117188e-02 -2.165099084377288818e-01 3.577232062816619873e-01
-2.587729990482330322e-01 -2.103574201464653015e-02 -1.675033420324325562e-01 2.228756248950958252e-02 -2.924143970012664795e-01 2.438273131847381592e-01 -2.147473990917205811e-01 1.309463232755661011e-01 6.602073088288307190e-03 4.546206444501876831e-02 -1.570965200662612915e-01 3.258001804351806641e-02 3.543634340167045593e-02 -4.117197096347808838e-01 -7.731706649065017700e-02 7.216959446668624878e-02 -8.103091269731521606e-02 4.350169748067855835e-02 -5.874293670058250427e-02 2.549359500408172607e-01 8.394804596900939941e-02 -3.336177021265029907e-02 -3.874025642871856689e-01 3.129306063055992126e-02 -1.543284803628921509e-01 -3.281657695770263672e-01 1.555311232805252075e-01 -1.505791544914245605e-01 2.180101275444030762e-01 7.425796706229448318e-03 -1.546204835176467896e-01 -5.024634767323732376e-03
6.116395816206932068e-02 -1.545911431312561035e-01 -2.897989191114902496e-02 1.541722565889358521e-01 1.098185181617736816e-01 9.107863903045654297e-02 -9.657309204339981079e-02 4.165894165635108948e-02 2.521931827068328857e-01 2.851274609565734863e-01 4.479489102959632874e-02 6.103129684925079346e-02 8.618360757827758789e-02 -3.567039668560028076e-01 -2.756048738956451416e-01 -7.980370521545410156e-02 -7.707326859235763550e-02 1.320470124483108521e-01 -1.428492665290832520e-01 9.811126440763473511e-02 6.352786719799041748e-02 -3.012599945068359375e-01 -3.001816272735595703e-01 -4.611932206898927689e-03 -2.586651444435119629e-01 -4.074917733669281006e-01 8.396218717098236084e-02 8.191017806529998779e-02 3.477873653173446655e-02 6.136648729443550110e-02 6.343659758567810059e-02 2.338037192821502686e-01
-5.160135030746459961e-02 4.721749573945999146e-02 -7.727190107107162476e-02 2.552063763141632080e-01 1.301767230033874512e-01 -3.313423097133636475e-01 2.352213859558105469e-01 3.522428125143051147e-02 -9.998647868633270264e-02 1.282736957073211670e-01 -1.344883888959884644e-01 -2.057127207517623901e-01 -1.338910460472106934e-01 -1.838285475969314575e-02 -1.886667460203170776e-01 -3.674140572547912598e-01 -1.169616580009460449e-01 3.466176986694335938e-01 -9.192892909049987793e-02 1.326023936271667480e-01 -1.468858569860458374e-01 -2.437949776649475098e-01 -2.132483571767807007e-01 1.253770664334297180e-02 -1.436591744422912598e-01 5.514743551611900330e-02 4.010181128978729248e-02 -1.464082747697830200e-01 1.104101771488785744e-03 -2.256399691104888916e-01 -2.642256617546081543e-01 1.050686165690422058e-01
-1.076189056038856506e-01 1.460502147674560547e-01 3.109229728579521179e-02 1.920526772737503052e-01 2.392647117376327515e-01 -2.400038763880729675e-02 6.157908216118812561e-02 3.203217387199401855e-01 -1.794580183923244476e-02 1.576718389987945557e-01 -1.102635413408279419e-01 -4.268082976341247559e-02 8.435346186161041260e-03 -2.321334630250930786e-01 7.655269000679254532e-03 -3.933554589748382568e-01 4.104068502783775330e-02 4.449526965618133545e-01 -1.405856013298034668e-01 1.433850973844528198e-01 1.176243834197521210e-02 -9.996739029884338379e-02 1.346620619297027588e-01 1.055822297930717468e-01 -2.147155851125717163e-01 6.404333561658859253e-02 1.870936015620827675e-03 -2.350153326988220215e-01 -4.556950926780700684e-02 -2.607442736625671387e-01 -1.434837281703948975e-01 2.039917558431625366e-01
-1.450859308242797852e-01 2.853739075362682343e-02 -2.809312641620635986e-01 -1.073234602808952332e-01 9.150090068578720093e-02 2.743296511471271515e-02 -3.388254046440124512e-01 2.443421632051467896e-01 -2.186547368764877319e-01 1.741224229335784912e-01 6.618548929691314697e-02 8.488832414150238037e-02 -9.328287094831466675e-02 -5.927963554859161377e-02 -7.668110728263854980e-02 -2.802225053310394287e-01 -1.784334629774093628e-01 5.924256891012191772e-02 -8.820732682943344116e-02 2.801244258880615234e-01 -2.738294936716556549e-02 -3.136994838714599609e-01 -2.932625114917755127e-01 1.130887866020202637e-01 -1.888695359230041504e-01 -1.519275605678558350e-01 1.253008544445037842e-01 3.069847449660301208e-02 6.957378238439559937e-02 -1.897732913494110107e-01 -2.673247158527374268e-01 -1.023128256201744080e-01
7.752080261707305908e-02 -1.901567578315734863e-01 -1.768917590379714966e-01 7.739223539829254150e-02 5.353595316410064697e-02 4.359260201454162598e-01 1.128973737359046936e-01 7.752318680286407471e-02 1.748204976320266724e-01 1.353159844875335693e-01 -5.746022239327430725e-02 -2.986411750316619873e-01 -2.325564436614513397e-02 1.073872670531272888e-01 1.000481992959976196e-01 -3.980806767940521240e-01 -1.174455508589744568e-01 1.248495727777481079e-01 -1.042706295847892761e-01 2.889830851927399635e-03 -1.139699388295412064e-02 -2.415141910314559937e-01 -2.376939952373504639e-01 1.803021579980850220e-01 4.141898825764656067e-02 -1.095022037625312805e-01 9.246591478586196899e-02 7.305268943309783936e-02 2.601786851882934570e-01 -5.399492383003234863e-02 -3.157219886779785156e-01 3.709939494729042053e-02
-1.538889557123184204e-01 -7.183644175529479980e-02 4.943035542964935303e-02 1.709268391132354736e-01 -1.952591165900230408e-02 8.143388479948043823e-02 -1.719631403684616089e-01 3.096079826354980469e-01 -1.473165675997734070e-02 -3.217526152729988098e-02 -5.935739725828170776e-02 2.216457724571228027e-01 -8.300790190696716309e-02 -2.817141115665435791e-01 3.321013227105140686e-02 -2.024600058794021606e-01 -2.390470653772354126e-01 2.633671090006828308e-02 9.247037023305892944e-02 8.802133612334728241e-03 4.107491299510002136e-02 -3.264644443988800049e-01 -6.150507926940917969e-02 3.104141950607299805e-01 -2.017394602298736572e-01 -3.173905909061431885e-01 -4.288434982299804688e-02 -1.295307576656341553e-01 3.914200663566589355e-01 -1.863007396459579468e-01 -3.765051439404487610e-02 2.343511953949928284e-02
6.332913041114807129e-02 3.769208490848541260e-02 -1.233192980289459229e-01 8.299623429775238037e-02 5.829073116183280945e-02 -2.075777202844619751e-01 -8.569004386663436890e-02 -9.366489201784133911e-02 -1.177030205726623535e-01 1.691872924566268921e-01 -2.613719701766967773e-01 1.105356886982917786e-01 2.344371974468231201e-01 2.152206562459468842e-02 -1.451976299285888672e-01 -4.745388776063919067e-02 -6.896833330392837524e-02 -1.411793231964111328e-01 -6.328535825014114380e-02 9.225565940141677856e-02 2.224276065826416016e-01 -2.642615437507629395e-01 -3.009522855281829834e-01 -1.032582893967628479e-01 -2.078174054622650146e-01 -4.019424617290496826e-01 1.139228511601686478e-02 2.240406721830368042e-01 1.317297220230102539e-01 -2.909569144248962402e-01 -1.883171945810317993e-01 2.404403984546661377e-01
-1.001692116260528564e-01 -4.352115839719772339e-02 1.243714392185211182e-01 2.346352636814117432e-01 -1.425576210021972656e-01 -1.062867194414138794e-01 1.343115270137786865e-01 2.841658890247344971e-01 4.539049789309501648e-02 1.480426937341690063e-01 2.153498493134975433e-02 -3.123813569545745850e-01 -2.570714242756366730e-02 -3.378928005695343018e-01 2.152778953313827515e-02 -2.990417778491973877e-01 1.778415888547897339e-01 3.390594124794006348e-01 1.768552809953689575e-01 3.207294940948486328e-01 -2.024338096380233765e-01 -6.459696218371391296e-03 -1.878703385591506958e-01 5.223273858428001404e-02 -1.096948385238647461e-01 -1.446107178926467896e-01 -3.441167622804641724e-02 4.399637505412101746e-02 -1.395155787467956543e-01 -4.000801593065261841e-02 -2.079436182975769043e-01 1.569595001637935638e-02
-5.924505367875099182e-02 -9.790014475584030151e-02 4.483417421579360962e-02 7.031019032001495361e-02 3.398570716381072998e-01 -1.885000430047512054e-02 -1.070037186145782471e-01 -7.517520338296890259e-02 4.736944660544395447e-02 2.075160443782806396e-01 -2.961805462837219238e-01 -1.284791976213455200e-01 -5.445361509919166565e-02 -1.810717284679412842e-01 -2.888195012928918004e-05 -3.627270460128784180e-02 2.464981675148010254e-01 1.209510117769241333e-01 1.210196241736412048e-01 2.877687215805053711e-01 3.456778526306152344e-01 -2.838750928640365601e-02 -2.834578156471252441e-01 -1.790145784616470337e-01 -1.946863681077957153e-01 -2.697201371192932129e-01 1.447505354881286621e-01 1.833003163337707520e-01 4.215957596898078918e-02 1.685675466433167458e-03 -2.355967909097671509e-01 1.798837035894393921e-01
-5.262310057878494263e-02 -1.849380731582641602e-01 2.663511410355567932e-02 5.657517910003662109e-02 -2.915333770215511322e-02 3.856891766190528870e-02 9.344333410263061523e-02 1.659974455833435059e-01 -2.348508089780807495e-01 2.022094279527664185e-01 -2.197985500097274780e-01 1.414711326360702515e-01 5.516714602708816528e-02 3.343957290053367615e-02 8.480107784271240234e-02 -4.510667920112609863e-01 5.983312800526618958e-02 2.682957053184509277e-01 6.255076080560684204e-02 1.767313778400421143e-01 5.168925225734710693e-02 -1.194623038172721863e-01 -1.847665458917617798e-01 2.905776025727391243e-03 -1.154435649514198303e-01 2.413471937179565430e-01 -1.152709200978279114e-01 5.589352175593376160e-02 3.648090735077857971e-02 -2.191493511199951172e-01 -1.489672511816024780e-01 4.690161049365997314e-01
-2.113278508186340332e-01 -8.027587831020355225e-02 1.833263784646987915e-01 1.701956540346145630e-01 2.532033622264862061e-02 -7.834968715906143188e-02 -1.970716938376426697e-02 1.954217553138732910e-01 3.924772888422012329e-02 1.207364127039909363e-01 -4.177755618002265692e-04 3.792125731706619263e-02 1.002488583326339722e-01 -1.323412805795669556e-01 2.485156990587711334e-02 -3.412364721298217773e-01 -2.682852558791637421e-03 4.514954984188079834e-01 -9.032404422760009766e-02 1.630881726741790771e-01 4.790209699422121048e-03 -1.594332158565521240e-01 8.350118994712829590e-03 1.063576936721801758e-01 -2.811234891414642334e-01 1.986671537160873413e-01 -5.085197463631629944e-02 -2.494454979896545410e-01 7.093872129917144775e-02 -4.036139547824859619e-01 -1.834937483072280884e-01 1.357721537351608276e-01
-1.345185786485671997e-01 3.875192254781723022e-02 1.148146092891693115e-01 1.113671362400054932e-01 -2.189456969499588013e-01 2.659204900264739990e-01 -2.810115739703178406e-02 -7.011415064334869385e-02 1.181337460875511169e-01 1.339446157217025757e-01 -3.421834483742713928e-02 9.335014224052429199e-02 2.825792729854583740e-01 -5.281094834208488464e-02 8.206059038639068604e-02 -3.101813495159149170e-01 -1.859286427497863770e-02 1.690421402454376221e-01 2.051296532154083252e-01 2.406204193830490112e-01 -1.444820910692214966e-01 -1.864112317562103271e-01 -1.209749877452850342e-01 -3.438664227724075317e-02 -1.086289808154106140e-01 -1.945610791444778442e-01 2.405721396207809448e-01 9.715891629457473755e-02 1.494995057582855225e-01 -3.611352443695068359e-01 -2.704899013042449951e-02 3.637095391750335693e-01
5.930842459201812744e-02 8.649124950170516968e-02 -4.104111716151237488e-02 3.304698765277862549e-01 2.463417500257492065e-02 -3.001946583390235901e-02 -2.837545052170753479e-02 -9.133293479681015015e-02 -4.397782683372497559e-02 1.806252151727676392e-01 -2.911289036273956299e-01 9.837611764669418335e-02 5.299159511923789978e-02 7.285612076520919800e-02 4.212985038757324219e-01 -3.256097733974456787e-01 3.149954378604888916e-01 2.033098489046096802e-01 6.231329962611198425e-02 8.551465719938278198e-02 7.325564324855804443e-02 -1.885437220335006714e-01 -1.252315491437911987e-01 -9.885432571172714233e-02 -3.148656338453292847e-03 -7.530563324689865112e-02 -1.120836511254310608e-01 1.758559942245483398e-01 6.557751446962356567e-02 -1.292964518070220947e-01 -1.123737469315528870e-01 3.819567561149597168e-01
-4.070588350296020508e-01 -1.191986538469791412e-02 1.067781522870063782e-01 3.143034875392913818e-01 4.209885373711585999e-02 2.739024162292480469e-01 -2.391005605459213257e-01 -3.482270985841751099e-02 -8.554263412952423096e-02 -4.423728957772254944e-02 2.465827204287052155e-02 3.894139081239700317e-02 7.906453311443328857e-02 -7.506908476352691650e-02 -2.387031912803649902e-02 -3.231593370437622070e-01 4.816254228353500366e-02 2.863303422927856445e-01 3.243465125560760498e-01 1.935771107673645020e-01 1.408637166023254395e-01 -3.416563570499420166e-02 7.500774413347244263e-02 -5.704221501946449280e-02 -1.233215555548667908e-01 -3.380770087242126465e-01 -1.414490938186645508e-01 1.040345877408981323e-01 -9.989491850137710571e-02 1.003311946988105774e-01 -2.285809814929962158e-02 1.507927179336547852e-01
9.258473664522171021e-02 -2.797453999519348145e-01 2.648560702800750732e-01 2.687442898750305176e-01 -2.702310979366302490e-01 5.588823184370994568e-02 3.725859522819519043e-02 1.587074100971221924e-01 -5.154469981789588928e-02 3.228721320629119873e-01 -2.484565414488315582e-02 -1.314721256494522095e-01 8.620437234640121460e-02 -1.778654307126998901e-01 1.559440046548843384e-01 -1.272362768650054932e-01 1.696539521217346191e-01 8.835272490978240967e-02 -8.870252221822738647e-02 5.757728219032287598e-02 1.735548861324787140e-02 -9.853042662143707275e-02 -1.338865756988525391e-01 -2.910039126873016357e-01 -6.597142666578292847e-02 -1.442874222993850708e-01 -1.806698292493820190e-01 -4.831378534436225891e-02 1.047765091061592102e-01 -1.918506473302841187e-01 -4.404326677322387695e-01 -3.728870302438735962e-02
-7.825291156768798828e-02 1.112508121877908707e-02 -1.845448613166809082e-01 2.945798635482788086e-01 -1.551474630832672119e-01 9.978239983320236206e-02 9.324361383914947510e-02 -4.535985365509986877e-02 5.689087882637977600e-02 1.965145021677017212e-01 -1.396960467100143433e-01 -1.357190869748592377e-02 2.026360481977462769e-01 -3.628689646720886230e-01 2.008691579103469849e-01 -9.549985826015472412e-02 -8.235278725624084473e-02 3.000105619430541992e-01 1.790954023599624634e-01 2.045407444238662720e-01 6.939453631639480591e-02 -1.172552481293678284e-01 -3.071223497390747070e-01 -2.302192449569702148e-01 -2.373480703681707382e-03 -1.453603506088256836e-01 -1.956795603036880493e-01 -9.158845990896224976e-02 3.537167012691497803e-01 -1.218422725796699524e-01 -2.186994766816496849e-03 3.462856635451316833e-03
-1.332291364669799805e-01 3.355000913143157959e-01 1.578430533409118652e-01 7.414351403713226318e-02 5.915209650993347168e-02 -1.277321726083755493e-01 -1.743682920932769775e-01 1.361657232046127319e-01 4.940179362893104553e-02 1.648047268390655518e-01 -6.700558215379714966e-02 -4.790585115551948547e-02 3.795730695128440857e-02 -2.146541774272918701e-01 -5.097037553787231445e-02 -1.162099614739418030e-01 -8.247813582420349121e-02 2.442651242017745972e-01 -2.918608114123344421e-02 -2.913386523723602295e-01 1.573385149240493774e-01 -3.872180283069610596e-01 -2.592965960502624512e-01 1.837657094001770020e-01 -1.144680753350257874e-01 -1.365677416324615479e-01 2.654217183589935303e-02 -1.604108214378356934e-01 1.982524544000625610e-01 1.597419381141662598e-01 -2.131101787090301514e-01 2.723770737648010254e-01
-2.326147854328155518e-01 4.516328871250152588e-02 7.164416462182998657e-02 1.885138452053070068e-01 1.828758604824542999e-02 1.413214653730392456e-01 2.217302843928337097e-02 1.377106159925460815e-01 8.703169971704483032e-02 1.486644595861434937e-01 3.630096092820167542e-02 1.901782006025314331e-01 1.596170514822006226e-01 -1.676934212446212769e-01 -2.000285871326923370e-02 -3.543979227542877197e-01 1.510018408298492432e-01 1.900243312120437622e-01 1.801202632486820221e-02 2.899445593357086182e-02 1.474732905626296997e-01 -3.541120886802673340e-02 1.341041475534439087e-01 3.237833082675933838e-01 -2.145606577396392822e-01 -9.714701771736145020e-02 -1.373024582862854004e-01 -1.892722994089126587e-01 3.344417512416839600e-01 -4.170323312282562256e-01 -5.955800786614418030e-02 1.062938719987869263e-01
1.007729098200798035e-01 -2.751401811838150024e-02 6.629658490419387817e-02 1.793023198843002319e-01 1.228192895650863647e-01 2.255361825227737427e-01 2.057910710573196411e-02 1.673429906368255615e-01 1.526970714330673218e-01 2.693191170692443848e-01 -2.829776145517826080e-02 -7.239975780248641968e-02 2.072694152593612671e-02 -3.327699899673461914e-01 1.064664125442504883e-01 -1.236273795366287231e-01 1.200363561511039734e-01 8.300538361072540283e-02 -6.739591807126998901e-02 3.843036592006683350e-01 1.161464005708694458e-01 -3.130843341350555420e-01 -6.949201226234436035e-02 2.427860945463180542e-01 -2.128688991069793701e-01 -2.085253149271011353e-01 1.014841422438621521e-01 -1.566284596920013428e-01 1.134817749261856079e-01 1.307278871536254883e-01 -2.914038002490997314e-01 -1.765258610248565674e-01
2.949249744415283203e-02 -1.942333132028579712e-01 -6.567712873220443726e-02 3.549420088529586792e-02 3.102133274078369141e-01 1.373576223850250244e-01 -8.341557532548904419e-02 1.224596351385116577e-01 5.549672059714794159e-03 3.760456442832946777e-01 -8.008451759815216064e-02 6.650456786155700684e-02 1.193928718566894531e-01 -2.951355278491973877e-01 4.921057447791099548e-02 -7.752157747745513916e-02 2.067644596099853516e-01 1.804769039154052734e-01 -8.214464038610458374e-02 2.653752565383911133e-01 1.182227879762649536e-01 -1.167112290859222412e-01 -3.158851563930511475e-01 2.472482621669769287e-02 -3.198746740818023682e-01 -3.866517245769500732e-01 1.953057758510112762e-02 -1.211957633495330811e-02 -4.581402242183685303e-02 -7.917386293411254883e-02 -4.628728330135345459e-02 -1.155945286154747009e-01
-1.613430082798004150e-01 2.406653761863708496e-02 -8.346341550350189209e-02 2.028068304061889648e-01 2.817204035818576813e-02 1.447384655475616455e-01 1.757099181413650513e-01 2.330185323953628540e-01 -7.102085277438163757e-03 3.584334552288055420e-01 -1.116473153233528137e-01 1.237792074680328369e-01 4.415094107389450073e-02 -2.323742806911468506e-01 3.660107729956507683e-03 -2.695328593254089355e-01 -2.401670254766941071e-02 1.809542812407016754e-02 5.107820779085159302e-02 -8.540390431880950928e-02 2.402786612510681152e-01 -4.546284209936857224e-03 4.293078929185867310e-02 3.044190406799316406e-01 -1.355294883251190186e-01 -3.478375673294067383e-01 -7.549631595611572266e-02 -1.681681275367736816e-01 2.035351991653442383e-01 -3.772019743919372559e-01 6.750050932168960571e-02 9.369654953479766846e-02
-9.586302936077117920e-02 -4.219573456794023514e-03 -6.155103072524070740e-02 1.904701739549636841e-01 -3.502161800861358643e-01 2.795704267919063568e-02 1.755968779325485229e-01 6.192972511053085327e-02 -7.113739848136901855e-02 2.327049821615219116e-01 -2.379328012466430664e-01 1.936580538749694824e-01 -1.475814878940582275e-01 2.365854941308498383e-02 4.706833511590957642e-03 -1.338475346565246582e-01 -1.094073727726936340e-01 3.977254033088684082e-01 2.021278589963912964e-01 -1.337080448865890503e-01 9.312886744737625122e-02 -2.466335147619247437e-01 -2.316640764474868774e-01 1.381420940160751343e-01 -1.449830979108810425e-01 -4.632521048188209534e-02 1.869283467531204224e-01 -1.450046245008707047e-02 2.210741788148880005e-01 1.767359077930450439e-01 -2.886078059673309326e-01 -7.844410091638565063e-02
1.580759882926940918e-01 7.892882823944091797e-02 9.254448115825653076e-02 4.837657511234283447e-01 2.187812030315399170e-01 5.932869017124176025e-02 -1.330818831920623779e-01 -1.240247208625078201e-02 2.636612653732299805e-01 1.049053296446800232e-01 -3.445990383625030518e-02 -3.093729615211486816e-01 -1.627230644226074219e-02 -2.348246574401855469e-01 1.212491840124130249e-01 -3.320986628532409668e-01 8.763077110052108765e-02 1.310855597257614136e-01 -6.166261434555053711e-02 2.372891455888748169e-01 9.550294838845729828e-03 -1.262464821338653564e-01 -6.050419807434082031e-02 3.604639321565628052e-02 -1.150053218007087708e-01 1.104387715458869934e-01 2.380255460739135742e-01 -7.125804573297500610e-02 1.266191452741622925e-01 1.654359996318817139e-01 -2.075536549091339111e-01 1.397202610969543457e-01
-2.591207921504974365e-01 9.207116067409515381e-02 4.838895052671432495e-02 1.180940270423889160e-01 8.081056177616119385e-02 9.915955364704132080e-02 8.045158535242080688e-02 2.831156253814697266e-01 -7.459503412246704102e-02 -6.243604049086570740e-02 -5.769008025527000427e-02 -1.676661074161529541e-01 -3.747243899852037430e-03 -1.454740315675735474e-01 2.039155066013336182e-01 6.915275007486343384e-02 -3.417330607771873474e-02 1.620860546827316284e-01 1.763030290603637695e-01 1.278113722801208496e-01 5.668736621737480164e-02 -4.391935467720031738e-01 -2.240066975355148315e-01 -4.145574197173118591e-02 -1.746732443571090698e-01 4.538360983133316040e-02 -2.008973509073257446e-01 3.372380509972572327e-02 3.573948740959167480e-01 3.066403791308403015e-02 -3.368037641048431396e-01 2.400476634502410889e-01
6.874945946037769318e-03 1.384076476097106934e-02 9.369324147701263428e-02 1.544432491064071655e-01 1.533197760581970215e-01 -7.378426194190979004e-02 2.604589052498340607e-02 2.567800283432006836e-01 -7.376871258020401001e-02 2.510848939418792725e-01 -2.305040508508682251e-02 -1.214457079768180847e-01 -3.323569521307945251e-02 -2.316873967647552490e-01 -9.469825774431228638e-02 -3.932639062404632568e-01 -4.604120552539825439e-02 2.911494970321655273e-01 -1.444921791553497314e-01 9.977784007787704468e-02 -5.378485471010208130e-02 -2.311596870422363281e-01 8.077532052993774414e-02 2.773999869823455811e-01 -3.413705527782440186e-01 5.947550386190414429e-02 4.884581081569194794e-03 -1.441573351621627808e-01 3.407365828752517700e-02 -2.913422584533691406e-01 -8.045716583728790283e-02 2.801348865032196045e-01
3.990873321890830994e-02 1.343068033456802368e-01 -1.017368882894515991e-01 9.555236436426639557e-03 1.045873537659645081e-01 1.056737229228019714e-01 1.348387100733816624e-03 -9.573778510093688965e-02 -1.266917139291763306e-01 2.038033157587051392e-01 3.221550956368446350e-02 9.528665989637374878e-02 8.089052140712738037e-02 -2.521362900733947754e-02 9.246298670768737793e-02 -4.149910211563110352e-01 2.538661062717437744e-01 1.484840959310531616e-01 9.409295767545700073e-02 -4.315206408500671387e-02 4.113670587539672852e-01 -3.134824633598327637e-01 -1.796303540468215942e-01 1.716625839471817017e-01 -9.239319711923599243e-02 -3.076038658618927002e-01 1.213877126574516296e-01 1.040140911936759949e-01 2.484435737133026123e-01 -5.869247950613498688e-03 -2.072025388479232788e-01 1.521905064582824707e-01
-2.313087582588195801e-01 -3.951522707939147949e-01 -1.491505801677703857e-01 2.347628027200698853e-01 -1.132844835519790649e-01 3.287066519260406494e-02 -4.455436766147613525e-02 -2.475402802228927612e-01 -1.107269525527954102e-02 2.802410125732421875e-01 1.959379203617572784e-02 -1.033139005303382874e-01 1.401825156062841415e-02 1.877099648118019104e-02 1.227132137864828110e-02 -1.457542181015014648e-01 -2.669502496719360352e-01 3.615223169326782227e-01 2.442106902599334717e-01 3.716395795345306396e-02 -2.064588479697704315e-02 -2.786501646041870117e-01 -8.276228606700897217e-02 -1.626739948987960815e-01 -1.094938814640045166e-01 -2.220201194286346436e-01 1.440064609050750732e-01 -8.640149235725402832e-02 2.277205698192119598e-03 -7.962588220834732056e-02 -1.784721314907073975e-01 1.486918181180953979e-01
1.807844266295433044e-02 5.674530938267707825e-02 -2.491681724786758423e-01 2.671985886991024017e-02 -8.341251872479915619e-03 1.804112195968627930e-01 -7.443966716527938843e-02 3.428883552551269531e-01 -1.122489795088768005e-01 3.531087636947631836e-01 -1.370593253523111343e-02 -5.520926788449287415e-02 6.456214934587478638e-02 1.674522608518600464e-01 -2.280739545822143555e-01 -3.899486362934112549e-01 7.036190479993820190e-02 6.972297281026840210e-02 5.392505601048469543e-02 -8.979478478431701660e-02 2.605252712965011597e-02 -1.808268874883651733e-01 2.695596218109130859e-02 3.155950980726629496e-04 -1.511760056018829346e-01 -1.540667414665222168e-01 -8.991613984107971191e-02 -3.513676673173904419e-02 -1.207858696579933167e-01 4.440864920616149902e-02 -3.464373946189880371e-01 3.920941352844238281e-01
-1.156019568443298340e-01 2.749380469322204590e-01 5.083157494664192200e-02 1.270742565393447876e-01 4.191156849265098572e-02 -4.701001942157745361e-02 -4.717618972063064575e-02 1.246166452765464783e-01 -2.198224067687988281e-01 1.928884088993072510e-01 5.859316140413284302e-02 -1.165465340018272400e-01 -1.757178753614425659e-01 -1.778700053691864014e-01 3.008024692535400391e-01 -1.072391271591186523e-01 8.354038745164871216e-02 2.311350405216217041e-01 2.613056600093841553e-01 1.469114795327186584e-03 -1.016848534345626831e-01 -4.187866747379302979e-01 -1.324001997709274292e-01 -1.872952729463577271e-01 6.648084521293640137e-02 -2.677541375160217285e-01 -8.134780079126358032e-02 1.470761895179748535e-01 2.703335583209991455e-01 1.147984936833381653e-01 -1.657813936471939087e-01 1.357620656490325928e-01
-5.073643848299980164e-02 1.097863912582397461e-01 -1.508918106555938721e-01 2.286087721586227417e-01 -2.175741791725158691e-01 3.038441240787506104e-01 2.431968040764331818e-02 -6.411392986774444580e-02 1.747103929519653320e-01 3.927233517169952393e-01 -9.184099733829498291e-03 -5.643115565180778503e-02 8.278846740722656250e-02 -1.588118970394134521e-01 2.599664330482482910e-01 -2.417651563882827759e-01 -6.394317001104354858e-02 1.089070811867713928e-01 2.250158637762069702e-01 4.995741695165634155e-02 -5.647666007280349731e-02 1.478137355297803879e-02 -2.194670587778091431e-01 -1.046058014035224915e-01 4.157489165663719177e-02 -3.177752196788787842e-01 -4.080709442496299744e-02 -4.080427438020706177e-02 2.997054457664489746e-01 -2.815721631050109863e-01 -1.998610235750675201e-02 -1.127351447939872742e-01
-1.550252437591552734e-01 -2.957677282392978668e-02 -9.980437159538269043e-02 6.869782507419586182e-02 1.586654596030712128e-02 -7.997073978185653687e-02 1.034565865993499756e-01 3.149854242801666260e-01 5.869735404849052429e-02 3.631420135498046875e-01 1.481416076421737671e-02 1.027564518153667450e-02 -5.690546706318855286e-02 -3.158415257930755615e-01 1.823578178882598877e-01 -3.302473723888397217e-01 8.345351368188858032e-02 1.554951071739196777e-01 -3.256330639123916626e-02 4.994647204875946045e-01 -1.126688998192548752e-02 -8.521168492734432220e-03 -1.472102999687194824e-01 2.832598239183425903e-02 -2.035247385501861572e-01 -1.009970158338546753e-01 -5.247611552476882935e-03 -5.719600990414619446e-02 1.107586845755577087e-01 -4.026138409972190857e-02 -2.682484388351440430e-01 -1.333532333374023438e-01
-1.271361485123634338e-02 -2.224836312234401703e-02 -4.976420849561691284e-02 1.088350489735603333e-01 -2.937088347971439362e-02 -1.724559515714645386e-01 -3.373493626713752747e-02 -9.451700001955032349e-02 3.458979129791259766e-01 2.978098690509796143e-01 -7.650137692689895630e-02 -2.741386592388153076e-01 -1.269128471612930298e-01 2.766246907413005829e-02 -8.125835098326206207e-03 -3.572096526622772217e-01 -8.273642510175704956e-02 2.827730178833007812e-01 5.882587283849716187e-02 1.722177267074584961e-01 2.705183625221252441e-01 -2.916413247585296631e-01 -5.857251957058906555e-02 2.168269008398056030e-01 4.622444510459899902e-02 -6.944145262241363525e-02 8.335933834314346313e-02 7.441625744104385376e-02 1.631207019090652466e-01 -3.312354087829589844e-01 -1.170218139886856079e-01 -1.113534718751907349e-01
1.286631673574447632e-01 -8.850879967212677002e-02 2.296130508184432983e-01 2.225365936756134033e-01 -1.935145705938339233e-01 1.402630060911178589e-01 1.092005819082260132e-01 2.198605537414550781e-01 -5.497241858392953873e-03 3.914870619773864746e-01 6.097204238176345825e-02 -1.004192456603050232e-01 8.018210530281066895e-02 -1.812975257635116577e-01 4.634500294923782349e-02 -1.948898732662200928e-01 9.289754927158355713e-02 6.543494760990142822e-02 -1.787250488996505737e-01 2.489441037178039551e-01 1.159797981381416321e-01 2.894210070371627808e-02 -1.264571249485015869e-01 -2.230687737464904785e-01 -1.455904245376586914e-01 -2.507447302341461182e-01 -2.114040404558181763e-01 1.332299709320068359e-01 2.656342387199401855e-01 -6.868558377027511597e-02 -3.159495890140533447e-01 3.127268701791763306e-02
1.146705821156501770e-01 -7.919104397296905518e-02 -1.562649905681610107e-01 4.852194786071777344e-01 -7.151492685079574585e-02 1.433795243501663208e-01 -1.789114996790885925e-02 -5.558215889323037118e-06 7.313178479671478271e-02 -1.219364553689956665e-01 -6.470283865928649902e-02 -2.950963079929351807e-01 3.477087914943695068e-01 -1.503489613533020020e-01 1.235442757606506348e-01 -8.471765369176864624e-02 1.936753839254379272e-01 1.248572096228599548e-01 5.460999161005020142e-02 -9.713176637887954712e-02 1.988171786069869995e-01 -1.538437157869338989e-01 -2.770073413848876953e-01 1.040377691388130188e-01 -2.920025289058685303e-01 -1.902238875627517700e-01 2.018838971853256226e-01 5.492069572210311890e-02 6.554146856069564819e-02 -1.697151511907577515e-01 -5.092894658446311951e-02 -1.063808426260948181e-02
-1.499205920845270157e-02 -1.823293566703796387e-01 -3.097655475139617920e-01 6.053583323955535889e-02 -1.058062817901372910e-02 -2.711083889007568359e-01 -1.588467694818973541e-02 8.562609553337097168e-02 1.458973437547683716e-01 1.826184540987014771e-01 -2.020579129457473755e-01 -6.992594152688980103e-02 -9.736728668212890625e-02 -2.486912347376346588e-02 -1.107195690274238586e-01 -3.536283969879150391e-01 4.523960500955581665e-02 6.183356791734695435e-02 -6.584361195564270020e-02 5.596384778618812561e-02 2.862531244754791260e-01 -2.834331691265106201e-01 -2.378682494163513184e-01 9.511482715606689453e-02 -8.654166758060455322e-02 -2.327185124158859253e-01 -1.687154471874237061e-01 7.699814438819885254e-02 1.214852929115295410e-01 -4.151072502136230469e-01 8.845020085573196411e-02 -7.599362730979919434e-02
7.180522382259368896e-02 7.539536803960800171e-03 8.210832625627517700e-02 4.076468646526336670e-01 1.020170971751213074e-01 7.273438572883605957e-02 -9.810692816972732544e-02 -1.120695322751998901e-01 -2.409484535455703735e-01 3.462226688861846924e-01 -2.578970789909362793e-01 -6.978294253349304199e-02 1.413357704877853394e-01 -1.401398777961730957e-01 1.955258101224899292e-01 -2.180807143449783325e-01 -7.669286429882049561e-02 1.866272538900375366e-01 3.097430765628814697e-01 1.657191067934036255e-01 2.363717705011367798e-01 -9.570059925317764282e-02 -1.167012006044387817e-01 7.972705364227294922e-02 -1.414632517844438553e-02 -2.028857469558715820e-01 -1.388952732086181641e-01 9.103029221296310425e-02 2.420441210269927979e-01 8.144802413880825043e-03 8.881875872611999512e-02 1.570771038532257080e-01
-2.202282845973968506e-01 2.193048000335693359e-01 1.230235323309898376e-01 2.265077233314514160e-01 1.853512525558471680e-01 -7.382912933826446533e-02 -1.100106164813041687e-01 -2.634130120277404785e-01 -5.916647613048553467e-02 -7.189156115055084229e-02 -2.256869338452816010e-02 8.642284572124481201e-02 5.055363848805427551e-02 2.472223713994026184e-02 1.132581289857625961e-02 -2.358648777008056641e-01 -9.920329600572586060e-02 -4.137374833226203918e-02 3.280235826969146729e-01 1.730691790580749512e-01 -1.473025511950254440e-02 -1.669556833803653717e-02 -3.893559873104095459e-01 1.848828792572021484e-01 -2.581892907619476318e-01 -2.122940272092819214e-01 -3.903761133551597595e-02 -2.632036805152893066e-01 2.047336846590042114e-01 -8.574865758419036865e-02 -2.632808685302734375e-01 5.998302996158599854e-02
6.606707721948623657e-02 -1.033580303192138672e-02 -8.446596562862396240e-02 -1.147857494652271271e-02 -1.518411785364151001e-01 2.540124952793121338e-01 -9.152624756097793579e-03 -7.065843790769577026e-02 -4.581985250115394592e-02 7.694185525178909302e-02 -6.822159141302108765e-02 5.886517837643623352e-02 1.988091319799423218e-01 -4.054701328277587891e-02 1.575593948364257812e-01 -2.525348663330078125e-01 7.635167241096496582e-02 1.662616431713104248e-01 2.487400919198989868e-01 3.603495061397552490e-01 -8.196161687374114990e-02 -1.794824898242950439e-01 -1.784901767969131470e-01 3.515468537807464600e-02 -9.870447218418121338e-02 -1.498191058635711670e-01 3.931519389152526855e-01 2.021825015544891357e-01 1.804212629795074463e-01 -2.210645973682403564e-01 -2.881796658039093018e-01 2.457137405872344971e-01
-6.712596118450164795e-02 -2.007850706577301025e-01 -2.315262332558631897e-02 6.730246543884277344e-02 -3.694118931889533997e-02 1.633425056934356689e-01 2.366581559181213379e-01 4.161935150623321533e-01 1.654513925313949585e-01 1.567025780677795410e-01 -3.229129686951637268e-02 -1.348120570182800293e-01 -7.889333367347717285e-02 -3.538704216480255127e-01 1.222039107233285904e-02 -3.001550137996673584e-01 1.881925910711288452e-01 1.299717873334884644e-01 9.331983327865600586e-02 8.983954787254333496e-02 -2.180910110473632812e-01 -1.481759697198867798e-01 -1.534804850816726685e-01 -1.918228715658187866e-01 -1.490896344184875488e-01 -2.285187244415283203e-01 -6.641029566526412964e-02 -3.967630118131637573e-02 8.786634355783462524e-02 -2.045479714870452881e-01 -2.499989271163940430e-01 9.248117357492446899e-02
3.037233278155326843e-02 8.795291930437088013e-02 -6.458309292793273926e-02 1.628921926021575928e-01 -1.929025799036026001e-01 2.696805633604526520e-03 -1.793241798877716064e-01 -1.002177819609642029e-01 -2.042417675256729126e-01 -1.558918207883834839e-01 -3.197991847991943359e-02 -3.544813096523284912e-01 8.201234042644500732e-02 -2.321151047945022583e-01 6.639152020215988159e-02 -1.172767877578735352e-01 3.241419196128845215e-01 1.544580310583114624e-01 -1.422597281634807587e-02 1.406081467866897583e-01 3.004648685455322266e-01 -4.336554110050201416e-01 -1.072798222303390503e-01 -4.940000828355550766e-03 -1.090398728847503662e-01 -1.841024160385131836e-01 -6.074620876461267471e-03 7.593835145235061646e-02 -2.437839051708579063e-03 -2.881268858909606934e-01 -6.201566010713577271e-02 1.803663671016693115e-01
-2.525476217269897461e-01 1.950916200876235962e-01 -4.459662362933158875e-02 2.854734659194946289e-01 -8.722610026597976685e-02 -1.110364198684692383e-01 -1.216020714491605759e-02 7.577418535947799683e-02 -3.400291875004768372e-02 6.786366552114486694e-02 -1.363705396652221680e-01 4.136408213526010513e-03 1.308656483888626099e-02 -4.913868606090545654e-01 1.521455496549606323e-01 -8.135287463665008545e-02 -2.548988163471221924e-01 -7.484795898199081421e-02 1.821774095296859741e-01 7.251979410648345947e-02 -1.235517486929893494e-01 -5.447387322783470154e-02 -2.381331473588943481e-01 -2.051242440938949585e-02 -7.354290783405303955e-02 -3.269886374473571777e-01 -1.110332980751991272e-01 7.139404863119125366e-02 3.198743164539337158e-01 -1.852667778730392456e-01 -1.865744292736053467e-01 8.648843318223953247e-02
-1.199618205428123474e-01 3.565478324890136719e-02 1.059757918119430542e-01 2.295992225408554077e-01 -1.834058165550231934e-01 1.064626500010490417e-01 1.170270740985870361e-01 3.567889630794525146e-01 7.246733456850051880e-02 2.050966471433639526e-01 5.245195329189300537e-02 -5.812437459826469421e-02 5.990150384604930878e-03 -3.539276123046875000e-01 -2.750252559781074524e-02 -3.067648708820343018e-01 1.970604509115219116e-01 2.498858869075775146e-01 1.202965304255485535e-01 3.446481823921203613e-01 -1.343965977430343628e-01 -8.689929544925689697e-02 -1.320603936910629272e-01 -2.884088642895221710e-02 -1.065821275115013123e-01 -2.701639831066131592e-01 1.113981530070304871e-01 4.865886643528938293e-02 -4.153471067547798157e-02 9.141207486391067505e-02 -2.699375748634338379e-01 1.816082745790481567e-02
-2.079035788774490356e-01 -5.467242747545242310e-02 -7.046166807413101196e-02 2.885988727211952209e-02 -5.327509716153144836e-03 5.317016690969467163e-02 -5.576552823185920715e-03 6.076856330037117004e-02 1.005148366093635559e-01 1.020739376544952393e-01 -1.528161019086837769e-01 -4.150489568710327148e-01 -4.719094187021255493e-02 1.868101302534341812e-03 -1.865027397871017456e-01 -3.765934109687805176e-01 -2.414989322423934937e-01 4.679860770702362061e-01 -1.385552529245615005e-02 2.649418711662292480e-01 4.847344383597373962e-02 -1.494840532541275024e-01 -1.207708418369293213e-01 1.267787814140319824e-01 4.245138913393020630e-02 -2.970644645392894745e-02 -1.275687068700790405e-01 -2.277782410383224487e-01 -9.483122825622558594e-02 -1.732023991644382477e-02 -6.305535137653350830e-02 2.434134483337402344e-01
-1.619414836168289185e-01 3.716176748275756836e-02 -1.910607218742370605e-01 2.513220906257629395e-01 -1.668597757816314697e-01 6.122473627328872681e-02 -8.785284310579299927e-02 2.342000752687454224e-01 -1.031263824552297592e-02 3.272167742252349854e-01 -1.222940981388092041e-01 -1.131163910031318665e-01 1.367727220058441162e-01 3.247357010841369629e-01 -3.412334620952606201e-02 -2.928962707519531250e-01 -9.367056190967559814e-02 1.231088191270828247e-01 1.279702633619308472e-01 -6.072463467717170715e-02 -1.486361324787139893e-01 -1.132009848952293396e-01 -8.864681422710418701e-02 1.257863789796829224e-01 -2.335909754037857056e-01 -6.067185476422309875e-02 -2.235134840011596680e-01 5.934610962867736816e-02 -2.803332507610321045e-01 -1.049137786030769348e-01 -1.874408423900604248e-01 3.057652711868286133e-01
-1.675346344709396362e-01 -2.216516733169555664e-01 1.976332813501358032e-01 1.516228914260864258e-01 -2.995348274707794189e-01 -1.703868247568607330e-02 -1.550956368446350098e-01 6.433498580008745193e-03 -9.399721026420593262e-02 1.690371334552764893e-01 -1.151273995637893677e-01 9.705860167741775513e-03 1.280874609947204590e-01 2.845850288867950439e-01 -8.331906795501708984e-02 -1.876205652952194214e-01 1.709267199039459229e-01 4.653736948966979980e-01 7.155519444495439529e-03 -1.398363858461380005e-01 3.432861715555191040e-02 -3.699645996093750000e-01 6.558348983526229858e-02 7.210523635149002075e-02 -2.664077281951904297e-01 -2.023505270481109619e-01 3.106463514268398285e-02 -6.419695913791656494e-02 -2.645983659022022039e-05 6.331635173410177231e-03 -1.511678546667098999e-01 5.922109633684158325e-02
-1.001992449164390564e-01 2.801964059472084045e-02 3.434614464640617371e-02 3.733663260936737061e-01 7.096187770366668701e-02 6.539126485586166382e-02 -2.649189829826354980e-01 -1.040254086256027222e-01 -1.805040170438587666e-03 2.326137870550155640e-01 -1.573503166437149048e-01 -6.059289351105690002e-02 5.880884081125259399e-02 -9.818375110626220703e-02 3.700652420520782471e-01 -2.862188220024108887e-01 9.882582724094390869e-02 6.199952587485313416e-02 2.439811676740646362e-01 -3.439527750015258789e-02 3.104701936244964600e-01 -7.971521466970443726e-02 1.400819513946771622e-02 -5.151607841253280640e-02 -2.884831130504608154e-01 -2.683247625827789307e-01 2.647325098514556885e-01 5.522039160132408142e-02 5.976029485464096069e-02 -1.492709219455718994e-01 -5.222798883914947510e-02 8.316242694854736328e-02
-1.174224168062210083e-02 1.823067218065261841e-01 -5.465709790587425232e-02 1.175962164998054504e-01 -2.430787086486816406e-01 -3.851782763376832008e-03 -2.954454720020294189e-01 -1.958249062299728394e-01 2.145970314741134644e-01 1.844698935747146606e-01 -1.727234274148941040e-01 -5.074938759207725525e-02 5.572407692670822144e-02 1.349662691354751587e-01 -6.116985529661178589e-02 -4.127789139747619629e-01 2.320599043741822243e-03 -3.463917598128318787e-02 1.756860762834548950e-01 9.987095370888710022e-03 -5.085035413503646851e-02 -1.198000162839889526e-01 -1.017964109778404236e-01 2.260150164365768433e-01 -1.792991906404495239e-01 -1.955414861440658569e-01 -9.543546289205551147e-02 -1.803504675626754761e-01 -1.830611526966094971e-01 -2.072134241461753845e-02 -4.447064399719238281e-01 5.344400182366371155e-02
-6.318738311529159546e-02 1.054929047822952271e-01 1.835065186023712158e-01 2.067239284515380859e-01 -2.426786422729492188e-01 -5.573925003409385681e-02 -9.679496288299560547e-02 -6.530608236789703369e-02 -1.923594474792480469e-01 -9.194583445787429810e-02 -8.355446159839630127e-02 1.748366467654705048e-02 2.370585650205612183e-01 2.291390001773834229e-01 3.068286180496215820e-02 -5.758408904075622559e-01 -9.991642087697982788e-02 2.696438729763031006e-01 -1.083263754844665527e-01 -4.351947084069252014e-02 8.656030148267745972e-02 -1.602171659469604492e-01 -2.987158596515655518e-01 -5.061321333050727844e-02 -1.252319067716598511e-01 1.054821014404296875e-01 -5.927690491080284119e-02 1.553840842097997665e-02 -4.065980017185211182e-02 -1.206573918461799622e-01 -2.522030770778656006e-01 8.484902977943420410e-02
-3.113951086997985840e-01 -1.855858564376831055e-01 3.339115530252456665e-02 1.215649917721748352e-01 8.004154264926910400e-02 -2.242454141378402710e-01 6.141516938805580139e-02 -1.004435792565345764e-01 1.434531360864639282e-01 3.069750964641571045e-01 -2.793280482292175293e-01 -1.381864696741104126e-01 -4.957646876573562622e-02 -4.762728512287139893e-02 -9.983818978071212769e-02 -2.248334884643554688e-01 -1.979578882455825806e-01 -1.259478088468313217e-02 2.922072112560272217e-01 1.312674432992935181e-01 8.322162926197052002e-02 -3.339350223541259766e-01 3.472261130809783936e-02 -5.675629526376724243e-02 -3.224897012114524841e-02 -3.691475465893745422e-02 2.114446312189102173e-01 -1.033609267324209213e-03 8.516964316368103027e-02 -1.642916500568389893e-01 -3.938612043857574463e-01 -6.046466156840324402e-02
4.452358931303024292e-02 9.866761416196823120e-02 -1.511964201927185059e-01 4.082086980342864990e-01 -1.962605714797973633e-01 -4.192025959491729736e-02 -2.917467802762985229e-02 3.798388838768005371e-01 1.950422823429107666e-01 3.028904199600219727e-01 -2.044848501682281494e-01 -1.453489363193511963e-01 1.947017908096313477e-01 -1.536130309104919434e-01 4.938035737723112106e-03 -1.464986652135848999e-01 -2.492947317659854889e-02 1.526251435279846191e-01 2.188311815261840820e-01 -7.177224010229110718e-02 -1.319968700408935547e-01 1.866263709962368011e-02 -1.449235677719116211e-01 -6.760126352310180664e-02 8.747542649507522583e-02 -2.219645529985427856e-01 3.615409135818481445e-02 -3.046989738941192627e-01 5.952076241374015808e-02 -3.783774375915527344e-02 7.868918031454086304e-02 2.348045706748962402e-01
2.986660227179527283e-02 1.206062063574790955e-01 5.530699342489242554e-02 1.210834830999374390e-01 -4.099205136299133301e-01 -3.302010521292686462e-02 -1.520425379276275635e-01 1.749380975961685181e-01 -1.442565470933914185e-01 8.436137437820434570e-02 -1.542383879423141479e-01 1.668913289904594421e-02 -1.775184720754623413e-01 3.043932020664215088e-01 -5.959460511803627014e-02 -2.237647622823715210e-01 2.699680626392364502e-01 5.989463627338409424e-02 -9.704869240522384644e-02 9.988168627023696899e-02 1.210934892296791077e-01 -3.538661301136016846e-01 -2.558816969394683838e-01 1.145019084215164185e-01 -6.480126827955245972e-02 -1.111430153250694275e-01 -1.312499642372131348e-01 -4.673094302415847778e-02 6.521552056074142456e-02 -3.182363212108612061e-01 -8.683910220861434937e-02 2.254884392023086548e-01
4.868448246270418167e-03 -2.562301158905029297e-01 -1.561628431081771851e-01 4.505721852183341980e-02 -1.790563911199569702e-01 1.708757877349853516e-01 -1.226725280284881592e-01 2.109639942646026611e-01 1.509719192981719971e-01 -7.978104986250400543e-04 -1.991233825683593750e-01 -3.957212343811988831e-02 1.458724029362201691e-02 -8.859097026288509369e-03 1.737049371004104614e-01 -1.479143798351287842e-01 -2.276392430067062378e-01 1.738068610429763794e-01 2.350956648588180542e-01 1.589095145463943481e-01 -1.998910009860992432e-01 -5.716955661773681641e-02 -9.880792349576950073e-02 2.752349376678466797e-01 -3.697071373462677002e-01 -1.389878392219543457e-01 2.316585630178451538e-01 1.306822001934051514e-01 3.034641146659851074e-01 -1.466053873300552368e-01 -1.380958780646324158e-02 1.972997635602951050e-01
-4.043871740577742457e-05 -2.116771191358566284e-01 9.063967503607273102e-03 3.321791533380746841e-03 -1.159849539399147034e-01 4.682063683867454529e-02 -6.556619703769683838e-02 -1.396912932395935059e-01 -6.429306417703628540e-02 3.494508937001228333e-02 -3.528193235397338867e-01 7.556155323982238770e-02 2.816814482212066650e-01 -1.312292963266372681e-01 2.381900511682033539e-02 -2.006332874298095703e-01 -2.460066974163055420e-01 -1.001812331378459930e-02 8.193768560886383057e-02 -1.064064726233482361e-01 9.121049940586090088e-02 -2.912449538707733154e-01 -1.606035232543945312e-01 3.380415439605712891e-01 -6.861942261457443237e-02 -2.799602225422859192e-02 -5.011801794171333313e-02 1.334864944219589233e-01 1.335522979497909546e-01 -3.229813277721405029e-01 -3.528914451599121094e-01 2.415306717157363892e-01
-1.150643602013587952e-01 1.676253080368041992e-01 -7.816920429468154907e-02 2.643519937992095947e-01 -8.907458931207656860e-02 -1.586913131177425385e-02 1.002501323819160461e-01 2.409170269966125488e-01 1.299762427806854248e-01 3.078089058399200439e-01 -2.705734074115753174e-01 -1.739075034856796265e-01 2.178963422775268555e-01 -1.814212799072265625e-01 2.348769903182983398e-01 -3.197929561138153076e-01 -1.050275191664695740e-01 1.842064559459686279e-01 1.646287590265274048e-01 1.845544576644897461e-01 -3.394081071019172668e-02 1.894759237766265869e-01 -2.534330189228057861e-01 2.384872548282146454e-02 3.452087985351681709e-03 -1.870676875114440918e-01 -2.753669023513793945e-02 -2.970980405807495117e-01 1.360182464122772217e-01 1.100469473749399185e-02 4.309786856174468994e-02 3.136884793639183044e-02
-9.006123989820480347e-02 1.545128971338272095e-01 -6.670969538390636444e-03 3.070178925991058350e-01 1.260031461715698242e-01 2.969345077872276306e-02 -1.719487756490707397e-01 4.372875206172466278e-03 -1.667454689741134644e-01 1.049998998641967773e-01 1.451334655284881592e-01 -9.041535668075084686e-03 -5.280848219990730286e-02 4.261530190706253052e-02 5.827162414789199829e-02 -2.065854817628860474e-01 1.784101873636245728e-01 3.738192915916442871e-01 1.509646624326705933e-01 -2.651879191398620605e-01 1.300264894962310791e-02 -2.962417602539062500e-01 -3.252922594547271729e-01 4.862345755100250244e-03 -2.388250529766082764e-01 -1.739791333675384521e-01 2.692436277866363525e-01 8.866158872842788696e-02 2.417679280042648315e-01 1.123666577041149139e-02 -5.780667439103126526e-02 1.693572402000427246e-01
6.618469953536987305e-02 -1.071420833468437195e-01 -2.905085980892181396e-01 2.780399024486541748e-01 -1.827679872512817383e-01 6.014809384942054749e-02 1.810539811849594116e-01 5.161399394273757935e-02 1.519972980022430420e-01 -2.625856734812259674e-02 -1.953982114791870117e-01 3.812779486179351807e-02 2.619452401995658875e-02 -2.216406762599945068e-01 2.592484056949615479e-01 -2.631552219390869141e-01 7.575712352991104126e-02 2.487674951553344727e-01 3.679621815681457520e-01 4.185023903846740723e-02 1.108885332942008972e-01 -2.492915689945220947e-01 -3.035645186901092529e-01 5.174090340733528137e-02 6.347596645355224609e-02 -6.700079888105392456e-03 -3.668643534183502197e-02 -6.833372265100479126e-02 2.699965238571166992e-01 8.236807584762573242e-02 -1.380608975887298584e-01 -1.319019347429275513e-01
-3.795962780714035034e-02 4.106956347823143005e-02 2.109868228435516357e-01 3.854775726795196533e-01 2.118439786136150360e-02 8.861675858497619629e-02 -2.228326201438903809e-01 2.279436402022838593e-02 2.239079475402832031e-01 1.496224254369735718e-01 -7.673918455839157104e-02 -3.042424619197845459e-01 6.681951135396957397e-02 -4.551791772246360779e-02 1.399126052856445312e-01 -6.464111059904098511e-02 9.726528823375701904e-02 3.266495764255523682e-01 -2.555492334067821503e-02 1.000710725784301758e-01 -1.340711712837219238e-01 -6.341009587049484253e-02 -1.604395508766174316e-01 -2.968236804008483887e-01 -1.524287313222885132e-01 -2.906140089035034180e-01 -4.085421189665794373e-02 -3.838213160634040833e-02 3.981146216392517090e-01 -6.113947182893753052e-02 8.168701827526092529e-02 -4.019169136881828308e-02
-7.694113999605178833e-02 -1.754245907068252563e-01 -2.342645823955535889e-01 5.732561647891998291e-02 -2.933361195027828217e-02 -1.574987894855439663e-03 -2.304285913705825806e-01 4.749090224504470825e-02 3.951069712638854980e-02 6.052335351705551147e-02 -6.280686706304550171e-02 -2.326042205095291138e-01 -1.243999972939491272e-02 -9.874991327524185181e-02 -3.145355284214019775e-01 -4.243434071540832520e-01 -6.515059154480695724e-03 4.638041853904724121e-01 1.596880853176116943e-01 9.107889980077743530e-02 2.358839064836502075e-01 -3.205224573612213135e-01 -2.139016240835189819e-01 5.322419852018356323e-02 1.099201366305351257e-01 -4.662337526679039001e-02 -3.989793360233306885e-03 8.077871799468994141e-02 5.291003361344337463e-02 -1.114254221320152283e-01 -2.932765521109104156e-02 6.290606409311294556e-02
-4.386387392878532410e-02 -3.678170591592788696e-02 -1.437558829784393311e-01 1.459258049726486206e-02 -1.109453216195106506e-01 -1.747276037931442261e-01 -8.728136122226715088e-02 -8.953966200351715088e-02 -1.753783822059631348e-01 1.665491312742233276e-01 -2.724804282188415527e-01 1.058066487312316895e-01 1.026338338851928711e-01 -1.898405142128467560e-02 -2.345565706491470337e-01 -5.181786790490150452e-02 4.471780732274055481e-02 -1.759426086209714413e-03 -2.010888233780860901e-02 9.576707333326339722e-02 1.223862171173095703e-01 -1.999585479497909546e-01 -3.898971378803253174e-01 -1.639313101768493652e-01 -2.412244528532028198e-01 -4.395447075366973877e-01 1.608396172523498535e-01 2.431330978870391846e-01 1.298165172338485718e-01 -1.558415144681930542e-01 -1.686048656702041626e-01 2.312264442443847656e-01
-2.302986681461334229e-01 -4.969287198036909103e-03 -1.343934088945388794e-01 5.523899197578430176e-02 1.186971738934516907e-02 -1.716602407395839691e-02 -1.636538058519363403e-01 -3.935535252094268799e-02 5.385855212807655334e-02 1.498822271823883057e-01 -9.391885995864868164e-02 -3.146712183952331543e-01 -6.603765487670898438e-02 -1.453795731067657471e-01 -3.314121365547180176e-01 -5.020288228988647461e-01 -5.859037861227989197e-03 4.001986384391784668e-01 6.417985260486602783e-02 -1.259594783186912537e-02 1.944660693407058716e-01 -1.911038607358932495e-01 -2.036745250225067139e-01 1.219755876809358597e-02 9.498292207717895508e-02 -1.555807888507843018e-01 2.851419523358345032e-02 7.603271305561065674e-02 -2.218861691653728485e-02 -6.422436237335205078e-02 -1.753941327333450317e-01 -1.443898975849151611e-01
1.312712728977203369e-01 9.174371510744094849e-02 1.018677577376365662e-01 4.006162583827972412e-01 2.235550619661808014e-02 5.484798550605773926e-02 -1.215707287192344666e-01 -9.648082405328750610e-02 -1.049574762582778931e-01 2.846113443374633789e-01 -4.362724721431732178e-01 -1.916350796818733215e-02 2.884171307086944580e-01 -2.420688048005104065e-02 1.204141229391098022e-01 -2.664197385311126709e-01 -3.234269469976425171e-02 1.825650483369827271e-01 6.573627144098281860e-02 9.831215254962444305e-03 1.845300346612930298e-01 -2.491559088230133057e-01 -8.078705519437789917e-02 -2.229420281946659088e-02 -3.724355995655059814e-02 -2.202586233615875244e-01 3.157715871930122375e-02 -2.054710499942302704e-02 2.180923372507095337e-01 1.537764072418212891e-01 6.372590363025665283e-02 2.353172153234481812e-01
[truncated: 3,276,381 more chars]
