# Supplementary material for: The Language of Innovation
Source: PLoS One. 2020 Apr 30;15(4):e0230107. doi: 10.1371/journal.pone.0230107 (PMC7194493; doi:10.1371/journal.pone.0230107)
Supplement: S28 File — (GZ) [file pone.0230107.s028.tar.gz › 2006-2010/V2Run_0_VS_4500_embeddings2006-2010ED32.txt]

-1.877534389495849609e-01 -6.423187442123889923e-03 -7.021427154541015625e-02 4.198219627141952515e-02 3.208605647087097168e-01 1.626864969730377197e-01 3.147005736827850342e-01 -3.476851433515548706e-02 -5.188160538673400879e-01 -2.770283222198486328e-01 1.173019632697105408e-01 6.500615924596786499e-02 -8.206015080213546753e-02 -9.155602008104324341e-02 -2.477557584643363953e-02 1.422187834978103638e-01 -6.561645120382308960e-02 -1.261164993047714233e-01 1.861498802900314331e-01 5.448865145444869995e-02 -2.708812952041625977e-01 6.585076451301574707e-02 8.692985773086547852e-02 1.913235783576965332e-01 5.623400676995515823e-03 -9.158300608396530151e-02 -9.722878783941268921e-02 1.962959021329879761e-01 -1.147057786583900452e-01 2.771872878074645996e-01 7.120850495994091034e-03 4.840170592069625854e-02
7.120672613382339478e-02 -2.644111216068267822e-01 -2.987084686756134033e-01 1.710588037967681885e-01 1.011030972003936768e-01 2.406004518270492554e-01 1.600878387689590454e-01 1.857238113880157471e-01 -2.822514772415161133e-01 -8.610345423221588135e-02 5.746490135788917542e-02 7.958119362592697144e-02 -9.387388080358505249e-02 -1.367269754409790039e-01 -2.040174156427383423e-01 -2.665563225746154785e-01 -2.611528635025024414e-01 -2.913832068443298340e-01 -4.543823376297950745e-02 -1.053178459405899048e-01 -1.658485531806945801e-01 2.633998990058898926e-01 4.362205043435096741e-02 -3.078207969665527344e-01 1.231700880452990532e-03 -2.951130270957946777e-02 -6.289743632078170776e-02 2.562985122203826904e-01 -1.916866749525070190e-02 -7.327924016863107681e-03 3.408081084489822388e-02 9.744829684495925903e-02
-7.241823524236679077e-02 -2.412496060132980347e-01 -2.052647061645984650e-02 -2.866115272045135498e-01 3.308703601360321045e-01 2.621045410633087158e-01 2.537536993622779846e-02 1.575780361890792847e-01 -7.837211340665817261e-02 2.492545731365680695e-02 1.486929208040237427e-01 1.866281926631927490e-01 1.906629800796508789e-01 -1.314211338758468628e-01 -1.154185608029365540e-01 1.306706368923187256e-01 -2.465694844722747803e-01 3.337073326110839844e-02 2.286694198846817017e-01 5.555184558033943176e-02 -4.012828469276428223e-01 1.414629518985748291e-01 -1.930057555437088013e-01 2.119835764169692993e-01 -4.931779950857162476e-02 2.712708413600921631e-01 -1.009220853447914124e-01 -6.519670784473419189e-02 -1.145956665277481079e-01 1.045598238706588745e-01 8.272239565849304199e-02 -2.715134248137474060e-02
1.707919687032699585e-01 -5.923778284341096878e-03 1.788334846496582031e-01 1.661215722560882568e-01 2.349115163087844849e-01 1.600751578807830811e-01 1.342667043209075928e-01 2.229784056544303894e-02 2.582233771681785583e-02 -9.744636714458465576e-02 4.513481259346008301e-02 9.858936816453933716e-02 -1.210245713591575623e-01 -2.353433668613433838e-01 -4.437308013439178467e-01 2.346963807940483093e-02 -1.639218926429748535e-01 -1.699907481670379639e-01 4.604223072528839111e-01 1.727385818958282471e-02 -2.936252355575561523e-01 1.271939277648925781e-01 -1.302574276924133301e-01 -1.527995169162750244e-01 -3.169929683208465576e-01 -5.728152766823768616e-02 -5.189961194992065430e-02 -1.127158640883862972e-03 2.455593645572662354e-02 4.725627228617668152e-02 4.702726006507873535e-02 -1.458073873072862625e-02
8.030379563570022583e-02 6.857702974230051041e-03 6.221562996506690979e-02 3.061510156840085983e-03 6.983585655689239502e-02 2.314775288105010986e-01 1.520510464906692505e-01 -1.037004217505455017e-02 -2.997913956642150879e-01 -1.323714405298233032e-01 1.226510927081108093e-01 1.369513124227523804e-01 2.203651890158653259e-02 6.765751540660858154e-02 -3.136834800243377686e-01 -1.980263888835906982e-01 -1.841206848621368408e-01 -3.465764820575714111e-01 3.714178502559661865e-01 -2.488071620464324951e-01 -7.378968596458435059e-02 -2.147585749626159668e-01 7.257311046123504639e-02 1.401321142911911011e-01 -1.146035641431808472e-01 -3.258694410324096680e-01 8.225111290812492371e-03 8.772958070039749146e-03 -1.227722689509391785e-01 1.719087660312652588e-01 1.575805991888046265e-01 -6.927178800106048584e-02
1.647397428750991821e-01 -4.876139387488365173e-02 1.073834300041198730e-01 8.843800425529479980e-02 5.144665017724037170e-02 1.793962717056274414e-01 -1.388910692185163498e-02 8.299731463193893433e-02 -2.956071496009826660e-01 -1.168271377682685852e-01 1.714890003204345703e-01 -2.906038984656333923e-02 -4.376623779535293579e-02 -3.988834843039512634e-02 -2.956715524196624756e-01 1.930728405714035034e-01 -6.338878720998764038e-02 -2.700464725494384766e-01 3.856420144438743591e-02 -6.283679604530334473e-02 -4.045915603637695312e-01 4.960587248206138611e-03 -2.463107928633689880e-02 -2.448003552854061127e-02 -4.601087570190429688e-01 -2.134155929088592529e-01 -1.191380843520164490e-01 9.416406042873859406e-03 -8.994789421558380127e-02 2.412813901901245117e-01 1.151511296629905701e-01 2.265597432851791382e-01
6.589671969413757324e-02 -1.746496260166168213e-01 1.967326402664184570e-01 3.395022749900817871e-01 2.450190782546997070e-01 2.058584690093994141e-01 -1.186304241418838501e-01 2.171502709388732910e-01 -2.940394282341003418e-01 -2.323120832443237305e-01 1.561857759952545166e-02 -1.636754274368286133e-01 4.827386513352394104e-02 -1.078149452805519104e-01 -3.421121239662170410e-01 -1.699942164123058319e-02 -1.441211104393005371e-01 -3.517146408557891846e-01 1.508120894432067871e-01 -2.082625776529312134e-01 -1.503340601921081543e-01 8.792669326066970825e-02 1.583303511142730713e-01 8.071083575487136841e-02 -4.677408561110496521e-02 -1.330172568559646606e-01 -5.013947933912277222e-02 3.880203876178711653e-04 -3.778468444943428040e-02 9.742072224617004395e-02 1.753483414649963379e-01 1.106230467557907104e-01
-1.127649769186973572e-01 -2.006782889366149902e-01 -7.925485074520111084e-02 3.287936002016067505e-02 1.964083015918731689e-01 4.724646210670471191e-01 1.003556400537490845e-01 -5.008059740066528320e-02 -9.149806201457977295e-02 -9.694081544876098633e-02 7.164761424064636230e-02 -1.423905324190855026e-02 1.261859685182571411e-01 -2.608929276466369629e-01 -1.197747215628623962e-01 -8.830245584249496460e-02 -1.288552284240722656e-01 6.599276512861251831e-02 3.253208994865417480e-01 -7.824109494686126709e-02 -2.120209187269210815e-01 -4.425898566842079163e-02 -1.645476371049880981e-01 -2.780652642250061035e-01 -6.737605482339859009e-02 -2.724563181400299072e-01 -1.254853755235671997e-01 2.221591323614120483e-01 -1.856630146503448486e-01 4.676408693194389343e-02 2.041736394166946411e-01 1.720317006111145020e-01
1.144106034189462662e-02 7.834865897893905640e-02 1.736659705638885498e-01 3.233794867992401123e-01 3.254315853118896484e-01 8.664598315954208374e-02 7.496612519025802612e-02 1.431460143066942692e-03 -1.919856071472167969e-01 -4.995524883270263672e-02 -3.773502260446548462e-02 -9.944438934326171875e-02 -4.848614707589149475e-02 1.376547385007143021e-02 -1.295642405748367310e-01 3.111301455646753311e-03 -1.587251275777816772e-01 -2.617891728878021240e-01 3.148843646049499512e-01 -2.571566700935363770e-01 -3.069952130317687988e-01 -3.058885931968688965e-01 -1.950957924127578735e-01 -1.249940134584903717e-02 -1.416787654161453247e-01 -5.258848518133163452e-02 -2.422667443752288818e-01 3.217948600649833679e-03 -1.777038127183914185e-01 1.655852794647216797e-01 1.089335829019546509e-01 1.803058236837387085e-01
-3.563299402594566345e-02 -1.957658827304840088e-01 3.816156089305877686e-01 5.183678865432739258e-02 4.279934242367744446e-02 2.641235589981079102e-01 9.335441514849662781e-03 1.574091166257858276e-01 -1.826170086860656738e-01 -2.438048273324966431e-01 4.623197950422763824e-03 2.519126422703266144e-02 4.050396382808685303e-02 -1.682978868484497070e-01 -1.870356202125549316e-01 -1.572029478847980499e-02 -1.646880656480789185e-01 -3.656192123889923096e-01 2.673784494400024414e-01 -1.935525089502334595e-01 -2.756007909774780273e-01 -3.519957140088081360e-02 -2.496688812971115112e-02 1.866363883018493652e-01 -1.476916670799255371e-01 -2.900521084666252136e-02 -2.775099873542785645e-02 -6.495530903339385986e-02 6.164830178022384644e-02 2.939392030239105225e-01 -7.421860098838806152e-02 2.263481765985488892e-01
-1.783250421285629272e-01 -2.972759902477264404e-01 1.096104085445404053e-01 -1.420610547065734863e-01 4.483001828193664551e-01 2.281671613454818726e-01 1.567042022943496704e-01 2.495370209217071533e-01 -1.467000544071197510e-01 1.484732795506715775e-02 1.880684345960617065e-01 -7.849295437335968018e-02 -5.172174051403999329e-02 -8.878080546855926514e-02 3.869753330945968628e-02 1.857294291257858276e-01 -3.951170219806954265e-05 1.396446377038955688e-01 1.123058423399925232e-01 -1.545712947845458984e-01 -2.868713438510894775e-01 -2.450262382626533508e-02 5.418239906430244446e-02 2.976498901844024658e-01 1.368051767349243164e-01 3.546513244509696960e-02 -1.961641609668731689e-01 4.645313695073127747e-02 -1.052114143967628479e-01 2.367482036352157593e-01 1.981320232152938843e-01 -2.305136620998382568e-02
1.317623108625411987e-01 -1.823823899030685425e-01 8.476292341947555542e-02 6.978755444288253784e-02 3.100987970829010010e-01 2.862342298030853271e-01 3.515772223472595215e-01 -7.839930243790149689e-03 -3.666049242019653320e-01 -1.024798378348350525e-01 1.137414351105690002e-01 1.473130434751510620e-01 -2.631118521094322205e-02 -3.140685558319091797e-01 3.266460262238979340e-03 -1.848636418581008911e-01 -4.194977879524230957e-02 2.794536529108881950e-03 6.823070812970399857e-03 -2.280086278915405273e-01 -2.098356932401657104e-01 1.116770785301923752e-02 -2.451965510845184326e-01 -1.099883317947387695e-01 -2.243449389934539795e-01 1.154319867491722107e-01 5.254863575100898743e-02 -3.865007311105728149e-02 2.605248242616653442e-02 1.930721998214721680e-01 2.054397314786911011e-01 6.524389982223510742e-02
1.402787566184997559e-01 -1.247370243072509766e-02 8.143381774425506592e-02 -5.130382487550377846e-04 2.067165225744247437e-01 2.861169576644897461e-01 -4.459927231073379517e-02 1.448504477739334106e-01 -8.730388432741165161e-02 -2.490068078041076660e-01 -3.825531527400016785e-02 6.189428642392158508e-02 1.340095303021371365e-03 8.608052739873528481e-04 -2.782613635063171387e-01 -2.936205863952636719e-01 -1.538180708885192871e-01 -2.277029901742935181e-01 1.582687050104141235e-01 -1.853005439043045044e-01 -3.158929944038391113e-01 -7.658573240041732788e-02 -1.230161562561988831e-01 8.356981724500656128e-02 -1.561762243509292603e-01 -3.099042773246765137e-01 -1.359913200139999390e-01 -7.647537440061569214e-02 4.303713887929916382e-02 3.000599741935729980e-01 1.449489742517471313e-01 2.589725255966186523e-01
1.381834037601947784e-02 -3.839003667235374451e-02 -1.316987872123718262e-01 -3.004432022571563721e-01 5.030070543289184570e-01 1.182950735092163086e-01 2.839395701885223389e-01 4.565701633691787720e-02 -2.430735379457473755e-01 -3.276262804865837097e-02 -1.413471158593893051e-02 8.303524553775787354e-02 1.236559078097343445e-01 1.125035807490348816e-01 -8.123683184385299683e-02 -2.695551142096519470e-02 -1.999973654747009277e-01 -1.857607960700988770e-01 6.327597051858901978e-02 -4.146611988544464111e-01 -1.258218288421630859e-01 2.617225348949432373e-01 -1.050159931182861328e-01 1.748065650463104248e-01 -8.888577669858932495e-02 -1.202469617128372192e-01 -8.833883702754974365e-02 1.507319044321775436e-02 -2.772458130493760109e-03 9.829097986221313477e-02 1.331926286220550537e-01 6.566972285509109497e-02
-9.445124864578247070e-02 -7.126341015100479126e-02 -1.211390942335128784e-01 1.782067120075225830e-01 -5.126607790589332581e-02 2.306397110223770142e-01 1.412135511636734009e-01 -1.098401620984077454e-01 -2.333342880010604858e-01 1.443156003952026367e-01 2.477866038680076599e-02 1.900130659341812134e-01 7.152883708477020264e-02 -6.620547920465469360e-02 -1.214940100908279419e-01 -1.107742860913276672e-01 -4.339375719428062439e-02 -1.066707000136375427e-01 2.609598338603973389e-01 -2.214083820581436157e-01 -4.329036474227905273e-01 2.005129605531692505e-01 9.241189807653427124e-02 -2.679162323474884033e-01 -1.350784301757812500e-01 -2.604796886444091797e-01 2.158061712980270386e-01 6.478819996118545532e-02 -2.612879127264022827e-02 7.087198644876480103e-02 3.474831581115722656e-01 3.984889760613441467e-02
-2.912766933441162109e-01 -2.360918968915939331e-01 5.747302900999784470e-03 -2.088794857263565063e-01 3.492757081985473633e-01 3.446935117244720459e-01 1.168145984411239624e-01 -5.929420143365859985e-02 -6.774049997329711914e-02 -1.263713557273149490e-02 2.540875971317291260e-01 2.767052054405212402e-01 -5.981455743312835693e-02 6.422450393438339233e-02 -2.047494649887084961e-01 1.353737711906433105e-01 -2.293877303600311279e-01 -8.216843754053115845e-02 1.486337035894393921e-01 -2.818132042884826660e-01 -1.240624710917472839e-01 2.558169141411781311e-02 -3.967118635773658752e-02 2.706872522830963135e-01 1.255202442407608032e-01 7.439057528972625732e-02 -7.367452979087829590e-02 2.770222537219524384e-02 5.288045108318328857e-02 1.739611029624938965e-01 1.144807860255241394e-01 1.361580491065979004e-01
-2.297480404376983643e-01 4.972088336944580078e-02 -1.392134814523160458e-03 -1.732220500707626343e-01 3.116746246814727783e-01 3.082371950149536133e-01 -1.926848478615283966e-02 2.403572350740432739e-01 -3.081054389476776123e-01 -1.185222761705517769e-03 1.229809075593948364e-01 1.778220571577548981e-02 -3.537538647651672363e-02 1.302581876516342163e-01 -1.237525045871734619e-01 -1.177239418029785156e-02 -3.560431897640228271e-01 -1.816320866346359253e-01 1.849679350852966309e-01 -1.378243118524551392e-01 -6.749064475297927856e-02 2.963162958621978760e-01 -8.242123574018478394e-02 1.249120756983757019e-01 -3.235561028122901917e-02 -1.660535186529159546e-01 -1.499335318803787231e-01 8.433531969785690308e-03 -9.882021695375442505e-02 2.815841734409332275e-01 3.080162964761257172e-02 -2.269424647092819214e-01
2.370313555002212524e-01 -3.449396193027496338e-01 1.231752336025238037e-01 1.676457971334457397e-01 5.813255161046981812e-02 2.414966523647308350e-01 6.371349096298217773e-02 -9.618762135505676270e-02 -1.190279424190521240e-01 -1.807811409235000610e-01 -1.219650581479072571e-01 -3.300937358289957047e-03 -8.486413955688476562e-02 -1.751489639282226562e-01 -3.172905445098876953e-01 -3.580090776085853577e-02 -4.864755272865295410e-02 -1.932105720043182373e-01 3.343670070171356201e-01 -3.009527623653411865e-01 -2.200454473495483398e-01 1.058075875043869019e-01 1.335608214139938354e-01 3.950069099664688110e-02 -8.095341175794601440e-02 4.895493760704994202e-02 -1.859458088874816895e-01 -5.999265611171722412e-02 -2.437286823987960815e-01 2.389704585075378418e-01 -1.275581270456314087e-01 6.310985237360000610e-02
7.605060935020446777e-02 -4.419758170843124390e-02 -1.915420889854431152e-01 3.659629225730895996e-01 5.326988548040390015e-02 1.942671388387680054e-01 2.421544045209884644e-01 9.249349683523178101e-02 -1.682413667440414429e-01 -1.003464162349700928e-01 2.170239686965942383e-01 3.220641016960144043e-01 1.357436627149581909e-01 -7.003968209028244019e-02 -3.807471692562103271e-02 -8.876679465174674988e-03 -2.257165014743804932e-01 -7.148674130439758301e-02 8.121623843908309937e-02 -1.753681600093841553e-01 -4.181237518787384033e-01 1.184752881526947021e-01 -2.338220626115798950e-01 -2.162565141916275024e-01 -2.218905091285705566e-01 1.142266243696212769e-01 -7.647460699081420898e-02 -7.209061086177825928e-02 -6.629314273595809937e-02 9.812302887439727783e-02 1.695439815521240234e-01 -2.521604998037219048e-03
-9.557177126407623291e-02 -1.862567365169525146e-01 1.227805837988853455e-01 2.855421602725982666e-01 1.083503067493438721e-01 1.350171864032745361e-01 -8.691120892763137817e-02 -4.206373915076255798e-02 -2.989365458488464355e-01 -1.836154758930206299e-01 -1.493715196847915649e-01 3.888887539505958557e-02 -6.025650352239608765e-02 -1.271455548703670502e-02 -1.322570294141769409e-01 5.688678473234176636e-02 -2.074603736400604248e-01 -1.156147420406341553e-01 4.911581277847290039e-01 -3.318168818950653076e-01 -2.620897591114044189e-01 8.092042058706283569e-02 7.838013023138046265e-02 1.003857180476188660e-01 -2.021549493074417114e-01 2.480534091591835022e-02 7.504083961248397827e-02 1.607260294258594513e-02 -1.016184464097023010e-01 2.883496880531311035e-01 3.743513673543930054e-02 8.602666854858398438e-02
4.509489983320236206e-02 8.780954033136367798e-02 1.472563296556472778e-01 4.311250522732734680e-02 1.974006742238998413e-01 1.180076301097869873e-01 9.196373075246810913e-02 2.488333582878112793e-01 -8.370158821344375610e-02 -4.420478641986846924e-02 -7.607708685100078583e-03 5.001019313931465149e-02 -1.182345524430274963e-01 -2.378190606832504272e-01 -3.440235853195190430e-01 -8.797857165336608887e-02 1.136731281876564026e-01 -2.495452016592025757e-01 1.899902671575546265e-01 1.749015226960182190e-02 -2.244158983230590820e-01 5.192780494689941406e-02 2.433346770703792572e-02 -1.133117452263832092e-01 -4.368067532777786255e-02 -1.848487854003906250e-01 -2.410994172096252441e-01 2.321775108575820923e-01 -1.517351269721984863e-01 4.043693542480468750e-01 1.340698301792144775e-01 3.233937323093414307e-01
4.366225004196166992e-02 -9.499534219503402710e-02 7.865011692047119141e-02 -1.374323759227991104e-02 2.400659583508968353e-02 3.906638324260711670e-01 -9.066073596477508545e-02 -9.034793823957443237e-02 -5.176264420151710510e-02 -1.924742907285690308e-01 -2.582274973392486572e-01 -1.681505292654037476e-01 -1.821720302104949951e-01 -1.388241797685623169e-01 -2.778089344501495361e-01 7.736512273550033569e-02 6.522326916456222534e-02 -3.893034756183624268e-01 2.204696238040924072e-01 -1.345834285020828247e-01 -2.660261988639831543e-01 2.160253226757049561e-01 -1.481366306543350220e-01 9.013513103127479553e-03 -2.486587315797805786e-01 -1.029885262250900269e-01 9.952387958765029907e-02 -2.468467876315116882e-02 -9.788714349269866943e-02 2.269776016473770142e-01 1.806771159172058105e-01 6.421845406293869019e-02
-2.028115093708038330e-01 -8.039402216672897339e-02 -9.504402428865432739e-02 -4.388864710927009583e-02 2.244724184274673462e-01 2.124596983194351196e-01 1.948221027851104736e-01 2.056354135274887085e-01 -2.543778717517852783e-02 7.273377478122711182e-02 1.184326186776161194e-01 7.158448547124862671e-02 3.209834992885589600e-01 1.466510295867919922e-01 -1.377604752779006958e-01 8.874594420194625854e-02 -2.795640230178833008e-01 -3.113673031330108643e-01 1.763057112693786621e-01 -2.221547216176986694e-01 -8.961218595504760742e-02 3.575809597969055176e-01 2.033264189958572388e-02 1.757346391677856445e-01 -7.174751162528991699e-02 -1.225611343979835510e-01 -1.456239521503448486e-01 1.100920885801315308e-01 -1.797566115856170654e-01 2.047672867774963379e-01 1.876434534788131714e-01 5.930618569254875183e-02
3.580935299396514893e-02 4.111646860837936401e-02 3.562732934951782227e-01 -1.799989193677902222e-01 2.991546392440795898e-01 1.714732497930526733e-01 1.063783913850784302e-01 2.042542695999145508e-01 -1.666557975113391876e-02 -2.230101972818374634e-01 -7.101164013147354126e-02 1.059750318527221680e-01 1.463383734226226807e-01 9.242020547389984131e-02 -3.545230329036712646e-01 -6.996954977512359619e-02 -3.242657482624053955e-01 -3.817790746688842773e-01 1.026754528284072876e-01 -7.414423674345016479e-02 -1.721916794776916504e-01 -3.618438541889190674e-02 1.262933015823364258e-01 -2.786970138549804688e-02 -2.715053856372833252e-01 -1.103601008653640747e-01 7.288677990436553955e-02 7.594922930002212524e-02 3.918610047549009323e-03 4.136775434017181396e-02 1.534690707921981812e-01 4.535429179668426514e-02
-1.903351843357086182e-01 -9.865394234657287598e-02 -1.619651680812239647e-03 1.747934073209762573e-01 4.007618427276611328e-01 1.291017830371856689e-01 1.286270767450332642e-01 -2.404857128858566284e-01 -3.280895650386810303e-01 -2.853060960769653320e-01 5.739819258451461792e-02 -1.255336701869964600e-01 7.121384888887405396e-02 -1.109530031681060791e-01 -1.976877748966217041e-01 3.353206440806388855e-02 -5.210538953542709351e-02 -9.006511420011520386e-02 1.923381686210632324e-01 1.041831374168395996e-01 -3.010630607604980469e-01 2.695714831352233887e-01 -2.454951219260692596e-02 -1.976823210716247559e-01 -2.255274951457977295e-01 -1.400050073862075806e-01 -1.071168631315231323e-01 1.531580537557601929e-01 1.550533920526504517e-01 2.978130616247653961e-02 7.143850624561309814e-02 -9.516144543886184692e-02
-3.502489030361175537e-01 5.417412146925926208e-02 3.197109326720237732e-02 4.383542388677597046e-02 4.111581146717071533e-01 3.616435527801513672e-01 -1.446025818586349487e-01 2.151018530130386353e-01 4.174150153994560242e-02 4.082114249467849731e-02 2.402641028165817261e-01 -3.399794176220893860e-02 -7.760159671306610107e-02 -2.222822755575180054e-01 1.243810802698135376e-01 2.317262291908264160e-01 -2.331455349922180176e-01 -2.444924265146255493e-01 9.688576310873031616e-02 -7.334654685109853745e-03 -2.970481850206851959e-02 1.172197889536619186e-02 6.290204077959060669e-02 1.378109753131866455e-01 9.559322148561477661e-02 5.773403123021125793e-02 -1.974060535430908203e-01 3.395377844572067261e-02 -8.795251697301864624e-02 2.257468998432159424e-01 1.660523861646652222e-01 1.764502525329589844e-01
-2.559697628021240234e-01 -1.452621221542358398e-01 -1.925616152584552765e-02 -1.270702779293060303e-01 3.314618468284606934e-01 -3.397650644183158875e-02 8.355037122964859009e-02 8.458667248487472534e-02 -2.380590289831161499e-01 -2.149259299039840698e-02 1.633193343877792358e-01 1.819368898868560791e-01 2.071203738451004028e-01 -7.277625147253274918e-03 -2.095619887113571167e-01 -4.413150250911712646e-02 -2.698995471000671387e-01 -1.682312637567520142e-01 9.002945572137832642e-02 -5.790079012513160706e-02 -3.704396486282348633e-01 1.045840382575988770e-01 -4.664575308561325073e-02 2.634812891483306885e-01 -1.620943099260330200e-02 1.841427534818649292e-01 -2.357170134782791138e-01 2.704166807234287262e-02 9.453831613063812256e-02 2.098448425531387329e-01 2.485576272010803223e-01 -1.685067117214202881e-01
4.838887136429548264e-03 -1.770066767930984497e-01 1.356326937675476074e-01 -4.143445193767547607e-02 -1.111897453665733337e-02 1.396358907222747803e-01 3.509923815727233887e-02 -1.385406590998172760e-02 -3.577213287353515625e-01 -2.400051802396774292e-01 -1.791355758905410767e-02 1.699273101985454559e-02 -4.690783470869064331e-02 -1.095382124185562134e-01 -4.304985404014587402e-01 -1.762376427650451660e-01 -2.840095199644565582e-02 -2.233935296535491943e-01 1.914840340614318848e-01 -1.985373795032501221e-01 -3.909341394901275635e-01 -5.715556326322257519e-04 6.127268448472023010e-02 6.330372393131256104e-02 -1.871041506528854370e-01 -3.472061827778816223e-02 -2.407651841640472412e-01 -9.370500594377517700e-02 1.043422892689704895e-01 2.873334884643554688e-01 1.348721832036972046e-01 9.346434473991394043e-02
8.753973245620727539e-02 -1.411752998828887939e-01 1.533362418413162231e-01 -1.327311098575592041e-01 1.584007292985916138e-01 3.526220470666885376e-02 1.262114662677049637e-02 1.273542940616607666e-01 -3.329237699508666992e-01 -1.501601487398147583e-01 9.510158002376556396e-02 4.574264585971832275e-02 -3.387467935681343079e-02 -6.541555374860763550e-02 -2.856567800045013428e-01 -1.146827340126037598e-01 -7.929759472608566284e-02 -4.383386075496673584e-01 2.004709988832473755e-01 -2.918772399425506592e-01 -3.475249707698822021e-01 -8.267252892255783081e-02 -5.207618325948715210e-02 -5.908495932817459106e-02 -9.437458962202072144e-02 -2.492931783199310303e-01 2.648080699145793915e-04 -1.258367002010345459e-01 3.901660675182938576e-03 1.786129474639892578e-01 2.131520211696624756e-01 1.483279913663864136e-01
2.262248843908309937e-02 -6.123544275760650635e-02 2.614190280437469482e-01 2.336849644780158997e-02 2.565330266952514648e-01 1.957704573869705200e-01 -1.848328858613967896e-01 -2.628262713551521301e-02 -2.406882047653198242e-01 -2.732126116752624512e-01 -9.812146425247192383e-03 -1.538167148828506470e-01 9.591539949178695679e-02 6.719321757555007935e-02 -2.551681995391845703e-01 2.025994285941123962e-02 -1.928939819335937500e-01 -2.793616652488708496e-01 3.438558280467987061e-01 -2.090999037027359009e-01 -2.212963849306106567e-01 5.796285346150398254e-02 9.530436247587203979e-02 -6.052007153630256653e-02 -5.043306946754455566e-02 3.347414359450340271e-02 6.589828431606292725e-02 -1.211923733353614807e-01 -1.926034092903137207e-01 3.145440518856048584e-01 -7.827316969633102417e-02 2.124914973974227905e-01
9.909053891897201538e-02 -1.960804313421249390e-01 2.166174054145812988e-01 5.309590697288513184e-02 -1.758439987897872925e-01 3.022050857543945312e-01 1.971781253814697266e-01 -3.380500152707099915e-02 -1.009627506136894226e-01 -1.021673157811164856e-01 1.311569511890411377e-01 -8.081815205514431000e-03 -1.800194382667541504e-01 2.140156179666519165e-02 -3.338535726070404053e-01 -6.601855158805847168e-02 1.230714693665504456e-01 -3.195417523384094238e-01 3.584889173507690430e-01 -1.879459768533706665e-01 -2.596195936203002930e-01 2.262085825204849243e-01 1.396533250808715820e-01 -2.089527994394302368e-02 -1.817522346973419189e-01 -3.296539187431335449e-02 -1.475628465414047241e-01 -1.122931297868490219e-02 -2.231809869408607483e-02 1.820723265409469604e-01 1.113312691450119019e-01 -1.774007678031921387e-01
1.915015280246734619e-01 -9.363847225904464722e-02 4.660042747855186462e-02 -6.397635489702224731e-02 2.006760388612747192e-01 8.163943141698837280e-02 3.514377176761627197e-01 -4.677258431911468506e-02 -8.190238475799560547e-02 1.686777472496032715e-01 6.404879689216613770e-02 7.377383112907409668e-02 1.359673291444778442e-01 -3.704300150275230408e-02 -1.942186355590820312e-01 -6.691421568393707275e-02 -3.548856079578399658e-01 -1.021978482604026794e-01 2.655126452445983887e-01 8.186473697423934937e-02 -2.010603249073028564e-01 1.903753727674484253e-01 -4.803488776087760925e-02 2.595570683479309082e-01 -2.017733603715896606e-01 -2.014940530061721802e-01 -1.708381325006484985e-01 2.434021085500717163e-01 1.573841124773025513e-01 2.509765923023223877e-01 1.577915549278259277e-01 1.629958003759384155e-01
7.914245128631591797e-02 -3.481037914752960205e-01 -1.098298579454421997e-01 1.974651813507080078e-01 1.490394175052642822e-01 1.213664337992668152e-01 1.276511549949645996e-01 -1.332301646471023560e-01 -2.705966830253601074e-01 -1.002974584698677063e-01 1.613323539495468140e-01 3.720903024077415466e-02 -1.529318094253540039e-01 -3.917026519775390625e-01 -2.006044536828994751e-01 -3.985613957047462463e-02 -8.549173176288604736e-02 -1.802130490541458130e-01 2.771895229816436768e-01 1.698458641767501831e-01 -1.786982566118240356e-01 -2.620026841759681702e-02 9.793957322835922241e-02 -4.533394239842891693e-04 -3.065602779388427734e-01 3.896452113986015320e-02 -1.550424247980117798e-01 3.503374522551894188e-03 -1.968339085578918457e-01 1.431001871824264526e-01 1.975246071815490723e-01 1.253343671560287476e-01
-3.586982190608978271e-01 -2.479422390460968018e-01 3.072226978838443756e-02 -2.555036842823028564e-01 3.014833927154541016e-01 2.380701601505279541e-01 1.486340463161468506e-01 1.148605421185493469e-01 -2.967154681682586670e-01 -1.418665423989295959e-02 1.647303104400634766e-01 2.698343098163604736e-01 1.359784752130508423e-01 1.367288827896118164e-01 -1.580415070056915283e-01 1.625999212265014648e-01 -2.777335643768310547e-01 -1.308013200759887695e-01 1.714449189603328705e-02 1.314073354005813599e-01 -1.991220265626907349e-01 5.201775953173637390e-02 -2.814971096813678741e-02 1.355804651975631714e-01 -8.232843130826950073e-02 -9.017191827297210693e-02 -1.792727708816528320e-01 -3.462142194621264935e-05 -8.974204957485198975e-02 2.089055031538009644e-01 1.009524017572402954e-01 -4.147222638130187988e-02
1.677845567464828491e-01 -1.165661495178937912e-02 1.258414834737777710e-01 -2.947569265961647034e-02 4.348447620868682861e-01 2.357992827892303467e-01 2.461901754140853882e-01 1.781823635101318359e-01 -3.010177612304687500e-01 -8.996371179819107056e-02 -1.380238384008407593e-01 6.514060311019420624e-03 8.780844509601593018e-02 -1.678676307201385498e-01 -2.622127830982208252e-01 -6.678070127964019775e-02 -1.454029977321624756e-01 -1.775791645050048828e-01 1.248455569148063660e-01 -1.368454992771148682e-01 -1.089399307966232300e-01 -2.810360789299011230e-01 -2.084881812334060669e-01 1.431278735399246216e-01 -2.032780051231384277e-01 -3.570601344108581543e-02 -1.467622071504592896e-01 8.769963681697845459e-02 -1.205218732357025146e-01 1.203281059861183167e-01 1.865239590406417847e-01 1.167905852198600769e-01
-2.488156221807003021e-02 -1.016878932714462280e-01 -3.753683343529701233e-02 2.237448692321777344e-01 8.785415440797805786e-02 4.146952033042907715e-01 2.389991879463195801e-01 -1.278051882982254028e-01 -3.849006816744804382e-02 -1.295758932828903198e-01 1.651991456747055054e-01 9.075868874788284302e-02 1.906345337629318237e-01 -3.550913631916046143e-01 -1.117567270994186401e-01 1.457730233669281006e-01 -2.455677688121795654e-01 -2.325149029493331909e-01 1.559825986623764038e-01 2.627792656421661377e-01 -8.966182172298431396e-02 1.211508177220821381e-02 -9.553826600313186646e-02 -1.386526226997375488e-02 -4.294191673398017883e-02 -7.866542786359786987e-02 -1.292495131492614746e-01 3.368057608604431152e-01 -2.421549558639526367e-01 2.365895546972751617e-02 2.911162376403808594e-02 1.047680079936981201e-01
1.482130587100982666e-01 -1.544392108917236328e-01 -3.108076453208923340e-01 -1.745969243347644806e-02 3.178399205207824707e-01 5.682578310370445251e-02 8.113821595907211304e-02 4.243372008204460144e-02 -1.107162609696388245e-01 -4.490149766206741333e-02 7.934430986642837524e-02 -7.824897021055221558e-02 3.247226774692535400e-02 1.334355622529983521e-01 -2.265138030052185059e-01 1.659565120935440063e-01 -1.784638911485671997e-01 -1.886532306671142578e-01 1.817388683557510376e-01 -6.229475140571594238e-02 -7.713436335325241089e-02 -8.766077458858489990e-02 -7.838552445173263550e-02 1.547663062810897827e-01 -2.517619132995605469e-01 5.702655762434005737e-02 -1.210113912820816040e-01 2.973850257694721222e-02 -2.197855114936828613e-01 4.696548879146575928e-01 2.222987860441207886e-01 2.677592337131500244e-01
-3.093482255935668945e-01 -6.096295639872550964e-02 -4.673802759498357773e-03 6.568070501089096069e-02 4.185657799243927002e-01 2.842184305191040039e-01 -3.021614626049995422e-02 3.260352611541748047e-01 -1.208560913801193237e-01 6.792394071817398071e-02 1.897634565830230713e-01 2.142478078603744507e-01 5.617544054985046387e-02 -8.453636616468429565e-02 -3.009948432445526123e-01 -3.975799307227134705e-02 -7.143857330083847046e-02 1.416344791650772095e-01 1.391083449125289917e-01 -2.800399437546730042e-02 -2.516224682331085205e-01 1.921750754117965698e-01 -8.732841908931732178e-02 9.835682064294815063e-02 9.810651093721389771e-02 -6.711821258068084717e-02 -1.401379704475402832e-03 1.724408566951751709e-01 2.307276129722595215e-01 2.467079311609268188e-01 -8.827693760395050049e-02 -2.905222214758396149e-02
-8.030457794666290283e-02 -2.670779228210449219e-01 -1.640227884054183960e-01 1.527813822031021118e-01 3.576954603195190430e-01 1.661786288022994995e-01 3.760267421603202820e-02 2.416079677641391754e-02 2.812081277370452881e-01 -3.833949565887451172e-02 -1.155820339918136597e-01 2.205496430397033691e-01 5.342516116797924042e-03 1.174064129590988159e-01 -1.994225829839706421e-01 -6.322695314884185791e-02 -3.039584457874298096e-01 -1.535460203886032104e-01 -6.688477843999862671e-02 -5.240324884653091431e-02 -3.503969311714172363e-01 2.775710225105285645e-01 2.521770894527435303e-01 -9.908657521009445190e-03 1.165046617388725281e-01 -9.057673811912536621e-02 -2.451371550559997559e-01 -1.373477578163146973e-01 -6.376142799854278564e-02 8.161557838320732117e-03 -7.612558454275131226e-02 1.300901919603347778e-01
-8.642632514238357544e-03 -7.924901694059371948e-02 1.024671494960784912e-01 1.505098678171634674e-02 1.490534543991088867e-01 2.371166050434112549e-01 7.268292456865310669e-02 1.680768877267837524e-01 -5.912493541836738586e-02 -1.337253749370574951e-01 -4.745769500732421875e-02 1.391257792711257935e-01 1.708008348941802979e-01 1.445600092411041260e-01 -3.027167916297912598e-01 -1.556332558393478394e-01 -2.051545083522796631e-01 -4.085642397403717041e-01 1.179450228810310364e-01 -2.757937908172607422e-01 -2.972480058670043945e-01 -2.318381816148757935e-01 1.054879575967788696e-01 5.589538440108299255e-02 -2.572675347328186035e-01 1.252737939357757568e-01 -1.817217916250228882e-01 -2.010551095008850098e-01 -1.061319857835769653e-01 1.718828827142715454e-01 8.077213913202285767e-02 6.346081197261810303e-02
-3.109769523143768311e-01 -9.572552889585494995e-02 7.297772169113159180e-02 -2.214341312646865845e-01 4.625985324382781982e-01 1.453623175621032715e-01 -7.378781586885452271e-02 4.381318390369415283e-02 -1.365959644317626953e-01 7.811348885297775269e-02 1.902732104063034058e-01 8.864882588386535645e-02 1.587229669094085693e-01 -1.022282429039478302e-02 -1.079872995615005493e-01 -1.038231253623962402e-01 -2.883776128292083740e-01 -1.259357184171676636e-01 5.002778023481369019e-02 -6.014589592814445496e-02 -4.372145831584930420e-01 6.985757499933242798e-02 2.320554852485656738e-02 1.956984847784042358e-01 4.923170432448387146e-02 3.926904499530792236e-02 -1.579850465059280396e-01 7.402115315198898315e-02 -7.501436769962310791e-02 1.355532407760620117e-01 2.798486649990081787e-01 -6.310658156871795654e-02
-2.721379995346069336e-01 -9.414126724004745483e-02 2.966963499784469604e-02 -1.635728776454925537e-01 3.804480135440826416e-01 -8.261341135948896408e-04 4.996328428387641907e-02 8.367337286472320557e-02 -2.619656920433044434e-01 -1.618883572518825531e-02 2.407322376966476440e-01 2.094914913177490234e-01 1.996240466833114624e-01 -7.107224315404891968e-02 -2.307663410902023315e-01 3.305360302329063416e-02 -2.709183096885681152e-01 -1.645577102899551392e-01 1.112622842192649841e-01 -1.407235115766525269e-02 -3.622295856475830078e-01 2.343242429196834564e-02 7.442778907716274261e-03 1.601394712924957275e-01 6.230292469263076782e-02 2.958615720272064209e-01 -2.374829947948455811e-01 6.462173908948898315e-02 -9.566337801516056061e-03 1.438474506139755249e-01 1.254678666591644287e-01 -7.874756306409835815e-02
3.499671816825866699e-03 -6.547843664884567261e-02 3.924711421132087708e-02 -1.146880462765693665e-01 1.349124312400817871e-01 2.384072989225387573e-01 -4.716959316283464432e-03 1.335654109716415405e-01 -2.449165582656860352e-01 -1.795447170734405518e-01 1.292865630239248276e-02 3.901257365942001343e-02 -1.056266203522682190e-02 -3.811855986714363098e-02 -4.406605064868927002e-01 -2.544694244861602783e-01 -1.814936250448226929e-01 -4.613431692123413086e-01 7.842872291803359985e-02 -1.336653828620910645e-01 -3.294402956962585449e-01 -2.899830788373947144e-02 -3.985043242573738098e-02 1.058657988905906677e-01 -1.863436996936798096e-01 5.018177628517150879e-02 1.218396574258804321e-01 -1.086728274822235107e-01 -1.818540394306182861e-01 2.224587649106979370e-02 -1.540876645594835281e-02 2.098383009433746338e-01
1.730436533689498901e-01 -1.508740186691284180e-01 1.212620884180068970e-01 -8.622154593467712402e-02 1.814170479774475098e-01 8.800021559000015259e-02 2.518276572227478027e-01 2.177529782056808472e-01 -3.372140824794769287e-01 -1.725641638040542603e-01 6.686542183160781860e-02 9.273729473352432251e-02 1.752789765596389771e-01 1.872190535068511963e-01 -1.976003348827362061e-01 -1.964195072650909424e-01 -3.792643845081329346e-01 -3.200223445892333984e-01 8.047326654195785522e-02 6.064402405172586441e-03 -1.934313923120498657e-01 -1.449031531810760498e-01 -5.814749747514724731e-02 1.081886142492294312e-01 -2.272624969482421875e-01 -9.656120091676712036e-02 -1.090385392308235168e-01 -3.229946270585060120e-02 -4.947426170110702515e-02 2.467820793390274048e-01 9.806933254003524780e-02 2.372521348297595978e-02
1.003928482532501221e-01 -8.217357844114303589e-02 -8.702694624662399292e-02 2.315987050533294678e-01 -8.368675410747528076e-02 3.082994818687438965e-01 1.072988733649253845e-01 2.010428458452224731e-01 -1.536727398633956909e-01 -1.466497331857681274e-01 3.160997107625007629e-02 -1.018657535314559937e-01 1.533753424882888794e-01 -8.733659982681274414e-02 1.309073567390441895e-01 -1.490953564643859863e-01 -1.496819853782653809e-01 -3.756197392940521240e-01 1.862499266862869263e-01 -1.507649868726730347e-01 -2.456777095794677734e-01 1.396506577730178833e-01 -1.095234528183937073e-01 -2.260214649140834808e-02 -3.491700589656829834e-01 -1.346972584724426270e-01 7.616107910871505737e-02 -1.022931486368179321e-01 3.915066272020339966e-02 3.384963870048522949e-01 2.321485430002212524e-01 -3.668422251939773560e-02
-2.817733287811279297e-01 -1.837140470743179321e-01 -4.977938905358314514e-02 -2.584749162197113037e-01 3.496345579624176025e-01 4.490970447659492493e-02 5.363649129867553711e-02 1.326834410429000854e-01 -1.966788619756698608e-01 5.106063932180404663e-02 2.519701421260833740e-01 2.527718245983123779e-01 8.711812645196914673e-02 7.019484043121337891e-02 -2.122263908386230469e-01 8.624181151390075684e-02 -3.075056970119476318e-01 -9.511825442314147949e-02 2.402860820293426514e-01 -2.386168763041496277e-02 -4.062798321247100830e-01 1.041854694485664368e-01 5.841274280101060867e-03 4.089320823550224304e-02 -3.239101730287075043e-03 1.391716003417968750e-01 -1.649321168661117554e-01 1.084372103214263916e-01 -9.217067807912826538e-02 1.099248081445693970e-01 1.380326151847839355e-01 4.056415334343910217e-02
-7.162675261497497559e-02 -1.915972828865051270e-01 1.281612217426300049e-01 1.257260739803314209e-01 -1.107897050678730011e-02 4.487655162811279297e-01 3.918287754058837891e-01 -1.254574358463287354e-01 -1.562756299972534180e-01 1.160705834627151489e-02 -4.479865729808807373e-02 2.961701154708862305e-01 9.496748447418212891e-02 -2.104190587997436523e-01 -1.338491309434175491e-02 -1.593217700719833374e-01 -2.451399415731430054e-01 -4.793546721339225769e-02 1.551328450441360474e-01 1.661866009235382080e-01 -5.602473765611648560e-02 8.471651375293731689e-02 -5.258502904325723648e-03 -2.784149944782257080e-01 -8.363038301467895508e-02 -1.352486908435821533e-01 -8.137249201536178589e-02 -1.427508704364299774e-02 1.030637975782155991e-02 3.472092449665069580e-01 -4.177434369921684265e-02 7.454027235507965088e-02
1.920190900564193726e-01 2.235853075981140137e-01 1.950973123311996460e-01 1.182486303150653839e-03 1.053806543350219727e-01 2.856401205062866211e-01 -2.062835916876792908e-02 1.291567385196685791e-01 -2.822812497615814209e-01 -9.558323025703430176e-02 -6.392893940210342407e-02 4.817027226090431213e-02 -1.272866427898406982e-01 -2.019383311271667480e-01 -3.367104232311248779e-01 -1.121035888791084290e-01 -1.275792866945266724e-01 -3.032660484313964844e-01 1.097861602902412415e-01 -2.418248951435089111e-01 -3.479315936565399170e-01 -1.540599763393402100e-01 7.264976203441619873e-02 -2.205784805119037628e-02 -1.342979520559310913e-01 -1.912867277860641479e-02 -1.441999822854995728e-01 -1.112208291888237000e-01 -1.527164713479578495e-03 2.810880243778228760e-01 1.541008800268173218e-01 5.885054916143417358e-02
-2.133041322231292725e-01 -1.561627089977264404e-01 5.776344612240791321e-02 -1.914429515600204468e-01 5.021821856498718262e-01 -1.501283794641494751e-02 -1.311833225190639496e-02 1.412128061056137085e-01 -2.286191433668136597e-01 -9.910152293741703033e-03 1.967825740575790405e-01 2.633001506328582764e-01 1.451556533575057983e-01 -5.611039698123931885e-02 -1.666868925094604492e-01 1.269676536321640015e-01 -2.713442146778106689e-01 -8.209669589996337891e-02 2.546290680766105652e-02 -5.393543839454650879e-02 -3.846017420291900635e-01 3.652584180235862732e-02 -3.426807373762130737e-02 1.071359589695930481e-01 8.515008725225925446e-03 2.161187380552291870e-01 -1.778611540794372559e-01 1.193090751767158508e-01 -1.868372224271297455e-02 2.224188894033432007e-01 -1.021319720894098282e-02 2.569810859858989716e-02
1.585918515920639038e-01 -1.289006173610687256e-01 1.328231096267700195e-01 1.038731858134269714e-01 -8.553615212440490723e-02 2.454306930303573608e-01 8.435729978373274207e-05 5.062639713287353516e-02 5.680974572896957397e-03 -4.085705280303955078e-01 1.228987872600555420e-01 6.866492331027984619e-02 8.887730538845062256e-03 8.957932889461517334e-02 -4.331507533788681030e-02 -1.311054080724716187e-01 -2.097240537405014038e-01 -4.994736611843109131e-02 1.527369469404220581e-01 2.017615884542465210e-01 -2.743835747241973877e-01 1.672216504812240601e-01 3.221160769462585449e-01 -2.789198979735374451e-02 1.096940040588378906e-01 -1.248200163245201111e-01 1.373835057020187378e-01 5.566681548953056335e-02 -2.253248542547225952e-01 3.182634413242340088e-01 3.544630408287048340e-01 1.193624269217252731e-02
-2.042620331048965454e-01 -1.458634883165359497e-01 -1.494085788726806641e-01 -2.650848031044006348e-01 4.495157301425933838e-01 2.453416287899017334e-01 8.250677585601806641e-02 2.416378408670425415e-01 -2.789791822433471680e-01 -2.235110104084014893e-02 1.985089629888534546e-01 2.473934739828109741e-01 1.735544204711914062e-01 -5.357459187507629395e-02 -1.605263799428939819e-01 8.041921257972717285e-02 -2.208988964557647705e-01 -9.133858233690261841e-02 -7.919636368751525879e-02 -1.500575244426727295e-01 -1.702396720647811890e-01 -4.128026589751243591e-02 6.959472596645355225e-02 1.882355064153671265e-01 8.442826569080352783e-02 -3.650259971618652344e-02 5.717770755290985107e-02 1.776478886604309082e-01 -1.227520406246185303e-01 1.665628850460052490e-01 1.365706473588943481e-01 -1.055826097726821899e-01
1.441071033477783203e-01 1.272520609200000763e-02 -2.551775574684143066e-01 -4.243236780166625977e-02 1.184936016798019409e-01 6.614762544631958008e-01 5.200392752885818481e-02 -1.480856388807296753e-01 -2.010129988193511963e-01 -2.245604619383811951e-02 1.810441464185714722e-01 -3.987819701433181763e-02 -3.773283958435058594e-02 -2.309717833995819092e-01 -1.691375672817230225e-01 4.296767059713602066e-03 -1.720317751169204712e-01 3.777122125029563904e-02 2.395188901573419571e-03 1.735416799783706665e-02 -3.349958360195159912e-01 1.173223182559013367e-01 7.738263905048370361e-02 1.500893570482730865e-02 2.904475294053554535e-02 2.210372686386108398e-02 6.471451371908187866e-02 2.578928768634796143e-01 -7.741036266088485718e-02 1.755986362695693970e-01 -3.896392509341239929e-02 -5.789091810584068298e-02
1.642899811267852783e-01 -7.398021221160888672e-02 1.347413361072540283e-01 -1.437825802713632584e-02 4.049644991755485535e-02 3.535225093364715576e-01 -1.118685826659202576e-01 3.485181331634521484e-01 -2.646786868572235107e-01 -1.751601994037628174e-01 1.317244172096252441e-01 1.335335373878479004e-01 -1.046923175454139709e-01 -8.083234727382659912e-02 -2.942661046981811523e-01 -1.977538317441940308e-01 -3.683066740632057190e-02 -2.734639942646026611e-01 1.790657043457031250e-01 -1.744370162487030029e-01 -2.625462412834167480e-01 -1.260981559753417969e-01 -1.769661605358123779e-01 -1.190539002418518066e-01 3.993831947445869446e-02 6.176504492759704590e-02 -1.610703915357589722e-01 -6.107671186327934265e-02 -7.603827863931655884e-02 2.203602641820907593e-01 2.157900035381317139e-01 6.723510473966598511e-02
2.040204554796218872e-01 9.322978556156158447e-02 1.958891898393630981e-01 1.859582029283046722e-02 1.804647296667098999e-01 1.381761133670806885e-01 -8.360373228788375854e-02 1.331737935543060303e-01 -2.682446837425231934e-01 -3.020610213279724121e-01 -6.956175900995731354e-03 1.827025860548019409e-01 9.174998104572296143e-02 -7.557489722967147827e-02 -3.309967517852783203e-01 -7.163896691054105759e-03 -5.126591026782989502e-02 -8.712612092494964600e-02 2.685350179672241211e-01 -3.118798732757568359e-01 -3.391142785549163818e-01 -7.210803031921386719e-02 -8.318123221397399902e-02 1.292009949684143066e-01 -8.129962533712387085e-02 7.679790258407592773e-02 -2.435825578868389130e-02 -6.965948641300201416e-02 -1.129831373691558838e-01 2.551988661289215088e-01 1.935672461986541748e-01 2.397779822349548340e-01
1.555354595184326172e-01 -3.798166215419769287e-01 5.450954288244247437e-02 1.974082440137863159e-01 -6.110226362943649292e-02 3.771864771842956543e-01 3.544822633266448975e-01 -6.663294136524200439e-02 -1.315998435020446777e-01 5.590996518731117249e-02 -4.202485457062721252e-02 -1.250492930412292480e-01 -1.346716731786727905e-01 -1.001446917653083801e-01 -2.409416437149047852e-01 3.784608095884323120e-02 -2.789374068379402161e-02 -1.027532666921615601e-01 5.209307651966810226e-03 -1.421428564935922623e-02 -4.892969429492950439e-01 8.469012565910816193e-03 1.105155497789382935e-01 -8.125011809170246124e-03 -1.509023904800415039e-01 -1.828660517930984497e-01 -4.858991503715515137e-02 -1.988237649202346802e-01 2.230282500386238098e-02 -5.372965708374977112e-03 1.272656470537185669e-01 -9.926196932792663574e-02
-2.664248049259185791e-01 -1.473722010850906372e-01 1.018809080123901367e-01 -1.727862358093261719e-01 4.678339660167694092e-01 6.167957186698913574e-02 1.888901889324188232e-01 1.617305427789688110e-01 -9.849761426448822021e-02 -7.523190230131149292e-03 1.572935432195663452e-01 3.048962354660034180e-01 1.501523107290267944e-01 -7.185647636651992798e-02 -1.530902534723281860e-01 1.709635257720947266e-01 -1.865691691637039185e-01 -1.381793916225433350e-01 1.174374222755432129e-01 -7.957417517900466919e-02 -3.081410527229309082e-01 4.348864406347274780e-02 -3.356410190463066101e-02 2.044177204370498657e-01 1.202690377831459045e-01 2.453030496835708618e-01 -1.898538768291473389e-01 3.375439718365669250e-02 -1.020365394651889801e-03 1.845926791429519653e-01 8.830711245536804199e-02 -8.510875701904296875e-02
-1.540383100509643555e-01 -6.269987672567367554e-02 2.060326747596263885e-02 1.240069791674613953e-01 3.044664300978183746e-02 3.122051656246185303e-01 -1.365085095167160034e-01 -1.171856746077537537e-02 -1.757226139307022095e-01 1.184448152780532837e-01 -4.206508398056030273e-02 2.143478244543075562e-01 -4.640916734933853149e-02 -2.188490927219390869e-01 -1.427628397941589355e-01 1.208970919251441956e-01 1.744800209999084473e-01 -4.049469232559204102e-01 -8.802171051502227783e-02 5.300138518214225769e-02 -1.228601187467575073e-01 8.703105896711349487e-02 8.445993810892105103e-02 -3.922129794955253601e-02 -1.369651705026626587e-01 -3.056319057941436768e-01 -2.430900633335113525e-01 2.073779553174972534e-01 -4.104333743453025818e-02 2.860560715198516846e-01 3.508994281291961670e-01 6.681764870882034302e-02
-2.417545318603515625e-01 -1.022082194685935974e-01 1.340052932500839233e-01 -1.391104012727737427e-01 3.213355243206024170e-01 1.525325030088424683e-01 8.250919729471206665e-02 1.657901555299758911e-01 -1.161209121346473694e-01 1.512677371501922607e-01 1.343251466751098633e-01 4.505008086562156677e-02 -2.560224756598472595e-02 1.101495996117591858e-01 -1.523303985595703125e-01 3.120079338550567627e-01 -4.370899498462677002e-01 -2.022656053304672241e-01 1.238044127821922302e-01 -6.870608776807785034e-02 -2.342797666788101196e-01 2.678114473819732666e-01 -1.212368533015251160e-01 9.093443304300308228e-02 -1.614586412906646729e-01 -1.243135035037994385e-01 -2.381600812077522278e-02 1.438289880752563477e-01 -1.872689723968505859e-01 1.371033340692520142e-01 1.482187062501907349e-01 -5.481396242976188660e-02
1.600743532180786133e-01 -1.240219175815582275e-01 6.441800296306610107e-02 -8.265138417482376099e-02 2.371923774480819702e-01 2.884494662284851074e-01 9.706972539424896240e-02 -1.843253672122955322e-01 -1.793792098760604858e-01 -5.639130249619483948e-02 1.809684783220291138e-01 -1.257260292768478394e-01 1.083093415945768356e-02 -2.340960353612899780e-01 -3.171205222606658936e-01 3.424577414989471436e-02 -2.997557632625102997e-02 -3.900415599346160889e-01 2.156799137592315674e-01 -9.563679993152618408e-02 -1.622616350650787354e-01 2.248712256550788879e-02 -8.204150199890136719e-02 -1.380284130573272705e-01 -3.462783098220825195e-01 -1.776047982275485992e-02 -2.710599899291992188e-01 -1.155545786023139954e-01 -1.238941177725791931e-01 1.918793767690658569e-01 6.317670643329620361e-02 7.787698414176702499e-03
-2.910405695438385010e-01 -1.123348698019981384e-01 7.518636435270309448e-02 -1.512608975172042847e-01 3.284417390823364258e-01 1.558241397142410278e-01 4.851722344756126404e-02 2.305923700332641602e-01 -9.781899303197860718e-02 -5.318059399724006653e-02 2.394582033157348633e-01 2.182281315326690674e-01 4.513026401400566101e-02 -1.466512586921453476e-02 -1.281858980655670166e-01 3.313538432121276855e-02 -2.788611650466918945e-01 -1.597396731376647949e-01 2.109712176024913788e-02 -1.409959644079208374e-01 -4.285608232021331787e-01 4.512360692024230957e-02 -1.956026069819927216e-03 1.308477222919464111e-01 8.399944752454757690e-02 3.187716901302337646e-01 -2.590343654155731201e-01 5.639056488871574402e-02 -4.817510768771171570e-02 8.633848279714584351e-02 1.373109072446823120e-01 -1.237310916185379028e-01
-4.800526797771453857e-02 -1.239518597722053528e-01 -5.693525075912475586e-02 1.597798764705657959e-01 1.187814027070999146e-01 5.325832366943359375e-01 7.014302164316177368e-02 -1.427288800477981567e-01 -2.063700258731842041e-01 -1.483838111162185669e-01 1.688353568315505981e-01 8.273907005786895752e-02 1.198559850454330444e-01 -2.652274370193481445e-01 -6.136918812990188599e-02 2.584518194198608398e-01 -1.832652837038040161e-01 -1.077503710985183716e-02 -9.583916515111923218e-02 -2.303402721881866455e-01 -2.657384276390075684e-01 1.117854788899421692e-01 1.115647852420806885e-01 1.943439245223999023e-01 6.587935984134674072e-02 -2.795411944389343262e-01 -5.238959565758705139e-02 6.757706403732299805e-02 -1.468276791274547577e-02 5.380941182374954224e-02 7.269641757011413574e-02 -2.186756730079650879e-01
-1.998741030693054199e-01 -2.971574962139129639e-01 -1.388310492038726807e-01 -2.534736692905426025e-01 5.127469897270202637e-01 2.276059240102767944e-01 -3.352113813161849976e-02 7.716444134712219238e-02 -5.236979201436042786e-02 8.967196196317672729e-02 9.207095950841903687e-02 1.690742969512939453e-01 -6.648109853267669678e-02 2.379711344838142395e-02 -9.340951591730117798e-02 1.706145405769348145e-01 -1.953678727149963379e-01 -2.724564075469970703e-01 1.559935882687568665e-02 -8.345304429531097412e-02 -1.826910674571990967e-01 4.523744061589241028e-02 -5.603167414665222168e-02 2.065516114234924316e-01 1.283803489059209824e-02 6.291299313306808472e-02 -3.168733119964599609e-01 6.976845115423202515e-02 -8.015745133161544800e-02 2.052786052227020264e-01 1.103196386247873306e-02 -1.297901421785354614e-01
2.661371976137161255e-02 -3.430033922195434570e-01 3.619417920708656311e-02 -5.242871865630149841e-02 5.738823860883712769e-02 1.633935719728469849e-01 3.013017177581787109e-01 4.332764074206352234e-02 1.612332165241241455e-01 -4.051585495471954346e-01 -8.871282637119293213e-02 -1.710052490234375000e-01 -1.028852090239524841e-01 -1.307746171951293945e-01 -5.551847070455551147e-02 9.435676038265228271e-02 -1.293029487133026123e-01 -1.278072744607925415e-01 2.523923814296722412e-01 -7.819445431232452393e-02 -4.600144326686859131e-01 4.694795235991477966e-02 5.557197332382202148e-02 -8.212909847497940063e-02 -1.817979365587234497e-01 -1.089655756950378418e-01 5.047059804201126099e-02 7.164845615625381470e-02 1.199956014752388000e-01 7.831244915723800659e-02 2.869361937046051025e-01 -7.749549299478530884e-02
1.171137765049934387e-01 -2.326098978519439697e-01 1.322720944881439209e-01 -2.409840561449527740e-02 5.546998232603073120e-02 3.338578939437866211e-01 -7.136292010545730591e-02 1.599939614534378052e-01 -3.142406046390533447e-01 -2.394500374794006348e-01 1.129039302468299866e-01 -4.105010256171226501e-02 2.174478769302368164e-02 -1.011009663343429565e-01 -6.527251005172729492e-02 -1.058434396982192993e-01 -2.579671442508697510e-01 -1.794727295637130737e-01 2.659859657287597656e-01 -1.727036982774734497e-01 -1.965997964143753052e-01 -1.425628811120986938e-01 5.632008984684944153e-02 1.204907447099685669e-01 -9.347365051507949829e-02 -1.112162545323371887e-01 -2.193749099969863892e-01 -1.088019311428070068e-01 1.379702687263488770e-01 2.123842388391494751e-01 3.274713456630706787e-01 2.091649174690246582e-01
-1.363684423267841339e-03 -1.886648684740066528e-01 2.691233754158020020e-01 1.283237487077713013e-01 1.617986112833023071e-01 1.929462999105453491e-01 -1.008404344320297241e-01 2.568523213267326355e-02 -1.774728149175643921e-01 -1.147031113505363464e-01 -3.107028901576995850e-01 -1.955768652260303497e-02 -2.100446727126836777e-03 5.416405852884054184e-03 -3.282895088195800781e-01 -7.774420082569122314e-02 -1.704169362783432007e-01 -1.089419201016426086e-01 2.592149674892425537e-01 -2.300243824720382690e-01 -4.079779088497161865e-01 4.119915887713432312e-02 1.207798942923545837e-01 1.056378558278083801e-01 -7.316055148839950562e-02 -1.864072531461715698e-01 2.573932148516178131e-02 2.763897180557250977e-02 -1.609396487474441528e-01 3.415602743625640869e-01 2.328048460185527802e-02 7.944665104150772095e-02
-5.173768149688839912e-04 -1.227301880717277527e-01 -2.750828303396701813e-02 -5.088721588253974915e-02 1.433915495872497559e-01 2.465712428092956543e-01 1.680404841899871826e-01 -1.831857264041900635e-01 -8.389902114868164062e-02 -2.326309531927108765e-01 2.877371907234191895e-01 3.789720237255096436e-01 1.441551297903060913e-01 -8.838439732789993286e-02 -2.977716624736785889e-01 -1.036357432603836060e-01 -1.543583422899246216e-01 9.070023894309997559e-02 2.528866827487945557e-01 -3.301316127181053162e-02 -2.295461148023605347e-01 1.635632961988449097e-01 -3.905346617102622986e-02 -2.529077231884002686e-01 -8.641253411769866943e-02 2.515689469873905182e-02 1.886485144495964050e-02 1.287382189184427261e-02 -2.651554048061370850e-01 6.225617602467536926e-02 2.754285633563995361e-01 1.489160507917404175e-01
-3.507767617702484131e-02 -1.606288701295852661e-01 -1.012346073985099792e-01 3.837171569466590881e-02 1.380299329757690430e-01 4.505634903907775879e-01 1.302127242088317871e-01 -8.509685844182968140e-02 -2.795237600803375244e-01 -1.162806302309036255e-01 8.814245462417602539e-02 1.741329282522201538e-01 2.388686090707778931e-01 -3.917792141437530518e-01 -1.702700257301330566e-01 1.489113569259643555e-01 -1.907465606927871704e-01 5.283623561263084412e-02 -9.613411128520965576e-02 -1.422098577022552490e-01 -2.770552337169647217e-01 1.234788447618484497e-01 -2.161456644535064697e-02 1.941343098878860474e-01 1.198512241244316101e-01 -1.017085090279579163e-01 -1.374469697475433350e-02 1.284858435392379761e-01 1.172236055135726929e-01 2.338797301054000854e-01 -4.331187345087528229e-03 -1.218981966376304626e-01
3.047656118869781494e-01 -1.182730793952941895e-01 -1.256933063268661499e-01 1.283232271671295166e-01 1.040726453065872192e-01 3.147104084491729736e-01 -6.750746816396713257e-02 6.956503540277481079e-02 1.085313595831394196e-02 1.860054731369018555e-01 2.205199450254440308e-01 1.930729448795318604e-01 3.501715883612632751e-02 -2.297251820564270020e-01 -1.153473556041717529e-01 -9.132747352123260498e-02 1.162801757454872131e-01 -1.883282214403152466e-01 1.153377369046211243e-01 -1.234401240944862366e-01 -3.549801111221313477e-01 -8.260270580649375916e-03 4.638133570551872253e-02 1.955511718988418579e-01 -5.354334414005279541e-02 -2.332061082124710083e-01 -2.096383720636367798e-01 1.874380558729171753e-01 -3.323349356651306152e-01 4.214687272906303406e-02 1.566056758165359497e-01 1.680623441934585571e-01
1.138711869716644287e-01 -2.690326236188411713e-02 -2.666873633861541748e-01 1.489043980836868286e-01 1.065287664532661438e-01 6.537933647632598877e-02 1.033940836787223816e-01 3.452776372432708740e-02 -1.120896413922309875e-01 1.946945488452911377e-01 1.397292017936706543e-01 1.971505135297775269e-01 2.156664617359638214e-02 -3.709799349308013916e-01 -1.259085983037948608e-01 -5.930252373218536377e-02 -3.097543418407440186e-01 -1.114366725087165833e-01 2.176615595817565918e-01 -1.076985523104667664e-01 -4.487926065921783447e-01 6.174457818269729614e-02 -1.622617095708847046e-01 9.990611672401428223e-02 -2.399861998856067657e-02 -1.997216939926147461e-01 5.548517778515815735e-02 1.668330430984497070e-01 -4.652126505970954895e-02 3.445463255047798157e-02 2.100877016782760620e-01 2.672873735427856445e-01
-2.106761783361434937e-01 -1.949205249547958374e-01 -1.226762086153030396e-01 3.778798563871532679e-04 3.778252601623535156e-01 1.573154926300048828e-01 2.510333433747291565e-02 9.745028614997863770e-02 -3.829740583896636963e-01 1.331810802221298218e-01 2.600092589855194092e-01 3.121113218367099762e-02 5.665827915072441101e-02 1.154661700129508972e-01 -1.801944524049758911e-02 1.812687665224075317e-01 -3.661125004291534424e-01 -2.386248856782913208e-01 1.417350620031356812e-01 -4.048958793282508850e-02 -1.855946928262710571e-01 2.761594951152801514e-01 -7.209410518407821655e-02 1.855939328670501709e-01 -4.083622992038726807e-02 -1.242953073233366013e-02 -9.697106480598449707e-02 -8.630470186471939087e-02 -1.097394749522209167e-01 4.557238891720771790e-02 1.714479029178619385e-01 -1.303292959928512573e-01
1.663303375244140625e-01 -9.857598692178726196e-02 1.352740526199340820e-01 -8.525729179382324219e-03 1.676091104745864868e-01 1.075454354286193848e-01 -1.592906657606363297e-03 2.564732432365417480e-01 -3.095375597476959229e-01 -2.993369996547698975e-01 -1.091003790497779846e-01 1.170476749539375305e-01 -6.375820189714431763e-02 -1.139751076698303223e-01 -9.298949688673019409e-02 -7.046180218458175659e-02 -2.700065970420837402e-01 -4.346746206283569336e-01 1.760687977075576782e-01 -4.248006641864776611e-02 -2.635903656482696533e-01 -1.218970790505409241e-01 2.731834724545478821e-02 8.267708122730255127e-02 -2.448394745588302612e-01 -8.754231780767440796e-02 -3.012495040893554688e-01 -8.620117604732513428e-02 4.144993424415588379e-02 7.102609425783157349e-02 1.453215330839157104e-01 1.299030035734176636e-01
1.384628415107727051e-01 -9.880285710096359253e-02 -1.512771993875503540e-01 -1.057220101356506348e-01 3.364554345607757568e-01 1.102526932954788208e-01 2.898980677127838135e-01 -1.968237608671188354e-01 6.191226840019226074e-02 -1.379831433296203613e-01 2.104194015264511108e-01 -7.564025372266769409e-02 4.467343911528587341e-02 -3.244093433022499084e-02 2.017512917518615723e-01 -6.063408032059669495e-02 -3.925617635250091553e-01 -2.990884184837341309e-01 4.642071947455406189e-02 -1.005958318710327148e-01 -3.015948235988616943e-01 1.891566812992095947e-01 2.543991804122924805e-01 5.943991243839263916e-02 1.117279455065727234e-01 -1.438055932521820068e-01 -1.721366308629512787e-02 -2.577716410160064697e-01 5.816091597080230713e-02 -3.646380826830863953e-02 -1.956767030060291290e-02 -1.128790825605392456e-01
-4.038849174976348877e-01 -1.734800487756729126e-01 -1.095565631985664368e-01 -2.311097830533981323e-01 4.449206292629241943e-01 1.325415223836898804e-01 1.220648437738418579e-01 1.260969191789627075e-01 -3.684265539050102234e-02 3.284352645277976990e-02 1.250973790884017944e-01 2.026897072792053223e-01 2.064454108476638794e-01 -5.907948315143585205e-02 -1.662560552358627319e-01 1.750560551881790161e-01 -1.608495265245437622e-01 -6.003497168421745300e-02 1.779229640960693359e-01 -1.120015233755111694e-01 -3.057906627655029297e-01 6.214328855276107788e-02 5.441964045166969299e-02 2.987483143806457520e-02 1.300846785306930542e-01 1.733576357364654541e-01 -2.447795309126377106e-02 9.268911555409431458e-03 1.107702925801277161e-01 2.608650326728820801e-01 1.662271320819854736e-01 -3.110541775822639465e-02
1.427580714225769043e-01 -7.675083726644515991e-02 1.634100079536437988e-02 -9.993741661310195923e-02 -5.945781711488962173e-03 2.879301309585571289e-01 1.375415772199630737e-01 -3.601640760898590088e-01 -3.327682316303253174e-01 -1.198536343872547150e-02 2.257842719554901123e-01 -6.670556217432022095e-02 2.404771558940410614e-02 -1.524814069271087646e-01 -1.274337470531463623e-01 -1.226316690444946289e-01 -1.467702537775039673e-01 -2.046607434749603271e-01 3.850884139537811279e-01 1.957193575799465179e-02 -3.039770424365997314e-01 1.106804460287094116e-01 1.190644130110740662e-01 -2.486408501863479614e-01 -2.481952011585235596e-01 -3.987687453627586365e-02 -1.044120863080024719e-01 5.214087665081024170e-02 -1.004054844379425049e-01 1.382716596126556396e-01 7.834854722023010254e-02 7.471179217100143433e-02
1.288028210401535034e-01 -3.026357591152191162e-01 1.115078106522560120e-01 -1.941642165184020996e-02 2.369426637887954712e-01 4.311262667179107666e-01 2.060495615005493164e-01 1.433602422475814819e-01 -1.025968641042709351e-01 -2.564604878425598145e-01 2.521264366805553436e-02 -4.039291664958000183e-02 7.232066988945007324e-02 -7.565019652247428894e-03 -1.807680875062942505e-01 -4.626312479376792908e-02 -1.936846383614465594e-04 -8.595293760299682617e-02 1.221393570303916931e-01 1.971131861209869385e-01 -3.715391829609870911e-02 6.029008701443672180e-02 2.205781489610671997e-01 1.478279195725917816e-02 -2.641561329364776611e-01 -2.189569920301437378e-01 2.898130118846893311e-01 -6.847500801086425781e-02 -2.008667886257171631e-01 1.909746974706649780e-01 1.432094424962997437e-01 -1.911622583866119385e-01
-1.249619293957948685e-02 -2.273103892803192139e-01 -1.147613078355789185e-01 -2.125640511512756348e-01 -1.302403509616851807e-01 2.509169876575469971e-01 2.533662319183349609e-01 -9.290623664855957031e-02 -2.545964717864990234e-01 -8.518823981285095215e-02 -1.136558353900909424e-01 1.090717464685440063e-01 -5.697351321578025818e-02 1.430300902575254440e-02 -2.076311968266963959e-02 -8.579632639884948730e-02 -1.514213979244232178e-01 -1.825613230466842651e-01 -2.162434626370668411e-03 -9.474977850914001465e-02 -4.905492365360260010e-01 1.847326010465621948e-01 -8.580821566283702850e-03 -2.079753279685974121e-01 -8.655711263418197632e-02 -2.700608372688293457e-01 -9.314137697219848633e-02 3.262367844581604004e-01 -5.519631318747997284e-03 7.604017853736877441e-02 2.099166959524154663e-01 1.411757338792085648e-02
1.809059977531433105e-01 -4.074743762612342834e-02 -3.420478850603103638e-02 8.961497992277145386e-02 2.463785707950592041e-01 7.574369013309478760e-02 1.740536279976367950e-02 1.107149720191955566e-01 -1.816266328096389771e-01 9.369748644530773163e-03 -2.880491018295288086e-01 -1.818237006664276123e-01 1.737693697214126587e-01 -6.436628848314285278e-02 -3.716496825218200684e-01 -1.568802744150161743e-01 -2.343486398458480835e-01 -1.010984629392623901e-01 2.610906362533569336e-01 1.190571114420890808e-01 -4.300285875797271729e-01 -2.259078472852706909e-01 7.315948023460805416e-04 7.017754763364791870e-02 -1.639820933341979980e-01 -6.389635801315307617e-02 -8.080030232667922974e-02 5.184632539749145508e-02 -1.542216986417770386e-01 2.698917388916015625e-01 -3.803288564085960388e-02 -6.782701611518859863e-02
-2.609877288341522217e-01 -2.916354238986968994e-01 4.163419827818870544e-02 -2.125376164913177490e-01 3.764104247093200684e-01 1.383221000432968140e-01 6.130256876349449158e-02 1.222596094012260437e-01 -4.826543480157852173e-02 -1.335889846086502075e-01 1.697400957345962524e-01 1.929609179496765137e-01 1.954542398452758789e-01 9.815012663602828979e-02 -1.106465756893157959e-01 8.842770755290985107e-02 -1.347318589687347412e-01 -1.006916463375091553e-01 1.018054634332656860e-01 -8.420350402593612671e-02 -3.648716211318969727e-01 1.023426204919815063e-01 -5.607373267412185669e-02 1.328916847705841064e-01 1.427490562200546265e-01 2.158578932285308838e-01 -2.412319928407669067e-01 1.622034609317779541e-01 -3.995503857731819153e-02 2.738292813301086426e-01 1.577185690402984619e-01 -5.658274143934249878e-02
-1.020147874951362610e-01 -2.242764234542846680e-01 3.305252641439437866e-02 3.735511898994445801e-01 1.416801214218139648e-01 2.407754808664321899e-01 2.796819806098937988e-01 -2.686216235160827637e-01 -1.668450087308883667e-01 -5.816373601555824280e-02 1.900917291641235352e-01 2.347847670316696167e-01 1.532415151596069336e-01 -3.785721957683563232e-02 -1.055558770895004272e-01 -1.446952968835830688e-01 -5.151534453034400940e-02 7.246173173189163208e-02 1.090661436319351196e-01 -6.474760919809341431e-02 -3.622676432132720947e-01 7.683794200420379639e-02 9.686160832643508911e-02 -9.980021417140960693e-02 -1.750065088272094727e-01 -1.175816208124160767e-01 -1.457502245903015137e-01 2.117739766836166382e-01 6.021614000201225281e-02 1.527231931686401367e-01 2.620958983898162842e-01 6.399567425251007080e-02
2.233331948518753052e-01 6.986724585294723511e-02 2.363831847906112671e-01 8.268139511346817017e-02 3.711160719394683838e-01 2.582176327705383301e-01 1.429231166839599609e-01 8.637540042400360107e-02 -2.256491929292678833e-01 -1.311156302690505981e-01 2.353843301534652710e-02 1.357519924640655518e-01 9.748829901218414307e-02 -1.557864844799041748e-01 -1.655763089656829834e-01 8.701666444540023804e-02 -1.658071875572204590e-01 -2.856689095497131348e-01 7.410584390163421631e-02 2.472122758626937866e-02 -7.336104661226272583e-02 -2.314494848251342773e-01 -1.404910683631896973e-01 7.064362615346908569e-02 -2.865906357765197754e-01 -9.941948205232620239e-02 -2.593709528446197510e-01 1.952251344919204712e-01 -1.563866883516311646e-01 1.658005714416503906e-01 2.022416889667510986e-01 7.246092706918716431e-02
-2.664534449577331543e-01 1.193007640540599823e-02 5.011266469955444336e-02 -9.678631275892257690e-02 4.371637701988220215e-01 2.140300720930099487e-01 1.375043243169784546e-01 5.356328189373016357e-02 -1.800922304391860962e-01 2.152334898710250854e-01 -1.190850734710693359e-01 1.360213570296764374e-02 1.947944313287734985e-01 -6.124114245176315308e-02 -1.335918158292770386e-01 2.103798240423202515e-01 -2.766785025596618652e-01 -1.125602126121520996e-01 4.906881228089332581e-02 -1.228335276246070862e-01 -1.716269105672836304e-01 3.686462640762329102e-01 5.969132855534553528e-02 1.301531940698623657e-01 -2.059839107096195221e-02 -6.572648882865905762e-02 -1.933434903621673584e-01 -1.615015417337417603e-01 -5.115777254104614258e-02 2.304009795188903809e-01 -9.452112019062042236e-02 -1.895710527896881104e-01
-1.379414647817611694e-01 -1.294692158699035645e-01 1.179738417267799377e-01 -1.847793608903884888e-01 4.261735975742340088e-01 1.927353888750076294e-01 9.829685091972351074e-02 1.625593602657318115e-01 -2.227713018655776978e-01 -3.100060299038887024e-02 3.407117724418640137e-01 1.990992724895477295e-01 1.331921517848968506e-01 3.910413384437561035e-02 -3.194055333733558655e-02 1.188735216856002808e-01 -2.725015282630920410e-01 -2.411628514528274536e-01 1.612974405288696289e-01 5.050192773342132568e-02 -2.650908753275871277e-02 2.613408565521240234e-01 2.326946891844272614e-02 1.566847711801528931e-01 -5.020027235150337219e-02 -5.940500646829605103e-02 -4.963068664073944092e-02 -1.135622989386320114e-02 4.836937412619590759e-02 2.485463768243789673e-01 2.855457961559295654e-01 -1.057670786976814270e-01
-2.736183069646358490e-02 -6.759037077426910400e-02 -5.308637046255171299e-04 1.464510411024093628e-01 7.537773251533508301e-02 4.563716351985931396e-01 -1.648738235235214233e-01 -3.756226301193237305e-01 -7.367169111967086792e-02 -1.041250899434089661e-01 7.693082839250564575e-02 6.324847042560577393e-02 -7.505288720130920410e-02 2.796325460076332092e-02 -1.336545497179031372e-01 -8.326011896133422852e-02 -2.789955735206604004e-01 -4.040742814540863037e-01 9.875303506851196289e-02 -2.767684124410152435e-02 -2.565885484218597412e-01 1.037803739309310913e-01 1.826725602149963379e-01 -9.748362749814987183e-02 2.346485108137130737e-02 2.050248682498931885e-01 7.899688929319381714e-02 8.144194632768630981e-02 5.579965561628341675e-02 2.315225778147578239e-03 -2.250898778438568115e-01 -2.307520657777786255e-01
1.006503626704216003e-01 -2.002886384725570679e-01 -1.356786787509918213e-01 1.880238056182861328e-01 3.378839194774627686e-01 2.067107409238815308e-01 9.744055569171905518e-02 -3.744779527187347412e-02 5.910073965787887573e-02 1.540287882089614868e-01 2.078693807125091553e-01 2.490099221467971802e-01 -4.518684372305870056e-02 1.480743885040283203e-01 -2.751419246196746826e-01 3.402058780193328857e-01 -2.692181169986724854e-01 -1.628328263759613037e-01 1.876024007797241211e-01 -2.716319402679800987e-03 -1.292178332805633545e-01 -1.701602488756179810e-01 -6.404029577970504761e-02 1.075231507420539856e-01 -2.025966048240661621e-01 1.462990343570709229e-01 1.019115820527076721e-01 4.176900535821914673e-02 -8.405558019876480103e-02 1.443418264389038086e-01 2.810736894607543945e-01 -5.801106616854667664e-02
-1.007396429777145386e-01 -1.938865482807159424e-01 -6.546788662672042847e-02 1.692254096269607544e-01 4.375831186771392822e-01 1.257721036672592163e-01 2.094041258096694946e-01 -2.265876531600952148e-01 -1.576295942068099976e-01 -9.570670872926712036e-02 3.147543221712112427e-02 -8.674387633800506592e-02 2.300998717546463013e-01 -2.201057523488998413e-01 -1.317360997200012207e-01 -1.630523055791854858e-02 -1.248557716608047485e-01 -9.362701326608657837e-02 1.688760668039321899e-01 1.530139744281768799e-01 -4.108395576477050781e-01 1.246884763240814209e-01 5.594558641314506531e-02 -1.183838024735450745e-01 -2.268775254487991333e-01 -2.575214803218841553e-01 5.812489613890647888e-02 6.885140389204025269e-02 -1.448752284049987793e-01 2.918933890759944916e-02 1.087186187505722046e-01 1.340638995170593262e-01
1.581940948963165283e-01 4.409201443195343018e-02 1.083222776651382446e-01 -1.058320999145507812e-01 1.475688070058822632e-01 3.525398671627044678e-01 -6.484216451644897461e-02 -2.634366787970066071e-02 -1.659524887800216675e-01 -1.084109842777252197e-01 -2.811920456588268280e-02 3.706333637237548828e-01 -6.353357434272766113e-02 -1.109383925795555115e-01 -3.502693474292755127e-01 -1.248556300997734070e-01 1.751686036586761475e-01 -2.518691718578338623e-01 1.342412084341049194e-01 -2.983125858008861542e-02 -1.932549625635147095e-01 -2.533906511962413788e-02 1.517834067344665527e-01 -3.726505488157272339e-02 4.599986597895622253e-02 -2.543904781341552734e-01 -2.204496860504150391e-01 -1.318725105375051498e-02 -1.477551758289337158e-01 1.325055658817291260e-01 3.076283633708953857e-01 2.049063146114349365e-01
4.202165454626083374e-02 -1.738044619560241699e-02 1.746186986565589905e-02 1.975920647382736206e-01 5.932985246181488037e-02 1.839867085218429565e-01 2.620937228202819824e-01 1.537459194660186768e-01 -4.822015389800071716e-02 -1.933319121599197388e-01 6.567057967185974121e-02 -4.969057440757751465e-02 -6.656034290790557861e-02 1.569000780582427979e-01 -1.052156835794448853e-01 -2.206307351589202881e-01 -1.244211271405220032e-01 -5.292928814888000488e-01 1.942352950572967529e-01 -4.655965417623519897e-02 -1.795423179864883423e-01 -1.829490065574645996e-01 2.067655026912689209e-01 -1.014249026775360107e-01 -6.555969268083572388e-02 -9.706469625234603882e-02 -8.376745507121086121e-03 6.270511448383331299e-02 -2.293771877884864807e-02 3.836283683776855469e-01 1.709133982658386230e-01 2.114255875349044800e-01
-3.688254356384277344e-01 -1.123334765434265137e-01 3.556371480226516724e-02 -1.702026575803756714e-01 4.642533361911773682e-01 1.469560712575912476e-01 1.780411601066589355e-01 1.285370141267776489e-01 -3.108747601509094238e-01 5.412620306015014648e-02 1.548752933740615845e-01 1.705543249845504761e-01 9.996466338634490967e-02 9.962861984968185425e-02 -1.245099231600761414e-01 2.382835932075977325e-02 -1.763580441474914551e-01 -1.587382704019546509e-01 6.660065054893493652e-02 -5.490369722247123718e-02 -3.614860773086547852e-01 1.441732794046401978e-01 -1.353009641170501709e-01 1.720818877220153809e-01 4.228193312883377075e-02 1.025694161653518677e-01 -1.634619235992431641e-01 6.151139363646507263e-02 -1.293996125459671021e-01 9.127274155616760254e-02 1.178802251815795898e-01 -4.712970927357673645e-02
-9.870612993836402893e-03 1.078089401125907898e-01 -1.371029019355773926e-01 -7.328002899885177612e-02 2.788474261760711670e-01 5.596750974655151367e-01 2.528533935546875000e-01 2.223203629255294800e-01 -7.142645865678787231e-02 -6.429492682218551636e-02 1.371638476848602295e-01 -7.270260155200958252e-02 -9.570670872926712036e-02 -6.082504615187644958e-02 -3.603802248835563660e-02 3.179220259189605713e-01 -3.005770146846771240e-01 4.461104795336723328e-02 1.366951018571853638e-01 -6.247442215681076050e-02 -2.057107090950012207e-01 -4.159994423389434814e-02 8.623006194829940796e-02 -1.272560507059097290e-01 -9.283348172903060913e-02 1.092388480901718140e-02 -1.384418308734893799e-01 -1.589132696390151978e-01 1.064030453562736511e-02 -2.026436179876327515e-01 1.491623520851135254e-01 1.095685958862304688e-01
5.452215299010276794e-02 -1.231469586491584778e-01 -1.768826544284820557e-01 -7.334991544485092163e-02 -1.368214562535285950e-02 3.553004264831542969e-01 -1.034680567681789398e-02 9.700862318277359009e-02 1.705462783575057983e-01 -1.326391100883483887e-01 1.573212146759033203e-01 3.455464243888854980e-01 3.361241519451141357e-02 -7.292397320270538330e-02 -3.368720412254333496e-02 1.943852156400680542e-01 -2.064759880304336548e-01 -2.930343449115753174e-01 -1.336273103952407837e-01 6.733430922031402588e-02 -1.846189945936203003e-01 2.533298134803771973e-01 3.876037895679473877e-02 -1.789255738258361816e-01 -8.252092450857162476e-02 -1.442957669496536255e-01 9.312511980533599854e-02 -1.755651384592056274e-01 -3.102595508098602295e-01 3.221083283424377441e-01 9.760128706693649292e-02 -1.171156987547874451e-01
-8.379776775836944580e-02 -7.879014313220977783e-02 9.672491997480392456e-02 6.545250862836837769e-02 1.885954588651657104e-01 1.609041988849639893e-01 2.192584127187728882e-01 1.551587879657745361e-01 9.786114841699600220e-02 -5.150864273309707642e-02 -5.113026499748229980e-02 2.886983454227447510e-01 -7.067587971687316895e-02 -2.192263305187225342e-01 -3.701199293136596680e-01 -5.710940342396497726e-03 1.946213692426681519e-01 -3.554125726222991943e-01 -2.336097508668899536e-02 -8.010719716548919678e-02 -2.474664002656936646e-01 -5.671120062470436096e-02 1.656637936830520630e-01 1.058538034558296204e-01 -1.276150196790695190e-01 -3.662012219429016113e-01 -1.311281174421310425e-01 2.059649974107742310e-01 -4.655423015356063843e-02 4.186489060521125793e-02 2.511273920536041260e-01 1.447989605367183685e-03
-4.270293563604354858e-02 -1.699382662773132324e-01 -2.185372114181518555e-01 1.920064687728881836e-01 -1.004323735833168030e-01 3.037346601486206055e-01 3.641222417354583740e-01 -1.868691891431808472e-01 -1.765077859163284302e-01 -1.090071126818656921e-01 -1.707642152905464172e-02 -7.333359867334365845e-02 -1.232887953519821167e-01 -7.551207393407821655e-02 -1.533580422401428223e-01 8.944227546453475952e-02 -5.294993519783020020e-02 -1.778695583343505859e-01 1.306120008230209351e-01 -2.868984639644622803e-01 -3.570975959300994873e-01 6.574309617280960083e-02 1.186941415071487427e-01 -1.233288422226905823e-01 -8.634176850318908691e-02 -2.195957601070404053e-01 4.693360254168510437e-02 2.401860952377319336e-01 -1.880671977996826172e-01 7.635287940502166748e-02 2.334630042314529419e-01 -8.645378798246383667e-02
6.052801385521888733e-03 -9.345965087413787842e-02 2.966597080230712891e-01 1.836155354976654053e-01 1.446400135755538940e-01 1.257256120443344116e-01 -3.733589127659797668e-02 -4.308374971151351929e-02 -1.281907260417938232e-01 -1.421394050121307373e-01 -6.491618603467941284e-02 7.042915374040603638e-02 5.059111863374710083e-02 7.589748711325228214e-04 -5.017653703689575195e-01 1.460541039705276489e-01 -2.402773946523666382e-01 -3.159529566764831543e-01 9.958509355783462524e-02 -2.632263302803039551e-01 -2.507522106170654297e-01 -1.552316918969154358e-02 3.145891055464744568e-02 1.440837047994136810e-02 -9.673663973808288574e-02 -5.451195687055587769e-02 1.650233268737792969e-01 -2.986309491097927094e-02 -2.173462510108947754e-02 3.897708058357238770e-01 4.693333804607391357e-02 1.092143952846527100e-01
1.721536964178085327e-01 -2.321105003356933594e-01 5.876860767602920532e-02 -3.431225940585136414e-02 1.069273985922336578e-02 3.951084017753601074e-01 7.018157094717025757e-02 -5.685813724994659424e-02 -1.246250346302986145e-01 -3.132932484149932861e-01 3.357798755168914795e-01 -5.595129448920488358e-03 -1.817472726106643677e-01 1.422421187162399292e-01 1.167202591896057129e-01 -2.485482394695281982e-02 -2.080460935831069946e-01 -1.349718719720840454e-01 8.463268727064132690e-02 2.015812844038009644e-01 -8.983959257602691650e-02 1.961058229207992554e-01 1.864112466573715210e-01 1.067366451025009155e-02 1.888833791017532349e-01 -3.048855066299438477e-01 1.090219393372535706e-01 4.743598401546478271e-03 -1.946281492710113525e-01 2.838644683361053467e-01 6.161540746688842773e-02 -4.206201992928981781e-03
-1.077198162674903870e-01 -1.499464511871337891e-01 -6.261657178401947021e-02 2.793422937393188477e-01 3.813519477844238281e-01 2.499733120203018188e-01 6.431503593921661377e-02 -9.264963120222091675e-02 -3.474043682217597961e-02 -1.926079839468002319e-01 -9.188348799943923950e-02 -1.093468591570854187e-01 2.456912100315093994e-01 -1.804651767015457153e-01 -1.174312382936477661e-01 7.753331214189529419e-03 1.200909391045570374e-01 -4.927525669336318970e-02 1.634302139282226562e-01 8.966109156608581543e-02 -3.611388802528381348e-01 3.056754767894744873e-01 1.870920062065124512e-01 -6.240550056099891663e-02 -3.145904242992401123e-01 -5.983229726552963257e-02 -1.619092673063278198e-01 9.453657269477844238e-02 -7.447835803031921387e-02 1.466275006532669067e-01 1.019304916262626648e-01 -9.136065840721130371e-02
2.017233669757843018e-01 -1.364001929759979248e-01 2.880472876131534576e-02 -7.826536148786544800e-02 3.464133143424987793e-01 8.940579742193222046e-02 -1.383312344551086426e-01 -1.155665889382362366e-01 -1.963199377059936523e-01 -1.668116748332977295e-01 -8.794395625591278076e-02 -1.681150048971176147e-01 -1.191750634461641312e-02 -1.121257524937391281e-02 -7.097249478101730347e-02 -1.333630979061126709e-01 -2.338369637727737427e-01 -4.191822409629821777e-01 2.281878888607025146e-01 -1.255845576524734497e-01 -3.437577188014984131e-01 -1.266655921936035156e-01 -1.597423851490020752e-01 6.971303373575210571e-02 -2.706058323383331299e-01 -8.981535211205482483e-03 -2.360296063125133514e-02 2.923353575170040131e-02 -1.793538928031921387e-01 1.424924433231353760e-01 6.849967688322067261e-02 -2.304256260395050049e-01
-1.540893018245697021e-01 -6.150396540760993958e-02 -1.942224800586700439e-01 1.557726413011550903e-01 2.172577530145645142e-01 1.640749424695968628e-01 4.361010342836380005e-02 -1.679590940475463867e-01 -1.395539939403533936e-01 -2.197651565074920654e-01 1.320544034242630005e-01 1.672463417053222656e-01 1.275722235441207886e-01 -2.103271186351776123e-01 -3.711267188191413879e-02 -1.851035952568054199e-01 -1.436223983764648438e-01 2.752135135233402252e-02 1.119394004344940186e-01 -3.338328003883361816e-02 -3.598462939262390137e-01 -1.135313417762517929e-02 8.529613725841045380e-03 -3.146224617958068848e-01 -2.590812742710113525e-01 -3.143586590886116028e-02 -2.464103400707244873e-01 1.581632643938064575e-01 -2.634452283382415771e-01 3.118292987346649170e-01 1.033543124794960022e-01 4.518895968794822693e-02
1.111482307314872742e-01 -6.070645526051521301e-02 1.586061865091323853e-01 1.543446183204650879e-01 2.627314925193786621e-01 5.689756199717521667e-02 1.271732151508331299e-03 7.794678211212158203e-02 -2.430496811866760254e-01 -2.560723721981048584e-01 -9.448105096817016602e-02 7.741320133209228516e-02 5.759927909821271896e-03 -2.134745866060256958e-01 -1.663042008876800537e-01 2.920593880116939545e-02 -1.585849374532699585e-01 -1.462106555700302124e-01 3.957431614398956299e-01 -3.507172465324401855e-01 -1.182362511754035950e-01 1.285719722509384155e-01 9.709440916776657104e-02 1.240658760070800781e-02 3.117331676185131073e-02 -2.297027558088302612e-01 1.323840767145156860e-02 -1.538089364767074585e-01 1.167262792587280273e-01 4.130620658397674561e-01 5.098619312047958374e-02 1.109668537974357605e-01
1.131599470973014832e-01 -2.399726957082748413e-01 2.125115692615509033e-02 2.507243752479553223e-01 1.502849906682968140e-01 2.969997823238372803e-01 1.531632244586944580e-01 -2.002183645963668823e-01 9.460290521383285522e-02 2.225556876510381699e-03 8.636286854743957520e-02 -1.013218387961387634e-01 4.337972700595855713e-01 -1.667192429304122925e-01 -1.761613488197326660e-01 2.054399102926254272e-01 -1.388625502586364746e-01 -2.339053303003311157e-01 7.607831060886383057e-02 -1.861193329095840454e-01 -2.301556915044784546e-01 9.792555868625640869e-02 -1.295644491910934448e-01 -1.488693803548812866e-01 -3.254252299666404724e-02 -3.619275242090225220e-02 1.772927865386009216e-02 2.272028475999832153e-01 5.523293465375900269e-02 1.725727766752243042e-01 1.384744644165039062e-01 2.319809049367904663e-01
7.213421165943145752e-02 -1.474040299654006958e-01 -1.356251239776611328e-01 -2.407750040292739868e-01 4.662245810031890869e-01 2.685519754886627197e-01 7.729742676019668579e-02 -4.418462514877319336e-02 -1.705863922834396362e-01 -3.829181939363479614e-02 2.867084741592407227e-01 8.192469924688339233e-02 -1.102406252175569534e-02 1.225280165672302246e-01 -1.957496255636215210e-01 3.418038189411163330e-01 -1.895803958177566528e-01 -1.275509148836135864e-01 -1.871296577155590057e-02 -1.982074677944183350e-01 -3.221769258379936218e-02 -9.101626276969909668e-02 -1.927358359098434448e-01 2.948690764605998993e-02 -3.837297111749649048e-02 -1.444987952709197998e-02 1.151731461286544800e-01 2.646961808204650879e-01 -3.759613633155822754e-02 2.785155773162841797e-01 5.156041309237480164e-02 -6.074345111846923828e-02
8.019078522920608521e-02 -1.347709447145462036e-01 -1.489618718624114990e-01 3.778419271111488342e-02 8.005484938621520996e-02 4.957168102264404297e-01 2.408810332417488098e-02 -5.295030772686004639e-02 -4.698679596185684204e-02 5.030534416437149048e-02 1.761150509119033813e-01 1.392148807644844055e-02 9.280277043581008911e-02 -2.881376147270202637e-01 -1.971035897731781006e-01 2.664425671100616455e-01 -3.123642504215240479e-01 -3.269371390342712402e-02 -8.524850755929946899e-02 -7.991179823875427246e-02 -3.932532072067260742e-01 1.554614752531051636e-01 5.291365459561347961e-02 5.897106230258941650e-02 1.248169317841529846e-02 -2.556495964527130127e-01 2.189909070730209351e-01 9.838422387838363647e-02 2.490474842488765717e-02 1.828356236219406128e-01 6.446055322885513306e-02 9.733649902045726776e-03
-2.595676779747009277e-01 -7.514712959527969360e-02 6.939613074064254761e-02 -1.923299133777618408e-01 4.668858051300048828e-01 5.753299221396446228e-02 6.674723327159881592e-02 8.534004539251327515e-02 -1.789250522851943970e-01 1.440632492303848267e-01 2.385145723819732666e-01 2.430295050144195557e-01 1.200781390070915222e-02 -8.611807972192764282e-02 -2.870606482028961182e-01 1.210279613733291626e-01 -2.710836529731750488e-01 -1.376274526119232178e-01 8.951475471258163452e-02 -5.977884400635957718e-03 -3.425200283527374268e-01 4.184625297784805298e-02 -9.084717929363250732e-02 4.783807322382926941e-02 1.217133030295372009e-01 1.739713698625564575e-01 -1.859928071498870850e-01 -1.553011871874332428e-02 -1.256246715784072876e-01 1.036007180809974670e-01 1.890609413385391235e-01 -8.090122044086456299e-02
-2.039500884711742401e-02 -1.292806267738342285e-01 2.064314112067222595e-02 2.232166528701782227e-01 2.164160609245300293e-01 1.311788856983184814e-01 1.005094591528177261e-02 1.784951835870742798e-01 -3.108874559402465820e-01 -2.228920757770538330e-01 -1.699181497097015381e-01 -6.349434703588485718e-02 -5.920814350247383118e-02 -3.463017344474792480e-01 -1.336523294448852539e-01 1.065903604030609131e-01 -3.029376268386840820e-02 -1.483603268861770630e-01 2.903051376342773438e-01 -3.575449883937835693e-01 -8.117121458053588867e-02 2.030561417341232300e-01 -1.146377623081207275e-01 -3.657932579517364502e-02 -8.373685181140899658e-02 1.385625824332237244e-02 -4.426486045122146606e-02 -8.642833679914474487e-02 -1.350781768560409546e-01 4.007972478866577148e-01 -5.360739305615425110e-02 9.480050206184387207e-02
1.817742437124252319e-01 1.012676879763603210e-01 -1.109764631837606430e-02 1.405166741460561752e-02 6.996712833642959595e-02 3.484762310981750488e-01 1.802098155021667480e-01 7.645936310291290283e-02 -8.175657689571380615e-02 -3.260898292064666748e-01 -1.319847404956817627e-01 5.097351502627134323e-03 -2.346069738268852234e-02 -1.443606708198785782e-02 -2.521759569644927979e-01 -5.650813132524490356e-02 -1.707789897918701172e-01 -1.384511590003967285e-01 1.627974510192871094e-01 -4.803435802459716797e-01 -3.108397424221038818e-01 4.624709114432334900e-02 1.356507092714309692e-01 2.828832948580384254e-03 -2.265108674764633179e-01 4.695611540228128433e-03 3.307689353823661804e-02 2.468345612287521362e-01 -1.170181110501289368e-01 -6.696587800979614258e-02 1.488793790340423584e-01 1.314937174320220947e-01
1.120991185307502747e-01 -7.358656823635101318e-02 6.661581993103027344e-02 4.405997693538665771e-02 6.374496966600418091e-02 3.825646936893463135e-01 1.137332543730735779e-01 1.916787177324295044e-01 3.785866498947143555e-02 -3.045572042465209961e-01 7.865748554468154907e-02 4.062851425260305405e-03 -1.448210179805755615e-01 1.104477420449256897e-01 -1.084450408816337585e-01 8.790586143732070923e-02 -2.756400704383850098e-01 4.895565286278724670e-02 1.075648665428161621e-01 1.850914061069488525e-01 -2.703822255134582520e-01 7.377295196056365967e-02 5.731926113367080688e-02 -1.371751576662063599e-01 -1.213929578661918640e-01 -3.447225093841552734e-01 2.815991640090942383e-01 1.031375601887702942e-01 -9.376916289329528809e-02 3.532859981060028076e-01 4.969855397939682007e-02 -1.950891762971878052e-01
-4.385749995708465576e-02 -1.467514634132385254e-01 4.426960647106170654e-02 1.755091845989227295e-01 3.799690902233123779e-01 1.148679330945014954e-01 1.192714944481849670e-01 -3.178399205207824707e-01 -2.363767176866531372e-01 -4.827374219894409180e-02 -1.364112365990877151e-02 -1.510971337556838989e-01 3.915060460567474365e-01 -9.982183575630187988e-02 -6.741702556610107422e-02 2.714668028056621552e-02 5.861419485881924629e-04 -1.176926419138908386e-01 7.821024209260940552e-02 1.267983317375183105e-01 -5.013632178306579590e-01 1.118322685360908508e-01 3.419385477900505066e-02 -1.244627013802528381e-01 -1.517838984727859497e-01 -1.334849745035171509e-01 -1.900395154953002930e-01 4.749597609043121338e-02 -2.034454233944416046e-02 1.135195121169090271e-01 9.365252405405044556e-02 -5.776625126600265503e-02
8.988622575998306274e-02 -1.004119887948036194e-01 2.536189928650856018e-02 2.723305821418762207e-01 3.209818899631500244e-01 1.595764756202697754e-01 2.088367789983749390e-01 -2.279361784458160400e-01 -1.388050019741058350e-01 -2.145022600889205933e-01 1.245313510298728943e-01 -7.943736761808395386e-02 2.443576604127883911e-01 -1.218707561492919922e-01 -2.286311686038970947e-01 8.777790516614913940e-02 -4.673473164439201355e-02 -1.273378878831863403e-01 2.329367846250534058e-01 2.380499430000782013e-02 -1.274394989013671875e-01 1.085772737860679626e-01 1.549591273069381714e-01 -2.318249195814132690e-01 -2.551715970039367676e-01 3.427996486425399780e-02 -2.887618914246559143e-02 -2.764174938201904297e-01 -1.031336560845375061e-01 1.827477514743804932e-01 3.069934248924255371e-01 -2.270679362118244171e-02
1.213147267699241638e-01 2.280965298414230347e-01 -5.659545212984085083e-02 8.255964145064353943e-03 2.268107682466506958e-01 2.609100937843322754e-01 2.769643068313598633e-01 1.081734001636505127e-01 -2.482891231775283813e-01 4.705150052905082703e-02 4.202715586870908737e-03 -9.594094008207321167e-02 2.260696887969970703e-01 -6.447628140449523926e-02 -1.113893464207649231e-01 1.843328820541501045e-03 -5.259690433740615845e-02 -3.877083361148834229e-01 2.392095774412155151e-01 -1.259017139673233032e-01 -6.955485790967941284e-02 -2.975199557840824127e-02 -2.792328298091888428e-01 -1.883890107274055481e-02 -2.542787976562976837e-02 -1.875876933336257935e-01 -5.079141631722450256e-02 3.344256877899169922e-01 4.648331180214881897e-02 2.121664434671401978e-01 2.712971568107604980e-01 7.554966956377029419e-03
-2.178957164287567139e-01 4.724356904625892639e-02 -8.695065975189208984e-02 -1.077914386987686157e-01 3.225443065166473389e-01 1.294718831777572632e-01 6.084828451275825500e-02 1.493524610996246338e-01 -1.822161674499511719e-01 1.981965266168117523e-02 7.853236049413681030e-03 1.992524415254592896e-01 5.880139023065567017e-02 2.006740495562553406e-02 -1.302170157432556152e-01 1.466436237096786499e-01 -4.371642470359802246e-01 -2.087589055299758911e-01 2.128059715032577515e-01 -1.449987292289733887e-01 -1.464590132236480713e-01 2.406919449567794800e-01 -1.565012149512767792e-02 9.974937140941619873e-02 -3.757583722472190857e-02 -1.954782754182815552e-01 -2.317586094141006470e-01 -6.365754455327987671e-02 -1.441430151462554932e-01 9.743034094572067261e-02 3.502544164657592773e-01 -1.664516925811767578e-01
-2.400334030389785767e-01 -2.251946032047271729e-01 -9.307426959276199341e-02 -9.999075531959533691e-02 4.931225478649139404e-01 1.987039744853973389e-01 4.417959600687026978e-02 1.400758624076843262e-01 -1.574289053678512573e-01 -4.455344006419181824e-02 1.488619595766067505e-01 2.486769258975982666e-01 1.302179396152496338e-01 -3.214439004659652710e-02 -1.872305572032928467e-01 9.305626153945922852e-02 -3.158768713474273682e-01 -3.406238928437232971e-02 1.435032039880752563e-01 -6.353268027305603027e-02 -2.510890066623687744e-01 6.628902256488800049e-02 -4.036764800548553467e-02 2.337598055601119995e-01 -4.857712984085083008e-02 6.315672397613525391e-02 -2.467837482690811157e-01 5.899003893136978149e-02 -9.995029866695404053e-02 8.443664759397506714e-02 2.313168942928314209e-01 -7.531005889177322388e-02
-2.128544151782989502e-01 -1.215401813387870789e-01 7.325816899538040161e-02 -1.891314387321472168e-01 4.674970507621765137e-01 4.489210247993469238e-02 8.678823709487915039e-02 7.874759286642074585e-02 -1.726860851049423218e-01 -9.231265634298324585e-02 2.557707428932189941e-01 2.732498347759246826e-01 8.376158773899078369e-02 -1.641128771007061005e-02 -1.469989567995071411e-01 3.008635528385639191e-02 -1.395280510187149048e-01 -1.475800871849060059e-01 9.467348456382751465e-02 2.784678712487220764e-02 -3.638707697391510010e-01 6.441406160593032837e-02 -3.761971369385719299e-02 1.913372725248336792e-01 1.799365282058715820e-01 2.689613997936248779e-01 -2.234735637903213501e-01 -3.185546398162841797e-02 -3.849078342318534851e-02 1.601289212703704834e-01 1.795769184827804565e-01 -1.251000463962554932e-01
3.086948692798614502e-01 -1.374108940362930298e-01 -1.799377053976058960e-02 -2.396292984485626221e-03 2.371662706136703491e-01 2.423551976680755615e-01 3.152403235435485840e-01 1.311281025409698486e-01 -1.454774290323257446e-01 -2.201117947697639465e-02 -5.947016179561614990e-02 2.454540319740772247e-02 2.427340447902679443e-01 2.147957086563110352e-01 6.479427963495254517e-02 -1.382467746734619141e-01 -3.771314918994903564e-01 4.868106916546821594e-02 3.819728503003716469e-03 -2.148931473493576050e-02 -2.161507755517959595e-01 1.140880510210990906e-01 1.179069131612777710e-01 1.477763205766677856e-01 -1.312888264656066895e-01 -2.486996352672576904e-01 -1.570156961679458618e-01 -1.192571688443422318e-02 -1.321819573640823364e-01 2.765852510929107666e-01 2.476654052734375000e-01 -6.386596709489822388e-03
1.300316601991653442e-01 -1.320666819810867310e-01 2.478382289409637451e-01 2.502216100692749023e-01 2.300526201725006104e-01 2.920546531677246094e-01 -4.139998182654380798e-02 -6.663882732391357422e-02 -1.956673115491867065e-01 -1.260364502668380737e-01 -5.175822228193283081e-02 2.919707074761390686e-02 7.097569853067398071e-02 7.374108582735061646e-02 -3.381968736648559570e-01 6.620327383279800415e-02 -4.903560876846313477e-02 -3.302055895328521729e-01 1.757325977087020874e-01 -1.801461875438690186e-01 -2.700366079807281494e-01 -1.628613173961639404e-01 9.205389022827148438e-02 1.802760064601898193e-01 -2.195537239313125610e-01 -1.055656820535659790e-01 1.746474951505661011e-01 -1.019502356648445129e-01 -8.157208561897277832e-02 2.145006209611892700e-01 -1.717495732009410858e-02 2.047150135040283203e-01
-3.482254743576049805e-01 -2.279924899339675903e-01 -2.268954068422317505e-01 4.434309527277946472e-02 3.206941485404968262e-01 2.842787206172943115e-01 -4.188695549964904785e-02 2.197217643260955811e-01 -9.094467014074325562e-02 1.833423823118209839e-01 1.255856007337570190e-01 2.308778017759323120e-01 5.180879309773445129e-02 -1.163020506501197815e-01 -1.085327267646789551e-01 -9.396192431449890137e-02 -2.158733010292053223e-01 1.491416152566671371e-02 1.263667196035385132e-01 -1.262325346469879150e-01 -3.131791055202484131e-01 -1.456887871026992798e-01 -1.694688573479652405e-02 1.870599240064620972e-01 1.744156479835510254e-01 -1.482401043176651001e-01 -9.883581846952438354e-02 -1.330201178789138794e-01 6.081762909889221191e-02 2.344680428504943848e-01 1.355367600917816162e-01 -4.030060023069381714e-02
2.254314720630645752e-02 -1.881323307752609253e-01 7.949028164148330688e-02 2.741343975067138672e-01 3.109546899795532227e-01 4.107584804296493530e-02 -7.083891332149505615e-02 2.118816524744033813e-01 -8.357039839029312134e-02 -3.777321055531501770e-02 1.601260714232921600e-02 -6.492715328931808472e-02 -6.634146720170974731e-02 -2.153396606445312500e-02 -1.667622029781341553e-01 1.979102566838264465e-02 -1.411879062652587891e-01 -9.943854808807373047e-02 4.371880590915679932e-01 -3.404683172702789307e-01 -3.021945953369140625e-01 1.141936033964157104e-01 1.533475220203399658e-01 7.321745902299880981e-02 2.119275927543640137e-02 -2.309286035597324371e-02 1.990768611431121826e-01 2.552758716046810150e-02 -1.279021613299846649e-02 3.705652654170989990e-01 -7.672841101884841919e-02 1.834159493446350098e-01
1.198583319783210754e-01 -5.151959136128425598e-02 -3.367389440536499023e-01 1.436827797442674637e-02 2.667548954486846924e-01 1.924922615289688110e-01 2.561532258987426758e-01 -1.490069478750228882e-01 -9.771869331598281860e-02 2.072939835488796234e-02 2.950020730495452881e-01 2.642028629779815674e-01 -8.705583214759826660e-02 -8.312836289405822754e-02 1.586443632841110229e-01 -2.684680372476577759e-02 -3.446908295154571533e-01 -1.815994977951049805e-01 1.709784418344497681e-01 -1.010080054402351379e-01 -2.233078479766845703e-01 3.791644424200057983e-02 5.479873716831207275e-02 -3.086681663990020752e-01 -1.006198525428771973e-01 -1.031485423445701599e-01 4.122580587863922119e-02 -6.042208522558212280e-03 1.494193375110626221e-01 1.521303504705429077e-01 2.204064428806304932e-01 -9.384677559137344360e-02
8.490549772977828979e-02 -1.146329715847969055e-01 -3.147249110043048859e-03 1.226436495780944824e-01 3.227446973323822021e-01 2.253733277320861816e-01 2.177801728248596191e-01 -1.123347580432891846e-01 -1.988004893064498901e-01 -5.511365458369255066e-02 7.444387674331665039e-02 -5.526659637689590454e-02 7.362362742424011230e-02 -2.172829806804656982e-01 -1.721773594617843628e-01 1.618706434965133667e-01 -1.885046809911727905e-01 -2.713085114955902100e-01 2.636616528034210205e-01 8.534108102321624756e-02 -2.146156877279281616e-01 -4.303488507866859436e-02 -2.546097040176391602e-01 -2.462610006332397461e-01 -1.016020029783248901e-01 -2.082847505807876587e-01 -1.765034645795822144e-01 1.782180815935134888e-01 -8.801376819610595703e-02 -2.686529234051704407e-02 -4.843049682676792145e-03 3.248414695262908936e-01
-6.792838126420974731e-02 -2.547485232353210449e-01 -1.783408969640731812e-01 2.503180801868438721e-01 3.871401846408843994e-01 3.720939755439758301e-01 1.099345162510871887e-01 -1.930254101753234863e-01 -1.709597706794738770e-01 -8.011247962713241577e-03 2.604632452130317688e-02 -1.947217285633087158e-01 1.445639431476593018e-01 -8.344174176454544067e-02 -4.985217750072479248e-02 -4.311838746070861816e-02 1.730576343834400177e-02 -1.228014454245567322e-01 1.530224978923797607e-01 1.599573343992233276e-01 -3.162429332733154297e-01 1.686390340328216553e-01 2.416440285742282867e-02 -1.247277259826660156e-01 -4.918557778000831604e-02 -6.789102405309677124e-02 -2.128143012523651123e-01 1.024453416466712952e-01 -1.016622185707092285e-01 -5.479827150702476501e-02 2.682352960109710693e-01 -2.029364109039306641e-01
1.880798190832138062e-01 -9.918210655450820923e-02 1.285332292318344116e-01 1.303832530975341797e-01 5.090055242180824280e-02 3.279379606246948242e-01 2.334395200014114380e-01 -1.153031364083290100e-02 -6.754937767982482910e-02 -1.425938457250595093e-01 -2.811423242092132568e-01 -3.987651318311691284e-02 1.715078204870223999e-02 -1.372725963592529297e-01 -4.132598638534545898e-02 3.050197660923004150e-01 -4.336528852581977844e-02 7.036088407039642334e-02 1.814951151609420776e-01 -3.980266153812408447e-01 -4.140926897525787354e-01 -4.783409833908081055e-02 -1.057539284229278564e-01 9.499660879373550415e-02 -1.368328630924224854e-01 6.474612653255462646e-02 1.686384715139865875e-02 1.015460565686225891e-01 -2.077167332172393799e-01 2.512318193912506104e-01 -6.520369555801153183e-03 7.151367515325546265e-02
3.033436536788940430e-01 -1.711619794368743896e-01 -7.933212816715240479e-02 -1.040569320321083069e-01 4.088173210620880127e-01 1.524224430322647095e-01 -1.150898411870002747e-01 1.488711088895797729e-01 -8.176164329051971436e-02 -1.111844033002853394e-01 1.941581070423126221e-02 1.130317524075508118e-01 -2.388147264719009399e-01 1.840890347957611084e-01 1.749612577259540558e-02 -4.832568019628524780e-02 1.078632920980453491e-01 -3.476148545742034912e-01 2.048053741455078125e-01 1.822147169150412083e-03 -4.405778348445892334e-01 2.488367706537246704e-01 -2.157695218920707703e-02 2.311189472675323486e-02 4.758305475115776062e-02 -3.174269199371337891e-02 2.774420566856861115e-02 5.001010000705718994e-02 2.165802419185638428e-01 1.410181168466806412e-02 -1.548533886671066284e-01 -3.089206106960773468e-02
-6.079551950097084045e-02 -9.054407477378845215e-02 -1.293990612030029297e-01 -8.604111522436141968e-02 1.120037981308996677e-03 3.204748928546905518e-01 1.512703597545623779e-01 -1.592874377965927124e-01 -1.071024239063262939e-01 -7.674813270568847656e-02 1.070233881473541260e-01 2.680509090423583984e-01 1.082286015152931213e-01 -2.076938748359680176e-01 5.532727390527725220e-02 -1.916128210723400116e-02 -7.143738865852355957e-02 -5.845766048878431320e-03 1.055180504918098450e-01 -1.191673278808593750e-01 -4.618671834468841553e-01 1.330591887235641479e-01 1.073071062564849854e-01 7.639421522617340088e-02 -5.923189688473939896e-03 -2.680072486400604248e-01 -2.372486591339111328e-01 2.030579000711441040e-01 -5.546099692583084106e-02 2.798639535903930664e-01 -3.047837913036346436e-01 -1.775624006986618042e-01
1.544566601514816284e-01 -1.390005201101303101e-01 -1.769937872886657715e-01 3.289696276187896729e-01 2.095920294523239136e-01 4.017814397811889648e-01 1.789362579584121704e-01 -2.833298034965991974e-02 -1.868014633655548096e-01 -1.502443403005599976e-01 5.541846528649330139e-02 1.010854635387659073e-02 -1.140489876270294189e-01 -9.570969641208648682e-02 -4.316069930791854858e-02 3.092268407344818115e-01 -2.286214195191860199e-02 -6.766439229249954224e-02 -7.020591199398040771e-02 -1.544878818094730377e-02 -3.082627654075622559e-01 -2.185751497745513916e-01 1.588565409183502197e-01 1.900537125766277313e-02 1.364689320325851440e-01 -1.949381083250045776e-01 1.765085607767105103e-01 2.700421512126922607e-01 -8.311401307582855225e-02 6.338060647249221802e-02 6.751900911331176758e-02 2.096430361270904541e-01
6.815098226070404053e-02 -1.813851855695247650e-02 2.516608834266662598e-01 1.858905255794525146e-01 3.195649683475494385e-01 2.826114892959594727e-01 -1.217776760458946228e-01 -2.523361518979072571e-02 -1.943518221378326416e-01 -2.055659145116806030e-01 -6.457037478685379028e-02 -1.662255525588989258e-01 2.375708334147930145e-02 4.236305132508277893e-02 -1.570742875337600708e-01 -1.189129650592803955e-01 -1.533751338720321655e-01 -2.024405449628829956e-01 2.832987010478973389e-01 -3.115337193012237549e-01 -2.509030997753143311e-01 8.257350325584411621e-02 1.006221324205398560e-01 1.556364893913269043e-01 -1.108020246028900146e-01 2.027487847954034805e-03 1.547269374132156372e-01 1.087285857647657394e-02 -4.380644112825393677e-02 3.975293338298797607e-01 -1.021565217524766922e-02 6.595396250486373901e-02
7.686297595500946045e-02 3.236646950244903564e-02 1.384414732456207275e-01 8.099710941314697266e-02 3.616705536842346191e-01 2.322068214416503906e-01 1.603213101625442505e-01 7.662448287010192871e-02 -1.762996166944503784e-01 -4.508702456951141357e-02 -7.191061973571777344e-02 2.599407173693180084e-02 -7.809033244848251343e-02 3.102024644613265991e-02 -1.771099120378494263e-01 -5.786386504769325256e-02 -1.165353059768676758e-01 -4.135811626911163330e-01 2.928466200828552246e-01 -4.819249361753463745e-02 -6.269890069961547852e-02 -7.434900850057601929e-02 -2.364099025726318359e-01 2.371517866849899292e-01 -2.275915741920471191e-01 1.163652092218399048e-01 -2.948127388954162598e-01 2.911532521247863770e-01 -1.334306150674819946e-01 1.005428507924079895e-01 3.233300149440765381e-02 9.998917579650878906e-02
1.158618554472923279e-02 -1.013893038034439087e-01 2.029277682304382324e-01 1.502338498830795288e-01 1.076159179210662842e-01 2.715058624744415283e-01 -4.044264182448387146e-02 5.761402659118175507e-03 -1.469683647155761719e-01 -2.059307247400283813e-01 -1.039118170738220215e-01 -1.439634114503860474e-01 2.666410990059375763e-02 -6.131867691874504089e-02 -3.220265805721282959e-01 1.199570074677467346e-01 -2.305682450532913208e-01 -3.000749349594116211e-01 3.414514660835266113e-01 -3.011527359485626221e-01 -2.374479770660400391e-01 -1.830692030489444733e-02 8.387141674757003784e-02 -4.975449293851852417e-02 -1.614106595516204834e-01 -8.162749558687210083e-02 2.854322455823421478e-02 -1.291114240884780884e-01 -1.685958951711654663e-01 3.402978777885437012e-01 -1.253981329500675201e-02 9.735472500324249268e-02
2.024597302079200745e-02 1.579178273677825928e-01 -2.063195407390594482e-01 7.557005435228347778e-02 2.222565114498138428e-01 6.181446909904479980e-01 2.274489700794219971e-01 2.188736349344253540e-01 -1.639794558286666870e-02 -1.323514282703399658e-01 1.613762974739074707e-01 1.436391752213239670e-02 -2.105142474174499512e-01 5.089524760842323303e-02 -1.439155638217926025e-01 7.883156649768352509e-03 -3.426747024059295654e-01 7.122864574193954468e-02 1.639650166034698486e-01 2.818683534860610962e-02 -2.421523183584213257e-01 -3.600493445992469788e-02 1.180448532104492188e-01 7.233642041683197021e-02 2.693698555231094360e-02 1.582483500242233276e-01 -1.443504095077514648e-01 -5.509976297616958618e-02 2.545607089996337891e-02 -8.106659166514873505e-03 -3.262642025947570801e-02 5.310371145606040955e-02
3.172456324100494385e-01 6.379085779190063477e-02 -3.104864358901977539e-01 3.537454828619956970e-02 1.375671029090881348e-01 2.533204555511474609e-01 2.719505131244659424e-01 -1.505777239799499512e-01 -2.712105810642242432e-01 -4.778535664081573486e-02 2.174727320671081543e-01 2.027650922536849976e-01 -1.272838562726974487e-01 -2.012984901666641235e-01 9.023804962635040283e-02 4.357331991195678711e-02 -2.423652708530426025e-01 -7.896348834037780762e-02 -1.219761092215776443e-02 5.514516308903694153e-02 -2.656840682029724121e-01 8.019353449344635010e-02 3.786030039191246033e-02 -2.680469453334808350e-01 -4.641389474272727966e-02 -3.694616258144378662e-03 -7.481394708156585693e-02 1.113598048686981201e-01 -3.283130377531051636e-02 3.492124080657958984e-01 1.583034247159957886e-01 1.321987528353929520e-02
-2.898060679435729980e-01 -8.020246028900146484e-02 -1.282390803098678589e-01 -1.408014446496963501e-01 2.747434079647064209e-01 2.245252877473831177e-01 -1.384400110691785812e-02 1.062008515000343323e-01 -3.897335529327392578e-01 1.050361245870590210e-01 1.098881363868713379e-01 1.252819895744323730e-01 6.802323460578918457e-02 2.056151479482650757e-01 -1.116921752691268921e-01 7.310190051794052124e-02 -2.137719243764877319e-01 -1.631598770618438721e-01 9.546867012977600098e-02 -5.931905936449766159e-03 -1.978043764829635620e-01 3.875297904014587402e-01 5.369185656309127808e-02 1.028039306402206421e-01 1.601305993972346187e-04 6.451380252838134766e-02 -1.806568801403045654e-01 9.306279942393302917e-03 -2.365780472755432129e-01 1.748495250940322876e-01 2.689194679260253906e-01 2.351919934153556824e-02
3.417766392230987549e-01 -2.985940575599670410e-01 -5.443996936082839966e-02 -1.184482965618371964e-02 1.776699125766754150e-01 -5.538946390151977539e-02 1.103666573762893677e-01 3.785086050629615784e-02 -1.859076619148254395e-01 -1.770123094320297241e-01 6.658275425434112549e-02 -4.721090942621231079e-02 -6.356535013765096664e-03 -7.757277693599462509e-03 -1.113954037427902222e-01 3.289037570357322693e-02 -9.609411656856536865e-02 -1.814342290163040161e-01 2.350738495588302612e-01 1.186635196208953857e-01 -4.054286777973175049e-01 4.160679131746292114e-02 -5.562061816453933716e-02 4.057390391826629639e-01 1.578242629766464233e-01 -3.468456566333770752e-01 -1.141646802425384521e-01 -1.254068613052368164e-01 8.036266663111746311e-04 1.693106144666671753e-01 6.109602749347686768e-02 -6.960584223270416260e-02
1.016696467995643616e-01 -2.092807739973068237e-01 2.060762643814086914e-01 4.156344383955001831e-02 -7.975390553474426270e-02 4.317881464958190918e-01 2.132923454046249390e-01 -1.644048988819122314e-01 -1.484152227640151978e-01 -8.620990067720413208e-02 1.117857545614242554e-02 -8.188373595476150513e-02 -2.298865914344787598e-01 -2.232137881219387054e-02 -1.941432207822799683e-01 1.600957512855529785e-01 3.184139728546142578e-02 -2.236590236425399780e-01 1.848357766866683960e-01 -8.725403249263763428e-02 -3.623350560665130615e-01 8.104094862937927246e-02 2.686486244201660156e-01 -2.554566264152526855e-01 -1.704604774713516235e-01 -2.089263498783111572e-01 9.146918356418609619e-02 4.405830055475234985e-02 -1.332989633083343506e-01 -2.236416190862655640e-02 9.329218417406082153e-02 7.281433045864105225e-02
1.639361977577209473e-01 -9.074087440967559814e-02 -2.380652725696563721e-01 -1.560380011796951294e-01 9.517309069633483887e-02 5.415537953376770020e-01 1.596766561269760132e-01 -1.731337457895278931e-01 -1.283602267503738403e-01 9.973218291997909546e-02 -2.432920597493648529e-02 7.485522329807281494e-02 -6.288198381662368774e-02 -1.615541428327560425e-01 -3.816356137394905090e-02 5.587536096572875977e-02 -2.067691981792449951e-01 1.188486069440841675e-01 -6.798720359802246094e-02 -5.473302304744720459e-02 -4.593311250209808350e-01 4.274140670895576477e-02 2.568572014570236206e-02 -1.589224934577941895e-01 -1.842089183628559113e-02 -6.563650816679000854e-02 -2.723080478608608246e-02 1.569389551877975464e-01 -2.258697599172592163e-01 2.303045988082885742e-01 5.781985819339752197e-02 -1.347711086273193359e-01
9.595821797847747803e-02 -1.131550222635269165e-01 6.481309980154037476e-02 9.509414434432983398e-02 9.602947533130645752e-02 1.337543725967407227e-01 8.043140918016433716e-02 5.620675906538963318e-02 -3.638768494129180908e-01 -4.215909242630004883e-01 1.282952129840850830e-01 8.789057284593582153e-02 -3.373619318008422852e-01 -1.742685586214065552e-01 -1.743506938219070435e-01 1.310266256332397461e-01 -5.258057732135057449e-03 -3.167083859443664551e-01 2.407920807600021362e-01 -1.773151755332946777e-01 -7.233174145221710205e-02 -1.681532859802246094e-01 -1.672831624746322632e-01 1.605102419853210449e-02 9.730015695095062256e-02 -1.194990575313568115e-01 -2.139944136142730713e-01 1.432006508111953735e-01 -2.423317171633243561e-02 1.897357255220413208e-01 -4.475512355566024780e-02 1.476024985313415527e-01
-3.191359639167785645e-01 -1.340509951114654541e-01 -1.651940047740936279e-01 -3.858636831864714622e-03 3.901640474796295166e-01 9.988535940647125244e-02 -7.046779990196228027e-02 2.511878311634063721e-01 -2.477699816226959229e-01 -1.111658196896314621e-02 -1.732782088220119476e-02 1.411968469619750977e-01 8.358319848775863647e-02 -5.726860836148262024e-02 -2.605581283569335938e-02 1.405142247676849365e-01 -3.025512099266052246e-01 -1.366066783666610718e-01 1.680288650095462799e-02 -1.383603364229202271e-01 -2.374179065227508545e-01 3.616293668746948242e-01 -4.761917889118194580e-02 1.553559750318527222e-01 -1.589628756046295166e-01 -8.134150505065917969e-02 -2.543449699878692627e-01 -8.862066268920898438e-02 3.353341668844223022e-02 2.340605109930038452e-01 8.134687691926956177e-02 6.758331321179866791e-03
-2.108177542686462402e-01 -2.233682572841644287e-01 -1.044145673513412476e-01 2.727483212947845459e-01 2.958007752895355225e-01 2.538482546806335449e-01 1.227939575910568237e-01 -1.986471563577651978e-01 -1.873997449874877930e-01 -7.189258933067321777e-02 5.569097120314836502e-03 -2.279214560985565186e-01 1.884778738021850586e-01 -5.875892564654350281e-02 -4.711466841399669647e-03 1.726379692554473877e-01 -1.078072637319564819e-01 -2.787664532661437988e-02 2.004726827144622803e-01 1.153408959507942200e-01 -4.024331271648406982e-01 1.735065430402755737e-01 -1.970012113451957703e-02 -1.579431444406509399e-01 -2.686093449592590332e-01 -5.472253635525703430e-02 -1.047788038849830627e-01 3.329388564452528954e-03 -5.417264997959136963e-02 1.809585690498352051e-01 2.180401235818862915e-01 -1.351319067180156708e-02
2.796841859817504883e-01 6.230799108743667603e-02 -2.077362239360809326e-01 1.796115189790725708e-02 1.381430774927139282e-01 2.426580339670181274e-01 2.331054210662841797e-01 -2.431867457926273346e-02 -1.234937459230422974e-02 -2.996648848056793213e-01 1.688442677259445190e-01 2.606934867799282074e-02 -2.399804592132568359e-01 2.296289661899209023e-03 9.077177941799163818e-02 -1.393168270587921143e-01 -1.582064032554626465e-01 -2.828888297080993652e-01 8.817140012979507446e-02 -4.588216170668601990e-02 -3.182456791400909424e-01 -2.112007886171340942e-02 -7.378114014863967896e-02 2.678905427455902100e-01 2.176238149404525757e-01 -1.186419278383255005e-01 -1.073547452688217163e-01 -3.004851043224334717e-01 -2.458110004663467407e-01 2.090857550501823425e-02 -1.276297122240066528e-01 -5.352818593382835388e-02
1.704984158277511597e-01 -2.517787553369998932e-02 3.250663578510284424e-01 1.818097680807113647e-01 2.971054911613464355e-01 2.378601282835006714e-01 3.284748792648315430e-01 -4.750832542777061462e-02 -1.930419504642486572e-01 -6.322179920971393585e-03 5.260445177555084229e-03 1.626798212528228760e-01 1.239632219076156616e-01 -7.989834249019622803e-02 -1.511388272047042847e-01 7.221071422100067139e-02 -1.632810533046722412e-01 -9.104461222887039185e-02 1.969822645187377930e-01 1.391017287969589233e-01 -2.580293118953704834e-01 2.920757606625556946e-02 -2.766144871711730957e-01 -2.115920782089233398e-01 5.899472162127494812e-02 -1.826185584068298340e-01 -6.879524793475866318e-03 2.947683334350585938e-01 -1.329452395439147949e-01 5.387074500322341919e-02 -1.241589188575744629e-01 1.462475061416625977e-01
2.053540349006652832e-01 -2.026435136795043945e-01 6.150623783469200134e-02 -5.426411330699920654e-02 -7.687857002019882202e-02 2.231238335371017456e-01 1.789292395114898682e-01 4.116883035749197006e-03 -7.434027642011642456e-02 -3.825158178806304932e-01 2.294706366956233978e-02 -9.065672755241394043e-02 1.757008135318756104e-01 5.178702529519796371e-03 -1.484342515468597412e-01 3.465619310736656189e-02 -3.221789374947547913e-02 -2.126159965991973877e-01 4.466527104377746582e-01 7.099311053752899170e-02 -3.802444040775299072e-01 -1.689116209745407104e-01 1.778235472738742828e-02 -1.031150221824645996e-01 -1.044024080038070679e-01 -2.628603251650929451e-03 -1.421976089477539062e-02 -8.510216325521469116e-02 1.600122600793838501e-01 3.202828764915466309e-01 5.653097759932279587e-04 -1.618783921003341675e-01
4.736683797091245651e-03 -7.973356544971466064e-02 1.290428936481475830e-01 1.068361923098564148e-01 2.438454627990722656e-01 1.715424805879592896e-01 1.650816202163696289e-01 -2.685296535491943359e-01 -1.771509647369384766e-01 4.988891072571277618e-03 1.252015233039855957e-01 -1.038085594773292542e-01 -3.116445615887641907e-02 -2.284985482692718506e-01 -1.882465332746505737e-01 8.437231183052062988e-02 1.585078090429306030e-01 -2.179161310195922852e-01 4.468601346015930176e-01 1.086763441562652588e-01 -2.689766585826873779e-01 1.510189771652221680e-01 -1.334748417139053345e-01 -1.468756496906280518e-01 -1.004434004426002502e-01 -4.312271997332572937e-02 -8.059919625520706177e-02 1.906424462795257568e-01 -1.644430607557296753e-01 1.506128162145614624e-01 5.375133454799652100e-02 3.124985098838806152e-01
8.682192116975784302e-02 2.995345182716846466e-02 -2.566259205341339111e-01 -1.216194853186607361e-01 1.269191205501556396e-01 4.649261236190795898e-01 2.619168460369110107e-01 -3.211246132850646973e-01 -4.010811075568199158e-02 -2.097683250904083252e-01 1.300866156816482544e-01 1.069344654679298401e-01 2.218558453023433685e-02 -4.722176119685173035e-02 -1.091155037283897400e-01 7.043217867612838745e-02 -2.485924065113067627e-01 8.045630902051925659e-02 -8.806311339139938354e-02 3.933266177773475647e-02 -4.301577508449554443e-01 5.388591066002845764e-02 5.943917855620384216e-02 6.279741227626800537e-02 2.982874214649200439e-02 1.175568774342536926e-01 -5.326323211193084717e-02 1.387765705585479736e-01 2.864101156592369080e-02 3.181853890419006348e-01 3.292344883084297180e-02 2.077361755073070526e-02
-1.023712605237960815e-01 -1.279662400484085083e-01 2.334381081163883209e-02 -8.546269685029983521e-02 4.524407684803009033e-01 9.996356815099716187e-02 -1.989662349224090576e-01 6.266526132822036743e-02 -4.491689428687095642e-02 1.266279071569442749e-01 9.841542690992355347e-02 3.219866752624511719e-01 1.561293303966522217e-01 -9.250423312187194824e-02 -1.129973977804183960e-01 -3.534691780805587769e-02 -2.634310126304626465e-01 8.928174525499343872e-02 2.333898246288299561e-01 -1.086980998516082764e-01 -4.166622459888458252e-01 9.493251889944076538e-02 2.454602122306823730e-01 2.112565934658050537e-01 -1.641267538070678711e-01 -5.186556652188301086e-02 1.468549668788909912e-02 3.615992516279220581e-02 -2.016724795103073120e-01 1.122856587171554565e-01 4.675835743546485901e-02 -1.046508774161338806e-01
-7.690812647342681885e-02 -1.536066532135009766e-01 5.838314443826675415e-02 -1.206893324851989746e-01 2.998812496662139893e-01 3.009715974330902100e-01 3.346895575523376465e-01 8.292073756456375122e-02 -1.389649510383605957e-01 1.570439524948596954e-02 -1.006192564964294434e-01 -1.241869386285543442e-02 9.977362304925918579e-02 1.325812190771102905e-02 -1.185695976018905640e-01 -1.266304254531860352e-01 4.256145060062408447e-01 -6.242132559418678284e-02 1.053803563117980957e-01 -8.006753772497177124e-02 -4.276279211044311523e-01 1.048825532197952271e-01 -1.226172149181365967e-01 -8.590562641620635986e-02 3.229485750198364258e-01 -6.421484053134918213e-02 1.418495327234268188e-01 -1.134752929210662842e-01 7.110053300857543945e-02 1.093811094760894775e-01 7.907396182417869568e-03 7.556010782718658447e-02
-2.062840014696121216e-01 -1.958670467138290405e-01 2.553282678127288818e-02 -1.225816234946250916e-01 5.088278055191040039e-01 2.536773085594177246e-01 9.275166690349578857e-02 4.459745064377784729e-02 -1.642410606145858765e-01 1.434530317783355713e-02 3.043402731418609619e-01 2.059242278337478638e-01 5.285115540027618408e-02 4.917016625404357910e-02 -1.820714473724365234e-01 2.562706358730792999e-02 -1.142523810267448425e-01 -6.044234335422515869e-02 1.472335075959563255e-03 -1.030883714556694031e-01 -2.523832619190216064e-01 1.997488085180521011e-03 -4.557668790221214294e-02 3.777858018875122070e-01 1.401512771844863892e-01 1.292468905448913574e-01 -1.144423615187406540e-02 2.176352404057979584e-02 -1.048617735505104065e-01 2.855155766010284424e-01 -3.563540801405906677e-02 4.189279675483703613e-02
1.251894831657409668e-01 2.122739404439926147e-01 -1.744057387113571167e-01 -4.736290127038955688e-02 9.936067461967468262e-02 9.743489325046539307e-02 -8.290056721307337284e-04 -1.350323408842086792e-01 -2.811246812343597412e-01 -2.369660735130310059e-01 -2.984595019370317459e-03 -9.012971073389053345e-02 2.144576050341129303e-02 6.915175169706344604e-02 -1.338097602128982544e-01 1.733233779668807983e-01 1.134221702814102173e-01 -3.338214755058288574e-01 3.512297272682189941e-01 1.056336686015129089e-01 -3.029360473155975342e-01 -1.434327512979507446e-01 -3.054758347570896149e-02 1.195050496608018875e-02 -1.547867059707641602e-01 -4.715863615274429321e-02 -5.923726409673690796e-02 1.877656877040863037e-01 9.887921065092086792e-02 3.836672306060791016e-01 -2.681003212928771973e-01 -8.035841584205627441e-02
1.831063628196716309e-01 1.947822421789169312e-02 -5.404371395707130432e-02 -5.926618468947708607e-04 1.132767498493194580e-01 7.479623705148696899e-02 7.225897163152694702e-02 3.115626573562622070e-01 -3.090539574623107910e-01 -3.584371507167816162e-01 -1.218157410621643066e-01 -2.737420983612537384e-02 1.636109054088592529e-01 -7.961215823888778687e-02 5.916151031851768494e-02 -5.997266620397567749e-02 -1.677973568439483643e-01 -2.787305414676666260e-01 2.643780410289764404e-01 2.589517235755920410e-01 -3.948618769645690918e-01 3.820898011326789856e-02 9.964551031589508057e-02 1.900836266577243805e-02 -6.853170227259397507e-03 -6.550774723291397095e-02 -2.076660096645355225e-01 -4.533725231885910034e-02 -1.220759004354476929e-01 9.886749088764190674e-02 -1.991360634565353394e-01 -1.958407163619995117e-01
-1.025524642318487167e-02 -2.576395571231842041e-01 4.573640972375869751e-02 2.452946752309799194e-01 4.279890954494476318e-01 1.892655491828918457e-01 -6.459580734372138977e-03 -2.795587182044982910e-01 -6.514970213174819946e-02 -1.189549863338470459e-01 6.380008906126022339e-02 -5.657625943422317505e-02 1.077816113829612732e-01 -9.338933974504470825e-02 -8.486709743738174438e-02 7.374032586812973022e-02 -7.457020133733749390e-02 5.579275311902165413e-04 2.844011485576629639e-01 2.222460955381393433e-01 -4.361908137798309326e-01 2.583358585834503174e-01 8.096696436405181885e-02 -9.409193444298580289e-05 -1.671042740345001221e-01 -1.359421461820602417e-01 -9.983899444341659546e-02 7.068407535552978516e-02 4.275196418166160583e-02 2.821410447359085083e-02 2.268400341272354126e-01 -2.403383329510688782e-02
2.027808278799057007e-01 -4.319456964731216431e-02 4.135921224951744080e-02 3.146777302026748657e-02 2.980940639972686768e-01 2.690733037889003754e-02 2.069509774446487427e-01 1.405959129333496094e-01 7.438148558139801025e-02 -2.495811283588409424e-01 1.462784409523010254e-01 -1.862445287406444550e-02 5.525183305144309998e-02 -3.282337486743927002e-01 -6.758073344826698303e-03 -9.188131988048553467e-02 -3.037315309047698975e-01 7.971359044313430786e-02 -7.081012427806854248e-02 1.283005997538566589e-02 -4.720715582370758057e-01 2.425096035003662109e-01 1.356880515813827515e-01 7.675129175186157227e-02 2.013014256954193115e-01 -9.589664638042449951e-02 -1.227565575391054153e-02 -1.516827940940856934e-01 -6.932759284973144531e-02 3.250927627086639404e-01 -1.429800991900265217e-03 1.292186509817838669e-02
2.013519965112209320e-02 -4.431008547544479370e-02 -8.489937335252761841e-02 -1.441366225481033325e-01 3.281993567943572998e-01 2.321813553571701050e-01 2.218170762062072754e-01 9.380770847201347351e-03 -5.962591152638196945e-03 1.365490406751632690e-01 -9.885899722576141357e-02 3.043033368885517120e-02 -9.434363804757595062e-03 1.887631863355636597e-01 -3.697497397661209106e-02 1.365471929311752319e-01 -4.643835723400115967e-01 -1.831665188074111938e-01 8.356124162673950195e-02 -7.861874252557754517e-02 -1.227311864495277405e-01 3.479595482349395752e-01 -1.725259236991405487e-02 4.469219967722892761e-02 -1.155883371829986572e-01 -2.015188485383987427e-01 -3.709538877010345459e-01 -2.320685982704162598e-02 -1.019293814897537231e-01 2.355462163686752319e-01 -8.188281208276748657e-02 9.016514569520950317e-02
9.660679847002029419e-02 -5.376563593745231628e-02 -3.691233694553375244e-01 -1.393949389457702637e-01 1.971457153558731079e-01 4.197240173816680908e-01 2.149752676486968994e-01 -2.408981472253799438e-01 -1.095429807901382446e-02 4.948232695460319519e-02 2.218761891126632690e-01 2.554673850536346436e-01 -9.309585206210613251e-03 -1.336197108030319214e-01 -5.405817553400993347e-02 5.842812731862068176e-02 -1.450231820344924927e-01 -1.849786937236785889e-01 -5.894868075847625732e-02 -3.337849630042910576e-03 -2.923490405082702637e-01 3.306084126234054565e-02 3.768103942275047302e-02 1.992783136665821075e-02 -6.225237622857093811e-02 -2.095057219266891479e-01 -1.868773251771926880e-01 2.461397647857666016e-01 -1.153320893645286560e-01 2.271849066019058228e-01 1.644010841846466064e-02 -1.260982006788253784e-01
-9.570675343275070190e-02 -4.530969634652137756e-02 1.556636244058609009e-01 1.614026166498661041e-02 5.424251779913902283e-02 1.406050473451614380e-01 1.733372658491134644e-01 1.440172940492630005e-01 -2.000940293073654175e-01 -3.400570750236511230e-01 -2.228554189205169678e-01 -6.794493179768323898e-03 -3.885098034515976906e-03 -5.735020712018013000e-02 -1.103300824761390686e-01 5.473658815026283264e-02 -9.087383747100830078e-02 -2.911848425865173340e-01 7.046665996313095093e-02 -3.050482571125030518e-01 -3.443627357482910156e-01 -1.677234321832656860e-01 1.517104059457778931e-01 -2.052334882318973541e-02 -3.034667372703552246e-01 4.043684899806976318e-02 3.241447359323501587e-02 3.223253488540649414e-01 -2.074844539165496826e-01 1.096886768937110901e-01 1.113964393734931946e-01 1.988815367221832275e-01
-3.363486230373382568e-01 -1.737279146909713745e-01 -9.217481315135955811e-02 -1.412752866744995117e-01 2.983110249042510986e-01 2.289521992206573486e-01 8.275078237056732178e-02 1.185431256890296936e-01 -3.243958950042724609e-01 -2.884983085095882416e-02 6.480070948600769043e-02 -3.325577999930828810e-04 1.635988056659698486e-01 9.506724029779434204e-02 9.384138137102127075e-02 1.533804684877395630e-01 -3.770501017570495605e-01 -2.463024556636810303e-01 4.306723549962043762e-02 -6.960334628820419312e-02 -1.850324422121047974e-01 3.546235263347625732e-01 -6.037923973053693771e-03 3.954496979713439941e-02 -7.008453458547592163e-02 -5.663323774933815002e-02 -2.003637850284576416e-01 -2.374299056828022003e-02 -7.726986426860094070e-03 2.246551960706710815e-01 3.631827980279922485e-02 -1.253904998302459717e-01
-2.713813781738281250e-01 5.569805204868316650e-02 1.056537181138992310e-01 -1.623729318380355835e-01 3.302210569381713867e-01 1.774289011955261230e-01 -3.957966808229684830e-03 5.317835509777069092e-02 -7.956814020872116089e-02 -8.664395660161972046e-02 -1.575974076986312866e-01 -3.327549248933792114e-02 4.042879864573478699e-02 -2.140386961400508881e-02 -1.637436635792255402e-02 2.430113554000854492e-01 -2.298915684223175049e-01 -8.659345656633377075e-02 -2.856797538697719574e-03 -6.775912642478942871e-02 -3.275595307350158691e-01 3.533538579940795898e-01 -8.733334392309188843e-02 2.555648386478424072e-01 8.350027352571487427e-02 -2.141090333461761475e-01 -3.810053765773773193e-01 -1.231093853712081909e-01 -1.819400936365127563e-01 1.224507167935371399e-01 7.271651178598403931e-02 -6.775783747434616089e-02
3.376185297966003418e-01 -1.309094429016113281e-01 -2.396824061870574951e-01 -1.573171615600585938e-01 7.703528553247451782e-02 4.207623600959777832e-01 2.214590758085250854e-01 -1.595138609409332275e-01 -8.321447297930717468e-03 -1.115872785449028015e-01 2.505870461463928223e-01 2.210588753223419189e-01 3.613180946558713913e-03 -1.462122052907943726e-01 -8.474373817443847656e-02 -9.601441211998462677e-03 -2.346213012933731079e-01 -2.677396126091480255e-02 7.566483318805694580e-02 -1.982891373336315155e-02 -2.416155636310577393e-01 1.763896942138671875e-01 4.853203892707824707e-02 -8.008096367120742798e-03 -1.138353347778320312e-01 -1.854638457298278809e-01 -1.886595040559768677e-01 2.304460704326629639e-01 -7.355892658233642578e-02 2.709380984306335449e-01 8.438944816589355469e-02 -2.414768002927303314e-02
2.010053992271423340e-01 3.540990501642227173e-02 -1.882710605859756470e-01 -5.072911828756332397e-02 1.014669314026832581e-01 5.990865826606750488e-01 1.811335682868957520e-01 -2.443664669990539551e-01 -1.539405435323715210e-02 -2.132987380027770996e-01 5.108970403671264648e-02 1.169632971286773682e-01 -7.257242500782012939e-02 -8.812776207923889160e-02 -1.674855798482894897e-01 -1.872244663536548615e-02 -2.343699634075164795e-01 -1.742069423198699951e-02 -7.999345660209655762e-02 3.808374330401420593e-02 -4.306004047393798828e-01 1.180752739310264587e-02 -5.075151845812797546e-02 -1.309996843338012695e-02 1.154149174690246582e-01 8.311378210783004761e-02 -9.194187074899673462e-02 2.276918143033981323e-01 1.776483841240406036e-02 1.169911548495292664e-01 -3.680019406601786613e-03 9.598334878683090210e-02
1.858289539813995361e-02 -9.589771181344985962e-02 1.407544016838073730e-01 2.178163677453994751e-01 1.333101391792297363e-01 2.186322212219238281e-01 -1.586721241474151611e-01 6.075915694236755371e-02 -2.413241863250732422e-01 -9.741547703742980957e-02 -1.502843350172042847e-01 -1.279889643192291260e-01 -3.840560466051101685e-02 -1.176838111132383347e-02 -1.018889471888542175e-01 1.272347569465637207e-02 -2.812425494194030762e-01 -3.223314285278320312e-01 4.255160689353942871e-01 -2.056253701448440552e-01 -2.247311025857925415e-01 1.501185894012451172e-01 1.936738044023513794e-01 3.674193052574992180e-03 -5.246327072381973267e-02 -2.167711965739727020e-02 1.358289718627929688e-01 2.110419236123561859e-02 -8.186040073633193970e-02 3.483827114105224609e-01 -9.443516284227371216e-02 1.841245442628860474e-01
2.629781141877174377e-02 8.800100535154342651e-02 -1.169011816382408142e-01 -3.138100262731313705e-03 4.450908601284027100e-01 1.396979987621307373e-01 3.810184299945831299e-01 1.924739480018615723e-01 -3.860415017697960138e-04 -1.005931496620178223e-01 1.655299812555313110e-01 1.039817631244659424e-01 8.357962220907211304e-02 -4.342987760901451111e-02 -6.820264458656311035e-02 -7.497111707925796509e-02 -3.961447477340698242e-01 -4.551498964428901672e-02 -5.339833348989486694e-02 5.643974989652633667e-02 -1.315238475799560547e-01 2.444861829280853271e-01 2.778184972703456879e-02 -1.315728873014450073e-01 1.337988823652267456e-01 -3.182006776332855225e-01 -2.265818230807781219e-02 -4.775402694940567017e-02 -8.406253904104232788e-02 2.980941236019134521e-01 2.260329760611057281e-02 1.788599640130996704e-01
1.848148703575134277e-01 1.855164393782615662e-02 -9.164335578680038452e-02 1.197360828518867493e-01 5.067568644881248474e-02 2.783999741077423096e-01 9.431324154138565063e-02 3.927123844623565674e-01 -1.807988807559013367e-02 -2.589111030101776123e-01 -2.190982550382614136e-02 2.850591903552412987e-03 2.211976051330566406e-01 -1.065789023414254189e-03 -1.785496622323989868e-01 -1.064227074384689331e-01 -7.567034661769866943e-02 -1.207705661654472351e-01 2.514773905277252197e-01 2.500761747360229492e-01 -3.893533051013946533e-01 2.242383360862731934e-02 1.611099839210510254e-01 2.612031996250152588e-02 4.207167774438858032e-03 -1.386992037296295166e-01 1.238221377134323120e-01 -1.670529544353485107e-01 -1.408377736806869507e-01 1.717876940965652466e-01 1.752762347459793091e-01 -2.686938345432281494e-01
4.255733266472816467e-02 1.535858362913131714e-01 -2.460532784461975098e-01 3.064937482122331858e-05 2.844555079936981201e-01 6.840511560440063477e-01 8.182809501886367798e-02 2.160168439149856567e-01 -4.906275123357772827e-02 -2.040028013288974762e-02 -6.382479332387447357e-03 6.558247655630111694e-02 -1.890969276428222656e-01 -8.650227449834346771e-03 -2.398850321769714355e-01 8.935414254665374756e-02 -1.451886743307113647e-01 -3.865496814250946045e-02 2.925699949264526367e-01 -1.224235445261001587e-01 -9.392367303371429443e-02 1.257552020251750946e-02 1.903505027294158936e-01 -1.475931853055953979e-01 -2.756344713270664215e-02 5.813775956630706787e-02 -8.422816544771194458e-02 -9.774073958396911621e-03 1.304238941520452499e-02 9.509344585239887238e-03 8.588474243879318237e-03 3.888508677482604980e-02
-9.457658231258392334e-02 1.964319683611392975e-02 -1.639859229326248169e-01 5.123314633965492249e-02 1.856202483177185059e-01 4.669593870639801025e-01 2.971085533499717712e-02 -4.014329612255096436e-02 -8.645040541887283325e-02 -2.549085021018981934e-01 1.963182389736175537e-01 -2.911455370485782623e-02 4.396998509764671326e-02 -3.351137638092041016e-01 -1.779027432203292847e-01 1.428796947002410889e-01 -1.881597191095352173e-01 -8.765229582786560059e-02 6.659653037786483765e-02 -1.829033941030502319e-01 -1.054595932364463806e-01 6.801228504627943039e-03 1.931026130914688110e-01 4.615598171949386597e-02 1.737113893032073975e-01 -1.519623249769210815e-01 3.488279879093170166e-01 2.132373750209808350e-01 1.247804611921310425e-01 1.868113875389099121e-01 6.269115209579467773e-02 -1.470815390348434448e-01
1.461801528930664062e-01 5.589513480663299561e-02 -1.852285116910934448e-01 -1.513241678476333618e-01 1.167238503694534302e-01 5.535081624984741211e-01 1.951878070831298828e-01 -2.448451370000839233e-01 -5.465678125619888306e-02 -1.023368611931800842e-01 1.063004806637763977e-01 2.139086835086345673e-02 2.515120431780815125e-03 -2.273114323616027832e-01 -2.431003600358963013e-01 1.754595637321472168e-01 -1.926131546497344971e-01 1.164015382528305054e-02 1.914960145950317383e-02 3.727482864633202553e-03 -4.307718575000762939e-01 9.817613288760185242e-03 -3.914505615830421448e-02 -1.433685719966888428e-01 -8.921971917152404785e-02 8.061584085226058960e-02 8.137568831443786621e-03 2.271735668182373047e-01 -3.256619209423661232e-03 1.455253660678863525e-01 -2.180702611804008484e-02 1.780151203274726868e-02
-7.280819863080978394e-02 -2.029138207435607910e-01 1.039310097694396973e-01 2.458451390266418457e-01 3.106982707977294922e-01 1.359242051839828491e-01 -2.219026982784271240e-01 1.332462579011917114e-01 -2.219836562871932983e-01 -2.911894023418426514e-01 -8.239348232746124268e-02 -7.338786032050848007e-03 -9.586835652589797974e-02 -5.355432257056236267e-02 -1.436488926410675049e-01 -7.761107385158538818e-02 -2.822889089584350586e-01 -1.828150898218154907e-01 2.322967946529388428e-01 -2.134386748075485229e-01 -1.956843435764312744e-01 7.007127162069082260e-03 6.574264168739318848e-02 5.392316728830337524e-02 -2.021342515945434570e-02 -1.335393264889717102e-02 7.256618142127990723e-02 -2.609266899526119232e-02 -9.484703093767166138e-02 4.820272624492645264e-01 -2.130884118378162384e-02 1.188276335597038269e-01
-2.390117049217224121e-01 -1.294614225625991821e-01 -5.231891199946403503e-02 -2.396892756223678589e-01 3.653498291969299316e-01 1.185504719614982605e-01 8.842062205076217651e-02 1.274652630090713501e-01 -2.121555954217910767e-01 2.454437874257564545e-02 2.671127021312713623e-01 2.178581357002258301e-01 1.232624650001525879e-01 3.155333548784255981e-02 -1.747976839542388916e-01 1.635079979896545410e-01 -2.704158723354339600e-01 -2.321274280548095703e-01 7.610180228948593140e-02 -1.702862083911895752e-01 -3.308977782726287842e-01 8.939802646636962891e-02 -2.386813424527645111e-02 1.442847251892089844e-01 1.371619105339050293e-01 1.939484775066375732e-01 -2.286007255315780640e-01 5.591548979282379150e-02 -5.664495378732681274e-02 4.901022836565971375e-02 1.783897876739501953e-01 -8.065230399370193481e-02
5.329766124486923218e-02 -7.361995428800582886e-02 -8.258119225502014160e-02 -1.065897196531295776e-02 3.705352246761322021e-01 2.334490269422531128e-01 4.344546794891357422e-01 9.496971219778060913e-02 -1.791531145572662354e-01 2.722924761474132538e-02 -1.229832470417022705e-01 6.093852221965789795e-02 -8.385535329580307007e-02 2.456223219633102417e-01 -5.095559172332286835e-03 -1.066496502608060837e-02 -3.750351369380950928e-01 -1.748590916395187378e-01 8.806677162647247314e-02 -2.814703248441219330e-02 -1.711069256998598576e-03 1.538701802492141724e-01 -6.594842299818992615e-03 1.808761507272720337e-01 1.892607808113098145e-01 -1.446481645107269287e-01 -2.069875895977020264e-01 8.068186789751052856e-02 -4.328780993819236755e-02 1.686022728681564331e-01 1.885437816381454468e-01 2.605853974819183350e-01
1.362884491682052612e-01 3.699081391096115112e-02 3.510822951793670654e-01 1.749242842197418213e-01 1.888190209865570068e-01 3.912329375743865967e-01 2.017811834812164307e-01 1.956240506842732430e-03 -2.219952344894409180e-01 1.148550510406494141e-01 1.202260628342628479e-01 -6.387857347726821899e-02 -1.259342730045318604e-01 -2.321063578128814697e-01 -1.418444663286209106e-01 1.691762208938598633e-01 5.614843964576721191e-02 -2.232155948877334595e-01 3.524779379367828369e-01 1.297258138656616211e-01 -1.009624153375625610e-01 1.031588986515998840e-01 -2.011011242866516113e-01 -5.888588353991508484e-02 -8.380705118179321289e-02 -6.708060950040817261e-02 -1.118753850460052490e-02 1.354957520961761475e-01 -1.995937228202819824e-01 1.982410848140716553e-01 7.875054329633712769e-02 -1.521334499120712280e-01
-2.328726649284362793e-01 -2.190568149089813232e-01 2.451146207749843597e-02 -1.392550170421600342e-01 3.347435593605041504e-01 1.197692900896072388e-01 -3.793477267026901245e-02 1.087373122572898865e-02 -1.477229297161102295e-01 -6.520980596542358398e-02 2.596150040626525879e-01 2.530876994132995605e-01 6.492549180984497070e-02 -2.668253183364868164e-01 -2.289537489414215088e-01 -1.130614057183265686e-01 -9.150642901659011841e-02 -4.832550138235092163e-02 2.771745622158050537e-01 -1.180891841650009155e-01 -2.788015902042388916e-01 2.721669971942901611e-01 8.959999680519104004e-02 4.461487755179405212e-02 -9.355761855840682983e-02 1.258876472711563110e-01 -2.198961824178695679e-01 1.379132121801376343e-01 -2.524827122688293457e-01 1.131974458694458008e-01 1.023769080638885498e-01 -9.682027995586395264e-02
3.087443709373474121e-01 -7.416709512472152710e-02 -7.578452676534652710e-02 1.984565854072570801e-01 2.397160828113555908e-01 2.240989506244659424e-01 1.134887710213661194e-01 -2.438278645277023315e-01 -1.830802708864212036e-01 -7.468429207801818848e-02 9.757082909345626831e-02 2.554587423801422119e-01 -1.268016267567873001e-02 -1.764575839042663574e-01 2.460160404443740845e-01 -1.095380634069442749e-03 -1.321457326412200928e-01 -1.548700779676437378e-01 -3.236671090126037598e-01 -1.654812395572662354e-01 -3.400678336620330811e-01 2.366568297147750854e-01 -3.913196548819541931e-02 3.536323085427284241e-02 5.506435409188270569e-02 -1.547455973923206329e-02 -4.370258376002311707e-02 2.794934809207916260e-02 4.715681076049804688e-02 2.994813024997711182e-01 1.340877264738082886e-01 -6.672633439302444458e-02
9.294150024652481079e-02 -1.643297225236892700e-01 -1.573819220066070557e-01 -1.105952709913253784e-01 3.705819845199584961e-01 2.901345491409301758e-01 3.923046290874481201e-01 8.905906975269317627e-02 -5.451747030019760132e-02 1.994660124182701111e-04 4.440043121576309204e-02 9.715341031551361084e-02 1.153258699923753738e-02 1.645919680595397949e-01 -3.990930020809173584e-01 2.099007517099380493e-01 -1.254352033138275146e-01 -9.586249291896820068e-02 1.307901591062545776e-01 1.193448081612586975e-01 -3.366827964782714844e-02 -2.840114831924438477e-01 -4.827269166707992554e-02 9.744944423437118530e-02 -1.621181368827819824e-01 -6.978404242545366287e-03 -7.978709042072296143e-02 1.190003100782632828e-02 -2.158268354833126068e-02 2.530538141727447510e-01 1.291128844022750854e-01 1.875308752059936523e-01
5.045272037386894226e-02 -2.386739701032638550e-01 5.503004416823387146e-02 -1.899433284997940063e-01 1.878842860460281372e-01 1.431856602430343628e-01 1.972640901803970337e-01 -2.097872197628021240e-01 -1.875471174716949463e-01 3.468509390950202942e-02 -2.946312725543975830e-01 2.949110567569732666e-01 1.013018190860748291e-01 -7.401575893163681030e-02 1.541536599397659302e-01 4.185177981853485107e-01 -3.329750522971153259e-02 -2.285334616899490356e-01 7.635086774826049805e-02 -5.732717737555503845e-02 -2.413754761219024658e-01 2.697284147143363953e-02 -2.595697529613971710e-02 -1.432596445083618164e-01 2.434552162885665894e-01 -1.874088197946548462e-01 -4.522324725985527039e-02 3.444647043943405151e-02 -1.075468137860298157e-01 1.197722628712654114e-01 1.917129009962081909e-01 -1.868406832218170166e-01
1.415756195783615112e-01 -6.837540306150913239e-03 -2.676045298576354980e-01 -1.408293843269348145e-01 6.734599918127059937e-02 5.690006613731384277e-01 1.935002207756042480e-01 -1.357670277357101440e-01 -5.208309739828109741e-03 4.098982736468315125e-02 3.452277183532714844e-02 5.305549129843711853e-02 -3.769872337579727173e-02 -1.237932816147804260e-01 -1.508371084928512573e-01 1.258947402238845825e-01 -7.686608284711837769e-02 -1.262825578451156616e-01 -1.031480804085731506e-01 1.123999208211898804e-01 -4.013736546039581299e-01 3.401273116469383240e-02 -3.124927356839179993e-02 6.141678616404533386e-02 -1.212232857942581177e-01 9.131280332803726196e-02 1.297385543584823608e-01 3.268453180789947510e-01 -4.029203951358795166e-02 2.574383020401000977e-01 8.335845917463302612e-02 9.775532037019729614e-02
1.349075436592102051e-01 8.784114569425582886e-02 1.573267765343189240e-02 3.346990644931793213e-01 2.126301527023315430e-01 2.638950347900390625e-01 5.710287764668464661e-02 -3.076000511646270752e-02 -2.159275114536285400e-01 2.953325957059860229e-02 9.187561273574829102e-02 3.833696618676185608e-02 -6.340451538562774658e-02 -1.523823142051696777e-01 -3.295797705650329590e-01 -4.319268092513084412e-02 -7.209092378616333008e-02 -2.219089567661285400e-01 3.256610035896301270e-01 -4.735118709504604340e-03 -2.408640980720520020e-01 6.080169230699539185e-02 -2.940687239170074463e-01 -6.464198976755142212e-02 -2.082378715276718140e-01 -1.178461164236068726e-01 -3.066511154174804688e-01 1.603164337575435638e-02 -1.752683520317077637e-01 2.174308896064758301e-01 -1.654016226530075073e-02 7.014396041631698608e-02
1.332955155521631241e-02 -2.365316152572631836e-01 -4.014588147401809692e-02 3.389533460140228271e-01 1.804116964340209961e-01 2.635039687156677246e-01 2.458744645118713379e-01 4.086876660585403442e-02 -1.763471215963363647e-01 -3.983063101768493652e-01 -4.166384786367416382e-02 1.840269118547439575e-01 8.403258770704269409e-02 1.284084171056747437e-01 -9.435636550188064575e-02 -1.973348408937454224e-01 1.185273751616477966e-01 -1.850591897964477539e-01 -1.671410165727138519e-02 7.305553648620843887e-03 -2.413821965456008911e-01 5.317155644297599792e-02 1.695417761802673340e-01 -2.197784632444381714e-01 -1.255817897617816925e-02 -1.184499785304069519e-01 -1.062595285475254059e-02 -1.238235682249069214e-01 -2.633788585662841797e-01 7.058563828468322754e-02 2.652933895587921143e-01 -7.342880219221115112e-02
-3.023337572813034058e-03 -1.078206002712249756e-01 -1.607195846736431122e-02 1.280656307935714722e-01 4.418861567974090576e-01 2.186678349971771240e-01 2.664795815944671631e-01 -3.537169396877288818e-01 -1.774518340826034546e-01 -1.033706516027450562e-01 1.761095481924712658e-03 -9.032107144594192505e-02 2.142268419265747070e-01 -2.641832232475280762e-01 -5.841595679521560669e-02 2.183548808097839355e-01 -3.630748391151428223e-02 -3.231445327401161194e-02 1.636112928390502930e-01 1.055689677596092224e-01 -3.002763986587524414e-01 1.459456682205200195e-01 8.774540573358535767e-02 -8.737676590681076050e-02 -2.048290520906448364e-01 -1.458129435777664185e-01 -2.166117578744888306e-01 9.818170964717864990e-02 2.187134139239788055e-02 6.284841895103454590e-02 1.492728441953659058e-01 4.271428659558296204e-02
-6.249977648258209229e-02 -1.686034500598907471e-01 1.518498063087463379e-01 2.515813708305358887e-01 2.135217338800430298e-01 2.249757647514343262e-01 8.788689970970153809e-02 2.319782227277755737e-01 -2.569757997989654541e-01 -1.477261185646057129e-01 -2.669616043567657471e-02 3.636559937149286270e-03 1.483621913939714432e-02 -2.164575904607772827e-01 -2.874407172203063965e-01 -1.140884235501289368e-01 -7.403452694416046143e-02 -1.108031347393989563e-01 3.916514515876770020e-01 -2.213103175163269043e-01 -6.266899406909942627e-02 3.089289925992488861e-02 6.882114708423614502e-02 1.030002161860466003e-01 1.936550065875053406e-02 -1.325506716966629028e-01 1.126507073640823364e-01 -1.521879136562347412e-01 2.711497433483600616e-02 4.029920697212219238e-01 8.757036179304122925e-02 1.652772128582000732e-01
-2.211033999919891357e-01 -4.168651252985000610e-02 -1.759906858205795288e-01 1.560380011796951294e-01 6.591338664293289185e-02 3.122272193431854248e-01 4.274008870124816895e-01 -3.292122855782508850e-02 -6.906814873218536377e-02 -4.103120416402816772e-02 1.509000658988952637e-01 1.721720695495605469e-01 1.541480123996734619e-01 -2.465135753154754639e-01 5.091057345271110535e-02 -1.599808409810066223e-02 -2.780261933803558350e-01 -8.021479099988937378e-02 2.281848713755607605e-02 -9.608322381973266602e-02 -4.256647825241088867e-01 1.833208203315734863e-01 -5.101384595036506653e-02 1.777495741844177246e-01 1.773897111415863037e-01 -7.450130581855773926e-02 5.538282543420791626e-02 1.813820451498031616e-01 6.521906703710556030e-02 1.473762989044189453e-01 -1.162229552865028381e-01 -8.530819416046142578e-02
1.639837324619293213e-01 4.794098809361457825e-02 -3.542671501636505127e-01 -1.835400015115737915e-01 1.671449989080429077e-01 3.743854165077209473e-01 2.002274990081787109e-01 -2.340529710054397583e-01 -5.555532500147819519e-02 2.139086648821830750e-02 3.527652025222778320e-01 2.577820122241973877e-01 -1.515983254648745060e-03 -4.028263315558433533e-02 -5.244601517915725708e-02 2.697274275124073029e-02 7.585559505969285965e-04 -1.754917502403259277e-01 1.075429990887641907e-01 -6.186959147453308105e-02 -2.824862003326416016e-01 1.116675511002540588e-01 1.046210154891014099e-01 -4.940141923725605011e-03 -6.772848218679428101e-02 -1.258278042078018188e-01 -2.068934440612792969e-01 2.896356284618377686e-01 -9.892252832651138306e-02 2.023669630289077759e-01 2.356526441872119904e-02 -3.559451922774314880e-02
7.925684005022048950e-02 -1.811015754938125610e-01 2.489353269338607788e-01 8.067138493061065674e-02 3.319739103317260742e-01 2.234838306903839111e-01 1.902998983860015869e-01 4.507098719477653503e-02 -2.499263584613800049e-01 -2.225771695375442505e-01 -6.678806245326995850e-02 1.064787358045578003e-01 9.829846769571304321e-02 -3.389374166727066040e-02 3.120387345552444458e-02 3.298787027597427368e-02 2.691578865051269531e-01 -3.821151852607727051e-01 4.795293137431144714e-02 3.377208113670349121e-01 -2.524190247058868408e-01 1.185911670327186584e-01 -1.079809516668319702e-01 -4.066102951765060425e-02 1.334685683250427246e-01 -3.045215830206871033e-02 1.143456846475601196e-01 7.234102487564086914e-02 -2.024894356727600098e-01 1.177093386650085449e-01 9.993812441825866699e-02 -1.599114835262298584e-01
5.055605992674827576e-02 -7.865403592586517334e-02 1.669293791055679321e-01 1.317819505929946899e-01 2.471087425947189331e-01 2.289241999387741089e-01 -2.875590920448303223e-01 4.913667961955070496e-02 -2.203845083713531494e-01 -8.153244107961654663e-02 -3.938701376318931580e-02 -1.001886464655399323e-02 -1.215566098690032959e-01 -7.338566333055496216e-02 -3.221151530742645264e-01 -1.008363254368305206e-02 -1.670668870210647583e-01 -2.058744579553604126e-01 2.265040576457977295e-01 -2.162328511476516724e-01 -3.888713121414184570e-01 2.614858932793140411e-02 1.925387680530548096e-01 9.799548238515853882e-02 -1.760983616113662720e-01 7.454098016023635864e-02 1.567097902297973633e-01 -1.284685730934143066e-01 -7.596135139465332031e-02 2.976256608963012695e-01 4.648580681532621384e-03 1.662074327468872070e-01
-8.009582757949829102e-02 5.327316746115684509e-02 -5.190740525722503662e-02 2.172856330871582031e-01 3.686407506465911865e-01 1.745314896106719971e-01 3.281338810920715332e-01 9.148214012384414673e-02 -2.001109123229980469e-01 3.031006269156932831e-02 2.155896276235580444e-02 2.242818176746368408e-01 5.566490069031715393e-02 1.178938969969749451e-01 -1.967495679855346680e-01 -9.775810688734054565e-02 5.002195946872234344e-03 -2.763117253780364990e-01 1.163547411561012268e-01 -3.301928937435150146e-02 -3.617935255169868469e-02 -8.665715157985687256e-02 -3.158537447452545166e-01 1.251524388790130615e-01 -3.109659850597381592e-01 1.598853170871734619e-01 -1.902711950242519379e-02 1.842016428709030151e-01 -1.490215361118316650e-01 2.994555234909057617e-01 1.326646506786346436e-01 -1.276134140789508820e-02
1.478960216045379639e-01 -2.158831357955932617e-01 4.488802701234817505e-02 1.016489136964082718e-02 2.036905437707901001e-01 2.660646438598632812e-01 2.369197830557823181e-02 1.512475013732910156e-01 -3.181973993778228760e-01 -1.318160146474838257e-01 2.605610489845275879e-01 3.795148432254791260e-01 -1.029091253876686096e-01 -1.047814637422561646e-01 2.562031149864196777e-03 2.511439472436904907e-02 -1.618241518735885620e-01 -7.145792245864868164e-02 2.346971482038497925e-01 -2.907758057117462158e-01 -1.398061960935592651e-01 -1.075145527720451355e-01 -6.097880005836486816e-02 -2.416099309921264648e-01 -2.433679103851318359e-01 -5.862557888031005859e-02 1.368611957877874374e-02 -4.809832200407981873e-02 1.662210822105407715e-01 9.435450285673141479e-02 2.240511029958724976e-01 -1.578225791454315186e-01
-2.567501366138458252e-01 -2.283298671245574951e-01 3.824289888143539429e-02 -2.697494626045227051e-01 4.306737780570983887e-01 2.337962575256824493e-02 1.069958731532096863e-01 7.177449017763137817e-02 -1.386975944042205811e-01 2.533880621194839478e-02 1.482580155134201050e-01 1.744251549243927002e-01 1.040907725691795349e-01 -6.446509808301925659e-02 -1.525709629058837891e-01 1.199159994721412659e-01 -2.430326491594314575e-01 -2.012004852294921875e-01 1.025289371609687805e-01 -7.761300355195999146e-02 -3.920999467372894287e-01 6.277660280466079712e-02 -6.574766337871551514e-02 1.053726226091384888e-01 8.776582777500152588e-02 2.378002554178237915e-01 -2.442972511053085327e-01 1.159205064177513123e-01 -3.258636593818664551e-02 1.890730261802673340e-01 1.289050728082656860e-01 -1.303161960095167160e-02
-1.396156847476959229e-01 -9.757249802350997925e-02 -1.491355597972869873e-01 5.518490076065063477e-02 1.837804615497589111e-01 3.841668963432312012e-01 9.752883017063140869e-02 -6.358633190393447876e-02 -1.600794941186904907e-01 -3.719451650977134705e-02 1.734912991523742676e-01 1.480682045221328735e-01 1.622270941734313965e-01 -3.139701187610626221e-01 -2.274859398603439331e-01 1.760118752717971802e-01 -2.785888016223907471e-01 -2.351976931095123291e-02 -1.016792468726634979e-02 -1.487278491258621216e-01 -1.983952373266220093e-01 8.407659083604812622e-02 5.658810958266258240e-02 2.465987503528594971e-01 2.601233720779418945e-01 -2.445535808801651001e-01 -1.389785762876272202e-02 1.722226589918136597e-01 4.558925703167915344e-02 2.906591594219207764e-01 3.080564737319946289e-02 -9.199459850788116455e-02
-9.694678336381912231e-02 -1.533880382776260376e-01 -4.318713396787643433e-02 8.430916815996170044e-02 1.336634308099746704e-01 4.395695626735687256e-01 1.708924472332000732e-01 -5.499607697129249573e-02 -1.861241757869720459e-01 -1.146570779383182526e-02 2.759719192981719971e-01 5.163063853979110718e-02 1.086762174963951111e-01 -3.149017095565795898e-01 -1.685959249734878540e-01 9.738348424434661865e-02 -2.436398416757583618e-01 3.132005408406257629e-02 -8.737075328826904297e-02 -1.655184030532836914e-01 -2.807874679565429688e-01 1.848899275064468384e-01 1.062960326671600342e-01 1.864699274301528931e-01 3.493570908904075623e-02 -2.182339876890182495e-01 1.436714828014373779e-01 2.166510075330734253e-01 3.621787531301379204e-03 2.717483043670654297e-01 6.310402601957321167e-02 -5.972704291343688965e-02
-2.721690945327281952e-02 -9.271550178527832031e-02 -2.465143948793411255e-01 -7.893836498260498047e-02 1.357093453407287598e-01 2.528217136859893799e-01 5.108473449945449829e-02 -1.233281269669532776e-01 -9.820888936519622803e-02 -9.017209708690643311e-02 7.033280283212661743e-02 2.271166890859603882e-01 -5.812418530695140362e-04 -3.586947023868560791e-01 4.747781530022621155e-02 -6.887054443359375000e-02 -7.193933427333831787e-02 2.575010992586612701e-02 1.245784014463424683e-01 -6.404735893011093140e-02 -4.359305799007415771e-01 1.755744367837905884e-01 1.642005145549774170e-02 1.057086810469627380e-01 -2.689498243853449821e-03 -2.256608754396438599e-01 -2.081964910030364990e-01 2.575069665908813477e-01 -3.327912837266921997e-02 2.594175934791564941e-01 -2.229439914226531982e-01 -2.776370942592620850e-01
-5.413308739662170410e-02 -1.810870170593261719e-01 -1.399908810853958130e-01 1.838337481021881104e-01 2.050952464342117310e-01 2.390276938676834106e-01 1.875220537185668945e-01 -2.919947206974029541e-01 1.563445478677749634e-02 -3.531356528401374817e-02 1.388836205005645752e-01 2.018135786056518555e-01 -6.508460640907287598e-02 -3.241865634918212891e-01 -2.365606725215911865e-01 1.254246383905410767e-01 -2.931194603443145752e-01 -4.973527416586875916e-02 2.079561650753021240e-01 5.620931088924407959e-02 -2.615326344966888428e-01 -1.747817546129226685e-02 -1.893264055252075195e-01 -4.727354273200035095e-02 -4.552539438009262085e-02 -1.663746535778045654e-01 6.436108052730560303e-02 2.958647906780242920e-01 -1.526736766099929810e-01 1.178814470767974854e-01 -1.083903908729553223e-01 1.917287707328796387e-01
2.376381754875183105e-01 -1.205717697739601135e-01 4.788019508123397827e-02 5.521435663104057312e-02 3.860689997673034668e-01 3.005524873733520508e-01 1.862754076719284058e-01 -1.226082793436944485e-03 -2.938904464244842529e-01 -1.773738265037536621e-01 -1.721677780151367188e-01 -2.988776266574859619e-01 8.259370923042297363e-02 2.013382464647293091e-01 -1.774991750717163086e-01 2.877318300306797028e-02 5.539634451270103455e-02 -2.536775469779968262e-01 1.283560097217559814e-01 -6.669528037309646606e-02 -1.320009231567382812e-01 -2.806808799505233765e-02 1.825640350580215454e-01 1.537593752145767212e-01 -2.776924967765808105e-01 4.763972479850053787e-03 -6.086699198931455612e-03 9.087854623794555664e-02 1.594616565853357315e-03 2.511771023273468018e-01 9.513289481401443481e-02 1.094088107347488403e-01
-3.163277730345726013e-02 -3.324297070503234863e-02 -1.960681937634944916e-02 3.741124868392944336e-01 1.535755842924118042e-01 2.090809494256973267e-01 1.407941728830337524e-01 -3.647704795002937317e-02 -9.457052499055862427e-02 -3.229013681411743164e-01 -8.319883607327938080e-03 -7.699804753065109253e-02 8.000160753726959229e-02 -1.774959415197372437e-01 -8.159469068050384521e-02 6.444140523672103882e-02 -1.711067706346511841e-01 -2.887342870235443115e-01 3.303560614585876465e-01 -2.383627742528915405e-01 -6.732095777988433838e-02 1.200034767389297485e-01 3.988606482744216919e-02 -1.633158028125762939e-01 -1.102470681071281433e-01 -3.276133537292480469e-02 -2.260261029005050659e-02 1.010491773486137390e-01 1.907218992710113525e-01 2.426670193672180176e-01 -5.653110519051551819e-02 3.911178410053253174e-01
3.925165906548500061e-02 6.963985972106456757e-03 -2.630461156368255615e-01 -6.077422201633453369e-02 1.222155392169952393e-01 1.277339756488800049e-01 4.234235733747482300e-02 -1.553920656442642212e-01 -1.459126323461532593e-01 -1.061058863997459412e-01 2.881167531013488770e-01 1.099456027150154114e-01 2.499774992465972900e-01 -2.804521024227142334e-01 -2.665849924087524414e-01 7.705576717853546143e-02 -3.475813865661621094e-01 -1.508359313011169434e-01 2.209043651819229126e-01 -2.347070872783660889e-01 -2.433465868234634399e-01 1.127780675888061523e-01 -8.914970792829990387e-03 5.793621391057968140e-02 3.146966695785522461e-01 -1.675630807876586914e-01 -3.969930484890937805e-02 1.638465523719787598e-01 4.276557266712188721e-02 2.014131247997283936e-01 -1.474475488066673279e-02 3.958095610141754150e-02
7.939206808805465698e-02 6.042038090527057648e-03 -7.135906722396612167e-03 2.584626376628875732e-01 1.753526479005813599e-01 2.682000100612640381e-01 1.152104884386062622e-01 6.777776777744293213e-02 -2.804197669029235840e-01 -4.240828454494476318e-01 1.412555575370788574e-01 1.905966997146606445e-01 -1.013132408261299133e-01 -4.126327484846115112e-02 2.123464085161685944e-02 -1.366667151451110840e-01 1.233103200793266296e-01 -2.387763410806655884e-01 -1.729207299649715424e-02 5.497786030173301697e-02 -2.326809167861938477e-01 1.241641119122505188e-01 2.002294175326824188e-02 -1.373310834169387817e-01 -2.953901290893554688e-01 -1.596850752830505371e-01 7.719791680574417114e-02 -1.538279801607131958e-01 -2.809492647647857666e-01 1.376772075891494751e-01 1.694496124982833862e-01 -1.645147353410720825e-01
2.605080604553222656e-01 6.714720278978347778e-02 5.985554307699203491e-02 2.081180959939956665e-01 1.256780028343200684e-01 2.551348805427551270e-01 -1.042349487543106079e-01 -1.255217343568801880e-01 -1.491916924715042114e-01 -1.031903401017189026e-01 1.781923770904541016e-01 6.831057369709014893e-02 -1.252506226301193237e-01 -2.701502144336700439e-01 -7.853832840919494629e-02 2.003079950809478760e-01 -2.745973169803619385e-01 -2.900500893592834473e-01 1.409791558980941772e-01 -3.325225412845611572e-01 -7.561688870191574097e-02 6.706624478101730347e-02 -1.201173141598701477e-01 -1.810628473758697510e-01 1.272543072700500488e-01 -9.508360177278518677e-02 -1.809739172458648682e-01 2.811771631240844727e-01 -1.390214115381240845e-01 -3.065750747919082642e-02 1.484335362911224365e-01 2.053848952054977417e-01
1.398213505744934082e-01 -1.974378526210784912e-01 -1.754405163228511810e-02 1.383879184722900391e-01 5.558186769485473633e-01 2.273425012826919556e-01 3.738080263137817383e-01 6.107448041439056396e-02 -1.782488226890563965e-01 1.638086326420307159e-02 9.377151727676391602e-02 -1.030224561691284180e-01 1.453067362308502197e-02 -5.661571025848388672e-02 -2.759125828742980957e-01 2.257101982831954956e-01 -1.637992709875106812e-01 -1.860371828079223633e-01 -1.524542551487684250e-02 -2.139653079211711884e-03 5.645755678415298462e-02 -1.760060340166091919e-01 -1.623599976301193237e-01 1.291684359312057495e-01 -1.522332876920700073e-01 -1.227224022150039673e-01 5.246874317526817322e-02 1.657709032297134399e-01 2.299364283680915833e-02 1.513028740882873535e-01 -4.770366474986076355e-03 7.204215228557586670e-02
-2.016222178936004639e-01 -1.202390938997268677e-01 8.787531405687332153e-02 -1.618155390024185181e-01 4.867610037326812744e-01 5.100755020976066589e-02 6.258422136306762695e-02 1.606658399105072021e-01 -1.367418617010116577e-01 5.070889368653297424e-03 1.753187030553817749e-01 3.212675750255584717e-01 1.314891129732131958e-01 -1.629825495183467865e-02 -1.751841604709625244e-01 9.438826143741607666e-02 -8.952793478965759277e-02 -2.023318409919738770e-01 -4.059090279042720795e-03 -1.029163897037506104e-01 -3.745518326759338379e-01 -2.803204208612442017e-02 -1.054527312517166138e-01 2.371488064527511597e-01 1.609362959861755371e-01 2.020780742168426514e-01 -8.254273980855941772e-02 -5.872601643204689026e-02 -9.847352653741836548e-02 1.998568028211593628e-01 1.908315271139144897e-01 -2.895143441855907440e-02
7.159464992582798004e-03 -7.131005078554153442e-02 2.152893319725990295e-02 1.710631400346755981e-01 1.482342779636383057e-01 3.391359746456146240e-01 -4.179293755441904068e-03 2.236225306987762451e-01 -3.555855751037597656e-01 -1.902125775814056396e-01 1.421694755554199219e-01 8.823642879724502563e-02 -1.928145140409469604e-01 -1.231915280222892761e-01 -1.341737955808639526e-01 -3.980059549212455750e-02 -3.746157512068748474e-02 -1.391921788454055786e-01 1.108140125870704651e-01 -4.237836897373199463e-01 -1.965686082839965820e-01 -1.050609052181243896e-01 3.952352702617645264e-02 -2.428585588932037354e-01 -1.847580224275588989e-01 2.349834190681576729e-03 -1.888595521450042725e-01 1.146646440029144287e-01 2.081117220222949982e-02 2.055542618036270142e-01 2.491234540939331055e-01 -7.065160572528839111e-02
-2.098362296819686890e-01 -3.114017546176910400e-01 7.614596188068389893e-02 -2.536256313323974609e-01 3.328984081745147705e-01 8.287996798753738403e-02 4.975085332989692688e-02 6.633110344409942627e-02 -1.251811981201171875e-01 -7.811528630554676056e-03 3.596509695053100586e-01 2.579961717128753662e-01 1.514627337455749512e-01 1.160392304882407188e-03 -2.139313817024230957e-01 3.128191456198692322e-02 -2.916208803653717041e-01 -1.998531669378280640e-01 1.595611721277236938e-01 1.299773994833230972e-02 -3.688291311264038086e-01 -1.065244432538747787e-02 -6.040055770426988602e-03 7.413463294506072998e-02 2.181874774396419525e-02 1.050771698355674744e-01 -2.129308581352233887e-01 7.031457126140594482e-02 -4.136766865849494934e-02 1.190367788076400757e-01 1.061829775571823120e-01 -4.157029837369918823e-02
-2.390062622725963593e-02 9.446914307773113251e-03 3.514089807868003845e-02 -1.932441443204879761e-02 2.089675366878509521e-01 4.422219395637512207e-01 8.987422287464141846e-02 -7.156850397586822510e-02 -8.520764298737049103e-03 -4.671201482415199280e-02 1.774396896362304688e-01 -1.706913858652114868e-02 5.364466086030006409e-02 -2.485249787569046021e-01 -2.201257273554801941e-02 3.236074745655059814e-01 -2.132114470005035400e-01 -7.166606932878494263e-02 -8.544585108757019043e-02 -9.580273926258087158e-02 -3.037427663803100586e-01 -1.594944894313812256e-01 2.176367193460464478e-01 1.509725600481033325e-01 1.556435525417327881e-01 -1.707706153392791748e-01 1.905286163091659546e-01 2.584590911865234375e-01 1.448158025741577148e-01 2.462608516216278076e-01 8.897747099399566650e-02 2.011733353137969971e-01
2.317319810390472412e-01 -1.644754409790039062e-01 -2.834755927324295044e-02 -5.860690400004386902e-02 2.308209836483001709e-01 4.505175724625587463e-02 1.716943383216857910e-01 -1.100108176469802856e-01 -2.170848548412322998e-01 5.842786282300949097e-02 7.746062427759170532e-02 2.504086494445800781e-01 -5.418247729539871216e-02 1.431534183211624622e-03 -1.237750872969627380e-01 2.534364163875579834e-01 -2.941339276731014252e-02 -2.073243856430053711e-01 -1.170292347669601440e-01 -2.522578239440917969e-01 -3.091570436954498291e-01 -1.405696719884872437e-01 1.425700336694717407e-01 -1.722428202629089355e-01 3.041820824146270752e-01 -2.447987161576747894e-02 -9.327729232609272003e-03 1.593459583818912506e-02 -3.323597013950347900e-01 3.308500647544860840e-01 3.494453430175781250e-02 -1.235518902540206909e-01
1.857990026473999023e-01 -9.334276616573333740e-02 -3.018223643302917480e-01 -7.410532236099243164e-02 2.745881378650665283e-01 3.689177036285400391e-01 2.201497107744216919e-01 -1.547339111566543579e-01 -3.510632365942001343e-02 5.187929049134254456e-02 1.573744565248489380e-01 2.892826795578002930e-01 4.388820007443428040e-02 -2.183261662721633911e-01 1.100589334964752197e-01 1.611445546150207520e-01 -9.568230807781219482e-02 -1.095870286226272583e-01 5.031029880046844482e-02 6.429023109376430511e-03 -1.891571134328842163e-01 1.164512485265731812e-01 3.307636454701423645e-02 8.404087275266647339e-02 -9.758458286523818970e-02 -1.646603792905807495e-01 -1.993314772844314575e-01 3.068735301494598389e-01 -1.313235163688659668e-01 2.423184216022491455e-01 -1.834461838006973267e-01 -1.217786893248558044e-01
4.281653463840484619e-02 6.609948351979255676e-03 9.772786498069763184e-02 1.283657550811767578e-01 2.317458093166351318e-01 2.531750798225402832e-01 7.195943966507911682e-03 -3.571220338344573975e-01 6.641463935375213623e-02 -3.185125812888145447e-02 5.932869762182235718e-02 2.066659182310104370e-01 -2.426356822252273560e-01 -3.436011075973510742e-01 -1.272328943014144897e-01 1.074577718973159790e-01 -5.551325622946023941e-03 -3.037214279174804688e-01 1.760191172361373901e-01 -5.332636088132858276e-02 -3.238607048988342285e-01 -8.521179109811782837e-02 3.721807599067687988e-01 2.644200995564460754e-02 -1.037336662411689758e-01 1.755926162004470825e-01 7.172615081071853638e-02 1.430414319038391113e-01 1.005026623606681824e-01 8.146485313773155212e-03 2.023199573159217834e-02 -1.230194643139839172e-01
6.681450456380844116e-02 -5.840059369802474976e-02 -1.224803626537322998e-01 2.740335166454315186e-01 1.358290463685989380e-01 3.326474130153656006e-01 3.589121401309967041e-01 -1.325967162847518921e-01 -2.673808932304382324e-01 -1.264669299125671387e-01 -1.022896319627761841e-01 5.172316357493400574e-02 1.415612101554870605e-01 -1.603068709373474121e-01 -2.472819201648235321e-02 -1.212978884577751160e-01 -8.705826103687286377e-02 -1.130316928029060364e-01 1.927069723606109619e-01 -2.500365674495697021e-01 -3.294985890388488770e-01 1.305291354656219482e-01 -6.876707822084426880e-02 -1.846910119056701660e-01 -2.142174988985061646e-01 -1.071804687380790710e-01 1.605397649109363556e-02 -5.388601869344711304e-02 1.282236771658062935e-03 2.802422456443309784e-02 2.499976456165313721e-01 -2.378190159797668457e-01
-2.389634847640991211e-01 -3.038127161562442780e-02 1.852986216545104980e-02 -6.286528706550598145e-02 5.008273124694824219e-01 1.898298412561416626e-01 1.160976216197013855e-01 2.650070562958717346e-02 -2.055758535861968994e-01 2.026246115565299988e-02 1.886741071939468384e-01 2.032590508460998535e-01 1.424968540668487549e-01 1.540492177009582520e-01 5.120040848851203918e-03 1.590877175331115723e-01 -2.914608120918273926e-01 -1.121804639697074890e-01 1.000733599066734314e-01 -1.232630386948585510e-01 -2.417457997798919678e-01 2.460905313491821289e-01 2.460215939208865166e-03 1.845746487379074097e-01 -9.249398857355117798e-02 9.623359888792037964e-02 -7.897041738033294678e-02 4.920417815446853638e-02 -2.201207727193832397e-01 2.087275981903076172e-01 2.048721760511398315e-01 -1.067413687705993652e-01
-7.976061105728149414e-02 -9.485618770122528076e-02 -1.560726761817932129e-01 1.769687235355377197e-01 1.941817998886108398e-01 2.348791062831878662e-01 1.478091925382614136e-01 -8.766983449459075928e-02 -1.182349398732185364e-01 -1.762461103498935699e-02 -1.543585117906332016e-02 2.388886958360671997e-01 2.393456250429153442e-01 -3.893287479877471924e-01 -1.414127647876739502e-01 4.596474394202232361e-02 -2.518453299999237061e-01 5.602025985717773438e-02 -1.725915446877479553e-02 6.288563366979360580e-03 -1.485755443572998047e-01 3.308971524238586426e-01 -4.247768968343734741e-02 -1.461490690708160400e-01 -1.698616705834865570e-02 1.452551335096359253e-01 -2.259441614151000977e-01 -1.015793606638908386e-01 -2.936875820159912109e-01 2.076166272163391113e-01 2.621006369590759277e-01 3.926963731646537781e-02
-1.161828711628913879e-01 -2.677569091320037842e-01 7.711315993219614029e-03 1.074760109186172485e-01 3.820737898349761963e-01 1.582175940275192261e-01 2.626580595970153809e-01 -1.876047253608703613e-01 -5.659544467926025391e-02 -1.073838621377944946e-01 -5.950195714831352234e-02 -2.535284757614135742e-01 9.794003516435623169e-02 -1.409095823764801025e-01 -1.087293624877929688e-01 1.920432448387145996e-01 -9.018983691930770874e-02 -3.496563807129859924e-02 2.105752378702163696e-01 2.411668449640274048e-01 -3.275864422321319580e-01 1.982627809047698975e-01 1.914956420660018921e-01 -1.247904524207115173e-01 -2.419303059577941895e-01 -4.319614381529390812e-04 -1.834019571542739868e-01 9.732902050018310547e-02 -5.481732636690139771e-02 1.556773483753204346e-01 1.170155778527259827e-01 -1.183230131864547729e-01
2.041077315807342529e-01 -3.041901811957359314e-02 -1.296771597117185593e-02 1.616354435682296753e-01 2.593310177326202393e-01 3.799800276756286621e-01 2.838914990425109863e-01 -9.071226418018341064e-02 -1.158342659473419189e-01 -7.826418429613113403e-02 -1.901044137775897980e-02 2.155767083168029785e-01 2.420075237751007080e-01 -1.408960968255996704e-01 -2.575484216213226318e-01 1.135623082518577576e-01 7.922232896089553833e-02 -2.253698110580444336e-01 2.434675581753253937e-02 3.302782028913497925e-02 -2.670200169086456299e-01 4.978114739060401917e-02 -2.868341803550720215e-01 -1.266606301069259644e-01 -6.455302238464355469e-02 -2.293769866228103638e-01 -1.534159183502197266e-01 9.190300107002258301e-02 -5.974319204688072205e-02 -4.289014264941215515e-02 2.742686867713928223e-02 2.843677103519439697e-01
3.532211529091000557e-03 -1.086738705635070801e-01 3.626301586627960205e-01 -2.499286644160747528e-02 2.749727070331573486e-01 4.552643597126007080e-01 1.347191482782363892e-01 -1.751976460218429565e-01 1.655660867691040039e-01 -1.432489044964313507e-02 2.035484462976455688e-01 -7.045780122280120850e-02 4.768703132867813110e-02 7.672535628080368042e-02 1.059279497712850571e-02 -2.183876782655715942e-01 6.697913259267807007e-02 -2.741748690605163574e-01 1.472221463918685913e-01 2.431623823940753937e-02 -4.525961875915527344e-01 -6.792322546243667603e-02 7.119382917881011963e-02 8.648736029863357544e-02 1.717259585857391357e-01 -1.392741799354553223e-01 -9.898876398801803589e-02 -4.261090606451034546e-02 7.631519436836242676e-02 8.772569708526134491e-03 2.206277474761009216e-02 -5.945359915494918823e-02
8.569066971540451050e-02 -7.618818432092666626e-02 1.957382559776306152e-01 1.699432879686355591e-01 3.121791481971740723e-01 1.765993088483810425e-01 -1.154947653412818909e-01 1.426109392195940018e-02 -8.584981411695480347e-02 -2.309526205062866211e-01 -7.917992770671844482e-02 -1.601932495832443237e-01 -4.251990094780921936e-02 -6.151537224650382996e-02 -1.318510770797729492e-01 3.496729955077171326e-02 -1.967663615942001343e-01 -1.222642213106155396e-01 3.371873497962951660e-01 -2.901490032672882080e-01 -3.716398477554321289e-01 1.001103222370147705e-01 9.118341654539108276e-02 2.596068084239959717e-01 2.883761422708630562e-03 -1.741904392838478088e-02 1.135779544711112976e-01 -1.516315042972564697e-01 -1.089255362749099731e-01 3.339825272560119629e-01 -9.005704894661903381e-03 1.598218828439712524e-01
3.270038068294525146e-01 -1.548037864267826080e-02 -1.670809835195541382e-01 -6.694201380014419556e-02 3.759892582893371582e-01 -1.113951858133077621e-02 1.165610849857330322e-01 9.952078014612197876e-02 -2.936275005340576172e-01 -3.427719175815582275e-01 3.662073984742164612e-02 -2.912921644747257233e-02 9.570568799972534180e-03 -7.091489434242248535e-02 -1.901616752147674561e-01 1.170841231942176819e-02 -7.702843844890594482e-02 -2.234556674957275391e-01 1.727233231067657471e-01 9.802404046058654785e-02 -2.143110036849975586e-01 -1.874434947967529297e-02 2.587443590164184570e-02 1.564213782548904419e-01 1.757507324218750000e-01 -3.083276748657226562e-01 -7.561562210321426392e-02 -2.592722773551940918e-01 7.672622799873352051e-02 1.158763021230697632e-01 2.058013975620269775e-01 -1.443683356046676636e-01
2.116915434598922729e-01 -2.138501703739166260e-01 -1.758635938167572021e-01 -9.020711481571197510e-02 4.355173408985137939e-01 2.849700748920440674e-01 9.342413395643234253e-02 2.064296752214431763e-01 4.549393430352210999e-02 8.433799259364604950e-03 1.705498099327087402e-01 6.170374155044555664e-02 1.285233050584793091e-01 3.163464069366455078e-01 -2.911818027496337891e-01 5.908321216702461243e-02 -1.836563348770141602e-01 6.558136083185672760e-03 1.541825979948043823e-01 -1.098830997943878174e-01 -1.702114194631576538e-01 -1.802365481853485107e-01 1.257216334342956543e-01 4.848249256610870361e-02 -3.664166899397969246e-03 5.271167680621147156e-02 1.178736612200737000e-02 1.799068897962570190e-01 1.212503463029861450e-01 1.965694427490234375e-01 1.708879619836807251e-01 2.029395699501037598e-01
-5.934526398777961731e-02 -3.152184486389160156e-01 -1.735636219382286072e-02 -2.997811650857329369e-03 -1.363617274910211563e-02 2.746716439723968506e-01 2.359249442815780640e-01 1.883500367403030396e-01 1.559256166219711304e-01 -1.861198693513870239e-01 -1.237377226352691650e-01 -1.803683489561080933e-01 2.026970982551574707e-01 3.929832950234413147e-02 -1.614723950624465942e-01 -3.531650826334953308e-02 2.757669799029827118e-02 -1.636084467172622681e-01 6.970428675413131714e-02 -2.604440748691558838e-01 -5.704900622367858887e-01 7.524306327104568481e-02 1.142929587513208389e-02 -1.689328849315643311e-01 -1.422447115182876587e-01 -1.175448969006538391e-01 -4.134448617696762085e-02 1.649776697158813477e-01 -1.612555421888828278e-02 1.418706029653549194e-01 9.958023577928543091e-02 1.413740450516343117e-03
1.974188536405563354e-01 1.061918288469314575e-01 1.315491199493408203e-01 -2.673219703137874603e-02 5.692364647984504700e-02 2.536601722240447998e-01 2.467985153198242188e-01 1.345720291137695312e-01 -1.363696437329053879e-02 -1.483667194843292236e-01 -1.936323046684265137e-01 2.370193041861057281e-02 8.484496921300888062e-02 -9.420575201511383057e-02 -2.779337465763092041e-01 3.197789192199707031e-02 -1.591740995645523071e-01 -2.833251357078552246e-01 1.573613733053207397e-01 -3.118231594562530518e-01 -3.116275668144226074e-01 -3.850622801110148430e-03 5.921924486756324768e-02 -5.741748958826065063e-02 -2.791451513767242432e-01 -3.535800380632281303e-03 -6.870624423027038574e-02 1.710654348134994507e-01 -2.131886631250381470e-01 1.703978478908538818e-01 1.558546125888824463e-01 2.971521914005279541e-01
2.501888275146484375e-01 -1.418159753084182739e-01 2.297642678022384644e-01 2.313032187521457672e-02 1.666965633630752563e-01 4.254953190684318542e-02 5.125769600272178650e-02 -3.704276308417320251e-02 -3.278166651725769043e-01 -3.398438096046447754e-01 4.257252812385559082e-02 6.110760942101478577e-02 -1.306177526712417603e-01 -1.341000348329544067e-01 -2.995091378688812256e-01 1.367957293987274170e-01 -2.672800123691558838e-01 -1.779645234346389771e-01 2.130568921566009521e-01 -5.864046514034271240e-02 -1.775230169296264648e-01 -8.029499650001525879e-02 -2.385694980621337891e-01 -5.241119768470525742e-03 1.545369923114776611e-01 -1.527834385633468628e-01 -3.407440483570098877e-01 6.305589526891708374e-02 -9.849788248538970947e-02 1.662436425685882568e-01 5.241247266530990601e-02 6.452425569295883179e-02
7.965917885303497314e-02 -5.713158473372459412e-02 -1.299595832824707031e-01 -6.409043073654174805e-02 1.969147846102714539e-02 3.037239909172058105e-01 1.502982228994369507e-01 -4.507149383425712585e-02 1.300290971994400024e-01 -2.400411516427993774e-01 2.797148823738098145e-01 1.450688540935516357e-01 1.078267544507980347e-01 -2.285114526748657227e-01 -2.002678364515304565e-01 1.402237685397267342e-03 -1.090278923511505127e-01 -1.298957914113998413e-01 -1.078955978155136108e-01 -2.140834033489227295e-01 -3.722848594188690186e-01 2.594800591468811035e-01 -8.631455898284912109e-02 -1.182349473237991333e-01 -8.755553863011300564e-04 -1.473728865385055542e-01 1.371390670537948608e-01 5.114100128412246704e-02 -1.032946854829788208e-01 3.113289773464202881e-01 2.436007261276245117e-01 -2.251723855733871460e-01
1.277671456336975098e-01 -9.978295862674713135e-02 -3.181738033890724182e-02 9.292444214224815369e-03 1.086301356554031372e-01 3.450298607349395752e-01 6.513223797082901001e-02 2.607467174530029297e-01 -1.312845349311828613e-01 -3.248816430568695068e-01 7.535081356763839722e-02 -7.734446972608566284e-02 2.353737056255340576e-01 -8.563596755266189575e-02 8.401171863079071045e-02 1.236033439636230469e-02 -5.829414352774620056e-02 -4.040262699127197266e-01 2.818927168846130371e-01 2.625223994255065918e-01 -3.504200577735900879e-01 -4.634225368499755859e-02 -3.307984396815299988e-02 6.515927612781524658e-02 7.975218445062637329e-02 -9.264427423477172852e-02 9.048914164304733276e-02 -2.205878794193267822e-01 -1.414996087551116943e-01 4.511331021785736084e-02 -2.925577946007251740e-02 -1.585929095745086670e-01
1.663333028554916382e-01 1.383132636547088623e-01 -2.290845662355422974e-01 -1.014521792531013489e-01 7.824824750423431396e-02 3.260538280010223389e-01 -4.992214962840080261e-02 -2.454777434468269348e-02 -5.011933296918869019e-02 -2.775456905364990234e-01 1.016786992549896240e-01 2.967657148838043213e-01 2.310789525508880615e-01 -3.353540301322937012e-01 -2.114995121955871582e-01 -2.240527607500553131e-02 4.704935476183891296e-02 -1.015006750822067261e-01 1.098554432392120361e-01 4.446511343121528625e-02 -2.709321081638336182e-01 1.028859913349151611e-01 5.901501700282096863e-02 -6.260782480239868164e-02 1.484292596578598022e-01 2.112390473484992981e-02 -2.926319539546966553e-01 2.690653502941131592e-01 -1.016225665807723999e-01 1.854259073734283447e-01 3.408336639404296875e-02 2.037730515003204346e-01
1.551477611064910889e-01 -1.078548505902290344e-01 1.690493971109390259e-01 2.543388903141021729e-01 2.900603413581848145e-01 1.277945041656494141e-01 2.448895573616027832e-01 -6.604223977774381638e-03 -1.837783157825469971e-01 -3.494133055210113525e-01 -2.574217319488525391e-01 -1.631859242916107178e-01 -1.037718821316957474e-02 1.148855239152908325e-01 -1.058549135923385620e-01 -1.988688670098781586e-02 -7.512123882770538330e-02 -2.028031498193740845e-01 2.304590046405792236e-01 -5.342258140444755554e-02 -1.299490928649902344e-01 4.254617169499397278e-02 1.547091156244277954e-01 1.640492826700210571e-01 -1.133192479610443115e-01 -8.231331408023834229e-02 2.992567792534828186e-02 1.524603664875030518e-01 4.226002097129821777e-02 3.951016068458557129e-01 2.150668054819107056e-01 1.292282193899154663e-01
1.963400095701217651e-01 -3.771036267280578613e-01 9.355168789625167847e-02 2.452425211668014526e-01 2.813040912151336670e-01 -2.648817002773284912e-02 2.239046394824981689e-01 1.374966371804475784e-02 -1.006183773279190063e-02 -1.817875057458877563e-01 -1.101408153772354126e-01 1.276877075433731079e-01 -2.397344633936882019e-02 -1.915576457977294922e-01 -9.580740332603454590e-02 1.236487329006195068e-01 6.896971166133880615e-02 -3.401826620101928711e-01 -1.197727210819721222e-02 1.683201789855957031e-01 -3.854688405990600586e-01 1.808669418096542358e-01 1.429933961480855942e-02 1.342918872833251953e-01 2.314894497394561768e-01 1.087351590394973755e-01 1.853145360946655273e-01 9.346823394298553467e-02 -1.273239403963088989e-01 2.316313795745372772e-02 1.521207541227340698e-01 -2.370672591496258974e-04
2.251340001821517944e-01 -7.057272642850875854e-02 -2.130178660154342651e-01 1.677783280611038208e-01 8.193689584732055664e-02 7.469630986452102661e-02 -1.848511025309562683e-02 -8.485018461942672729e-02 -7.385289669036865234e-02 -3.211171030998229980e-01 3.118922375142574310e-02 1.981580704450607300e-01 -2.309520095586776733e-01 -1.644194126129150391e-01 2.338025346398353577e-02 3.415630385279655457e-02 -3.296384811401367188e-01 -2.835513949394226074e-01 8.720035105943679810e-02 -2.973535656929016113e-01 -2.496412098407745361e-01 -1.309185475111007690e-01 -1.212517842650413513e-01 -1.574864238500595093e-01 1.257257610559463501e-01 -1.270108968019485474e-01 -1.522809863090515137e-01 1.890968382358551025e-01 -1.935287266969680786e-01 1.504873484373092651e-02 2.657099664211273193e-01 1.298464387655258179e-01
-1.393821835517883301e-01 2.267147749662399292e-01 1.363714039325714111e-01 -2.145428657531738281e-01 2.000036686658859253e-01 2.146907150745391846e-01 -5.662412568926811218e-02 1.748626679182052612e-01 -1.790749877691268921e-01 -3.541315197944641113e-01 -1.205720081925392151e-01 -1.004737522453069687e-02 3.159468621015548706e-02 6.770286709070205688e-02 -1.831333488225936890e-01 -1.367571353912353516e-01 -1.185520440340042114e-01 -3.136358857154846191e-01 9.203382767736911774e-03 -2.558152079582214355e-01 -3.252841830253601074e-01 -1.832684874534606934e-02 -4.468003287911415100e-03 6.220944225788116455e-02 -2.691513597965240479e-01 6.815930455923080444e-02 -1.338772475719451904e-01 -1.160991232609376311e-04 -1.561353057622909546e-01 2.557023763656616211e-01 1.880648434162139893e-01 8.128574490547180176e-02
-2.731722593307495117e-01 1.418693363666534424e-01 1.370458900928497314e-01 -1.107413843274116516e-01 3.311721682548522949e-01 1.659934967756271362e-01 1.760236173868179321e-01 -1.089797988533973694e-01 1.167820543050765991e-01 -1.855035126209259033e-01 -1.690369695425033569e-01 3.349671661853790283e-01 -6.343910843133926392e-02 8.232740685343742371e-03 4.506934434175491333e-02 6.965469568967819214e-02 -2.979672253131866455e-01 -2.581697106361389160e-01 -1.052844524383544922e-01 -1.649050116539001465e-01 -2.460622787475585938e-01 2.006320357322692871e-01 1.679822355508804321e-01 -4.430279880762100220e-02 5.543570499867200851e-03 -2.556106746196746826e-01 -4.598372057080268860e-02 -9.666864573955535889e-02 2.435090765357017517e-02 2.377848029136657715e-01 -1.318369507789611816e-01 1.351888626813888550e-01
-1.220423281192779541e-01 -1.699689179658889771e-01 1.347631867974996567e-02 5.098493769764900208e-03 3.174823224544525146e-01 1.755836158990859985e-01 -3.284878656268119812e-02 4.198029041290283203e-01 3.401985764503479004e-02 5.039052665233612061e-02 1.758356392383575439e-01 4.298014938831329346e-02 -1.098962426185607910e-01 -1.676716357469558716e-01 -5.979387462139129639e-02 2.064524590969085693e-01 -2.007801979780197144e-01 -1.802425831556320190e-01 1.001965254545211792e-01 -2.842635810375213623e-01 -3.009389638900756836e-01 7.825538516044616699e-02 1.373858004808425903e-01 1.772095561027526855e-01 1.545875519514083862e-01 3.978551924228668213e-02 -3.523310422897338867e-01 1.088043749332427979e-01 1.330615431070327759e-01 3.236812725663185120e-02 -3.174509853124618530e-02 1.799763292074203491e-01
1.331791877746582031e-01 -1.907831132411956787e-01 -5.659664794802665710e-02 2.000421099364757538e-02 1.269322782754898071e-01 3.840615749359130859e-01 2.852420210838317871e-01 -8.340477198362350464e-02 -2.937575876712799072e-01 9.187917411327362061e-02 -1.315338909626007080e-01 1.613012254238128662e-01 2.696903608739376068e-02 -1.027227863669395447e-01 2.655250132083892822e-01 2.381604611873626709e-01 8.199524879455566406e-02 -1.405331939458847046e-01 8.639511466026306152e-02 8.183900266885757446e-03 -3.132370412349700928e-01 -4.253114014863967896e-02 1.346720606088638306e-01 -1.295372564345598221e-02 2.757648825645446777e-01 -1.809382885694503784e-01 -3.922072052955627441e-02 1.878849975764751434e-02 1.282448917627334595e-01 2.492586523294448853e-01 -2.678506970405578613e-01 -2.320066280663013458e-02
1.756864935159683228e-01 -2.597574591636657715e-01 -5.279994755983352661e-02 1.719454526901245117e-01 2.586062252521514893e-01 2.118049561977386475e-01 1.444195508956909180e-01 -1.438255161046981812e-01 -2.667195498943328857e-01 -1.739533096551895142e-01 2.827112376689910889e-02 1.277265399694442749e-01 2.404267154633998871e-02 -1.348437219858169556e-01 3.858278319239616394e-02 3.189405053853988647e-02 3.939619660377502441e-02 -2.438252717256546021e-01 1.919154822826385498e-01 -1.504579186439514160e-01 -1.402156800031661987e-01 -8.894056826829910278e-02 1.954578757286071777e-01 -2.201648205518722534e-01 -3.860612511634826660e-01 -1.851962953805923462e-01 -1.454034894704818726e-01 -2.163979709148406982e-01 2.964596450328826904e-02 1.846896708011627197e-01 2.326622903347015381e-01 3.310088440775871277e-02
2.227457985281944275e-02 1.080354303121566772e-01 -2.039553374052047729e-01 -1.069874595850706100e-02 5.385768599808216095e-03 2.112904936075210571e-01 1.516399998217821121e-02 -1.007843539118766785e-01 -1.297349631786346436e-01 -8.620109409093856812e-02 5.909893661737442017e-02 3.197596669197082520e-01 2.878074049949645996e-01 -2.835292816162109375e-01 -1.107327416539192200e-01 6.611785292625427246e-02 1.093137934803962708e-01 3.612719848752021790e-02 1.398343145847320557e-01 -2.017551213502883911e-01 -3.891925811767578125e-01 2.714518308639526367e-01 1.307089179754257202e-01 -1.295735687017440796e-02 1.203626096248626709e-01 -9.866254031658172607e-02 -2.286438047885894775e-01 1.459743678569793701e-01 -2.131134718656539917e-01 2.298151850700378418e-01 1.586145609617233276e-01 2.099563628435134888e-01
-1.215729042887687683e-01 9.155725687742233276e-02 -1.373764574527740479e-01 6.859611719846725464e-02 4.358075857162475586e-01 -9.224127861671149731e-04 -2.238649874925613403e-01 -1.080368459224700928e-02 8.776180446147918701e-02 -1.002158038318157196e-02 5.133198108524084091e-03 -6.866651773452758789e-02 5.916190519928932190e-02 1.502623260021209717e-01 -1.585796028375625610e-01 3.527989983558654785e-02 -2.086447179317474365e-01 -3.723183870315551758e-01 -2.199579589068889618e-02 -1.762468814849853516e-01 -3.101774156093597412e-01 2.499369084835052490e-01 2.347697168588638306e-01 8.427754044532775879e-02 1.210128366947174072e-01 -2.651583850383758545e-01 -1.861279457807540894e-01 1.565454900264739990e-01 -6.927639245986938477e-02 2.259221673011779785e-01 -1.141683310270309448e-01 2.251936122775077820e-02
5.264100036583840847e-04 -8.443881571292877197e-02 6.994003057479858398e-02 -3.660331293940544128e-02 1.324192732572555542e-01 1.100112423300743103e-01 1.662695556879043579e-01 -5.607879534363746643e-02 1.880032569169998169e-02 -2.579774558544158936e-01 -8.827510476112365723e-02 1.896841078996658325e-02 -3.541390225291252136e-02 -1.813426464796066284e-01 -3.047059476375579834e-01 1.327445656061172485e-01 -3.157768845558166504e-01 -4.137776196002960205e-01 2.313130535185337067e-02 9.721475839614868164e-02 -1.652548909187316895e-01 -2.288879305124282837e-01 -2.160821408033370972e-01 8.135925233364105225e-02 -1.707887500524520874e-01 -8.400386571884155273e-02 3.034098446369171143e-02 -2.517382800579071045e-01 -2.410081177949905396e-01 2.317199409008026123e-01 2.834114432334899902e-01 2.171313855797052383e-03
-2.355759888887405396e-01 -1.190910339355468750e-01 -6.656005978584289551e-02 -1.482405066490173340e-01 4.337402582168579102e-01 4.218256771564483643e-01 1.966929435729980469e-01 -5.194306001067161560e-02 1.760311424732208252e-01 -1.772865653038024902e-01 2.329971790313720703e-01 -2.016394883394241333e-01 -7.840350270271301270e-02 4.803183022886514664e-03 -1.472256630659103394e-01 -2.702613174915313721e-01 -1.056567355990409851e-01 7.077025622129440308e-02 2.499515749514102936e-02 6.469596922397613525e-02 -3.487391471862792969e-01 8.004551753401756287e-03 5.707985907793045044e-02 1.498038023710250854e-01 -2.337544411420822144e-02 -1.948319077491760254e-01 -1.075596585869789124e-01 -8.435607701539993286e-02 -5.213927477598190308e-02 7.777053117752075195e-02 -5.236091837286949158e-02 3.388204425573348999e-02
2.874222025275230408e-02 6.840121746063232422e-02 9.139156341552734375e-02 -4.160247370600700378e-02 2.424999475479125977e-01 1.763602644205093384e-01 4.258884582668542862e-03 6.593814492225646973e-02 -1.770765781402587891e-01 -4.184291064739227295e-01 4.483839031308889389e-03 6.632386147975921631e-02 -4.938470572233200073e-02 2.303415983915328979e-01 -2.106853276491165161e-01 1.502634435892105103e-01 9.965842962265014648e-02 -7.681348919868469238e-02 3.241057693958282471e-02 9.058279544115066528e-02 -3.751736283302307129e-01 -3.021655976772308350e-01 1.462301015853881836e-01 -1.140567511320114136e-01 1.073602586984634399e-01 1.034878008067607880e-02 -1.731450706720352173e-01 2.697434425354003906e-01 1.891575753688812256e-01 2.451856881380081177e-01 1.166051849722862244e-01 -2.034909278154373169e-01
2.238692492246627808e-01 3.114422596991062164e-02 1.145239844918251038e-01 -4.805313795804977417e-02 2.403753697872161865e-01 3.738312125205993652e-01 2.483368515968322754e-01 -3.286917693912982941e-03 -3.085274398326873779e-01 -1.392607837915420532e-01 -2.171480804681777954e-01 -2.154448442161083221e-02 1.653955578804016113e-01 -4.452418163418769836e-02 -2.392199635505676270e-01 -2.192866057157516479e-02 1.162069737911224365e-01 -1.255850344896316528e-01 2.842167615890502930e-01 -2.467630207538604736e-01 -1.429517716169357300e-01 -3.688408806920051575e-02 1.172613501548767090e-01 -1.262471359223127365e-02 -1.833138614892959595e-01 1.200225874781608582e-01 1.363394111394882202e-01 2.429033517837524414e-01 4.802432283759117126e-02 1.980293542146682739e-01 -2.354951109737157822e-03 2.263868004083633423e-01
4.013327509164810181e-02 1.035659834742546082e-01 1.028259769082069397e-01 1.672587692737579346e-01 6.794049590826034546e-02 4.393267035484313965e-01 -2.259708940982818604e-02 -8.230846375226974487e-02 -2.528041899204254150e-01 -6.434338539838790894e-02 2.277317941188812256e-01 2.339848875999450684e-01 -1.630834341049194336e-01 1.582337170839309692e-01 5.199154838919639587e-02 1.548702269792556763e-01 -1.772606670856475830e-01 -1.298445910215377808e-01 -2.653557807207107544e-02 -8.033852279186248779e-02 -2.967047691345214844e-01 -1.614995151758193970e-01 -6.280606240034103394e-02 3.302943706512451172e-02 7.869742065668106079e-02 -2.152808904647827148e-01 7.556659728288650513e-02 3.512619733810424805e-01 1.495276540517807007e-01 2.208059579133987427e-01 7.684075087308883667e-02 2.407888025045394897e-01
6.045446172356605530e-02 -2.653465270996093750e-01 1.367781609296798706e-01 1.764288693666458130e-01 3.941696882247924805e-01 2.131952792406082153e-01 -7.016140222549438477e-02 1.137271001935005188e-01 -2.580172717571258545e-01 -1.575361341238021851e-01 -1.351613849401473999e-01 3.272780030965805054e-02 -9.465909004211425781e-02 -1.627328991889953613e-01 -9.461875259876251221e-02 5.447429418563842773e-02 -2.733877301216125488e-01 -1.418323628604412079e-02 3.713646233081817627e-01 -3.339901864528656006e-01 -1.101913154125213623e-01 1.812807917594909668e-01 3.939797729253768921e-02 2.972969785332679749e-02 -1.042561605572700500e-01 -1.145513430237770081e-01 -2.777881920337677002e-03 -1.806004196405410767e-01 4.217634722590446472e-02 1.841275095939636230e-01 -8.531762659549713135e-02 1.670608967542648315e-01
1.233740374445915222e-01 -1.324804723262786865e-01 1.145291551947593689e-01 3.617144823074340820e-01 2.123531103134155273e-01 2.671482264995574951e-01 2.812367081642150879e-01 1.389197111129760742e-01 -1.983275562524795532e-01 -3.113895952701568604e-01 3.823313489556312561e-02 2.909515798091888428e-01 1.693956553936004639e-02 -7.172472029924392700e-02 -4.881931096315383911e-02 -5.336158722639083862e-02 1.139907911419868469e-02 -5.470436811447143555e-02 7.858344912528991699e-02 -1.257301587611436844e-02 -1.298138648271560669e-01 6.352318916469812393e-03 1.790582984685897827e-01 -1.626973301172256470e-01 -2.432844936847686768e-01 -2.423639409244060516e-02 -8.286292850971221924e-02 -1.821657568216323853e-01 -1.644481122493743896e-01 1.751151829957962036e-01 3.585845232009887695e-01 -6.593593955039978027e-02
7.032559067010879517e-02 2.260020375251770020e-01 -1.430134475231170654e-01 1.325777322053909302e-01 4.922941029071807861e-01 4.223390221595764160e-01 2.205678373575210571e-01 3.220044672489166260e-01 -1.541851647198200226e-02 -1.608675569295883179e-01 2.505602240562438965e-01 7.616108655929565430e-02 -3.916592895984649658e-02 -4.931190051138401031e-03 -2.222817838191986084e-01 5.108785349875688553e-03 6.561312079429626465e-02 1.008794829249382019e-02 1.626312881708145142e-01 -8.398420363664627075e-02 -1.078929081559181213e-01 -1.129413396120071411e-01 2.442355453968048096e-01 1.014340445399284363e-01 1.554657984524965286e-02 2.840714529156684875e-03 -1.557019203901290894e-01 1.061384305357933044e-01 -4.209164157509803772e-02 -8.874616026878356934e-02 3.737569227814674377e-02 9.026587754487991333e-02
-1.985000669956207275e-01 -2.037604004144668579e-01 3.147641941905021667e-02 9.686581045389175415e-02 4.949235320091247559e-01 3.831986486911773682e-01 1.629100739955902100e-01 -1.780276149511337280e-01 -1.340027302503585815e-01 -1.058953404426574707e-01 -1.384307742118835449e-01 -2.139905840158462524e-01 1.758245378732681274e-02 -1.180316135287284851e-01 -1.710957139730453491e-01 8.146892488002777100e-02 6.552357971668243408e-02 4.107897356152534485e-02 1.057298630475997925e-01 1.681804656982421875e-01 -1.239553987979888916e-01 3.175595030188560486e-02 2.137877047061920166e-01 -7.202254235744476318e-02 -2.447158247232437134e-01 -1.048040166497230530e-01 -1.653100103139877319e-01 -1.144583430141210556e-02 -1.033288687467575073e-01 2.272077053785324097e-01 1.916276663541793823e-01 -6.591697037220001221e-02
1.350662112236022949e-01 -8.441402018070220947e-02 -1.424647271633148193e-01 -4.547181725502014160e-02 1.028264090418815613e-01 2.923329472541809082e-01 3.345042765140533447e-01 -1.709496229887008667e-02 6.416567414999008179e-02 2.035745084285736084e-01 1.352036446332931519e-01 -2.473323605954647064e-02 2.570158429443836212e-02 -1.442795991897583008e-01 -1.625990271568298340e-01 1.353064626455307007e-01 -2.391402237117290497e-02 -2.955226004123687744e-01 1.321995705366134644e-01 -5.746514350175857544e-02 -2.724137306213378906e-01 1.949080079793930054e-02 -1.052135825157165527e-01 -3.362472355365753174e-01 1.853043437004089355e-01 -1.931355521082878113e-02 -2.195282652974128723e-02 1.652255505323410034e-01 1.146768853068351746e-01 2.718463540077209473e-01 2.851927280426025391e-01 2.740281522274017334e-01
-4.469564557075500488e-02 -4.077507182955741882e-03 -7.877609133720397949e-02 5.060963630676269531e-01 4.242335855960845947e-01 2.159300595521926880e-01 7.810313254594802856e-02 -3.747106343507766724e-02 1.644122898578643799e-01 -8.392749354243278503e-03 2.919493801891803741e-02 -2.001259326934814453e-01 -2.289846837520599365e-01 9.027200937271118164e-02 2.024989202618598938e-02 1.787316352128982544e-01 -4.728807881474494934e-02 -3.188638985157012939e-01 2.512427419424057007e-02 5.399638041853904724e-02 -2.840054333209991455e-01 2.228134721517562866e-01 4.515510052442550659e-02 1.371150719933211803e-03 1.079214438796043396e-01 5.209709703922271729e-02 -9.380579739809036255e-02 -1.132678985595703125e-01 4.831564798951148987e-02 1.950029134750366211e-01 1.561701446771621704e-01 -7.525463588535785675e-03
8.710269629955291748e-02 -2.125577330589294434e-01 1.741383075714111328e-01 -3.058028034865856171e-02 3.019690811634063721e-01 2.164281755685806274e-01 3.262607753276824951e-02 -1.032250151038169861e-01 6.803128123283386230e-02 -2.299304306507110596e-01 5.822075903415679932e-02 2.155885845422744751e-01 2.808654606342315674e-01 1.730883419513702393e-01 1.121095120906829834e-01 -2.466590516269207001e-02 -1.188439726829528809e-01 -2.479076981544494629e-01 3.069090843200683594e-01 -1.143773943185806274e-01 -1.261096298694610596e-01 3.252711519598960876e-02 -4.750252887606620789e-02 -8.531211875379085541e-03 3.943633139133453369e-01 -1.227564513683319092e-01 1.003071069717407227e-01 6.154989823698997498e-02 -1.617140173912048340e-01 2.059986144304275513e-01 -8.363381773233413696e-02 2.732562124729156494e-01
2.061107456684112549e-01 -2.381225973367691040e-01 -2.952365577220916748e-02 4.038492590188980103e-02 2.684043943881988525e-01 1.407459843903779984e-02 3.355117142200469971e-01 -5.282465368509292603e-02 -1.274776458740234375e-01 -3.109237253665924072e-01 2.598834410309791565e-02 1.753999441862106323e-01 -1.273040771484375000e-01 -5.044782906770706177e-02 -3.029553592205047607e-02 9.018101543188095093e-02 3.282285481691360474e-02 -8.916350454092025757e-02 3.842759504914283752e-02 -2.612969279289245605e-01 -3.293958008289337158e-01 1.091547682881355286e-01 3.235291838645935059e-01 7.206125184893608093e-03 -2.541704475879669189e-01 -4.491035640239715576e-02 2.190819233655929565e-01 7.279934734106063843e-02 -4.088936746120452881e-02 9.974642097949981689e-02 1.869963705539703369e-01 -2.610072791576385498e-01
4.744229838252067566e-02 -2.377055771648883820e-02 7.712003588676452637e-02 2.669430077075958252e-01 3.835268318653106689e-01 3.512372672557830811e-01 9.871955215930938721e-02 -7.269876450300216675e-02 2.077070921659469604e-01 7.387326657772064209e-02 1.032018885016441345e-01 1.021864488720893860e-01 -6.237123534083366394e-02 3.959698602557182312e-02 -7.494898885488510132e-02 -2.304502576589584351e-01 -2.092259563505649567e-02 -2.410511225461959839e-01 2.652668356895446777e-01 7.391002494841814041e-03 -2.007599771022796631e-01 2.848533093929290771e-01 -8.796450495719909668e-02 -2.237275987863540649e-01 -4.166449606418609619e-02 5.871943756937980652e-02 1.866435110569000244e-01 5.781774595379829407e-02 2.087378948926925659e-01 3.100766539573669434e-01 -8.595389127731323242e-02 -4.404831677675247192e-02
1.507827080786228180e-02 -2.599067986011505127e-01 1.190045997500419617e-01 1.948819011449813843e-01 2.631300389766693115e-01 2.113245129585266113e-01 -1.430342253297567368e-02 9.480532258749008179e-02 -1.876857280731201172e-01 -8.609183877706527710e-02 -2.370448261499404907e-01 -4.047602787613868713e-02 -8.563768863677978516e-02 -7.312052696943283081e-02 -1.455838829278945923e-01 6.595455110073089600e-02 -2.446594089269638062e-01 -1.859646141529083252e-01 3.105646073818206787e-01 -3.179658651351928711e-01 -1.595724374055862427e-01 1.875081807374954224e-01 4.954995587468147278e-02 8.979766815900802612e-02 1.118565127253532410e-01 1.625433713197708130e-01 8.171229809522628784e-02 -1.560122817754745483e-01 -1.016282141208648682e-01 3.810371160507202148e-01 -1.438037212938070297e-02 1.717327386140823364e-01
-1.211525052785873413e-01 -3.223560051992535591e-03 -2.381117194890975952e-01 2.215539216995239258e-01 3.177334070205688477e-01 1.449614465236663818e-01 4.055494368076324463e-01 5.681473761796951294e-02 -7.457278668880462646e-02 1.773382425308227539e-01 2.703801095485687256e-01 1.873558759689331055e-01 4.825800284743309021e-02 1.720020733773708344e-02 -9.884441643953323364e-02 -1.723911762237548828e-01 -8.619630336761474609e-02 -3.781193792819976807e-01 8.906801231205463409e-03 -4.616634547710418701e-02 -3.773908019065856934e-01 -8.678496628999710083e-02 -1.402019616216421127e-02 -4.709104821085929871e-02 -1.043072640895843506e-01 -1.279585361480712891e-01 4.165961965918540955e-02 2.699883468449115753e-02 4.177973791956901550e-02 5.176481790840625763e-03 -2.094290852546691895e-01 1.489815264940261841e-01
1.556886583566665649e-01 -1.979844570159912109e-01 -5.869701504707336426e-02 1.184136718511581421e-01 2.358894795179367065e-01 3.927674889564514160e-01 -2.802883833646774292e-02 -1.444069147109985352e-01 -1.937289386987686157e-01 -1.881430894136428833e-01 -1.718672215938568115e-01 -2.989263087511062622e-02 -2.101682871580123901e-01 2.308481931686401367e-01 -3.573020696640014648e-01 1.682222932577133179e-01 1.515447255223989487e-02 -3.179522976279258728e-02 2.453857660293579102e-01 -1.794819235801696777e-01 -2.172479331493377686e-01 1.069352217018604279e-02 -1.604345440864562988e-01 -1.634525507688522339e-01 -3.440351411700248718e-02 -1.976237297058105469e-01 -1.656153053045272827e-02 1.117255166172981262e-01 -2.125098854303359985e-01 1.876295208930969238e-01 3.984973952174186707e-02 -4.875257238745689392e-02
-3.631370887160301208e-02 1.507064402103424072e-01 1.579561978578567505e-01 -8.038153871893882751e-03 1.645734906196594238e-01 1.345552206039428711e-01 -8.263179659843444824e-02 1.250133216381072998e-01 -1.175364702939987183e-01 -2.871522307395935059e-01 -1.441268771886825562e-01 3.353827819228172302e-02 4.488466307520866394e-02 4.529014229774475098e-03 -3.065453469753265381e-01 5.035581998527050018e-04 -2.701865434646606445e-01 -2.032110095024108887e-01 8.638802915811538696e-02 -2.102560997009277344e-01 -4.949470162391662598e-01 -1.752328425645828247e-01 1.318726241588592529e-01 2.100633233785629272e-01 -1.730948239564895630e-01 -5.516169592738151550e-02 -7.243298739194869995e-02 2.440992929041385651e-02 -2.948006093502044678e-01 1.265382487326860428e-02 5.423910170793533325e-02 1.926541328430175781e-01
-5.129251256585121155e-02 -1.400091350078582764e-01 2.223252356052398682e-01 1.565626114606857300e-01 3.499709963798522949e-01 2.441891580820083618e-01 -8.300352841615676880e-02 5.398407811298966408e-04 -2.317841351032257080e-01 -7.498655468225479126e-02 -9.934876859188079834e-02 -1.453856974840164185e-01 -1.747791171073913574e-01 5.595648288726806641e-02 -1.399648338556289673e-01 3.059122711420059204e-02 -2.728599905967712402e-01 -2.421739548444747925e-01 2.682770490646362305e-01 -3.557037413120269775e-01 -2.152886986732482910e-01 6.540024187415838242e-03 2.061780542135238647e-01 4.243871942162513733e-02 2.957439795136451721e-02 5.554543063044548035e-02 1.292705982923507690e-01 -5.443795025348663330e-02 -5.987449735403060913e-02 2.922787964344024658e-01 5.406334251165390015e-02 1.799982339143753052e-01
-4.591414704918861389e-02 -3.082401454448699951e-01 -1.642433106899261475e-01 2.049856632947921753e-02 2.523987293243408203e-01 2.073931097984313965e-01 2.881373465061187744e-01 7.122445851564407349e-02 1.744126528501510620e-01 -1.993044465780258179e-01 1.057218313217163086e-01 -2.027735300362110138e-02 4.950613155961036682e-02 2.012035101652145386e-01 -3.574920594692230225e-01 1.833620816469192505e-01 -1.461264640092849731e-01 -9.591882675886154175e-02 -3.535173088312149048e-02 -2.513447999954223633e-01 -2.262216657400131226e-01 -4.242493584752082825e-02 -1.185377836227416992e-01 1.020596623420715332e-01 -2.601309120655059814e-01 8.352124691009521484e-02 -3.624421358108520508e-02 1.232309713959693909e-01 3.975910320878028870e-02 2.138789594173431396e-01 2.438163906335830688e-01 -1.557207703590393066e-01
8.090686798095703125e-02 -7.783406227827072144e-02 3.689215704798698425e-02 3.282598555088043213e-01 8.040877431631088257e-02 2.280284613370895386e-01 1.641470193862915039e-01 5.898563936352729797e-02 -2.390956431627273560e-01 -1.582627557218074799e-02 -1.952074319124221802e-01 1.613653600215911865e-01 8.229921758174896240e-02 -9.153722971677780151e-02 -1.220539063215255737e-01 2.133149802684783936e-01 -8.090705424547195435e-02 -2.522453367710113525e-01 3.960644453763961792e-02 1.317423433065414429e-01 -5.045871138572692871e-01 -6.893701106309890747e-02 -1.949876248836517334e-01 5.184835195541381836e-02 7.589630782604217529e-02 6.921806186437606812e-02 9.399680793285369873e-02 5.654371157288551331e-02 2.187002301216125488e-01 2.069731801748275757e-02 -1.207787916064262390e-01 -3.430491983890533447e-01
-4.091935604810714722e-02 -3.479928523302078247e-02 -1.680194288492202759e-01 -3.276144340634346008e-02 2.547565698623657227e-01 2.370977997779846191e-01 2.565232515335083008e-01 6.418040953576564789e-03 6.822019070386886597e-02 -2.542606592178344727e-01 1.444443017244338989e-01 2.326594293117523193e-01 -2.763151228427886963e-01 -1.632538586854934692e-01 -9.504145127721130848e-04 -4.141479358077049255e-02 -2.908920645713806152e-01 -1.886905729770660400e-02 -6.073296070098876953e-02 -5.866595730185508728e-02 -1.978725045919418335e-01 3.483295440673828125e-01 1.209660060703754425e-02 -5.958822742104530334e-02 8.259655535221099854e-02 -3.047149181365966797e-01 -1.823229156434535980e-02 -3.763997927308082581e-02 2.728497609496116638e-02 3.833394646644592285e-01 1.618113219738006592e-01 1.570311002433300018e-02
-9.790082275867462158e-02 3.895729035139083862e-02 1.726197302341461182e-01 1.729057431221008301e-01 2.618452608585357666e-01 2.232643067836761475e-01 4.515416324138641357e-01 1.470754668116569519e-02 5.646630749106407166e-02 -2.167896479368209839e-01 5.059333518147468567e-02 -2.033712714910507202e-01 1.406876090914011002e-02 1.412999331951141357e-01 -2.470069825649261475e-01 -1.508553922176361084e-01 3.138116747140884399e-02 -3.662768602371215820e-01 1.563354283571243286e-01 -4.250618815422058105e-02 -3.329836726188659668e-01 7.613466680049896240e-02 2.420210465788841248e-02 -5.411817133426666260e-02 5.149699002504348755e-02 -1.008234731853008270e-02 -8.915356360375881195e-03 -2.081264853477478027e-01 2.655386924743652344e-01 1.007008850574493408e-01 1.502756308764219284e-02 -6.449152249842882156e-03
1.246700659394264221e-01 -1.109565570950508118e-01 -8.654911816120147705e-02 6.147393584251403809e-02 2.267419099807739258e-01 2.195218503475189209e-01 -1.190683692693710327e-01 3.073880374431610107e-01 -3.156548738479614258e-01 -2.111591547727584839e-01 -4.865738376975059509e-02 1.232854798436164856e-01 2.069146484136581421e-01 -3.153157606720924377e-02 1.283940970897674561e-01 1.265409886837005615e-01 -5.155725777149200439e-02 -4.098758101463317871e-01 2.251234054565429688e-01 1.166546493768692017e-01 -3.400276899337768555e-01 -5.751971155405044556e-02 8.786800503730773926e-02 8.534614741802215576e-02 -1.650848798453807831e-02 -3.151817023754119873e-01 -1.089004892855882645e-02 -4.558206349611282349e-02 2.605084516108036041e-02 -1.542574465274810791e-01 -1.149080768227577209e-01 7.840868830680847168e-02
-1.809353530406951904e-01 -6.097875535488128662e-02 -2.354935929179191589e-02 -5.943153426051139832e-02 1.840843856334686279e-01 3.952236175537109375e-01 1.216016262769699097e-01 -1.314084529876708984e-01 -3.454348146915435791e-01 -6.319057941436767578e-02 2.105656117200851440e-01 7.222351431846618652e-02 -5.181103944778442383e-02 -3.917225003242492676e-01 -2.857708036899566650e-01 1.651543974876403809e-01 -2.027510851621627808e-01 -3.702679276466369629e-02 -9.120318293571472168e-02 -1.020490825176239014e-01 -1.755092144012451172e-01 4.163578897714614868e-02 2.056421786546707153e-01 1.257546693086624146e-01 9.743996709585189819e-02 -2.730355858802795410e-01 1.305445432662963867e-01 1.328570395708084106e-01 2.379722706973552704e-02 1.251363605260848999e-01 3.114985302090644836e-02 -1.076416075229644775e-01
1.839353293180465698e-01 7.784712314605712891e-02 -1.796092689037322998e-01 1.175775006413459778e-01 1.984885632991790771e-01 1.288834065198898315e-01 2.159836888313293457e-01 -5.229152739048004150e-02 -1.417905688285827637e-01 -2.776442766189575195e-01 2.782994136214256287e-02 4.594838023185729980e-01 -8.153579384088516235e-02 1.736420989036560059e-01 -6.114790588617324829e-02 1.497165262699127197e-01 7.778697460889816284e-02 -2.158754765987396240e-01 1.859769821166992188e-01 -1.726427525281906128e-01 -1.346753835678100586e-01 2.566977441310882568e-01 -2.660142183303833008e-01 -2.174495905637741089e-01 -8.542153239250183105e-02 -2.509012222290039062e-01 1.601706147193908691e-01 1.248367950320243835e-01 -4.968777671456336975e-02 5.072653293609619141e-03 3.824940696358680725e-02 4.491603001952171326e-02
-1.979172080755233765e-01 -2.029369473457336426e-01 -9.182673692703247070e-02 1.670682430267333984e-01 3.703360855579376221e-01 1.850465238094329834e-01 -3.138398379087448120e-02 3.948808182030916214e-03 -1.121983602643013000e-01 -8.692906051874160767e-02 -1.253259479999542236e-01 -1.716091185808181763e-01 -6.985325831919908524e-03 -4.307745397090911865e-02 -7.901338487863540649e-02 1.180644854903221130e-01 -1.004817411303520203e-01 -2.690445184707641602e-01 -1.608169078826904297e-01 -1.714171916246414185e-01 -1.523423045873641968e-01 3.361492753028869629e-01 3.421152830123901367e-01 -1.208841949701309204e-01 2.336366772651672363e-01 -1.395595967769622803e-01 -2.072717100381851196e-01 -1.379541493952274323e-02 -1.667253971099853516e-01 1.706601828336715698e-01 -2.026548832654953003e-01 5.222501605749130249e-02
5.731259286403656006e-02 -1.108431071043014526e-01 -7.894693315029144287e-02 1.761816442012786865e-01 4.687809944152832031e-01 2.180008441209793091e-01 8.490601181983947754e-02 -2.911515235900878906e-01 -1.169871091842651367e-01 -9.865243732929229736e-02 3.981846570968627930e-02 -2.615620940923690796e-02 2.378974705934524536e-01 -2.155625522136688232e-01 -1.423971056938171387e-01 1.698131710290908813e-01 -2.549626491963863373e-02 -4.208021238446235657e-02 1.952728033065795898e-01 2.575629055500030518e-01 -3.797030746936798096e-01 1.554198116064071655e-01 -1.063382923603057861e-01 -1.749494522809982300e-01 -1.290213614702224731e-01 -1.326950490474700928e-01 -7.830227911472320557e-02 1.009747833013534546e-01 1.514010783284902573e-02 1.616854369640350342e-01 8.947794884443283081e-02 8.910343050956726074e-02
-3.459743857383728027e-01 -1.703383624553680420e-01 3.414078056812286377e-02 -1.311131566762924194e-01 2.640444636344909668e-01 1.136104613542556763e-01 6.795110553503036499e-02 -1.014438942074775696e-01 -1.540200561285018921e-01 -1.156604737043380737e-01 2.117769122123718262e-01 3.972484767436981201e-01 1.032944470643997192e-01 -1.427363008260726929e-01 -1.342252343893051147e-01 -7.848289608955383301e-02 -1.428907066583633423e-01 -6.427727639675140381e-02 2.857187688350677490e-01 -4.356713965535163879e-02 -2.710584700107574463e-01 2.118402719497680664e-01 6.641964614391326904e-02 3.161598742008209229e-02 -1.317778509110212326e-02 1.228160113096237183e-01 -2.561631202697753906e-01 4.620553925633430481e-02 -3.063746988773345947e-01 1.272430419921875000e-01 1.142226457595825195e-01 -4.962797835469245911e-02
-1.578396856784820557e-01 -1.357113420963287354e-01 -3.708595931529998779e-01 -3.197458088397979736e-01 2.106406837701797485e-01 4.456481039524078369e-01 1.428364962339401245e-01 3.182379528880119324e-02 3.843964263796806335e-02 -6.398587673902511597e-02 9.702553600072860718e-02 1.134636998176574707e-01 9.649568051099777222e-02 9.363738447427749634e-02 -3.047343790531158447e-01 2.238373756408691406e-01 -1.623844727873802185e-02 -1.297947168350219727e-01 -9.628951549530029297e-02 -1.240565329790115356e-01 -2.144774347543716431e-01 2.083276212215423584e-02 -1.114215180277824402e-01 1.562627106904983521e-01 -1.069187968969345093e-01 1.301067024469375610e-01 1.827296316623687744e-01 9.599742293357849121e-02 -1.545882821083068848e-01 1.474959999322891235e-01 5.496996641159057617e-02 1.375643759965896606e-01
-1.196175813674926758e-03 2.525532059371471405e-02 -5.333593115210533142e-02 -3.579667955636978149e-02 4.182678759098052979e-01 2.734201550483703613e-01 1.194259896874427795e-01 -1.259231716394424438e-01 -9.784191101789474487e-02 -1.870076954364776611e-01 2.294474244117736816e-01 3.250404447317123413e-02 5.690043792128562927e-02 -7.328202575445175171e-02 -1.383683979511260986e-01 -1.283712498843669891e-02 -2.874758243560791016e-01 -1.622672192752361298e-02 -2.273355126380920410e-01 -1.532374620437622070e-01 -1.982363909482955933e-01 3.206442296504974365e-01 1.077668219804763794e-01 1.791389137506484985e-01 2.557830214500427246e-01 -1.682135760784149170e-01 -1.690735369920730591e-01 -2.081620395183563232e-01 -6.382346898317337036e-02 2.434018999338150024e-01 -4.295442998409271240e-02 1.206573769450187683e-01
1.615997105836868286e-01 -2.698014378547668457e-01 1.469932943582534790e-01 5.213265866041183472e-02 1.856235712766647339e-01 3.998034298419952393e-01 3.597762063145637512e-02 -2.545072697103023529e-02 1.214528083801269531e-01 -3.015110194683074951e-01 6.085577234625816345e-02 -1.422732323408126831e-01 4.431738704442977905e-02 -5.080424621701240540e-02 -3.911367431282997131e-02 -3.982088714838027954e-02 2.455648267641663551e-03 -1.449614465236663818e-01 2.181903719902038574e-01 -8.613563328981399536e-02 -3.292920589447021484e-01 -1.042533889412879944e-01 2.793167233467102051e-01 -1.411024779081344604e-01 2.597857825458049774e-02 -1.168754249811172485e-01 1.280750036239624023e-01 2.972106337547302246e-01 2.401829361915588379e-01 5.022756010293960571e-02 8.945831656455993652e-02 -2.503997683525085449e-01
-3.398413956165313721e-02 -4.885064959526062012e-01 -8.811098337173461914e-02 1.375040113925933838e-01 6.105636805295944214e-02 2.313877791166305542e-01 1.426793336868286133e-01 8.066301792860031128e-02 1.197709143161773682e-01 -2.875053584575653076e-01 7.965929806232452393e-02 -1.570662409067153931e-01 3.699190542101860046e-02 -1.086499840021133423e-01 8.473950624465942383e-02 4.119016975164413452e-02 -5.932032316923141479e-02 -2.533059120178222656e-01 4.558844491839408875e-02 -2.138440310955047607e-01 -4.659090936183929443e-01 -2.260036394000053406e-02 8.991114050149917603e-02 -1.447848677635192871e-01 -6.208501383662223816e-02 -1.094646677374839783e-01 2.933584898710250854e-02 2.141552418470382690e-01 -1.217051148414611816e-01 1.126598939299583435e-01 1.297139823436737061e-01 -1.741373986005783081e-01
-1.555267572402954102e-01 -6.158563494682312012e-02 -1.268181502819061279e-01 -8.831165730953216553e-02 4.504946172237396240e-01 3.001158237457275391e-01 -9.955956041812896729e-02 1.009821705520153046e-02 -1.775748096406459808e-02 7.949078083038330078e-02 1.653508841991424561e-01 1.299414932727813721e-01 -6.877932697534561157e-02 -1.864474415779113770e-01 -5.509539693593978882e-02 -5.590693652629852295e-02 -2.441803663969039917e-01 -4.048899747431278229e-03 1.423685103654861450e-01 5.773580446839332581e-02 -4.156728088855743408e-01 1.601096689701080322e-01 1.539020091295242310e-01 3.475278317928314209e-01 -1.791807860136032104e-01 -7.492284476757049561e-02 1.656114310026168823e-01 -7.400423754006624222e-03 -4.013071209192276001e-02 5.731194838881492615e-02 -5.538707482628524303e-04 -2.288537770509719849e-01
8.899065107107162476e-02 -1.401507481932640076e-02 -1.962336897850036621e-01 -1.344772055745124817e-03 2.356591224670410156e-01 2.171031683683395386e-01 1.014274060726165771e-01 -1.516156597062945366e-03 -1.082801818847656250e-02 -1.092386245727539062e-01 3.344728946685791016e-01 2.455032914876937866e-01 1.435098350048065186e-01 -1.001487523317337036e-01 2.866478823125362396e-02 5.642070993781089783e-02 -3.179569542407989502e-01 -1.221119463443756104e-01 -1.805659681558609009e-01 -2.368831932544708252e-01 -2.872760295867919922e-01 3.654073178768157959e-01 3.124280087649822235e-02 -9.890563786029815674e-02 -4.971575364470481873e-02 -1.596307307481765747e-01 -6.738680601119995117e-02 3.215259686112403870e-02 9.504979848861694336e-02 2.318843752145767212e-01 3.040118217468261719e-01 3.607292845845222473e-02
-1.662869304418563843e-01 -2.720245420932769775e-01 1.939628738909959793e-03 3.947631642222404480e-02 3.674086034297943115e-01 9.177240281132981181e-05 -1.126605123281478882e-01 -1.202822700142860413e-01 -1.548645645380020142e-01 -3.939647600054740906e-02 2.502997517585754395e-01 3.335348963737487793e-01 1.163163930177688599e-01 -2.082941532135009766e-01 -1.447398811578750610e-01 -9.299433976411819458e-02 -1.652492731809616089e-01 -1.427284628152847290e-01 2.356781065464019775e-01 -4.656189680099487305e-02 -2.819111943244934082e-01 1.871553510427474976e-01 5.777594819664955139e-02 1.576861739158630371e-01 -5.239591002464294434e-02 1.627650856971740723e-01 -2.502138018608093262e-01 -9.203784167766571045e-03 -2.731423974037170410e-01 1.490742266178131104e-01 5.293330550193786621e-02 -9.507472813129425049e-02
1.191224306821823120e-01 -2.024337351322174072e-01 -2.336135506629943848e-01 7.369139790534973145e-02 1.750190109014511108e-01 1.992499679327011108e-01 -4.678522422909736633e-02 1.523101329803466797e-01 -1.180544644594192505e-01 -3.065288066864013672e-01 -1.209072321653366089e-01 9.512312710285186768e-02 2.462158501148223877e-01 -2.163683809340000153e-02 -5.562440026551485062e-03 -3.020988218486309052e-02 -1.513903886079788208e-01 -3.404752612113952637e-01 2.466408759355545044e-01 2.142250835895538330e-01 -3.719561696052551270e-01 -1.244470942765474319e-02 6.983601301908493042e-02 -2.970212511718273163e-02 -5.253222584724426270e-02 -2.085516005754470825e-01 2.794696949422359467e-03 -2.958106994628906250e-01 -2.005054652690887451e-01 -2.893226966261863708e-02 2.058557607233524323e-02 -1.744907498359680176e-01
8.373587578535079956e-02 7.430839538574218750e-02 2.489783465862274170e-01 9.706623852252960205e-02 1.057616621255874634e-01 1.883111447095870972e-01 -1.502327769994735718e-01 1.196486279368400574e-01 -2.024392038583755493e-01 -2.304272055625915527e-01 -3.091640584170818329e-02 -6.408703327178955078e-02 -2.690816223621368408e-01 -8.810366690158843994e-02 -2.748930752277374268e-01 4.757956787943840027e-02 -2.361124455928802490e-01 -1.849789172410964966e-01 3.054787814617156982e-01 -1.965030878782272339e-01 -3.486728668212890625e-01 -7.415063679218292236e-02 1.591666638851165771e-01 2.144977003335952759e-01 3.350297734141349792e-02 5.701412633061408997e-02 1.033472269773483276e-01 2.210023626685142517e-02 -2.372848540544509888e-01 2.290819734334945679e-01 8.561659604310989380e-02 1.530271470546722412e-01
-2.463893266394734383e-03 -1.011328324675559998e-01 3.586406707763671875e-01 1.005650088191032410e-01 2.644060552120208740e-01 5.993550419807434082e-01 -2.629221044480800629e-02 -1.667459756135940552e-01 5.675774998962879181e-03 -2.205592952668666840e-02 -4.749010875821113586e-02 8.284717053174972534e-02 -4.570543020963668823e-02 -9.621521085500717163e-02 1.986294239759445190e-02 -6.196035072207450867e-02 -2.593018412590026855e-01 -1.621872335672378540e-01 -8.164332062005996704e-02 -2.722920477390289307e-02 -3.721756041049957275e-01 6.289533525705337524e-02 1.275127977132797241e-01 -2.546105720102787018e-02 -1.221915259957313538e-01 1.046620234847068787e-01 -2.156750299036502838e-02 2.169521749019622803e-01 5.172108858823776245e-02 5.894812941551208496e-02 -1.298334300518035889e-01 -1.068976297974586487e-01
-2.551968097686767578e-01 1.470514833927154541e-01 -1.704383455216884613e-02 4.621695354580879211e-02 2.722367346286773682e-01 2.110093683004379272e-01 -1.073074936866760254e-01 -9.695114940404891968e-02 -5.362269282341003418e-02 -3.106449842453002930e-01 5.301545187830924988e-02 1.393752247095108032e-01 9.014070034027099609e-02 3.015696108341217041e-01 -2.212909609079360962e-01 2.754155099391937256e-01 1.675890684127807617e-01 -2.704828679561614990e-01 4.733093827962875366e-02 -3.632787242531776428e-02 -3.768662810325622559e-01 -1.962055265903472900e-01 1.098703071475028992e-01 -2.180221229791641235e-01 -9.446753561496734619e-02 2.422845549881458282e-02 -2.631669677793979645e-02 4.465604200959205627e-02 5.218071863055229187e-02 2.390092313289642334e-01 6.988474726676940918e-02 -6.245100870728492737e-02
-8.976151794195175171e-02 -2.316887117922306061e-02 -7.925351709127426147e-02 2.467999234795570374e-02 5.827844738960266113e-01 3.140828907489776611e-01 1.358869820833206177e-01 -5.839931592345237732e-02 7.472997158765792847e-02 1.013823226094245911e-01 2.326034009456634521e-01 -3.069612011313438416e-02 -1.939041316509246826e-01 -3.368256438989192247e-04 -1.651344001293182373e-01 -1.976429671049118042e-01 -2.390820235013961792e-01 -1.886812411248683929e-02 -1.751969195902347565e-02 5.086398497223854065e-02 -2.343564331531524658e-01 -6.154799461364746094e-02 1.732210218906402588e-01 1.929479837417602539e-01 -2.494445294141769409e-01 -8.785645663738250732e-02 -2.298449352383613586e-02 -1.063364744186401367e-01 -1.074864864349365234e-01 1.899576932191848755e-01 -4.104324430227279663e-02 1.790505647659301758e-01
-5.108407139778137207e-02 -2.152938842773437500e-01 -1.211954373866319656e-02 8.644121699035167694e-03 8.107908070087432861e-02 2.888512909412384033e-01 1.288930773735046387e-01 -2.201263308525085449e-01 4.419115930795669556e-02 -3.728769421577453613e-01 -9.344124048948287964e-02 2.693149074912071228e-02 1.444416046142578125e-01 -3.281230628490447998e-01 7.096681743860244751e-02 1.898632943630218506e-01 8.269953727722167969e-02 -1.799771785736083984e-01 3.404865786433219910e-02 -3.099958002567291260e-01 -3.016934096813201904e-01 -8.129075914621353149e-02 1.230738591402769089e-02 -7.434080541133880615e-02 3.786539286375045776e-02 -1.547273099422454834e-01 5.639362707734107971e-02 1.215935349464416504e-01 -3.411507606506347656e-02 3.124891221523284912e-01 2.158719450235366821e-01 -2.171037495136260986e-01
-2.043680697679519653e-01 3.074880838394165039e-01 4.405835643410682678e-02 -8.895213901996612549e-02 2.407753318548202515e-01 1.855607032775878906e-01 -1.084409356117248535e-01 -3.919193521142005920e-02 -9.657376259565353394e-02 9.381578862667083740e-02 1.320355087518692017e-01 1.507198512554168701e-01 8.772080391645431519e-02 5.103543028235435486e-02 1.164688095450401306e-01 2.157465964555740356e-01 -3.217678964138031006e-01 -2.285198271274566650e-01 2.275026589632034302e-01 -2.010526359081268311e-01 -3.727550506591796875e-01 1.992222666740417480e-01 -5.962979793548583984e-02 1.133084669709205627e-02 -2.524125576019287109e-01 3.943778201937675476e-02 -2.424066066741943359e-01 -1.583034098148345947e-01 1.051683351397514343e-01 1.684501171112060547e-01 2.211757190525531769e-02 1.314061507582664490e-02
-3.865374252200126648e-02 -1.355211734771728516e-01 -1.603064090013504028e-01 -1.374441385269165039e-01 1.326392292976379395e-01 2.194724380970001221e-01 6.950707733631134033e-02 -1.041294559836387634e-01 -2.481161057949066162e-01 1.075543165206909180e-01 4.266361296176910400e-01 2.681806683540344238e-01 7.188033312559127808e-02 1.775076985359191895e-01 -1.312473416328430176e-01 2.760767042636871338e-01 -2.129746824502944946e-01 -1.004093885421752930e-01 -1.323323547840118408e-01 -1.942966282367706299e-01 -2.784269154071807861e-01 1.579407216922845691e-05 -7.465858012437820435e-02 1.501716822385787964e-01 -6.565557420253753662e-02 -7.686792407184839249e-03 -2.172618918120861053e-02 5.380865186452865601e-03 3.831861913204193115e-02 4.032090306282043457e-01 -7.867038995027542114e-02 -7.396406680345535278e-02
-2.389371767640113831e-02 -1.685217767953872681e-01 9.090118855237960815e-02 -4.903441295027732849e-02 2.118954956531524658e-01 5.218108184635639191e-03 8.836925029754638672e-03 9.194487333297729492e-02 1.492390502244234085e-02 -2.182328552007675171e-01 3.224928379058837891e-01 6.832285225391387939e-02 1.636225134134292603e-01 -2.814100980758666992e-01 -8.417291194200515747e-02 -8.866610378026962280e-02 -4.089761078357696533e-01 -8.249634504318237305e-02 1.451255232095718384e-01 -1.836953014135360718e-01 -4.112848937511444092e-01 1.606437414884567261e-01 1.402122154831886292e-02 -3.958562389016151428e-02 2.158027142286300659e-01 7.826434075832366943e-02 -1.609188616275787354e-01 -2.051366567611694336e-01 -1.964391320943832397e-01 2.011683732271194458e-01 -5.598764866590499878e-02 3.182758763432502747e-02
1.199637427926063538e-01 3.138381987810134888e-02 -1.270294040441513062e-01 1.162552312016487122e-01 2.448989003896713257e-01 1.028393357992172241e-01 4.707348346710205078e-02 -1.013688445091247559e-01 -3.834529519081115723e-01 -1.448169946670532227e-01 -4.750417545437812805e-03 -1.517018824815750122e-01 2.324886471033096313e-01 -1.095503419637680054e-01 -1.524648368358612061e-01 4.612936079502105713e-02 9.263299405574798584e-02 3.656167304143309593e-03 4.629154205322265625e-01 1.422151774168014526e-01 -3.381484150886535645e-01 -1.116267368197441101e-01 -4.311332944780588150e-03 1.268355292268097401e-03 -2.498256117105484009e-01 -1.091841757297515869e-01 -5.309534817934036255e-02 1.296946406364440918e-01 6.723614782094955444e-02 3.048576712608337402e-01 8.471143990755081177e-02 -1.446222066879272461e-01
-2.287185937166213989e-01 -1.418494135141372681e-01 -1.281594187021255493e-01 -6.674318760633468628e-02 2.030735922744497657e-04 3.221271634101867676e-01 7.135300338268280029e-02 1.506162062287330627e-02 -1.668288409709930420e-01 -1.828977316617965698e-01 1.923913508653640747e-01 1.494692545384168625e-02 -8.559339493513107300e-02 -1.921296715736389160e-01 -2.010694891214370728e-01 5.756454542279243469e-02 -1.657815128564834595e-01 -1.515996158123016357e-01 -1.048633158206939697e-01 -2.687290683388710022e-02 -3.954236507415771484e-01 2.780569344758987427e-02 -1.851653456687927246e-01 2.373468279838562012e-01 5.746406316757202148e-02 -1.874991506338119507e-01 2.320752479135990143e-03 3.506219387054443359e-01 -1.885088086128234863e-01 2.148658484220504761e-01 -1.771185994148254395e-01 -1.633676141500473022e-01
8.360245078802108765e-02 1.335436850786209106e-01 3.705440089106559753e-02 1.204378977417945862e-01 2.167307771742343903e-02 2.069839537143707275e-01 2.117362171411514282e-01 3.334872126579284668e-01 -1.880416125059127808e-01 1.386622637510299683e-01 2.579042911529541016e-01 1.284977793693542480e-01 -2.452277205884456635e-02 1.729528233408927917e-02 1.462362054735422134e-02 1.631694734096527100e-01 -1.326447874307632446e-01 -4.424523413181304932e-01 8.623503893613815308e-02 -6.583932787179946899e-02 -3.471077084541320801e-01 1.021856665611267090e-01 2.084835469722747803e-01 6.820928305387496948e-02 -7.357752323150634766e-02 2.927140891551971436e-02 1.706057339906692505e-01 8.231040835380554199e-02 -3.799307160079479218e-03 -9.155254811048507690e-02 2.153203487396240234e-01 3.057844340801239014e-01
6.983228772878646851e-02 3.699578344821929932e-02 -1.209117546677589417e-01 1.042519584298133850e-01 9.767541289329528809e-02 1.412728428840637207e-01 6.912045925855636597e-02 -1.466700583696365356e-01 -2.264464497566223145e-01 -1.777729839086532593e-01 8.470368385314941406e-02 -1.362797617912292480e-02 -1.021439805626869202e-01 6.573448330163955688e-02 -1.597923785448074341e-02 2.063731849193572998e-01 1.202800031751394272e-02 -9.598460048437118530e-02 2.353878170251846313e-01 -4.131342098116874695e-02 -4.980681240558624268e-01 -3.921351730823516846e-01 2.641685307025909424e-01 1.262771636247634888e-01 6.949593871831893921e-02 1.942849531769752502e-02 -4.938695952296257019e-02 5.873250588774681091e-02 4.822370409965515137e-02 1.174926608800888062e-01 1.576129943132400513e-01 -3.981516957283020020e-01
1.462340950965881348e-01 -3.301158919930458069e-02 8.020718581974506378e-03 1.120484545826911926e-01 3.538340032100677490e-01 7.165528833866119385e-02 1.579806059598922729e-01 -6.827326864004135132e-02 -3.527523279190063477e-01 -5.456449836492538452e-02 -1.844282895326614380e-01 -2.416332215070724487e-01 3.038734756410121918e-02 -1.203574985265731812e-02 -3.861248493194580078e-01 1.140892226248979568e-02 1.503138691186904907e-01 -3.006342947483062744e-01 1.643678247928619385e-01 -1.877734065055847168e-01 -2.884246110916137695e-01 -9.250522404909133911e-02 6.432402878999710083e-02 8.955923467874526978e-02 -1.144771501421928406e-01 1.902855038642883301e-01 1.571441441774368286e-01 6.212974339723587036e-02 1.005105525255203247e-01 2.060618102550506592e-01 5.293559283018112183e-02 1.498748064041137695e-01
1.243012696504592896e-01 9.374667704105377197e-02 -7.237470149993896484e-02 -7.487302273511886597e-02 2.998112738132476807e-01 2.667281925678253174e-01 4.534735679626464844e-01 -2.173253297805786133e-01 1.350243836641311646e-01 -2.035146802663803101e-01 4.246537387371063232e-02 -4.873708263039588928e-02 3.860205784440040588e-02 6.257937848567962646e-02 -1.058121547102928162e-01 -2.165175229310989380e-01 -1.414961069822311401e-01 -2.429407536983489990e-01 -3.532804548740386963e-02 -3.446922451257705688e-02 -4.225144684314727783e-01 -1.008727699518203735e-01 1.635385006666183472e-01 8.732692897319793701e-02 2.312219589948654175e-01 -6.839490681886672974e-02 -8.593830466270446777e-02 -1.422031372785568237e-01 3.725417703390121460e-02 6.118842586874961853e-02 -1.379897743463516235e-01 9.613986313343048096e-02
-1.818685680627822876e-01 -9.506031125783920288e-02 -4.194194334559142590e-04 -1.973224431276321411e-01 1.823567301034927368e-01 8.935666829347610474e-02 -1.616267487406730652e-02 1.941445022821426392e-01 -1.039705276489257812e-01 -4.881908372044563293e-02 2.901082038879394531e-01 -1.048565208911895752e-01 9.428685903549194336e-02 -3.278127908706665039e-01 -1.206257119774818420e-01 -6.869458407163619995e-02 -4.123219251632690430e-01 -2.905776351690292358e-02 2.206846475601196289e-01 1.879135495983064175e-03 -3.540372848510742188e-01 3.001193888485431671e-02 6.793911755084991455e-02 1.086157839745283127e-02 1.779195815324783325e-01 -1.942772865295410156e-01 3.885838203132152557e-03 5.318378657102584839e-02 -2.258215993642807007e-01 3.293589651584625244e-01 -1.801715604960918427e-02 1.149419695138931274e-01
-5.218958854675292969e-02 -4.252459481358528137e-02 2.301750518381595612e-02 2.538288831710815430e-01 2.717387378215789795e-01 3.261537849903106689e-01 -1.544914767146110535e-02 -1.573890298604965210e-01 5.853576958179473877e-02 -2.046742290258407593e-01 -1.319371610879898071e-01 4.462673664093017578e-01 -5.308940261602401733e-02 -1.554092466831207275e-01 8.146892488002777100e-02 -3.859613090753555298e-02 -3.234498500823974609e-01 -3.334253132343292236e-01 -6.275365501642227173e-02 -1.467073559761047363e-01 -2.047963142395019531e-01 1.806455850601196289e-01 -2.763593755662441254e-02 1.793707758188247681e-01 3.784290701150894165e-02 1.980948448181152344e-02 4.790924116969108582e-02 1.536193192005157471e-01 -5.214725807309150696e-02 6.848985701799392700e-02 -2.060392498970031738e-01 -4.424096643924713135e-02
3.445433825254440308e-02 -3.054401576519012451e-01 1.122893989086151123e-01 1.646646708250045776e-01 3.081431090831756592e-01 1.688063144683837891e-01 8.524108678102493286e-03 2.116530947387218475e-02 -2.923972010612487793e-01 -2.012488543987274170e-01 -1.158674657344818115e-01 -1.325201392173767090e-01 -8.588736504316329956e-02 6.463026255369186401e-02 -1.125765964388847351e-01 8.358867466449737549e-02 -1.275103539228439331e-01 -1.869633346796035767e-01 3.254858255386352539e-01 -3.143706917762756348e-01 -1.970736831426620483e-01 8.372804522514343262e-02 2.343029975891113281e-01 4.227310791611671448e-02 -3.696264699101448059e-03 -3.057552501559257507e-02 1.989591568708419800e-01 -1.650288105010986328e-01 -1.810430288314819336e-01 2.164998352527618408e-01 -1.073337346315383911e-02 2.181280702352523804e-01
-1.618515513837337494e-02 -2.581235766410827637e-01 8.425466716289520264e-02 3.491228818893432617e-02 1.222431063652038574e-01 1.530622690916061401e-01 2.571484744548797607e-01 1.536951661109924316e-01 -1.254151165485382080e-01 -2.849236428737640381e-01 3.874519094824790955e-02 1.330496668815612793e-01 4.467112943530082703e-02 8.358037471771240234e-02 -2.141058743000030518e-01 -2.502197623252868652e-01 -1.796187250874936581e-03 -3.181059658527374268e-01 -3.824117779731750488e-02 7.477996498346328735e-02 -2.946683466434478760e-01 1.693347096443176270e-01 1.803557276725769043e-01 -1.623456031084060669e-01 -3.120220005512237549e-01 2.557747624814510345e-02 1.754763275384902954e-01 -2.068595290184020996e-01 -1.447773873805999756e-01 2.831324338912963867e-01 6.809850782155990601e-02 -5.597783625125885010e-02
1.810620278120040894e-01 -1.419841200113296509e-01 2.915481626987457275e-01 2.547171413898468018e-01 2.725106775760650635e-01 1.168158277869224548e-01 3.373822867870330811e-01 8.804658800363540649e-02 -6.205225735902786255e-02 -2.142215669155120850e-01 -1.042544916272163391e-01 3.237680345773696899e-02 5.961831659078598022e-02 -1.409457474946975708e-01 5.350856855511665344e-02 7.187116146087646484e-02 2.447807341814041138e-01 -2.756202220916748047e-01 1.188326030969619751e-01 -5.957558006048202515e-02 -3.665745556354522705e-01 1.414310783147811890e-01 1.732525043189525604e-02 -2.762995101511478424e-02 3.269115984439849854e-01 2.873510308563709259e-02 2.960648201406002045e-02 1.949530094861984253e-01 -7.899589091539382935e-02 -2.862872183322906494e-02 8.785942941904067993e-02 -1.556430310010910034e-01
-8.443066850304603577e-03 1.807195879518985748e-02 1.278934180736541748e-01 -8.934926986694335938e-02 2.598261237144470215e-01 3.409952521324157715e-01 -6.975059211254119873e-02 -1.961765810847282410e-02 -1.103123649954795837e-01 -2.290161885321140289e-02 -2.095305472612380981e-01 -1.691661216318607330e-02 2.170927077531814575e-02 -2.186446040868759155e-01 -1.280646026134490967e-01 2.140134274959564209e-01 5.996719002723693848e-02 -1.086970418691635132e-01 4.961533844470977783e-01 -2.094346284866333008e-02 -4.082581400871276855e-01 -3.160996139049530029e-01 1.955549269914627075e-01 -1.480477396398782730e-02 1.163371559232473373e-02 1.436434388160705566e-01 -2.618830278515815735e-02 -5.600818246603012085e-02 6.312976777553558350e-02 2.429985441267490387e-02 9.851636737585067749e-02 1.136566922068595886e-01
1.384252905845642090e-01 -2.627687752246856689e-01 -2.187360078096389771e-01 -1.330656744539737701e-02 4.204457998275756836e-01 2.586835622787475586e-01 2.740855813026428223e-01 -7.349257916212081909e-02 6.311873439699411392e-03 8.439345657825469971e-02 1.697679907083511353e-01 1.325640976428985596e-01 -1.341655105352401733e-01 1.167434304952621460e-01 -1.752427369356155396e-01 3.584365844726562500e-01 -1.243285611271858215e-01 -1.959685981273651123e-01 1.309485081583261490e-02 -1.233083680272102356e-01 -5.970295146107673645e-02 -1.477304399013519287e-01 1.312029920518398285e-02 1.833519488573074341e-01 -1.685349792242050171e-01 1.197835877537727356e-01 1.411931216716766357e-01 8.078498393297195435e-02 3.567574545741081238e-02 2.554934322834014893e-01 1.602311879396438599e-01 -7.297682762145996094e-02
-1.211092714220285416e-02 -1.676228344440460205e-01 1.531775593757629395e-01 1.773021817207336426e-01 2.080435305833816528e-01 2.467446774244308472e-01 -1.333877593278884888e-01 -2.644359320402145386e-02 -1.713962554931640625e-01 -2.000047713518142700e-01 -1.186832338571548462e-01 -9.451193362474441528e-02 -1.439542323350906372e-01 2.758422121405601501e-02 -3.051627278327941895e-01 -6.156689301133155823e-02 -2.202173471450805664e-01 -2.114682346582412720e-01 2.980197966098785400e-01 -2.919387519359588623e-01 -2.835987508296966553e-01 9.524615108966827393e-02 2.061810046434402466e-01 1.274279356002807617e-01 3.825614973902702332e-02 -4.167532548308372498e-02 1.334466785192489624e-01 -5.475809797644615173e-02 -2.560495398938655853e-02 3.442855477333068848e-01 -9.526972658932209015e-03 1.568809300661087036e-01
2.178383618593215942e-01 -3.012859448790550232e-02 -1.678366065025329590e-01 -3.229543333873152733e-03 3.940258920192718506e-02 6.022155284881591797e-01 2.431080192327499390e-01 -5.278449878096580505e-02 -8.165552467107772827e-02 4.366379976272583008e-02 8.291757106781005859e-02 -3.612889349460601807e-02 -1.480915695428848267e-01 8.560447022318840027e-03 -1.371052265167236328e-01 1.462033241987228394e-01 -1.037404313683509827e-01 -2.295247465372085571e-01 -3.183218091726303101e-02 1.782975196838378906e-01 -3.373762071132659912e-01 -1.161466985940933228e-01 9.355052374303340912e-03 2.718472480773925781e-02 4.935277253389358521e-02 3.665824979543685913e-02 1.898019909858703613e-01 2.178903520107269287e-01 5.974847357720136642e-03 2.497667074203491211e-01 2.221861295402050018e-02 2.093881517648696899e-01
1.327000707387924194e-01 8.305937796831130981e-02 5.598619952797889709e-02 1.552551090717315674e-01 1.709722280502319336e-01 3.383765518665313721e-01 1.660548895597457886e-01 9.387615323066711426e-02 -8.276697248220443726e-02 2.716515660285949707e-01 -2.797292172908782959e-02 2.213294804096221924e-01 -3.159085288643836975e-03 -2.677762135863304138e-02 1.264345645904541016e-02 1.916331946849822998e-01 2.254977822303771973e-02 -2.148488909006118774e-01 3.833305323496460915e-03 -3.395189344882965088e-01 -2.923532426357269287e-01 -4.542221128940582275e-02 -8.031981065869331360e-03 -2.550966143608093262e-01 2.532320320606231689e-01 4.742984101176261902e-02 -1.035716459155082703e-01 -9.982102364301681519e-02 -1.939113140106201172e-01 3.641953468322753906e-01 4.882535710930824280e-02 -1.605987250804901123e-01
1.348398812115192413e-02 5.762248113751411438e-02 -2.730114758014678955e-01 -6.558648496866226196e-02 3.014897741377353668e-02 3.661944866180419922e-01 2.536314427852630615e-01 8.045063912868499756e-02 -1.924693882465362549e-01 -7.916490733623504639e-02 5.037220939993858337e-02 9.564612805843353271e-02 2.370387613773345947e-01 -2.517513036727905273e-01 -1.181759536266326904e-01 1.733505129814147949e-01 -1.392996609210968018e-01 1.134539395570755005e-01 8.247658610343933105e-02 -9.629727900028228760e-02 -5.853805541992187500e-01 -2.369328867644071579e-04 4.601056128740310669e-02 -8.292658627033233643e-02 -5.448900163173675537e-02 5.912744253873825073e-02 1.420959681272506714e-01 2.374512255191802979e-01 -7.600283622741699219e-02 -6.213970854878425598e-02 -2.349093742668628693e-02 5.339411552995443344e-03
-4.909808561205863953e-02 -1.030253469944000244e-01 -1.974110752344131470e-01 1.825989633798599243e-01 1.018269136548042297e-01 1.920262724161148071e-01 7.658535242080688477e-02 -3.579663634300231934e-01 -4.674556665122509003e-03 -1.345908045768737793e-01 2.149991691112518311e-01 8.056127279996871948e-02 -1.179287508130073547e-01 -1.833921223878860474e-01 6.450502574443817139e-02 -8.262676745653152466e-02 -2.053900510072708130e-01 -2.412873357534408569e-01 2.302935868501663208e-01 2.612578868865966797e-02 -2.996452152729034424e-01 2.154615223407745361e-01 3.258267790079116821e-02 -9.793387353420257568e-02 -1.006882414221763611e-01 -4.701461270451545715e-02 -1.818233281373977661e-01 5.127114057540893555e-02 -2.308575809001922607e-01 4.142853990197181702e-02 4.048782587051391602e-01 1.899301558732986450e-01
-1.476062238216400146e-01 2.830270677804946899e-02 -6.386850029230117798e-03 3.429667055606842041e-01 3.770198225975036621e-01 1.552523374557495117e-01 1.865439303219318390e-02 -4.142962396144866943e-02 7.923933863639831543e-02 -1.224506366997957230e-02 2.217849195003509521e-01 2.946364320814609528e-02 -3.539490699768066406e-01 2.244350612163543701e-01 3.091085143387317657e-02 -8.256144821643829346e-02 -6.552066653966903687e-02 -4.539383947849273682e-01 9.874987602233886719e-02 1.183295547962188721e-01 -2.637131810188293457e-01 2.207638882100582123e-02 1.219839602708816528e-01 -8.069929480552673340e-02 1.269153505563735962e-02 5.395899340510368347e-02 2.925444953143596649e-02 -3.801863268017768860e-02 -7.908166386187076569e-03 3.219623565673828125e-01 1.062452942132949829e-01 -7.489456236362457275e-02
-2.913654446601867676e-01 -1.777149885892868042e-01 -2.931102514266967773e-01 1.880273669958114624e-01 4.973298609256744385e-01 1.691309064626693726e-01 1.214462667703628540e-01 1.079046446830034256e-02 7.568062283098697662e-04 -7.547864317893981934e-02 1.164405643939971924e-01 1.098497360944747925e-01 1.131323054432868958e-01 2.770658954977989197e-02 -2.255209684371948242e-01 -3.723832592368125916e-02 -1.574509404599666595e-02 -1.931134909391403198e-01 -7.032363861799240112e-02 -1.418353617191314697e-01 2.565445192158222198e-02 -7.466492801904678345e-02 -1.906829029321670532e-01 2.215434424579143524e-02 -1.602967828512191772e-01 4.880771040916442871e-02 9.112387895584106445e-03 1.326057612895965576e-01 -5.200922116637229919e-02 3.309383988380432129e-01 2.858392298221588135e-01 1.701488643884658813e-01
-2.040697932243347168e-01 -5.058978497982025146e-02 5.109358578920364380e-02 -1.736916303634643555e-01 1.944928616285324097e-02 1.973838955163955688e-01 1.467488259077072144e-01 -4.312532022595405579e-02 -2.597768902778625488e-01 -3.525399267673492432e-01 -4.796068370342254639e-02 -5.535072833299636841e-02 -8.244035392999649048e-02 1.366805564612150192e-02 -2.725684940814971924e-01 1.551629751920700073e-01 -2.247003018856048584e-01 -5.544286966323852539e-01 -5.012914538383483887e-02 5.282217264175415039e-02 -1.059701740741729736e-01 -5.795583501458168030e-02 -3.781065344810485840e-02 -3.773824498057365417e-02 -1.054852083325386047e-01 -9.597661346197128296e-02 -1.877149939537048340e-01 -1.991538107395172119e-01 -2.221792191267013550e-01 8.189769834280014038e-02 1.103340014815330505e-01 1.170021444559097290e-01
6.886162608861923218e-02 -3.056519925594329834e-01 -1.575557887554168701e-01 -2.935822494328022003e-02 4.018850624561309814e-01 1.010085493326187134e-01 2.746961414813995361e-01 6.562525033950805664e-02 9.728941321372985840e-02 4.523686319589614868e-02 9.721595048904418945e-02 -2.329032868146896362e-02 6.212130188941955566e-02 2.796709835529327393e-01 -4.301602840423583984e-01 2.103039473295211792e-01 -1.548673808574676514e-01 -1.399605274200439453e-01 6.889659166336059570e-02 -7.546973973512649536e-02 -1.731912046670913696e-01 5.356166511774063110e-02 7.780508697032928467e-02 2.373997867107391357e-01 1.425193399190902710e-01 -3.841963782906532288e-02 1.719431579113006592e-01 9.141153097152709961e-02 -3.449611831456422806e-04 2.041745930910110474e-01 1.385057866573333740e-01 1.481662392616271973e-01
-8.337426930665969849e-02 -7.253023982048034668e-02 -1.886277347803115845e-01 1.024495586752891541e-01 1.924777477979660034e-01 4.566475152969360352e-01 2.838021842762827873e-03 -1.774796545505523682e-01 -2.149436920881271362e-01 2.254517376422882080e-02 2.219214141368865967e-01 6.847754120826721191e-02 1.879161447286605835e-01 -3.373483419418334961e-01 -2.713443338871002197e-01 5.112335458397865295e-02 -1.667271107435226440e-01 -1.484475880861282349e-01 -8.358217310160398483e-04 -1.921261847019195557e-01 -2.608835697174072266e-01 7.144633680582046509e-02 -5.375626310706138611e-02 1.358003765344619751e-01 1.674232035875320435e-01 -2.526226341724395752e-01 7.942143827676773071e-02 7.732242345809936523e-02 -1.218476239591836929e-02 1.973527073860168457e-01 -7.908196747303009033e-02 -8.885440230369567871e-02
-4.456041157245635986e-01 -2.917500138282775879e-01 -2.978515028953552246e-01 1.202876567840576172e-01 8.511765301227569580e-02 2.491010725498199463e-01 -1.697401329874992371e-02 1.966399699449539185e-01 -1.015737876296043396e-01 9.591401368379592896e-02 9.092959761619567871e-02 2.140942364931106567e-01 1.135797128081321716e-01 -3.813655674457550049e-02 -2.391824126243591309e-02 -2.082090638577938080e-02 -1.961822807788848877e-01 1.965607516467571259e-02 1.745922416448593140e-01 8.425200730562210083e-02 -4.247093498706817627e-01 -4.302907735109329224e-02 5.490311607718467712e-02 1.762048304080963135e-01 1.774736791849136353e-01 -1.407644711434841156e-02 3.757500275969505310e-02 1.045742165297269821e-02 4.366444423794746399e-02 2.121683359146118164e-01 1.262267231941223145e-01 1.645681709051132202e-01
-5.639040842652320862e-02 -1.763815879821777344e-01 -2.498045749962329865e-02 2.473469674587249756e-01 9.017678350210189819e-02 2.093846201896667480e-01 3.965799510478973389e-01 4.613433405756950378e-02 -2.421101778745651245e-01 -3.595600426197052002e-01 2.421995438635349274e-02 1.476354300975799561e-01 -2.710252813994884491e-02 -2.869332768023014069e-02 -6.195576116442680359e-02 -3.373149409890174866e-02 2.873346209526062012e-01 -2.447782158851623535e-01 1.565756648778915405e-01 -7.499921321868896484e-02 -2.060506641864776611e-01 1.302806437015533447e-01 2.176225185394287109e-01 -1.522542238235473633e-01 -1.987057179212570190e-01 6.402900815010070801e-02 5.798333138227462769e-02 -1.785710081458091736e-02 -2.183409333229064941e-01 1.573381572961807251e-01 2.017974108457565308e-01 -1.127183213829994202e-01
-1.180036887526512146e-01 5.561899393796920776e-02 -1.210618615150451660e-01 2.616162300109863281e-01 1.697234511375427246e-01 3.120572268962860107e-01 3.570181131362915039e-01 -6.255277246236801147e-02 3.484397754073143005e-02 -2.175554037094116211e-01 1.529066264629364014e-01 -6.772995740175247192e-02 -1.813312023878097534e-01 2.782657928764820099e-02 -2.573000639677047729e-02 -8.945921063423156738e-02 1.342677474021911621e-01 -4.835341498255729675e-02 -1.824195832014083862e-01 1.060579791665077209e-01 -3.908838331699371338e-01 -1.427742540836334229e-01 3.304537385702133179e-03 1.174951940774917603e-01 -8.560470491647720337e-02 -1.418195106089115143e-02 -1.287485361099243164e-01 3.625746816396713257e-02 -9.857317432761192322e-03 4.514381289482116699e-01 2.052642256021499634e-01 1.266820542514324188e-02
-1.548072602599859238e-02 -3.198795020580291748e-01 8.171780407428741455e-02 2.407303154468536377e-01 2.530935704708099365e-01 1.860021352767944336e-01 1.008017584681510925e-01 2.017031461000442505e-01 -1.999285668134689331e-01 -4.019056260585784912e-01 -2.441648952662944794e-02 5.065819993615150452e-02 -5.093280598521232605e-02 -1.757276952266693115e-01 -1.336798965930938721e-01 8.209171891212463379e-02 -1.488977074623107910e-01 -1.243012845516204834e-01 3.411009609699249268e-01 -3.683422505855560303e-01 -7.689799368381500244e-02 1.593305915594100952e-01 3.522450104355812073e-02 -8.747046440839767456e-02 -1.741547286510467529e-01 -2.636583149433135986e-02 -3.890980407595634460e-02 -1.323421448469161987e-01 -7.979201525449752808e-02 1.529690772294998169e-01 5.439520627260208130e-02 8.914838731288909912e-02
8.364774286746978760e-02 -1.410192530602216721e-02 -3.391625583171844482e-01 -3.616254404187202454e-02 1.037019193172454834e-01 4.773765206336975098e-01 2.056216448545455933e-01 -2.312320172786712646e-01 -1.101349145174026489e-01 -8.473820239305496216e-02 1.597889959812164307e-01 1.751015335321426392e-01 -8.114907145500183105e-02 -2.064340412616729736e-01 3.250202862545847893e-04 1.167305652052164078e-02 -2.462565004825592041e-01 3.998323157429695129e-02 9.376361966133117676e-03 6.800202280282974243e-02 -4.107336103916168213e-01 1.533132344484329224e-01 -6.639495026320219040e-03 -1.590688526630401611e-01 -5.767824128270149231e-02 9.790524095296859741e-02 -5.557163432240486145e-02 1.209808886051177979e-01 -1.081745326519012451e-01 2.953664958477020264e-01 -2.347564697265625000e-02 5.095587670803070068e-02
1.140819713473320007e-01 1.838538497686386108e-01 1.052543148398399353e-01 2.038672380149364471e-02 3.691969811916351318e-01 2.683928012847900391e-01 1.980401277542114258e-01 -3.025504760444164276e-02 -2.827154994010925293e-01 -3.981737047433853149e-02 -1.132242828607559204e-01 2.432003170251846313e-01 -5.196619033813476562e-02 -9.121567755937576294e-02 -1.696470826864242554e-01 1.014328747987747192e-01 3.427823260426521301e-02 -2.252361774444580078e-01 1.823266297578811646e-01 1.431538141332566738e-03 -9.959589689970016479e-02 -1.202282980084419250e-01 -2.675975859165191650e-01 1.569337844848632812e-01 -2.788625061511993408e-01 -8.241497725248336792e-02 -2.325488030910491943e-01 1.081603020429611206e-01 -1.432226598262786865e-01 2.740087807178497314e-01 3.827486187219619751e-02 1.910200119018554688e-01
-2.224404178559780121e-02 3.269045054912567139e-02 6.691175699234008789e-02 5.193160846829414368e-02 2.907352149486541748e-01 5.346942543983459473e-01 -1.376461051404476166e-02 -2.518778741359710693e-01 1.146218180656433105e-01 -1.814949810504913330e-01 5.501805804669857025e-03 9.086815267801284790e-02 3.730110824108123779e-02 -4.126032814383506775e-02 -1.003141626715660095e-01 -3.501246869564056396e-02 -1.405130326747894287e-01 -1.010474637150764465e-01 -3.717783465981483459e-02 -5.952107161283493042e-02 -4.530414938926696777e-01 6.532585620880126953e-02 8.563620597124099731e-02 -8.562517166137695312e-02 -3.225909080356359482e-03 2.220961824059486389e-02 -7.979579269886016846e-02 3.679574429988861084e-01 -9.457988291978836060e-02 -4.273613169789314270e-02 -2.034619897603988647e-01 -1.869917660951614380e-01
8.783729374408721924e-02 -8.301436901092529297e-02 -4.223774746060371399e-02 3.130229413509368896e-01 2.408057153224945068e-01 2.275606095790863037e-01 3.701999783515930176e-01 2.358186803758144379e-02 1.847639097832143307e-03 -2.148221880197525024e-01 3.680733498185873032e-03 1.419776678085327148e-01 2.203240096569061279e-01 -3.181749880313873291e-01 -2.060210555791854858e-01 1.279504224658012390e-02 -1.236481741070747375e-01 -5.003867298364639282e-02 1.277810782194137573e-01 -8.542990684509277344e-02 -1.783135682344436646e-01 1.019680052995681763e-01 -1.235115230083465576e-01 -2.635510265827178955e-01 8.079414814710617065e-02 -9.636004269123077393e-02 -1.882824301719665527e-01 6.310728937387466431e-02 2.431768774986267090e-01 8.236052840948104858e-02 2.289765030145645142e-01 1.939594149589538574e-01
4.690393805503845215e-02 5.296552553772926331e-02 2.704699039459228516e-01 1.090809032320976257e-01 3.538692593574523926e-01 6.551053375005722046e-02 2.027812600135803223e-01 -1.927168667316436768e-02 -1.908785253763198853e-01 -1.210301741957664490e-02 -1.852646097540855408e-02 4.918592795729637146e-02 -2.585245370864868164e-01 -1.750500053167343140e-01 -1.241699531674385071e-01 -9.788805246353149414e-02 3.062164969742298126e-02 -3.279476165771484375e-01 2.422281056642532349e-01 -9.047359228134155273e-02 -3.449527919292449951e-01 1.396568864583969116e-01 -3.284026980400085449e-01 -9.275685250759124756e-02 -2.093261927366256714e-01 -1.438926756381988525e-01 -1.511296033859252930e-01 1.341603696346282959e-01 -5.821428447961807251e-02 1.750986725091934204e-01 -9.706865996122360229e-03 -8.552103489637374878e-02
4.156069085001945496e-02 -1.616141051054000854e-01 -1.716002225875854492e-01 -4.549007490277290344e-02 -1.850506849586963654e-02 3.139950633049011230e-01 2.431511133909225464e-01 -1.321456432342529297e-01 1.504857689142227173e-01 -3.698201775550842285e-01 1.789626777172088623e-01 1.941729485988616943e-01 1.758859306573867798e-01 -9.263700991868972778e-02 -9.900638461112976074e-02 2.536877095699310303e-01 -8.679850399494171143e-02 -2.712655365467071533e-01 -1.227534636855125427e-01 -2.788275480270385742e-01 -2.606019675731658936e-01 5.245489999651908875e-03 1.185616999864578247e-01 -2.496536970138549805e-01 3.997707099188119173e-04 -1.593995243310928345e-01 9.953777771443128586e-04 1.212621033191680908e-01 -4.046227782964706421e-02 2.043296992778778076e-01 1.076008901000022888e-01 -9.465672075748443604e-02
4.432439804077148438e-03 -5.366171151399612427e-02 7.870194315910339355e-02 3.199087679386138916e-01 2.652005255222320557e-01 3.291890919208526611e-01 1.150040626525878906e-01 -2.008415311574935913e-01 -1.216986924409866333e-01 -1.109717506915330887e-02 2.037698924541473389e-01 1.583223789930343628e-01 5.604084208607673645e-02 -1.985542178153991699e-01 -5.227768048644065857e-02 1.304981857538223267e-01 -2.310700565576553345e-01 -2.400572597980499268e-01 1.784829199314117432e-01 1.310082376003265381e-01 -1.883425563573837280e-01 -9.220846742391586304e-02 -2.054967582225799561e-01 -1.983746290206909180e-01 -5.930853262543678284e-02 -2.199474424123764038e-01 -5.917203798890113831e-02 3.288412392139434814e-01 -1.433489322662353516e-01 -7.922602235339581966e-04 -2.758494019508361816e-02 2.049793452024459839e-01
-2.427730709314346313e-02 -6.313862651586532593e-02 -1.901796162128448486e-01 2.048945724964141846e-01 2.929863035678863525e-01 2.875118851661682129e-01 1.584269404411315918e-01 -2.904497683048248291e-01 2.008346654474735260e-02 -1.380948871374130249e-01 8.408103138208389282e-03 -1.099236980080604553e-01 1.759437620639801025e-01 -1.798386722803115845e-01 -2.652400434017181396e-01 1.354155093431472778e-01 2.384999953210353851e-02 -2.002789974212646484e-01 2.059345692396163940e-01 2.131164669990539551e-01 -3.308371901512145996e-01 1.075806096196174622e-01 3.297286480665206909e-02 -5.105279386043548584e-02 -2.549350559711456299e-01 -2.020741701126098633e-01 -2.189154736697673798e-02 1.325246691703796387e-01 1.267194002866744995e-01 1.401112973690032959e-01 1.258452981710433960e-01 1.645352691411972046e-01
4.046266898512840271e-02 -3.470777571201324463e-01 1.100989356637001038e-01 5.242837592959403992e-02 2.846553325653076172e-01 1.421648412942886353e-01 1.876579783856868744e-02 5.571906641125679016e-02 -2.681343853473663330e-01 -2.136068642139434814e-01 -1.893989741802215576e-01 -5.505860969424247742e-02 1.426889598369598389e-01 -1.671263277530670166e-01 -1.761242598295211792e-01 1.322825253009796143e-01 -1.306038945913314819e-01 -6.231218576431274414e-02 3.036971986293792725e-01 -4.044621288776397705e-01 -1.296549588441848755e-01 1.352520436048507690e-01 -1.965736597776412964e-02 4.877565801143646240e-02 -1.548260003328323364e-01 -7.586766779422760010e-02 7.640259712934494019e-02 -6.752635538578033447e-02 -4.911473020911216736e-02 3.670203089714050293e-01 1.093046516180038452e-01 3.573861345648765564e-02
1.802939176559448242e-01 -2.710747718811035156e-01 8.853185921907424927e-02 2.190537154674530029e-01 5.888206511735916138e-02 2.149427533149719238e-01 1.954168677330017090e-01 1.912058740854263306e-01 -3.018035888671875000e-01 -3.101644217967987061e-01 -8.196696639060974121e-02 8.729463070631027222e-02 1.499721258878707886e-01 -1.248416230082511902e-01 4.518156871199607849e-02 -1.053878441452980042e-01 7.128968089818954468e-02 -1.057403311133384705e-01 3.398409113287925720e-02 1.712094545364379883e-01 -3.473647236824035645e-01 1.588788330554962158e-01 1.783038973808288574e-01 -1.175276637077331543e-01 -1.606229692697525024e-01 9.017916023731231689e-02 -3.160579130053520203e-02 -1.700248867273330688e-01 -4.766246303915977478e-02 3.773643374443054199e-01 1.168838292360305786e-01 -2.250647917389869690e-02
5.039772763848304749e-02 1.234447583556175232e-01 1.517934501171112061e-01 1.409740149974822998e-01 2.852303087711334229e-01 5.278130173683166504e-01 -8.426216989755630493e-02 -2.419645637273788452e-01 1.368662565946578979e-01 -1.204126030206680298e-01 -9.122596681118011475e-02 7.677067071199417114e-02 -1.512921154499053955e-01 -1.307866275310516357e-01 -2.820126479491591454e-03 2.979119773954153061e-03 -2.006069719791412354e-01 -1.839770376682281494e-01 -2.865671366453170776e-02 -7.172518223524093628e-02 -4.522434473037719727e-01 9.699073433876037598e-02 2.809056639671325684e-02 -7.051710039377212524e-02 -1.524380873888731003e-02 1.240733787417411804e-01 -1.346369460225105286e-02 2.679573595523834229e-01 1.299061030149459839e-01 6.994612514972686768e-02 -1.012349277734756470e-01 -8.296278864145278931e-02
3.469107672572135925e-02 -2.053083479404449463e-02 5.873898789286613464e-02 -1.779292337596416473e-02 1.511558890342712402e-01 3.329562246799468994e-01 8.662392199039459229e-02 2.159183770418167114e-01 -2.664747536182403564e-01 -1.401286125183105469e-01 9.309846907854080200e-02 3.416048288345336914e-01 -1.113029494881629944e-01 -1.477124691009521484e-01 -8.504334092140197754e-02 -1.672251336276531219e-02 -1.234754920005798340e-01 -1.003896445035934448e-01 1.744910478591918945e-01 -4.609414041042327881e-01 -1.181847378611564636e-01 7.475028280168771744e-03 4.344443604350090027e-02 -2.978429198265075684e-01 -1.187968626618385315e-01 -1.085245832800865173e-01 -1.346762776374816895e-01 7.832120358943939209e-02 1.346004903316497803e-01 1.686542630195617676e-01 2.810944616794586182e-01 2.128199860453605652e-02
8.182676136493682861e-02 4.997153580188751221e-02 -6.434110552072525024e-02 3.892388893291354179e-03 3.353624641895294189e-01 1.214019656181335449e-01 1.487328410148620605e-01 1.275298446416854858e-01 8.160813152790069580e-02 -4.323693215847015381e-01 2.915303111076354980e-01 1.418955922126770020e-01 1.506507303565740585e-02 -1.702452152967453003e-01 9.611591696739196777e-02 -3.806044533848762512e-02 -2.987517118453979492e-01 6.162951141595840454e-02 1.278397813439369202e-02 -1.146803498268127441e-01 -4.620967507362365723e-01 1.406556814908981323e-01 1.127358675003051758e-01 -5.807256326079368591e-02 1.884117722511291504e-01 -2.027353942394256592e-01 3.078997367992997169e-03 -3.354786708950996399e-02 -1.084095016121864319e-01 1.729190051555633545e-01 -8.364322036504745483e-02 -1.689698360860347748e-02
1.662791669368743896e-01 4.197777435183525085e-02 -5.969295278191566467e-02 6.547251343727111816e-02 9.231092035770416260e-02 2.486354857683181763e-01 1.081364378333091736e-01 -1.864093542098999023e-02 -1.939359456300735474e-01 -2.260421812534332275e-01 -6.442066282033920288e-02 -2.218225449323654175e-01 -1.418415755033493042e-01 1.819036714732646942e-02 -3.225605189800262451e-01 1.167810708284378052e-01 1.374802924692630768e-02 -1.666663885116577148e-01 4.723916649818420410e-01 8.127000927925109863e-02 -3.138823509216308594e-01 -1.444785147905349731e-01 -7.327673584222793579e-02 -1.406353712081909180e-01 -1.458571255207061768e-01 6.285355240106582642e-02 -1.558197289705276489e-01 1.471382826566696167e-01 -8.836954832077026367e-02 1.776563525199890137e-01 -9.856066107749938965e-02 -2.786646187305450439e-01
3.809786736965179443e-01 -2.746322453022003174e-01 7.285653054714202881e-02 -6.696424633264541626e-02 1.305306702852249146e-01 5.048061534762382507e-02 3.058607876300811768e-01 -1.670417338609695435e-01 -1.788561493158340454e-01 -2.247550487518310547e-01 1.630475558340549469e-02 3.417457640171051025e-01 8.040065318346023560e-02 1.830538958311080933e-01 -4.057130590081214905e-02 1.291990727186203003e-01 -1.931618601083755493e-01 -1.476211994886398315e-01 1.561585515737533569e-01 -8.180046081542968750e-02 -1.370351314544677734e-01 9.889350086450576782e-02 -6.184098497033119202e-02 1.955785453319549561e-01 -2.444650232791900635e-01 1.137942746281623840e-01 -7.730010896921157837e-02 8.069296181201934814e-02 1.325708162039518356e-02 1.919375509023666382e-01 2.893676459789276123e-01 -6.297320872545242310e-02
3.883903101086616516e-02 -1.119573116302490234e-01 1.011084094643592834e-01 2.999503165483474731e-03 6.672899127006530762e-01 2.905856370925903320e-01 -1.538166254758834839e-01 -7.143677771091461182e-02 -2.902069501578807831e-02 7.012628018856048584e-02 -8.424743078649044037e-03 1.411258336156606674e-02 -2.105241119861602783e-01 3.396711498498916626e-02 3.090364113450050354e-02 -4.314116761088371277e-02 1.782547384500503540e-01 -2.214392721652984619e-01 -1.263496931642293930e-03 -1.151241436600685120e-01 -2.367098331451416016e-01 1.368899494409561157e-01 1.755184382200241089e-01 -1.211274638772010803e-01 6.824830919504165649e-02 1.115837842226028442e-01 7.490617036819458008e-02 5.871546268463134766e-02 1.295520365238189697e-01 2.565194964408874512e-01 -1.565602868795394897e-01 1.238857805728912354e-01
-3.271362185478210449e-01 2.169469594955444336e-01 -1.354415668174624443e-03 2.041055858135223389e-01 2.452276647090911865e-01 4.215545058250427246e-01 3.269841521978378296e-02 -2.724743075668811798e-02 1.797292977571487427e-01 1.028659520670771599e-03 -3.898980468511581421e-02 -1.106097400188446045e-01 2.889041230082511902e-02 8.125037699937820435e-02 -1.774095557630062103e-02 7.380363531410694122e-03 -1.207077130675315857e-01 -3.099443614482879639e-01 2.508567571640014648e-01 -1.026330292224884033e-01 -2.615344524383544922e-01 1.918695420026779175e-01 2.356103062629699707e-01 -3.822254016995429993e-02 -2.383076846599578857e-01 -9.218652732670307159e-03 8.197840303182601929e-02 2.584323585033416748e-01 -6.573043763637542725e-02 1.300126910209655762e-01 -3.327259793877601624e-02 -1.083266139030456543e-01
9.293930232524871826e-02 -6.933877617120742798e-02 -1.639784872531890869e-01 3.993389755487442017e-02 2.720201313495635986e-01 2.871659696102142334e-01 -8.392103016376495361e-02 1.021655723452568054e-01 -1.459501981735229492e-01 -5.894762650132179260e-02 1.697693020105361938e-01 6.320897955447435379e-03 -1.443692892789840698e-01 1.503008157014846802e-01 -4.489551484584808350e-01 3.634188771247863770e-01 -6.370927393436431885e-02 -5.897404253482818604e-02 -8.250191807746887207e-02 7.803750783205032349e-02 -2.195565253496170044e-01 -4.424765333533287048e-02 -1.339608877897262573e-01 2.666333317756652832e-01 -6.153641641139984131e-02 1.969910264015197754e-01 -1.856305263936519623e-02 6.290920078754425049e-02 -1.942419260740280151e-02 3.485101461410522461e-01 6.967332214117050171e-02 1.421480476856231689e-01
-4.638846963644027710e-02 3.232004493474960327e-02 -2.106070816516876221e-01 8.193784952163696289e-02 1.879907548427581787e-01 6.159943342208862305e-01 6.849929690361022949e-02 1.290121078491210938e-01 -2.012390643358230591e-01 -7.173226773738861084e-02 1.545725464820861816e-01 5.697102844715118408e-02 -1.623632460832595825e-01 5.396437272429466248e-02 -1.258995831012725830e-01 6.392582505941390991e-02 -2.045071125030517578e-01 5.617189407348632812e-02 1.723429858684539795e-01 -1.558791697025299072e-01 -1.191707849502563477e-01 -1.636692732572555542e-01 3.477148115634918213e-01 -1.076430678367614746e-01 1.175259500741958618e-01 6.586480885744094849e-03 2.250398509204387665e-02 -4.684984683990478516e-03 -1.203437075018882751e-01 1.028590947389602661e-01 -1.470526456832885742e-01 2.325600683689117432e-01
1.994050443172454834e-01 -2.023816257715225220e-01 -1.226527094841003418e-01 3.088676035404205322e-01 2.545371353626251221e-01 2.578108906745910645e-01 1.177382543683052063e-01 6.448233872652053833e-02 -2.324221432209014893e-01 -2.684635818004608154e-01 -7.779875397682189941e-02 1.947219967842102051e-01 2.227796986699104309e-02 -1.492161452770233154e-01 -1.059034317731857300e-01 1.937572360038757324e-01 -3.589550405740737915e-02 -2.395425178110599518e-02 2.220027595758438110e-01 -2.370083928108215332e-01 -5.560786649584770203e-02 1.358751505613327026e-01 -7.286708801984786987e-02 -1.686290949583053589e-01 -2.213997989892959595e-01 -1.249175965785980225e-01 -9.521777927875518799e-02 -1.807806789875030518e-01 -3.264261484146118164e-01 1.905616819858551025e-01 7.270099222660064697e-02 -2.890753559768199921e-02
-2.061678767204284668e-01 -9.710421413183212280e-02 -3.718050196766853333e-02 4.835681989789009094e-02 3.418018519878387451e-01 3.035253584384918213e-01 2.006310969591140747e-01 2.881539762020111084e-01 -7.161029148846864700e-03 1.555542275309562683e-02 3.562705963850021362e-02 1.398057490587234497e-01 -1.850850731134414673e-01 -1.198603883385658264e-01 4.088072571903467178e-03 1.257808655500411987e-01 -3.053414225578308105e-01 -2.222503162920475006e-02 -3.187297657132148743e-02 1.044000126421451569e-02 -3.473560512065887451e-01 1.322776358574628830e-02 1.432491689920425415e-01 2.663998603820800781e-01 -4.628596454858779907e-02 -7.942844182252883911e-02 -3.349550366401672363e-01 -1.534426212310791016e-01 2.095524072647094727e-01 3.308119624853134155e-02 -1.116957888007164001e-01 1.329988837242126465e-01
-3.598244627937674522e-03 1.147184744477272034e-01 -7.157031446695327759e-02 1.741321235895156860e-01 2.023938000202178955e-01 4.053085148334503174e-01 2.333767414093017578e-01 3.296218812465667725e-01 1.249485835433006287e-01 6.592054665088653564e-02 1.449135541915893555e-01 -1.410555541515350342e-01 -1.987055540084838867e-01 3.282076865434646606e-02 9.479869902133941650e-02 7.947291433811187744e-02 1.568024419248104095e-02 -1.035331487655639648e-01 9.204578399658203125e-02 -2.447602301836013794e-01 -3.263427913188934326e-01 1.087803319096565247e-01 3.567612264305353165e-03 -1.140048056840896606e-01 -1.229135841131210327e-01 1.245404928922653198e-01 -2.921589612960815430e-01 -1.886859238147735596e-01 -1.616196148097515106e-02 3.203877210617065430e-01 -2.506722696125507355e-02 2.253805659711360931e-02
-3.061618804931640625e-01 1.418010145425796509e-01 1.391648948192596436e-01 1.381005346775054932e-01 2.425631433725357056e-01 3.257638216018676758e-01 -1.212393790483474731e-01 1.090401969850063324e-02 -9.630373865365982056e-02 2.802732884883880615e-01 -1.265206933021545410e-01 1.433699578046798706e-02 7.869324833154678345e-02 2.566364780068397522e-02 1.325228363275527954e-01 5.590663477778434753e-02 -2.441273480653762817e-01 -2.640815675258636475e-01 2.321838885545730591e-01 2.552453801035881042e-02 -2.120739370584487915e-01 2.334721088409423828e-01 1.994545459747314453e-01 1.460334360599517822e-01 -2.399789392948150635e-01 -5.199295282363891602e-02 -1.229575276374816895e-01 2.218946963548660278e-01 -5.356626212596893311e-02 2.476711273193359375e-01 1.076863496564328671e-03 -5.487322434782981873e-02
-2.978484146296977997e-03 -4.475554823875427246e-02 1.292915046215057373e-01 -8.948962390422821045e-02 1.528950035572052002e-01 3.061186671257019043e-01 1.360915303230285645e-01 1.371309347450733185e-02 -2.971130013465881348e-01 -1.736315153539180756e-02 -3.555282652378082275e-01 1.743880510330200195e-01 2.081192284822463989e-01 7.215670496225357056e-02 2.140194773674011230e-01 3.057563602924346924e-01 7.804978638887405396e-02 -1.532739400863647461e-01 1.399925947189331055e-01 -6.391860544681549072e-02 -2.627144753932952881e-01 3.542944043874740601e-02 -2.742680720984935760e-02 -2.069350033998489380e-01 3.434149920940399170e-01 -1.499103605747222900e-01 -1.233712956309318542e-01 -7.512478041462600231e-04 -6.806438416242599487e-02 1.704022586345672607e-01 2.182700037956237793e-01 1.456064637750387192e-02
-3.043406605720520020e-01 -1.647070348262786865e-01 4.552736505866050720e-02 -1.566666066646575928e-01 2.601391971111297607e-01 1.622104197740554810e-01 7.517722249031066895e-02 -3.027694486081600189e-02 -2.749156057834625244e-01 -1.065260544419288635e-01 2.967594265937805176e-01 3.497171998023986816e-01 7.959621399641036987e-02 -1.714546382427215576e-01 -7.265171408653259277e-02 -1.891457736492156982e-01 -4.809588193893432617e-02 -6.870485097169876099e-02 1.483729928731918335e-01 -1.163798719644546509e-01 -2.569138407707214355e-01 2.080380022525787354e-01 3.549057990312576294e-02 9.772915393114089966e-02 -1.122442483901977539e-01 1.247753053903579712e-01 -1.758039891719818115e-01 -1.711808331310749054e-02 -2.547178566455841064e-01 2.787173390388488770e-01 1.190136596560478210e-01 1.459967531263828278e-02
-2.601807191967964172e-02 8.034487068653106689e-02 -1.662137359380722046e-01 7.646153867244720459e-02 1.607159078121185303e-01 4.329105094075202942e-02 1.903039962053298950e-01 -4.642492160201072693e-02 -2.420563101768493652e-01 -8.598911762237548828e-02 2.407670766115188599e-02 3.701547384262084961e-01 1.037078127264976501e-01 -1.399694979190826416e-01 9.387716650962829590e-02 6.234082952141761780e-02 -2.152024805545806885e-01 -9.008549153804779053e-02 -2.347911521792411804e-02 -5.730496346950531006e-02 -3.194862604141235352e-01 3.730270266532897949e-01 -1.279434654861688614e-02 -3.599886298179626465e-01 2.500664815306663513e-02 6.544362008571624756e-02 -8.459846675395965576e-02 -1.035298556089401245e-01 2.827304601669311523e-01 2.191096544265747070e-01 1.602164506912231445e-01 2.026250064373016357e-01
1.852041184902191162e-01 4.071453958749771118e-02 -8.696954697370529175e-02 -3.374212235212326050e-02 2.103531956672668457e-01 2.822126746177673340e-01 3.421677649021148682e-01 1.054348722100257874e-01 -1.653987467288970947e-01 1.128587648272514343e-01 -3.662489727139472961e-02 7.442655414342880249e-02 6.395620107650756836e-02 3.473651707172393799e-01 -1.235796287655830383e-01 -6.433958560228347778e-02 -3.234567940235137939e-01 -2.044628709554672241e-01 6.096074730157852173e-02 -5.232616886496543884e-02 -1.110707521438598633e-01 2.731059491634368896e-01 1.407687366008758545e-01 2.228608168661594391e-02 2.620545588433742523e-02 -6.778143346309661865e-02 -2.672993838787078857e-01 3.857630863785743713e-02 -2.264959663152694702e-01 2.154096066951751709e-01 7.957513630390167236e-02 2.640853822231292725e-01
1.027570888400077820e-01 2.835529483854770660e-02 -3.092329762876033783e-02 -3.577017039060592651e-02 1.723181158304214478e-01 3.393138051033020020e-01 6.969081610441207886e-02 -5.207352712750434875e-02 -1.410047113895416260e-01 -1.468489319086074829e-01 1.188373938202857971e-01 -9.378077089786529541e-02 -2.947538904845714569e-02 -1.965506523847579956e-01 -2.632821202278137207e-01 1.979381293058395386e-01 -5.602720752358436584e-02 -3.191776871681213379e-01 3.838526308536529541e-01 1.326558589935302734e-01 -1.350522041320800781e-01 4.655588418245315552e-02 -4.503943026065826416e-01 -9.169311262667179108e-03 -1.556336283683776855e-01 3.511550277471542358e-02 -1.013944447040557861e-01 6.652112305164337158e-02 -2.181295007467269897e-01 1.595482379198074341e-01 4.766871780157089233e-02 1.134655997157096863e-01
2.463047802448272705e-01 -9.069957584142684937e-02 -5.999433249235153198e-02 -5.721892043948173523e-02 3.409708738327026367e-01 1.161240413784980774e-01 -1.442023646086454391e-02 2.439372241497039795e-01 -2.640305161476135254e-01 -2.739503085613250732e-01 1.168763265013694763e-02 -5.117573216557502747e-02 3.093929290771484375e-01 -6.577111780643463135e-02 -8.869659155607223511e-02 7.084637880325317383e-02 -5.782860890030860901e-02 -3.061236143112182617e-01 2.209414541721343994e-01 4.261765629053115845e-02 -3.337483406066894531e-01 -1.808991730213165283e-01 2.487260662019252777e-02 1.829728931188583374e-01 -9.770399332046508789e-02 -7.217442244291305542e-02 -1.170313656330108643e-01 8.979127556085586548e-02 -1.150146350264549255e-01 5.080943927168846130e-02 -9.526511281728744507e-02 -2.950011193752288818e-01
1.832244843244552612e-01 1.190418526530265808e-01 -3.041269779205322266e-01 5.345408618450164795e-02 2.906867265701293945e-01 2.803184390068054199e-01 2.464410364627838135e-01 -3.288224712014198303e-02 -4.732596222311258316e-03 1.222068350762128830e-02 3.607917129993438721e-01 2.953939139842987061e-01 1.038598045706748962e-01 -8.921785652637481689e-02 8.748714812099933624e-03 4.788666218519210815e-02 3.337924554944038391e-02 -3.104133307933807373e-01 9.225495904684066772e-02 -9.297063201665878296e-02 -1.556140631437301636e-01 -7.353649288415908813e-02 1.321564763784408569e-01 -1.107951551675796509e-01 3.520133346319198608e-02 -8.492540568113327026e-02 -2.673665285110473633e-01 3.459866046905517578e-01 -1.504035852849483490e-02 1.047354340553283691e-01 9.197616577148437500e-02 3.364098956808447838e-03
-4.544335231184959412e-02 1.730526238679885864e-01 -2.282060384750366211e-01 -7.881889492273330688e-02 6.661435961723327637e-02 5.740375518798828125e-01 1.283547580242156982e-01 6.662636995315551758e-02 -7.915128022432327271e-02 -1.837585493922233582e-02 9.131678193807601929e-02 2.784411236643791199e-02 -7.459432817995548248e-03 -2.688265144824981689e-01 -1.885161399841308594e-01 3.129161000251770020e-01 -3.143185377120971680e-01 3.626370429992675781e-02 1.248858496546745300e-01 6.059930101037025452e-02 -1.470941752195358276e-01 3.131769597530364990e-02 3.568582236766815186e-01 -2.904369309544563293e-02 5.698033422231674194e-02 6.884024292230606079e-02 -1.239124964922666550e-02 1.163382828235626221e-01 -3.166869655251502991e-02 1.680921316146850586e-01 -5.386625975370407104e-02 9.648743271827697754e-02
5.685720220208168030e-02 -7.611483335494995117e-02 1.567064970731735229e-02 -1.062441095709800720e-01 2.836167216300964355e-01 2.176190167665481567e-01 -1.822205930948257446e-01 8.884599059820175171e-02 -2.575208246707916260e-01 -6.582209467887878418e-02 -3.324988111853599548e-02 -3.474058210849761963e-02 1.737660765647888184e-01 -1.505351066589355469e-01 -1.785887181758880615e-01 -1.195036899298429489e-02 -1.685352325439453125e-01 -4.798100292682647705e-01 1.518183350563049316e-01 4.000132158398628235e-02 -1.625105738639831543e-01 -1.518337577581405640e-01 2.117600291967391968e-02 -2.108434885740280151e-01 -2.998862564563751221e-01 2.602105401456356049e-02 -1.032256055623292923e-02 9.297222644090652466e-02 -3.376833796501159668e-01 1.995145380496978760e-01 -1.389719545841217041e-01 -5.045724287629127502e-02
-2.395131587982177734e-01 1.048505082726478577e-01 -2.277709543704986572e-01 -7.610353082418441772e-02 2.390384078025817871e-01 6.587129086256027222e-02 1.386206001043319702e-01 2.201588153839111328e-01 -2.010095715522766113e-01 1.680583655834197998e-01 -1.187940016388893127e-01 1.258671134710311890e-01 -2.501742728054523468e-02 3.072336548939347267e-03 -5.336904525756835938e-02 1.571108251810073853e-01 -2.730475962162017822e-01 -1.975066810846328735e-01 7.953277230262756348e-02 2.595772035419940948e-02 -2.717010974884033203e-01 3.657340407371520996e-01 -1.486210078001022339e-01 1.411663442850112915e-01 -1.281163096427917480e-01 -6.746491789817810059e-02 -1.355533599853515625e-01 -1.627804487943649292e-01 -1.885024905204772949e-01 3.798356950283050537e-01 2.221203176304697990e-03 -4.712792113423347473e-02
1.305079609155654907e-01 9.962160885334014893e-02 -1.079154480248689651e-02 -3.269704878330230713e-01 9.766197204589843750e-02 3.461143374443054199e-01 1.495530605316162109e-01 5.878415331244468689e-02 -3.659504652023315430e-02 -2.188590615987777710e-01 -1.729607731103897095e-01 -7.057918701320886612e-03 1.343098580837249756e-01 -3.258531391620635986e-01 -3.138713836669921875e-01 7.600765675306320190e-02 -2.035980373620986938e-01 -8.018554188311100006e-03 1.412574350833892822e-01 -1.685820519924163818e-01 -2.799490690231323242e-01 -2.456357143819332123e-02 -3.181725041940808296e-04 -3.280214592814445496e-02 -7.298231869935989380e-02 -2.063204720616340637e-02 -1.155323758721351624e-01 1.187047660350799561e-01 -2.349758148193359375e-01 9.468477219343185425e-02 3.652634331956505775e-03 3.685417175292968750e-01
9.557551890611648560e-02 -1.605562865734100342e-02 -1.802913099527359009e-01 3.237514756619930267e-03 3.634689748287200928e-01 1.462695896625518799e-01 2.901058495044708252e-01 -2.180107124149799347e-02 4.739504680037498474e-02 -3.553007841110229492e-01 3.092405796051025391e-01 9.044200927019119263e-02 -4.690270125865936279e-02 -2.535369396209716797e-01 4.801051691174507141e-02 -1.240088567137718201e-01 -2.723248302936553955e-01 -5.302563309669494629e-02 -8.451972156763076782e-02 2.024032408371567726e-03 -3.861884176731109619e-01 1.647311896085739136e-01 1.278508305549621582e-01 5.451134219765663147e-02 1.473951935768127441e-01 -1.663132198154926300e-02 5.886562168598175049e-02 -1.263759583234786987e-01 -7.564731687307357788e-02 1.887214183807373047e-01 -1.996042877435684204e-01 -3.404492884874343872e-02
2.140152305364608765e-01 -1.582601815462112427e-01 -8.145680278539657593e-02 -4.403818771243095398e-02 2.489439398050308228e-01 9.060254693031311035e-02 7.761037349700927734e-02 -7.664384786039590836e-03 -3.484104275703430176e-01 -4.032389521598815918e-01 -5.717671662569046021e-02 1.279005955439060926e-04 1.477528214454650879e-01 1.587268337607383728e-02 -3.638523444533348083e-02 -1.081212610006332397e-01 -8.779983036220073700e-04 -3.399544954299926758e-01 2.298232167959213257e-01 1.706070303916931152e-01 -3.245435357093811035e-01 -2.231763675808906555e-02 1.224882975220680237e-01 1.535360515117645264e-01 4.781369492411613464e-02 -2.519402205944061279e-01 -1.718799620866775513e-01 -1.767534762620925903e-01 -1.108729243278503418e-01 -5.027427524328231812e-02 -1.315298769623041153e-02 -1.962612420320510864e-01
-1.346495300531387329e-01 -2.382052540779113770e-01 -8.262915909290313721e-02 -1.119094043970108032e-01 3.507255911827087402e-01 1.366514153778553009e-02 -8.179016411304473877e-03 -9.857659786939620972e-02 -2.170600444078445435e-01 -5.631618946790695190e-02 2.212866842746734619e-01 2.812363207340240479e-01 2.870844677090644836e-02 -1.593276262283325195e-01 -1.612233072519302368e-01 -1.872088201344013214e-02 -1.429142057895660400e-01 -6.178978458046913147e-02 3.580859601497650146e-01 -3.208167478442192078e-02 -2.941224277019500732e-01 8.809307217597961426e-02 1.356889754533767700e-01 1.227185502648353577e-01 -1.131655275821685791e-01 1.727991402149200439e-01 -2.990434765815734863e-01 9.324012696743011475e-02 -2.552542686462402344e-01 1.716532707214355469e-01 2.958044037222862244e-02 -1.561331003904342651e-01
-2.495517730712890625e-01 -2.351955920457839966e-01 -1.743893139064311981e-03 -2.005277872085571289e-01 3.446575999259948730e-01 6.402386724948883057e-02 -8.465950936079025269e-02 -9.881864488124847412e-02 -1.972081661224365234e-01 -1.651084125041961670e-01 3.558231145143508911e-02 2.564681172370910645e-01 5.804750695824623108e-02 -2.488609254360198975e-01 -1.835476905107498169e-01 -7.970295846462249756e-02 -2.304871678352355957e-01 -3.547113388776779175e-02 2.449259161949157715e-01 -2.704822109080851078e-04 -2.922472953796386719e-01 1.908584684133529663e-01 8.768045157194137573e-02 1.043398380279541016e-01 3.976379521191120148e-03 1.083160117268562317e-01 -2.764902710914611816e-01 1.318571120500564575e-01 -2.549659013748168945e-01 1.145079806447029114e-01 1.551841199398040771e-01 -3.563966974616050720e-02
4.782986044883728027e-01 -2.022981643676757812e-01 -4.950301349163055420e-02 1.498021930456161499e-01 2.501964271068572998e-01 1.380503028631210327e-01 1.478105783462524414e-01 2.271834993734955788e-03 -2.088793516159057617e-01 -1.340198665857315063e-01 -1.614818871021270752e-01 1.676469109952449799e-02 2.967127561569213867e-01 -1.084667369723320007e-01 7.184085249900817871e-02 6.026874482631683350e-02 1.268927473574876785e-02 -2.751123011112213135e-01 1.989600658416748047e-01 -1.272272914648056030e-01 -3.097769618034362793e-01 3.115679509937763214e-02 -1.541849374771118164e-01 -1.979845762252807617e-02 5.261009186506271362e-02 -3.522842377424240112e-02 -9.082733094692230225e-02 9.341203421354293823e-02 6.800796836614608765e-02 1.482713967561721802e-01 3.131443560123443604e-01 8.359897136688232422e-02
2.310951426625251770e-02 -2.006633728742599487e-01 1.450095046311616898e-02 7.201164960861206055e-02 3.897806406021118164e-01 2.150272578001022339e-01 6.300238519906997681e-02 -1.347378939390182495e-01 -1.503589302301406860e-01 -1.065272390842437744e-01 -8.552028238773345947e-02 2.227591574192047119e-01 1.578722149133682251e-01 -6.502664089202880859e-02 -6.651312857866287231e-02 -1.838037967681884766e-01 3.139081224799156189e-02 -3.253474235534667969e-01 1.645652651786804199e-01 1.770751476287841797e-01 -9.537477791309356689e-02 2.719920575618743896e-01 1.634779870510101318e-01 -1.454254835844039917e-01 4.122957587242126465e-02 6.595058739185333252e-02 3.561192154884338379e-01 -9.653897583484649658e-02 -2.850589156150817871e-02 2.600691914558410645e-01 9.513286501169204712e-02 -2.436219155788421631e-01
4.014763608574867249e-02 -7.982021570205688477e-02 -2.273562252521514893e-01 -1.787060797214508057e-01 2.253259718418121338e-01 9.849354624748229980e-02 2.697725296020507812e-01 -1.026249825954437256e-01 -2.217913269996643066e-01 4.031537473201751709e-02 -5.124634504318237305e-02 9.515601396560668945e-02 -1.225227639079093933e-01 -4.610561951994895935e-02 8.864201605319976807e-03 -1.477176882326602936e-02 1.800383478403091431e-01 -2.787177264690399170e-01 3.223402500152587891e-01 9.679907560348510742e-02 -2.910534441471099854e-01 1.472389101982116699e-01 -9.297506883740425110e-03 -1.880419701337814331e-01 2.320114821195602417e-01 -1.886635124683380127e-01 1.303882002830505371e-01 -1.426614075899124146e-01 1.525393594056367874e-02 4.298900067806243896e-01 -8.449874818325042725e-02 -2.266074344515800476e-02
1.218071207404136658e-01 -1.505319178104400635e-01 -1.572269797325134277e-01 6.706798821687698364e-02 3.846537768840789795e-01 2.172927558422088623e-01 1.921171396970748901e-01 -1.094269007444381714e-02 -4.749767109751701355e-02 -5.487723392434418201e-04 -1.342409849166870117e-01 -1.270129978656768799e-01 -1.151086911559104919e-01 2.249459773302078247e-01 -1.119705215096473694e-01 6.706132739782333374e-02 -9.400942921638488770e-02 -1.197206974029541016e-01 -8.842512220144271851e-02 -8.808365464210510254e-02 -3.524007797241210938e-01 4.737154766917228699e-02 2.910060286521911621e-01 2.057224214076995850e-01 3.877651095390319824e-01 -8.772273361682891846e-02 -2.596887648105621338e-01 3.905461728572845459e-02 -1.019710227847099304e-01 5.493281781673431396e-02 -1.863120347261428833e-01 1.282694786787033081e-01
3.815341740846633911e-02 -1.704048016108572483e-03 -1.735115051269531250e-01 -7.951593399047851562e-02 6.493016332387924194e-02 5.748992562294006348e-01 1.762492209672927856e-01 1.114510670304298401e-01 -2.055293321609497070e-01 -8.602257072925567627e-02 9.202396124601364136e-02 8.294836431741714478e-02 -6.885609775781631470e-02 -2.297880314290523529e-02 -1.866368651390075684e-01 2.536836862564086914e-01 -1.847890764474868774e-01 9.322949685156345367e-03 3.171057701110839844e-01 4.661199450492858887e-02 -3.902485594153404236e-02 2.326676994562149048e-02 2.357993870973587036e-01 -8.993767946958541870e-02 5.440205708146095276e-02 1.110224574804306030e-01 -2.044248133897781372e-01 -1.301713585853576660e-01 -2.582533061504364014e-01 -3.813898190855979919e-02 -1.124056354165077209e-01 2.386045455932617188e-01
-2.212585359811782837e-01 -9.834928065538406372e-02 5.023970827460289001e-02 1.344563961029052734e-01 3.118376433849334717e-01 3.112707138061523438e-01 2.088229060173034668e-01 -9.711503237485885620e-02 1.437751650810241699e-01 -1.985973566770553589e-01 -7.647562772035598755e-02 -8.901119977235794067e-02 -8.971583098173141479e-02 -1.047512441873550415e-01 -2.385846823453903198e-01 -4.815266281366348267e-02 1.575455367565155029e-01 -3.556220531463623047e-01 1.060390919446945190e-01 -7.881687581539154053e-02 -1.849641352891921997e-01 6.932454556226730347e-02 1.327850520610809326e-01 6.966975331306457520e-02 1.724912673234939575e-01 -2.648318409919738770e-01 -1.956232935190200806e-01 -2.233724296092987061e-01 1.849678307771682739e-01 3.705175593495368958e-02 6.707034260034561157e-02 -2.511321902275085449e-01
2.039738297462463379e-01 -2.751970887184143066e-01 1.487111486494541168e-02 1.301437318325042725e-01 1.555279493331909180e-01 2.058441042900085449e-01 2.352833449840545654e-01 1.451206207275390625e-01 -3.628019392490386963e-01 -3.329350352287292480e-01 -7.019675523042678833e-02 4.573665186762809753e-02 1.152335181832313538e-01 -8.416471630334854126e-02 1.161106005311012268e-01 7.915240712463855743e-03 -1.533427536487579346e-01 -1.233961507678031921e-01 5.224547162652015686e-02 4.618192836642265320e-02 -1.045607775449752808e-01 1.799973696470260620e-01 9.774374216794967651e-02 2.775658154860138893e-03 -3.119749128818511963e-01 -7.129494845867156982e-02 5.892011523246765137e-02 -6.107452884316444397e-02 -5.609152838587760925e-03 3.545772731304168701e-01 3.261720240116119385e-01 2.953700162470340729e-02
-3.476822376251220703e-01 -6.166446954011917114e-02 -2.237748056650161743e-01 1.079156436026096344e-02 2.240384519100189209e-01 2.368697971105575562e-01 5.997869372367858887e-02 1.335808187723159790e-01 -1.772515177726745605e-01 1.266760975122451782e-01 2.539373934268951416e-01 7.567714899778366089e-02 2.557615935802459717e-01 5.432178825139999390e-02 1.115443091839551926e-02 -1.953361183404922485e-01 -2.480369806289672852e-01 -1.238393783569335938e-01 1.474534869194030762e-01 -8.268283307552337646e-02 -4.500138461589813232e-01 8.540581911802291870e-02 2.779163420200347900e-02 1.690116710960865021e-02 -5.256811901926994324e-02 -2.350373268127441406e-01 8.020701259374618530e-02 2.171969600021839142e-02 1.067902371287345886e-01 8.948320150375366211e-02 -1.957328021526336670e-01 1.847259104251861572e-01
4.972539842128753662e-02 3.387755528092384338e-02 -3.211092948913574219e-02 2.721474766731262207e-01 1.764635741710662842e-01 2.614564299583435059e-01 1.574948579072952271e-01 -7.712821662425994873e-02 1.082452684640884399e-01 -2.937642931938171387e-01 1.486492455005645752e-01 -1.332722604274749756e-01 -1.390196084976196289e-01 8.022450655698776245e-02 -6.310871988534927368e-02 7.161679118871688843e-02 1.069079190492630005e-01 -3.246315419673919678e-01 3.354481160640716553e-01 9.359777718782424927e-02 -3.397461473941802979e-01 -1.431534588336944580e-01 6.363376230001449585e-02 7.641129940748214722e-02 8.735123276710510254e-02 -1.403988152742385864e-01 -2.878755889832973480e-02 -2.297224402427673340e-01 1.808600723743438721e-01 1.471747159957885742e-01 1.848284751176834106e-01 -2.547557950019836426e-01
-9.903971850872039795e-02 -2.115984410047531128e-01 -1.920483857393264771e-01 5.463098362088203430e-02 2.042442373931407928e-02 5.435534119606018066e-01 -2.925009839236736298e-02 -9.345626085996627808e-02 9.472309052944183350e-02 -1.286243647336959839e-01 2.689904719591140747e-02 1.621281057596206665e-01 -1.007883027195930481e-01 -1.727303862571716309e-01 -2.755069732666015625e-01 2.336744815111160278e-01 -2.505274713039398193e-01 -2.651072479784488678e-02 -2.436391264200210571e-02 -1.923153996467590332e-01 -2.436026483774185181e-01 5.421889573335647583e-02 -6.691236048936843872e-02 1.464446038007736206e-01 1.982310414314270020e-01 -1.520905792713165283e-01 6.045776605606079102e-02 -9.925597347319126129e-03 -1.910442113876342773e-02 3.470768332481384277e-01 -2.835870906710624695e-02 1.483310363255441189e-03
-2.678254805505275726e-02 5.829224362969398499e-02 -1.022065058350563049e-01 1.311783790588378906e-01 2.840075492858886719e-01 2.713833451271057129e-01 1.615935117006301880e-01 -2.047386169433593750e-01 1.698248535394668579e-01 1.455419231206178665e-02 7.090925425291061401e-02 -8.373813331127166748e-02 -1.350433975458145142e-01 -3.369180485606193542e-02 8.893758058547973633e-02 1.345851719379425049e-01 1.787327378988265991e-01 -1.623734235763549805e-01 1.514505743980407715e-01 -2.688612043857574463e-01 -4.217755198478698730e-01 -2.793154912069439888e-03 -6.842779112048447132e-04 5.063245818018913269e-02 -1.771554946899414062e-01 -4.994717612862586975e-02 -3.283093273639678955e-01 -2.664892375469207764e-01 1.159604266285896301e-02 3.177632689476013184e-01 -9.616246819496154785e-02 4.863674566149711609e-02
2.363102287054061890e-01 -4.922720417380332947e-02 8.899001032114028931e-02 5.353129468858242035e-03 1.681348383426666260e-01 1.825010627508163452e-01 2.031151056289672852e-01 2.110956050455570221e-02 -1.160041764378547668e-01 -3.336302638053894043e-01 -2.633396089076995850e-01 4.302555322647094727e-02 -1.597770117223262787e-02 3.208399191498756409e-02 -3.628005087375640869e-01 8.060256391763687134e-02 -6.747817248106002808e-02 -1.029027998447418213e-01 2.151445448398590088e-01 -3.939857184886932373e-01 -2.983940839767456055e-01 3.144314885139465332e-02 1.339690536260604858e-01 -1.198310032486915588e-02 -2.025944292545318604e-01 5.742831528186798096e-02 9.871795773506164551e-02 -2.597509138286113739e-02 -2.188121825456619263e-01 2.376584112644195557e-01 3.407906368374824524e-02 1.004037782549858093e-01
-2.788010239601135254e-01 -2.307432889938354492e-01 9.458472579717636108e-02 -1.173152178525924683e-01 3.321224749088287354e-01 1.603122353553771973e-01 1.074130758643150330e-01 3.688034042716026306e-02 -1.767751127481460571e-01 -1.247101575136184692e-01 2.407547682523727417e-01 4.078072905540466309e-01 1.551447510719299316e-01 -1.947664171457290649e-01 -1.500908881425857544e-01 -5.493390187621116638e-02 -2.177907079458236694e-01 6.943927146494388580e-03 2.824654877185821533e-01 -7.685996592044830322e-02 -1.520501375198364258e-01 1.662854850292205811e-01 1.049049720168113708e-01 2.871522679924964905e-02 -8.852140605449676514e-02 4.176559671759605408e-02 -1.534391492605209351e-01 1.322946101427078247e-01 -2.264223247766494751e-01 1.666646003723144531e-01 1.039292886853218079e-01 5.048282817006111145e-02
-5.289015825837850571e-03 1.089710369706153870e-01 -2.501514852046966553e-01 -1.091405283659696579e-02 2.186687588691711426e-01 6.465470194816589355e-01 1.581974625587463379e-01 2.834174335002899170e-01 -5.794340372085571289e-02 -1.028090640902519226e-01 1.162821575999259949e-01 2.420856326352804899e-04 -6.776531040668487549e-02 -1.080328226089477539e-01 -1.768377125263214111e-01 2.282790094614028931e-01 -2.664450109004974365e-01 -5.898375809192657471e-02 1.780511736869812012e-01 4.518293589353561401e-02 -1.265098005533218384e-01 1.111988630145788193e-02 1.964981853961944580e-01 -3.887338563799858093e-02 -2.257740311324596405e-02 1.490228474140167236e-01 -3.017897158861160278e-02 -5.794271454215049744e-02 -9.180274605751037598e-02 -7.544557005167007446e-02 -7.671943306922912598e-02 1.251343637704849243e-01
-2.998758479952812195e-02 -5.619165897369384766e-01 -3.046832047402858734e-02 -1.910191774368286133e-02 -5.625312030315399170e-02 1.795781850814819336e-01 2.912845611572265625e-01 4.935296252369880676e-02 6.562177091836929321e-02 -1.338659524917602539e-01 8.754396438598632812e-02 2.187482640147209167e-02 -2.190285921096801758e-02 -1.047024223953485489e-02 -5.859499797224998474e-02 8.100605010986328125e-02 2.135989256203174591e-02 -1.553570777177810669e-01 9.425618499517440796e-02 -1.544127613306045532e-01 -4.372317194938659668e-01 -1.178281679749488831e-01 -7.455953955650329590e-02 -4.755974933505058289e-02 3.138777613639831543e-02 -1.464909911155700684e-01 8.513202518224716187e-02 3.269459307193756104e-01 3.205447643995285034e-02 2.212020754814147949e-01 2.483202219009399414e-01 2.516389358788728714e-03
1.504435539245605469e-01 9.076687507331371307e-03 1.263085305690765381e-01 1.946957409381866455e-02 2.457633763551712036e-01 1.752751618623733521e-01 2.059381008148193359e-01 4.279986768960952759e-02 -1.441529244184494019e-01 2.292013019323348999e-01 -6.056229025125503540e-02 3.241181075572967529e-01 -1.507107168436050415e-01 6.686177104711532593e-03 -1.236174255609512329e-02 1.170803755521774292e-01 -1.305649280548095703e-01 -1.526188254356384277e-01 -3.540666948538273573e-04 -2.497788220643997192e-01 -2.622882723808288574e-01 -2.072281241416931152e-01 1.450166404247283936e-01 -2.508071362972259521e-01 2.434736043214797974e-01 -1.829017251729965210e-01 -1.264514178037643433e-01 2.419193089008331299e-02 -1.304607540369033813e-01 4.017556905746459961e-01 1.262425184249877930e-01 -6.972098350524902344e-02
1.764980107545852661e-01 2.032986655831336975e-02 -1.271336376667022705e-01 2.382182702422142029e-02 2.914719581604003906e-01 1.931932419538497925e-01 3.258629888296127319e-02 7.877540588378906250e-02 1.846887618303298950e-01 -1.570093929767608643e-01 2.273213118314743042e-01 5.097685009241104126e-02 -4.573928192257881165e-02 -4.189688339829444885e-02 -3.118798695504665375e-02 4.014346748590469360e-02 -3.728388845920562744e-01 -3.533804416656494141e-01 -5.830989032983779907e-02 4.064872115850448608e-02 -2.462395578622817993e-01 2.108920514583587646e-01 -1.439092867076396942e-02 -1.589729040861129761e-01 1.822104007005691528e-01 -1.792233288288116455e-01 8.972464501857757568e-02 -3.393727242946624756e-01 -1.726753562688827515e-01 2.803308069705963135e-01 3.473302721977233887e-02 -7.076955586671829224e-02
7.983958721160888672e-02 -3.491799533367156982e-01 5.555618181824684143e-02 -5.188342928886413574e-02 2.445907592773437500e-01 1.615975052118301392e-01 8.717422187328338623e-02 7.349919527769088745e-02 -1.784176081418991089e-01 -2.718551456928253174e-01 6.377619504928588867e-02 -2.430140227079391479e-01 3.763759881258010864e-02 -1.880471408367156982e-01 2.261141082271933556e-03 2.218893170356750488e-01 1.948746293783187866e-01 -3.345744013786315918e-01 6.380773335695266724e-02 -5.024771671742200851e-03 -2.734078466892242432e-01 -3.708597272634506226e-02 1.956595033407211304e-01 -3.742087185382843018e-01 -1.915030777454376221e-01 -1.237016692757606506e-01 -4.771339148283004761e-02 1.249607279896736145e-02 -6.858309358358383179e-02 1.662791222333908081e-01 1.008537709712982178e-01 8.194049447774887085e-02
-2.463615983724594116e-01 -1.444172859191894531e-01 7.054460793733596802e-02 1.638845652341842651e-01 7.502434402704238892e-02 4.330682456493377686e-01 2.104445546865463257e-01 -1.379417032003402710e-01 -6.110998336225748062e-03 -3.252003341913223267e-02 -1.831172779202461243e-02 3.577228635549545288e-02 -3.011319935321807861e-01 5.445054545998573303e-02 2.690033987164497375e-03 -2.155227848561480641e-04 -2.497714944183826447e-02 -7.973993569612503052e-02 2.900595068931579590e-01 -6.260240823030471802e-02 -4.361326992511749268e-01 -8.204152435064315796e-02 2.354093343019485474e-01 1.542043089866638184e-01 -7.945809513330459595e-02 -1.319246739149093628e-01 -3.061004579067230225e-01 -1.692844778299331665e-01 5.432747676968574524e-02 -2.926662191748619080e-02 -9.418625384569168091e-02 6.192227080464363098e-02
1.329822838306427002e-01 9.508531540632247925e-02 -1.471875011920928955e-01 1.486961394548416138e-01 3.085739314556121826e-01 1.449716687202453613e-01 4.245972037315368652e-01 -6.213830318301916122e-03 -1.584806591272354126e-01 1.107872724533081055e-01 1.322407741099596024e-02 -6.152088753879070282e-03 1.073999702930450439e-01 -1.485903710126876831e-01 -1.684075593948364258e-01 3.257428854703903198e-02 -3.989646211266517639e-02 -1.858959719538688660e-02 3.906149268150329590e-01 -1.993659883737564087e-01 -2.225264348089694977e-02 2.905959486961364746e-01 1.769875176250934601e-02 1.739213615655899048e-01 -3.663413517642766237e-04 -2.002685666084289551e-01 -2.324812710285186768e-01 3.175135552883148193e-01 -7.276737689971923828e-02 1.082726791501045227e-01 6.402884423732757568e-02 8.031267672777175903e-02
1.208571419119834900e-01 -1.614955216646194458e-01 2.772257430478930473e-03 -1.084463670849800110e-02 2.301205396652221680e-01 1.564620733261108398e-01 1.227762624621391296e-01 3.013403117656707764e-01 -1.550799310207366943e-01 -2.895698547363281250e-01 -3.209778964519500732e-01 2.011863142251968384e-01 2.690371274948120117e-01 -2.606406062841415405e-02 -7.916115224361419678e-03 3.650902304798364639e-03 2.335237860679626465e-01 -1.609644591808319092e-01 1.726885139942169189e-02 -5.759126320481300354e-02 -4.888535737991333008e-01 -1.876399070024490356e-01 -3.273561969399452209e-02 5.542358756065368652e-02 9.354776889085769653e-02 -5.175169184803962708e-02 2.307660132646560669e-02 6.021391227841377258e-02 9.335128217935562134e-02 2.162684500217437744e-01 -1.335090845823287964e-01 6.736716721206903458e-03
2.464864253997802734e-01 -1.652819812297821045e-01 1.059933677315711975e-01 -3.494257980491966009e-04 2.937537431716918945e-01 1.116809844970703125e-01 -5.779277160763740540e-02 6.212330237030982971e-02 -2.166712582111358643e-01 1.282227188348770142e-01 -1.714107543230056763e-01 -1.497538238763809204e-01 1.345185190439224243e-01 -1.204717010259628296e-01 -1.285489350557327271e-01 7.947239279747009277e-02 -1.940082609653472900e-01 -3.599950373172760010e-01 3.740020394325256348e-01 -1.546904891729354858e-01 -1.722766458988189697e-01 -4.419964924454689026e-02 2.265421487390995026e-02 1.057786121964454651e-01 -2.265994101762771606e-01 -9.421977214515209198e-03 8.340495824813842773e-02 8.311092108488082886e-02 -2.438329905271530151e-01 3.491511940956115723e-01 1.665753684937953949e-02 -5.261017009615898132e-02
-7.128922641277313232e-02 -1.088948473334312439e-01 1.250649094581604004e-01 6.864212453365325928e-02 2.006892859935760498e-01 3.220466971397399902e-01 4.826697707176208496e-02 2.712241709232330322e-01 -3.528619706630706787e-01 4.397975280880928040e-02 -1.011528149247169495e-01 1.075933501124382019e-01 2.295449972152709961e-01 -2.085462212562561035e-02 2.042518556118011475e-01 1.587590873241424561e-01 5.150696262717247009e-02 -3.223790228366851807e-01 2.102961838245391846e-01 1.931982636451721191e-01 -2.962604463100433350e-01 -6.480679661035537720e-02 1.146553978323936462e-01 -1.156335175037384033e-01 3.425417244434356689e-01 -1.513363867998123169e-01 -7.853402942419052124e-02 -3.331841155886650085e-02 -9.754543006420135498e-02 3.810916841030120850e-02 -2.643535844981670380e-03 -9.702073782682418823e-02
2.614553086459636688e-02 -3.406870067119598389e-01 -7.387300580739974976e-02 2.215560525655746460e-01 1.389410942792892456e-01 1.820113062858581543e-01 1.164533346891403198e-01 2.215485870838165283e-01 -3.153577744960784912e-01 -2.232526093721389771e-01 2.119588255882263184e-01 -1.318747103214263916e-01 -1.983545906841754913e-02 -6.216020509600639343e-02 1.995312795042991638e-02 -1.251301318407058716e-01 8.817967027425765991e-02 -2.454297095537185669e-01 1.157221421599388123e-01 8.239726594183593988e-05 -2.660660743713378906e-01 1.184788346290588379e-01 2.078830450773239136e-01 -1.606852710247039795e-01 -2.048444598913192749e-01 9.090995043516159058e-02 2.078540623188018799e-01 -4.124429821968078613e-02 -3.559113666415214539e-02 3.098818659782409668e-01 2.323035150766372681e-01 6.978195626288652420e-03
1.836200011894106865e-03 -3.410577476024627686e-01 -1.503899097442626953e-01 2.949663698673248291e-01 9.223262220621109009e-02 2.145307064056396484e-01 3.829225897789001465e-01 -3.774450719356536865e-02 1.159481145441532135e-02 -1.415477693080902100e-01 8.421910554170608521e-02 7.227650284767150879e-02 1.928485780954360962e-01 -2.219119668006896973e-01 -2.401821762323379517e-01 8.005959540605545044e-02 -1.263643205165863037e-01 -2.459597438573837280e-01 1.947379559278488159e-01 4.496876522898674011e-02 -8.707734197378158569e-02 2.120462059974670410e-02 -2.526406347751617432e-01 -1.211566850543022156e-01 8.734879642724990845e-02 -3.747422248125076294e-02 -7.968656718730926514e-02 9.021321311593055725e-04 1.161643341183662415e-01 2.076975405216217041e-01 6.102088466286659241e-02 3.313029110431671143e-01
3.402573764324188232e-01 -9.156271815299987793e-02 -7.801973260939121246e-03 8.955223113298416138e-02 4.407767653465270996e-01 1.493435949087142944e-01 -1.570757851004600525e-02 -9.320411831140518188e-03 -1.407995820045471191e-01 3.846878185868263245e-02 -3.425592482089996338e-01 7.642378658056259155e-02 9.099609404802322388e-02 -8.147415518760681152e-02 2.007179707288742065e-02 1.645049750804901123e-01 -1.390028595924377441e-01 1.022392138838768005e-02 4.094172716140747070e-01 -2.013131678104400635e-01 -1.203572675585746765e-01 -4.500229656696319580e-02 -8.534351736307144165e-02 -2.386950515210628510e-02 -1.338496059179306030e-01 -3.964377194643020630e-02 -1.815886199474334717e-01 2.816245257854461670e-01 -1.225308403372764587e-01 2.478355765342712402e-01 2.259581349790096283e-02 -5.747608467936515808e-02
-1.055936589837074280e-01 1.083570271730422974e-01 -2.657094225287437439e-02 -7.844305783510208130e-02 4.627223014831542969e-01 1.412866115570068359e-01 -2.510553039610385895e-02 -7.841426879167556763e-03 2.041851729154586792e-02 5.714932456612586975e-02 -2.912215888500213623e-01 8.456909656524658203e-02 -2.995771169662475586e-02 -8.562984876334667206e-03 4.023550823330879211e-02 3.136552113573998213e-04 -3.286873698234558105e-01 -3.613359928131103516e-01 -7.741339504718780518e-02 -1.625098735094070435e-01 -2.401348799467086792e-01 1.607405841350555420e-01 2.425345629453659058e-01 6.091976910829544067e-02 2.011103183031082153e-01 -2.794076502323150635e-01 -2.013882249593734741e-02 -1.236251834779977798e-02 -1.758724898099899292e-01 2.002033144235610962e-01 -9.127561002969741821e-02 1.476318985223770142e-01
1.158591266721487045e-02 1.636044830083847046e-01 -8.092786371707916260e-02 5.012379959225654602e-02 4.186985492706298828e-01 1.245997399091720581e-01 3.039582669734954834e-01 5.702098459005355835e-02 -2.658501863479614258e-01 -7.204588502645492554e-02 -8.265923708677291870e-02 2.033404558897018433e-01 8.773418515920639038e-02 5.690504610538482666e-02 3.869211301207542419e-02 -1.821385324001312256e-01 -3.053796887397766113e-01 -1.744578033685684204e-01 1.215995475649833679e-01 1.424784027040004730e-02 -1.055497862398624420e-02 8.040342479944229126e-03 -1.357633322477340698e-01 -5.792750418186187744e-02 -2.232809066772460938e-01 8.506302535533905029e-02 -1.069500744342803955e-01 1.071645319461822510e-01 4.697384685277938843e-02 3.334401249885559082e-01 1.580732762813568115e-01 3.589910864830017090e-01
3.257733583450317383e-01 -5.252616107463836670e-02 -7.067131251096725464e-02 -2.827174402773380280e-02 4.156104922294616699e-01 7.871939241886138916e-02 1.622719466686248779e-01 1.692632958292961121e-02 -8.511877804994583130e-02 -1.976667530834674835e-02 -2.685127854347229004e-01 -3.052289597690105438e-02 1.008226796984672546e-01 -1.215132549405097961e-01 2.476659975945949554e-02 -4.737912118434906006e-02 -1.833497881889343262e-01 -2.240598946809768677e-01 4.135019481182098389e-01 -2.144147157669067383e-01 -1.605755686759948730e-01 -1.420612931251525879e-01 1.617271266877651215e-02 -2.152951620519161224e-02 -2.826372683048248291e-01 1.322122216224670410e-01 -8.529399335384368896e-02 9.701758623123168945e-02 -4.017761722207069397e-02 2.912064790725708008e-01 -5.448425561189651489e-02 -1.428704708814620972e-01
-3.142233788967132568e-01 -1.475289314985275269e-01 -1.169925183057785034e-01 -5.039806291460990906e-02 2.412399053573608398e-01 3.718935325741767883e-02 7.003433536738157272e-03 -1.246229931712150574e-01 -1.348880380392074585e-01 -1.728959083557128906e-01 3.854971826076507568e-01 2.774104177951812744e-01 1.368622332811355591e-01 -1.887253671884536743e-01 -3.172691911458969116e-02 -2.418763004243373871e-02 -1.668796390295028687e-01 -1.203018799424171448e-01 2.216192632913589478e-01 -7.807710021734237671e-02 -3.203011155128479004e-01 1.850717514753341675e-01 -1.748455874621868134e-02 4.565174877643585205e-02 -9.314034879207611084e-02 1.408479958772659302e-01 -1.428835242986679077e-01 -4.164865612983703613e-02 -3.270131945610046387e-01 2.366993278264999390e-01 3.063393570482730865e-02 8.477370440959930420e-02
1.561325490474700928e-01 9.494701772928237915e-02 -2.934725880622863770e-01 3.898016642779111862e-03 2.240501642227172852e-01 3.065490722656250000e-01 1.362344920635223389e-01 -9.448754787445068359e-02 -5.061887577176094055e-02 -4.436478391289710999e-02 4.329697191715240479e-01 3.344613909721374512e-01 5.898205563426017761e-02 -4.914027173072099686e-03 1.468113064765930176e-02 1.443258523941040039e-01 1.021781042218208313e-01 -2.588152587413787842e-01 5.165969580411911011e-02 -1.092314794659614563e-01 -2.456942051649093628e-01 1.398338526487350464e-01 3.545413538813591003e-02 -8.669292926788330078e-02 -1.938180327415466309e-01 -4.230426996946334839e-02 -3.001421689987182617e-01 2.584720849990844727e-01 -1.055930554866790771e-02 -3.892444539815187454e-03 -3.317502140998840332e-02 4.699372500181198120e-02
-9.800491482019424438e-02 1.063696742057800293e-01 -1.623596101999282837e-01 -6.716599315404891968e-02 1.153154820203781128e-01 1.483615189790725708e-01 2.045423090457916260e-01 -2.139355093240737915e-01 -1.460003852844238281e-01 -9.565427154302597046e-02 3.057554662227630615e-01 4.949650540947914124e-02 2.566250562667846680e-01 -1.602595299482345581e-01 -1.128364428877830505e-01 -2.553078345954418182e-02 -3.328988552093505859e-01 -1.352723091840744019e-01 3.283958137035369873e-01 -1.573337018489837646e-01 -3.074784874916076660e-01 1.019612848758697510e-01 -7.659761607646942139e-02 1.863933801651000977e-01 2.577046751976013184e-01 -2.653732597827911377e-01 6.089891493320465088e-02 2.113069444894790649e-01 1.293474156409502029e-02 3.585711121559143066e-02 -4.322863649576902390e-03 -5.991888232529163361e-03
8.316833525896072388e-02 -1.520444601774215698e-01 -2.463300824165344238e-01 -1.446740627288818359e-01 2.021399140357971191e-01 3.361901044845581055e-01 7.933374494314193726e-02 -1.157782673835754395e-01 -9.818499535322189331e-02 -8.316654711961746216e-02 -1.136334910988807678e-01 2.949860394001007080e-01 2.998683601617813110e-02 -3.575895726680755615e-01 5.430420488119125366e-02 6.616669148206710815e-02 -1.097379401326179504e-01 -3.579315543174743652e-02 2.659713327884674072e-01 -3.938474506139755249e-02 -1.240779832005500793e-01 2.091641426086425781e-01 -9.561245888471603394e-02 1.967855393886566162e-01 9.552369825541973114e-03 -2.369040548801422119e-01 -1.310357600450515747e-01 2.393206357955932617e-01 -7.018757611513137817e-02 1.614192724227905273e-01 -2.955281436443328857e-01 -1.434749811887741089e-01
-1.549060456454753876e-02 -7.500248402357101440e-02 -2.398811839520931244e-02 3.351958990097045898e-01 3.422608971595764160e-01 4.950334504246711731e-02 3.144000172615051270e-01 -8.076132088899612427e-02 -1.493782699108123779e-01 -4.404926300048828125e-01 2.020078152418136597e-01 -4.978008102625608444e-03 5.701886862516403198e-02 -5.111858248710632324e-02 -7.459393888711929321e-02 -4.505842924118041992e-02 3.384294686838984489e-03 -1.544915735721588135e-01 9.108415991067886353e-02 9.669056534767150879e-02 -2.172377258539199829e-01 2.189757823944091797e-01 1.218276470899581909e-01 -9.150172024965286255e-02 -3.496390879154205322e-01 -8.723808825016021729e-02 -4.725891165435314178e-03 1.631456986069679260e-02 -2.658836841583251953e-01 8.982690423727035522e-02 7.450886815786361694e-02 1.061088889837265015e-01
-2.471496909856796265e-01 -7.646699994802474976e-02 1.734969168901443481e-01 2.451370507478713989e-01 -2.399745769798755646e-02 2.840106487274169922e-01 1.768137812614440918e-01 -3.832687810063362122e-02 -8.029262535274028778e-03 -1.082425117492675781e-01 1.498442590236663818e-01 2.267394959926605225e-01 -7.385700196027755737e-02 2.200201600790023804e-01 -8.161449432373046875e-02 5.713561922311782837e-02 5.565490946173667908e-02 -4.143783152103424072e-01 1.632055193185806274e-01 2.770473994314670563e-02 -4.026512503623962402e-01 1.156150177121162415e-01 2.571773156523704529e-02 8.084640651941299438e-02 1.212343275547027588e-01 -1.961717009544372559e-01 -7.708323746919631958e-02 -3.330715000629425049e-01 1.064373031258583069e-01 9.459178894758224487e-02 6.327550858259201050e-02 -1.515300292521715164e-02
-1.456413120031356812e-01 5.940979719161987305e-02 -2.381787002086639404e-01 2.052715420722961426e-01 1.916778385639190674e-01 2.633589506149291992e-01 1.060450971126556396e-01 -1.897968053817749023e-01 -1.425108015537261963e-01 -1.269871890544891357e-01 2.836426198482513428e-01 8.910561352968215942e-02 1.413501799106597900e-02 -1.481524556875228882e-01 -1.381001174449920654e-01 -2.037781625986099243e-01 -1.401707530021667480e-01 -7.889757305383682251e-02 1.597232818603515625e-01 -1.977492682635784149e-02 -2.488066703081130981e-01 2.317037284374237061e-01 -3.049199096858501434e-02 -2.204237729310989380e-01 -8.463075757026672363e-02 1.239576488733291626e-01 -1.832904070615768433e-01 -1.293975412845611572e-01 -2.599377334117889404e-01 1.685587614774703979e-01 3.372291922569274902e-01 1.264894902706146240e-01
-1.166992783546447754e-01 2.284207493066787720e-01 -2.528664097189903259e-02 -6.523880362510681152e-02 2.279555499553680420e-01 1.227885410189628601e-01 -5.243672057986259460e-02 3.815929964184761047e-02 -2.903860211372375488e-01 2.853302657604217529e-02 4.979839175939559937e-02 1.009489670395851135e-01 -6.425045430660247803e-02 2.849368192255496979e-02 3.462232649326324463e-02 3.485946357250213623e-01 -3.060456514358520508e-01 -2.341651022434234619e-01 2.068642377853393555e-01 -1.778519600629806519e-01 -3.157923221588134766e-01 3.559355437755584717e-01 5.653076618909835815e-02 8.696046471595764160e-02 -2.721280455589294434e-01 1.032271087169647217e-01 -2.625765204429626465e-01 6.453153491020202637e-02 5.779358372092247009e-02 -4.382232204079627991e-02 -2.515738084912300110e-02 -9.375382959842681885e-02
8.451060950756072998e-02 -2.327567934989929199e-01 -4.152199998497962952e-02 1.890286505222320557e-01 7.566332817077636719e-02 2.930679619312286377e-01 1.750445812940597534e-01 1.321431100368499756e-01 -3.221295773983001709e-01 -2.646428346633911133e-01 2.046791166067123413e-01 2.239273637533187866e-01 5.273156240582466125e-02 -3.346678987145423889e-02 1.451508980244398117e-02 -3.694358980283141136e-03 2.137207798659801483e-02 -2.169248610734939575e-01 3.136558532714843750e-01 -2.628262639045715332e-01 -1.842286884784698486e-01 1.899554766714572906e-02 1.643200032413005829e-02 -2.091848105192184448e-01 -3.360631763935089111e-01 2.243105508387088776e-02 -1.005466803908348083e-01 -1.566843092441558838e-01 9.025990031659603119e-03 1.119401529431343079e-01 1.534677594900131226e-01 1.182332262396812439e-01
-1.834449470043182373e-01 -1.607141941785812378e-01 -8.119911886751651764e-03 -2.368513345718383789e-01 2.999325990676879883e-01 2.362249195575714111e-01 1.474663317203521729e-01 1.892335712909698486e-01 -2.948946356773376465e-01 -6.537112593650817871e-02 4.438687115907669067e-02 9.200754016637802124e-02 6.702619045972824097e-02 5.497815087437629700e-02 -1.328594684600830078e-01 7.182207703590393066e-02 -4.226285517215728760e-01 -1.706193685531616211e-01 -1.218834444880485535e-01 -5.080163106322288513e-02 -1.310387849807739258e-01 4.948869645595550537e-01 7.265642285346984863e-02 2.538459934294223785e-02 9.271728992462158203e-02 -3.816380351781845093e-02 -1.079977676272392273e-01 2.446829155087471008e-02 2.611311711370944977e-02 3.330743685364723206e-02 1.760534942150115967e-01 2.772849053144454956e-02
-3.347676992416381836e-02 2.321682125329971313e-01 -2.484442293643951416e-01 1.672115921974182129e-01 2.394382804632186890e-01 4.129587709903717041e-01 6.849895417690277100e-02 1.875060647726058960e-01 -1.552462577819824219e-02 5.966806411743164062e-02 -2.540744468569755554e-02 -2.018680423498153687e-01 -2.163888514041900635e-01 -1.483726799488067627e-01 3.991121053695678711e-02 -3.431139513850212097e-02 4.544306918978691101e-02 -3.944200649857521057e-02 9.297715872526168823e-02 -2.713416516780853271e-02 -2.841379642486572266e-01 -9.755535423755645752e-02 1.344460695981979370e-01 -1.112583205103874207e-01 1.382936090230941772e-01 -3.102406486868858337e-02 -3.303875029087066650e-01 -1.740339845418930054e-01 -2.397431619465351105e-02 3.648104965686798096e-01 2.074756920337677002e-01 2.870772778987884521e-02
-1.735134236514568329e-02 1.246088892221450806e-01 -3.295242786407470703e-01 3.272961080074310303e-02 4.159761965274810791e-01 4.604221284389495850e-01 2.559908926486968994e-01 2.105059176683425903e-01 -8.497655391693115234e-02 -7.762653380632400513e-02 2.469087578356266022e-02 5.242595216259360313e-04 -1.208646073937416077e-01 -2.488441765308380127e-02 -1.306737363338470459e-01 2.374622523784637451e-01 -7.709383964538574219e-02 -5.641967058181762695e-02 3.085378408432006836e-01 -6.040032953023910522e-02 -2.244974300265312195e-02 -1.530757993459701538e-01 2.927457392215728760e-01 -8.647715300321578979e-02 3.483748063445091248e-02 -8.354677259922027588e-02 -5.117299780249595642e-02 -1.369981169700622559e-01 -1.152469515800476074e-01 1.050045527517795563e-02 -4.954788088798522949e-02 8.114266395568847656e-02
3.475584834814071655e-02 -1.465062946081161499e-01 -1.771189123392105103e-01 6.898226588964462280e-02 5.893447995185852051e-01 2.428444772958755493e-01 1.144207939505577087e-01 5.937142670154571533e-02 -4.661989957094192505e-02 -1.965180411934852600e-02 2.590405642986297607e-01 1.514560133218765259e-01 -1.684609204530715942e-01 9.297358244657516479e-02 -3.563920035958290100e-02 2.691891230642795563e-02 1.682032197713851929e-01 -2.269444614648818970e-01 1.092608049511909485e-01 1.775564439594745636e-02 -1.702443510293960571e-01 -1.796068437397480011e-02 1.130400002002716064e-01 -1.101488247513771057e-01 3.059122525155544281e-02 -3.811762332916259766e-01 -1.226941794157028198e-01 2.487042099237442017e-01 3.350398270413279533e-03 -4.771380499005317688e-02 -1.183414682745933533e-01 -3.106165677309036255e-02
-1.824829280376434326e-01 -1.435852497816085815e-01 -6.082384660840034485e-02 1.581076979637145996e-01 8.069071173667907715e-02 4.276404529809951782e-02 4.245706275105476379e-02 2.592141330242156982e-01 -2.555678486824035645e-01 1.386034935712814331e-01 1.143391281366348267e-01 -9.048374369740486145e-03 -7.877826690673828125e-02 9.576559811830520630e-02 9.713485091924667358e-02 1.404390931129455566e-01 -2.627930343151092529e-01 -4.514512717723846436e-01 1.712206602096557617e-01 4.043154418468475342e-02 -2.803724408149719238e-01 -4.480037465691566467e-02 7.962626963853836060e-02 -3.529817461967468262e-01 6.836520880460739136e-02 5.784488841891288757e-02 1.396827846765518188e-01 2.968810796737670898e-01 -3.278175601735711098e-03 1.541192382574081421e-01 1.914476007223129272e-01 7.986176013946533203e-02
1.467062979936599731e-01 -2.443930208683013916e-01 -1.587374508380889893e-01 3.981295228004455566e-02 3.079960346221923828e-01 2.115723490715026855e-01 -1.097163707017898560e-01 1.625725179910659790e-01 -2.256046384572982788e-01 1.583835855126380920e-02 1.158162280917167664e-01 9.403333812952041626e-02 -1.853036582469940186e-01 1.230940818786621094e-01 7.189565151929855347e-02 4.321864247322082520e-02 8.986910432577133179e-02 -2.811523377895355225e-01 9.858922660350799561e-02 1.436172127723693848e-01 -4.644779562950134277e-01 1.274739354848861694e-01 -8.495651930570602417e-02 -4.774395376443862915e-02 1.340986341238021851e-01 -9.231415390968322754e-02 -2.454754412174224854e-01 -8.026266098022460938e-02 2.432606071233749390e-01 8.037993311882019043e-02 -2.501742541790008545e-01 5.967099219560623169e-02
6.261745840311050415e-02 -2.515065073966979980e-01 -1.119245309382677078e-02 -9.872937574982643127e-03 2.155995666980743408e-01 4.027177989482879639e-01 3.882471621036529541e-01 -3.573241829872131348e-02 -1.105295494198799133e-01 8.120007812976837158e-02 9.501830674707889557e-03 3.411814942955970764e-02 -5.311772972345352173e-02 2.831330299377441406e-01 -3.667701035737991333e-02 2.305638790130615234e-01 -3.265904635190963745e-02 -8.849828690290451050e-02 2.862008213996887207e-01 2.113912254571914673e-01 -3.641470968723297119e-01 -1.222950667142868042e-01 -3.624930686783045530e-04 -1.380301862955093384e-01 8.182344585657119751e-02 1.039542779326438904e-01 3.607339784502983093e-02 1.624286025762557983e-01 1.240343693643808365e-02 2.235212773084640503e-01 -4.971559345722198486e-02 1.203643381595611572e-01
1.413581967353820801e-01 -2.221304774284362793e-01 2.012591995298862457e-02 4.597349837422370911e-02 4.326551035046577454e-02 3.895012140274047852e-01 3.050029575824737549e-01 -2.971296608448028564e-01 -5.557781551033258438e-03 -2.132890522480010986e-01 -5.554553121328353882e-02 -1.339464783668518066e-01 -2.026044130325317383e-01 -1.956617832183837891e-01 -2.302248775959014893e-01 3.315578401088714600e-02 -2.575481869280338287e-02 3.940576314926147461e-02 4.473519697785377502e-02 -2.519132196903228760e-01 -3.810527920722961426e-01 1.449832320213317871e-01 1.109012123197317123e-02 -7.524435222148895264e-02 -1.224831864237785339e-01 -1.861317828297615051e-02 4.084330797195434570e-02 2.087245881557464600e-01 -1.254318803548812866e-01 2.059454470872879028e-01 1.865906119346618652e-01 -6.881452631205320358e-03
3.867731094360351562e-01 -1.189237311482429504e-01 -5.631449818611145020e-02 3.078992851078510284e-02 2.550975382328033447e-01 1.398997008800506592e-01 1.242474615573883057e-01 1.433531194925308228e-02 -2.199849933385848999e-01 -2.299248874187469482e-01 -1.869053989648818970e-01 1.536647677421569824e-01 2.174477428197860718e-01 8.649956434965133667e-02 1.065257936716079712e-01 9.988109767436981201e-02 -3.174753114581108093e-02 -3.815010190010070801e-01 8.140861988067626953e-02 -1.256567686796188354e-01 -1.994751542806625366e-01 -2.186841890215873718e-02 -9.889903664588928223e-02 -5.049005523324012756e-02 -7.915942842373624444e-05 -1.744723021984100342e-01 -1.796817630529403687e-01 1.662778109312057495e-01 8.431385457515716553e-02 1.550113558769226074e-01 3.898406028747558594e-01 -3.009414114058017731e-02
-5.590401217341423035e-02 -6.882645934820175171e-02 1.131482720375061035e-01 -4.476411268115043640e-04 3.135457038879394531e-01 4.464042186737060547e-01 2.202184200286865234e-01 -2.203509360551834106e-01 1.327227056026458740e-01 9.210634045302867889e-03 -9.898920357227325439e-02 -7.720407098531723022e-02 -5.416613072156906128e-02 -3.735534474253654480e-02 -1.313311010599136353e-01 -2.526717185974121094e-01 9.832523018121719360e-02 -3.481902480125427246e-01 4.760586097836494446e-02 -3.363053500652313232e-02 -2.708633840084075928e-01 -3.024112060666084290e-02 1.338696479797363281e-01 1.115259230136871338e-01 -4.496321082115173340e-03 -2.076670974493026733e-01 -2.007635980844497681e-01 -1.156399026513099670e-01 1.911149173974990845e-01 2.022783607244491577e-01 -4.173079133033752441e-02 -2.255376577377319336e-01
3.058745153248310089e-02 -2.086714208126068115e-01 -2.861776053905487061e-01 1.086625233292579651e-01 4.582217335700988770e-01 1.944084912538528442e-01 2.049865126609802246e-01 1.584893018007278442e-01 -7.431899756193161011e-02 -1.825194805860519409e-01 2.480116039514541626e-01 -9.015312045812606812e-02 -1.186553463339805603e-01 1.429662704467773438e-01 -1.729534864425659180e-01 1.350980997085571289e-01 -1.719780415296554565e-01 -4.340845718979835510e-02 8.268895745277404785e-02 9.185978211462497711e-03 -4.195537418127059937e-02 -1.114182248711585999e-01 -3.377352058887481689e-01 -8.671274781227111816e-02 -1.019064262509346008e-01 -1.713191391900181770e-03 -8.287546038627624512e-02 2.522173710167407990e-02 8.400551974773406982e-02 3.271195590496063232e-01 2.224184870719909668e-01 1.381645351648330688e-02
1.422634720802307129e-01 -3.328709602355957031e-01 -2.404935099184513092e-02 1.075858026742935181e-01 6.362535804510116577e-02 1.630136072635650635e-01 3.389156162738800049e-01 1.964675933122634888e-01 -2.097226083278656006e-01 -1.407887935638427734e-01 4.938923567533493042e-02 -1.257745474576950073e-01 1.801930069923400879e-01 -1.333793848752975464e-01 2.474867850542068481e-01 -4.237797856330871582e-02 -2.034732550382614136e-01 1.190342707559466362e-03 8.217772096395492554e-02 -1.167441904544830322e-01 -3.959099054336547852e-01 -1.880176551640033722e-02 1.518604755401611328e-01 1.016376018524169922e-01 -1.575706303119659424e-01 -2.211515977978706360e-02 2.534104511141777039e-02 2.102603614330291748e-01 2.985828742384910583e-02 1.862785518169403076e-01 2.540419399738311768e-01 2.340476661920547485e-01
-4.033130244351923466e-04 -3.613901436328887939e-01 2.560506807640194893e-03 -9.766858071088790894e-02 1.067844033241271973e-01 3.601151406764984131e-01 5.323930457234382629e-02 -2.543099969625473022e-02 -3.283448219299316406e-01 8.717621117830276489e-02 -2.448806613683700562e-01 2.009857594966888428e-01 1.289434731006622314e-01 4.865161317866295576e-04 -4.353984817862510681e-02 -1.371272951364517212e-01 8.489374071359634399e-02 -3.487790822982788086e-01 1.614436805248260498e-01 1.288316547870635986e-01 -2.143041342496871948e-01 1.355566531419754028e-01 -2.480248920619487762e-02 -6.886936724185943604e-02 1.090301945805549622e-01 9.039448946714401245e-02 3.253096342086791992e-01 3.546410799026489258e-02 4.770519211888313293e-02 2.666108608245849609e-01 5.631145089864730835e-02 -1.316807121038436890e-01
-5.851073190569877625e-02 8.614190667867660522e-02 1.845100671052932739e-01 1.088800281286239624e-01 1.965556442737579346e-01 3.970190286636352539e-01 2.721709199249744415e-02 -1.331248581409454346e-01 -2.146527618169784546e-01 -1.238593365997076035e-02 -1.569451242685317993e-01 -2.246816270053386688e-02 -8.482471108436584473e-02 -4.224013090133666992e-01 1.605211943387985229e-02 -8.977459371089935303e-02 1.027047559618949890e-01 -2.502486705780029297e-01 1.706973463296890259e-01 1.304703801870346069e-01 -4.105859398841857910e-01 -2.180617488920688629e-02 2.397460639476776123e-01 2.570493891835212708e-02 -2.143149822950363159e-01 1.007776483893394470e-01 -6.490073353052139282e-02 1.068446114659309387e-01 1.399597525596618652e-01 1.356299370527267456e-01 -2.235323935747146606e-02 -8.067239075899124146e-02
9.771454334259033203e-02 7.437416911125183105e-02 -9.223505109548568726e-02 -2.873204052448272705e-01 1.151988729834556580e-01 4.667725861072540283e-01 1.478864997625350952e-01 7.100548595190048218e-02 -2.035931348800659180e-01 -1.367998421192169189e-01 -7.508946955204010010e-02 -6.743282824754714966e-02 2.111779153347015381e-01 -1.046967804431915283e-01 -2.635932564735412598e-01 6.387671828269958496e-02 -8.218166977167129517e-02 4.111735150218009949e-02 8.930113911628723145e-02 -1.918465793132781982e-01 -3.026257455348968506e-01 -1.067496761679649353e-01 1.690264493227005005e-01 -1.726653426885604858e-01 -1.098596304655075073e-01 1.621200293302536011e-01 -6.398741155862808228e-02 1.966996043920516968e-01 -1.881274431943893433e-01 8.334680646657943726e-02 -1.095274984836578369e-01 2.937240600585937500e-01
1.164172664284706116e-01 -2.741760946810245514e-02 -8.351927250623703003e-02 -9.692540019750595093e-02 1.447842866182327271e-01 1.701770722866058350e-01 4.915921017527580261e-02 2.461934089660644531e-01 -1.592330038547515869e-01 -2.803635597229003906e-01 -1.078836768865585327e-01 -3.768008435145020485e-03 2.378615140914916992e-01 -1.381239444017410278e-01 5.910496413707733154e-02 2.118270099163055420e-01 -7.907211035490036011e-02 -4.909805655479431152e-01 2.804970443248748779e-01 5.989107862114906311e-02 -2.461654990911483765e-01 1.164494361728429794e-02 2.005506902933120728e-01 4.841484595090150833e-03 8.807921409606933594e-02 -2.905091345310211182e-01 -2.112762033939361572e-01 -1.059223785996437073e-01 1.057712435722351074e-01 -1.153393462300300598e-01 -5.341735482215881348e-02 -1.040697544813156128e-01
1.893121600151062012e-01 -5.990263447165489197e-02 -1.954470425844192505e-01 4.410585016012191772e-02 4.394692480564117432e-01 2.408476173877716064e-01 2.874284610152244568e-02 1.110500562936067581e-02 -1.590113043785095215e-01 -2.445751801133155823e-02 -3.388389945030212402e-02 1.989351212978363037e-01 -1.919404268264770508e-01 1.876210421323776245e-01 -1.723687499761581421e-01 -1.340717636048793793e-02 -1.088172867894172668e-01 -9.866224229335784912e-02 2.194070070981979370e-01 -9.478498995304107666e-02 -5.388892441987991333e-02 -1.165834963321685791e-01 -2.824039161205291748e-01 2.035559564828872681e-01 -2.786724865436553955e-01 1.239626947790384293e-02 -5.604332685470581055e-02 2.153966575860977173e-01 -1.537508815526962280e-01 3.395729064941406250e-01 1.308333426713943481e-01 1.096472609788179398e-03
8.725667744874954224e-02 -3.456915020942687988e-01 6.660017371177673340e-02 3.099477887153625488e-01 2.320605218410491943e-01 2.819756269454956055e-01 -4.774239286780357361e-02 2.147227060049772263e-03 -2.394333779811859131e-01 -2.381674200296401978e-01 -1.663276851177215576e-01 1.478694230318069458e-01 -3.042253851890563965e-01 6.982814520597457886e-02 -2.762567400932312012e-01 1.746808737516403198e-01 -5.221187602728605270e-03 -5.210362747311592102e-02 2.017457783222198486e-01 -7.312941551208496094e-02 -1.180583685636520386e-01 -9.486410766839981079e-02 -1.566624790430068970e-01 -9.335742890834808350e-02 -1.109143123030662537e-01 -5.818951502442359924e-02 -7.108575105667114258e-02 5.642435327172279358e-02 -1.712272167205810547e-01 3.233287334442138672e-01 9.804946370422840118e-03 -7.761075347661972046e-02
-6.002259254455566406e-02 -3.326611816883087158e-01 -1.313813924789428711e-01 -2.943314909934997559e-01 2.114850133657455444e-01 1.454816907644271851e-01 2.878614962100982666e-01 6.930082291364669800e-02 -6.928857415914535522e-02 3.793563693761825562e-02 9.380528703331947327e-03 -4.431108012795448303e-02 7.675239350646734238e-03 1.433603651821613312e-02 -9.486549347639083862e-02 -2.103121578693389893e-01 -2.584738433361053467e-01 -2.845319807529449463e-01 2.588152326643466949e-02 -5.255988985300064087e-02 -1.385996937751770020e-01 2.695726752281188965e-01 -7.965225726366043091e-02 3.317517936229705811e-01 1.654062569141387939e-01 1.607354171574115753e-02 -5.084433034062385559e-02 7.718800008296966553e-02 6.059160083532333374e-02 3.107119500637054443e-01 7.773419469594955444e-02 2.541619241237640381e-01
-1.130194142460823059e-01 1.330108046531677246e-01 4.342030361294746399e-02 8.962061256170272827e-02 2.446976155042648315e-01 4.591261148452758789e-01 -3.816118463873863220e-02 -1.621574163436889648e-01 -7.876281440258026123e-02 -1.571531146764755249e-01 3.380228066816926003e-03 4.342212677001953125e-01 4.850977566093206406e-03 -8.370552957057952881e-02 1.907806247472763062e-01 -1.476350724697113037e-01 -2.011651843786239624e-01 -2.465372532606124878e-01 -1.416223198175430298e-01 -1.296960413455963135e-01 -2.927314341068267822e-01 3.006339371204376221e-01 -4.294982552528381348e-02 8.482758700847625732e-02 1.164863929152488708e-01 -1.252148300409317017e-01 1.656823232769966125e-02 6.195061653852462769e-02 1.514824666082859039e-02 1.103567630052566528e-01 -8.228797465562820435e-02 -2.702268399298191071e-02
-4.251268804073333740e-01 -9.477873146533966064e-02 -5.308808386325836182e-02 -2.001719772815704346e-01 3.750861585140228271e-01 1.928687691688537598e-01 1.131739541888237000e-01 2.148037850856781006e-01 -1.236217021942138672e-01 -5.561630055308341980e-02 -3.696729242801666260e-02 4.762046784162521362e-02 -4.638411570340394974e-03 -1.116633042693138123e-01 1.557817775756120682e-02 1.851440221071243286e-01 -3.374370634555816650e-01 -3.183596432209014893e-01 -2.533211931586265564e-02 -2.427579462528228760e-01 -1.526534110307693481e-01 7.528646383434534073e-03 1.651685386896133423e-01 2.806985378265380859e-01 -5.658301524817943573e-03 6.071965768933296204e-02 -9.144261479377746582e-02 -5.023107677698135376e-02 -5.058421567082405090e-02 1.619421988725662231e-01 -1.070771664381027222e-01 4.963570833206176758e-02
-2.017663568258285522e-01 -1.913086175918579102e-01 -2.189430594444274902e-01 1.897194832563400269e-01 1.264539957046508789e-01 3.444489538669586182e-01 2.561522126197814941e-01 -1.213935762643814087e-01 -1.781852245330810547e-01 9.795670397579669952e-03 1.625202447175979614e-01 1.248301193118095398e-01 4.689637944102287292e-02 -2.828436791896820068e-01 -2.255984991788864136e-01 -6.768225878477096558e-02 -1.256240457296371460e-01 8.479067683219909668e-02 1.090699154883623123e-02 -6.316620111465454102e-02 -3.717557191848754883e-01 9.700432419776916504e-02 -8.855016529560089111e-02 1.442691534757614136e-01 1.267925202846527100e-01 -1.760040968656539917e-01 1.442072689533233643e-01 1.249223053455352783e-01 1.190531477332115173e-01 2.959318757057189941e-01 7.060006726533174515e-03 -1.538116335868835449e-01
1.300925314426422119e-01 1.312426924705505371e-01 -5.445685982704162598e-02 -2.472048252820968628e-01 1.399773657321929932e-01 5.069779157638549805e-01 2.236849665641784668e-01 -2.430943101644515991e-01 -1.191789060831069946e-01 -5.845650658011436462e-02 -8.241294324398040771e-02 1.785563975572586060e-01 7.739695906639099121e-02 -2.199685126543045044e-01 9.538050740957260132e-03 -8.457604050636291504e-02 -3.201484084129333496e-01 -1.578103452920913696e-01 -5.903548747301101685e-02 -9.653852134943008423e-02 -2.324710488319396973e-01 1.354259671643376350e-03 1.493097841739654541e-01 -2.188974320888519287e-01 5.372808128595352173e-02 -9.573164582252502441e-02 -2.037212848663330078e-01 1.753797233104705811e-01 -2.083607390522956848e-02 2.623296808451414108e-03 1.879721730947494507e-01 1.164713501930236816e-01
-5.387223791331052780e-03 -7.794906198978424072e-02 2.510380446910858154e-01 1.737460792064666748e-01 2.538333535194396973e-01 2.607523500919342041e-01 -1.266206204891204834e-01 4.086427018046379089e-02 -2.337013036012649536e-01 -9.692978858947753906e-02 -3.488327562808990479e-02 -1.608511656522750854e-01 -6.036822125315666199e-02 -4.169224761426448822e-03 -2.116332799196243286e-01 -1.222212463617324829e-01 -2.002641409635543823e-01 -1.945532560348510742e-01 3.209808170795440674e-01 -2.762001156806945801e-01 -3.471984565258026123e-01 9.422279894351959229e-02 1.970117241144180298e-01 2.437262423336505890e-02 -4.332662001252174377e-02 4.798035323619842529e-02 1.820228993892669678e-01 -7.608059793710708618e-02 -1.429644525051116943e-01 2.834883034229278564e-01 4.229846876114606857e-03 1.613840758800506592e-01
2.776946425437927246e-01 -2.640089392662048340e-01 -1.404563430696725845e-02 -6.270702183246612549e-02 2.045219391584396362e-01 1.636071596294641495e-03 3.124254941940307617e-01 -7.803105562925338745e-02 -6.517028808593750000e-02 -2.240591943264007568e-01 -4.064062610268592834e-03 3.406565785408020020e-01 -2.575399577617645264e-01 -2.041157148778438568e-02 2.238270454108715057e-02 1.423082221299409866e-02 -5.652824044227600098e-02 -1.469347178936004639e-01 -1.326823979616165161e-01 -2.198976576328277588e-01 -4.461894035339355469e-01 -6.317784637212753296e-02 5.387545377016067505e-02 3.686989471316337585e-02 -1.031453609466552734e-01 -3.767388686537742615e-02 1.499859243631362915e-01 1.285738945007324219e-01 -2.229992300271987915e-01 2.099796980619430542e-01 1.474820375442504883e-01 -2.873105742037296295e-02
-5.638443678617477417e-02 4.184418171644210815e-02 -1.297217309474945068e-01 -4.858878254890441895e-02 -6.093937437981367111e-03 2.781804203987121582e-01 2.632068097591400146e-01 8.584976941347122192e-02 -2.230803668498992920e-01 3.155358834192156792e-03 1.602574251592159271e-02 1.793948560953140259e-01 2.493433058261871338e-01 -2.518114447593688965e-01 -2.919264733791351318e-01 9.317471086978912354e-02 -1.350708305835723877e-01 -5.710286088287830353e-03 1.476987898349761963e-01 -4.282250627875328064e-02 -5.610412955284118652e-01 1.694345623254776001e-01 4.864199459552764893e-02 -4.329260438680648804e-02 2.641099318861961365e-02 -1.049897000193595886e-01 2.086826860904693604e-01 2.348287701606750488e-01 -7.963338494300842285e-02 1.529083587229251862e-02 -1.081691309809684753e-01 -4.223432391881942749e-02
-6.229374557733535767e-03 2.868020161986351013e-02 2.188757210969924927e-01 2.091771811246871948e-01 2.816215455532073975e-01 4.069910943508148193e-01 1.997374296188354492e-01 -3.112354278564453125e-01 -1.451463103294372559e-01 -1.484869327396154404e-02 -7.934828847646713257e-02 -2.273461222648620605e-02 -1.932730711996555328e-02 -2.997289597988128662e-01 -5.572960525751113892e-02 9.409589320421218872e-02 -4.958272352814674377e-02 -2.246158123016357422e-01 7.927688211202621460e-02 -1.670359671115875244e-01 -2.356886565685272217e-01 -1.273399889469146729e-01 2.873284220695495605e-01 1.021297350525856018e-01 -2.990025095641613007e-02 1.262784898281097412e-01 -2.342987805604934692e-01 -1.839951984584331512e-02 2.453112453222274780e-01 1.542957406491041183e-02 -3.616755455732345581e-02 -9.920938313007354736e-02
-2.636005282402038574e-01 -1.081535369157791138e-01 -1.367606315761804581e-02 -1.620975881814956665e-01 3.114300370216369629e-01 1.347431987524032593e-01 -1.062047332525253296e-01 -1.345083490014076233e-02 -6.517936475574970245e-03 -2.206550166010856628e-02 1.758902668952941895e-01 1.739590913057327271e-01 -6.949776411056518555e-02 -1.405600160360336304e-01 -1.273068040609359741e-01 6.121007353067398071e-02 -1.248192340135574341e-01 -9.762891381978988647e-02 2.689960300922393799e-01 3.898623585700988770e-02 -4.827279448509216309e-01 3.918199837207794189e-01 2.184320092201232910e-01 2.878197431564331055e-01 -1.128890141844749451e-01 -1.627453863620758057e-01 1.847998984158039093e-02 5.483967065811157227e-02 3.339570946991443634e-03 -3.505035769194364548e-03 -2.797157503664493561e-02 2.043416490778326988e-03
-1.692951470613479614e-01 -1.285312324762344360e-01 -1.962823718786239624e-01 -5.560727789998054504e-02 1.803620308637619019e-01 2.047386020421981812e-01 1.634445637464523315e-01 -8.950218558311462402e-02 -2.472802996635437012e-01 -3.837658092379570007e-02 2.252565622329711914e-01 -1.394008006900548935e-02 1.743567287921905518e-01 -3.434146344661712646e-01 -3.173211216926574707e-01 2.566429674625396729e-01 -2.629528939723968506e-01 -4.631364345550537109e-02 -1.717379391193389893e-01 -4.960782825946807861e-02 -2.624347209930419922e-01 1.267769038677215576e-01 1.105999201536178589e-01 1.143082976341247559e-01 9.105255454778671265e-02 -1.681393980979919434e-01 -8.238787762820720673e-03 1.621767431497573853e-01 -1.395274847745895386e-01 2.740598618984222412e-01 -6.339927762746810913e-02 -2.378082461655139923e-02
2.173638194799423218e-01 -3.534111380577087402e-01 3.536048159003257751e-02 -1.217396408319473267e-01 2.461652308702468872e-01 9.415633231401443481e-02 -2.858161740005016327e-02 -1.441534161567687988e-01 1.541394926607608795e-02 -1.298707276582717896e-01 -1.984062604606151581e-02 -1.110126003623008728e-01 -1.231150422245264053e-02 -1.909824907779693604e-01 -2.228456884622573853e-01 1.669645607471466064e-01 6.903717666864395142e-02 -2.127087861299514771e-01 1.183205544948577881e-01 -3.209324181079864502e-02 -3.557982742786407471e-01 -1.185831576585769653e-01 2.353469133377075195e-01 -3.425768911838531494e-01 -7.852699607610702515e-02 -1.580663919448852539e-01 -1.505094468593597412e-01 1.218543350696563721e-01 3.359910473227500916e-02 2.177480012178421021e-01 2.102960646152496338e-01 1.920289993286132812e-01
5.886726453900337219e-02 -3.761767446994781494e-01 2.485113888978958130e-01 7.705831527709960938e-02 1.689082086086273193e-01 3.743804693222045898e-01 2.798132598400115967e-01 1.131735518574714661e-01 7.680855691432952881e-02 -1.421901732683181763e-01 -2.039652764797210693e-01 -8.599074184894561768e-02 -5.284018348902463913e-03 -2.460081428289413452e-01 4.352490231394767761e-02 1.536405980587005615e-01 1.063554957509040833e-01 -1.616152971982955933e-01 7.268912345170974731e-02 -9.769434481859207153e-02 -2.835689485073089600e-01 1.251832991838455200e-01 2.258601784706115723e-01 -1.586315482854843140e-01 -2.000814378261566162e-01 5.855076387524604797e-02 -5.253219977021217346e-02 -5.770635977387428284e-02 5.654904991388320923e-02 1.497849076986312866e-01 2.261960208415985107e-01 -1.245301142334938049e-01
3.388341069221496582e-01 -1.622273474931716919e-01 -2.796450443565845490e-02 -2.046369772870093584e-04 2.735022604465484619e-01 2.304628640413284302e-01 4.646046832203865051e-02 8.573086559772491455e-02 -1.892726868391036987e-01 -4.592114128172397614e-03 1.566863805055618286e-01 8.032935857772827148e-02 -6.895210593938827515e-02 2.737461589276790619e-02 -1.309670358896255493e-01 -8.152525871992111206e-02 -5.888252705335617065e-02 -1.357553750276565552e-01 1.092731356620788574e-01 5.313523486256599426e-02 -4.329695999622344971e-01 1.024340651929378510e-02 -4.967728257179260254e-02 1.640665680170059204e-01 2.576226890087127686e-01 -1.366619616746902466e-01 -1.655563116073608398e-01 -4.618820846080780029e-01 -2.002138458192348480e-02 1.318965703248977661e-01 -3.168563544750213623e-02 -1.622046977281570435e-01
-5.004481226205825806e-02 -1.670171618461608887e-01 -5.460285022854804993e-02 1.745404750108718872e-01 -2.395544201135635376e-02 2.966209650039672852e-01 2.212867289781570435e-01 -1.681852340698242188e-01 -2.801845669746398926e-01 -2.800046466290950775e-02 6.958677433431148529e-03 4.158099368214607239e-02 1.072235852479934692e-01 -2.959147095680236816e-01 -2.409762889146804810e-01 -3.195755556225776672e-02 -3.397988080978393555e-01 -3.714340925216674805e-02 -9.777557104825973511e-02 -1.215567067265510559e-01 -3.741493821144104004e-01 2.203216776251792908e-02 1.537253409624099731e-01 8.565782755613327026e-02 1.707780361175537109e-01 -1.804444193840026855e-01 1.170445233583450317e-02 2.016337960958480835e-01 9.373109787702560425e-02 1.623750925064086914e-01 3.784474357962608337e-02 -2.817837893962860107e-01
1.015778630971908569e-01 3.008544631302356720e-02 -9.147036075592041016e-02 5.093181040138006210e-03 3.740934431552886963e-01 8.607354015111923218e-02 6.892235577106475830e-02 4.434788599610328674e-02 5.842266255058348179e-04 -3.489218950271606445e-01 3.633195459842681885e-01 8.535474538803100586e-02 -1.495050732046365738e-02 -2.177038788795471191e-01 7.253331691026687622e-02 -1.160626113414764404e-01 -2.860792279243469238e-01 -2.872940897941589355e-02 -7.309068739414215088e-02 -1.678097695112228394e-01 -4.090099930763244629e-01 1.929308921098709106e-01 1.266922801733016968e-01 -2.894984371960163116e-02 1.129782274365425110e-01 -1.079347059130668640e-01 1.692438125610351562e-02 -9.236605465412139893e-02 -4.170206189155578613e-02 3.009964823722839355e-01 -1.627193540334701538e-01 -9.649898111820220947e-02
9.949398040771484375e-02 -1.302814930677413940e-01 3.442372679710388184e-01 9.860862791538238525e-02 2.000584602355957031e-01 3.376469016075134277e-01 2.773610055446624756e-01 -5.939996242523193359e-02 -2.781453728675842285e-01 6.721445173025131226e-02 -2.426509931683540344e-02 -5.867391824722290039e-02 -2.241156697273254395e-01 6.069246679544448853e-02 -3.314584493637084961e-01 1.710391044616699219e-01 1.433914294466376305e-03 -1.905293017625808716e-02 1.892604380846023560e-01 1.966896802186965942e-01 -3.570775985717773438e-01 5.742720514535903931e-02 -9.555445611476898193e-02 -1.943886280059814453e-01 -6.517341732978820801e-02 1.264367401599884033e-01 7.463063579052686691e-03 9.818881750106811523e-02 -6.364948302507400513e-02 -5.333895608782768250e-02 1.704452186822891235e-01 1.140360236167907715e-01
-1.988784596323966980e-02 -1.091571375727653503e-01 -6.456848233938217163e-02 -3.264375776052474976e-02 2.579995095729827881e-01 3.080204427242279053e-01 6.436758488416671753e-02 -3.457628488540649414e-01 -2.102827131748199463e-01 -3.037967085838317871e-01 -6.112847849726676941e-02 -3.827208653092384338e-02 2.155479788780212402e-01 -1.839670687913894653e-01 -1.913840025663375854e-01 -5.566429346799850464e-03 -1.297142636030912399e-02 -3.704367578029632568e-02 1.672930270433425903e-01 2.390878200531005859e-01 -4.071842133998870850e-01 6.066818907856941223e-02 3.104929067194461823e-02 -1.400834619998931885e-01 -3.139531910419464111e-01 1.139480471611022949e-01 -1.033682469278573990e-02 5.981190875172615051e-02 -1.168135032057762146e-01 7.350703328847885132e-02 3.867600345984101295e-03 1.660913527011871338e-01
-9.452448785305023193e-02 -1.302999258041381836e-01 -1.812854409217834473e-01 -1.917930990457534790e-01 7.242675125598907471e-02 1.337069123983383179e-01 3.050992786884307861e-01 2.542101144790649414e-01 -1.404176503419876099e-01 -1.629287600517272949e-01 -6.931361556053161621e-02 1.202616915106773376e-01 -4.007481038570404053e-01 -2.132174819707870483e-01 1.562123931944370270e-02 3.208937644958496094e-01 -6.480997800827026367e-02 -2.642068564891815186e-01 7.606790214776992798e-02 1.973536014556884766e-01 -1.175308376550674438e-01 -1.395657937973737717e-02 9.628534317016601562e-02 -4.189668223261833191e-03 -3.226232482120394707e-03 3.089866042137145996e-02 -8.245380222797393799e-02 2.153727412223815918e-01 2.459237538278102875e-02 2.694337368011474609e-01 1.647633910179138184e-01 2.286183238029479980e-01
9.668739885091781616e-02 -1.322689205408096313e-01 -2.880606055259704590e-01 -9.450564533472061157e-02 1.042196229100227356e-01 4.194606244564056396e-01 2.172459810972213745e-01 -1.976852864027023315e-01 -1.189997121691703796e-01 -2.351385541260242462e-02 1.207856014370918274e-01 1.994708478450775146e-01 2.848950959742069244e-02 -3.069061338901519775e-01 -1.460009664297103882e-01 1.912490278482437134e-01 -3.214232623577117920e-01 6.189010292291641235e-02 1.174935046583414078e-02 7.485375553369522095e-02 -2.823716104030609131e-01 7.366310805082321167e-02 5.062535405158996582e-02 6.030806899070739746e-02 -3.051606565713882446e-02 -2.905716896057128906e-01 -1.067724823951721191e-01 1.545698046684265137e-01 -4.582421109080314636e-02 2.420979738235473633e-01 -2.312250435352325439e-02 -5.405538249760866165e-03
-2.064646333456039429e-01 1.301636248826980591e-01 -6.729091703891754150e-02 -1.002639085054397583e-01 1.214310079813003540e-01 2.354572154581546783e-02 -5.695863813161849976e-02 1.428494900465011597e-01 -7.656430453062057495e-02 2.963040769100189209e-02 4.528837278485298157e-02 -5.729298666119575500e-02 9.074623882770538330e-02 -9.702902287244796753e-02 -1.455391198396682739e-01 3.653578460216522217e-01 -4.001511931419372559e-01 -2.861919403076171875e-01 7.648060470819473267e-02 -8.478964865207672119e-02 -2.965317666530609131e-01 3.016877174377441406e-01 1.497564613819122314e-01 1.819281280040740967e-01 4.729490354657173157e-02 -5.218124762177467346e-02 -1.879279166460037231e-01 -1.687792092561721802e-01 -1.212420761585235596e-01 3.407085835933685303e-01 -6.088064517825841904e-03 -1.157095357775688171e-01
-1.286874860525131226e-01 -1.029736921191215515e-01 -2.895078435540199280e-02 1.211648061871528625e-01 8.592779934406280518e-02 5.314543843269348145e-01 1.299101859331130981e-01 -9.648665040731430054e-02 -2.424034476280212402e-01 -2.177180908620357513e-02 7.074302434921264648e-02 1.642776578664779663e-01 1.332955509424209595e-01 -2.858375012874603271e-01 -1.443301141262054443e-01 2.088812738656997681e-01 -9.024646878242492676e-02 -7.498048990964889526e-02 -1.405228376388549805e-01 -8.992911130189895630e-02 -1.912116408348083496e-01 2.341278940439224243e-01 2.420171722769737244e-02 8.613370358943939209e-02 1.971996575593948364e-01 -2.142875641584396362e-01 1.718227714300155640e-01 7.737527787685394287e-02 1.864967197179794312e-01 2.688694298267364502e-01 5.158069729804992676e-02 -1.229331344366073608e-01
-4.585840553045272827e-02 -3.114211857318878174e-01 1.903514005243778229e-02 2.728272974491119385e-01 1.419199556112289429e-01 1.800054311752319336e-01 1.292995363473892212e-01 3.361108899116516113e-02 -1.439530104398727417e-01 -3.183313012123107910e-01 -2.001811563968658447e-01 2.606578171253204346e-02 5.879048258066177368e-02 6.744075566530227661e-03 -2.805021107196807861e-01 4.023099318146705627e-02 -2.135405130684375763e-02 -2.204193919897079468e-01 3.088818788528442383e-01 -3.028093278408050537e-01 -1.591915339231491089e-01 1.639441214501857758e-02 6.663931161165237427e-02 -2.159060686826705933e-01 -1.893187612295150757e-01 -1.223812177777290344e-01 4.199711978435516357e-02 -1.270295381546020508e-01 3.741715801879763603e-03 3.508658707141876221e-01 -1.873894245363771915e-03 6.679800897836685181e-02
-1.065375208854675293e-01 -1.744174510240554810e-01 4.944827780127525330e-02 2.207323014736175537e-01 2.347011715173721313e-01 1.282040029764175415e-02 -2.068833075463771820e-02 9.678106755018234253e-02 -3.088563084602355957e-01 -3.202682733535766602e-01 -4.387512430548667908e-02 1.984438160434365273e-03 1.120291464030742645e-02 -1.375625282526016235e-01 -1.576136946678161621e-01 -1.080102771520614624e-01 -8.570850640535354614e-02 -2.561746537685394287e-01 3.993516564369201660e-01 -3.290249109268188477e-01 -1.637582331895828247e-01 9.999311715364456177e-02 4.504093155264854431e-02 -4.680931568145751953e-02 -3.515617176890373230e-02 -1.527207344770431519e-01 1.564574688673019409e-01 2.184628508985042572e-02 7.771570980548858643e-02 3.621871769428253174e-01 -9.887990355491638184e-02 9.115180373191833496e-02
1.052286475896835327e-01 -3.659160435199737549e-02 -1.715045571327209473e-01 7.577233016490936279e-02 2.082872986793518066e-01 7.821601629257202148e-02 -5.878691375255584717e-02 3.414437174797058105e-02 5.044628307223320007e-02 -2.747148871421813965e-01 2.590360343456268311e-01 5.344256758689880371e-02 1.231940835714340210e-01 -2.247059196233749390e-01 -8.280421793460845947e-02 4.000899195671081543e-02 -4.135038554668426514e-01 1.087693348526954651e-01 1.345345973968505859e-01 -7.223248481750488281e-02 -4.442275464534759521e-01 2.549155652523040771e-01 6.607290357351303101e-02 6.496775150299072266e-02 2.000101059675216675e-01 5.084211006760597229e-02 -3.592523559927940369e-02 -1.733673736453056335e-02 -2.314654439687728882e-01 3.005467057228088379e-01 -6.553783267736434937e-02 -8.242712169885635376e-02
5.319783464074134827e-02 1.276808828115463257e-01 3.060721559450030327e-03 -1.142695993185043335e-01 5.530460551381111145e-02 3.287083804607391357e-01 2.146044522523880005e-01 2.312640845775604248e-01 -1.945057660341262817e-01 8.789622783660888672e-02 4.832527774851769209e-04 3.376555442810058594e-01 -8.156096935272216797e-02 -1.585305929183959961e-01 -2.006633877754211426e-01 4.261458292603492737e-02 1.905134618282318115e-01 -2.722822129726409912e-01 -4.622450470924377441e-02 9.117659181356430054e-02 -3.748884797096252441e-01 4.775982350111007690e-02 1.134563535451889038e-01 1.316161155700683594e-01 -1.197439953684806824e-01 -3.931147232651710510e-02 -2.745096385478973389e-01 1.002322360873222351e-01 -1.403895318508148193e-01 -2.147791162133216858e-02 3.287519514560699463e-01 -1.686324737966060638e-02
-1.304243057966232300e-01 -1.587788462638854980e-01 1.119686588644981384e-01 3.102605044841766357e-01 5.357169508934020996e-01 2.395879179239273071e-01 1.794533282518386841e-01 -7.774835079908370972e-02 -1.646379828453063965e-01 -3.878045454621315002e-02 1.097965389490127563e-01 -1.083249598741531372e-01 1.151289492845535278e-01 7.515164092183113098e-03 -1.089412048459053040e-01 -3.574490547180175781e-03 5.123285949230194092e-02 8.624190837144851685e-02 2.269115746021270752e-01 2.004119306802749634e-01 -2.837510704994201660e-01 2.420474439859390259e-01 1.631213128566741943e-01 -4.042149335145950317e-02 -2.130556851625442505e-01 -5.593534186482429504e-02 9.022252261638641357e-02 1.360171437263488770e-01 -1.060046851634979248e-01 1.405773311853408813e-01 1.103237196803092957e-01 -3.677889704704284668e-02
1.271400451660156250e-01 -1.282255500555038452e-01 -2.300777006894350052e-03 -3.340345993638038635e-02 -1.180578116327524185e-02 3.962523639202117920e-01 -4.402034729719161987e-02 1.056435927748680115e-01 -6.097874417901039124e-02 -8.030893653631210327e-02 2.070797979831695557e-01 2.641703486442565918e-01 1.566691547632217407e-01 -3.287526220083236694e-02 1.048059538006782532e-01 4.667751491069793701e-02 -1.529511660337448120e-01 -1.542684156447649002e-02 -2.595973014831542969e-02 -2.846347913146018982e-02 -2.750942707061767578e-01 3.873457908630371094e-01 1.830956432968378067e-03 -2.403926253318786621e-01 -1.346837133169174194e-01 3.621481359004974365e-03 1.421564221382141113e-01 2.575553767383098602e-02 -2.107933312654495239e-01 4.175656437873840332e-01 2.107667028903961182e-01 -1.533948779106140137e-01
1.745693534612655640e-01 -1.285368204116821289e-01 1.312692165374755859e-01 1.372323781251907349e-01 3.253677189350128174e-01 2.572192847728729248e-01 3.911208212375640869e-01 -7.300313562154769897e-02 -1.511649042367935181e-01 4.084556922316551208e-02 4.809261485934257507e-02 -9.031733497977256775e-03 2.278688102960586548e-01 -8.848972618579864502e-02 -6.633099168539047241e-02 -1.283616423606872559e-01 -1.380034387111663818e-01 -2.679221034049987793e-01 2.630121707916259766e-01 -1.060019209980964661e-01 3.450011834502220154e-02 2.466126084327697754e-01 -4.558408632874488831e-03 -1.067329868674278259e-01 -1.896938979625701904e-01 -4.186389222741127014e-02 -1.550107449293136597e-01 2.139228284358978271e-01 -3.683878574520349503e-03 2.976070344448089600e-01 1.701159328222274780e-01 9.671361744403839111e-02
9.767502546310424805e-02 -2.212402820587158203e-01 -1.071637272834777832e-01 3.453737497329711914e-02 3.987528681755065918e-01 1.723943650722503662e-01 -1.905096918344497681e-01 5.792481824755668640e-02 -2.275459319353103638e-01 -1.086095720529556274e-01 2.132525742053985596e-01 1.286297738552093506e-01 -2.273779213428497314e-01 1.876302361488342285e-01 1.289179027080535889e-01 1.929082535207271576e-02 8.542541414499282837e-02 -1.659919768571853638e-01 1.718818694353103638e-01 3.521830961108207703e-02 -4.319806694984436035e-01 9.335893392562866211e-02 -1.111207343637943268e-02 -1.236105188727378845e-01 2.039876729249954224e-01 4.336915165185928345e-02 -7.598336786031723022e-02 2.796699665486812592e-02 2.810348272323608398e-01 1.136717051267623901e-01 -2.280464768409729004e-01 2.557541616261005402e-02
2.831486165523529053e-01 8.540582843124866486e-03 2.886585518717765808e-02 1.668704114854335785e-02 2.513024806976318359e-01 1.133946236222982407e-02 5.351278558373451233e-02 3.509265556931495667e-02 -3.871065974235534668e-01 -1.952461004257202148e-01 -1.637496501207351685e-01 -1.430810838937759399e-01 7.385640591382980347e-02 -8.082469552755355835e-02 -2.041684240102767944e-01 2.219388186931610107e-01 1.127760931849479675e-01 -1.937154084444046021e-01 3.876030147075653076e-01 -1.027929559350013733e-01 -3.648675382137298584e-01 -2.367474883794784546e-01 1.875820606946945190e-01 9.720010310411453247e-02 -8.392150700092315674e-02 7.977354526519775391e-02 9.716887027025222778e-02 -6.344761699438095093e-02 5.043321754783391953e-03 8.664781600236892700e-02 1.694919019937515259e-01 -7.130149751901626587e-02
-4.066990688443183899e-02 -1.555313616991043091e-01 1.876576691865921021e-01 3.042622208595275879e-01 3.101488351821899414e-01 1.159304082393646240e-01 2.251909971237182617e-01 -4.751405119895935059e-02 -1.842887699604034424e-01 -2.908492982387542725e-01 -1.919308006763458252e-01 -1.507572829723358154e-01 -1.150333061814308167e-01 2.775006368756294250e-02 -2.011580765247344971e-01 -1.385208964347839355e-01 9.536948800086975098e-02 -3.615876734256744385e-01 1.340607106685638428e-01 -9.294614195823669434e-03 -1.559826135635375977e-01 -1.735614985227584839e-01 7.148398458957672119e-02 -9.774973616003990173e-03 -6.424852460622787476e-02 -1.470396965742111206e-01 2.638912573456764221e-02 3.594535589218139648e-02 -1.627038978040218353e-02 3.309251070022583008e-01 1.877940148115158081e-01 2.040809094905853271e-01
1.786286011338233948e-02 8.353794366121292114e-02 -2.281918078660964966e-01 1.228998135775327682e-02 3.020958900451660156e-01 2.916830778121948242e-02 3.428658843040466309e-01 -1.342988163232803345e-01 -1.012747064232826233e-01 -1.008871495723724365e-01 -4.870066046714782715e-02 2.552791833877563477e-01 -7.861685752868652344e-02 -1.410840079188346863e-03 8.583612740039825439e-02 -2.567876875400543213e-01 -3.580945432186126709e-01 -2.342538386583328247e-01 1.151097044348716736e-01 1.532916575670242310e-01 -1.475440710783004761e-01 -5.262149125337600708e-02 2.485843747854232788e-02 -1.466466337442398071e-01 -3.639895841479301453e-02 -1.306752562522888184e-01 3.779588639736175537e-02 9.286404401063919067e-02 -1.067742258310317993e-01 2.260393053293228149e-01 3.615157008171081543e-01 2.390640974044799805e-01
3.449740633368492126e-02 -7.170490175485610962e-02 -1.682699024677276611e-01 -1.664084643125534058e-01 2.628193795680999756e-01 3.204106986522674561e-01 2.326594144105911255e-01 -1.949615627527236938e-01 6.415477395057678223e-02 -2.019416391849517822e-01 -3.668562043458223343e-03 -9.831748902797698975e-03 -3.898782655596733093e-03 8.867779374122619629e-02 8.594410493969917297e-03 4.604316502809524536e-02 -1.957221925258636475e-01 -1.389400660991668701e-01 -2.778515815734863281e-01 1.821847632527351379e-02 -5.475648045539855957e-01 8.078578859567642212e-02 1.654710769653320312e-01 1.276552379131317139e-01 2.972261011600494385e-01 -1.010704711079597473e-01 -9.331789612770080566e-02 -1.035994216799736023e-01 -3.795111179351806641e-02 -5.263644084334373474e-02 -4.805365204811096191e-02 9.492318332195281982e-02
3.511847555637359619e-02 5.184842739254236221e-03 1.110526621341705322e-01 2.272082865238189697e-01 3.249565958976745605e-01 1.728233844041824341e-01 3.489355742931365967e-01 -6.341628730297088623e-02 -2.166605442762374878e-01 5.221308209002017975e-03 -1.610197499394416809e-02 3.413591384887695312e-01 1.169791966676712036e-01 3.751371055841445923e-02 -2.139794081449508667e-01 -2.641775906085968018e-01 -2.112351655960083008e-01 -9.557433426380157471e-02 1.346305012702941895e-01 -1.380366832017898560e-01 -1.102095469832420349e-02 9.347625821828842163e-02 -8.487675338983535767e-02 -5.733314901590347290e-02 -1.154012680053710938e-01 2.724961638450622559e-01 -2.006379365921020508e-01 1.299704015254974365e-01 -7.796211540699005127e-02 3.149616420269012451e-01 6.889650225639343262e-02 1.186958551406860352e-01
1.071725189685821533e-01 6.641869992017745972e-02 2.293760478496551514e-01 1.950373649597167969e-01 3.079126179218292236e-01 3.188169598579406738e-01 2.702076435089111328e-01 -1.169883087277412415e-02 -7.456289231777191162e-02 -7.042677700519561768e-02 2.203495204448699951e-01 5.720937997102737427e-02 -2.942216023802757263e-02 -2.031280398368835449e-01 -7.028460502624511719e-02 3.880229592323303223e-02 -4.673268273472785950e-02 -1.619911342859268188e-01 1.801257282495498657e-01 8.102260529994964600e-02 -2.576817870140075684e-01 4.602204635739326477e-02 -4.447952806949615479e-01 1.528385933488607407e-02 3.087278455495834351e-02 -1.252478361129760742e-01 -2.454986870288848877e-01 1.872455179691314697e-01 2.496441826224327087e-02 1.202061101794242859e-01 -1.467682719230651855e-01 1.741094589233398438e-01
1.681279204785823822e-02 1.749077579006552696e-03 3.288827091455459595e-02 -1.028695888817310333e-02 1.496058851480484009e-01 1.596898436546325684e-01 1.279381960630416870e-01 2.885077595710754395e-01 -1.108998283743858337e-01 -1.868399828672409058e-01 -1.711498051881790161e-01 8.152678608894348145e-02 2.413971275091171265e-01 -5.097543355077505112e-03 1.404689997434616089e-01 3.443634808063507080e-01 -4.491652548313140869e-02 -3.101918697357177734e-01 3.514472544193267822e-01 1.554157286882400513e-01 -4.150648415088653564e-01 -1.011036708950996399e-01 1.813977062702178955e-01 1.221568435430526733e-01 1.003173142671585083e-01 -1.570187360048294067e-01 6.959117203950881958e-02 -3.392507880926132202e-02 -1.579792350530624390e-01 -1.082083303481340408e-02 -9.210631996393203735e-02 -1.441243141889572144e-01
-1.491117477416992188e-01 -1.175552904605865479e-01 -5.947805196046829224e-02 -1.012874563457444310e-04 1.751351952552795410e-01 1.110511794686317444e-01 1.309845894575119019e-01 1.750431954860687256e-01 -1.539417803287506104e-01 -1.460183411836624146e-01 1.328835785388946533e-01 -1.466776728630065918e-01 -1.539168041199445724e-02 -2.735380232334136963e-01 -2.346011847257614136e-01 -9.397602826356887817e-02 -5.257890224456787109e-01 -8.239039219915866852e-03 1.961031705141067505e-01 -7.402636110782623291e-02 -3.407987356185913086e-01 8.492524921894073486e-02 6.031523924320936203e-03 -7.630550861358642578e-02 2.553201317787170410e-01 1.544945091009140015e-01 4.210019111633300781e-02 -1.552765257656574249e-02 -1.274170279502868652e-01 1.747185289859771729e-01 -2.176244258880615234e-01 -1.077963039278984070e-01
-2.014152556657791138e-01 -2.228483706712722778e-01 -6.514551118016242981e-03 -1.011523827910423279e-01 3.078450858592987061e-01 3.058648407459259033e-01 1.227793693542480469e-01 2.193734794855117798e-01 -3.360267877578735352e-01 -7.043418008834123611e-03 2.158047854900360107e-01 1.599123775959014893e-01 1.120760664343833923e-01 1.866073757410049438e-01 3.579818829894065857e-02 6.524784862995147705e-02 -4.188549518585205078e-01 -6.274578720331192017e-02 8.234839886426925659e-02 -9.797602891921997070e-02 -1.715740859508514404e-01 3.305270671844482422e-01 5.229238048195838928e-02 2.807056345045566559e-02 5.584808439016342163e-02 4.309151694178581238e-02 -1.473977416753768921e-01 -2.361750975251197815e-02 -2.411361224949359894e-02 5.820324644446372986e-03 2.051928341388702393e-01 -4.473192244768142700e-02
1.222573220729827881e-01 8.985381573438644409e-02 5.149121582508087158e-02 4.932126495987176895e-03 1.749333143234252930e-01 1.618012487888336182e-01 2.113563939929008484e-02 -1.790087372064590454e-01 -3.148998618125915527e-01 -1.504060626029968262e-01 2.672342350706458092e-03 8.122891187667846680e-02 -1.280347406864166260e-01 -1.408017277717590332e-01 9.816448390483856201e-02 2.396732121706008911e-01 5.336198955774307251e-02 -1.730202585458755493e-01 2.067615389823913574e-01 -4.404004663228988647e-02 -4.530643820762634277e-01 -3.851180076599121094e-01 3.136946558952331543e-01 -4.900368303060531616e-02 -1.656993925571441650e-01 1.644592359662055969e-02 -1.461118459701538086e-01 1.386296749114990234e-01 1.032072305679321289e-01 1.030713170766830444e-01 3.576887398958206177e-02 -1.750259101390838623e-01
-7.584667205810546875e-02 -2.059039920568466187e-01 -1.153589487075805664e-01 -7.697586901485919952e-03 4.316304624080657959e-01 2.859970927238464355e-01 1.046519502997398376e-01 1.817354857921600342e-01 1.534309983253479004e-01 -2.592100994661450386e-03 1.271103769540786743e-01 1.351111084222793579e-01 2.021600455045700073e-01 4.577970877289772034e-02 2.448820881545543671e-02 3.930237516760826111e-02 -4.293315112590789795e-02 -1.293205469846725464e-01 2.266602776944637299e-02 1.153814718127250671e-01 -1.113914027810096741e-01 1.517481356859207153e-01 2.471822947263717651e-01 2.341557852923870087e-02 1.902216970920562744e-01 -2.655427455902099609e-01 -2.164312750101089478e-01 6.488895416259765625e-02 -2.669049985706806183e-02 4.137239754199981689e-01 -1.636324077844619751e-01 1.935298144817352295e-01
-1.468364894390106201e-01 1.269081681966781616e-01 -2.448102384805679321e-01 3.906335309147834778e-02 3.193984329700469971e-01 4.696828722953796387e-01 1.316605359315872192e-01 2.791046798229217529e-01 -5.883985012769699097e-02 -6.606487557291984558e-03 2.121635377407073975e-01 1.467871963977813721e-01 -6.186692044138908386e-02 1.420758962631225586e-01 -2.248066365718841553e-01 3.177692368626594543e-02 1.454399973154067993e-01 2.711574360728263855e-02 3.212202787399291992e-01 -1.927870661020278931e-01 -1.645537912845611572e-01 4.636731743812561035e-02 1.952083110809326172e-01 -1.088938638567924500e-01 1.380759328603744507e-01 -5.999535694718360901e-02 9.410635381937026978e-02 -1.135462224483489990e-01 -1.147418245673179626e-01 -6.465963274240493774e-02 4.412187263369560242e-02 1.796155720949172974e-01
4.256580024957656860e-02 -1.974429935216903687e-01 2.286882251501083374e-01 -4.174983873963356018e-02 2.167935520410537720e-01 1.637537777423858643e-01 1.639797235839068890e-03 -2.187563665211200714e-02 -9.213960170745849609e-02 -1.213273406028747559e-01 -2.987644374370574951e-01 -1.351780071854591370e-02 -5.361386016011238098e-02 9.243391454219818115e-02 -3.489183187484741211e-01 2.205823212862014771e-01 -2.111873179674148560e-01 -4.537630081176757812e-01 1.942633092403411865e-01 -8.498102426528930664e-02 -1.216207817196846008e-01 -1.095877960324287415e-01 -6.410585343837738037e-02 -1.065589040517807007e-01 -9.584690630435943604e-02 -1.441847980022430420e-01 -3.115497827529907227e-01 -1.079165190458297729e-01 -3.009059652686119080e-02 2.391142696142196655e-01 1.038654334843158722e-02 4.236144572496414185e-02
9.953641891479492188e-02 -3.248112648725509644e-02 3.246276080608367920e-02 -9.660041891038417816e-03 3.297120034694671631e-01 1.911219209432601929e-01 5.629448965191841125e-02 -1.361160073429346085e-02 -1.124804988503456116e-01 -8.250650949776172638e-03 -1.760723143815994263e-01 1.906520575284957886e-01 -7.244037836790084839e-02 2.850526652764528990e-04 -2.768527269363403320e-01 -3.115397319197654724e-02 -1.857926696538925171e-01 -4.255165755748748779e-01 1.138182654976844788e-01 1.300981938838958740e-01 -2.010091692209243774e-01 -2.059623599052429199e-01 -1.263471543788909912e-01 -7.457213476300239563e-03 -3.277868628501892090e-01 -1.861236393451690674e-01 -2.066018283367156982e-01 2.351092360913753510e-02 -2.215261012315750122e-01 1.869273781776428223e-01 1.398959159851074219e-01 2.077146768569946289e-01
3.599595129489898682e-01 -2.023928984999656677e-02 -6.452516466379165649e-02 1.351161748170852661e-01 4.039554893970489502e-01 1.424802690744400024e-01 1.354746520519256592e-01 7.571953535079956055e-02 -2.563329637050628662e-01 -7.649467140436172485e-02 -1.317421048879623413e-01 2.878149040043354034e-03 2.042228356003761292e-02 4.197599291801452637e-01 7.785215973854064941e-02 -2.319727092981338501e-01 -1.220082342624664307e-01 -1.767863780260086060e-01 3.874192014336585999e-02 -2.778255753219127655e-02 -2.149629443883895874e-01 1.701473444700241089e-01 1.594305224716663361e-02 1.641939282417297363e-01 -3.361997753381729126e-02 1.515037659555673599e-02 -1.052978485822677612e-01 9.709569625556468964e-03 -7.236403226852416992e-02 3.661329448223114014e-01 4.496379941701889038e-02 9.991746395826339722e-02
-7.933541387319564819e-02 -4.428788125514984131e-01 1.030300259590148926e-01 1.716020405292510986e-01 -2.407778240740299225e-02 1.362054944038391113e-01 1.186372190713882446e-01 9.793928265571594238e-02 1.314247548580169678e-01 -2.021827250719070435e-01 -2.924093976616859436e-02 -1.704553365707397461e-01 -1.320155337452888489e-02 -7.964482903480529785e-02 -1.124867610633373260e-02 8.083574473857879639e-02 -2.483301237225532532e-02 -2.071664929389953613e-01 1.494627296924591064e-01 -1.475977450609207153e-01 -5.332973003387451172e-01 -2.800748310983181000e-02 -7.322759926319122314e-02 -3.356910496950149536e-02 -2.847043424844741821e-02 -2.269630730152130127e-01 -7.647649943828582764e-02 2.363073378801345825e-01 -5.903430655598640442e-02 3.078572750091552734e-01 1.000292897224426270e-01 -1.088400930166244507e-01
9.180112928152084351e-02 -4.285530745983123779e-02 -3.828484117984771729e-01 -4.101510718464851379e-02 3.598048090934753418e-01 1.072964742779731750e-01 3.762771189212799072e-01 -2.465168014168739319e-02 1.548178866505622864e-02 -8.027242124080657959e-02 7.739454507827758789e-03 2.207145094871520996e-01 -9.987869858741760254e-02 -1.318352818489074707e-01 1.303471475839614868e-01 -2.124930769205093384e-01 -1.679829657077789307e-01 -1.278137266635894775e-01 -1.471563801169395447e-02 -2.240688167512416840e-02 -2.358279824256896973e-01 -1.424622684717178345e-01 5.459158495068550110e-02 -2.150182425975799561e-01 -8.492089062929153442e-02 -2.397816926240921021e-01 -5.732741951942443848e-02 -8.504325896501541138e-02 -4.271519929170608521e-02 3.618852794170379639e-01 1.547123938798904419e-01 1.049518212676048279e-01
1.962271183729171753e-01 -3.211262635886669159e-03 -5.116957053542137146e-02 5.012271553277969360e-02 2.887513935565948486e-01 5.869588255882263184e-01 7.030840218067169189e-02 2.092978060245513916e-01 1.633591055870056152e-01 -5.326347798109054565e-02 -2.216817140579223633e-01 2.379803955554962158e-01 -2.493599057197570801e-02 1.090561300516128540e-01 -1.160723995417356491e-02 1.892088912427425385e-02 -9.304490685462951660e-02 4.363567754626274109e-02 1.643851548433303833e-01 -2.167016267776489258e-01 -2.343915104866027832e-01 -7.786139845848083496e-02 3.041626811027526855e-01 -1.052162889391183853e-02 1.377079188823699951e-01 -3.993080556392669678e-02 2.136628702282905579e-02 -5.466032400727272034e-02 1.809310913085937500e-01 7.880419492721557617e-02 -7.826553285121917725e-02 1.554152369499206543e-01
-3.162514269351959229e-01 -1.759147047996520996e-01 4.338710755109786987e-02 -1.816168725490570068e-01 4.176501929759979248e-01 1.557870060205459595e-01 9.877706319093704224e-02 1.307992190122604370e-01 -2.721881568431854248e-01 -1.025120727717876434e-02 2.601315975189208984e-01 1.122907623648643494e-01 1.090355440974235535e-01 2.197566069662570953e-02 -4.842187464237213135e-02 3.663396695628762245e-03 -1.487469226121902466e-01 -1.989296823740005493e-01 7.791180908679962158e-02 -8.964069187641143799e-02 -3.527973592281341553e-01 1.594725549221038818e-01 -3.777500987052917480e-02 6.452082842588424683e-02 -9.858440607786178589e-02 3.053483963012695312e-01 -2.235277891159057617e-01 1.618139147758483887e-01 -1.349738240242004395e-01 1.027211099863052368e-01 3.477335209026932716e-03 -1.510072872042655945e-02
6.514430791139602661e-02 -3.846305608749389648e-02 -2.912996113300323486e-01 -8.633498102426528931e-02 2.505764961242675781e-01 4.563600420951843262e-01 9.720781818032264709e-04 1.501427143812179565e-01 -1.203689351677894592e-01 -2.968769520521163940e-02 -9.147736243903636932e-03 -9.514188766479492188e-02 -2.008839994668960571e-01 -7.147032022476196289e-02 -7.991982996463775635e-02 3.071543276309967041e-01 -1.643292903900146484e-01 4.735401272773742676e-02 3.422628045082092285e-01 1.923316270112991333e-01 -1.684545129537582397e-01 1.270258426666259766e-01 2.304663360118865967e-01 1.680707037448883057e-01 -1.098223626613616943e-01 7.380022108554840088e-02 6.792672444134950638e-03 3.135922178626060486e-02 -1.806832104921340942e-01 1.007521972060203552e-01 -1.144250333309173584e-01 2.323520630598068237e-01
3.149393200874328613e-01 1.304212808609008789e-01 1.472503878176212311e-02 5.084688588976860046e-02 2.956470251083374023e-01 1.367359608411788940e-01 1.414728909730911255e-01 -7.991167157888412476e-02 -3.055170178413391113e-01 -1.293869018554687500e-01 -1.451622787863016129e-02 -1.299619972705841064e-01 -1.371741015464067459e-02 -1.052252277731895447e-01 -2.963173687458038330e-01 3.057325631380081177e-02 6.403584778308868408e-02 -2.251018136739730835e-01 3.050656318664550781e-01 1.688413619995117188e-01 -3.288807272911071777e-01 -1.274549812078475952e-01 -6.623441725969314575e-02 -8.278706669807434082e-02 -1.408538073301315308e-01 -8.050008118152618408e-02 -1.099078953266143799e-01 2.897274792194366455e-01 2.943909913301467896e-02 2.053874731063842773e-01 -1.455545872449874878e-01 -1.508136689662933350e-01
6.168475002050399780e-02 1.053444519639015198e-01 1.204395145177841187e-01 1.064229756593704224e-01 3.164036273956298828e-01 3.245359659194946289e-01 1.168665438890457153e-01 3.255291283130645752e-02 -1.440244764089584351e-01 -1.687275432050228119e-02 -1.094861701130867004e-01 1.325709819793701172e-01 -2.234823256731033325e-02 -7.472782582044601440e-02 -2.602006494998931885e-01 -2.955938875675201416e-02 -2.963412925601005554e-02 -2.318624109029769897e-01 2.227157056331634521e-01 7.702140510082244873e-02 -2.377813160419464111e-01 -1.119113266468048096e-01 -3.065986037254333496e-01 9.858317673206329346e-02 -2.971836626529693604e-01 -2.210911512374877930e-01 -2.624257802963256836e-01 9.485663473606109619e-02 -1.966713219881057739e-01 2.648087441921234131e-01 1.366105745546519756e-03 8.386828750371932983e-02
-9.853345900774002075e-02 -4.004622995853424072e-02 -1.099487394094467163e-01 1.860572397708892822e-01 4.763194918632507324e-01 2.441786676645278931e-01 3.935373947024345398e-02 -2.139201611280441284e-01 -1.343282163143157959e-01 -1.124240159988403320e-01 7.250728458166122437e-02 -1.847731173038482666e-01 1.912436336278915405e-01 -2.040963917970657349e-01 -6.543354690074920654e-02 1.548359990119934082e-01 -3.944484144449234009e-02 -1.910089887678623199e-02 1.007946133613586426e-01 2.218759059906005859e-01 -3.223064243793487549e-01 1.827426701784133911e-01 1.527551412582397461e-01 -2.101048976182937622e-01 -1.938209533691406250e-01 -1.894755512475967407e-01 -7.815880328416824341e-02 1.565175205469131470e-01 3.498212248086929321e-02 1.560986638069152832e-01 1.582125127315521240e-01 1.041206344962120056e-01
1.269148886203765869e-01 5.921993404626846313e-02 -1.052964329719543457e-01 1.297323033213615417e-02 -1.446615625172853470e-02 2.409069389104843140e-01 1.162817999720573425e-01 -3.965018093585968018e-01 -8.364824205636978149e-02 -2.169775366783142090e-01 4.200552403926849365e-02 -2.352425269782543182e-02 1.712749525904655457e-02 5.459738522768020630e-02 -1.977898180484771729e-01 1.290509849786758423e-01 -1.593049913644790649e-01 -6.511560082435607910e-02 1.927547007799148560e-01 1.481381207704544067e-01 -5.344194173812866211e-01 -2.882131338119506836e-01 2.127803564071655273e-01 1.090007945895195007e-01 2.603795845061540604e-03 2.831004746258258820e-02 -2.906640432775020599e-02 2.537743747234344482e-01 1.372973062098026276e-02 1.640414297580718994e-01 -1.116750240325927734e-01 -6.735926121473312378e-02
-3.554712608456611633e-02 -7.530128955841064453e-02 -1.266008019447326660e-01 -1.397646367549896240e-01 2.558000385761260986e-01 1.407521516084671021e-01 2.572424113750457764e-01 2.681510448455810547e-01 -1.250416785478591919e-01 -6.468582153320312500e-02 2.027955651283264160e-02 1.354528963565826416e-01 -4.248968064785003662e-01 -3.470593094825744629e-01 1.885659992694854736e-02 1.384577304124832153e-01 -7.222931087017059326e-02 -2.807875871658325195e-01 2.982514165341854095e-02 1.449741870164871216e-01 -1.694468855857849121e-01 8.698294870555400848e-03 1.423408091068267822e-01 -8.333277073688805103e-04 -3.284222632646560669e-02 4.295627400279045105e-02 6.779979914426803589e-02 2.469468414783477783e-01 1.336800903081893921e-01 2.204063087701797485e-01 2.900983095169067383e-01 3.104550205171108246e-02
-1.161659508943557739e-01 -8.726426959037780762e-02 1.173411980271339417e-01 -2.366908639669418335e-01 3.539616763591766357e-01 2.016999572515487671e-01 -1.753593832254409790e-01 -4.913333803415298462e-02 6.643479317426681519e-02 -1.247659549117088318e-01 1.551595479249954224e-01 9.685257822275161743e-02 1.036834120750427246e-01 -8.354544639587402344e-02 9.445766918361186981e-03 1.283137053251266479e-01 -1.356594413518905640e-01 -8.682744577527046204e-03 2.683931291103363037e-01 -1.027863696217536926e-01 -5.233491063117980957e-01 3.305900096893310547e-01 6.173694506287574768e-02 2.344626933336257935e-01 -1.748563498258590698e-01 -3.904991969466209412e-02 1.138240396976470947e-01 6.359416246414184570e-02 -8.829331398010253906e-02 2.289027534425258636e-02 5.444188788533210754e-02 -1.371604204177856445e-01
-7.585224509239196777e-02 -2.870712988078594208e-02 -5.642801150679588318e-02 8.879569172859191895e-02 2.032094299793243408e-01 4.237656295299530029e-01 1.055144295096397400e-01 -1.198146417737007141e-01 -2.075979262590408325e-01 -7.668482512235641479e-02 2.226475328207015991e-01 1.476181596517562866e-01 9.941291064023971558e-02 -3.961742222309112549e-01 -6.441302597522735596e-03 1.955287307500839233e-01 -8.391470462083816528e-02 8.072288706898689270e-03 -1.480489820241928101e-01 -2.227952927350997925e-01 -3.307600915431976318e-01 1.886238157749176025e-01 2.097882702946662903e-02 1.705748587846755981e-01 1.689979285001754761e-01 -1.828483641147613525e-01 6.537207961082458496e-02 8.783579617738723755e-02 1.061549335718154907e-01 2.213663309812545776e-01 6.103484332561492920e-02 -1.392228156328201294e-01
1.343757510185241699e-01 -1.184407770633697510e-01 -1.937840580940246582e-01 -1.253699064254760742e-01 2.298447489738464355e-01 1.885138154029846191e-01 1.866984665393829346e-01 -5.092997103929519653e-02 -1.675754487514495850e-01 1.823032349348068237e-01 -1.008246690034866333e-01 6.743744760751724243e-02 3.417255356907844543e-02 4.503277316689491272e-02 1.037819087505340576e-01 -2.577393129467964172e-02 1.976804435253143311e-01 -2.582704424858093262e-01 3.808107078075408936e-01 -8.904904127120971680e-02 -3.290783762931823730e-01 1.422559916973114014e-01 -2.517596445977687836e-02 -2.546666562557220459e-01 2.899013161659240723e-01 -1.597045063972473145e-01 1.183272227644920349e-01 -1.739995926618576050e-01 -9.641177952289581299e-02 2.829527556896209717e-01 4.202415049076080322e-02 2.177046239376068115e-02
-6.259743124246597290e-02 1.601981818675994873e-01 -8.843452669680118561e-03 1.111608147621154785e-01 2.416076213121414185e-01 1.781187206506729126e-01 1.812111139297485352e-01 -1.047655716538429260e-01 -1.353042423725128174e-01 3.200575709342956543e-02 1.451181061565876007e-02 1.672986745834350586e-01 1.828231215476989746e-01 -2.098910063505172729e-01 -1.213786080479621887e-01 -2.657070755958557129e-01 -1.479822210967540741e-02 -4.191131591796875000e-01 -1.739119365811347961e-02 7.189777214080095291e-03 -3.709439933300018311e-01 -1.356813162565231323e-01 -2.690578401088714600e-01 1.926818804349750280e-04 -5.685099214315414429e-02 -2.838436365127563477e-01 -1.443442404270172119e-01 1.959200203418731689e-01 3.478899225592613220e-02 -2.583223208785057068e-02 2.477515488862991333e-01 5.309781804680824280e-02
-1.082201004028320312e-01 -1.822834014892578125e-01 -3.367157280445098877e-01 3.788824006915092468e-02 4.643985033035278320e-01 2.836808562278747559e-01 1.507917940616607666e-01 7.829831540584564209e-02 -4.077685996890068054e-02 2.327872440218925476e-02 1.483699083328247070e-01 -2.750281617045402527e-02 -4.189016297459602356e-02 2.316082119941711426e-01 -2.084692418575286865e-01 8.713474869728088379e-02 1.426049694418907166e-02 -1.775143146514892578e-01 -5.850017443299293518e-02 -9.256337583065032959e-02 -1.860606521368026733e-01 -1.081538870930671692e-01 -6.868158280849456787e-02 2.845776677131652832e-01 2.607212029397487640e-02 2.971665263175964355e-01 -6.052187085151672363e-02 2.703016437590122223e-02 -1.202371269464492798e-01 2.304490357637405396e-01 2.157886475324630737e-01 2.413901686668395996e-02
5.127399787306785583e-02 -2.541889436542987823e-02 -2.188208401203155518e-01 -1.426209360361099243e-01 4.510087072849273682e-01 5.324854254722595215e-01 2.450937777757644653e-01 1.163622960448265076e-01 7.367071509361267090e-02 1.451614405959844589e-02 1.723782271146774292e-01 -4.500681906938552856e-02 8.526496589183807373e-02 1.182555630803108215e-01 -2.601066827774047852e-01 1.375042051076889038e-01 -1.852930188179016113e-01 -9.710131585597991943e-02 1.704103201627731323e-01 -1.337707042694091797e-01 3.122073970735073090e-02 -4.763553664088249207e-02 1.071545258164405823e-01 2.015539556741714478e-01 -3.519577533006668091e-02 7.856956124305725098e-02 1.381875723600387573e-01 -4.123761504888534546e-02 -8.841921389102935791e-02 -2.393615059554576874e-02 1.998908966779708862e-01 1.198295038193464279e-02
2.130794897675514221e-02 6.290941685438156128e-02 -2.603695392608642578e-01 2.902484871447086334e-02 1.398608386516571045e-01 2.965509891510009766e-01 1.384589523077011108e-01 5.068751424551010132e-02 -1.388245820999145508e-01 -8.288002014160156250e-02 9.061748534440994263e-02 1.360356807708740234e-01 9.981559216976165771e-02 -2.262872308492660522e-01 1.577718555927276611e-02 -3.413933217525482178e-01 -3.214407861232757568e-01 -3.479540348052978516e-01 1.185910776257514954e-01 -1.212562248110771179e-01 -2.986400723457336426e-01 -1.047021057456731796e-02 -2.572758793830871582e-01 -7.027512788772583008e-02 -9.390631318092346191e-02 1.802037470042705536e-02 -7.758107036352157593e-02 1.448566317558288574e-01 1.614916883409023285e-02 -2.654419094324111938e-02 1.113651245832443237e-01 3.221535682678222656e-01
8.330006897449493408e-02 -1.814917922019958496e-01 8.608658611774444580e-02 1.635984629392623901e-01 2.842978537082672119e-01 -5.410393234342336655e-03 2.620430290699005127e-01 1.805111969588324428e-04 -1.671662181615829468e-01 -1.584634333848953247e-01 2.618360333144664764e-02 1.654612720012664795e-01 -8.029361814260482788e-02 -1.084256097674369812e-01 -4.046958312392234802e-02 1.455511748790740967e-01 2.352180033922195435e-01 -3.677403032779693604e-01 5.722431931644678116e-03 -1.840213239192962646e-01 -3.412103950977325439e-01 1.061030998826026917e-01 -3.090654499828815460e-02 3.250319510698318481e-02 1.355437785387039185e-01 5.975185334682464600e-02 2.751149237155914307e-01 2.370318770408630371e-01 -1.801148504018783569e-01 -9.132538735866546631e-02 2.407955229282379150e-01 -2.180621474981307983e-01
-2.862970158457756042e-02 7.334201782941818237e-02 -2.510752975940704346e-01 9.995520114898681641e-03 2.695673108100891113e-01 2.803769707679748535e-01 -4.292469471693038940e-02 -7.771140336990356445e-02 9.773182682693004608e-03 -2.225186675786972046e-01 1.098358407616615295e-01 -1.511876583099365234e-01 4.740027338266372681e-02 9.199704229831695557e-02 -4.602280557155609131e-01 4.924797639250755310e-02 1.171342507004737854e-01 -1.273744106292724609e-01 6.722216308116912842e-02 5.925569310784339905e-02 -3.642399311065673828e-01 1.891550272703170776e-01 -1.706887930631637573e-01 1.399931609630584717e-01 -4.509754478931427002e-02 1.894960105419158936e-01 2.124140411615371704e-01 1.305977813899517059e-02 -9.733268991112709045e-03 2.578543424606323242e-01 1.667350083589553833e-01 1.710304021835327148e-01
1.952329874038696289e-01 1.684062033891677856e-01 -8.812734484672546387e-02 -7.994686812162399292e-02 2.484478950500488281e-01 5.750729888677597046e-02 -6.154802814126014709e-02 -5.232957378029823303e-02 -7.993216812610626221e-02 -9.798751771450042725e-02 1.268109381198883057e-01 1.580605655908584595e-01 -8.097482472658157349e-02 1.394210942089557648e-02 7.492522150278091431e-02 1.744003146886825562e-01 -1.272730231285095215e-01 -1.020598113536834717e-01 -1.357679367065429688e-01 -1.236678138375282288e-01 -4.748663008213043213e-01 1.672031581401824951e-01 5.744481459259986877e-03 -3.009437620639801025e-01 1.143126562237739563e-01 1.249302774667739868e-01 -2.403877861797809601e-02 1.219528727233409882e-02 -1.803748905658721924e-01 3.835189938545227051e-01 3.301741182804107666e-01 -1.597982347011566162e-01
-1.703370548784732819e-02 -1.188387870788574219e-01 2.972984500229358673e-02 -1.495790183544158936e-01 2.132363617420196533e-01 2.746959030628204346e-01 8.297190815210342407e-02 6.798668764531612396e-03 -1.896259784698486328e-01 5.910433083772659302e-02 -5.831493437290191650e-02 -3.070661425590515137e-02 -1.031337305903434753e-01 -5.642842128872871399e-02 -2.344598025083541870e-01 1.198054850101470947e-01 -2.203508615493774414e-01 -3.723126351833343506e-01 3.233056962490081787e-01 1.095648929476737976e-01 -1.750410646200180054e-01 -7.763890177011489868e-02 -3.048423528671264648e-01 1.267606616020202637e-01 -3.662432134151458740e-01 3.920175600796937943e-03 -1.252864301204681396e-01 6.683245301246643066e-02 -1.196716204285621643e-01 1.614721119403839111e-01 1.500316858291625977e-01 2.023549377918243408e-01
7.165142893791198730e-02 -2.836708426475524902e-01 -7.943325489759445190e-02 1.565140783786773682e-01 -8.876441977918148041e-03 4.032517373561859131e-01 3.495194017887115479e-01 7.686091959476470947e-02 -4.976354166865348816e-02 1.401488631963729858e-01 8.359906822443008423e-02 9.792599081993103027e-02 -1.736148744821548462e-01 1.651536971330642700e-01 6.582610309123992920e-02 2.490628957748413086e-01 -8.711367845535278320e-02 -3.331346809864044189e-01 3.535895943641662598e-01 6.857328116893768311e-02 -2.366123795509338379e-01 -1.200873404741287231e-01 2.005374878644943237e-01 -9.462822228670120239e-02 -2.207823097705841064e-02 -6.289649754762649536e-02 5.297938734292984009e-02 1.323731392621994019e-01 2.985396236181259155e-02 1.414477229118347168e-01 1.264390647411346436e-01 -2.861554920673370361e-02
1.965455561876296997e-01 -1.584315896034240723e-01 4.663867875933647156e-02 2.903979271650314331e-02 -1.448666583746671677e-02 1.665113568305969238e-01 6.261011958122253418e-02 5.661671049892902374e-03 -4.709655791521072388e-02 -1.519653350114822388e-01 -3.660776615142822266e-01 1.039492711424827576e-01 -5.940383672714233398e-02 -9.839607775211334229e-02 5.325670540332794189e-02 2.938032150268554688e-01 -2.156453877687454224e-01 -1.632730811834335327e-01 3.268573284149169922e-01 -2.710333168506622314e-01 -4.198634922504425049e-01 1.542098820209503174e-01 3.116794675588607788e-02 -3.548139333724975586e-02 -1.121396496891975403e-01 1.455872803926467896e-01 -2.106025256216526031e-02 1.575642526149749756e-01 -3.118849694728851318e-01 1.074596792459487915e-01 7.166970521211624146e-02 1.077514234930276871e-02
2.838590741157531738e-01 -1.438939720392227173e-01 -8.679520338773727417e-02 4.953407868742942810e-02 1.286197453737258911e-01 1.237598583102226257e-01 -4.470830410718917847e-02 2.311906218528747559e-01 -1.254889816045761108e-01 -3.398591876029968262e-01 -1.081957146525382996e-01 2.574623227119445801e-01 1.174720674753189087e-01 1.321554034948348999e-01 -1.051292121410369873e-01 6.425029784440994263e-02 -4.879269283264875412e-03 -3.839995861053466797e-01 2.490730285644531250e-01 1.286922991275787354e-01 -2.829918563365936279e-01 -1.601702570915222168e-01 -2.188400976592674851e-04 2.138487249612808228e-01 7.806732505559921265e-02 -2.156545408070087433e-02 -2.324610799551010132e-01 1.539959907531738281e-01 7.965413853526115417e-03 1.564063429832458496e-01 -1.321906894445419312e-01 -2.046266496181488037e-01
2.258486449718475342e-01 -6.501536350697278976e-03 2.659344486892223358e-02 -9.657641500234603882e-02 2.437653988599777222e-01 1.088582561351358891e-03 1.551814824342727661e-01 -4.519267752766609192e-02 -4.474961012601852417e-02 -1.607711911201477051e-01 1.863663941621780396e-01 2.337806075811386108e-01 -3.493690490722656250e-01 1.678026281297206879e-02 8.752708137035369873e-02 1.050844117999076843e-01 -1.138171777129173279e-01 -1.256217062473297119e-01 -8.847510814666748047e-02 -1.108146831393241882e-01 -4.535225033760070801e-01 2.018814720213413239e-02 -5.227234214544296265e-02 -1.139341890811920166e-01 1.689136773347854614e-01 -4.227516800165176392e-02 1.993767023086547852e-01 2.784501910209655762e-01 -1.432635784149169922e-01 3.397391736507415771e-01 1.773010939359664917e-01 -9.724035859107971191e-02
-1.000234931707382202e-01 -1.704373210668563843e-01 -1.109446585178375244e-01 8.996019512414932251e-02 -4.204024095088243484e-03 2.698117792606353760e-01 2.721557915210723877e-01 -6.302206963300704956e-02 -4.512900114059448242e-01 -1.601939052343368530e-01 2.528553828597068787e-03 4.502975568175315857e-02 2.490517199039459229e-01 -2.602691054344177246e-01 -1.324445903301239014e-01 -1.203859820961952209e-01 -2.164011150598526001e-01 7.638828363269567490e-03 -1.662717312574386597e-01 -1.364700794219970703e-01 -3.542062342166900635e-01 1.803379505872726440e-01 -4.004198312759399414e-02 8.957172930240631104e-02 1.575959026813507080e-01 -3.729417920112609863e-02 5.335941910743713379e-02 1.958238184452056885e-01 -1.291440278291702271e-01 1.669436544179916382e-01 -2.680762484669685364e-02 -1.518917828798294067e-01
-4.186036810278892517e-02 -1.956651061773300171e-01 -1.489990204572677612e-01 -7.439154386520385742e-02 4.134530127048492432e-01 1.388413012027740479e-01 9.399025142192840576e-02 5.216881632804870605e-02 -1.928269714117050171e-01 -9.127730131149291992e-02 1.239402890205383301e-01 2.981659173965454102e-01 1.980132013559341431e-01 9.326177835464477539e-02 -1.867487430572509766e-01 1.196612976491451263e-02 -4.225971698760986328e-01 -1.035382226109504700e-01 1.131104957312345505e-02 -5.141142010688781738e-02 -1.112934574484825134e-01 1.424627453088760376e-01 -1.578084975481033325e-01 1.889709383249282837e-01 -1.715955883264541626e-01 1.237098723649978638e-01 -3.976573422551155090e-02 6.799091398715972900e-02 -9.621880203485488892e-02 2.424198687076568604e-01 3.037053346633911133e-01 -3.403372317552566528e-02
1.159927099943161011e-01 -1.648515760898590088e-01 1.502146385610103607e-02 2.727228999137878418e-01 5.576023831963539124e-02 2.813782393932342529e-01 -1.930781081318855286e-02 1.735395938158035278e-01 -3.262457251548767090e-01 -2.040162831544876099e-01 4.984864033758640289e-03 6.491513550281524658e-02 4.294477030634880066e-02 -1.788253784179687500e-01 -2.126974910497665405e-01 -1.466182991862297058e-02 1.888450235128402710e-02 -5.022026598453521729e-03 4.958062171936035156e-01 -3.021931350231170654e-01 -1.883496344089508057e-01 -1.017056129057891667e-04 -2.575074136257171631e-02 -8.856131136417388916e-02 -6.332099437713623047e-02 -6.610881537199020386e-02 -2.555420622229576111e-02 -2.409342378377914429e-01 -1.833168976008892059e-02 2.884053289890289307e-01 5.418357625603675842e-02 7.334122806787490845e-02
-2.490011155605316162e-01 -1.524511128664016724e-01 -2.582082338631153107e-02 -7.922732830047607422e-02 4.073289632797241211e-01 2.044339925050735474e-01 -1.693928092718124390e-01 2.713573910295963287e-02 -1.457874625921249390e-01 6.033260375261306763e-02 2.026772499084472656e-01 1.353001147508621216e-01 -1.856933720409870148e-02 -1.882809028029441833e-02 -3.428719565272331238e-02 3.357155993580818176e-02 -3.219456672668457031e-01 -2.713017724454402924e-02 1.696274131536483765e-01 -7.363422960042953491e-02 -4.497488737106323242e-01 1.915117651224136353e-01 2.233430892229080200e-01 2.942987978458404541e-01 -1.652194410562515259e-01 -3.917243331670761108e-02 1.698829531669616699e-01 -7.339657284319400787e-03 -8.707744628190994263e-02 -2.788693457841873169e-02 8.449062705039978027e-03 -5.647895857691764832e-02
3.214457258582115173e-02 9.345960617065429688e-02 5.441577360033988953e-02 5.266936868429183960e-02 3.811116218566894531e-01 4.218501448631286621e-01 4.638068005442619324e-02 -2.021028846502304077e-01 8.367060124874114990e-02 -1.894766092300415039e-01 -3.036468662321567535e-02 -6.555885076522827148e-02 -8.177226781845092773e-02 -1.541963219642639160e-01 -4.660261422395706177e-02 7.086406461894512177e-03 -1.176716461777687073e-01 -2.110304981470108032e-01 -1.443125158548355103e-01 7.649362832307815552e-02 -4.106748104095458984e-01 1.993782073259353638e-01 6.136687844991683960e-02 6.091226264834403992e-02 -7.966811209917068481e-02 1.114321276545524597e-01 6.849421560764312744e-02 3.740199804306030273e-01 3.617831319570541382e-02 1.168957799673080444e-01 -2.114022374153137207e-01 -1.163560375571250916e-01
3.511334583163261414e-02 -1.556582003831863403e-01 1.277324259281158447e-01 1.384795755147933960e-01 6.960417330265045166e-02 1.104976981878280640e-01 -1.446102112531661987e-01 3.754780590534210205e-01 -2.424480170011520386e-01 -3.230443298816680908e-01 -3.770213574171066284e-02 1.009504571557044983e-01 -4.058858007192611694e-02 -1.637955754995346069e-01 -2.424860894680023193e-01 -8.825196325778961182e-02 -1.258496791124343872e-01 3.295317292213439941e-03 2.550253272056579590e-01 -2.739869654178619385e-01 -2.696407437324523926e-01 9.907171875238418579e-02 -1.263525038957595825e-01 -7.451385259628295898e-02 -1.762954331934452057e-02 -1.551937162876129150e-01 -2.053294479846954346e-01 1.338361948728561401e-01 1.052640080451965332e-01 3.389229774475097656e-01 -1.103244498372077942e-01 -8.772982656955718994e-02
-6.877260655164718628e-02 1.518145017325878143e-02 -6.029653549194335938e-02 1.427243947982788086e-01 9.115282446146011353e-02 4.590130448341369629e-01 7.891183346509933472e-02 -5.867429450154304504e-02 -1.459110677242279053e-01 -6.929504871368408203e-02 9.829901903867721558e-02 2.155389934778213501e-01 -1.053414866328239441e-01 -1.238405779004096985e-01 -1.509569399058818817e-02 3.070888221263885498e-01 -2.374123334884643555e-01 -2.249169498682022095e-01 -8.297767490148544312e-02 1.974874921143054962e-02 -3.733629286289215088e-01 -2.023466676473617554e-01 3.226985689252614975e-03 6.249208748340606689e-02 6.224321201443672180e-02 -8.725451678037643433e-02 2.037045806646347046e-01 2.256471812725067139e-01 2.857771702110767365e-02 1.650143861770629883e-01 6.815645098686218262e-02 3.226564228534698486e-01
2.290136879310011864e-03 3.474026918411254883e-02 -1.034534797072410583e-01 2.980204820632934570e-01 9.328923374414443970e-02 2.878720760345458984e-01 3.890192508697509766e-01 2.348769456148147583e-02 -3.804443776607513428e-02 1.165687758475542068e-02 1.451764702796936035e-01 3.285978455096483231e-03 -3.430617749691009521e-01 -1.074450761079788208e-01 -8.640633895993232727e-03 6.342267245054244995e-02 6.560905277729034424e-02 -1.916651576757431030e-01 -1.135409176349639893e-01 -1.356725860387086868e-02 -2.909030020236968994e-01 -1.695990115404129028e-01 2.345841825008392334e-01 1.292156614363193512e-02 -1.647076010704040527e-01 -1.750998049974441528e-01 -1.679804027080535889e-01 -1.163656115531921387e-01 -1.299022138118743896e-01 3.991098105907440186e-01 -1.902888342738151550e-02 3.212222456932067871e-02
-1.034106314182281494e-01 -1.453776210546493530e-01 -1.021383404731750488e-01 2.233269363641738892e-01 3.306793570518493652e-01 1.845668852329254150e-01 9.600293822586536407e-03 -2.235258221626281738e-01 -2.263066023588180542e-01 -3.046331927180290222e-02 3.322434797883033752e-02 -2.879937589168548584e-01 7.747539877891540527e-02 -2.796143852174282074e-02 -1.220443621277809143e-01 3.816157951951026917e-02 -3.522955626249313354e-02 -6.856081634759902954e-02 1.593810170888900757e-01 2.441356778144836426e-01 -4.467254579067230225e-01 2.253511250019073486e-01 1.193875968456268311e-01 -1.742777377367019653e-01 -1.070212349295616150e-01 -1.002831086516380310e-01 -1.440605819225311279e-01 1.671242713928222656e-01 -8.073019981384277344e-02 2.199236005544662476e-01 1.783921420574188232e-01 -1.106866523623466492e-01
-2.549056112766265869e-01 -2.344130426645278931e-01 2.114516682922840118e-02 -1.158487275242805481e-01 3.269946873188018799e-01 9.410560131072998047e-02 4.145015403628349304e-02 -1.423909217119216919e-01 -1.317951381206512451e-01 -3.336328268051147461e-02 3.009874522686004639e-01 2.596133649349212646e-01 6.102520227432250977e-02 -2.099338322877883911e-01 -1.468025743961334229e-01 -1.316650062799453735e-01 -1.004280522465705872e-01 -2.874162793159484863e-02 3.373183310031890869e-01 -1.876793354749679565e-01 -3.279628753662109375e-01 2.353957146406173706e-01 9.803730063140392303e-03 -7.334363460540771484e-02 -2.262627519667148590e-02 1.732812672853469849e-01 -1.557744443416595459e-01 1.050244346261024475e-01 -1.864264607429504395e-01 1.546320021152496338e-01 1.049977689981460571e-01 -3.717981651425361633e-02
6.596397608518600464e-02 -5.688299611210823059e-02 1.028866469860076904e-01 2.586013674736022949e-01 2.891667187213897705e-01 4.307774305343627930e-01 -1.785913556814193726e-01 6.549458205699920654e-02 -1.178478375077247620e-01 -4.558419436216354370e-02 -1.151378080248832703e-01 1.423424929380416870e-01 2.142844349145889282e-01 1.494404077529907227e-01 -9.897926449775695801e-02 3.800121834501624107e-03 -2.010845541954040527e-01 -2.744980752468109131e-01 2.183258160948753357e-02 -8.605788648128509521e-02 -2.545856833457946777e-01 6.743168085813522339e-02 1.894398331642150879e-01 -1.881901361048221588e-02 3.048602491617202759e-02 2.160927206277847290e-01 -4.978099092841148376e-02 4.087524712085723877e-01 1.714522391557693481e-01 -2.463747188448905945e-02 -4.413294792175292969e-02 -6.028278172016143799e-02
-1.855224370956420898e-02 -4.349719267338514328e-03 -4.304569587111473083e-02 8.449462056159973145e-02 3.330543041229248047e-01 2.024120241403579712e-01 3.479849994182586670e-01 -1.038807630538940430e-01 7.511276006698608398e-02 -8.485954254865646362e-02 1.750621646642684937e-01 3.402990400791168213e-01 -6.808084249496459961e-02 -2.550887465476989746e-01 1.806177571415901184e-02 -2.765641920268535614e-02 -2.988829314708709717e-01 -3.714297199621796608e-03 3.432449698448181152e-02 -1.489352881908416748e-01 -2.061278522014617920e-01 3.097409605979919434e-01 7.886721938848495483e-02 -8.963142521679401398e-03 1.464217603206634521e-01 -3.604432567954063416e-02 -5.594307184219360352e-02 3.008309565484523773e-02 2.758547663688659668e-01 3.294068276882171631e-01 7.644297182559967041e-02 -4.604259133338928223e-02
-3.022525310516357422e-01 -9.510165452957153320e-02 -1.095780506730079651e-01 -2.112963050603866577e-01 5.324728488922119141e-01 8.997663110494613647e-02 1.862867851741611958e-03 8.745548129081726074e-02 -1.895960122346878052e-01 -5.629637092351913452e-02 2.086216062307357788e-01 1.403571665287017822e-01 2.014557123184204102e-01 1.771652139723300934e-02 3.943780064582824707e-02 4.755340889096260071e-02 -1.914009302854537964e-01 -7.891647517681121826e-02 2.340689301490783691e-01 -1.166818663477897644e-01 -3.278697431087493896e-01 -2.046535373665392399e-04 -6.636221427470445633e-03 4.075399413704872131e-02 -1.060124486684799194e-02 2.047413885593414307e-01 -3.031598627567291260e-01 9.185289591550827026e-02 -1.092077568173408508e-01 8.969534188508987427e-02 7.444218546152114868e-02 9.088773280382156372e-02
5.468011274933815002e-02 -1.099754944443702698e-01 2.472022771835327148e-01 1.906934976577758789e-01 2.867060005664825439e-01 7.895969599485397339e-02 -1.063756644725799561e-01 3.422306384891271591e-03 -1.476725935935974121e-01 -2.046098001301288605e-02 -1.465631425380706787e-01 -2.089276909828186035e-01 -1.845696941018104553e-02 -3.727599978446960449e-02 -1.914006620645523071e-01 5.386701598763465881e-02 -3.324962258338928223e-01 -3.955518901348114014e-01 3.849928677082061768e-01 -1.389280259609222412e-01 -2.219442129135131836e-01 -1.168613731861114502e-01 5.409652739763259888e-02 8.571082353591918945e-02 -4.763007164001464844e-03 1.330167502164840698e-01 1.992836445569992065e-01 -7.335534319281578064e-03 -1.831610202789306641e-01 2.227071225643157959e-01 6.095961481332778931e-02 -8.358283340930938721e-02
1.994798928499221802e-01 9.620704501867294312e-02 -1.388955116271972656e-01 1.518283486366271973e-01 1.695297807455062866e-01 5.083733424544334412e-02 6.758823245763778687e-02 2.151541411876678467e-01 -2.048511207103729248e-01 -2.088718265295028687e-01 -1.248279511928558350e-01 -2.695258893072605133e-02 3.941780030727386475e-01 2.095753140747547150e-02 -1.031184867024421692e-01 5.454682186245918274e-02 1.128604710102081299e-01 -3.982932269573211670e-01 4.656414687633514404e-02 -8.224403113126754761e-02 -4.671986699104309082e-01 -1.502632051706314087e-01 2.476266585290431976e-02 4.074768349528312683e-02 -4.567071050405502319e-02 -9.506031870841979980e-03 -3.749417886137962341e-02 3.615811839699745178e-02 3.473405539989471436e-02 2.504742741584777832e-01 -2.409177422523498535e-01 -6.921488791704177856e-02
1.078291907906532288e-01 -1.031633391976356506e-01 2.611636221408843994e-01 -3.269477561116218567e-02 2.539298534393310547e-01 3.124162852764129639e-01 1.415868103504180908e-01 2.253704667091369629e-01 -2.652632296085357666e-01 -2.064455300569534302e-02 -5.684195086359977722e-02 2.995653748512268066e-01 2.015942037105560303e-01 -2.127881199121475220e-01 1.567534953355789185e-01 1.480301767587661743e-01 9.634673595428466797e-02 -3.011355102062225342e-01 9.725444018840789795e-02 2.792211174964904785e-01 -2.128122448921203613e-01 -2.279179096221923828e-01 1.923400536179542542e-02 -3.851761575788259506e-04 1.473743170499801636e-01 1.276246178895235062e-02 7.304067164659500122e-02 1.582505740225315094e-02 -1.047703698277473450e-01 2.249766737222671509e-01 -3.892041370272636414e-02 -6.164168566465377808e-02
1.687663942575454712e-01 3.755544871091842651e-02 -1.931617707014083862e-01 -2.676314711570739746e-01 3.553411737084388733e-02 5.686609745025634766e-01 2.855477929115295410e-01 -1.264280527830123901e-01 -1.038497462868690491e-01 -6.943685561418533325e-02 -1.780598424375057220e-02 8.383652567863464355e-02 -3.422527015209197998e-02 -4.734179005026817322e-02 -1.268363744020462036e-01 1.159482225775718689e-01 -1.203955709934234619e-01 -1.593975871801376343e-01 -1.649605333805084229e-01 7.262416929006576538e-02 -2.871433496475219727e-01 1.333475261926651001e-01 -3.316910937428474426e-02 -3.339912742376327515e-02 -1.167096942663192749e-01 1.163183152675628662e-01 1.283341050148010254e-01 2.631126344203948975e-01 -2.499339915812015533e-02 2.553217411041259766e-01 6.333290040493011475e-02 1.600074768066406250e-01
1.008415520191192627e-01 -1.589572131633758545e-01 -8.817271143198013306e-02 3.083289861679077148e-01 8.247234672307968140e-02 1.420526057481765747e-01 2.416260838508605957e-01 1.102738231420516968e-01 -1.953446865081787109e-01 -3.632667362689971924e-01 -6.224525347352027893e-02 1.941150426864624023e-01 2.151992470026016235e-01 -6.272504478693008423e-02 -6.294397264719009399e-02 -2.639798633754253387e-02 1.638783216476440430e-01 -4.023135900497436523e-01 -4.382399842143058777e-02 8.326760679483413696e-02 -3.329993486404418945e-01 -3.384371055290102959e-03 2.260296940803527832e-01 5.130301043391227722e-02 -1.100875884294509888e-01 7.112226448953151703e-03 1.119403615593910217e-01 -2.566195130348205566e-01 -1.203511878848075867e-01 1.628437787294387817e-01 -4.591196030378341675e-02 4.200742766261100769e-02
1.819595694541931152e-01 -6.206820532679557800e-02 2.088658958673477173e-01 1.062477156519889832e-01 2.232500910758972168e-01 2.708553075790405273e-01 6.362039595842361450e-02 -1.292161047458648682e-01 -1.651743054389953613e-01 -1.227595433592796326e-01 -1.729639172554016113e-01 2.604665458202362061e-01 7.282349467277526855e-02 -3.264774084091186523e-01 3.377740457653999329e-02 1.156271472573280334e-01 5.952481180429458618e-02 -2.743581831455230713e-01 2.081374824047088623e-01 6.324473023414611816e-02 -1.982178688049316406e-01 -1.969509124755859375e-01 2.847227156162261963e-01 -1.339682843536138535e-02 -1.521881073713302612e-01 1.086792722344398499e-01 -1.844939291477203369e-01 -8.475945144891738892e-02 2.754160165786743164e-01 1.303255409002304077e-01 1.720592975616455078e-01 -1.164611056447029114e-01
5.419408529996871948e-02 -1.083960905671119690e-01 1.535851601511240005e-02 3.440620899200439453e-01 2.509084045886993408e-01 3.567200899124145508e-01 2.133146822452545166e-01 7.703999429941177368e-02 -1.557826846837997437e-01 -2.956914305686950684e-01 -9.160497039556503296e-02 9.629020094871520996e-02 -1.598782688379287720e-01 -1.702820509672164917e-02 1.905641518533229828e-02 1.817535609006881714e-01 -4.189367592334747314e-02 -1.033431813120841980e-01 1.920166611671447754e-01 -3.530549407005310059e-01 1.129039600491523743e-01 1.888255625963211060e-01 9.112431108951568604e-02 -1.002072691917419434e-01 -1.769419014453887939e-01 -1.095895990729331970e-01 -1.080931350588798523e-01 1.672158949077129364e-02 -2.578507065773010254e-01 2.194559872150421143e-01 1.540656089782714844e-01 -4.556415230035781860e-02
-2.807212062180042267e-02 2.038495838642120361e-01 -2.071555703878402710e-01 1.042814627289772034e-01 9.814739227294921875e-02 7.778707146644592285e-02 -1.472795158624649048e-01 -3.813424706459045410e-02 -2.165452092885971069e-01 -3.134509325027465820e-01 2.489973008632659912e-01 2.288640141487121582e-01 2.512508332729339600e-01 -1.793723106384277344e-01 -1.927445530891418457e-01 1.142423301935195923e-01 -4.274892508983612061e-01 -1.471066568046808243e-02 1.740953028202056885e-01 -2.262274920940399170e-01 -2.178051173686981201e-01 5.460534989833831787e-02 3.055476956069469452e-02 -5.983166769146919250e-02 1.206735372543334961e-01 -1.582629233598709106e-01 6.659367680549621582e-02 -5.808430258184671402e-03 -4.677355661988258362e-02 2.766827344894409180e-01 -1.333264112472534180e-01 -5.887693725526332855e-03
1.873774528503417969e-01 -9.657356888055801392e-02 -5.793691799044609070e-02 1.690854728221893311e-01 6.343314051628112793e-02 9.479525685310363770e-02 -3.570317476987838745e-02 1.479531638324260712e-02 -1.217684969305992126e-01 -2.221264243125915527e-01 3.482136409729719162e-03 -5.196103453636169434e-02 1.346423923969268799e-01 5.523351207375526428e-02 2.097549289464950562e-01 2.694130316376686096e-02 6.024381145834922791e-02 -2.907747924327850342e-01 4.565436840057373047e-01 1.574535854160785675e-02 -5.556939244270324707e-01 -1.570799052715301514e-01 1.912934631109237671e-01 2.210157364606857300e-01 1.609210222959518433e-01 8.649192750453948975e-02 -3.893879428505897522e-02 -2.705785632133483887e-02 3.234546259045600891e-02 8.374215662479400635e-02 1.039523035287857056e-01 7.791626453399658203e-02
-6.270698457956314087e-02 1.076428499072790146e-02 -7.275501638650894165e-02 1.915483027696609497e-01 3.049396872520446777e-01 1.887703686952590942e-01 1.097563654184341431e-01 -2.395431846380233765e-01 -3.812745213508605957e-02 -2.715512514114379883e-01 1.720606237649917603e-01 -1.224365457892417908e-01 -6.127678602933883667e-02 -2.464971989393234253e-01 -7.810351904481649399e-03 -2.014924287796020508e-01 -1.168023347854614258e-01 -2.687978744506835938e-02 1.944598108530044556e-01 2.347171306610107422e-01 -3.542045950889587402e-01 1.747717112302780151e-01 6.055485457181930542e-02 -6.617223471403121948e-02 -4.962266981601715088e-02 -1.004060134291648865e-01 -1.354704946279525757e-01 -3.453474491834640503e-02 -1.480300258845090866e-02 1.688920408487319946e-01 4.114542901515960693e-01 1.717617362737655640e-01
6.057145446538925171e-02 -1.068321391940116882e-01 1.403686404228210449e-01 1.020909845829010010e-01 2.024262994527816772e-01 3.127081990242004395e-01 1.653858125209808350e-01 -5.925866216421127319e-02 1.274218857288360596e-01 -1.339088231325149536e-01 -3.110723383724689484e-02 1.007173061370849609e-01 2.531762048602104187e-02 -1.446024626493453979e-01 -7.501339912414550781e-02 -2.885033488273620605e-01 -2.581199631094932556e-02 -2.081731706857681274e-01 3.308351337909698486e-01 2.470682710409164429e-01 -2.118846476078033447e-01 2.304278910160064697e-01 1.498321536928415298e-02 -2.555205821990966797e-01 -2.249749600887298584e-01 8.059303462505340576e-02 2.449788749217987061e-01 -4.700559191405773163e-03 1.391447186470031738e-01 3.358237147331237793e-01 -4.271341487765312195e-02 -1.898671127855777740e-02
-4.869966953992843628e-02 2.539087086915969849e-02 -2.487345188856124878e-01 3.019004501402378082e-02 1.288383603096008301e-01 3.161731362342834473e-01 1.483474392443895340e-02 -1.378796994686126709e-01 -2.310977578163146973e-01 -1.819760352373123169e-01 2.670938372611999512e-01 1.237601712346076965e-01 2.341749966144561768e-01 -1.626885235309600830e-01 -1.872175782918930054e-01 2.118100672960281372e-01 -3.928907811641693115e-01 -1.874223118647933006e-03 1.444259732961654663e-01 -3.221246898174285889e-01 -1.886173039674758911e-01 1.086251884698867798e-01 -8.729942888021469116e-02 8.250784128904342651e-02 1.138326749205589294e-01 -2.797124385833740234e-01 -3.965920582413673401e-02 -6.272261962294578552e-03 -9.347871690988540649e-02 1.383661180734634399e-01 1.657537557184696198e-02 -4.742726683616638184e-02
-2.863819152116775513e-02 -2.560739032924175262e-02 6.691379100084304810e-02 4.731897264719009399e-02 -4.329164698719978333e-02 3.680796623229980469e-01 2.336425334215164185e-01 -4.398791119456291199e-02 -2.496265321969985962e-01 2.176520079374313354e-01 -1.221888139843940735e-02 1.076914146542549133e-01 -3.438322842121124268e-01 1.308338809758424759e-02 -8.559948205947875977e-02 1.895532310009002686e-01 8.571495860815048218e-02 -2.705150246620178223e-01 1.862407773733139038e-01 1.026557087898254395e-01 -4.781247079372406006e-01 -3.849744051694869995e-02 -1.868620365858078003e-01 -9.444282203912734985e-02 1.298927068710327148e-01 -1.568194292485713959e-02 7.088065892457962036e-02 2.962297061458230019e-03 -8.447954058647155762e-02 1.982690542936325073e-01 9.119945764541625977e-02 -1.955959796905517578e-01
-4.543671011924743652e-02 -1.666263341903686523e-01 -2.068814784288406372e-01 -6.273046135902404785e-03 5.708139017224311829e-02 2.161668241024017334e-01 1.379329711198806763e-01 -3.229973018169403076e-01 -5.989842861890792847e-02 -2.847816348075866699e-01 9.089554101228713989e-02 1.285775750875473022e-01 -1.280600391328334808e-02 -3.014825284481048584e-01 -5.015048012137413025e-02 4.633719474077224731e-02 6.908268667757511139e-03 -2.111262828111648560e-01 -2.880840562283992767e-02 -3.647640049457550049e-01 -3.284129202365875244e-01 1.057945713400840759e-01 -1.163514107465744019e-01 5.399238318204879761e-02 -5.112792178988456726e-02 -6.942623853683471680e-02 3.240212500095367432e-01 -1.055397614836692810e-01 3.925225511193275452e-02 2.913114428520202637e-01 4.686646908521652222e-02 -1.504165530204772949e-01
-1.862539649009704590e-01 7.236700970679521561e-03 -3.904003500938415527e-01 -1.114282906055450439e-01 7.977881282567977905e-02 2.877374589443206787e-01 -6.763245910406112671e-02 -7.293341308832168579e-02 -2.998732626438140869e-01 -1.244133636355400085e-01 -9.001364000141620636e-03 -9.212254546582698822e-03 4.343888908624649048e-02 -5.719584599137306213e-02 -1.394478678703308105e-01 -1.688142120838165283e-02 -5.635507032275199890e-02 7.573706656694412231e-02 -1.805800385773181915e-02 7.464592158794403076e-02 -5.830971002578735352e-01 2.508913278579711914e-01 -2.987400069832801819e-02 2.330752611160278320e-01 5.741232633590698242e-02 -1.797833293676376343e-01 1.008668914437294006e-01 -4.699903074651956558e-03 2.883522957563400269e-02 1.670322269201278687e-01 2.705257013440132141e-02 1.505553722381591797e-01
3.623049333691596985e-02 -2.201078832149505615e-01 6.382247805595397949e-02 2.527319192886352539e-01 2.004761993885040283e-01 1.435018330812454224e-01 -6.255639344453811646e-02 4.672174155712127686e-02 -2.959456443786621094e-01 -2.863860428333282471e-01 -6.424629688262939453e-02 -8.921203762292861938e-02 -1.788914799690246582e-01 -2.829772420227527618e-02 -1.959910392761230469e-01 -4.417100921273231506e-02 -1.769223958253860474e-01 -1.835494637489318848e-01 2.295594960451126099e-01 -1.676466315984725952e-01 -2.667540311813354492e-01 -2.660429850220680237e-02 1.742260456085205078e-01 2.208520621061325073e-01 8.116907626390457153e-02 5.402807146310806274e-02 1.509220302104949951e-01 -1.577829569578170776e-01 -6.130969151854515076e-02 3.904919028282165527e-01 -2.743725664913654327e-03 2.243622094392776489e-01
8.630754798650741577e-02 5.709567666053771973e-02 -1.626124382019042969e-01 2.248265892267227173e-01 1.533314883708953857e-01 5.359549522399902344e-01 7.322142273187637329e-02 7.827525585889816284e-02 1.464365869760513306e-01 2.096119150519371033e-02 -7.505142688751220703e-02 2.134221196174621582e-01 4.294850304722785950e-02 2.849474847316741943e-01 5.574856698513031006e-02 1.564980894327163696e-01 -7.338660210371017456e-02 -7.429736852645874023e-02 1.667324602603912354e-01 -2.429632246494293213e-01 -3.583657443523406982e-01 8.666434139013290405e-02 2.851998805999755859e-01 1.601608991622924805e-01 -2.224551141262054443e-02 1.087874993681907654e-01 -7.112558186054229736e-02 -1.362954974174499512e-01 -2.646495774388313293e-02 -5.864540114998817444e-02 -8.792984485626220703e-02 1.336067616939544678e-01
5.289607215672731400e-03 1.542080100625753403e-02 9.990344196557998657e-02 1.859647482633590698e-01 1.440520584583282471e-01 2.445879131555557251e-01 -1.810320168733596802e-01 1.201886758208274841e-01 -3.361202776432037354e-01 -1.691845953464508057e-01 2.237891592085361481e-02 -1.157702878117561340e-01 -9.292504936456680298e-02 9.818823635578155518e-02 -2.660647332668304443e-01 -1.452494878321886063e-03 -1.579215079545974731e-01 -2.310876697301864624e-01 3.010705113410949707e-01 -2.903090417385101318e-01 -3.838311731815338135e-01 9.975555539131164551e-02 8.243717998266220093e-02 1.740680634975433350e-01 2.160852029919624329e-02 5.846500396728515625e-02 1.414086222648620605e-01 -8.813272416591644287e-02 -4.916560836136341095e-03 2.546785771846771240e-01 -5.106063093990087509e-03 1.964923739433288574e-01
-3.191185370087623596e-02 -1.171046718955039978e-01 -2.730413973331451416e-01 -2.044333517551422119e-02 8.469233289361000061e-03 5.088519454002380371e-01 -6.023844331502914429e-02 -1.115228906273841858e-01 -2.055452466011047363e-01 -9.158498793840408325e-02 -1.051370203495025635e-01 1.695181429386138916e-01 -2.091701626777648926e-01 -1.106855180114507675e-02 -1.306978333741426468e-02 1.282565742731094360e-01 -2.482768706977367401e-02 -2.286237925291061401e-01 -1.215756163001060486e-01 1.645828932523727417e-01 -3.651626706123352051e-01 -1.084534227848052979e-01 1.558860838413238525e-01 4.997905716300010681e-02 6.696004420518875122e-02 -8.069749921560287476e-02 1.835965067148208618e-01 2.042223364114761353e-01 -2.127686887979507446e-02 3.527578413486480713e-01 1.524719316512346268e-02 7.821265608072280884e-02
-3.125116527080535889e-01 -3.128166496753692627e-01 1.161994412541389465e-01 -1.145707219839096069e-01 3.193787932395935059e-01 1.194601282477378845e-01 5.937689542770385742e-02 1.887066066265106201e-01 -1.979006975889205933e-01 6.943574547767639160e-02 1.124886944890022278e-01 2.118138223886489868e-01 4.545507486909627914e-03 -7.139288634061813354e-02 3.531009331345558167e-02 7.270940393209457397e-02 -3.242745697498321533e-01 -9.924893826246261597e-02 -3.619034588336944580e-02 -1.724640838801860809e-02 -3.723891377449035645e-01 4.423849657177925110e-02 1.252133399248123169e-01 1.717751473188400269e-01 1.412558853626251221e-01 2.433961629867553711e-01 -1.170123443007469177e-01 -5.540890991687774658e-02 1.070006564259529114e-02 3.249053359031677246e-01 4.634075239300727844e-02 -5.548511818051338196e-02
[truncated: 3,270,316 more chars]
