# Supplementary material for: The Language of Innovation
Source: PLoS One. 2020 Apr 30;15(4):e0230107. doi: 10.1371/journal.pone.0230107 (PMC7194493; doi:10.1371/journal.pone.0230107)
Supplement: S28 File — (GZ) [file pone.0230107.s028.tar.gz › 2006-2010/V2Run_28_VS_4500_embeddings2006-2010ED32.txt]

-3.174021095037460327e-02 1.668251752853393555e-01 1.435553133487701416e-01 -6.292314082384109497e-02 4.303540289402008057e-02 1.789886504411697388e-02 -5.009521245956420898e-01 -9.084172546863555908e-02 -1.095219179987907410e-01 -1.626075506210327148e-01 -1.202599704265594482e-01 -6.166864186525344849e-02 -3.802546262741088867e-01 3.210023045539855957e-01 -2.600550353527069092e-01 -1.405979096889495850e-01 -1.143001168966293335e-01 -3.913931921124458313e-02 -3.897194191813468933e-02 3.225866854190826416e-01 1.254754513502120972e-01 2.390542179346084595e-01 1.056847497820854187e-01 6.580238044261932373e-02 -4.399708285927772522e-02 -7.459582388401031494e-02 1.630551218986511230e-01 1.240178383886814117e-02 7.849636673927307129e-02 1.269019991159439087e-01 3.241083770990371704e-02 -1.654013395309448242e-01
-1.901003271341323853e-01 -1.329466402530670166e-01 -1.924348771572113037e-01 -1.153820455074310303e-01 2.457359135150909424e-01 -5.691288411617279053e-02 -4.151026606559753418e-01 1.863391697406768799e-02 -4.860972613096237183e-02 2.695394158363342285e-01 -1.952345967292785645e-01 1.311757266521453857e-01 -1.575037389993667603e-01 -1.303018778562545776e-01 -2.707734704017639160e-01 2.468919456005096436e-01 -2.974402531981468201e-02 6.666093319654464722e-02 3.310688212513923645e-02 2.738403975963592529e-01 -3.331943228840827942e-02 9.176606684923171997e-02 -3.329985961318016052e-02 -1.861325204372406006e-01 7.005121558904647827e-02 -1.519959419965744019e-01 5.622061714529991150e-02 -1.405259072780609131e-01 1.053831651806831360e-01 1.384322494268417358e-01 -1.981795132160186768e-01 -3.255786597728729248e-01
-6.816716864705085754e-03 -2.451320551335811615e-02 1.279004067182540894e-01 3.503883481025695801e-01 3.273071348667144775e-01 -7.795347273349761963e-02 -3.920777440071105957e-01 -4.506316781044006348e-02 8.120141178369522095e-02 4.046330600976943970e-02 -2.965869903564453125e-01 2.330666594207286835e-02 -3.158986270427703857e-01 2.411740422248840332e-01 -2.297237962484359741e-01 5.985686555504798889e-02 -7.322864234447479248e-02 -3.155969828367233276e-02 -2.009087055921554565e-01 7.198728621006011963e-03 1.029237266629934311e-02 -1.148610562086105347e-01 -2.514578998088836670e-01 -6.879662722349166870e-02 -4.737070202827453613e-02 8.762169629335403442e-02 2.981816530227661133e-01 -8.171176165342330933e-02 -1.730798035860061646e-01 2.281384728848934174e-02 -6.736981123685836792e-02 1.079116016626358032e-01
-3.000293485820293427e-02 5.848229862749576569e-03 1.523328274488449097e-01 -5.832328274846076965e-02 8.507235348224639893e-02 -1.085109934210777283e-01 -1.666811108589172363e-01 1.372283697128295898e-01 -2.549822330474853516e-01 -1.309774518013000488e-01 -2.931128442287445068e-01 -2.044309973716735840e-01 -3.366847634315490723e-01 -1.816448718309402466e-01 -2.635289430618286133e-01 5.773242935538291931e-02 -1.262684259563684464e-02 1.319074481725692749e-01 6.553301215171813965e-02 3.043946325778961182e-01 -1.375514715909957886e-01 2.843834087252616882e-02 -2.491695433855056763e-01 9.817134588956832886e-02 2.368038296699523926e-01 9.353175759315490723e-02 1.312306076288223267e-01 -3.955616950988769531e-01 -2.328563481569290161e-02 -3.754339367151260376e-02 -1.516282111406326294e-01 -9.166656434535980225e-02
-2.142613679170608521e-01 2.675493657588958740e-01 2.902187407016754150e-01 -3.396189585328102112e-02 9.779264032840728760e-02 -9.309083968400955200e-02 -3.219444453716278076e-01 -2.076361626386642456e-01 -2.075948566198348999e-01 -9.879802912473678589e-02 -3.350530564785003662e-01 1.330558061599731445e-01 -2.672227025032043457e-01 -2.000865340232849121e-02 -1.880573183298110962e-01 -2.120092809200286865e-01 1.423766016960144043e-01 2.189507782459259033e-01 -1.270313560962677002e-01 1.755860000848770142e-01 -8.080657571554183960e-02 2.115486748516559601e-02 1.343192607164382935e-01 9.581076353788375854e-02 3.984517976641654968e-02 -2.369441092014312744e-01 -3.340023383498191833e-02 -2.538419365882873535e-01 -9.674080461263656616e-02 1.133534386754035950e-01 -3.520258702337741852e-03 -4.814357310533523560e-02
-2.283938415348529816e-02 1.428486853837966919e-01 1.169279441237449646e-01 -1.186250820755958557e-01 3.445639088749885559e-02 -2.398464381694793701e-01 -8.237826079130172729e-02 -1.818714886903762817e-01 -1.986497081816196442e-02 7.285354286432266235e-02 -4.139822423458099365e-01 2.884460054337978363e-02 -4.723426103591918945e-01 8.308217860758304596e-03 -1.318960934877395630e-01 1.748808324337005615e-01 -1.340717375278472900e-01 1.427932679653167725e-01 1.210982650518417358e-01 2.661896944046020508e-01 -1.371208131313323975e-01 8.429763466119766235e-02 -2.247352898120880127e-01 1.398799270391464233e-01 -5.640007555484771729e-02 -1.297836899757385254e-01 2.861085720360279083e-02 -2.980689406394958496e-01 -1.920176893472671509e-01 -6.490635871887207031e-02 -4.645613208413124084e-02 -1.757329106330871582e-01
6.482470780611038208e-02 3.320687413215637207e-01 -8.503766730427742004e-03 -9.579647332429885864e-02 1.357648372650146484e-01 -1.996211409568786621e-01 -7.248903810977935791e-02 3.431636141613125801e-03 -1.349832117557525635e-01 1.411465406417846680e-01 -2.977230846881866455e-01 1.069748774170875549e-01 -1.177618652582168579e-01 1.201137378811836243e-01 -2.068785429000854492e-01 -1.826280802488327026e-01 -6.406397372484207153e-02 2.657247483730316162e-01 3.032387979328632355e-02 3.725848197937011719e-01 4.829560965299606323e-02 -2.004838436841964722e-01 -2.276374697685241699e-01 3.486527130007743835e-02 1.114447489380836487e-01 -2.288958877325057983e-01 2.659446299076080322e-01 -2.256656736135482788e-01 -2.034221291542053223e-01 1.022967621684074402e-01 5.356071144342422485e-02 -1.373576521873474121e-01
1.837379485368728638e-01 1.676602661609649658e-02 -9.326107054948806763e-02 3.779788967221975327e-03 -1.201984956860542297e-01 3.231581673026084900e-02 -3.104380071163177490e-01 9.805663488805294037e-03 2.862958051264286041e-02 -1.832219213247299194e-02 -1.611088067293167114e-01 3.460578853264451027e-03 -2.908276319503784180e-01 6.704568117856979370e-02 -3.546656668186187744e-01 -2.110289596021175385e-02 3.302568793296813965e-01 3.547124937176704407e-02 -2.061198651790618896e-01 4.286130964756011963e-01 5.706410482525825500e-02 1.871992200613021851e-01 5.903098732233047485e-02 -2.097212374210357666e-01 8.177617192268371582e-02 -8.806385844945907593e-02 1.185846403241157532e-01 -2.439587116241455078e-01 -9.893253445625305176e-02 1.125980243086814880e-01 -1.058344468474388123e-01 -2.426470369100570679e-01
7.875803112983703613e-02 1.997635811567306519e-01 7.310124486684799194e-02 -4.444715450517833233e-04 3.052904643118381500e-02 -6.263153254985809326e-02 -2.425578385591506958e-01 -2.508364915847778320e-01 -1.218720525503158569e-01 -2.170737460255622864e-02 -2.149210125207901001e-01 -7.983083277940750122e-02 -1.783086359500885010e-01 -1.144753471016883850e-01 -3.229161202907562256e-01 2.393641136586666107e-02 6.621562410145998001e-03 -4.849897697567939758e-02 2.741910889744758606e-02 3.112910389900207520e-01 -1.974170506000518799e-01 -1.877633482217788696e-01 -1.504684686660766602e-01 7.622852176427841187e-02 9.282970428466796875e-02 -3.342342078685760498e-01 1.659234315156936646e-01 -3.215877413749694824e-01 -1.137780547142028809e-01 2.284438312053680420e-01 -2.914533913135528564e-01 1.480524893850088120e-02
1.710827462375164032e-02 5.923510715365409851e-02 1.789650470018386841e-01 -1.125695928931236267e-01 1.624408811330795288e-01 -3.738561272621154785e-02 -1.562385410070419312e-01 -1.536506265401840210e-01 -1.790486574172973633e-01 1.330517381429672241e-01 -4.282957613468170166e-01 2.628563046455383301e-01 -2.071609944105148315e-01 -4.731934890151023865e-02 -2.130331248044967651e-01 -1.777456402778625488e-01 -1.879222393035888672e-01 -7.309948559850454330e-03 9.419161081314086914e-02 1.358447074890136719e-01 -2.437876909971237183e-02 -9.648018330335617065e-02 -1.426513344049453735e-01 1.515241921879351139e-03 8.294571936130523682e-02 -1.325951307080686092e-03 2.648515105247497559e-01 -3.296328783035278320e-01 -3.194588422775268555e-01 1.837366670370101929e-01 -1.212602332234382629e-01 -1.487260162830352783e-01
9.499207139015197754e-02 1.567993313074111938e-02 9.748994559049606323e-02 3.225175142288208008e-01 3.003997206687927246e-01 -5.383770540356636047e-02 -6.334496736526489258e-01 1.169853135943412781e-01 -9.141556173563003540e-02 -2.166264690458774567e-02 -3.128474354743957520e-01 -6.009002402424812317e-02 -1.216259524226188660e-01 2.616916000843048096e-01 8.678603172302246094e-02 -6.151629611849784851e-02 3.026695456355810165e-03 4.502549022436141968e-02 1.656251102685928345e-01 1.964238844811916351e-02 1.052487120032310486e-01 -1.517952531576156616e-01 -1.910053938627243042e-01 6.925738602876663208e-02 -1.427787542343139648e-01 -9.047665446996688843e-02 -6.779975723475217819e-03 7.867792248725891113e-02 -9.026513248682022095e-02 6.705978512763977051e-02 3.637500479817390442e-02 -1.009735390543937683e-01
-9.838061034679412842e-02 6.685334723442792892e-03 3.061844222247600555e-02 2.126015722751617432e-02 3.791797533631324768e-02 -7.490594685077667236e-02 -3.712645769119262695e-01 -6.960693746805191040e-02 -1.824242621660232544e-01 -2.371180430054664612e-02 -1.951072830706834793e-03 -1.520979125052690506e-02 -3.847534656524658203e-01 1.076703295111656189e-01 -2.109578400850296021e-01 3.235917091369628906e-01 -4.259997233748435974e-02 9.341084212064743042e-02 -8.532901853322982788e-02 2.176688909530639648e-01 1.042791530489921570e-01 8.135809749364852905e-02 1.024757623672485352e-01 -5.032222718000411987e-02 -3.253392875194549561e-03 -3.726870752871036530e-03 8.280969224870204926e-03 -3.049654364585876465e-01 -4.189686477184295654e-01 4.394017904996871948e-02 -3.541153073310852051e-01 -6.744518131017684937e-02
-5.392075399868190289e-04 1.863128989934921265e-01 2.243253216147422791e-02 -1.066906601190567017e-01 1.480229943990707397e-01 -1.161985322833061218e-01 -7.015608251094818115e-02 -1.065132915973663330e-01 -4.365301225334405899e-03 5.149817094206809998e-02 -4.191939234733581543e-01 1.134276464581489563e-01 -4.304300546646118164e-01 -9.301776438951492310e-02 -1.452765166759490967e-01 -2.040168642997741699e-01 -1.687715202569961548e-01 2.560284733772277832e-01 -1.422172337770462036e-01 1.219466477632522583e-01 1.016283966600894928e-02 -7.401949167251586914e-02 -7.988373190164566040e-02 7.150091230869293213e-02 -1.386782247573137283e-02 -1.373681575059890747e-01 4.528522118926048279e-02 -3.597595393657684326e-01 -6.873589009046554565e-02 3.202177286148071289e-01 -1.170814856886863708e-01 -1.899761706590652466e-01
-2.059922553598880768e-02 6.995652616024017334e-02 -3.992686048150062561e-02 1.497587114572525024e-01 3.852424323558807373e-01 1.755241453647613525e-01 -2.439274042844772339e-01 8.229634724557399750e-03 -1.006881967186927795e-01 3.499634563922882080e-02 -2.068202048540115356e-01 1.106585264205932617e-01 -5.262941718101501465e-01 -1.895839273929595947e-01 -2.209981232881546021e-01 -1.258593797683715820e-01 4.975077882409095764e-02 1.339044719934463501e-01 4.512618482112884521e-02 1.262730062007904053e-01 5.577643588185310364e-02 1.938912719488143921e-01 5.015702545642852783e-02 1.319286227226257324e-01 -3.277382347732782364e-03 1.730396994389593601e-03 3.818851411342620850e-01 1.718792766332626343e-01 3.731512464582920074e-03 2.944471873342990875e-02 9.906684979796409607e-03 -1.117858514189720154e-01
-1.297627687454223633e-01 4.204529151320457458e-02 -1.073688566684722900e-01 -9.929135441780090332e-02 4.039427265524864197e-02 -1.512974947690963745e-01 -2.080016434192657471e-01 8.004470914602279663e-02 -9.713197499513626099e-02 1.138653680682182312e-01 -3.846220299601554871e-02 1.320379506796598434e-02 -2.145498394966125488e-01 4.411959946155548096e-01 -2.808629870414733887e-01 3.519142419099807739e-02 -4.367858916521072388e-02 2.659716308116912842e-01 -2.317031323909759521e-01 1.780325472354888916e-01 8.281590789556503296e-02 2.226527333259582520e-01 7.450400292873382568e-02 -3.794512152671813965e-02 -8.404213190078735352e-02 -8.639542758464813232e-02 9.520929306745529175e-02 -2.149686813354492188e-01 -8.999002724885940552e-02 -1.127536296844482422e-01 -6.475190166383981705e-03 -4.783719182014465332e-01
-4.375872388482093811e-02 1.402674913406372070e-01 -1.689772009849548340e-01 1.776742786169052124e-01 3.293797969818115234e-01 9.825400076806545258e-03 -3.582956790924072266e-01 1.018784865736961365e-01 -9.568938985466957092e-03 -3.556164354085922241e-02 -4.771720767021179199e-01 1.656966167502105236e-03 -2.743573784828186035e-01 1.810542345046997070e-01 -2.494414448738098145e-01 -4.898761212825775146e-02 -4.883342608809471130e-02 -4.027581587433815002e-02 3.852294385433197021e-02 -3.201023861765861511e-02 -1.360458284616470337e-01 -7.880780100822448730e-02 -2.452356815338134766e-01 7.081295549869537354e-02 -2.044131606817245483e-01 -4.804695397615432739e-02 2.094214558601379395e-01 1.325034350156784058e-01 1.692886352539062500e-01 1.578719355165958405e-02 -6.214718893170356750e-02 -1.858849078416824341e-01
-1.385188996791839600e-01 2.794460356235504150e-01 -2.237623371183872223e-02 2.232350260019302368e-01 2.555901408195495605e-01 3.631723299622535706e-02 -3.905567526817321777e-01 4.671697318553924561e-02 -7.353595644235610962e-02 1.994423270225524902e-01 -2.042079865932464600e-01 1.897736340761184692e-01 -2.716228365898132324e-01 -6.803473830223083496e-02 -3.129032552242279053e-01 8.441361784934997559e-02 -9.942634403705596924e-02 9.867101907730102539e-02 1.145030111074447632e-01 1.813303828239440918e-01 1.340072751045227051e-01 6.191631406545639038e-02 -2.288381010293960571e-01 -5.810727924108505249e-02 -1.099409386515617371e-01 -1.264182627201080322e-01 2.026074379682540894e-01 2.196644693613052368e-01 1.148083657026290894e-01 2.049890011548995972e-01 2.400179766118526459e-02 9.158463776111602783e-02
-7.104577124118804932e-02 3.483797609806060791e-02 2.703519165515899658e-01 -9.872175008058547974e-02 1.463203877210617065e-01 -1.639876961708068848e-01 -2.389145791530609131e-01 -9.086394309997558594e-02 -1.198086068034172058e-01 -9.356397390365600586e-02 -3.682318329811096191e-02 -9.065252542495727539e-02 -2.488125860691070557e-01 2.764042019844055176e-01 -1.386798024177551270e-01 -2.194858044385910034e-01 6.349830329418182373e-02 7.565312087535858154e-02 -1.562010962516069412e-02 1.546480357646942139e-01 5.850550532341003418e-02 -2.067230939865112305e-01 -9.848037362098693848e-02 4.913633689284324646e-02 1.325118839740753174e-01 3.858239576220512390e-02 4.079587161540985107e-01 -3.904956877231597900e-01 -2.439723163843154907e-01 1.515827029943466187e-01 -2.400557138025760651e-02 -2.136406302452087402e-01
-2.133609354496002197e-01 -1.268165111541748047e-01 1.160625964403152466e-01 7.742127776145935059e-02 1.119175776839256287e-01 -1.907124817371368408e-01 -1.928534209728240967e-01 4.386036098003387451e-02 -1.173887327313423157e-01 -2.240341342985630035e-02 -3.411494940519332886e-02 -8.348438143730163574e-02 -5.070410370826721191e-01 7.102964073419570923e-02 -1.889185905456542969e-01 1.638931632041931152e-01 -1.791584640741348267e-01 1.674332618713378906e-01 -4.480711370706558228e-02 5.721050873398780823e-02 1.616000682115554810e-01 2.539919316768646240e-01 1.237953826785087585e-01 2.506243810057640076e-02 -1.408073026686906815e-02 1.616227775812149048e-01 2.254686206579208374e-01 -1.966171711683273315e-01 -9.874169528484344482e-02 4.645694047212600708e-02 -1.382928192615509033e-01 -4.061707854270935059e-01
6.620328873395919800e-02 2.597569525241851807e-01 1.635258048772811890e-01 -1.532287299633026123e-01 1.605773270130157471e-01 -7.717435061931610107e-02 -2.628415524959564209e-01 -3.021253943443298340e-01 -1.654617935419082642e-01 -1.046160906553268433e-01 -3.190593793988227844e-02 -1.105210781097412109e-01 -1.924856305122375488e-01 2.106263861060142517e-02 -2.898579239845275879e-01 -1.918071508407592773e-01 -2.751093804836273193e-01 1.251262985169887543e-02 1.050518378615379333e-01 2.080559879541397095e-01 9.442451596260070801e-02 -7.366632670164108276e-02 -1.428288966417312622e-01 -3.981645405292510986e-02 -8.329026401042938232e-03 -7.544954866170883179e-02 2.759751379489898682e-01 -3.031362891197204590e-01 -3.520653247833251953e-01 4.664791747927665710e-02 8.542446792125701904e-02 -4.720242694020271301e-02
-7.822156697511672974e-02 6.566336750984191895e-02 2.701423168182373047e-01 -1.371490806341171265e-01 1.180969849228858948e-01 -1.053155362606048584e-01 -2.275425940752029419e-01 1.207651644945144653e-01 -7.586369290947914124e-03 1.775113493204116821e-01 -1.945959180593490601e-01 2.015661895275115967e-01 -3.823074996471405029e-01 2.465021237730979919e-02 -1.676731854677200317e-01 -3.589381277561187744e-02 1.716603785753250122e-01 1.703217178583145142e-01 -6.185000389814376831e-02 1.888682693243026733e-01 -1.728436201810836792e-01 -1.890467666089534760e-02 -3.780423104763031006e-01 1.722492128610610962e-01 -1.024525463581085205e-01 5.417907983064651489e-02 -3.414260596036911011e-02 -1.610177904367446899e-01 -8.956947922706604004e-02 2.134167253971099854e-01 -3.200223147869110107e-01 -1.511678844690322876e-01
7.738994061946868896e-02 6.640060245990753174e-02 4.392129555344581604e-02 -2.599338293075561523e-01 3.154699876904487610e-02 1.162314340472221375e-01 -2.770412266254425049e-01 -3.361335024237632751e-02 -1.879089921712875366e-01 1.273545622825622559e-01 -2.214097380638122559e-01 -7.059514522552490234e-02 -1.975499391555786133e-01 4.278948530554771423e-02 -1.367475092411041260e-01 -2.752273380756378174e-01 7.343739271163940430e-02 1.211324408650398254e-01 1.146484911441802979e-01 1.923696696758270264e-01 -9.796873480081558228e-02 -1.048460882157087326e-02 -3.055253922939300537e-01 4.507462307810783386e-02 -5.842145904898643494e-02 -9.040711820125579834e-02 1.876173764467239380e-01 -4.539100825786590576e-01 -9.500983357429504395e-02 -8.467562496662139893e-02 -4.588085040450096130e-02 -3.747715055942535400e-01
1.680705100297927856e-01 3.483908474445343018e-01 -3.550492972135543823e-02 2.122143656015396118e-01 2.610887587070465088e-01 4.194430634379386902e-02 -3.905681669712066650e-01 -1.766574233770370483e-01 -1.258123815059661865e-01 1.234641969203948975e-01 -2.444463223218917847e-01 2.225292474031448364e-01 -4.295960962772369385e-01 -8.484669774770736694e-02 -9.918420016765594482e-02 -8.996021747589111328e-02 -6.191771244630217552e-04 5.618866905570030212e-02 -1.573693007230758667e-01 1.098954975605010986e-01 1.215900257229804993e-01 1.811854988336563110e-01 -7.053250819444656372e-02 1.898698806762695312e-01 -6.157891824841499329e-03 -1.281276196241378784e-01 9.316951036453247070e-02 2.142589539289474487e-01 3.005937207490205765e-03 -1.541732461191713810e-03 -2.344193123281002045e-02 1.160351745784282684e-02
-4.258660972118377686e-02 2.308153212070465088e-01 4.216825217008590698e-02 -1.227947175502777100e-01 1.324755251407623291e-01 1.734016984701156616e-01 -1.863177865743637085e-01 -9.834101051092147827e-02 1.694971695542335510e-02 -1.426582410931587219e-02 -5.404421091079711914e-01 9.882989525794982910e-02 -8.896137028932571411e-02 9.408173710107803345e-02 -1.689159423112869263e-01 -9.044697135686874390e-02 -8.484634757041931152e-02 1.275637745857238770e-01 1.149075627326965332e-01 2.820452153682708740e-01 -7.460865378379821777e-02 1.408392786979675293e-01 6.448695063591003418e-02 3.475187718868255615e-01 1.642317473888397217e-01 -1.040801554918289185e-01 1.938291937112808228e-01 -2.459516525268554688e-01 -7.013286650180816650e-02 2.567784190177917480e-01 7.944285869598388672e-02 2.549012750387191772e-02
1.570621281862258911e-01 2.063323855400085449e-01 -1.380273997783660889e-01 -9.047397971153259277e-02 -5.462351068854331970e-02 -2.926320731639862061e-01 -3.384304642677307129e-01 1.981441117823123932e-02 -1.458021849393844604e-01 -1.045769006013870239e-01 -2.688474953174591064e-01 3.401544317603111267e-02 -3.461386263370513916e-01 4.837531596422195435e-03 -1.426492631435394287e-01 -8.138003945350646973e-02 3.528793528676033020e-02 2.053596079349517822e-02 9.709539264440536499e-02 2.782346308231353760e-01 1.654508858919143677e-01 1.718584895133972168e-01 -5.555321462452411652e-03 -4.850304685533046722e-03 -5.174924805760383606e-02 -2.252098172903060913e-02 2.573122680187225342e-01 -1.815284341573715210e-01 2.208273261785507202e-01 -2.749932408332824707e-01 -2.758300006389617920e-01 -3.536330908536911011e-02
-4.332358390092849731e-02 1.309171915054321289e-01 -3.983313962817192078e-02 1.907821893692016602e-01 1.457477957010269165e-01 -1.947693875990808010e-03 -3.984420895576477051e-01 9.478864818811416626e-02 4.223619401454925537e-02 9.748477488756179810e-02 -3.720700144767761230e-01 -2.812008857727050781e-01 -1.320756226778030396e-01 -5.428900010883808136e-03 9.131828695535659790e-02 -6.805918365716934204e-02 -3.582872152328491211e-01 1.253460645675659180e-01 -3.270575776696205139e-02 1.094546020030975342e-01 1.159375160932540894e-01 -1.890223287045955658e-02 1.532396823167800903e-01 -2.058891579508781433e-02 -3.858201205730438232e-01 3.291491419076919556e-02 3.254750370979309082e-01 1.956217139959335327e-01 -4.054159671068191528e-02 5.233019590377807617e-02 -3.734271600842475891e-02 -3.850728273391723633e-03
-3.013616055250167847e-02 2.276686429977416992e-01 -5.406664311885833740e-02 3.790229856967926025e-01 2.640931606292724609e-01 -2.986019244417548180e-03 -3.019280433654785156e-01 6.976635754108428955e-02 -2.115739136934280396e-01 -2.660342678427696228e-02 -3.458013236522674561e-01 4.789757356047630310e-02 -3.600038886070251465e-01 1.608499884605407715e-01 -2.580351829528808594e-01 -3.255503252148628235e-02 -9.563494473695755005e-02 -5.543405562639236450e-02 -1.451988518238067627e-01 1.737771555781364441e-02 -9.214811772108078003e-02 4.101793840527534485e-02 -1.792901903390884399e-01 -2.610190026462078094e-02 -1.307855844497680664e-01 -2.018474042415618896e-01 1.706245392560958862e-01 5.960886552929878235e-02 -2.476952075958251953e-01 1.165514141321182251e-01 -4.440097510814666748e-02 -2.020553685724735260e-02
-1.258542984724044800e-01 1.732553690671920776e-01 5.993829295039176941e-02 -7.144222618080675602e-04 -2.932658046483993530e-02 -3.183780610561370850e-02 -1.822640448808670044e-01 -2.018048055469989777e-02 -1.011911109089851379e-01 -3.760784864425659180e-02 -4.259076118469238281e-01 1.564019769430160522e-01 -3.546694815158843994e-01 9.295326471328735352e-02 -3.621202334761619568e-02 -1.210425347089767456e-01 -6.450134515762329102e-02 2.883977890014648438e-01 8.409660309553146362e-02 1.809517145156860352e-01 5.684312805533409119e-02 -5.982978269457817078e-02 -9.103261679410934448e-02 -3.669087216258049011e-02 3.412363817915320396e-03 -2.431016042828559875e-02 2.098353654146194458e-01 -3.169139027595520020e-01 -3.444042801856994629e-01 1.822411715984344482e-01 -2.230980545282363892e-01 -2.385011017322540283e-01
-6.252896040678024292e-02 2.975716888904571533e-01 7.472670823335647583e-02 -2.073497176170349121e-01 6.557141244411468506e-02 -5.537197366356849670e-02 -1.529982984066009521e-01 -1.965577155351638794e-01 -3.096803277730941772e-02 -6.182374432682991028e-03 -4.119914472103118896e-01 2.078124582767486572e-01 -3.611047267913818359e-01 -1.003389209508895874e-01 -2.757697403430938721e-01 -1.849789619445800781e-01 -9.906375408172607422e-02 1.821829974651336670e-01 1.422680020332336426e-01 2.917728126049041748e-01 1.164381974376738071e-03 -8.510455489158630371e-02 -4.984944462194107473e-05 -2.812290098518133163e-03 5.227513611316680908e-02 -1.222948580980300903e-01 8.165149949491024017e-03 -6.679102778434753418e-02 -1.883693039417266846e-01 1.719438880681991577e-01 -1.986452788114547729e-01 -2.062793374061584473e-01
1.930429488420486450e-01 3.221863806247711182e-01 2.644571363925933838e-01 -6.523855030536651611e-02 8.200804702937602997e-03 -9.247230738401412964e-02 -1.573764979839324951e-01 -2.042499482631683350e-01 -5.431537702679634094e-02 1.172373443841934204e-01 -2.124373912811279297e-01 5.715749226510524750e-03 -2.722939252853393555e-01 4.476679116487503052e-02 -2.953143417835235596e-01 -3.474119305610656738e-01 -2.596142888069152832e-01 1.033599376678466797e-01 -6.814996898174285889e-02 2.171291857957839966e-01 -1.403949856758117676e-01 -1.076399609446525574e-01 -5.394723638892173767e-02 1.597116738557815552e-01 1.770446263253688812e-02 -6.149354577064514160e-02 2.497534155845642090e-01 -2.522144615650177002e-01 -1.958617269992828369e-01 9.526388719677925110e-03 -5.548059940338134766e-02 -5.019941180944442749e-02
-2.253126204013824463e-01 -3.829670324921607971e-02 9.468277543783187866e-02 -3.049114048480987549e-01 1.787123084068298340e-01 -1.119164824485778809e-01 -2.596264481544494629e-01 9.871464967727661133e-02 -6.232274696230888367e-02 -1.754294037818908691e-01 -3.995178341865539551e-01 1.120744720101356506e-01 -1.602328717708587646e-01 2.333949208259582520e-01 -1.537130326032638550e-01 -4.765152931213378906e-02 1.473303884267807007e-01 3.925406560301780701e-02 2.082429677248001099e-01 1.964484304189682007e-01 1.048383396118879318e-02 -3.485884144902229309e-02 -2.788160368800163269e-02 5.489154905080795288e-02 1.481928974390029907e-01 -2.038203477859497070e-01 1.003670319914817810e-01 -3.857217133045196533e-01 -1.992274373769760132e-01 -2.173352055251598358e-02 -3.239889815449714661e-02 -1.935074925422668457e-01
-9.971939027309417725e-03 2.349437177181243896e-01 3.985423594713211060e-03 5.347227677702903748e-02 3.312528133392333984e-01 1.019654124975204468e-01 -1.486956626176834106e-01 -1.086874753236770630e-01 -1.456846743822097778e-01 5.562437325716018677e-02 -5.957094952464103699e-03 1.569823473691940308e-01 -2.932707071304321289e-01 1.115539595484733582e-01 -1.136507764458656311e-01 2.605995535850524902e-01 6.447478383779525757e-02 3.054269552230834961e-01 -3.319827616214752197e-01 1.936715841293334961e-01 2.786699123680591583e-02 2.224043458700180054e-01 -1.727738231420516968e-02 1.733257919549942017e-01 -6.423597037792205811e-02 8.423920720815658569e-03 3.554836511611938477e-01 -1.670133024454116821e-01 -6.553686410188674927e-02 1.705686300992965698e-01 -2.037310004234313965e-01 -2.004228904843330383e-02
-1.299326419830322266e-01 1.912829652428627014e-02 1.110423207283020020e-01 -1.635160148143768311e-01 -6.630230695009231567e-02 -2.761965095996856689e-01 -1.640768051147460938e-01 1.019936054944992065e-01 6.929129362106323242e-02 -7.161894440650939941e-02 -3.254458680748939514e-02 3.806806728243827820e-02 -4.823873043060302734e-01 2.487861812114715576e-01 -2.651284337043762207e-01 1.040723621845245361e-01 -2.432325854897499084e-03 1.652923524379730225e-01 -3.399873524904251099e-02 4.431732892990112305e-01 -9.238354861736297607e-02 3.474751114845275879e-02 -1.680199056863784790e-02 -2.654395438730716705e-02 1.229195594787597656e-01 -2.401101589202880859e-02 2.501905858516693115e-01 -2.074586898088455200e-01 -8.374087512493133545e-02 2.007478922605514526e-01 -1.579347550868988037e-01 9.128858149051666260e-02
6.154987588524818420e-02 2.370638996362686157e-01 -2.725714445114135742e-02 3.704940378665924072e-01 3.799484670162200928e-01 -1.795229911804199219e-01 -2.627181410789489746e-01 9.024064056575298309e-04 -1.597009748220443726e-01 1.542463004589080811e-01 -3.464733362197875977e-01 -4.626208916306495667e-02 -3.299703598022460938e-01 1.703417301177978516e-01 -1.376736611127853394e-01 -7.482404354959726334e-03 -1.021246165037155151e-01 -5.016722134314477444e-04 -6.143301725387573242e-03 -7.483655959367752075e-02 1.038134619593620300e-01 2.531283162534236908e-02 -1.940949112176895142e-01 2.111103758215904236e-02 -1.023829579353332520e-01 5.646938923746347427e-03 2.672975659370422363e-01 1.494480222463607788e-01 2.347600413486361504e-03 2.266882359981536865e-01 2.173733711242675781e-02 -7.898513972759246826e-02
-9.653336368501186371e-03 1.335769444704055786e-01 1.586885005235671997e-01 -1.344235539436340332e-01 1.130649074912071228e-01 8.741536736488342285e-02 -2.494858801364898682e-01 -3.705772757530212402e-01 -2.410787492990493774e-01 -5.578890442848205566e-02 -2.465499341487884521e-01 -2.807331085205078125e-02 -3.513751626014709473e-01 -2.366500534117221832e-02 -5.908305756747722626e-03 1.181310787796974182e-01 -1.177934855222702026e-01 1.619487702846527100e-01 -1.862570345401763916e-01 3.815737664699554443e-01 -1.131035909056663513e-01 4.947974905371665955e-02 -1.411219537258148193e-01 1.993177682161331177e-01 9.459177404642105103e-02 -1.564939133822917938e-02 1.268223300576210022e-02 -1.458053886890411377e-01 -1.374347060918807983e-01 2.037666440010070801e-01 -2.670176923274993896e-01 1.997427642345428467e-02
-1.823612302541732788e-02 7.950351387262344360e-02 -2.342442274093627930e-01 4.303079843521118164e-02 -8.938309550285339355e-02 -1.987406760454177856e-01 -1.403262317180633545e-01 1.866715028882026672e-02 -1.118663474917411804e-01 1.254566293209791183e-02 -1.961132138967514038e-01 -6.688533723354339600e-02 -2.245445996522903442e-01 6.229257583618164062e-02 -2.966796159744262695e-01 1.712004095315933228e-01 1.216030195355415344e-01 -2.483333647251129150e-02 -2.469490170478820801e-01 4.515594244003295898e-01 -1.692478060722351074e-01 1.818443238735198975e-01 -1.529099792242050171e-01 -9.940689802169799805e-02 -1.196347922086715698e-01 -5.210789665579795837e-02 3.617861866950988770e-01 -2.257923185825347900e-01 6.460221111774444580e-02 2.144715338945388794e-01 -1.300126016139984131e-01 -2.490093372762203217e-02
1.760151684284210205e-01 1.064445525407791138e-01 6.674979813396930695e-03 1.303775161504745483e-01 2.980257868766784668e-01 4.000202286988496780e-03 -2.520667612552642822e-01 -2.688066065311431885e-01 -2.678488790988922119e-01 -4.852232336997985840e-02 -2.617992162704467773e-01 -1.042205095291137695e-01 -3.302045464515686035e-01 -9.807748347520828247e-02 -1.755963861942291260e-01 2.363965660333633423e-02 1.990568786859512329e-01 3.092703223228454590e-01 2.097602635622024536e-01 -5.353947170078754425e-03 3.083830140531063080e-02 1.087210699915885925e-01 -1.784642338752746582e-01 3.670134246349334717e-01 -3.534530056640505791e-03 -9.754484891891479492e-02 -6.941341795027256012e-03 -1.122971773147583008e-01 -1.070374995470046997e-01 8.801755309104919434e-02 -1.079350560903549194e-01 -2.846267819404602051e-02
1.451199352741241455e-01 2.383672446012496948e-01 1.871758489869534969e-03 2.192074656486511230e-01 2.722804844379425049e-01 -3.634640574455261230e-02 -4.926383495330810547e-01 1.647316217422485352e-01 -3.471358120441436768e-02 -5.313440784811973572e-02 -3.383831083774566650e-01 -2.320655621588230133e-02 -2.082365900278091431e-01 -1.316064596176147461e-01 -1.663787364959716797e-01 -2.012529075145721436e-01 -4.781630635261535645e-02 4.801429063081741333e-02 1.255628615617752075e-01 5.432509258389472961e-02 -1.691719889640808105e-01 8.310752362012863159e-02 -2.126750946044921875e-01 -2.466997802257537842e-01 -2.653590142726898193e-01 1.077049672603607178e-01 -2.842555986717343330e-03 -8.277481049299240112e-02 -3.786196932196617126e-02 -1.030497178435325623e-01 -1.112958043813705444e-01 -5.099274963140487671e-02
3.864904046058654785e-01 1.979520469903945923e-01 -1.001609489321708679e-01 2.160095274448394775e-01 2.879018783569335938e-01 5.983790755271911621e-02 -3.123977482318878174e-01 1.220472529530525208e-01 -4.022765904664993286e-02 8.351270109415054321e-02 -6.132553890347480774e-02 5.199426040053367615e-02 -1.746304929256439209e-01 2.167883701622486115e-02 -3.696253001689910889e-01 -9.823153913021087646e-02 -1.096422523260116577e-01 1.744326800107955933e-01 1.382488459348678589e-01 7.186856120824813843e-02 3.063467703759670258e-02 -7.887902855873107910e-02 1.817002743482589722e-01 1.625888198614120483e-01 -1.464796066284179688e-01 -1.432722657918930054e-01 -6.627441197633743286e-02 -1.230897903442382812e-01 2.655282318592071533e-01 -1.244770511984825134e-01 -2.512924075126647949e-01 -1.395924240350723267e-01
-9.724746644496917725e-02 2.107900679111480713e-01 2.241149395704269409e-01 6.707277148962020874e-02 1.029068306088447571e-01 -1.001087129116058350e-01 -3.352735564112663269e-02 -2.605195939540863037e-01 -1.290323287248611450e-01 7.439027726650238037e-02 -4.693738818168640137e-01 -1.719226501882076263e-02 -1.996751278638839722e-01 1.401477754116058350e-01 -4.873111099004745483e-02 -3.119123578071594238e-01 -2.039701342582702637e-01 1.585565954446792603e-01 -8.582673221826553345e-02 1.551849395036697388e-01 4.985010623931884766e-02 6.862410902976989746e-02 4.946100339293479919e-02 2.770946919918060303e-01 -5.758863687515258789e-02 -1.176339760422706604e-01 1.673836857080459595e-01 -1.497527062892913818e-01 -1.492387354373931885e-01 2.777786850929260254e-01 -1.733665615320205688e-01 -1.345750689506530762e-01
4.865138977766036987e-02 8.119615167379379272e-02 -1.083695217967033386e-01 3.896842598915100098e-01 1.258155256509780884e-01 2.895681560039520264e-02 -3.270236551761627197e-01 6.879860907793045044e-02 -1.892402768135070801e-01 -6.347818672657012939e-02 -4.527201354503631592e-01 9.578455239534378052e-02 -2.441607564687728882e-01 1.630007773637771606e-01 -2.670181989669799805e-01 -3.787408769130706787e-02 -1.719736754894256592e-01 -1.223499774932861328e-01 -7.683602720499038696e-02 3.147501498460769653e-02 6.140926480293273926e-02 1.083623766899108887e-01 -1.104610711336135864e-01 -2.585970982909202576e-02 -2.791967093944549561e-01 -8.760395646095275879e-02 2.140127122402191162e-01 9.797509014606475830e-02 -2.217666208744049072e-01 6.139983236789703369e-02 -3.475930169224739075e-02 1.058342233300209045e-01
-1.546859834343194962e-02 2.387620061635971069e-01 7.193395495414733887e-02 3.556841015815734863e-01 1.208943352103233337e-01 5.612329393625259399e-02 -3.795265257358551025e-01 1.604829132556915283e-01 -1.539209187030792236e-01 2.048859139904379845e-03 -3.880960643291473389e-01 -6.876032054424285889e-02 -2.880699336528778076e-01 2.071363925933837891e-01 -2.037539333105087280e-01 1.273845136165618896e-01 -5.655246973037719727e-02 -8.271354436874389648e-02 -1.543318033218383789e-01 -5.553916469216346741e-02 -5.596426781266927719e-03 7.728587090969085693e-02 -1.509553939104080200e-01 -2.079546451568603516e-02 -1.006800830364227295e-01 -1.481729000806808472e-01 2.801385521888732910e-01 1.749115996062755585e-02 -2.784084379673004150e-01 7.786535471677780151e-02 -1.164349261671304703e-02 8.977642282843589783e-03
-2.016624361276626587e-01 3.065041303634643555e-01 2.180963009595870972e-01 -2.087328583002090454e-01 1.404390633106231689e-01 2.246284484863281250e-02 -1.576618403196334839e-01 -1.102137491106987000e-01 -6.316630542278289795e-02 3.736633062362670898e-02 -2.902879118919372559e-01 9.260622411966323853e-02 -2.163272500038146973e-01 1.528201252222061157e-01 -1.189777702093124390e-01 -2.348812073469161987e-01 -1.851554661989212036e-01 9.271118044853210449e-02 1.899356693029403687e-01 2.517946064472198486e-01 8.564392104744911194e-03 1.289181262254714966e-01 -1.802713871002197266e-01 2.045227438211441040e-01 -1.218532100319862366e-01 -9.884905815124511719e-02 1.370406895875930786e-01 -2.664334475994110107e-01 1.022020913660526276e-02 2.602878510951995850e-01 -2.444401085376739502e-01 6.283821165561676025e-02
-1.520184278488159180e-01 2.939194440841674805e-01 1.017468422651290894e-01 -2.646300569176673889e-02 1.941768378019332886e-01 6.058722361922264099e-02 -2.587543427944183350e-01 -3.150659203529357910e-01 -2.325711101293563843e-01 -1.368817090988159180e-01 -2.690907716751098633e-01 1.194555014371871948e-01 -2.778100967407226562e-01 -6.284823641180992126e-03 3.207693248987197876e-02 3.963353578001260757e-03 -9.965384006500244141e-02 1.406037062406539917e-01 3.924408555030822754e-02 7.937043160200119019e-02 2.804711088538169861e-02 2.103645652532577515e-01 1.704995632171630859e-01 2.012027502059936523e-01 7.510064542293548584e-02 -2.728758752346038818e-01 2.687623798847198486e-01 -1.029357314109802246e-01 -1.452430635690689087e-01 2.610998749732971191e-01 -9.349607676267623901e-02 -1.449559330940246582e-01
1.636451929807662964e-01 -8.980021812021732330e-03 -8.535345643758773804e-02 -4.568261094391345978e-03 2.262045145034790039e-01 -4.306683838367462158e-01 -1.678579598665237427e-01 -1.491951346397399902e-01 -1.013069674372673035e-01 1.192621439695358276e-01 -1.753553450107574463e-01 8.270759135484695435e-02 -3.489531874656677246e-01 -4.666460677981376648e-02 -1.519567817449569702e-01 -1.191682443022727966e-01 -1.941468194127082825e-02 5.912348628044128418e-02 7.433500606566667557e-03 6.852402817457914352e-03 1.274341046810150146e-01 1.362591087818145752e-01 2.689097225666046143e-01 2.059814631938934326e-01 1.658223867416381836e-01 -1.735251545906066895e-01 3.126247227191925049e-01 -1.991188228130340576e-01 -1.674104630947113037e-01 1.574437618255615234e-01 -1.241662353277206421e-02 -2.322906106710433960e-01
-7.229121029376983643e-02 1.894386857748031616e-01 4.873255640268325806e-02 3.680491447448730469e-01 2.703908383846282959e-01 -2.629976533353328705e-02 -3.554537296295166016e-01 7.205450534820556641e-02 -7.759460806846618652e-02 6.646697223186492920e-02 -4.461026489734649658e-01 -4.476263746619224548e-02 -3.415730893611907959e-01 1.959439516067504883e-01 -1.935932338237762451e-01 3.319766744971275330e-02 -1.199750080704689026e-01 -9.398481994867324829e-02 -5.185630172491073608e-02 -8.759063482284545898e-02 1.071192398667335510e-01 1.157546639442443848e-01 -1.732936650514602661e-01 1.870590029284358025e-03 -7.619860768318176270e-02 -7.873952388763427734e-02 2.539151310920715332e-01 -8.383829146623611450e-02 -1.929077357053756714e-01 -6.749725900590419769e-03 2.888161875307559967e-02 -2.271386608481407166e-02
-5.479482561349868774e-02 3.538297116756439209e-02 -1.292094290256500244e-01 1.205817684531211853e-01 -1.948001831769943237e-01 -1.909555941820144653e-01 -3.133411407470703125e-01 -9.907875210046768188e-02 -2.051298469305038452e-01 1.572263091802597046e-01 -9.244474023580551147e-02 1.370209604501724243e-01 -2.260738462209701538e-01 1.630569100379943848e-01 -4.667594134807586670e-01 4.903028160333633423e-02 9.074707329273223877e-02 -1.239787042140960693e-01 -2.697183787822723389e-01 1.003138422966003418e-01 1.098613813519477844e-01 1.613280326128005981e-01 1.689881980419158936e-01 6.971590965986251831e-02 1.461071968078613281e-01 -3.559281304478645325e-02 5.801097676157951355e-02 -2.505700886249542236e-01 1.012051254510879517e-01 2.604546844959259033e-01 -1.525918096303939819e-01 -1.481797248125076294e-01
-2.995615005493164062e-01 2.228471487760543823e-01 1.607123762369155884e-01 -1.516109108924865723e-01 1.142588108777999878e-01 -7.799644768238067627e-02 -1.453994214534759521e-01 -5.597673729062080383e-02 -9.677959978580474854e-02 1.641111224889755249e-01 -4.135026931762695312e-01 -1.260847896337509155e-01 -2.993989586830139160e-01 -9.664414077997207642e-02 -1.257624179124832153e-01 -8.442141115665435791e-02 -1.992370784282684326e-01 2.402564734220504761e-01 -8.231025189161300659e-02 2.760713994503021240e-01 -7.234518229961395264e-02 -1.659338772296905518e-01 1.273113652132451534e-03 -1.958625763654708862e-02 -6.980086117982864380e-02 -1.156268864870071411e-01 2.434739768505096436e-01 -2.041991949081420898e-01 -1.092345938086509705e-01 1.271703988313674927e-01 -2.325552105903625488e-01 -9.112587571144104004e-02
9.190496057271957397e-02 2.137187719345092773e-01 4.633136093616485596e-02 3.308971822261810303e-01 3.223240077495574951e-01 2.140621468424797058e-02 -3.715558648109436035e-01 1.517101675271987915e-01 -3.466629981994628906e-02 3.521008184179663658e-03 -4.410414695739746094e-01 -1.654231697320938110e-01 -2.500425279140472412e-01 1.563321202993392944e-01 -2.893159985542297363e-01 -3.385706990957260132e-02 5.017587100155651569e-04 -1.408749911934137344e-02 -1.670838743448257446e-01 -3.583615412935614586e-03 4.356513172388076782e-02 -6.851036101579666138e-02 -9.430406987667083740e-02 -4.467341676354408264e-02 -8.622206747531890869e-02 -1.312783658504486084e-01 1.949596405029296875e-01 1.142272427678108215e-01 -2.106348276138305664e-01 8.584561944007873535e-02 2.655036561191082001e-02 -1.157713029533624649e-02
1.481743752956390381e-01 1.706402301788330078e-01 -2.000474780797958374e-01 -3.538981452584266663e-02 -6.865560263395309448e-02 1.140789240598678589e-01 -3.482826948165893555e-01 1.887214034795761108e-01 -2.512202262878417969e-01 7.994489371776580811e-02 2.971589751541614532e-02 4.759511724114418030e-02 -2.495856583118438721e-01 1.011234745383262634e-01 -3.694071769714355469e-01 -5.436350405216217041e-02 1.445067524909973145e-01 1.340380460023880005e-01 2.442283034324645996e-01 5.195954814553260803e-02 1.044218018651008606e-01 -4.546502977609634399e-02 1.630001962184906006e-01 5.070699378848075867e-02 8.565701544284820557e-02 -1.456793099641799927e-01 1.157580167055130005e-01 -2.001046240329742432e-01 -1.735850609838962555e-02 4.206424057483673096e-01 1.388424485921859741e-01 -1.630849540233612061e-01
1.840077787637710571e-01 1.795746833086013794e-01 -8.795116096735000610e-02 1.511058807373046875e-01 4.237819910049438477e-01 1.675552874803543091e-02 -4.313078224658966064e-01 -2.518584206700325012e-02 -1.404127292335033417e-02 5.398647044785320759e-04 -3.260989189147949219e-01 -4.636003822088241577e-02 -2.579685151576995850e-01 2.188605368137359619e-01 -1.561227440834045410e-01 -3.017922863364219666e-03 -1.651950925588607788e-01 -5.192986130714416504e-02 5.500251799821853638e-02 7.060600072145462036e-02 -1.123760864138603210e-01 2.114389240741729736e-01 -1.486998051404953003e-01 -1.209694296121597290e-01 -1.596569418907165527e-01 6.866595242172479630e-03 2.050167620182037354e-01 1.364135593175888062e-01 -1.630569249391555786e-01 1.113024428486824036e-01 1.771374195814132690e-01 -2.581615373492240906e-02
6.110546365380287170e-02 1.525414288043975830e-01 -7.950256019830703735e-02 -7.749737799167633057e-02 2.595872581005096436e-01 2.415963821113109589e-02 -2.097354531288146973e-01 -1.064199581742286682e-01 -1.968852281570434570e-01 1.521176844835281372e-01 -1.791833341121673584e-01 -2.225644737482070923e-01 -3.819268345832824707e-01 1.450942307710647583e-01 -3.920165002346038818e-01 2.723933756351470947e-01 1.255355030298233032e-01 -1.159670427441596985e-01 6.073397397994995117e-02 3.287520706653594971e-01 -2.068129777908325195e-01 7.341375946998596191e-02 1.399614810943603516e-01 -7.807600311934947968e-03 -2.098837196826934814e-01 1.955893337726593018e-01 4.060775414109230042e-02 -3.758610785007476807e-02 6.736673880368471146e-03 -5.701948702335357666e-02 -5.175269674509763718e-03 -3.962173685431480408e-02
-2.349064350128173828e-01 9.326498210430145264e-02 6.419054418802261353e-02 -7.189193367958068848e-02 1.435547173023223877e-01 -1.891958266496658325e-01 -1.017430201172828674e-01 2.888619340956211090e-02 -1.725035905838012695e-01 -4.129106178879737854e-02 -2.119928151369094849e-01 4.401845112442970276e-02 -2.766872942447662354e-01 3.729725256562232971e-02 -2.221924662590026855e-01 -1.370667219161987305e-01 -2.228960692882537842e-01 1.572019904851913452e-01 5.633038654923439026e-02 2.866180241107940674e-01 -2.807381935417652130e-02 -1.494377404451370239e-01 4.700708668678998947e-03 2.134892195463180542e-01 -2.155905030667781830e-02 -1.495295464992523193e-01 -5.370434001088142395e-02 -1.825683265924453735e-01 -3.053705394268035889e-01 3.693413436412811279e-01 -2.121289968490600586e-01 -2.695522904396057129e-01
-7.840916514396667480e-02 2.481046766042709351e-01 1.261753588914871216e-01 -1.143973320722579956e-02 8.698923140764236450e-02 7.429308444261550903e-02 -9.534196555614471436e-02 -1.132906898856163025e-01 -1.259485632181167603e-01 1.577907800674438477e-01 -3.278998136520385742e-01 -1.118440032005310059e-01 -3.549031317234039307e-01 3.662120178341865540e-02 -2.052051126956939697e-01 -8.954151719808578491e-02 -1.886970847845077515e-01 2.288483828306198120e-01 -5.301675572991371155e-02 2.521606385707855225e-01 1.181303486227989197e-01 -1.060297042131423950e-01 -1.279591768980026245e-01 -2.484865114092826843e-02 7.767122238874435425e-02 -6.096662580966949463e-02 1.293340139091014862e-02 -1.976630240678787231e-01 -4.455388188362121582e-01 2.311199158430099487e-01 -1.935267895460128784e-01 8.998534828424453735e-02
-5.995277315378189087e-02 -7.099922001361846924e-02 6.057241186499595642e-02 -3.328699767589569092e-01 -2.828844636678695679e-02 -2.721989750862121582e-01 -2.621687352657318115e-01 -5.308587476611137390e-02 -1.917807310819625854e-01 5.139669403433799744e-03 -3.850567936897277832e-01 2.317491546273231506e-02 -2.246847748756408691e-01 2.187815904617309570e-01 -1.948166936635971069e-01 5.539594218134880066e-02 -7.620707154273986816e-02 -1.145083904266357422e-01 1.823776215314865112e-02 -2.880393341183662415e-02 -5.538612976670265198e-02 -5.152306705713272095e-02 1.731009185314178467e-01 -4.006000980734825134e-02 -3.694773837924003601e-02 -2.678985148668289185e-02 8.954393863677978516e-02 -3.277994990348815918e-01 -1.073760017752647400e-01 -2.762661576271057129e-01 -2.617971897125244141e-01 -2.723062336444854736e-01
1.040973067283630371e-01 1.843064874410629272e-01 -7.277858443558216095e-03 2.826724350452423096e-01 3.173992335796356201e-01 -7.992033846676349640e-03 -4.353682994842529297e-01 1.268018335103988647e-01 -3.420347115024924278e-03 2.005439251661300659e-03 -2.874896526336669922e-01 -1.204823255538940430e-01 -2.140860110521316528e-01 2.900044322013854980e-01 -2.319731265306472778e-01 -1.814730837941169739e-02 1.312272809445858002e-02 2.443745499476790428e-03 -1.027540415525436401e-01 -2.804365195333957672e-02 1.697533298283815384e-04 -4.299626220017671585e-03 -1.430702060461044312e-01 -6.494399160146713257e-02 -2.207586169242858887e-01 -2.428270876407623291e-01 3.163764774799346924e-01 -3.642984479665756226e-02 -1.860003918409347534e-01 7.494200021028518677e-02 -4.351313412189483643e-02 9.729345329105854034e-03
2.088442444801330566e-01 -1.482712775468826294e-01 -5.844364315271377563e-02 -2.309046834707260132e-01 4.534570034593343735e-03 -1.347813159227371216e-01 -2.772435545921325684e-01 2.279052436351776123e-01 -9.163533151149749756e-02 1.279084682464599609e-01 -3.027827441692352295e-01 1.892666816711425781e-01 -1.139309108257293701e-01 -1.165881976485252380e-01 -1.831356585025787354e-01 -1.765148043632507324e-01 8.921863511204719543e-03 2.505527436733245850e-01 4.924816265702247620e-02 2.936867475509643555e-01 -2.278751581907272339e-01 2.846143841743469238e-01 -1.528720110654830933e-01 -4.071729630231857300e-02 -2.609487473964691162e-01 3.253890573978424072e-02 -1.769512444734573364e-01 -8.452778309583663940e-02 -2.442735284566879272e-01 5.795403942465782166e-02 -6.512086093425750732e-02 -5.269990861415863037e-02
-2.711739391088485718e-02 3.370235860347747803e-01 -1.652999669313430786e-01 2.966408133506774902e-01 3.108280599117279053e-01 -2.157724201679229736e-01 -3.806195259094238281e-01 8.360540866851806641e-02 -1.019917502999305725e-01 3.584596142172813416e-02 -2.765921950340270996e-01 2.518230490386486053e-02 -5.671045556664466858e-02 2.553742378950119019e-03 -1.732376217842102051e-01 -4.077170044183731079e-02 -9.121653437614440918e-02 9.415201097726821899e-02 -1.160879060626029968e-01 1.964005529880523682e-01 1.920071393251419067e-01 1.171003654599189758e-01 -1.661136895418167114e-01 4.968067631125450134e-02 -2.316967770457267761e-02 -1.197186484932899475e-02 3.673129975795745850e-01 1.254749596118927002e-01 9.309495985507965088e-02 1.192894950509071350e-01 -8.970608934760093689e-03 1.655609607696533203e-01
6.795068830251693726e-02 3.878580173477530479e-03 2.607382237911224365e-01 -7.904897630214691162e-02 1.219500671140849590e-03 -2.007438391447067261e-01 -6.186876073479652405e-02 3.398061171174049377e-02 -5.394509434700012207e-02 -1.659557819366455078e-01 -2.726320326328277588e-01 1.418007463216781616e-01 -4.246074855327606201e-01 5.866495519876480103e-02 -1.114153191447257996e-01 1.290390919893980026e-02 5.993167310953140259e-02 -3.261449560523033142e-02 1.183344572782516479e-01 3.587761521339416504e-01 -1.008575931191444397e-01 5.124254152178764343e-02 -1.033167764544487000e-01 7.849910855293273926e-02 1.379122287034988403e-01 -7.462830841541290283e-02 2.821175158023834229e-01 -2.219381928443908691e-01 -1.518661230802536011e-01 1.501076817512512207e-01 -3.330536186695098877e-01 -2.601591646671295166e-01
-1.011077463626861572e-01 2.566837668418884277e-01 2.118964120745658875e-02 3.637310564517974854e-01 1.939574778079986572e-01 1.158003881573677063e-01 -4.091682732105255127e-01 7.340326439589262009e-03 -9.921757876873016357e-02 -4.067904502153396606e-02 -3.725806474685668945e-01 -9.131111204624176025e-02 -2.653100788593292236e-01 2.806022763252258301e-01 -1.051585376262664795e-01 -1.059737708419561386e-02 -9.166347980499267578e-02 -6.215582787990570068e-02 -1.546964794397354126e-01 1.704660989344120026e-02 9.786438941955566406e-02 -7.693838328123092651e-03 -1.135793402791023254e-01 -1.787226945161819458e-01 -1.517455875873565674e-01 -2.530385851860046387e-01 1.864648610353469849e-01 -3.609989956021308899e-02 -1.689689010381698608e-01 9.474527090787887573e-02 -3.938975557684898376e-02 -2.273511141538619995e-02
5.150765553116798401e-02 1.355616003274917603e-01 -1.447028368711471558e-01 -1.388332545757293701e-01 1.337668001651763916e-01 -9.538751840591430664e-02 -3.616187572479248047e-01 2.855249345302581787e-01 -7.416860759258270264e-02 -2.660675533115863800e-02 -3.107593953609466553e-01 2.284196205437183380e-02 -3.345026671886444092e-01 1.762676835060119629e-01 -3.011902868747711182e-01 8.941066265106201172e-02 1.413197219371795654e-01 1.576996296644210815e-01 -1.861550956964492798e-01 1.291450709104537964e-01 -1.710976362228393555e-01 -1.915420591831207275e-01 5.262335017323493958e-02 -5.849994719028472900e-02 -1.715848147869110107e-01 1.954360306262969971e-01 -4.716399125754833221e-03 -1.956224441528320312e-01 1.281976550817489624e-01 2.242670394480228424e-02 2.287923246622085571e-01 -1.046895906329154968e-01
1.118428781628608704e-01 1.517052799463272095e-01 -1.247828230261802673e-01 2.292099595069885254e-01 2.619905471801757812e-01 1.352914236485958099e-02 -5.045131444931030273e-01 -1.527286916971206665e-01 -8.169773221015930176e-02 -4.207185283303260803e-02 -2.552281320095062256e-01 -1.344475895166397095e-01 -2.967497408390045166e-01 1.224629059433937073e-01 -2.651750147342681885e-01 5.745399370789527893e-02 -2.772574424743652344e-01 -1.276505738496780396e-01 1.518072336912155151e-01 -9.627033770084381104e-02 2.351208403706550598e-02 9.843438863754272461e-03 -1.292213499546051025e-01 1.162010151892900467e-02 -7.323090732097625732e-02 -4.887213557958602905e-02 2.647629678249359131e-01 1.864670515060424805e-01 3.607089072465896606e-02 4.442055895924568176e-02 -1.362762004137039185e-01 6.260874122381210327e-02
1.136463582515716553e-01 -5.108322482556104660e-03 -1.611494123935699463e-01 -3.189550936222076416e-01 1.557963696541264653e-04 -6.489785015583038330e-02 -2.355387657880783081e-01 -1.064425706863403320e-01 -1.331470906734466553e-01 2.115789204835891724e-01 -2.379337549209594727e-01 3.659069910645484924e-02 -2.889075875282287598e-01 2.733367085456848145e-01 -9.962438791990280151e-02 1.002755016088485718e-01 4.313990846276283264e-02 1.355479937046766281e-02 1.246735826134681702e-01 2.530656568706035614e-02 2.986591160297393799e-01 1.643361300230026245e-01 -5.299258232116699219e-02 1.052060201764106750e-01 -1.345145702362060547e-01 -5.287433788180351257e-02 2.467560917139053345e-01 -2.796896100044250488e-01 -3.931755125522613525e-01 2.881712839007377625e-02 1.733102835714817047e-02 -1.603109836578369141e-01
6.099247932434082031e-02 6.602158397436141968e-02 -2.661042660474777222e-02 1.747534424066543579e-02 1.417220681905746460e-01 -6.767788529396057129e-02 -1.391421407461166382e-01 -1.629523783922195435e-01 -2.753312885761260986e-01 1.592166721820831299e-01 -2.902309000492095947e-01 1.482812911272048950e-01 -2.743678092956542969e-01 1.936376839876174927e-02 -5.874004587531089783e-02 -1.505091339349746704e-01 -1.766027659177780151e-01 3.414385020732879639e-01 8.311638236045837402e-02 2.148097753524780273e-01 -8.681012690067291260e-02 -8.934228122234344482e-02 5.879985541105270386e-02 -1.311129927635192871e-01 2.353533357381820679e-02 -2.630116939544677734e-01 4.925473779439926147e-02 -3.035926818847656250e-01 -2.175027728080749512e-01 2.209331840276718140e-01 -6.930788606405258179e-02 -3.300923705101013184e-01
7.997693866491317749e-02 2.923270761966705322e-01 4.532243683934211731e-02 -1.746359914541244507e-01 1.844629794359207153e-01 5.213616415858268738e-02 -1.624298542737960815e-01 -7.368829846382141113e-02 -4.635276645421981812e-02 -1.273653190582990646e-02 -1.245856806635856628e-01 -4.840982705354690552e-02 -3.206714093685150146e-01 5.369053781032562256e-02 -2.280148863792419434e-01 -9.609293192625045776e-02 -1.228180155158042908e-01 8.838736265897750854e-02 -1.594786345958709717e-02 1.759978234767913818e-01 -4.997234791517257690e-02 -2.599406838417053223e-01 -1.755862534046173096e-01 6.643138080835342407e-02 -1.329615265130996704e-01 -4.030307009816169739e-02 4.032888412475585938e-01 -3.504740893840789795e-01 -3.370196223258972168e-01 5.501811578869819641e-02 3.108516335487365723e-02 -1.952853500843048096e-01
1.765400618314743042e-01 -6.572097539901733398e-02 -1.071552932262420654e-01 1.706762164831161499e-01 8.000706136226654053e-02 -1.718316376209259033e-01 -6.019140779972076416e-02 3.318606615066528320e-01 -1.052385047078132629e-01 7.669910043478012085e-02 -2.982435524463653564e-01 8.843524381518363953e-03 -4.881180524826049805e-01 2.766331844031810760e-02 -2.493983358144760132e-01 9.796110540628433228e-02 6.999915838241577148e-02 7.041613757610321045e-02 -1.488556861877441406e-01 2.986283898353576660e-01 7.906764000654220581e-02 1.776875108480453491e-01 1.294349730014801025e-01 -2.146871089935302734e-01 1.283040344715118408e-01 -4.336100444197654724e-02 -1.254663243889808655e-02 -2.611559331417083740e-01 -1.600389182567596436e-01 5.096388235688209534e-02 1.147880218923091888e-03 -1.436576992273330688e-01
1.807927154004573822e-02 1.795660704374313354e-01 1.521741319447755814e-02 -8.966591209173202515e-02 1.434434205293655396e-01 -1.045429632067680359e-01 -4.060885608196258545e-01 7.952619343996047974e-02 6.066050380468368530e-02 -7.126149721443653107e-03 -2.527579069137573242e-01 2.436443977057933807e-02 -3.743574023246765137e-01 2.184514999389648438e-01 -2.805665135383605957e-01 3.517986536026000977e-01 3.577665612101554871e-02 3.937036544084548950e-02 -1.674905568361282349e-01 1.767203062772750854e-01 -5.586272850632667542e-02 -3.667274489998817444e-02 7.259493693709373474e-03 -1.478528380393981934e-01 -2.840117812156677246e-01 2.372712790966033936e-01 1.454103831201791763e-02 -1.473336368799209595e-01 4.054628685116767883e-02 3.200149908661842346e-02 1.961081326007843018e-01 9.678840637207031250e-02
1.315864175558090210e-01 9.473278373479843140e-02 -3.483793884515762329e-02 -9.597373008728027344e-02 2.632973790168762207e-01 -3.490732610225677490e-01 -8.811983466148376465e-02 1.876063197851181030e-01 1.766098849475383759e-02 -5.007151141762733459e-02 -1.350837796926498413e-01 -9.401079267263412476e-02 -2.908477187156677246e-01 -1.346062421798706055e-01 -4.557835310697555542e-02 -6.392027437686920166e-02 2.283818423748016357e-01 3.007651269435882568e-01 -1.800956428050994873e-01 2.775527536869049072e-01 -1.336111277341842651e-01 5.564377829432487488e-02 -3.971977625042200089e-03 -1.416343301534652710e-01 -3.825686573982238770e-01 -6.955415010452270508e-02 8.692328631877899170e-02 -1.178236827254295349e-01 -1.131004691123962402e-01 -1.706581003963947296e-02 -2.265356481075286865e-01 -2.453976720571517944e-01
-7.646334171295166016e-02 2.244237065315246582e-02 4.530788213014602661e-02 3.174674138426780701e-02 3.843557536602020264e-01 -1.537252366542816162e-01 -2.735092043876647949e-01 1.240021660923957825e-01 -2.017944902181625366e-01 -8.361979573965072632e-02 -1.374519020318984985e-01 8.867618441581726074e-02 -1.144566386938095093e-01 9.892967343330383301e-02 -7.265465101227164268e-04 8.905744180083274841e-03 7.443203590810298920e-03 1.154397055506706238e-01 -3.702327907085418701e-01 3.999644517898559570e-01 -1.361854523420333862e-01 3.800245523452758789e-01 1.101996079087257385e-01 -6.802106648683547974e-02 -2.436783630400896072e-03 -1.669725589454174042e-02 2.174147367477416992e-01 -2.495685815811157227e-01 1.466406695544719696e-02 1.511775655671954155e-03 1.683538965880870819e-02 -1.763715445995330811e-01
-6.444410234689712524e-02 2.456985414028167725e-01 -9.184870868921279907e-02 2.913523912429809570e-01 3.939119577407836914e-01 -1.053467914462089539e-01 -3.771198093891143799e-01 -1.605746522545814514e-02 -2.708083093166351318e-01 2.402262240648269653e-01 -2.049882262945175171e-01 8.769351989030838013e-02 -2.672770023345947266e-01 3.910149633884429932e-02 -1.581653803586959839e-01 6.367839407175779343e-03 -1.771092861890792847e-01 8.718557655811309814e-02 -5.929480493068695068e-02 1.841068267822265625e-01 4.967901855707168579e-02 -5.795856565237045288e-02 -1.957217305898666382e-01 8.750784397125244141e-02 -1.609173789620399475e-02 9.047931060194969177e-03 1.829020231962203979e-01 2.358445823192596436e-01 -9.779480099678039551e-02 -4.323970153927803040e-02 1.502522528171539307e-01 5.511870607733726501e-02
-9.885188937187194824e-02 2.198889702558517456e-01 1.333189308643341064e-01 -4.627222195267677307e-02 6.822963058948516846e-02 3.651967272162437439e-02 -1.705645322799682617e-01 1.269678492099046707e-02 -2.100399136543273926e-01 1.268158704042434692e-01 -3.198304474353790283e-01 1.499713510274887085e-01 -2.984158694744110107e-01 -8.432872593402862549e-02 7.680514454841613770e-02 -3.681005537509918213e-02 -2.261976897716522217e-01 9.071535617113113403e-02 4.921428486704826355e-02 3.445261120796203613e-01 -3.431872278451919556e-02 -2.530760131776332855e-02 3.360063582658767700e-02 9.144399315118789673e-02 1.048075482249259949e-01 -3.312476575374603271e-01 2.517184317111968994e-01 -1.683736294507980347e-01 -1.664872616529464722e-01 2.762795090675354004e-01 -1.290446817874908447e-01 -2.708758711814880371e-01
1.898369342088699341e-01 1.209438964724540710e-01 -5.508043989539146423e-02 9.050765633583068848e-02 2.454066574573516846e-01 -1.766147017478942871e-01 -2.969846129417419434e-01 1.539995372295379639e-01 -1.161701679229736328e-01 -1.768301576375961304e-01 -1.121477782726287842e-01 1.902032792568206787e-01 -1.084877625107765198e-01 1.988937892019748688e-02 -7.894570380449295044e-02 -1.512586027383804321e-01 -6.599543243646621704e-02 -7.339123636484146118e-02 2.991112880408763885e-02 1.590331494808197021e-01 3.331492245197296143e-01 -1.982943117618560791e-01 3.244766891002655029e-01 3.521964848041534424e-01 -1.630703061819076538e-01 1.316433101892471313e-01 1.513309031724929810e-01 1.423746161162853241e-02 1.751989424228668213e-01 8.371587842702865601e-02 -9.575080126523971558e-02 -2.655541002750396729e-01
8.826077729463577271e-02 2.061545103788375854e-01 -5.040653795003890991e-02 2.677149176597595215e-01 2.445057779550552368e-01 -6.039044633507728577e-02 -4.066196382045745850e-01 1.527615785598754883e-01 -1.638600230216979980e-02 -1.383596956729888916e-01 -2.428702861070632935e-01 -7.487677782773971558e-02 -2.396247833967208862e-01 1.441376060247421265e-01 -2.073866277933120728e-01 8.169573545455932617e-02 -1.578679680824279785e-01 6.549999862909317017e-02 1.931390166282653809e-02 -5.188571661710739136e-02 -2.108772099018096924e-02 1.547921821475028992e-02 -3.202186226844787598e-01 -6.736929714679718018e-02 -3.177647292613983154e-01 -7.037504762411117554e-02 2.831262648105621338e-01 5.057664960622787476e-02 -2.432942688465118408e-01 2.692074328660964966e-02 -6.771723926067352295e-02 -1.353543251752853394e-01
1.252321433275938034e-02 7.475792616605758667e-02 4.993366450071334839e-02 -9.239902347326278687e-02 2.224639616906642914e-02 -2.574322819709777832e-01 -7.908892631530761719e-02 5.759804695844650269e-02 -1.613999307155609131e-01 2.861647307872772217e-02 -9.745690971612930298e-02 1.537982523441314697e-01 -3.560308814048767090e-01 2.891297638416290283e-01 -3.427717685699462891e-01 -5.613820627331733704e-02 1.721215546131134033e-01 -1.573637425899505615e-01 -1.262161228805780411e-02 4.400787651538848877e-01 -7.573403418064117432e-02 1.971919685602188110e-01 6.164714694023132324e-02 1.020084321498870850e-01 1.469485163688659668e-01 -7.021655887365341187e-02 1.562173217535018921e-01 -2.258960455656051636e-01 -4.621107876300811768e-02 -1.205486506223678589e-01 -1.404043883085250854e-01 -2.654880881309509277e-01
1.901487410068511963e-01 2.747515141963958740e-01 5.726659670472145081e-02 -8.846212178468704224e-02 -1.161120310425758362e-01 -2.626484334468841553e-01 -3.180691897869110107e-01 2.720202784985303879e-03 -3.333179652690887451e-01 2.821812592446804047e-02 -1.620431989431381226e-01 -7.838184386491775513e-02 -2.577341794967651367e-01 1.714884042739868164e-01 -3.594184294342994690e-02 1.841613799333572388e-01 -2.597986347973346710e-02 2.983649075031280518e-01 2.840382456779479980e-01 -7.512241601943969727e-02 1.063447594642639160e-01 9.509118646383285522e-02 1.301797479391098022e-01 1.467516720294952393e-01 8.304090797901153564e-02 -7.102404534816741943e-02 4.108681157231330872e-02 -3.496888279914855957e-01 -1.996678858995437622e-01 7.053308933973312378e-02 8.578574284911155701e-03 5.087970942258834839e-02
-4.376595467329025269e-02 1.908110640943050385e-02 -2.817618548870086670e-01 -2.664427757263183594e-01 1.636628955602645874e-01 6.591654848307371140e-03 -3.467607200145721436e-01 -2.013399451971054077e-01 -3.274399042129516602e-02 6.386442482471466064e-02 -4.261466860771179199e-02 -9.400389343500137329e-02 -1.874247193336486816e-01 -1.583439111709594727e-02 -2.183379977941513062e-01 -4.067272320389747620e-02 3.371556848287582397e-02 4.668700508773326874e-03 4.390374943614006042e-02 1.797068119049072266e-01 3.000261075794696808e-02 2.980767488479614258e-01 1.490777730941772461e-01 -6.197564303874969482e-02 -2.900184094905853271e-01 -1.984070241451263428e-01 1.611000150442123413e-01 -1.448876559734344482e-01 -7.994928956031799316e-02 3.974884003400802612e-02 1.831931993365287781e-02 -4.788488745689392090e-01
1.172785535454750061e-01 2.914714217185974121e-01 3.764382898807525635e-01 -6.765530258417129517e-02 2.937983348965644836e-02 -1.248950418084859848e-02 -9.175805002450942993e-02 2.917261980473995209e-02 -1.647531241178512573e-01 -1.398603711277246475e-02 -1.606696695089340210e-01 -1.269958019256591797e-01 -1.869325488805770874e-01 -4.720576480031013489e-02 1.245435606688261032e-02 3.942514955997467041e-02 4.972038790583610535e-02 2.462572306394577026e-01 -8.242362737655639648e-02 3.710061311721801758e-01 1.425646692514419556e-01 -2.660652808845043182e-02 7.885989733040332794e-03 1.685928553342819214e-01 -3.654271736741065979e-02 -2.573430240154266357e-01 3.517723679542541504e-01 -4.280115962028503418e-01 8.069978095591068268e-03 5.407722666859626770e-02 -9.494310244917869568e-03 -4.362691566348075867e-02
1.295191198587417603e-01 8.148795366287231445e-02 -9.435737878084182739e-02 3.855745494365692139e-01 2.301574498414993286e-01 5.414403975009918213e-02 -4.348533153533935547e-01 2.479021809995174408e-02 -6.586617976427078247e-02 3.824558481574058533e-02 -3.365425467491149902e-01 -1.109102591872215271e-01 -2.239533215761184692e-01 2.021828442811965942e-01 -2.069630026817321777e-01 -7.983058691024780273e-02 -2.368992380797863007e-02 -1.720793992280960083e-01 -9.742980450391769409e-02 3.721991181373596191e-02 1.847476325929164886e-02 -4.611589759588241577e-02 -1.987794339656829834e-01 -4.114042222499847412e-02 -1.303015351295471191e-01 -2.234765887260437012e-01 2.797009348869323730e-01 8.464570157229900360e-03 -1.792576462030410767e-01 1.222801133990287781e-01 -1.332905292510986328e-01 -8.363115042448043823e-02
1.108201295137405396e-01 2.826265990734100342e-01 -4.653963074088096619e-02 -9.088717401027679443e-02 4.307794198393821716e-02 -2.452077418565750122e-01 -2.388837337493896484e-01 -2.134955488145351410e-02 2.252393774688243866e-02 -3.869391605257987976e-02 -1.703017055988311768e-01 -8.287637680768966675e-02 -4.563970565795898438e-01 1.650420129299163818e-01 -3.002662658691406250e-01 1.429733633995056152e-01 -4.331556335091590881e-02 1.984190791845321655e-01 -2.279170155525207520e-01 2.042622305452823639e-02 -2.259575016796588898e-02 2.836399972438812256e-01 1.498103737831115723e-01 -1.624266058206558228e-01 8.941454440355300903e-02 -1.097435206174850464e-01 -1.281114667654037476e-02 -2.353968769311904907e-01 7.770334184169769287e-02 -1.247963234782218933e-01 -2.117108553647994995e-01 -1.686762124300003052e-01
5.361030623316764832e-02 3.485175548121333122e-03 2.020827829837799072e-01 -6.580912321805953979e-02 2.334992736577987671e-01 1.487083639949560165e-02 -1.830653697252273560e-01 -2.808586955070495605e-01 -1.918327212333679199e-01 -1.581612527370452881e-01 -3.030372858047485352e-01 1.011191494762897491e-02 -3.351103961467742920e-01 -3.935543820261955261e-02 2.673716656863689423e-02 1.126025617122650146e-01 -5.954616516828536987e-02 -5.015584453940391541e-02 -1.342770457267761230e-01 4.225819706916809082e-01 -9.839223325252532959e-02 1.326626241207122803e-01 -1.880547851324081421e-01 1.781879067420959473e-01 -4.151544347405433655e-02 -2.014868408441543579e-01 -4.633703082799911499e-02 -3.186731338500976562e-01 -9.208292514085769653e-02 9.634788334369659424e-02 -2.071358412504196167e-01 8.162791840732097626e-03
3.984994441270828247e-02 1.912317872047424316e-01 5.149439722299575806e-02 2.864553630352020264e-01 2.734235823154449463e-01 -2.359527535736560822e-02 -3.680933117866516113e-01 -5.367843806743621826e-02 -1.742653176188468933e-02 6.604997068643569946e-02 4.975597932934761047e-02 1.233558505773544312e-01 -1.594061851501464844e-01 1.435452103614807129e-01 -3.744353652000427246e-01 -2.903138399124145508e-01 -1.623818874359130859e-01 8.233189582824707031e-02 6.786979734897613525e-02 1.909799128770828247e-01 1.358312070369720459e-01 1.191650182008743286e-01 -1.231172457337379456e-01 1.759188473224639893e-01 -2.393784373998641968e-01 2.361228689551353455e-02 1.685483604669570923e-01 2.964431345462799072e-01 -9.516669809818267822e-02 1.198645383119583130e-01 -1.179035678505897522e-01 -7.829952239990234375e-02
1.159195452928543091e-01 2.938800752162933350e-01 9.482219815254211426e-02 2.840598523616790771e-01 4.394350349903106689e-01 5.344402976334095001e-03 -2.781722247600555420e-01 -6.774350255727767944e-02 -2.474465668201446533e-01 6.344366818666458130e-02 -1.469106823205947876e-01 1.509819328784942627e-01 -2.447216361761093140e-01 1.348405033349990845e-01 -1.484716087579727173e-01 -3.527000546455383301e-02 -9.500487893819808960e-02 -1.090046316385269165e-01 -2.152359113097190857e-03 4.935396462678909302e-02 5.364951491355895996e-02 -1.610291376709938049e-02 -2.622387409210205078e-01 7.937627844512462616e-03 -1.559954881668090820e-01 -1.158000901341438293e-01 4.084054827690124512e-01 1.274325102567672729e-01 -4.880597349256277084e-03 6.981297582387924194e-02 5.662931501865386963e-02 1.491909101605415344e-02
4.639314860105514526e-02 1.516867727041244507e-01 1.156039834022521973e-01 2.819416858255863190e-02 -1.348857730627059937e-01 1.806303486227989197e-02 -8.323743194341659546e-02 3.695983812212944031e-02 -2.271823137998580933e-01 3.101766109466552734e-01 -3.437656164169311523e-01 -5.217123031616210938e-02 -1.132097244262695312e-01 -8.449194952845573425e-03 -5.499714016914367676e-01 3.195302188396453857e-01 -5.811902135610580444e-02 5.500708892941474915e-02 -1.055411472916603088e-01 1.744584441184997559e-01 6.648839265108108521e-02 -1.299338042736053467e-01 -9.527324885129928589e-02 2.615862786769866943e-01 -1.385007351636886597e-01 1.315694153308868408e-01 5.807333812117576599e-02 -9.594690054655075073e-03 1.470737904310226440e-01 -8.923841267824172974e-02 8.900836855173110962e-02 -1.530692726373672485e-01
2.234898060560226440e-01 1.557904481887817383e-01 6.823976337909698486e-02 -1.046566590666770935e-01 3.621492385864257812e-01 -4.436925519257783890e-03 -1.550276279449462891e-01 -1.526759713888168335e-01 -1.812162846326828003e-01 -2.358065098524093628e-01 -3.696112036705017090e-01 -1.971294730901718140e-01 -1.238634735345840454e-01 9.905515611171722412e-02 -2.703506350517272949e-01 2.524215877056121826e-01 -2.575453370809555054e-02 -2.588223107159137726e-02 9.311507642269134521e-02 -4.593810066580772400e-02 -1.504353433847427368e-01 2.141852490603923798e-02 -2.525593936443328857e-01 1.399348527193069458e-01 9.751604497432708740e-02 3.298520296812057495e-02 2.878343164920806885e-01 2.009800523519515991e-01 -2.511375118046998978e-03 1.883968859910964966e-01 -1.273614913225173950e-01 -4.060612246394157410e-02
1.302126199007034302e-01 1.463588327169418335e-01 1.195450685918331146e-02 -6.211091205477714539e-02 -1.506312638521194458e-01 -2.172833681106567383e-01 -2.666493058204650879e-01 7.058172672986984253e-02 5.874348804354667664e-02 -3.380941972136497498e-02 -1.825183480978012085e-01 -1.224827319383621216e-01 -3.388801217079162598e-01 1.492515355348587036e-01 -2.476712912321090698e-01 1.671217679977416992e-01 5.085055530071258545e-02 1.018925830721855164e-01 -7.740310579538345337e-02 3.433829247951507568e-01 3.116700351238250732e-01 2.228632420301437378e-01 -1.539887040853500366e-01 -6.393220275640487671e-02 -3.904607146978378296e-02 1.463161557912826538e-01 3.405465483665466309e-01 -1.127892062067985535e-01 -2.401504665613174438e-02 -1.636103838682174683e-01 -1.999691575765609741e-01 -4.365852475166320801e-02
2.169520258903503418e-01 4.424136877059936523e-02 1.074463427066802979e-01 -1.843637973070144653e-01 1.413958668708801270e-01 -2.935850024223327637e-01 -1.905823945999145508e-01 8.060880750417709351e-02 -1.558677703142166138e-01 8.905694633722305298e-02 -2.963389158248901367e-01 3.115324676036834717e-02 -2.241967469453811646e-01 1.610110551118850708e-01 9.158449247479438782e-03 -2.761396467685699463e-01 2.121847271919250488e-01 1.641238331794738770e-01 -7.017931342124938965e-02 2.316458374261856079e-01 -1.685542166233062744e-01 8.240271359682083130e-02 -9.546189010143280029e-02 -1.438847836107015610e-02 -9.369728714227676392e-02 -2.109220772981643677e-01 -1.649421453475952148e-01 -1.331337541341781616e-01 -2.108518928289413452e-01 2.832210659980773926e-01 -1.780689656734466553e-01 -2.307655960321426392e-01
1.028354093432426453e-01 1.566716134548187256e-01 7.577820122241973877e-02 -1.417124569416046143e-01 1.016744300723075867e-01 -9.505988657474517822e-02 -1.756426095962524414e-01 -2.239557057619094849e-01 -1.420399546623229980e-01 4.847566410899162292e-02 -2.929739952087402344e-01 -1.160069182515144348e-01 -1.497387737035751343e-01 -6.425109505653381348e-02 -2.128763645887374878e-01 -1.465325355529785156e-01 -1.902741938829421997e-01 4.237817525863647461e-01 -1.377185136079788208e-01 2.400413341820240021e-02 8.197172544896602631e-03 4.520904645323753357e-02 2.216839343309402466e-01 1.253162771463394165e-01 1.499248147010803223e-01 -2.751641571521759033e-01 8.457755297422409058e-02 -2.323522418737411499e-01 4.126831516623497009e-02 2.366892099380493164e-01 -2.849241793155670166e-01 -1.515975892543792725e-01
3.433269634842872620e-02 1.426273286342620850e-01 -2.359975315630435944e-02 3.762367069721221924e-01 2.440784871578216553e-01 -3.325595706701278687e-02 -3.781962990760803223e-01 9.875146299600601196e-02 -1.747237890958786011e-01 3.032847307622432709e-02 -2.697856426239013672e-01 -7.831042259931564331e-02 -3.210912048816680908e-01 2.725231349468231201e-01 -2.891174554824829102e-01 -1.108073517680168152e-01 -1.195785403251647949e-01 3.873402252793312073e-02 -3.689318522810935974e-02 4.513520002365112305e-02 2.915140055119991302e-02 1.185886487364768982e-01 -2.552048265933990479e-01 -9.102252312004566193e-03 -4.945218935608863831e-02 -1.200272291898727417e-01 1.957237720489501953e-01 1.131626963615417480e-01 -1.640264540910720825e-01 1.336522847414016724e-01 8.332297950983047485e-02 1.424900889396667480e-01
-1.009521707892417908e-01 1.296199858188629150e-01 2.398871183395385742e-01 3.629143908619880676e-02 2.440217584371566772e-01 -1.639527529478073120e-01 -2.774006724357604980e-01 -7.374504953622817993e-02 -3.340800702571868896e-01 1.890789866447448730e-01 -1.259058862924575806e-01 -1.993999928236007690e-01 -9.251723438501358032e-02 3.125198185443878174e-01 -5.392679572105407715e-02 4.988476634025573730e-02 1.089036166667938232e-01 1.804304867982864380e-01 9.593064337968826294e-02 1.301245987415313721e-01 -1.068474501371383667e-01 1.312470138072967529e-01 2.625032067298889160e-01 6.492947041988372803e-02 -3.097806274890899658e-01 2.122199535369873047e-01 2.675144374370574951e-01 -8.102280646562576294e-02 -1.288120001554489136e-01 -2.563938871026039124e-02 -1.429601758718490601e-01 -3.995812311768531799e-02
2.330595552921295166e-01 5.182888824492692947e-03 1.699401810765266418e-02 1.588818132877349854e-01 3.436252474784851074e-01 -2.167748361825942993e-01 -2.857250869274139404e-01 6.916736811399459839e-02 -2.923903465270996094e-01 9.578925371170043945e-02 2.384102344512939453e-02 9.477558732032775879e-02 -1.119411364197731018e-01 2.648552358150482178e-01 -1.636019200086593628e-01 5.081512033939361572e-02 8.684775978326797485e-02 -1.371088325977325439e-01 5.877776537090539932e-03 1.306550693698227406e-03 1.638338118791580200e-01 -1.418636441230773926e-01 2.209329009056091309e-01 1.757613010704517365e-02 2.831227146089076996e-02 -1.359490603208541870e-01 -3.501988574862480164e-02 -3.217485249042510986e-01 1.223019659519195557e-01 3.831629753112792969e-01 1.623185724020004272e-01 -1.333047300577163696e-01
2.303029447793960571e-01 -1.988466084003448486e-01 5.934945773333311081e-03 -2.484587281942367554e-01 1.598305255174636841e-01 -1.595934480428695679e-01 -2.781920731067657471e-01 1.792862415313720703e-01 4.887361451983451843e-02 -5.145151168107986450e-02 -4.252364337444305420e-01 1.252126395702362061e-01 -3.896949887275695801e-01 -9.355419874191284180e-02 3.310991451144218445e-02 -9.792806208133697510e-02 8.880244940519332886e-02 2.136557698249816895e-01 -5.306835472583770752e-02 1.987310349941253662e-01 -2.353301197290420532e-01 -1.046311929821968079e-01 -1.392189227044582367e-02 1.054949983954429626e-01 -1.748879700899124146e-01 3.559036180377006531e-02 -7.181686908006668091e-02 -8.243238180875778198e-02 -1.397537738084793091e-01 1.612339019775390625e-01 -2.079995125532150269e-01 -7.855013012886047363e-02
-1.811751872301101685e-01 4.810541868209838867e-02 -1.873200386762619019e-01 -2.562633156776428223e-01 1.038596220314502716e-02 -2.070262879133224487e-01 -3.592098653316497803e-01 -1.266799494624137878e-02 -1.068680956959724426e-01 1.072722226381301880e-01 -8.486989140510559082e-02 -1.152836829423904419e-01 -2.046685516834259033e-01 2.579712569713592529e-01 -3.013384044170379639e-01 1.471127122640609741e-01 2.066420465707778931e-01 8.687604963779449463e-02 -1.309663206338882446e-01 2.837688922882080078e-01 1.924219280481338501e-01 -5.844572558999061584e-02 1.539930105209350586e-01 -5.733316019177436829e-02 -7.513485103845596313e-02 3.594275936484336853e-02 2.173700630664825439e-01 -1.833866387605667114e-01 -1.624691039323806763e-01 -1.312382868491113186e-03 9.880045056343078613e-02 -2.971360087394714355e-01
5.827438458800315857e-02 4.437594413757324219e-01 2.359030395746231079e-01 -1.816881000995635986e-01 1.007501780986785889e-01 -2.093768306076526642e-02 -2.405958920717239380e-01 -1.292509213089942932e-02 -1.265002936124801636e-01 8.315318077802658081e-02 -3.586774468421936035e-01 8.798270672559738159e-02 -2.610484957695007324e-01 -7.135372143238782883e-03 -1.733259409666061401e-01 -1.014074459671974182e-01 -2.549391239881515503e-02 5.513586103916168213e-02 -5.125001072883605957e-02 -4.706194251775741577e-02 8.139700442552566528e-02 -1.604869812726974487e-01 -3.026374876499176025e-01 1.735937893390655518e-01 6.147428974509239197e-02 4.212498664855957031e-02 4.803766310214996338e-02 -3.059338629245758057e-01 -2.819896042346954346e-01 4.409296810626983643e-02 -8.631969243288040161e-02 -1.467703580856323242e-01
1.228438988327980042e-01 2.193378359079360962e-01 -1.273571997880935669e-01 -4.645173996686935425e-02 8.472761511802673340e-02 2.090671211481094360e-01 -2.738784253597259521e-01 1.725310683250427246e-01 -2.682416439056396484e-01 -1.761478558182716370e-02 1.209222003817558289e-01 1.394696980714797974e-01 -2.701172530651092529e-01 1.989783346652984619e-01 -2.609640061855316162e-01 1.894812434911727905e-01 1.123634353280067444e-01 1.953041404485702515e-01 2.295816093683242798e-01 1.049379482865333557e-01 2.115931212902069092e-01 7.360590994358062744e-02 2.456458061933517456e-01 3.467960655689239502e-02 -1.788146644830703735e-01 -9.473417699337005615e-02 1.406560987234115601e-01 -2.411025613546371460e-01 9.030048549175262451e-02 2.026936858892440796e-01 1.208961308002471924e-01 -1.758352220058441162e-01
2.117287665605545044e-01 2.863081693649291992e-01 -1.862239986658096313e-01 -1.700241714715957642e-01 -1.956927031278610229e-01 -1.262935847043991089e-01 -3.305644690990447998e-01 4.246787354350090027e-02 4.000633955001831055e-02 -2.206334285438060760e-02 -3.325617611408233643e-01 -1.267904788255691528e-01 -2.407605946063995361e-01 2.416828125715255737e-01 -2.072900533676147461e-02 5.968223791569471359e-03 -7.585193961858749390e-02 -5.392829701304435730e-02 1.119331121444702148e-01 1.765906363725662231e-01 2.073197364807128906e-01 2.388938814401626587e-01 -5.890274047851562500e-02 3.058077022433280945e-02 1.157432049512863159e-01 -2.294679731130599976e-02 2.827143669128417969e-01 -1.849478483200073242e-01 9.829305857419967651e-02 -3.358259564265608788e-03 -2.755275368690490723e-01 -1.679612845182418823e-01
1.486871093511581421e-01 1.753983050584793091e-01 2.454638779163360596e-01 2.016273699700832367e-02 2.161118760704994202e-02 1.503900140523910522e-01 -1.275588274002075195e-01 -4.947882145643234253e-02 -4.284591600298881531e-02 -1.544849276542663574e-01 -1.265731602907180786e-01 6.269484013319015503e-02 -3.257226943969726562e-01 -1.401409804821014404e-01 -1.703699082136154175e-01 -1.429314166307449341e-01 1.952618174254894257e-02 3.808831796050071716e-02 -1.158584505319595337e-01 2.444030344486236572e-01 1.484016478061676025e-01 -6.207829341292381287e-03 -1.333595998585224152e-02 4.025256037712097168e-01 -2.235749959945678711e-01 -2.124211192131042480e-01 1.292540282011032104e-01 -4.337181746959686279e-01 -1.805583760142326355e-02 1.204841956496238708e-01 -3.867813944816589355e-02 -2.197786867618560791e-01
1.680775880813598633e-01 -5.784209072589874268e-02 -2.649232978001236916e-03 8.576425164937973022e-02 7.900694757699966431e-02 -1.960006207227706909e-01 -1.058545112609863281e-01 -3.023096546530723572e-02 9.100998938083648682e-02 -2.445693872869014740e-02 -4.370112344622612000e-02 -8.879872411489486694e-02 -4.606342315673828125e-01 2.649680078029632568e-01 -2.112120240926742554e-01 1.904571615159511566e-02 8.674484491348266602e-02 -5.491559952497482300e-02 -8.236872404813766479e-02 2.836655080318450928e-01 2.335409373044967651e-01 2.021601200103759766e-01 1.137473732233047485e-01 -2.463388890027999878e-01 4.913423955440521240e-02 -2.223957180976867676e-01 1.264952719211578369e-01 -3.128062188625335693e-01 1.243152543902397156e-01 1.870992332696914673e-01 -2.014048397541046143e-01 -1.861544102430343628e-01
5.460210889577865601e-02 1.991780400276184082e-01 -7.442299276590347290e-02 -8.256308734416961670e-02 1.135838031768798828e-01 -1.726386398077011108e-01 -3.758434951305389404e-01 -1.496811062097549438e-01 -9.857514500617980957e-02 1.746161095798015594e-02 -8.485641330480575562e-02 1.506916880607604980e-01 -3.032441437244415283e-01 -9.250398725271224976e-02 -1.598381251096725464e-01 -2.645021677017211914e-01 -2.428954690694808960e-01 1.423782408237457275e-01 -2.575028873980045319e-02 2.662436664104461670e-01 2.000277787446975708e-01 -3.153718113899230957e-01 -1.871235221624374390e-01 -9.875896573066711426e-02 8.089119195938110352e-02 -2.498287893831729889e-02 1.838107407093048096e-01 -1.809089332818984985e-01 -2.452023327350616455e-01 8.222422748804092407e-02 -1.618842482566833496e-01 -2.894747070968151093e-02
8.324000984430313110e-02 8.301482349634170532e-02 -5.553946271538734436e-02 -1.924104094505310059e-01 1.450821608304977417e-01 -1.092865988612174988e-01 -1.239734217524528503e-01 -1.049741655588150024e-01 -9.606508910655975342e-02 2.454149723052978516e-01 -1.131455227732658386e-01 -1.031580641865730286e-01 -3.804096281528472900e-01 4.367806017398834229e-03 -3.876789510250091553e-01 -3.439583815634250641e-03 1.593966335058212280e-01 1.215356960892677307e-01 -1.791390776634216309e-01 1.321501582860946655e-01 -6.808443367481231689e-02 2.627393603324890137e-01 -2.207258790731430054e-01 -1.341807544231414795e-01 1.266471743583679199e-01 1.159306839108467102e-01 4.018256366252899170e-01 -1.884133554995059967e-02 -1.741206832230091095e-02 -8.621118962764739990e-02 -1.853658556938171387e-01 -1.877102106809616089e-01
9.540785849094390869e-02 7.676138728857040405e-02 -1.680065989494323730e-01 8.008151501417160034e-02 2.361331433057785034e-01 1.655043810606002808e-01 -3.501085340976715088e-01 -1.762395352125167847e-01 -3.008020818233489990e-01 -1.897046566009521484e-01 -3.937613666057586670e-01 -2.166089043021202087e-02 -7.376747578382492065e-02 -7.936014980077743530e-02 -3.667187392711639404e-01 -3.080625273287296295e-02 2.394237071275711060e-01 -1.288062334060668945e-01 2.259616274386644363e-03 1.099263355135917664e-01 -9.461449831724166870e-02 -1.002563722431659698e-02 -1.675484627485275269e-01 -4.584253206849098206e-02 -4.731969535350799561e-02 4.667874798178672791e-02 2.589078843593597412e-01 1.072905883193016052e-01 -6.868730485439300537e-02 1.608592122793197632e-01 8.081611990928649902e-02 -1.977446973323822021e-01
1.061559841036796570e-01 1.322423964738845825e-01 5.120006948709487915e-02 -6.262422353029251099e-02 1.973590403795242310e-01 -1.378561407327651978e-01 -4.611017107963562012e-01 2.779421396553516388e-02 -2.000707387924194336e-01 9.295225888490676880e-02 -1.472446173429489136e-01 9.830693900585174561e-02 -4.222305119037628174e-01 2.314002811908721924e-01 -2.484049797058105469e-01 7.365448027849197388e-02 9.058700501918792725e-02 -1.365677118301391602e-01 -6.798778474330902100e-02 1.475059688091278076e-01 -2.506214082241058350e-01 2.244172431528568268e-02 1.472812145948410034e-01 -5.405837669968605042e-02 -1.045184358954429626e-01 2.819018661975860596e-01 7.422024756669998169e-02 -1.442753374576568604e-01 8.486552536487579346e-02 -1.120012719184160233e-02 2.207676470279693604e-01 -2.098506130278110504e-02
2.325305901467800140e-02 1.522265225648880005e-01 -3.537388890981674194e-02 2.615835666656494141e-01 2.125057578086853027e-01 -2.040467597544193268e-02 -4.416882395744323730e-01 1.583905369043350220e-01 -1.380140036344528198e-01 -1.388662159442901611e-01 -4.177816212177276611e-01 -4.367942735552787781e-02 -3.126563727855682373e-01 1.935269832611083984e-01 -1.903764307498931885e-01 4.307947680354118347e-02 -1.939726620912551880e-02 1.801695302128791809e-02 -1.300635635852813721e-01 -1.002583876252174377e-01 1.206535398960113525e-01 5.013607814908027649e-02 -2.213406860828399658e-01 -1.157898008823394775e-01 4.063713364303112030e-03 -8.194258809089660645e-02 2.944707572460174561e-01 8.983578532934188843e-02 -1.762245446443557739e-01 3.046097420156002045e-02 8.637920767068862915e-02 6.836009770631790161e-02
1.428326815366744995e-01 1.658411026000976562e-01 1.699751242995262146e-02 2.641318738460540771e-02 1.526895910501480103e-01 -8.623154461383819580e-02 -3.588124513626098633e-01 -2.552770078182220459e-01 -1.661472581326961517e-02 -3.269966924563050270e-03 -9.888082742691040039e-02 -1.768240705132484436e-02 -1.637562662363052368e-01 1.020512431859970093e-01 -1.370644867420196533e-01 5.814083665609359741e-02 -2.819064855575561523e-01 1.567174643278121948e-01 -3.287277370691299438e-02 2.901332974433898926e-01 1.933071948587894440e-02 -3.015376627445220947e-01 -2.247977703809738159e-01 -9.432523697614669800e-02 2.194033712148666382e-01 5.979521572589874268e-02 2.248278707265853882e-01 -1.972777396440505981e-01 -3.636647462844848633e-01 -8.014927618205547333e-03 -7.056794315576553345e-02 -1.953889578580856323e-01
-1.589131951332092285e-01 1.367534697055816650e-01 1.179935038089752197e-01 -1.141278520226478577e-01 3.132620155811309814e-01 -1.067248880863189697e-01 -1.540376842021942139e-01 -2.396509200334548950e-01 -2.241122536361217499e-02 2.260039895772933960e-01 -1.858087629079818726e-01 -2.180914431810379028e-01 -3.746352493762969971e-01 -4.591158125549554825e-03 -2.312377691268920898e-01 -2.409831434488296509e-01 5.940385162830352783e-02 8.721476048231124878e-02 1.911975592374801636e-01 2.894818484783172607e-01 -8.823090791702270508e-02 1.055106893181800842e-01 1.974242627620697021e-01 1.917884498834609985e-01 -1.014257818460464478e-01 -4.552624747157096863e-02 8.578954637050628662e-02 -1.776992380619049072e-01 -2.243090122938156128e-01 -6.575503945350646973e-02 -8.492675423622131348e-02 -1.162470728158950806e-01
2.674772739410400391e-01 1.099603846669197083e-01 -1.431085765361785889e-01 -3.101518377661705017e-02 -1.292978879064321518e-03 -4.110264405608177185e-02 -2.135493755340576172e-01 -1.056894510984420776e-01 -2.330596446990966797e-01 1.429595611989498138e-02 -2.502645254135131836e-01 -6.673451513051986694e-02 -3.228088617324829102e-01 1.121567338705062866e-01 -1.773970425128936768e-01 2.011890411376953125e-01 8.249103277921676636e-02 -9.442390501499176025e-02 2.195019125938415527e-01 -1.039090603590011597e-01 1.102388836443424225e-02 -1.665499359369277954e-01 3.295593559741973877e-01 -2.798871882259845734e-02 -8.315519243478775024e-02 -7.721722871065139771e-02 1.945994347333908081e-01 -3.007046282291412354e-01 -1.310033053159713745e-01 3.161064982414245605e-01 1.267156898975372314e-01 -1.996395140886306763e-01
1.041974201798439026e-01 3.412910401821136475e-01 -2.971509471535682678e-02 -9.784850478172302246e-02 -2.345877885818481445e-01 -9.076157212257385254e-02 -2.463933527469635010e-01 2.011342197656631470e-01 -2.769147418439388275e-02 5.924873426556587219e-02 -2.139403522014617920e-01 -1.121844351291656494e-01 -3.496572375297546387e-01 -4.707070440053939819e-02 -1.623137593269348145e-01 1.799413412809371948e-01 5.771203432232141495e-03 -2.303943969309329987e-02 -2.606187388300895691e-02 2.542870640754699707e-01 2.752977311611175537e-01 1.294843107461929321e-01 -6.669499725103378296e-02 3.067181073129177094e-02 -1.326625347137451172e-01 -6.159926205873489380e-02 3.091664910316467285e-01 -1.278128176927566528e-01 -2.840300276875495911e-02 -2.303176373243331909e-01 -3.165467977523803711e-01 -2.684824354946613312e-02
1.817587763071060181e-01 1.077978610992431641e-01 -7.593537680804729462e-03 -2.275389730930328369e-01 -1.246281340718269348e-02 -1.400018632411956787e-01 -2.244047671556472778e-01 1.690214723348617554e-01 -6.588025391101837158e-02 -5.943373963236808777e-02 -9.563744813203811646e-02 -6.970745325088500977e-02 -3.263930678367614746e-01 1.167561039328575134e-01 -1.546361148357391357e-01 -6.520370393991470337e-02 -8.537720888853073120e-02 1.003925502300262451e-01 1.355733871459960938e-01 2.430976480245590210e-01 1.846299320459365845e-01 2.378587126731872559e-01 -8.635921776294708252e-02 1.671230047941207886e-01 3.627448678016662598e-01 -1.034873872995376587e-01 2.652126550674438477e-01 -1.577192246913909912e-01 -1.461071521043777466e-01 -1.051933877170085907e-02 -3.933964371681213379e-01 1.005957252345979214e-03
5.001890659332275391e-02 -3.663455694913864136e-02 1.731709837913513184e-01 -2.816404402256011963e-02 1.719601601362228394e-01 -2.837775647640228271e-01 -2.091082036495208740e-01 -3.369479775428771973e-01 -2.433586120605468750e-01 -8.605431020259857178e-02 -9.609221667051315308e-02 6.251423060894012451e-02 -2.362583875656127930e-01 -2.439802885055541992e-01 -2.657318413257598877e-01 3.179387748241424561e-02 7.069463282823562622e-02 2.209083288908004761e-01 -2.965569794178009033e-01 3.329389393329620361e-01 -8.410532772541046143e-02 2.227526903152465820e-01 4.971993342041969299e-02 1.267572492361068726e-01 -7.160929962992668152e-03 -1.179127693176269531e-01 2.396510094404220581e-01 9.310562163591384888e-03 7.820679992437362671e-02 1.548643708229064941e-01 -3.351980075240135193e-02 2.745401859283447266e-02
-6.445963680744171143e-02 2.922585308551788330e-01 1.579177528619766235e-01 3.230661451816558838e-01 3.746006488800048828e-01 -1.155862584710121155e-01 -3.318451046943664551e-01 8.304447866976261139e-03 -1.383664608001708984e-01 1.066705435514450073e-01 -1.950893998146057129e-01 9.626718610525131226e-02 -2.285124212503433228e-01 -6.770294159650802612e-02 -2.366256862878799438e-01 -1.080231275409460068e-02 -1.871242821216583252e-01 -2.204415621235966682e-03 -3.388219699263572693e-02 1.741924732923507690e-01 1.528741717338562012e-01 2.394178062677383423e-01 -1.547711808234453201e-02 1.277884393930435181e-01 -8.555305749177932739e-02 -4.084160178899765015e-02 2.826986908912658691e-01 1.578076630830764771e-01 -7.562421262264251709e-02 1.396223753690719604e-01 1.387563943862915039e-01 6.659396737813949585e-02
7.107697427272796631e-03 2.137933969497680664e-01 7.307157665491104126e-02 4.046561717987060547e-01 3.530258834362030029e-01 -5.479243770241737366e-02 -3.385140895843505859e-01 3.149905800819396973e-02 -1.565911918878555298e-01 -6.555210053920745850e-02 -3.881608843803405762e-01 -6.980421021580696106e-03 -2.951264679431915283e-01 2.284103631973266602e-01 -1.923221647739410400e-01 1.144482418894767761e-01 -2.028880640864372253e-02 8.905172580853104591e-04 -1.161709427833557129e-01 1.299195587635040283e-01 -6.603986024856567383e-02 1.765440404415130615e-02 -2.020854204893112183e-01 -4.147977381944656372e-02 -1.236330568790435791e-01 -6.786720454692840576e-02 2.035942673683166504e-01 1.666236519813537598e-01 -6.340157985687255859e-02 2.030299790203571320e-02 -3.796346113085746765e-02 -7.214864250272512436e-03
1.160088703036308289e-01 1.384037882089614868e-01 -1.654377020895481110e-02 3.146621584892272949e-01 1.987962573766708374e-01 2.427998371422290802e-02 -4.211530089378356934e-01 1.440606564283370972e-01 -5.454125627875328064e-02 -2.438955940306186676e-02 -3.817636370658874512e-01 -3.464347124099731445e-02 -3.521226644515991211e-01 2.092242687940597534e-01 -9.589353203773498535e-02 1.070109847933053970e-02 -5.764932930469512939e-02 -6.655100733041763306e-02 -5.609179288148880005e-02 -1.487398054450750351e-02 -5.749148502945899963e-02 3.131689445581287146e-04 -1.631572991609573364e-01 -1.279501765966415405e-01 -2.187016904354095459e-01 -1.582631319761276245e-01 2.868010997772216797e-01 6.698047742247581482e-03 -1.789055466651916504e-01 1.205584034323692322e-01 -1.518884301185607910e-01 1.416794508695602417e-01
3.425058349967002869e-02 1.364530324935913086e-01 -1.879957467317581177e-01 6.326004862785339355e-02 4.214091002941131592e-01 -9.641301631927490234e-02 -2.622079253196716309e-01 -1.307221353054046631e-01 -1.734087616205215454e-01 -4.679977148771286011e-02 2.393974177539348602e-02 2.207683324813842773e-01 -4.183652400970458984e-01 1.066354885697364807e-01 -1.283080726861953735e-01 7.050238549709320068e-02 5.328739807009696960e-02 2.590599358081817627e-01 -5.120519548654556274e-02 5.104967206716537476e-02 6.872558593750000000e-02 -2.761879563331604004e-02 1.714298278093338013e-01 3.105247318744659424e-01 5.035169050097465515e-02 -2.294610291719436646e-01 2.082855254411697388e-01 -1.998765952885150909e-02 1.605558991432189941e-01 1.879213601350784302e-01 3.175600618124008179e-02 -1.057532876729965210e-01
1.726313978433609009e-01 1.266043931245803833e-01 1.259693652391433716e-01 -2.118526697158813477e-01 1.304876990616321564e-02 -1.451871097087860107e-01 -1.029691472649574280e-01 -2.723956108093261719e-01 -1.085476279258728027e-01 -2.719002403318881989e-02 -4.728752970695495605e-01 -4.814889654517173767e-02 -2.247503846883773804e-01 3.840645030140876770e-02 -1.826529502868652344e-01 -1.083585470914840698e-01 -1.502708494663238525e-01 1.915229111909866333e-01 -6.093874573707580566e-02 1.388991624116897583e-01 -1.250696927309036255e-02 -2.295418381690979004e-01 -2.487591505050659180e-01 2.505947947502136230e-01 -2.979033999145030975e-02 -5.323774367570877075e-02 2.189213782548904419e-01 -3.442665040493011475e-01 -1.057365685701370239e-01 8.396124094724655151e-02 -7.436377461999654770e-03 5.982809513807296753e-02
1.182537227869033813e-01 6.277393549680709839e-02 1.033291965723037720e-01 3.053428530693054199e-01 1.136596724390983582e-01 -3.038322180509567261e-02 -4.140506684780120850e-01 -1.928669586777687073e-02 -5.142928659915924072e-02 -6.219566613435745239e-02 -2.387244701385498047e-01 -6.434518098831176758e-02 -1.571574956178665161e-01 2.372425794601440430e-01 -2.035171389579772949e-01 -1.657701879739761353e-01 -2.095611244440078735e-01 -2.501336159184575081e-03 -1.003973633050918579e-01 6.098496541380882263e-02 -4.838578775525093079e-02 2.934227287769317627e-01 -2.070468515157699585e-01 -7.128093391656875610e-02 -3.636694848537445068e-01 3.803375735878944397e-02 1.470633745193481445e-01 -3.504880471155047417e-03 1.053099855780601501e-01 -1.727209836244583130e-01 6.120841205120086670e-02 -2.843743860721588135e-01
2.668203711509704590e-01 3.235429525375366211e-01 1.248172894120216370e-01 -1.938240677118301392e-01 1.578267961740493774e-01 -1.300173848867416382e-01 -3.847306966781616211e-01 -1.579891890287399292e-01 -1.340194046497344971e-01 1.109564863145351410e-02 -1.803288608789443970e-01 4.561718925833702087e-02 -8.579795062541961670e-02 -7.712230831384658813e-02 -2.011592984199523926e-01 -2.086643874645233154e-01 -6.027089431881904602e-02 1.654413789510726929e-01 3.231440111994743347e-02 1.500640213489532471e-01 1.901824772357940674e-02 -3.638646006584167480e-01 -6.871074438095092773e-02 -1.955664455890655518e-01 4.045763239264488220e-02 1.729086600244045258e-02 2.708415985107421875e-01 -2.330875247716903687e-01 -1.934036761522293091e-01 -1.627549156546592712e-02 7.993933558464050293e-02 4.705898463726043701e-02
1.021193563938140869e-01 -1.758745014667510986e-01 -1.768446415662765503e-01 3.025538474321365356e-02 2.128656804561614990e-01 -1.099561303853988647e-01 -2.471989840269088745e-01 -3.970006853342056274e-02 -2.186983376741409302e-01 -1.596750766038894653e-01 -1.204658374190330505e-01 1.213623285293579102e-01 -2.202615588903427124e-01 1.455630660057067871e-01 -3.968963921070098877e-01 7.850987464189529419e-02 4.530663136392831802e-03 -1.975659467279911041e-02 -1.280514299869537354e-01 1.142868325114250183e-01 7.701663672924041748e-02 1.738670170307159424e-01 1.568481773138046265e-01 -2.020319551229476929e-01 -1.058558970689773560e-01 1.107544973492622375e-01 -6.660917401313781738e-02 -6.468292325735092163e-02 -2.458077818155288696e-01 2.078425139188766479e-01 -3.496840000152587891e-01 -2.845414280891418457e-01
-2.366811037063598633e-02 5.375231057405471802e-02 2.708943486213684082e-01 -5.857297778129577637e-02 -6.761199980974197388e-02 -2.390811294317245483e-01 -1.968068331480026245e-01 -1.721020042896270752e-01 -8.122712373733520508e-02 -5.247808247804641724e-02 -2.663742005825042725e-01 -2.620051614940166473e-02 -3.177339434623718262e-01 -1.066242083907127380e-01 -2.806060314178466797e-01 1.081123650074005127e-01 1.000057384371757507e-01 -7.777012139558792114e-02 -3.274745941162109375e-01 3.279335796833038330e-01 2.732333540916442871e-02 3.017567992210388184e-01 -1.413505375385284424e-01 1.271562185138463974e-03 8.540382981300354004e-02 7.183817028999328613e-02 2.584597766399383545e-01 -1.603707671165466309e-01 7.572348415851593018e-02 1.040828898549079895e-01 -1.826321631669998169e-01 -9.163127839565277100e-02
1.204751804471015930e-01 2.658538520336151123e-01 7.370823528617620468e-03 -2.721894979476928711e-01 -1.660952866077423096e-01 -1.397285028360784054e-03 -3.655884861946105957e-01 1.123315319418907166e-01 -6.137274578213691711e-02 -6.998257339000701904e-02 -2.253821492195129395e-01 -5.560906976461410522e-02 -3.992732763290405273e-01 8.079973608255386353e-02 -2.064973413944244385e-01 5.947602912783622742e-02 6.467109918594360352e-02 4.763476550579071045e-02 -4.151623323559761047e-02 9.136378020048141479e-02 2.036474198102951050e-01 2.119073569774627686e-01 6.700236350297927856e-02 -5.528804659843444824e-02 3.812793642282485962e-02 5.540877208113670349e-02 2.632437050342559814e-01 -5.829645320773124695e-03 1.308876574039459229e-01 -1.155935674905776978e-01 -4.042473435401916504e-01 -1.179549023509025574e-01
1.265625357627868652e-01 1.999051868915557861e-02 1.130053177475929260e-01 -2.787936627864837646e-01 6.659904867410659790e-02 -7.712025940418243408e-02 -1.682189851999282837e-01 -2.388069778680801392e-01 1.197117939591407776e-01 1.214170008897781372e-01 -1.209391653537750244e-01 -2.729448676109313965e-01 -2.087627947330474854e-01 2.160862646996974945e-02 -3.625985383987426758e-01 9.303045808337628841e-04 1.332348398864269257e-02 -8.890206925570964813e-03 -1.849594116210937500e-01 2.992773056030273438e-01 2.464463561773300171e-01 -2.187785357236862183e-01 8.330152183771133423e-02 1.708467751741409302e-01 -2.155113965272903442e-02 1.493250429630279541e-01 1.439146101474761963e-01 -1.058882251381874084e-01 -3.292972147464752197e-01 -4.157093167304992676e-02 -1.109570115804672241e-01 -2.402662038803100586e-01
2.083888947963714600e-01 -2.620516419410705566e-01 1.692264825105667114e-01 -8.026145398616790771e-02 2.189211845397949219e-01 -1.547639220952987671e-01 -3.971574008464813232e-01 -1.863004118204116821e-01 -2.090922147035598755e-01 -7.389336079359054565e-02 -2.538431882858276367e-01 2.468317896127700806e-01 -7.036915421485900879e-02 2.004752457141876221e-01 -9.769283980131149292e-02 -1.591131538152694702e-01 -8.732498437166213989e-02 3.631442412734031677e-02 -3.800252825021743774e-02 3.461916744709014893e-02 2.725152373313903809e-01 -1.387877464294433594e-01 1.739047914743423462e-01 -7.251764088869094849e-02 -1.611264236271381378e-02 -2.335922718048095703e-01 -1.394687220454216003e-02 -4.150598496198654175e-02 -9.630645811557769775e-02 -1.939507424831390381e-01 -2.830450534820556641e-01 9.795103222131729126e-02
3.999602422118186951e-02 3.266156613826751709e-01 -2.123982459306716919e-01 3.013471327722072601e-02 2.176244556903839111e-01 -2.362986356019973755e-01 -2.757675051689147949e-01 -8.209192007780075073e-02 -5.681738629937171936e-02 -4.997890442609786987e-02 -1.012200862169265747e-01 4.439054057002067566e-02 -2.006224244832992554e-01 1.539622694253921509e-01 -4.435384869575500488e-01 1.085742935538291931e-01 3.173290193080902100e-02 -1.319917589426040649e-01 -1.181212887167930603e-01 2.738063931465148926e-01 1.397303193807601929e-01 -1.372646074742078781e-02 4.664463549852371216e-02 8.776269853115081787e-02 -3.541473746299743652e-01 1.631783694028854370e-02 -1.739246249198913574e-01 -2.430647462606430054e-01 -7.241054624319076538e-02 -1.352453511208295822e-02 1.037457361817359924e-01 -3.403060510754585266e-02
9.176327288150787354e-02 2.084008008241653442e-01 2.396672219038009644e-02 -3.405021131038665771e-01 1.944851875305175781e-02 -1.166786649264395237e-03 -2.286001443862915039e-01 1.802049390971660614e-02 -4.524199366569519043e-01 2.859178371727466583e-02 -3.752209842205047607e-01 2.526624687016010284e-02 -1.655147671699523926e-01 1.028860732913017273e-01 -2.243386209011077881e-01 -1.163152456283569336e-01 1.853265017271041870e-01 1.074106544256210327e-01 -1.990394890308380127e-01 1.266642808914184570e-01 -2.256627082824707031e-01 6.659256294369697571e-03 1.319355219602584839e-01 -1.370573490858078003e-01 -9.444883465766906738e-02 1.500398367643356323e-01 1.408834308385848999e-01 1.217231974005699158e-01 2.851149812340736389e-02 -4.109868779778480530e-02 4.524994641542434692e-02 -2.656158804893493652e-01
1.339152604341506958e-01 2.161452025175094604e-01 1.719358712434768677e-01 -3.445049002766609192e-02 2.235617637634277344e-01 -2.963074482977390289e-02 -1.695775389671325684e-01 -1.043285652995109558e-01 -1.817502081394195557e-01 5.649945139884948730e-02 -1.918457746505737305e-01 -6.257300823926925659e-02 -2.912203967571258545e-01 -7.746839895844459534e-03 -3.513378798961639404e-01 -2.752706110477447510e-01 -1.959936171770095825e-01 2.500608265399932861e-01 1.897861436009407043e-02 8.333210647106170654e-02 -5.795864015817642212e-02 -1.743730157613754272e-01 -1.070309951901435852e-01 7.722339779138565063e-02 -6.778189539909362793e-02 1.696401741355657578e-03 2.553225159645080566e-01 -3.676635324954986572e-01 -2.939811348915100098e-01 -4.666326567530632019e-02 6.245987955480813980e-03 6.009248085319995880e-03
3.299110010266304016e-02 -7.240018993616104126e-02 1.892810016870498657e-01 8.297496289014816284e-02 1.148952394723892212e-01 1.116679161787033081e-01 -1.444020569324493408e-01 -2.353102713823318481e-01 -2.230698019266128540e-01 -3.179406374692916870e-02 -4.071341454982757568e-01 9.668266773223876953e-02 -2.726773321628570557e-01 -1.587612628936767578e-01 -1.618320047855377197e-01 6.729740649461746216e-02 1.353906989097595215e-01 1.807296462357044220e-02 -1.156467124819755554e-01 4.647357463836669922e-01 2.011180296540260315e-02 6.081825122237205505e-03 -1.303714364767074585e-01 2.076813429594039917e-01 1.582261547446250916e-02 -1.092530936002731323e-01 8.359838277101516724e-02 -1.217121332883834839e-01 -2.122752517461776733e-01 1.605660766363143921e-01 -2.814863324165344238e-01 1.626064255833625793e-02
7.413271069526672363e-02 2.614488899707794189e-01 1.575687676668167114e-01 -8.991516381502151489e-02 8.060555905103683472e-02 -9.894429892301559448e-02 -2.407415062189102173e-01 -2.131918668746948242e-01 -6.000739336013793945e-02 7.101597636938095093e-02 -2.935597002506256104e-01 -8.813045918941497803e-02 -3.930562436580657959e-01 -1.187184378504753113e-01 -2.824201285839080811e-01 -2.031789124011993408e-01 -4.619304835796356201e-02 5.412915721535682678e-02 -1.019386947154998779e-02 1.512298136949539185e-01 -1.275517046451568604e-02 -2.022760361433029175e-01 -1.271311938762664795e-01 1.118605881929397583e-01 7.316601276397705078e-02 -4.098802059888839722e-02 3.465437889099121094e-01 -2.854714989662170410e-01 -1.910808384418487549e-01 1.234044320881366730e-02 4.355512501206248999e-04 -1.955694854259490967e-01
-7.445261627435684204e-02 1.778461188077926636e-01 8.931455202400684357e-03 1.574224419891834259e-02 2.776901125907897949e-01 -6.309966742992401123e-02 -2.810424268245697021e-01 -1.813527345657348633e-01 -1.535159498453140259e-01 1.006770431995391846e-01 -2.391568124294281006e-01 -1.299223750829696655e-01 -7.484268397092819214e-03 2.878570258617401123e-01 -3.134369552135467529e-01 -6.957918405532836914e-03 5.035953968763351440e-02 6.629094481468200684e-02 3.112800419330596924e-01 2.431594878435134888e-01 -1.223393380641937256e-01 -1.153114344924688339e-02 2.423274815082550049e-01 -4.088578373193740845e-02 -3.054838776588439941e-01 1.745926588773727417e-01 2.850421965122222900e-01 3.481752425432205200e-02 1.243276670575141907e-01 1.629865914583206177e-02 -8.142951130867004395e-02 -1.161069422960281372e-01
5.691035464406013489e-02 -5.014793947339057922e-02 -1.139365509152412415e-01 -1.209752038121223450e-01 3.342925608158111572e-01 -1.908403337001800537e-01 -2.534743845462799072e-01 -3.729816153645515442e-02 -4.597871303558349609e-01 -1.410735994577407837e-01 -4.105127975344657898e-02 -3.320567682385444641e-02 -3.147789537906646729e-01 1.052160635590553284e-01 -2.893664836883544922e-01 1.700921803712844849e-01 2.112200856208801270e-02 -2.413754016160964966e-01 -6.414771080017089844e-02 1.480750143527984619e-01 1.276172995567321777e-01 7.998914271593093872e-02 8.273557573556900024e-02 -7.199027389287948608e-02 1.416829675436019897e-01 1.491460949182510376e-01 -4.400167241692543030e-02 -5.491527542471885681e-02 -1.631839573383331299e-01 1.286868304014205933e-01 -2.165335863828659058e-01 -1.977258473634719849e-01
5.435574427247047424e-02 2.099151611328125000e-01 -5.867904052138328552e-02 2.538295984268188477e-01 3.094764053821563721e-01 2.002132125198841095e-02 -2.110308110713958740e-01 2.072015311568975449e-03 -2.267417162656784058e-01 2.716656029224395752e-01 -2.014540284872055054e-01 3.506841138005256653e-02 -4.145288169384002686e-01 1.351868361234664917e-01 -1.029531732201576233e-01 8.408480137586593628e-02 -2.681053280830383301e-01 6.198475509881973267e-02 -2.424957044422626495e-02 1.498717963695526123e-01 1.328906416893005371e-01 1.159909516572952271e-01 -2.760728895664215088e-01 7.201176881790161133e-02 -1.501514911651611328e-01 -5.329901725053787231e-02 1.625629216432571411e-01 2.546952962875366211e-01 -7.622659206390380859e-02 1.733002513647079468e-01 -3.458415344357490540e-02 6.765119731426239014e-02
1.112257316708564758e-01 -1.748824268579483032e-01 3.342028856277465820e-01 -3.467208519577980042e-02 1.924785524606704712e-01 -6.503248959779739380e-02 -4.290645718574523926e-01 -9.162476658821105957e-02 -1.454006284475326538e-01 -4.859610646963119507e-02 -6.633488833904266357e-02 2.218786329030990601e-01 -2.527402341365814209e-01 -2.703756466507911682e-02 9.272377192974090576e-02 1.675009876489639282e-01 -3.064664900302886963e-01 8.070824295282363892e-02 3.365325331687927246e-01 1.575519591569900513e-01 1.810482591390609741e-01 -7.271481305360794067e-02 2.032151445746421814e-02 7.834292948246002197e-02 -1.588067859411239624e-01 -2.483961880207061768e-01 -1.100870966911315918e-01 3.073109081014990807e-03 -5.523700639605522156e-02 8.405768871307373047e-02 -5.843413993716239929e-02 -1.904660165309906006e-01
-8.923185616731643677e-02 -1.429350115358829498e-02 3.581811115145683289e-02 -3.842227756977081299e-01 -5.722161009907722473e-02 -2.025406956672668457e-01 -1.332526952028274536e-01 1.312754675745964050e-02 -1.968319118022918701e-01 4.491717740893363953e-02 -3.099351525306701660e-01 -1.716419756412506104e-01 -3.003843724727630615e-01 2.645400762557983398e-01 -3.256922960281372070e-01 1.014177575707435608e-01 1.386749297380447388e-01 9.605351835489273071e-02 1.691450625658035278e-01 1.981494128704071045e-01 -1.038515716791152954e-01 -1.289258003234863281e-01 -4.137204028666019440e-03 6.429260969161987305e-02 -3.894937410950660706e-02 -3.170035779476165771e-03 2.274862974882125854e-01 -2.157007753849029541e-01 -1.117388308048248291e-01 -1.019712314009666443e-01 -3.787320852279663086e-02 -2.929730415344238281e-01
-2.708666399121284485e-02 -8.944642730057239532e-03 -1.659889668226242065e-01 -1.994035243988037109e-01 3.009771406650543213e-01 -1.245599761605262756e-01 -2.412105500698089600e-01 -1.381608545780181885e-01 -3.036828041076660156e-01 4.145065322518348694e-02 -1.636926829814910889e-01 -1.601593792438507080e-01 -2.554973959922790527e-01 2.446368187665939331e-01 -4.482276141643524170e-01 7.954516448080539703e-03 8.316221833229064941e-02 -1.846282184123992920e-01 -3.175810351967811584e-02 1.912291347980499268e-01 6.300346553325653076e-02 9.361747652292251587e-02 1.121994554996490479e-01 -3.355051949620246887e-02 -1.693913936614990234e-01 8.810293674468994141e-02 -6.284720450639724731e-02 -8.551947027444839478e-02 1.760456115007400513e-01 -3.981179744005203247e-02 3.133596107363700867e-02 -2.995113432407379150e-01
-2.127151340246200562e-01 -3.352580592036247253e-02 8.509997278451919556e-02 1.588007062673568726e-01 -6.153182312846183777e-02 -2.663326859474182129e-01 -2.938680350780487061e-01 -1.634496450424194336e-01 -3.110390305519104004e-01 -6.758593022823333740e-02 -1.604659706354141235e-01 1.135022565722465515e-01 -2.569306492805480957e-01 8.597633801400661469e-03 -5.908468738198280334e-02 -2.443577349185943604e-01 -6.413006782531738281e-02 -9.293602406978607178e-02 9.840649366378784180e-02 4.597330093383789062e-01 7.407939434051513672e-02 -1.074521914124488831e-01 -1.557314395904541016e-01 4.967053234577178955e-02 -9.867394715547561646e-02 -6.111326441168785095e-02 9.294939041137695312e-02 -1.393122225999832153e-01 -3.038820624351501465e-01 1.706324070692062378e-01 -1.112526059150695801e-01 -1.060379743576049805e-01
-4.088494926691055298e-02 3.226486742496490479e-01 8.078837394714355469e-02 3.346811830997467041e-01 3.038730621337890625e-01 4.782330989837646484e-02 -3.935405015945434570e-01 5.931714177131652832e-02 -2.018662989139556885e-01 1.881464123725891113e-01 2.600804436951875687e-04 1.333852391690015793e-02 -3.267591297626495361e-01 2.224651910364627838e-02 -2.317187339067459106e-01 -6.051764637231826782e-02 -1.842253208160400391e-01 7.044733315706253052e-02 -1.082980725914239883e-02 2.025218755006790161e-01 1.162264496088027954e-01 2.145392596721649170e-01 -8.827080577611923218e-02 8.168372511863708496e-02 -2.416655570268630981e-01 -6.424523890018463135e-03 2.094382643699645996e-01 1.728794723749160767e-02 -5.313096195459365845e-02 -4.469537734985351562e-02 -6.834463030099868774e-02 1.248507946729660034e-01
1.661259680986404419e-01 3.378567099571228027e-01 -1.812367439270019531e-01 -2.300996333360671997e-01 -1.496657878160476685e-01 -2.754490375518798828e-01 -2.388477623462677002e-01 1.056217774748802185e-01 -1.462742984294891357e-01 -5.735505744814872742e-02 -1.553208231925964355e-01 -8.709208667278289795e-02 -3.353938758373260498e-01 1.537572890520095825e-01 -1.714885085821151733e-01 1.058430746197700500e-01 7.874701172113418579e-02 6.272747367620468140e-02 5.421680212020874023e-02 1.792648434638977051e-01 2.297291606664657593e-01 7.780257612466812134e-02 -1.611500680446624756e-01 -8.859313279390335083e-02 2.106149680912494659e-02 -1.022439971566200256e-01 2.637684345245361328e-01 2.563535794615745544e-02 5.828800797462463379e-02 -8.318584412336349487e-02 -3.374060094356536865e-01 -1.723447293043136597e-01
3.924913406372070312e-01 -1.004178300499916077e-01 1.337339431047439575e-01 -1.801255941390991211e-01 3.041272461414337158e-01 -1.569243818521499634e-01 -1.510204076766967773e-01 1.813153624534606934e-01 -8.306209743022918701e-02 -1.415807753801345825e-01 -5.843100696802139282e-02 2.296281605958938599e-01 -5.336975306272506714e-02 4.748939350247383118e-02 -4.881092905998229980e-02 1.075661331415176392e-01 -2.078301459550857544e-01 -4.115474410355091095e-03 1.220069006085395813e-01 2.303453385829925537e-01 2.286489903926849365e-01 1.554158031940460205e-01 4.433230310678482056e-02 3.444069325923919678e-01 -2.193755209445953369e-01 -5.267783626914024353e-02 1.099503412842750549e-02 -2.200187556445598602e-02 1.106708645820617676e-01 1.195625811815261841e-01 9.754906594753265381e-02 -3.389042317867279053e-01
-1.886679418385028839e-02 2.538108453154563904e-02 1.117853447794914246e-01 -5.682012066245079041e-02 -1.967254579067230225e-01 -2.582645416259765625e-01 -4.600109457969665527e-01 -1.228128075599670410e-01 -3.339321911334991455e-01 -1.282137334346771240e-01 -1.941347271203994751e-01 1.708602905273437500e-02 -7.403805851936340332e-02 -1.373100876808166504e-01 -3.134907782077789307e-01 1.778055876493453979e-01 1.251621246337890625e-01 6.929110735654830933e-03 -2.235614210367202759e-01 2.160442024469375610e-01 6.847745925188064575e-02 2.135015726089477539e-01 -2.116100341081619263e-01 6.716112792491912842e-02 -4.809281602501869202e-02 -1.960926502943038940e-02 -3.452718025073409081e-03 -1.995341479778289795e-01 -9.938539564609527588e-02 1.430460810661315918e-01 -2.144748866558074951e-01 -1.522762607783079147e-02
2.265857458114624023e-01 -3.664534538984298706e-02 6.111368164420127869e-02 -4.137371480464935303e-01 -3.312942758202552795e-02 6.992749869823455811e-02 -2.569458782672882080e-01 1.798934862017631531e-02 -3.062603473663330078e-01 2.179317027330398560e-01 -2.064558118581771851e-01 7.585241645574569702e-02 -2.805893123149871826e-01 -7.083006203174591064e-02 9.044657461345195770e-03 1.344620436429977417e-01 4.655401036143302917e-02 7.455302774906158447e-02 9.727818518877029419e-02 1.071030721068382263e-01 -5.816532298922538757e-02 -1.471048891544342041e-01 9.424157440662384033e-02 7.553827762603759766e-02 -9.092103689908981323e-02 -2.588031291961669922e-01 3.444057106971740723e-01 -3.208496272563934326e-01 -1.116468571126461029e-02 2.659228071570396423e-02 -2.216087654232978821e-03 -2.063536643981933594e-01
3.434335440397262573e-02 8.693009614944458008e-02 1.658963263034820557e-01 -1.283418387174606323e-01 -1.482216566801071167e-01 -8.229198306798934937e-02 -2.391456216573715210e-01 4.657398536801338196e-02 -2.042586207389831543e-01 2.662857621908187866e-02 -6.212154403328895569e-03 6.584707647562026978e-02 -3.124306201934814453e-01 1.554431915283203125e-01 -2.739772498607635498e-01 2.682501263916492462e-02 1.533278673887252808e-01 1.287318300455808640e-02 1.200879178941249847e-02 3.940756916999816895e-01 -1.162474378943443298e-01 2.761697173118591309e-01 -3.323047161102294922e-01 7.357326149940490723e-02 3.151235356926918030e-02 1.927578414324671030e-04 2.294933199882507324e-01 -2.725620269775390625e-01 -5.913490802049636841e-02 3.452623263001441956e-02 -2.505065500736236572e-01 -1.862119734287261963e-01
2.580084800720214844e-01 -5.662992224097251892e-02 -1.187670323997735977e-02 2.897815592586994171e-02 1.027639135718345642e-01 -1.691036671400070190e-01 -2.519077360630035400e-01 -6.183585152029991150e-02 -3.336621224880218506e-01 -4.963708575814962387e-03 -1.288018077611923218e-01 -2.059214562177658081e-01 -3.505905866622924805e-01 2.414653450250625610e-01 -3.729686439037322998e-01 7.846456021070480347e-02 8.359973132610321045e-02 -1.946972459554672241e-01 6.221332028508186340e-02 2.536013722419738770e-01 -1.523806899785995483e-01 4.787787422537803650e-02 1.166455224156379700e-01 7.473718374967575073e-02 -1.645847111940383911e-01 2.094216793775558472e-01 -2.285532839596271515e-02 3.044838830828666687e-02 1.794336736202239990e-01 -2.337439451366662979e-03 1.237701103091239929e-01 -2.197178900241851807e-01
1.163102500140666962e-02 1.279588043689727783e-01 1.020515486598014832e-01 3.777520954608917236e-01 7.371980696916580200e-02 -1.221111938357353210e-01 -2.559071779251098633e-01 8.678558468818664551e-02 9.808801114559173584e-02 -9.100733697414398193e-02 -4.443404972553253174e-01 1.704653948545455933e-01 -3.870714604854583740e-01 1.704415380954742432e-01 -2.493151277303695679e-01 5.254487320780754089e-02 1.022723969072103500e-02 -6.225322722457349300e-04 1.203776076436042786e-01 2.579897344112396240e-01 5.225620791316032410e-02 1.890240423381328583e-02 3.765090927481651306e-02 6.446098536252975464e-02 -2.906229197978973389e-01 1.282604970037937164e-02 1.377030014991760254e-01 6.933130323886871338e-02 -1.910333633422851562e-01 -8.267442137002944946e-02 6.591030210256576538e-02 5.419148504734039307e-02
-1.346311420202255249e-01 1.499515473842620850e-01 -4.721384122967720032e-02 -1.578761041164398193e-01 -1.290370523929595947e-01 -2.724246978759765625e-01 -1.859336495399475098e-01 1.997527480125427246e-01 -3.585785031318664551e-01 -9.666697680950164795e-02 -3.815559148788452148e-01 1.966890990734100342e-01 -1.386289745569229126e-01 -3.982763737440109253e-03 -3.958755135536193848e-01 1.358100622892379761e-01 -9.960063546895980835e-02 1.840115636587142944e-01 2.495850175619125366e-01 -7.762684673070907593e-02 9.521593153476715088e-02 -1.240954995155334473e-01 -5.196796730160713196e-02 5.120133981108665466e-02 -8.859553933143615723e-02 4.801302030682563782e-02 1.182563975453376770e-01 2.624879777431488037e-01 -3.300320357084274292e-02 -4.173864051699638367e-02 -3.635347634553909302e-02 -1.059607192873954773e-01
3.185339868068695068e-01 1.558516025543212891e-01 -4.950459580868482590e-03 3.104414939880371094e-01 2.026425153017044067e-01 1.300936937332153320e-01 -4.450712502002716064e-01 8.637597411870956421e-02 8.770215325057506561e-03 -5.999218672513961792e-02 -3.996042013168334961e-01 -5.587681010365486145e-02 -1.766041964292526245e-01 2.567122578620910645e-01 -2.671676576137542725e-01 -3.336648643016815186e-02 -7.163946330547332764e-02 2.116628177464008331e-02 7.939094305038452148e-02 -6.264176964759826660e-02 -1.113309934735298157e-01 -3.815441625192761421e-03 -2.814288139343261719e-01 2.473389543592929840e-02 -2.305455133318901062e-02 -1.880384422838687897e-02 1.687856018543243408e-01 7.251171767711639404e-02 2.556342631578445435e-03 1.266346722841262817e-01 1.908743940293788910e-02 -1.384827792644500732e-01
2.248681485652923584e-01 3.339095413684844971e-02 6.275846064090728760e-02 -2.469561845064163208e-01 -3.665674850344657898e-02 1.205153241753578186e-01 -1.701334863901138306e-01 1.964589767158031464e-02 -4.100987613201141357e-01 -1.032171100378036499e-01 -1.420485675334930420e-01 -8.871670812368392944e-02 -2.556695938110351562e-01 -2.713568806648254395e-01 -1.644117534160614014e-01 8.260216563940048218e-02 3.278075158596038818e-02 1.917844116687774658e-01 -5.883882194757461548e-02 4.925226867198944092e-01 9.196279942989349365e-02 -1.644810885190963745e-01 8.909100294113159180e-02 2.795639932155609131e-01 -1.526093930006027222e-01 -8.894152194261550903e-02 1.090823393315076828e-02 -2.984926477074623108e-02 -8.304286748170852661e-02 -7.868850976228713989e-02 2.284612320363521576e-02 8.446571230888366699e-02
2.222255915403366089e-01 -6.842455267906188965e-02 3.086113035678863525e-01 -1.453833002597093582e-02 -9.367422014474868774e-02 -7.834542542695999146e-02 -3.309885263442993164e-01 1.557099670171737671e-01 -2.099794298410415649e-01 4.106236994266510010e-02 -2.863748371601104736e-01 2.106415182352066040e-01 -2.777824103832244873e-01 -1.723443418741226196e-01 8.263355493545532227e-02 -2.040113881230354309e-02 -2.843653559684753418e-01 -1.679972000420093536e-02 1.668199002742767334e-01 1.294129490852355957e-01 3.017102926969528198e-02 5.607260391116142273e-02 1.419276446104049683e-01 1.503781229257583618e-01 -1.733622401952743530e-01 -2.671535015106201172e-01 2.010391950607299805e-01 -2.230142354965209961e-01 -5.471472442150115967e-02 5.048912949860095978e-03 1.767953634262084961e-01 -1.308225393295288086e-01
1.702409535646438599e-01 3.887150287628173828e-01 -1.231385953724384308e-02 -2.260922342538833618e-01 -5.970714613795280457e-02 -2.028731107711791992e-01 -3.035823106765747070e-01 6.550498306751251221e-02 -2.806608332321047783e-03 -1.162850260734558105e-01 -2.758204936981201172e-01 -2.774300053715705872e-02 -2.871682047843933105e-01 2.674952149391174316e-01 -1.443066000938415527e-01 8.793578483164310455e-03 1.411367207765579224e-01 -4.606178775429725647e-02 1.134730596095323563e-02 2.395999282598495483e-01 2.025437057018280029e-01 1.270406395196914673e-01 -6.543204188346862793e-02 -1.169497743248939514e-01 -6.032261252403259277e-02 -1.142721325159072876e-01 1.808999478816986084e-01 -7.335385680198669434e-02 3.850566968321800232e-02 -2.111768275499343872e-01 -3.224629759788513184e-01 5.111477524042129517e-02
1.740794032812118530e-01 1.241321042180061340e-01 1.153598353266716003e-01 1.003188565373420715e-01 2.880944609642028809e-01 6.443800032138824463e-02 -3.079642057418823242e-01 1.959352046251296997e-01 -2.070771753787994385e-01 -1.787739098072052002e-01 -2.880884893238544464e-02 2.867569327354431152e-01 -1.965777724981307983e-01 -3.327319398522377014e-03 -2.982798218727111816e-01 1.869180239737033844e-02 -1.506348252296447754e-01 -2.906020283699035645e-01 1.338806301355361938e-01 1.472344696521759033e-01 1.889959424734115601e-01 -6.889144331216812134e-02 1.448522359132766724e-01 -3.336768597364425659e-02 -1.072236746549606323e-01 2.013650238513946533e-01 -2.305703796446323395e-02 -2.232010364532470703e-01 -2.511847019195556641e-01 7.775179296731948853e-02 -6.316633522510528564e-02 -1.995753645896911621e-01
8.509630709886550903e-02 1.870952993631362915e-01 -9.802884608507156372e-02 1.971179544925689697e-01 2.241765111684799194e-01 1.009579002857208252e-01 -4.625120759010314941e-01 -1.215211823582649231e-01 -2.634671032428741455e-01 1.784464269876480103e-01 -1.702575199306011200e-02 2.030642777681350708e-01 -1.836324930191040039e-01 -6.110694259405136108e-02 -3.038262426853179932e-01 1.406302154064178467e-01 -6.820199638605117798e-02 1.373031586408615112e-01 -5.283060297369956970e-02 5.538418516516685486e-02 -8.386574685573577881e-02 6.469306349754333496e-02 4.866505414247512817e-02 2.845993340015411377e-01 -1.351619958877563477e-01 8.776281774044036865e-02 2.241850048303604126e-01 1.086727380752563477e-01 -5.304960161447525024e-02 2.334108501672744751e-01 -2.233078032732009888e-01 9.318972378969192505e-02
2.319600284099578857e-01 2.134062051773071289e-01 -2.761081755161285400e-01 7.046131044626235962e-02 2.951693832874298096e-01 -3.817569911479949951e-01 -3.099490702152252197e-01 -4.918413236737251282e-02 -2.215406745672225952e-01 -6.884131580591201782e-02 -2.085523307323455811e-01 4.280030727386474609e-02 -1.542522758245468140e-01 7.521639019250869751e-02 -2.777367830276489258e-01 1.914392709732055664e-01 1.466673910617828369e-01 -1.302380412817001343e-01 -1.323830485343933105e-01 2.295663058757781982e-01 -1.063320040702819824e-02 1.294035911560058594e-01 7.101554423570632935e-02 3.839304670691490173e-02 -2.018823027610778809e-01 4.953626170754432678e-02 -8.996848016977310181e-02 -1.605699583888053894e-02 3.051189519464969635e-02 1.259588748216629028e-01 -6.819146126508712769e-02 -2.015778720378875732e-01
6.938218325376510620e-02 7.414654642343521118e-02 6.314728409051895142e-02 -1.871608644723892212e-01 1.932862848043441772e-01 3.308537974953651428e-02 -3.330098688602447510e-01 -3.206835985183715820e-01 1.222371682524681091e-01 2.659536600112915039e-01 -3.306652307510375977e-01 -7.988944649696350098e-02 -1.832123845815658569e-01 1.577134244143962860e-02 -1.017720401287078857e-01 -2.211462706327438354e-01 1.872190535068511963e-01 1.295835226774215698e-01 2.171258069574832916e-02 3.034288883209228516e-01 1.057966500520706177e-01 -7.316684722900390625e-02 3.853137418627738953e-02 2.379475533962249756e-01 -1.333359330892562866e-01 -8.226913213729858398e-02 8.172309398651123047e-02 -2.292592078447341919e-01 -2.483597546815872192e-01 5.438195168972015381e-02 -1.661006212234497070e-01 -9.466739743947982788e-02
-4.817165434360504150e-02 2.150719612836837769e-01 -4.946446791291236877e-02 2.714644372463226318e-01 1.931369751691818237e-01 -1.272470341064035892e-03 -4.070688784122467041e-01 -4.275565966963768005e-02 -2.110424637794494629e-01 3.204456567764282227e-01 -1.141174063086509705e-01 3.144239634275436401e-02 -2.753974795341491699e-01 3.214315325021743774e-02 -2.778282761573791504e-01 -2.552100084722042084e-02 -1.101813986897468567e-01 -3.985116630792617798e-02 -1.456024348735809326e-01 6.069130450487136841e-02 2.357862889766693115e-01 -7.380965165793895721e-03 -1.505704671144485474e-01 8.774203062057495117e-02 -1.723343431949615479e-01 -4.577560722827911377e-02 3.003855943679809570e-01 2.606028914451599121e-01 -5.386922881007194519e-02 1.601990312337875366e-01 8.328233659267425537e-02 6.649651378393173218e-02
4.646365717053413391e-02 2.629562094807624817e-02 3.345455601811408997e-02 3.604291975498199463e-01 2.184366881847381592e-01 5.166308954358100891e-03 -4.589754343032836914e-01 2.070175856351852417e-02 -1.188915669918060303e-01 2.598083913326263428e-01 -2.698268741369247437e-03 7.113300263881683350e-02 -8.017583936452865601e-02 1.419980674982070923e-01 -2.436458766460418701e-01 -2.055496722459793091e-01 -1.672375351190567017e-01 1.737194694578647614e-02 1.304430216550827026e-01 1.963208168745040894e-01 1.892168521881103516e-01 1.894707530736923218e-01 5.808031558990478516e-02 3.317231237888336182e-01 -9.149027615785598755e-02 3.082008473575115204e-02 2.179981917142868042e-01 -3.289150446653366089e-02 -6.272139144130051136e-04 1.889946907758712769e-01 9.954292327165603638e-02 1.410243511199951172e-01
1.278338283300399780e-01 1.622930914163589478e-01 -2.452085316181182861e-01 -1.052124705165624619e-02 2.764719426631927490e-01 -3.371481597423553467e-01 -2.795275747776031494e-01 4.545853659510612488e-02 -3.625187277793884277e-01 4.767294041812419891e-03 -1.153535470366477966e-01 -3.408484160900115967e-02 -4.145268797874450684e-01 6.470553576946258545e-03 -1.919284015893936157e-01 2.048088610172271729e-01 1.497097313404083252e-01 -1.011207252740859985e-01 -2.520721864129882306e-05 1.781077533960342407e-01 -2.970502711832523346e-02 1.336495727300643921e-01 5.023770406842231750e-02 5.990007519721984863e-02 -1.714644283056259155e-01 5.902364104986190796e-02 -1.707101762294769287e-01 -1.308456659317016602e-01 -2.729153074324131012e-02 1.504091620445251465e-01 -2.623081952333450317e-02 -1.943864375352859497e-01
1.223828718066215515e-01 -4.720951244235038757e-02 -1.346847857348620892e-03 -5.081573501229286194e-02 1.226010844111442566e-01 -1.746550798416137695e-01 -1.941147297620773315e-01 -1.032081767916679382e-01 -3.473922610282897949e-01 -5.452130362391471863e-02 -2.295327633619308472e-01 -1.000811681151390076e-01 -3.546390533447265625e-01 1.121955513954162598e-01 -3.232205808162689209e-01 1.624579876661300659e-01 1.300721317529678345e-01 -2.654207050800323486e-01 -3.189329057931900024e-02 2.910852432250976562e-01 -1.090395450592041016e-01 1.084144189953804016e-01 1.891415268182754517e-01 8.308680355548858643e-02 -2.032439559698104858e-01 2.231509089469909668e-01 -2.176398644223809242e-03 4.645309969782829285e-02 8.068945258855819702e-02 7.896357774734497070e-02 -3.736471012234687805e-02 -2.896898984909057617e-01
2.044731825590133667e-01 3.136280477046966553e-01 1.634549051523208618e-01 -8.343397825956344604e-02 9.074937552213668823e-02 -6.797292083501815796e-02 -2.180414348840713501e-01 -1.667321920394897461e-01 -1.937656402587890625e-01 2.832820825278759003e-02 -1.812969893217086792e-01 -5.521056801080703735e-02 -2.659516036510467529e-01 -9.541996568441390991e-02 -1.787685155868530273e-01 -3.277471661567687988e-01 -1.925489008426666260e-01 2.309699654579162598e-01 8.933213353157043457e-02 7.348894327878952026e-02 4.074445739388465881e-02 -9.765861928462982178e-02 -9.555228799581527710e-02 -6.656846404075622559e-02 -5.079299584031105042e-02 5.600780621170997620e-02 4.124630987644195557e-01 -2.184841930866241455e-01 -1.575654596090316772e-01 -2.735735662281513214e-02 8.381989598274230957e-02 -2.444073110818862915e-01
1.021241471171379089e-01 1.440758854150772095e-01 -1.537252515554428101e-01 6.397045403718948364e-02 1.990019679069519043e-01 1.631910502910614014e-01 -4.186415374279022217e-01 8.480641245841979980e-02 -1.961275339126586914e-01 -7.453614473342895508e-02 -1.037727147340774536e-01 3.985496163368225098e-01 -2.047571390867233276e-01 7.350258529186248779e-02 -1.996502727270126343e-01 1.569051891565322876e-01 -9.368944913148880005e-02 -1.086040493100881577e-02 -1.864096522331237793e-01 1.066602468490600586e-01 6.248899176716804504e-02 1.274907290935516357e-01 1.244934797286987305e-01 9.911731630563735962e-02 -1.390360146760940552e-01 1.597996503114700317e-01 5.599450692534446716e-02 1.074335277080535889e-01 -8.619883656501770020e-02 2.401330471038818359e-01 -3.119726777076721191e-01 -2.109405547380447388e-01
2.736849188804626465e-01 3.455970808863639832e-02 1.714841425418853760e-01 -2.334502041339874268e-01 9.391652420163154602e-03 -1.026538908481597900e-01 -4.800283908843994141e-01 1.201742142438888550e-01 -3.395108282566070557e-01 1.234344579279422760e-02 -1.389449983835220337e-01 6.287437677383422852e-02 -2.284069657325744629e-01 -1.240510586649179459e-02 -6.136807054281234741e-02 1.665602251887321472e-02 1.804922334849834442e-02 3.490229137241840363e-03 2.168800383806228638e-01 -5.263173580169677734e-02 -8.136397600173950195e-02 -1.071096435189247131e-01 2.035593092441558838e-01 1.720915883779525757e-01 1.304579526185989380e-02 -2.440498620271682739e-01 1.723442673683166504e-01 -2.412139028310775757e-01 -6.772281229496002197e-02 2.817503809928894043e-01 -5.130929872393608093e-02 1.262791156768798828e-01
-8.142195641994476318e-02 1.314062029123306274e-01 1.269823610782623291e-01 -6.986714899539947510e-02 2.579986751079559326e-01 1.360522769391536713e-02 -8.316300064325332642e-02 -1.106748133897781372e-01 -1.860646903514862061e-01 2.064355015754699707e-01 -3.302403688430786133e-01 -1.430782973766326904e-01 -1.071769893169403076e-01 2.553411126136779785e-01 -1.418472230434417725e-01 1.616836935281753540e-01 -5.104761570692062378e-03 1.401070058345794678e-01 2.840791940689086914e-01 2.021936625242233276e-01 -2.023715898394584656e-02 8.582537621259689331e-02 1.206868737936019897e-01 1.717395335435867310e-02 -4.105615913867950439e-01 2.156791687011718750e-01 2.180255651473999023e-01 -7.843915373086929321e-02 3.055950999259948730e-02 1.811328381299972534e-01 -2.484557628631591797e-01 -1.065601855516433716e-01
1.504910141229629517e-01 1.480727791786193848e-01 -6.194679066538810730e-02 -1.886794269084930420e-01 1.677781790494918823e-01 -3.629936650395393372e-02 -2.750752866268157959e-01 -6.741808354854583740e-02 -4.749336838722229004e-02 2.614002525806427002e-01 -1.964873969554901123e-01 1.951822042465209961e-01 -2.982224225997924805e-01 1.995374113321304321e-01 -2.739181220531463623e-01 1.219765543937683105e-01 -9.740047156810760498e-03 2.230910398066043854e-02 -3.324786946177482605e-02 2.162910550832748413e-01 -1.627618670463562012e-01 -2.842652499675750732e-01 -3.833727445453405380e-03 -3.938930481672286987e-02 -3.239382505416870117e-01 1.941436529159545898e-01 1.523033678531646729e-01 -1.219016611576080322e-01 1.500544100999832153e-01 9.357994794845581055e-02 1.943087875843048096e-01 -1.824907213449478149e-01
6.996762007474899292e-02 -3.002641908824443817e-02 -8.921588957309722900e-02 -6.296418607234954834e-02 7.323908060789108276e-02 -1.523264646530151367e-01 -2.063865810632705688e-01 -2.049583345651626587e-01 -2.947300076484680176e-01 8.443193137645721436e-02 -2.452902644872665405e-01 -1.143648996949195862e-01 -3.967640399932861328e-01 1.895936876535415649e-01 -3.044543862342834473e-01 1.497527658939361572e-01 2.020848840475082397e-01 -2.561825513839721680e-01 8.090662211179733276e-02 3.819425106048583984e-01 -8.129118941724300385e-03 9.942454844713211060e-02 9.326378256082534790e-02 3.377263620495796204e-02 -1.704783290624618530e-01 2.031468451023101807e-01 2.820489229634404182e-03 -7.504702359437942505e-02 8.643426001071929932e-02 -2.026400715112686157e-02 -3.156672790646553040e-02 -1.727655827999114990e-01
1.470124572515487671e-01 3.034842610359191895e-01 4.166605323553085327e-02 -1.402300298213958740e-01 2.103429436683654785e-01 -8.614429831504821777e-02 -3.066820800304412842e-01 -3.927548229694366455e-02 -2.882274091243743896e-01 -9.633868932723999023e-02 -1.615255475044250488e-01 -9.247375279664993286e-02 -5.449184030294418335e-02 -2.011861838400363922e-02 -2.441959232091903687e-01 -3.049937486648559570e-01 -2.754960358142852783e-01 1.706915348768234253e-01 -9.761858731508255005e-02 8.698949217796325684e-02 7.747868075966835022e-04 -2.178526818752288818e-01 -1.196224093437194824e-01 -2.708247490227222443e-02 8.371089398860931396e-02 -1.080318316817283630e-01 2.158976495265960693e-01 -2.538246214389801025e-01 -3.108428120613098145e-01 -4.493873566389083862e-02 -2.920981496572494507e-02 -1.440514773130416870e-01
-1.100043579936027527e-02 2.008426636457443237e-01 -1.416298095136880875e-03 3.582446575164794922e-01 2.172898650169372559e-01 9.980125725269317627e-02 -4.097208380699157715e-01 5.630507320165634155e-02 -2.150854319334030151e-01 -5.655939131975173950e-02 -4.054969549179077148e-01 -4.549698904156684875e-02 -3.202288746833801270e-01 2.108169347047805786e-01 -1.442403942346572876e-01 1.565486378967761993e-02 -9.001555293798446655e-02 -4.096239060163497925e-02 -1.485127061605453491e-01 -1.557501219213008881e-02 1.442108303308486938e-02 2.644887007772922516e-02 -1.621197611093521118e-01 -1.118953377008438110e-01 -8.701759576797485352e-02 -1.509429067373275757e-01 3.191226720809936523e-01 -2.373264724155887961e-04 -7.587809115648269653e-02 8.143642544746398926e-02 4.895276203751564026e-02 1.458730362355709076e-02
1.537514477968215942e-01 2.004141546785831451e-02 1.724115759134292603e-02 9.713855385780334473e-02 5.433241128921508789e-01 9.257747977972030640e-02 -1.658964455127716064e-01 -1.602392643690109253e-01 -1.958831101655960083e-01 1.306724250316619873e-01 -2.886597514152526855e-01 2.954505681991577148e-01 -2.424476146697998047e-01 -1.802718192338943481e-01 -2.425930947065353394e-01 1.551161557435989380e-01 -4.405177012085914612e-02 1.360401362180709839e-01 -1.932569146156311035e-01 1.004631668329238892e-01 4.640229046344757080e-02 4.911648109555244446e-02 1.012251824140548706e-01 2.135593593120574951e-01 -1.378841698169708252e-02 3.392657637596130371e-02 1.156689003109931946e-01 5.076117068529129028e-02 -1.131460722535848618e-02 1.551554650068283081e-01 -1.965199112892150879e-01 2.402015216648578644e-02
-6.178155168890953064e-02 -5.451240111142396927e-03 4.435214996337890625e-01 -3.589591756463050842e-02 -4.756097123026847839e-02 -2.650949358940124512e-01 -2.972323894500732422e-01 -3.435012325644493103e-02 -2.686952650547027588e-01 -1.296163797378540039e-01 -2.065769731998443604e-01 -4.746964201331138611e-02 -1.215916126966476440e-01 1.628960072994232178e-01 -2.069795131683349609e-01 1.394722163677215576e-01 1.646940559148788452e-01 5.528326705098152161e-02 3.550357883796095848e-03 1.699588745832443237e-01 -2.675584517419338226e-02 5.909476429224014282e-02 -2.359279543161392212e-01 -2.233929745852947235e-02 7.671530824154615402e-03 -1.087926328182220459e-01 5.124491080641746521e-02 -3.957467079162597656e-01 1.886004023253917694e-02 -1.094244793057441711e-01 -2.750071287155151367e-01 -1.414527446031570435e-01
1.099015101790428162e-01 1.504419893026351929e-01 1.116833984851837158e-01 2.920178771018981934e-01 1.673308312892913818e-01 -2.374775856733322144e-01 -3.287504911422729492e-01 1.236552596092224121e-01 5.270536616444587708e-02 1.123615875840187073e-01 -3.366431295871734619e-01 3.852467238903045654e-02 -5.144047141075134277e-01 2.277897149324417114e-01 -7.508833706378936768e-02 5.376717820763587952e-02 2.608310617506504059e-02 -2.334303408861160278e-01 -3.666236624121665955e-02 1.436128616333007812e-01 -2.896685898303985596e-02 -8.098378032445907593e-02 -2.676123939454555511e-02 -3.797204792499542236e-02 1.384886726737022400e-02 -1.658283472061157227e-01 1.847494989633560181e-01 6.950549036264419556e-02 -1.334537416696548462e-01 -2.097522839903831482e-02 -6.886912509799003601e-03 -1.813489794731140137e-01
2.244061976671218872e-01 -1.232615262269973755e-01 5.775706097483634949e-02 -6.257778406143188477e-02 3.137721121311187744e-01 -3.714574873447418213e-01 -2.275876700878143311e-01 -4.679065570235252380e-02 -1.562754362821578979e-01 -2.257515788078308105e-01 -7.669908460229635239e-03 3.162622079253196716e-02 -2.109887003898620605e-01 -1.544470191001892090e-01 -5.357436537742614746e-01 2.408650517463684082e-02 -1.394199579954147339e-01 -2.491185255348682404e-02 -1.449051219969987869e-02 -2.034592814743518829e-02 9.190540015697479248e-02 -1.000396311283111572e-01 1.122306883335113525e-01 -6.411261856555938721e-02 -1.184981912374496460e-01 2.307261973619461060e-01 3.400379046797752380e-02 -2.042133212089538574e-01 -2.096457406878471375e-03 6.181763112545013428e-02 2.431288361549377441e-02 -1.842968314886093140e-01
1.818290799856185913e-01 7.236805558204650879e-02 4.998751357197761536e-02 8.578127622604370117e-02 2.990279197692871094e-01 1.177085936069488525e-01 -2.360149770975112915e-01 -2.681445181369781494e-01 -3.251766562461853027e-01 -8.085962384939193726e-02 -3.694211244583129883e-01 -5.874668434262275696e-02 -7.787582278251647949e-02 1.597688347101211548e-01 -5.604265257716178894e-02 3.433385118842124939e-02 2.086591422557830811e-01 1.657499521970748901e-01 8.916305750608444214e-02 1.303634345531463623e-01 -1.082337647676467896e-01 1.579237133264541626e-01 -2.211091667413711548e-01 1.894717365503311157e-01 1.334784775972366333e-01 -1.325633656233549118e-02 2.546580135822296143e-01 -1.461900323629379272e-01 2.423775941133499146e-01 1.749057620763778687e-01 -3.356153145432472229e-03 -1.479537636041641235e-01
-8.605701476335525513e-02 9.068354032933712006e-03 4.346612468361854553e-02 -2.219363451004028320e-01 2.795226499438285828e-02 -8.144504576921463013e-02 -1.106155067682266235e-01 7.835725694894790649e-02 -4.811659753322601318e-01 -4.177910834550857544e-02 -3.927760571241378784e-02 1.012698933482170105e-01 -2.473917454481124878e-01 2.046313136816024780e-01 -2.649045288562774658e-01 8.265931904315948486e-02 -8.525808900594711304e-02 2.510323002934455872e-02 -1.476504504680633545e-01 1.291038691997528076e-01 2.818934023380279541e-01 6.068378686904907227e-02 -2.493254691362380981e-01 -2.550600469112396240e-01 -3.087473511695861816e-01 -1.469880044460296631e-01 9.598907828330993652e-02 9.661672264337539673e-02 -2.582034766674041748e-01 -2.120298333466053009e-02 1.762165278196334839e-01 6.756414193660020828e-03
1.773087084293365479e-01 -9.051985293626785278e-02 -1.870338059961795807e-02 -1.470537781715393066e-01 1.143410652875900269e-01 -2.090715318918228149e-01 -2.398217171430587769e-01 -1.719955801963806152e-01 -3.029714822769165039e-01 2.492306753993034363e-02 -2.921322882175445557e-01 -1.719710528850555420e-01 -2.783445715904235840e-01 8.580090105533599854e-02 -3.228313028812408447e-01 2.884066998958587646e-01 1.257276087999343872e-01 -1.661414653062820435e-01 3.548412397503852844e-02 2.117888629436492920e-01 -1.418000608682632446e-01 2.042946070432662964e-01 1.771440505981445312e-01 1.305826157331466675e-01 -1.710284054279327393e-01 1.635596454143524170e-01 7.372223585844039917e-02 4.490390419960021973e-02 -2.203565463423728943e-02 1.517561078071594238e-01 9.888210147619247437e-02 -1.356501430273056030e-01
1.056308373808860779e-01 7.615064736455678940e-03 2.033628374338150024e-01 1.631959676742553711e-01 -7.791705429553985596e-02 -2.998632192611694336e-01 -2.039527148008346558e-01 -1.591680347919464111e-01 -2.461896836757659912e-01 2.819449268281459808e-02 -2.994511723518371582e-01 -7.914671674370765686e-03 -3.637062907218933105e-01 -8.240059763193130493e-02 -1.838564872741699219e-01 7.662268728017807007e-02 8.984420448541641235e-02 1.491191834211349487e-01 -3.161507844924926758e-02 3.748739957809448242e-01 -1.491217911243438721e-01 2.085306216031312943e-03 -1.863378137350082397e-01 -1.017146259546279907e-01 1.254521459341049194e-01 -6.053296849131584167e-02 1.186183094978332520e-01 -3.089341521263122559e-01 -1.424838416278362274e-02 1.466080453246831894e-02 -2.379228621721267700e-01 -5.389050021767616272e-02
1.108727231621742249e-01 2.985721640288829803e-02 -5.289569124579429626e-02 -1.807571649551391602e-01 -2.368554621934890747e-01 -1.633323729038238525e-01 -5.093552470207214355e-01 1.922714561223983765e-01 -5.016693100333213806e-02 -1.314484924077987671e-01 -8.814062923192977905e-02 -1.383805274963378906e-01 -2.223814427852630615e-01 1.815698742866516113e-01 -1.969617158174514771e-01 1.568942070007324219e-01 -1.276166886091232300e-01 3.066488504409790039e-01 2.127839066088199615e-02 -9.687679819762706757e-03 -6.716398894786834717e-02 6.708656251430511475e-02 8.783899247646331787e-02 1.149250715970993042e-01 1.243564933538436890e-01 -2.706343233585357666e-01 2.139160931110382080e-01 -2.828226685523986816e-01 -7.392705976963043213e-02 1.051144078373908997e-01 2.290416014147922397e-04 -8.854174613952636719e-02
1.787694692611694336e-01 3.113028705120086670e-01 -1.223398372530937195e-02 -2.077014744281768799e-01 -1.979373991489410400e-01 -2.158438116312026978e-01 -2.278895676136016846e-01 2.863316796720027924e-02 -6.881593167781829834e-02 -1.102242991328239441e-01 -2.653873860836029053e-01 5.825443938374519348e-02 -3.629089593887329102e-01 1.262273937463760376e-01 -9.444481134414672852e-02 1.236953586339950562e-01 1.122342571616172791e-01 2.329768426716327667e-02 -1.396461576223373413e-01 3.008290529251098633e-01 1.959552764892578125e-01 2.300931364297866821e-01 -6.942172348499298096e-02 -1.788465119898319244e-02 -2.676659449934959412e-02 1.278312653303146362e-01 2.885723710060119629e-01 -5.044331774115562439e-02 7.073847949504852295e-02 -1.097042337059974670e-01 -2.504750788211822510e-01 -1.564736813306808472e-01
1.217803657054901123e-01 2.198637872934341431e-01 2.113680541515350342e-02 -8.067762106657028198e-02 2.041787505149841309e-01 -1.530138552188873291e-01 -2.256516814231872559e-01 -1.768608540296554565e-01 -1.351097375154495239e-01 -1.970746554434299469e-02 -1.182174086570739746e-01 1.422723084688186646e-01 -2.110968679189682007e-01 -4.348115250468254089e-02 -3.167083859443664551e-01 -1.529788821935653687e-01 -1.427187174558639526e-01 2.483638375997543335e-01 1.336942613124847412e-01 1.142833679914474487e-01 7.488407939672470093e-02 -2.090459764003753662e-01 -2.710528671741485596e-01 -1.334669739007949829e-01 1.576954275369644165e-01 2.939907833933830261e-02 2.433317303657531738e-01 -2.193511277437210083e-01 -3.052475750446319580e-01 1.298464834690093994e-01 -2.115842252969741821e-01 -1.345884948968887329e-01
-3.238696977496147156e-02 7.914880663156509399e-02 6.953237578272819519e-03 1.616419702768325806e-01 1.538567095994949341e-01 -5.812929198145866394e-02 -3.707311153411865234e-01 7.886183261871337891e-02 -2.370699644088745117e-01 -4.463167116045951843e-02 -2.146616727113723755e-01 9.663299471139907837e-02 -2.665677666664123535e-01 1.420999616384506226e-01 -3.499892950057983398e-01 2.648862898349761963e-01 -1.460105478763580322e-01 8.402435481548309326e-02 -1.583168357610702515e-01 2.335530072450637817e-01 -9.691172838211059570e-02 1.784011572599411011e-01 1.199446618556976318e-01 -7.165724784135818481e-02 -1.940038651227951050e-01 1.657818108797073364e-01 -2.245224714279174805e-01 -1.669157445430755615e-01 -3.709329292178153992e-02 6.346455775201320648e-03 2.534848749637603760e-01 -1.431256383657455444e-01
2.910524904727935791e-01 2.326954007148742676e-01 -1.278740018606185913e-01 -2.216828428208827972e-02 3.006346523761749268e-01 -4.209778606891632080e-01 -2.465001344680786133e-01 -1.109666824340820312e-01 -2.866550087928771973e-01 -1.033656820654869080e-01 -1.826395839452743530e-01 8.795271068811416626e-02 -1.541872769594192505e-01 1.255549639463424683e-01 -1.601736396551132202e-01 1.895294189453125000e-01 1.632398962974548340e-01 -1.219215989112854004e-01 -6.198467314243316650e-02 2.230193465948104858e-01 3.723771125078201294e-02 7.953095436096191406e-02 4.808808118104934692e-02 -4.103720560669898987e-02 -1.636093258857727051e-01 -4.324013739824295044e-02 -2.495369911193847656e-01 7.582652568817138672e-02 -4.399796947836875916e-03 6.921997666358947754e-02 -7.266039401292800903e-02 -2.345397174358367920e-01
3.757580742239952087e-02 -8.901201188564300537e-02 2.016937732696533203e-02 -6.837476789951324463e-02 -1.882591247558593750e-01 -1.970071196556091309e-01 -1.760127097368240356e-01 2.173884958028793335e-01 -5.280939936637878418e-01 -1.970040500164031982e-01 -2.016401737928390503e-01 -3.372537717223167419e-02 -2.818109393119812012e-01 8.922526985406875610e-02 -2.718921005725860596e-01 -1.064071431756019592e-01 -2.449933141469955444e-01 3.762472420930862427e-02 1.126464828848838806e-01 -1.069648191332817078e-01 3.992895781993865967e-02 1.136690527200698853e-01 -9.170094877481460571e-02 1.419773697853088379e-01 -1.785956025123596191e-01 -1.752610355615615845e-01 2.999002933502197266e-01 -1.493674237281084061e-02 -4.676511883735656738e-02 1.034757271409034729e-01 -6.905026733875274658e-02 4.344224184751510620e-02
1.800406426191329956e-01 2.482585012912750244e-01 1.812646836042404175e-01 -1.573588997125625610e-01 2.001406103372573853e-01 -1.269578374922275543e-02 -1.978123635053634644e-01 -2.166257426142692566e-02 -7.659182697534561157e-02 4.088189825415611267e-02 -3.223598599433898926e-01 -1.142944619059562683e-01 -2.057665586471557617e-01 -4.194631427526473999e-02 -2.489175945520401001e-01 -3.141678869724273682e-01 -1.181744039058685303e-01 2.618334293365478516e-01 1.053184196352958679e-01 7.040750235319137573e-02 -5.538932234048843384e-02 -2.650752663612365723e-01 -2.623451054096221924e-01 1.263982206583023071e-01 -1.353244483470916748e-01 1.454746443778276443e-02 1.668151766061782837e-01 -2.061089575290679932e-01 -2.511053979396820068e-01 1.460377573966979980e-01 4.958643764257431030e-02 -8.284112066030502319e-02
1.619026064872741699e-02 -1.947317421436309814e-01 1.250483244657516479e-01 2.246075719594955444e-01 2.079031467437744141e-01 -8.857611566781997681e-02 -9.723619371652603149e-02 -2.029173225164413452e-01 -8.328740298748016357e-02 -2.429502010345458984e-01 -3.282071650028228760e-01 7.321523968130350113e-03 -3.376005589962005615e-01 2.370269149541854858e-01 -2.380280345678329468e-01 6.504528224468231201e-02 1.075085699558258057e-01 2.607640027999877930e-01 -3.538200631737709045e-02 1.542512923479080200e-01 -7.614323496818542480e-02 1.605622917413711548e-01 -1.923936158418655396e-01 1.210776790976524353e-01 1.044535636901855469e-01 -1.646949797868728638e-01 1.789013147354125977e-01 -8.644747734069824219e-02 1.506879478693008423e-01 1.936357766389846802e-01 -2.513224184513092041e-01 2.280201390385627747e-02
-2.259820848703384399e-01 1.297817565500736237e-02 1.942844539880752563e-01 1.183004006743431091e-01 1.575468778610229492e-01 -2.526882290840148926e-01 -1.904237270355224609e-01 5.672935023903846741e-02 -1.738163083791732788e-01 1.134532764554023743e-01 1.264039427042007446e-02 -3.789955005049705505e-02 -3.494489789009094238e-01 1.176291108131408691e-01 -2.344164550304412842e-01 -1.262275688350200653e-02 -6.982962042093276978e-02 3.103238344192504883e-01 1.726931482553482056e-01 2.920704782009124756e-01 1.927921026945114136e-01 -2.854100428521633148e-03 1.712028235197067261e-01 -1.751136779785156250e-01 -1.011827401816844940e-02 -1.293227970600128174e-01 -8.785240352153778076e-02 -1.833901852369308472e-01 -2.352990359067916870e-01 5.573583021759986877e-02 -1.534156054258346558e-01 -2.819334566593170166e-01
7.402077317237854004e-02 1.089605093002319336e-01 3.440766409039497375e-02 3.491247594356536865e-01 1.781020611524581909e-01 -4.066727124154567719e-03 -4.965376555919647217e-01 7.914567738771438599e-02 -4.448289051651954651e-02 -1.309179067611694336e-01 -4.129795134067535400e-01 -7.209074497222900391e-02 -2.737790346145629883e-01 1.570719629526138306e-01 -2.165432870388031006e-01 -4.096361994743347168e-02 -6.062536314129829407e-02 -3.278182819485664368e-02 -1.041094586253166199e-01 -2.218146808445453644e-02 1.576533541083335876e-02 -6.991185992956161499e-02 -1.671725511550903320e-01 -9.664645791053771973e-02 4.928697273135185242e-02 -1.808478683233261108e-01 2.975659072399139404e-01 9.202421456575393677e-02 -1.183878183364868164e-01 1.627572476863861084e-01 -1.595432125031948090e-02 2.344107441604137421e-02
1.320938169956207275e-01 1.886584907770156860e-01 -3.515912964940071106e-02 -5.920633301138877869e-02 3.452359437942504883e-01 2.492437139153480530e-02 -3.867485821247100830e-01 6.633920222520828247e-02 -2.724927663803100586e-02 1.635393500328063965e-02 -2.435264140367507935e-01 9.261444211006164551e-02 -3.647491633892059326e-01 1.401630938053131104e-01 -2.136341631412506104e-01 1.571693122386932373e-01 -4.543710500001907349e-02 5.131313949823379517e-02 -1.649553030729293823e-01 1.908004581928253174e-01 -2.637310624122619629e-01 1.637549325823783875e-02 -2.642049081623554230e-02 -2.647335268557071686e-02 -2.681334018707275391e-01 2.644557356834411621e-01 7.237096875905990601e-02 -1.166500821709632874e-01 1.949612498283386230e-01 5.115745589137077332e-02 1.542328894138336182e-01 -1.090212836861610413e-01
4.169398546218872070e-02 1.611735522747039795e-01 -8.700810372829437256e-02 -7.208329439163208008e-02 1.682704538106918335e-01 -1.223789379000663757e-01 -4.169410765171051025e-01 1.103000566363334656e-01 -1.545291841030120850e-01 -6.279928982257843018e-02 -1.075631827116012573e-01 1.133319288492202759e-01 -4.322204291820526123e-01 2.173419743776321411e-01 -2.452697306871414185e-01 1.768761575222015381e-01 -4.704193025827407837e-02 -1.229159347712993622e-02 -1.693623065948486328e-01 1.951410919427871704e-01 -2.419486045837402344e-01 -7.880025357007980347e-02 -4.796215519309043884e-02 -7.093650102615356445e-02 -2.866197526454925537e-01 2.074882239103317261e-01 1.201982721686363220e-01 -1.208807453513145447e-01 1.129395514726638794e-01 3.676614165306091309e-02 1.914696991443634033e-01 -7.906175404787063599e-02
1.032236218452453613e-01 2.514986991882324219e-01 -2.144130021333694458e-01 2.536570467054843903e-02 1.727184355258941650e-01 -2.472241222858428955e-01 -2.942219376564025879e-01 2.727863006293773651e-02 -1.339306384325027466e-01 8.788007311522960663e-03 -2.161662727594375610e-01 9.832273423671722412e-02 -2.148621529340744019e-01 1.252334564924240112e-01 -2.419103533029556274e-01 -3.494029492139816284e-02 -1.240705028176307678e-01 -1.797370463609695435e-01 -1.297552585601806641e-01 2.315601557493209839e-01 1.310701966285705566e-01 1.608453840017318726e-01 5.129259824752807617e-02 4.855741187930107117e-02 -4.434992074966430664e-01 1.200851649045944214e-01 -1.574696451425552368e-01 -2.848767936229705811e-01 -8.436726778745651245e-02 -5.731901153922080994e-02 2.522916533052921295e-02 -1.044805571436882019e-01
3.593571484088897705e-02 -4.114586859941482544e-02 -1.090118214488029480e-01 2.609214559197425842e-02 6.430570781230926514e-02 -1.878152489662170410e-01 -2.532374262809753418e-01 5.004062876105308533e-02 -1.852621883153915405e-01 1.048203650861978531e-02 -2.572190165519714355e-01 5.390274152159690857e-02 -1.398736238479614258e-01 8.585882186889648438e-02 -4.188318252563476562e-01 5.927352234721183777e-02 7.143466174602508545e-02 -1.023893207311630249e-01 -2.273903489112854004e-01 3.950974345207214355e-01 -7.724834978580474854e-02 2.850573956966400146e-01 -1.253847628831863403e-01 -1.994456499814987183e-01 -4.841060563921928406e-02 2.309146821498870850e-01 1.563543230295181274e-01 -3.357959091663360596e-01 4.445488005876541138e-02 6.052991375327110291e-02 -5.545320361852645874e-02 3.651947900652885437e-02
1.913302093744277954e-01 1.688887923955917358e-01 -4.324278270360082388e-04 -4.687950760126113892e-02 7.801273465156555176e-02 1.651938110589981079e-01 -1.533663421869277954e-01 -3.202847242355346680e-01 -3.022029697895050049e-01 5.350036919116973877e-02 -3.240924179553985596e-01 7.083444856107234955e-03 -3.579895198345184326e-01 -1.202628482133150101e-03 -1.602032631635665894e-01 -1.201800536364316940e-02 8.467933535575866699e-02 2.754335701465606689e-01 5.641079507768154144e-03 1.459233164787292480e-01 9.326612949371337891e-02 -5.149397626519203186e-02 1.562457531690597534e-01 3.086010515689849854e-01 7.443088293075561523e-02 -4.793227836489677429e-02 2.949956953525543213e-01 -2.365489751100540161e-01 -1.011329144239425659e-01 -1.905862614512443542e-02 -1.522666215896606445e-01 -1.242962898686528206e-03
1.252165883779525757e-01 1.840161234140396118e-01 -1.264862436801195145e-02 9.645242244005203247e-03 4.289704561233520508e-02 -3.265813291072845459e-01 -2.423592805862426758e-01 -8.729144185781478882e-02 -4.096397385001182556e-02 2.156029194593429565e-01 -1.941245347261428833e-01 2.707380242645740509e-02 -2.598329484462738037e-01 -2.439592331647872925e-01 -1.815267503261566162e-01 6.677569448947906494e-02 -3.860881179571151733e-02 9.460148215293884277e-02 -1.211248114705085754e-01 3.552243113517761230e-02 1.335079371929168701e-01 1.032990440726280212e-01 -1.586551070213317871e-01 -7.980199903249740601e-02 1.488530635833740234e-01 1.301303803920745850e-01 4.727149605751037598e-01 -3.644011318683624268e-01 -1.717322617769241333e-01 8.384686708450317383e-02 -5.311243608593940735e-02 -5.694309622049331665e-02
7.068804651498794556e-02 1.867861598730087280e-01 -6.465087085962295532e-02 -6.945093721151351929e-02 3.288643360137939453e-01 -2.463090419769287109e-02 -3.831644058227539062e-01 3.906143130734562874e-03 1.790850907564163208e-01 1.758342422544956207e-02 -2.385188937187194824e-01 2.177573144435882568e-01 -2.144478857517242432e-01 2.496542222797870636e-02 -2.184082418680191040e-01 -1.900370977818965912e-02 -9.364729747176170349e-03 -1.641698479652404785e-01 -1.921409517526626587e-01 3.336242437362670898e-01 -3.766513988375663757e-02 1.555949151515960693e-01 6.360235810279846191e-02 4.572771117091178894e-02 -1.160317808389663696e-01 2.474986016750335693e-01 9.764790534973144531e-02 -1.560026556253433228e-01 9.640999883413314819e-02 2.232747972011566162e-01 1.650358587503433228e-01 -2.493112385272979736e-01
1.652446687221527100e-01 -1.315662115812301636e-01 3.926073759794235229e-02 -3.642798960208892822e-02 -1.554798185825347900e-01 -1.811551749706268311e-01 -4.158765971660614014e-01 8.159293979406356812e-02 4.731956124305725098e-02 -2.902785129845142365e-02 2.904726006090641022e-02 -5.867576226592063904e-02 -3.410974144935607910e-01 1.709371954202651978e-01 -1.525563001632690430e-01 1.471876651048660278e-01 -1.680359840393066406e-01 2.143734693527221680e-01 1.379416286945343018e-01 9.811602532863616943e-02 -2.820714935660362244e-02 1.012128069996833801e-01 6.050613522529602051e-02 2.684193551540374756e-01 -6.130323559045791626e-02 -2.292206585407257080e-01 1.924672424793243408e-01 -3.516886830329895020e-01 -2.017935663461685181e-01 9.097725898027420044e-02 -1.733221113681793213e-01 -1.799392700195312500e-01
-2.020740360021591187e-01 1.185241639614105225e-01 -8.800250291824340820e-02 1.221763268113136292e-01 8.354567736387252808e-02 -3.328531682491302490e-01 -2.080187052488327026e-01 -2.740840241312980652e-02 -3.605903983116149902e-01 1.957540810108184814e-01 -2.151045054197311401e-01 -2.060704976320266724e-01 -3.551826477050781250e-01 -1.323344409465789795e-01 -1.860062181949615479e-01 1.263966783881187439e-02 1.646101921796798706e-01 1.118251979351043701e-01 -2.331703156232833862e-01 3.064495623111724854e-01 -2.407325804233551025e-02 -3.759638592600822449e-02 -1.168000251054763794e-01 -2.295140027999877930e-01 -1.830214401707053185e-03 6.468800455331802368e-02 4.797909036278724670e-02 -2.086812257766723633e-01 -1.145159900188446045e-01 7.573813945055007935e-02 -6.556513253599405289e-03 -4.837248474359512329e-03
-3.313544765114784241e-02 6.913733482360839844e-02 5.585699528455734253e-02 -2.203232236206531525e-02 2.365198731422424316e-01 7.938606292009353638e-02 -3.348349928855895996e-01 -3.118806779384613037e-01 -2.407283186912536621e-01 -1.727738380432128906e-01 -3.417164385318756104e-01 5.346395447850227356e-02 -9.079615026712417603e-02 1.738414354622364044e-02 -2.240346819162368774e-01 4.088292643427848816e-02 2.923664152622222900e-01 1.066383570432662964e-01 1.639767736196517944e-02 1.670737266540527344e-01 9.277178347110748291e-02 6.776665896177291870e-02 -2.703939676284790039e-01 6.260772794485092163e-02 2.011813372373580933e-01 6.277109682559967041e-02 2.556023597717285156e-01 -4.510764777660369873e-02 1.898902207612991333e-01 4.597441107034683228e-02 -2.676501572132110596e-01 -1.191480681300163269e-01
1.779922246932983398e-01 1.477189064025878906e-01 6.459773983806371689e-03 3.130030035972595215e-01 1.333300173282623291e-01 1.321582049131393433e-01 -3.991258442401885986e-01 1.104602143168449402e-01 -3.924141079187393188e-02 -1.199077889323234558e-01 -3.899399340152740479e-01 -1.588326394557952881e-01 -2.781429290771484375e-01 2.074263989925384521e-01 -1.622343659400939941e-01 2.602041140198707581e-02 1.152070425450801849e-02 5.871184542775154114e-02 -1.682368814945220947e-01 -1.456179376691579819e-02 4.971574619412422180e-02 -8.782581239938735962e-02 -1.888150423765182495e-01 -9.637253358960151672e-03 -2.305947989225387573e-01 -1.653026640415191650e-01 2.597627341747283936e-01 6.651543080806732178e-02 -2.076803892850875854e-01 1.620422899723052979e-01 -1.567295007407665253e-02 3.310202434659004211e-02
-2.454632073640823364e-01 -1.049611135385930538e-03 -1.153825223445892334e-02 8.337859809398651123e-02 -1.241477020084857941e-02 -1.367669999599456787e-01 -3.219770193099975586e-01 6.450333446264266968e-02 -8.289811015129089355e-02 5.653256550431251526e-02 -2.311520129442214966e-01 1.688948646187782288e-02 -3.572899997234344482e-01 -5.675032734870910645e-02 -3.067294061183929443e-01 -1.037634760141372681e-01 -2.425174601376056671e-02 2.031835913658142090e-01 2.561320066452026367e-01 2.908664941787719727e-01 1.460546553134918213e-01 -3.363531455397605896e-02 1.003773510456085205e-01 9.844546765089035034e-02 3.706008568406105042e-02 8.923148363828659058e-02 -5.199187248945236206e-02 -2.706728875637054443e-01 -3.520312309265136719e-01 8.158507198095321655e-02 -4.430692270398139954e-02 -2.330327332019805908e-01
5.736647546291351318e-02 1.063840314745903015e-01 1.081961691379547119e-01 4.279649853706359863e-01 2.147767543792724609e-01 -4.457424953579902649e-02 -3.759510219097137451e-01 3.177915513515472412e-02 -1.579445749521255493e-01 7.970762671902775764e-04 -4.352584481239318848e-01 -6.374629586935043335e-02 -3.296114504337310791e-01 1.224666014313697815e-01 -1.887384951114654541e-01 -5.396711057983338833e-04 2.953966334462165833e-02 -1.608783155679702759e-01 -1.364708542823791504e-01 -4.132018983364105225e-02 -3.097713924944400787e-02 -3.003688715398311615e-02 -1.024735346436500549e-01 1.646582409739494324e-02 -1.382796466350555420e-01 -1.284609735012054443e-01 3.377374410629272461e-01 3.135415166616439819e-02 -1.014786362648010254e-01 3.409006446599960327e-02 -1.270048972219228745e-02 -1.807494461536407471e-02
2.414551228284835815e-01 1.488419771194458008e-01 5.391924455761909485e-02 -1.884695738554000854e-01 6.503562629222869873e-02 1.351883541792631149e-02 -4.374947845935821533e-01 -5.051511898636817932e-02 -2.428711056709289551e-01 3.076149523258209229e-01 -1.619409620761871338e-01 1.297028660774230957e-01 -1.955207586288452148e-01 1.084492579102516174e-01 -1.893359273672103882e-01 1.909303516149520874e-01 8.178564161062240601e-02 -1.021368429064750671e-01 -1.380064636468887329e-01 1.693186461925506592e-01 -3.178302943706512451e-01 -1.152644380927085876e-01 -5.102809146046638489e-02 -2.293672412633895874e-01 -1.566134095191955566e-01 2.036835253238677979e-01 9.270337969064712524e-02 6.606449931859970093e-02 1.424786597490310669e-01 9.175544977188110352e-02 6.628541648387908936e-02 -1.317636668682098389e-01
6.574355065822601318e-02 -1.106876358389854431e-01 2.603065595030784607e-02 -1.015182211995124817e-01 3.010689318180084229e-01 3.106254525482654572e-02 -2.615351080894470215e-01 6.070261355489492416e-03 -3.319247663021087646e-01 -1.817225068807601929e-01 -9.388276934623718262e-02 5.859469063580036163e-03 -8.860240876674652100e-02 2.362941056489944458e-01 -4.356774091720581055e-01 -1.836476475000381470e-01 -5.209046602249145508e-02 1.447415817528963089e-02 -2.007490247488021851e-01 -9.758729487657546997e-03 2.594669759273529053e-01 -2.236096709966659546e-01 -1.372022181749343872e-01 4.998028278350830078e-02 -5.384638532996177673e-02 -1.192761436104774475e-01 -1.522030681371688843e-01 -6.508482620120048523e-03 1.316736801527440548e-03 9.806423634290695190e-02 1.807148158550262451e-01 -3.294692337512969971e-01
2.165554761886596680e-01 2.740040719509124756e-01 -3.065090775489807129e-01 -3.640601783990859985e-02 3.639514148235321045e-01 -2.735749781131744385e-01 -1.586097329854965210e-01 -2.444525621831417084e-02 -2.562226653099060059e-01 -6.839947402477264404e-02 -1.538401246070861816e-01 -5.752653628587722778e-02 -1.032486259937286377e-01 -6.693069590255618095e-04 -3.226346969604492188e-01 1.688388586044311523e-01 4.626073688268661499e-02 -1.664810180664062500e-01 -1.729438304901123047e-01 2.655196189880371094e-01 1.430435776710510254e-01 9.671277552843093872e-02 1.087806373834609985e-01 4.253027215600013733e-02 -3.134669959545135498e-01 -8.044795691967010498e-02 -1.429946254938840866e-02 -4.809871315956115723e-02 -4.855911433696746826e-02 3.048641607165336609e-02 -1.481514573097229004e-01 -5.401892587542533875e-02
-4.827335011214017868e-03 -1.139629855751991272e-01 -2.662930823862552643e-02 -1.031666472554206848e-01 6.319931242614984512e-03 -1.783757507801055908e-01 -1.936818659305572510e-01 -1.137935370206832886e-02 -2.787726223468780518e-01 3.481487035751342773e-01 -3.079253435134887695e-01 -2.042772918939590454e-01 -8.529188483953475952e-02 2.461270093917846680e-01 -2.051768600940704346e-01 1.267311871051788330e-01 -1.426473408937454224e-01 -8.623668551445007324e-02 -1.305963099002838135e-01 4.196899533271789551e-01 1.458144634962081909e-01 -9.112972021102905273e-02 -2.134664803743362427e-01 1.417001634836196899e-01 4.069428518414497375e-02 9.830548614263534546e-02 -5.693515390157699585e-02 8.524479717016220093e-02 1.557205766439437866e-01 -1.817838847637176514e-01 -1.965281963348388672e-01 -1.035224497318267822e-01
-1.597930490970611572e-01 7.221567630767822266e-02 -7.713406533002853394e-02 -1.249194145202636719e-01 1.258168667554855347e-01 -2.064114212989807129e-01 -4.933776855468750000e-01 1.024966612458229065e-01 -8.911076188087463379e-02 -4.481736943125724792e-02 -1.706988215446472168e-01 -2.092443406581878662e-02 -1.989798396825790405e-01 5.582185834646224976e-02 -2.741525173187255859e-01 6.464656442403793335e-03 1.067854464054107666e-01 1.690163165330886841e-01 -5.371516104787588120e-03 9.840618818998336792e-02 2.346912920475006104e-01 2.813890576362609863e-01 1.622687131166458130e-01 4.677264764904975891e-02 9.259908646345138550e-02 8.852086029946804047e-04 1.289042085409164429e-01 -2.903712689876556396e-01 -2.009822726249694824e-01 -8.506037294864654541e-02 -1.915241330862045288e-01 -2.676182985305786133e-01
6.955753266811370850e-02 3.300776779651641846e-01 -9.728339314460754395e-02 2.343609184026718140e-01 3.101500868797302246e-01 1.869571022689342499e-02 -3.429066240787506104e-01 3.983342647552490234e-02 -2.024073749780654907e-01 7.018219679594039917e-02 -2.387872338294982910e-01 1.245873793959617615e-01 -2.837968468666076660e-01 1.710422933101654053e-01 -5.697381868958473206e-02 1.487071742303669453e-03 -1.204682365059852600e-01 -2.428893558681011200e-02 -2.216209098696708679e-02 2.343033850193023682e-01 6.497193127870559692e-02 8.445798605680465698e-02 -2.910672128200531006e-01 1.052123233675956726e-01 -1.025436446070671082e-01 8.572581410408020020e-02 3.545213639736175537e-01 1.980574429035186768e-01 -7.820535451173782349e-02 8.975920081138610840e-02 3.486679634079337120e-03 -5.450757686048746109e-03
2.525853551924228668e-02 -6.848189234733581543e-02 -1.255445778369903564e-01 1.215780749917030334e-01 1.626176089048385620e-01 -2.484567463397979736e-01 -1.391836404800415039e-01 2.062298208475112915e-01 6.262053549289703369e-02 -7.836721837520599365e-02 -9.987238794565200806e-02 1.309007704257965088e-01 -5.249983668327331543e-01 2.373625636100769043e-01 -3.580470979213714600e-01 -6.945963017642498016e-03 7.828536443412303925e-03 -1.155610084533691406e-01 -2.177059948444366455e-01 2.433227449655532837e-01 1.874167919158935547e-01 1.547375172376632690e-01 -9.751632809638977051e-02 -5.194470286369323730e-02 4.860471189022064209e-02 1.315063834190368652e-01 6.607323884963989258e-02 -1.514955163002014160e-01 7.829818129539489746e-02 1.999142765998840332e-01 -1.481249183416366577e-01 1.018085852265357971e-01
1.914800703525543213e-01 2.602291703224182129e-01 -4.469843953847885132e-02 -1.732867956161499023e-01 -1.387852281332015991e-01 -2.071456611156463623e-01 -1.714234352111816406e-01 -2.865322493016719818e-02 -1.835352927446365356e-01 -2.985018119215965271e-02 -2.346689254045486450e-01 -1.606638431549072266e-01 -2.899058163166046143e-01 2.580642402172088623e-01 -6.595887988805770874e-02 1.248532682657241821e-01 4.488075524568557739e-02 -5.423797294497489929e-02 1.600015610456466675e-01 2.402537316083908081e-01 3.164471089839935303e-01 1.719950586557388306e-01 -9.019548445940017700e-02 -6.686830520629882812e-02 7.274591177701950073e-02 3.405465278774499893e-03 3.229024112224578857e-01 -4.909935221076011658e-02 1.071134954690933228e-01 -8.871927857398986816e-02 -3.141649961471557617e-01 -1.566587090492248535e-01
1.798514872789382935e-01 -3.480730950832366943e-02 1.568143516778945923e-01 -2.543452978134155273e-01 7.142250984907150269e-02 -2.575382590293884277e-01 -2.075722962617874146e-01 -4.605919122695922852e-02 -6.709572672843933105e-02 -2.479681968688964844e-01 -2.077294290065765381e-01 5.136865004897117615e-02 -3.069891929626464844e-01 -3.144902735948562622e-02 -1.967353224754333496e-01 1.594935953617095947e-01 1.389533728361129761e-01 1.370282936841249466e-02 -3.171873390674591064e-01 1.655084788799285889e-01 1.943720621056854725e-03 3.352603316307067871e-01 -2.753722965717315674e-01 -1.147998869419097900e-02 -3.835636749863624573e-02 1.766441948711872101e-02 1.747117638587951660e-01 -1.160798296332359314e-01 -2.461344748735427856e-01 5.643294006586074829e-02 -1.718132495880126953e-01 -1.201664879918098450e-01
9.731978178024291992e-02 1.357769817113876343e-01 1.002704128623008728e-01 -5.889727175235748291e-02 -3.197907283902168274e-02 -1.823961734771728516e-01 -7.313138991594314575e-02 1.824853569269180298e-01 -2.555972039699554443e-01 -1.106374152004718781e-02 -3.922052383422851562e-01 1.450590044260025024e-01 8.788232505321502686e-02 2.522331774234771729e-01 -2.058425843715667725e-01 3.410819768905639648e-01 -7.180190086364746094e-02 1.223962381482124329e-01 -6.320136040449142456e-02 1.957777440547943115e-01 2.047204822301864624e-01 -2.983640134334564209e-01 1.707158088684082031e-01 1.835360378026962280e-01 2.980131097137928009e-02 3.198450058698654175e-02 2.052125483751296997e-01 -6.822014600038528442e-02 -5.236057192087173462e-02 -1.100296974182128906e-01 -6.004949100315570831e-03 -3.089914619922637939e-01
7.503805309534072876e-02 1.642234921455383301e-01 1.631340235471725464e-01 -1.825954020023345947e-01 2.522281110286712646e-01 -6.058202311396598816e-02 -2.680263817310333252e-01 -1.046641077846288681e-02 -6.045679003000259399e-02 -5.742795020341873169e-02 -1.555225104093551636e-01 -3.167001903057098389e-02 -2.055309414863586426e-01 3.307208791375160217e-02 -3.346054852008819580e-01 -3.325411379337310791e-01 -1.712862253189086914e-01 2.350397706031799316e-01 -6.406133621931076050e-02 6.337068974971771240e-02 -9.261924028396606445e-02 -2.863819003105163574e-01 -2.261282652616500854e-01 -1.241415180265903473e-02 -8.893474936485290527e-02 -1.994754374027252197e-02 3.284307420253753662e-01 -1.988817751407623291e-01 -2.714470922946929932e-01 -1.346572674810886383e-02 -2.613409049808979034e-02 7.297751307487487793e-02
1.156615242362022400e-01 3.774187993258237839e-03 3.211588263511657715e-01 -2.242254167795181274e-01 2.555670738220214844e-01 -1.389773190021514893e-01 -4.596317112445831299e-01 4.344451427459716797e-02 -1.538116037845611572e-01 1.117899939417839050e-01 -1.860852092504501343e-01 2.555042505264282227e-01 -3.238181471824645996e-01 -8.480326086282730103e-02 1.459112465381622314e-01 1.055327281355857849e-01 -2.156234979629516602e-01 9.320859611034393311e-02 2.466473728418350220e-01 1.827376633882522583e-01 2.044639736413955688e-01 2.364964224398136139e-02 3.043892793357372284e-02 1.259349733591079712e-01 -7.020019739866256714e-02 -1.092322915792465210e-01 -1.055510807782411575e-02 -1.540005058050155640e-01 4.631497710943222046e-02 5.583471152931451797e-03 -5.868659168481826782e-02 3.155427402816712856e-04
1.617617309093475342e-01 -4.465522244572639465e-02 -2.417948842048645020e-02 1.189698372036218643e-02 4.581843018531799316e-01 -2.009991742670536041e-02 -3.367871046066284180e-01 -2.731015980243682861e-01 -2.032187879085540771e-01 -8.958354592323303223e-02 -5.603259205818176270e-01 9.230310469865798950e-02 -5.016605556011199951e-02 1.366164535284042358e-01 -2.992812171578407288e-02 6.980039179325103760e-02 7.522034645080566406e-02 1.029330417513847351e-01 1.987655460834503174e-01 5.704738572239875793e-02 -1.131677031517028809e-01 3.284130617976188660e-02 -4.191521182656288147e-02 1.381812691688537598e-01 -3.479847684502601624e-02 -5.352467671036720276e-02 2.546634376049041748e-01 8.179836720228195190e-02 5.473123863339424133e-02 -2.785282442346215248e-03 2.444412559270858765e-02 3.219084814190864563e-02
4.636357352137565613e-02 2.356511354446411133e-02 -7.831344753503799438e-02 -3.554615676403045654e-01 7.536896318197250366e-02 -2.465036809444427490e-01 -2.859542667865753174e-01 -2.085435241460800171e-01 -1.784484684467315674e-01 1.994641125202178955e-01 -3.081732690334320068e-01 -2.814815044403076172e-01 -2.957771718502044678e-01 1.309681534767150879e-01 -1.761490553617477417e-01 1.368806809186935425e-01 9.614133834838867188e-02 8.458013832569122314e-02 1.457372754812240601e-01 -2.311419136822223663e-02 2.303789258003234863e-01 1.341623663902282715e-01 -3.376825898885726929e-02 1.317546963691711426e-01 -5.311562865972518921e-02 -4.193350300192832947e-02 2.325817011296749115e-03 -1.149523421190679073e-03 -3.288918435573577881e-01 -6.775630265474319458e-02 4.382006451487541199e-02 -1.608071774244308472e-01
-4.294340312480926514e-02 1.495780050754547119e-01 2.265586145222187042e-02 -1.438922435045242310e-01 2.066649049520492554e-01 -2.415123768150806427e-02 -3.140744268894195557e-01 -1.511081606149673462e-01 -8.225429803133010864e-02 2.444007992744445801e-01 -3.053303062915802002e-01 -2.207997888326644897e-01 -2.215983420610427856e-01 -8.858149498701095581e-02 -8.834661543369293213e-02 -1.282267719507217407e-01 1.526644527912139893e-01 1.864045411348342896e-01 -2.837685309350490570e-02 2.576907873153686523e-01 2.449263446033000946e-02 1.213272139430046082e-01 2.986261621117591858e-02 2.652564048767089844e-01 -2.753658406436443329e-02 2.581716701388359070e-02 1.427385360002517700e-01 -3.290073573589324951e-01 -2.655205428600311279e-01 1.299666762351989746e-01 -2.588058114051818848e-01 -6.216112524271011353e-02
-1.579426974058151245e-01 2.782683074474334717e-02 1.190051585435867310e-01 7.352851331233978271e-02 -6.141875311732292175e-02 -3.064055740833282471e-01 -1.730135083198547363e-01 -2.723270058631896973e-01 -4.115670323371887207e-01 -4.390723537653684616e-03 -2.496937513351440430e-01 -1.079314723610877991e-01 -2.608897387981414795e-01 -9.959133714437484741e-02 -5.986660346388816833e-02 -6.937103718519210815e-02 -1.920173317193984985e-02 -2.171573787927627563e-02 -3.120519034564495087e-02 3.791911005973815918e-01 1.720859855413436890e-01 -1.839257478713989258e-01 -2.106203287839889526e-01 3.700298070907592773e-02 -5.298568680882453918e-02 -7.193760573863983154e-02 -2.982194349169731140e-02 -1.576432436704635620e-01 -5.553920939564704895e-02 2.691576182842254639e-01 -1.528911441564559937e-01 -1.891451030969619751e-01
1.660870313644409180e-01 5.118775367736816406e-02 -2.413490563631057739e-01 -1.454816758632659912e-01 3.023050129413604736e-01 -1.312496364116668701e-01 -3.113051950931549072e-01 1.526952255517244339e-02 -1.925746798515319824e-01 1.464543491601943970e-01 -4.091396555304527283e-02 1.481687556952238083e-02 -4.185092747211456299e-01 2.871573567390441895e-01 -2.388149946928024292e-01 1.795607060194015503e-01 -1.903631538152694702e-02 -9.664613008499145508e-02 -1.317856013774871826e-01 -4.442120902240276337e-03 2.925954386591911316e-02 1.238209940493106842e-02 1.030475795269012451e-01 -4.400223493576049805e-03 -7.318563759326934814e-02 1.772521734237670898e-01 1.269461028277873993e-02 -2.867971360683441162e-01 -1.307370662689208984e-01 1.918905973434448242e-01 1.330650001764297485e-01 -2.185499072074890137e-01
2.090257555246353149e-01 8.776246756315231323e-02 2.934476137161254883e-01 -9.590494632720947266e-02 -1.405973136425018311e-01 -1.037421673536300659e-01 -4.762559533119201660e-01 1.640795022249221802e-01 -3.969610333442687988e-01 6.573595106601715088e-03 -2.314370274543762207e-01 1.694353371858596802e-01 -3.037218153476715088e-01 2.539991168305277824e-03 3.242297470569610596e-02 -5.767596419900655746e-03 -1.408731639385223389e-01 1.524223983287811279e-01 9.623305499553680420e-02 -6.893888115882873535e-02 5.532335117459297180e-02 -4.144971445202827454e-02 4.623359814286231995e-02 2.093124985694885254e-01 -6.767157465219497681e-02 -2.623136043548583984e-01 1.633792184293270111e-02 -1.622125059366226196e-01 9.529657661914825439e-02 8.425015956163406372e-02 6.605418771505355835e-02 -8.639761060476303101e-02
1.129349973052740097e-02 -1.217303331941366196e-02 -5.822047218680381775e-02 -8.482490479946136475e-02 2.494661509990692139e-01 -3.407045006752014160e-01 -1.769077479839324951e-01 1.147500798106193542e-01 -2.797209657728672028e-02 -1.035314574837684631e-01 -1.366544216871261597e-01 -1.188523843884468079e-01 -1.869159340858459473e-01 1.774908006191253662e-01 -3.003530390560626984e-02 8.929515257477760315e-03 1.747490912675857544e-01 -4.866818431764841080e-03 -2.382679656147956848e-02 4.342436790466308594e-01 9.472849965095520020e-02 2.732633948326110840e-01 -1.568976491689682007e-01 -2.539537474513053894e-02 -3.252698779106140137e-01 1.119082421064376831e-01 -2.346668019890785217e-02 -1.056742519140243530e-01 -1.206046789884567261e-01 3.736313283443450928e-01 9.218925982713699341e-02 -1.826142817735671997e-01
2.343502491712570190e-01 1.044311001896858215e-02 1.069195917807519436e-03 -2.756690979003906250e-01 7.833360135555267334e-02 2.781008742749691010e-02 -8.202997595071792603e-02 -2.485873550176620483e-01 -2.078240215778350830e-01 -4.072616249322891235e-02 -1.537396162748336792e-01 2.784414216876029968e-02 -3.225417137145996094e-01 1.649446487426757812e-01 -2.782017588615417480e-01 -1.109022274613380432e-01 -1.452708095312118530e-01 3.305637538433074951e-01 7.009280472993850708e-02 2.199166268110275269e-01 4.960237815976142883e-02 2.721793763339519501e-02 -2.806893922388553619e-02 1.746645122766494751e-01 1.242060884833335876e-01 -1.227887868881225586e-01 3.753343522548675537e-01 -2.620805203914642334e-01 -1.460992395877838135e-01 -8.121737837791442871e-02 -1.310728043317794800e-01 -3.082824172452092171e-03
-3.961387649178504944e-02 -6.412591040134429932e-02 -2.912179101258516312e-03 6.723143160343170166e-02 7.010486721992492676e-02 -3.612460494041442871e-01 -4.932372272014617920e-02 3.322075307369232178e-01 -5.190756916999816895e-01 -4.439239948987960815e-02 -7.374259084463119507e-02 -9.237836115062236786e-03 -1.695200800895690918e-01 1.757112145423889160e-01 -2.521610260009765625e-01 -1.695639938116073608e-01 -1.485293954610824585e-01 8.322809636592864990e-02 -1.147263050079345703e-01 1.076699141412973404e-02 6.823241710662841797e-02 -2.818277105689048767e-02 -6.789092905819416046e-03 1.175826489925384521e-01 -1.517490297555923462e-01 -6.880617141723632812e-02 4.282345473766326904e-01 -1.479631215333938599e-01 -4.065784439444541931e-02 -9.430582076311111450e-02 8.665287494659423828e-02 -4.097337368875741959e-03
-2.038657963275909424e-01 -1.319216340780258179e-01 -2.189094722270965576e-01 2.083985507488250732e-02 2.698073983192443848e-01 -2.801543772220611572e-01 -1.119827032089233398e-01 -7.432678341865539551e-02 -3.861316740512847900e-01 -1.153719201683998108e-01 -2.781642973423004150e-01 -1.404449641704559326e-01 -2.104500234127044678e-01 1.916105113923549652e-02 -1.828781366348266602e-01 1.311827450990676880e-01 -6.861858814954757690e-02 1.174466907978057861e-01 2.095471881330013275e-02 3.782086670398712158e-01 5.045871436595916748e-02 -4.315597191452980042e-02 -1.268454045057296753e-01 -2.298270612955093384e-01 -6.881377659738063812e-03 -1.197501551359891891e-02 -3.488503396511077881e-02 -1.151098310947418213e-01 -1.999642997980117798e-01 6.898054480552673340e-02 9.391909092664718628e-02 -2.549309134483337402e-01
-1.671804487705230713e-01 2.742604911327362061e-01 1.947229057550430298e-01 -3.848158940672874451e-02 5.711067467927932739e-02 3.700766339898109436e-02 -2.251556962728500366e-01 -2.842460200190544128e-02 1.384731382131576538e-01 7.243548333644866943e-02 -5.149767398834228516e-01 -2.332003787159919739e-02 -2.396464645862579346e-01 2.275177836418151855e-02 -7.493770867586135864e-02 -1.414429247379302979e-01 -2.594318091869354248e-01 1.236015409231185913e-01 4.695244878530502319e-02 1.829214245080947876e-01 -9.757833927869796753e-02 3.215912356972694397e-02 -4.782678931951522827e-02 2.432318478822708130e-01 -4.269273951649665833e-02 -4.635899886488914490e-02 1.507184505462646484e-01 -1.734025776386260986e-01 -1.715434342622756958e-01 3.091490864753723145e-01 -2.256072908639907837e-01 6.823600828647613525e-02
9.160911291837692261e-02 4.250831156969070435e-02 2.328092008829116821e-01 2.797980010509490967e-01 6.921013444662094116e-02 -2.742977067828178406e-02 -3.953227698802947998e-01 1.654709726572036743e-01 -1.772617250680923462e-01 1.839040368795394897e-01 8.226457983255386353e-02 2.088409364223480225e-01 -8.322616107761859894e-03 7.055947929620742798e-02 -3.601692318916320801e-01 -2.135425247251987457e-02 -1.339561194181442261e-01 1.285023838281631470e-01 -4.352566227316856384e-02 1.486916095018386841e-01 -8.440181612968444824e-02 -2.492815405130386353e-01 3.743514046072959900e-02 1.001757532358169556e-01 -1.256452053785324097e-01 1.851361691951751709e-01 5.112579092383384705e-02 -6.572228670120239258e-02 1.615713089704513550e-01 3.597946763038635254e-01 -1.875743716955184937e-01 -1.742448061704635620e-01
1.099049746990203857e-01 6.364347785711288452e-02 1.554492581635713577e-02 2.168754935264587402e-01 1.749754548072814941e-01 1.761629879474639893e-01 -4.621452093124389648e-01 1.545644849538803101e-01 -1.661714017391204834e-01 1.704324483871459961e-01 -3.053396344184875488e-01 -2.395078837871551514e-01 -1.416765451431274414e-01 3.103728294372558594e-01 -5.049416795372962952e-02 -2.946740388870239258e-01 -2.352939173579216003e-02 9.047252684831619263e-02 1.990659348666667938e-02 -9.445114433765411377e-02 2.437872737646102905e-01 8.001264184713363647e-02 1.267601698637008667e-01 -1.650663763284683228e-01 -1.582297831773757935e-01 6.745957769453525543e-03 1.904388368129730225e-01 3.784468770027160645e-02 1.073595434427261353e-01 -2.312912419438362122e-02 -8.748589083552360535e-03 -1.493607461452484131e-01
1.002124398946762085e-01 -3.694140911102294922e-01 1.407717019319534302e-01 -3.094674944877624512e-01 1.592059135437011719e-01 1.686704158782958984e-02 -2.813884913921356201e-01 8.312955498695373535e-02 -4.028403162956237793e-01 6.974580138921737671e-02 -3.748756051063537598e-01 2.379472404718399048e-01 -1.649834513664245605e-01 1.399059430696070194e-03 -3.045389950275421143e-01 4.519880190491676331e-02 -3.657384589314460754e-02 3.734114393591880798e-02 4.737866669893264771e-02 1.216004788875579834e-01 5.483575537800788879e-02 -7.680813223123550415e-02 -1.414822414517402649e-02 -1.674315333366394043e-01 -1.759488880634307861e-01 -3.107697889208793640e-02 7.343278080224990845e-02 7.931149750947952271e-02 1.516727656126022339e-01 -1.150490865111351013e-01 4.904237017035484314e-02 2.689170092344284058e-02
3.447190299630165100e-02 -3.932576254010200500e-02 4.589339718222618103e-02 -1.335839629173278809e-01 -6.835249066352844238e-02 -1.805751174688339233e-01 -3.248770833015441895e-01 7.432201504707336426e-02 6.196477264165878296e-02 3.663929644972085953e-03 -1.284703761339187622e-01 -1.106763929128646851e-01 -4.142245352268218994e-01 1.147441118955612183e-01 -1.723979264497756958e-01 -1.018022820353507996e-01 -1.669780164957046509e-02 4.630213379859924316e-01 -4.203727841377258301e-02 3.325044810771942139e-01 9.588355571031570435e-02 2.816147916018962860e-02 9.035463631153106689e-02 5.810475349426269531e-02 2.512674331665039062e-01 -1.025940775871276855e-01 1.634107232093811035e-01 -1.573020815849304199e-01 -1.786860525608062744e-01 1.614852994680404663e-02 -1.404040008783340454e-01 -2.144641727209091187e-01
1.164670586585998535e-01 2.030743360519409180e-01 -6.628589332103729248e-02 2.692308276891708374e-02 3.707645833492279053e-01 -3.231086730957031250e-01 -9.521905332803726196e-02 2.092936336994171143e-01 1.033514272421598434e-02 9.345580637454986572e-02 -1.374860703945159912e-01 -1.314035952091217041e-01 -3.283545970916748047e-01 1.740990281105041504e-01 -3.023725375533103943e-02 1.226381883025169373e-01 1.538075953722000122e-01 1.738568395376205444e-01 -4.149100929498672485e-02 2.290272265672683716e-01 1.580226123332977295e-01 2.330585420131683350e-01 -1.485272198915481567e-01 8.829672634601593018e-02 -1.714633554220199585e-01 6.325147300958633423e-02 -1.054814606904983521e-01 -1.823359280824661255e-01 1.043578813550993800e-04 1.820542365312576294e-01 2.576483488082885742e-01 -2.274820804595947266e-01
4.335705041885375977e-01 1.330962777137756348e-01 5.329376459121704102e-02 1.724265068769454956e-01 6.600376218557357788e-02 6.692791730165481567e-02 -3.120858371257781982e-01 1.914792954921722412e-01 -1.245617866516113281e-01 1.932379156351089478e-01 -7.795739173889160156e-02 2.012868225574493408e-01 -1.808701902627944946e-01 7.239767163991928101e-02 -2.723805308341979980e-01 -2.319590151309967041e-01 -1.485820114612579346e-01 2.817033529281616211e-01 -1.098393723368644714e-01 9.399921447038650513e-02 8.994855731725692749e-02 1.167050376534461975e-01 7.987683266401290894e-02 8.487940579652786255e-02 -8.036119490861892700e-02 1.832430958747863770e-01 1.798890382051467896e-01 -5.829128623008728027e-02 3.249835073947906494e-01 -1.472456939518451691e-02 -1.063400059938430786e-01 5.356003344058990479e-02
3.305188193917274475e-02 1.626933068037033081e-01 2.797562181949615479e-01 2.970233932137489319e-02 -1.955067515373229980e-01 1.276474148035049438e-01 -2.160760611295700073e-01 -1.791849434375762939e-01 -1.623155176639556885e-01 1.644941121339797974e-01 -3.486003875732421875e-01 1.446894090622663498e-02 -4.056463241577148438e-01 6.651930510997772217e-02 -1.701406985521316528e-01 -3.375356197357177734e-01 -1.602520421147346497e-02 1.175088882446289062e-01 8.204043656587600708e-02 1.645202785730361938e-01 -2.425892651081085205e-02 2.137735486030578613e-01 -2.283114641904830933e-01 -3.851616382598876953e-02 1.386138349771499634e-01 -1.162312626838684082e-01 -6.682174652814865112e-02 -7.109693437814712524e-02 7.604353129863739014e-02 1.553181707859039307e-01 -1.500212252140045166e-01 -1.748589426279067993e-01
2.502603828907012939e-01 2.260141372680664062e-01 -6.596152484416961670e-02 1.911921650171279907e-01 1.746291853487491608e-02 -2.351521328091621399e-02 -3.081007599830627441e-01 1.963055580854415894e-01 -1.163931041955947876e-01 -2.132593840360641479e-01 -2.915247678756713867e-01 2.190219052135944366e-02 -1.098464280366897583e-01 1.793660819530487061e-01 5.388548132032155991e-03 2.628709375858306885e-01 -2.889297530055046082e-02 1.218946129083633423e-01 1.944611966609954834e-01 1.804948002099990845e-01 9.166077710688114166e-03 6.779102236032485962e-02 1.147772818803787231e-01 2.712588608264923096e-01 -1.378863453865051270e-01 2.787573039531707764e-01 1.370059549808502197e-01 -8.229865878820419312e-02 -4.236845299601554871e-02 -1.223096027970314026e-01 -1.306200772523880005e-01 -3.458333015441894531e-01
3.331271409988403320e-01 9.668664075434207916e-03 1.836383789777755737e-01 -2.373557090759277344e-01 3.815969452261924744e-02 1.392669603228569031e-02 2.753687091171741486e-02 1.120856702327728271e-01 -3.339703679084777832e-01 -1.484864354133605957e-01 -1.785437315702438354e-01 -2.526859343051910400e-01 -2.774319052696228027e-01 3.512926101684570312e-01 -1.837757378816604614e-01 -2.126920409500598907e-02 -1.515168882906436920e-02 1.447319835424423218e-01 -1.404499411582946777e-01 3.651057481765747070e-01 2.876888215541839600e-02 -1.377308964729309082e-01 3.342499211430549622e-02 1.128365918993949890e-01 3.452576324343681335e-02 -2.784511446952819824e-01 -1.290652751922607422e-01 -1.939592137932777405e-02 -5.932493507862091064e-02 4.683504998683929443e-02 -1.397112198173999786e-02 1.023033782839775085e-01
4.199498146772384644e-02 -2.277503535151481628e-02 6.544339656829833984e-02 -5.968295782804489136e-02 8.942923694849014282e-02 6.579371541738510132e-02 -9.945411980152130127e-02 -2.655381560325622559e-01 -2.134820073843002319e-01 2.742141485214233398e-01 -3.067205846309661865e-01 -1.818210184574127197e-01 -2.559930682182312012e-01 5.843248590826988220e-02 -1.225579380989074707e-01 8.102027326822280884e-02 -4.686484485864639282e-02 2.849791049957275391e-01 -7.830417901277542114e-02 3.195606768131256104e-01 1.489630937576293945e-01 -8.203205466270446777e-02 3.401517122983932495e-02 2.946675419807434082e-01 5.575863644480705261e-02 1.163291037082672119e-01 2.757357358932495117e-01 -3.743373453617095947e-01 -7.057365775108337402e-02 -2.137854322791099548e-02 -1.059587597846984863e-01 2.604912221431732178e-02
1.009474992752075195e-01 2.936100065708160400e-01 6.377888470888137817e-02 -1.868299096822738647e-01 4.784586653113365173e-02 -1.669112443923950195e-01 -6.288728117942810059e-02 -2.682944834232330322e-01 -3.556303381919860840e-01 -1.034715175628662109e-01 -1.128395646810531616e-01 1.265950947999954224e-01 -1.912275701761245728e-01 1.642557978630065918e-01 -2.922818958759307861e-01 -2.729349397122859955e-02 -5.483263358473777771e-02 -2.158428542315959930e-02 -2.289428114891052246e-01 2.649714052677154541e-01 -2.642975151538848877e-01 9.919854998588562012e-02 1.425483673810958862e-01 -3.464193046092987061e-01 -1.936077624559402466e-01 -9.698439389467239380e-02 8.151431381702423096e-02 5.835881456732749939e-02 -5.280374735593795776e-02 1.251601576805114746e-01 -2.580331638455390930e-02 -1.439021676778793335e-01
1.906928867101669312e-01 1.527199298143386841e-01 9.543480724096298218e-02 -4.177767410874366760e-02 2.058944255113601685e-01 -2.959042489528656006e-01 -3.300444483757019043e-01 -5.462269857525825500e-02 -1.118163987994194031e-01 6.833918858319520950e-03 -5.691319331526756287e-02 -2.984947711229324341e-02 -1.458206325769424438e-01 8.199936710298061371e-03 -9.463819861412048340e-02 -8.973228186368942261e-02 -3.025557696819305420e-01 -4.080112278461456299e-02 9.909994155168533325e-02 1.961534768342971802e-01 1.309707462787628174e-01 -2.716116607189178467e-01 -3.200901150703430176e-01 -9.005283564329147339e-02 9.632667899131774902e-02 -4.329366236925125122e-02 3.303426206111907959e-01 -2.673290669918060303e-01 -2.483744919300079346e-01 -1.202624365687370300e-01 -1.472408175468444824e-01 1.936539309099316597e-03
1.502373367547988892e-01 -1.854934357106685638e-02 -1.975325867533683777e-02 -4.546458274126052856e-02 -1.346709430217742920e-01 -3.045676350593566895e-01 -3.748612403869628906e-01 5.421086773276329041e-02 1.411336511373519897e-01 -1.843150258064270020e-01 -1.534947454929351807e-01 -9.626805037260055542e-02 -3.366759717464447021e-01 1.543685644865036011e-01 -2.276282310485839844e-01 1.799103915691375732e-01 -2.222355604171752930e-01 3.292797207832336426e-01 1.724861115217208862e-01 4.139735549688339233e-02 -1.630672253668308258e-02 -3.578681498765945435e-02 3.812718763947486877e-02 1.541849523782730103e-01 1.236805990338325500e-01 -1.299543231725692749e-01 3.875626996159553528e-02 -2.684242725372314453e-01 -1.324404180049896240e-01 2.039834409952163696e-01 -1.283326745033264160e-01 -1.215668246150016785e-01
1.486577689647674561e-01 4.256818443536758423e-02 1.583043485879898071e-01 -7.041841279715299606e-03 3.592053949832916260e-01 -8.917706459760665894e-02 -2.200299352407455444e-01 -3.828579932451248169e-02 -1.825202256441116333e-01 1.005063727498054504e-01 -4.475534260272979736e-01 -4.214948788285255432e-02 -2.690095268189907074e-02 3.285237252712249756e-01 1.077671349048614502e-01 7.841332256793975830e-02 3.576734662055969238e-02 2.869535982608795166e-01 2.435750961303710938e-01 1.642443090677261353e-01 -1.250825673341751099e-01 1.579993218183517456e-01 -2.352528460323810577e-02 -1.196109354496002197e-01 -2.468308508396148682e-01 1.103878021240234375e-01 2.768078818917274475e-02 1.911905594170093536e-02 9.430713206529617310e-02 7.580672856420278549e-03 -1.603266000747680664e-01 -2.406539767980575562e-01
1.675247997045516968e-01 2.883427143096923828e-01 1.326184254139661789e-02 -3.973309323191642761e-02 -1.167852953076362610e-01 -1.574419289827346802e-01 -1.609543561935424805e-01 3.152006119489669800e-02 -1.595305055379867554e-01 -1.321348547935485840e-01 -3.481748402118682861e-01 -3.032031059265136719e-01 -2.353145629167556763e-01 2.436732053756713867e-01 -1.754838228225708008e-01 9.715061634778976440e-03 1.547849476337432861e-01 9.737416356801986694e-02 1.443076878786087036e-01 2.054542005062103271e-01 2.140153199434280396e-01 1.316912323236465454e-01 1.745192520320415497e-02 1.115020141005516052e-01 5.840178579092025757e-02 1.569015718996524811e-02 2.043502479791641235e-01 -1.233491599559783936e-01 -2.089878357946872711e-02 -1.282926648855209351e-01 -4.010787606239318848e-01 -9.621440619230270386e-02
2.253406308591365814e-02 5.485588684678077698e-02 1.837425380945205688e-01 -3.495004475116729736e-01 1.580836921930313110e-01 -7.512393593788146973e-02 -2.403297126293182373e-01 -4.639279097318649292e-02 -2.696736752986907959e-01 -5.559596046805381775e-02 -1.411248594522476196e-01 -1.713836491107940674e-01 -1.653202772140502930e-01 2.902103401720523834e-02 -1.603248715400695801e-01 2.786454260349273682e-01 1.248276755213737488e-01 7.943061739206314087e-02 -2.515210509300231934e-01 4.754814505577087402e-02 1.265292167663574219e-01 3.028993904590606689e-01 2.893833070993423462e-02 -3.381815552711486816e-02 1.091629117727279663e-01 1.334142833948135376e-01 2.513590157032012939e-01 -2.104900777339935303e-02 9.509234875440597534e-02 2.602464556694030762e-01 -3.488029167056083679e-02 -3.534421622753143311e-01
2.364877760410308838e-01 1.214776709675788879e-01 2.584809064865112305e-02 -2.683410644531250000e-01 2.382178232073783875e-02 -1.663759723305702209e-02 -4.441576600074768066e-01 1.282222941517829895e-02 5.868928506970405579e-02 2.099837549030780792e-02 -3.180108964443206787e-01 -4.529292695224285126e-03 5.242716148495674133e-02 3.128801882266998291e-01 -2.567192614078521729e-01 2.483465149998664856e-02 -3.601761162281036377e-01 1.285190880298614502e-01 -8.498148061335086823e-03 7.984072715044021606e-02 1.663394421339035034e-01 3.677222132682800293e-02 1.541111171245574951e-01 1.205232068896293640e-01 1.630632579326629639e-01 1.590060889720916748e-01 8.188212662935256958e-02 -4.224679246544837952e-02 2.713565900921821594e-02 -3.597981110215187073e-02 -2.409956008195877075e-01 2.137668430805206299e-01
7.923199981451034546e-02 -9.281834214925765991e-02 3.696740269660949707e-01 -1.626196876168251038e-02 3.566188216209411621e-01 -1.492301225662231445e-01 -1.976153999567031860e-01 1.435402184724807739e-01 -1.325371954590082169e-02 -1.986569911241531372e-02 -2.603767216205596924e-01 2.179488986730575562e-01 -1.774077117443084717e-01 1.165463961660861969e-02 -3.803225159645080566e-01 -9.302423335611820221e-03 -2.833719849586486816e-01 2.363245487213134766e-01 1.447623968124389648e-01 8.256856352090835571e-02 -4.263165872544050217e-03 7.366906106472015381e-02 -2.974299527704715729e-02 -6.703443825244903564e-02 1.012007072567939758e-01 -4.974218457937240601e-02 -1.631999947130680084e-02 -8.997377753257751465e-02 2.733977735042572021e-01 -1.011425331234931946e-01 -6.554067134857177734e-03 2.569617331027984619e-01
3.557585924863815308e-02 -1.630843579769134521e-01 -2.965879440307617188e-01 -1.913872808218002319e-01 9.023737162351608276e-02 -6.695666909217834473e-02 -4.266630411148071289e-01 -6.227455288171768188e-02 -1.587437093257904053e-01 -6.676138937473297119e-02 -1.709554344415664673e-02 -8.697923272848129272e-02 -2.291438281536102295e-01 9.983238577842712402e-02 -3.444051444530487061e-01 5.009180307388305664e-02 1.721042767167091370e-02 2.306698858737945557e-01 -7.891794294118881226e-02 -7.231156807392835617e-03 2.761456072330474854e-01 -2.000790685415267944e-01 -3.512789681553840637e-02 1.206286475062370300e-01 -2.259134203195571899e-01 -1.133361980319023132e-01 8.869723975658416748e-02 -3.963048756122589111e-01 -2.932496741414070129e-02 -5.218535661697387695e-02 -5.470053479075431824e-02 2.543020993471145630e-02
1.442259401082992554e-01 1.855313181877136230e-01 6.617707014083862305e-02 -8.006918430328369141e-02 1.493355352431535721e-02 -1.539390999823808670e-02 -1.774147301912307739e-01 7.060853391885757446e-02 -1.888867616653442383e-01 1.469479054212570190e-01 -1.566227525472640991e-01 1.470103263854980469e-01 1.002047136425971985e-01 1.967796832323074341e-01 -4.719325602054595947e-01 3.399185836315155029e-01 -1.496771574020385742e-01 9.003478288650512695e-02 2.669139392673969269e-02 -2.908743359148502350e-02 5.739120766520500183e-02 2.823527157306671143e-01 -2.610593475401401520e-02 1.228542327880859375e-01 9.340610355138778687e-03 1.379622519016265869e-02 1.423086374998092651e-01 -3.403994441032409668e-01 9.592110663652420044e-02 5.330872908234596252e-02 -3.502641618251800537e-01 -6.807410717010498047e-02
3.255595564842224121e-01 2.540673613548278809e-01 8.354763686656951904e-02 -3.135421872138977051e-02 2.413605004549026489e-01 -1.204889789223670959e-01 -3.225266635417938232e-01 -2.256527245044708252e-01 -1.464035734534263611e-02 -4.025730118155479431e-02 -3.643418103456497192e-02 -8.443638682365417480e-02 -2.035142928361892700e-01 -1.565774343907833099e-02 -2.346198856830596924e-01 -3.232197165489196777e-01 -9.374608844518661499e-02 2.620649151504039764e-02 -1.559890210628509521e-01 1.656536310911178589e-01 2.145342715084552765e-02 -1.837152093648910522e-01 -1.299604475498199463e-01 -7.572762668132781982e-03 -7.951103895902633667e-02 -1.394262313842773438e-01 3.211744129657745361e-01 -2.867206335067749023e-01 -2.238559871912002563e-01 -7.209523022174835205e-02 1.509590912610292435e-02 -5.693720281124114990e-02
2.841162085533142090e-01 1.366307139396667480e-01 7.893988862633705139e-03 1.347557157278060913e-01 8.333319425582885742e-02 -1.931853443384170532e-01 -3.713813722133636475e-01 -1.020452156662940979e-01 -2.220999002456665039e-01 -3.128764033317565918e-02 -7.776682078838348389e-02 7.459925115108489990e-02 3.544008359313011169e-02 3.720305487513542175e-02 -1.318673342466354370e-01 1.986491978168487549e-01 -2.559432983398437500e-01 1.424785405397415161e-01 -9.307011216878890991e-02 2.938946783542633057e-01 -1.988245546817779541e-01 2.458978593349456787e-01 2.396381199359893799e-01 -4.714275151491165161e-02 8.211437612771987915e-03 -8.568688482046127319e-02 2.162195593118667603e-01 1.220130845904350281e-01 -3.676833212375640869e-02 -9.741824865341186523e-02 -2.623570561408996582e-01 -2.813636660575866699e-01
1.048245728015899658e-01 2.293878942728042603e-01 5.618292838335037231e-02 -4.431886132806539536e-03 -7.771033048629760742e-02 -1.615174561738967896e-01 -3.140963017940521240e-01 -1.200049519538879395e-01 -9.725183993577957153e-02 -7.087551057338714600e-02 -1.862519532442092896e-01 -7.813312858343124390e-02 -2.189178615808486938e-01 1.021274849772453308e-01 -7.389202713966369629e-02 1.104125306010246277e-01 2.800157666206359863e-01 1.722842134768143296e-04 9.420872479677200317e-02 2.225973457098007202e-01 8.879368752241134644e-02 -2.371428906917572021e-01 -2.215671390295028687e-01 2.824323177337646484e-01 -1.363553106784820557e-01 -5.422285944223403931e-02 2.154195159673690796e-01 -1.194830834865570068e-01 -2.330427914857864380e-01 -5.898797884583473206e-02 -1.332156639546155930e-02 -4.321516752243041992e-01
-5.934954434633255005e-02 4.270102381706237793e-01 2.463435232639312744e-01 -6.367399543523788452e-02 1.679097414016723633e-01 2.727411687374114990e-03 -2.646570801734924316e-01 -7.041980326175689697e-02 -5.581816285848617554e-02 2.856650054454803467e-01 -4.242152869701385498e-01 -5.791667476296424866e-02 -1.353152692317962646e-01 1.889067143201828003e-01 1.062954962253570557e-01 -1.551317125558853149e-01 -5.628827959299087524e-02 -5.126066389493644238e-04 -6.403834372758865356e-02 2.201297730207443237e-01 -2.209254540503025055e-02 1.149931177496910095e-02 -4.704342409968376160e-02 1.534166038036346436e-01 1.110558956861495972e-02 -9.190090745687484741e-02 1.851825267076492310e-01 -2.249334305524826050e-01 -2.405044436454772949e-01 1.405528485774993896e-01 -1.814085245132446289e-01 5.237743258476257324e-02
2.987534105777740479e-01 3.373681306838989258e-01 7.142264395952224731e-02 -1.451407372951507568e-01 1.084258109331130981e-01 -6.486041843891143799e-02 -2.181843370199203491e-01 -4.422578960657119751e-02 -9.585967659950256348e-02 1.207964774221181870e-02 -2.438273578882217407e-01 -7.348007708787918091e-02 -1.654849052429199219e-01 -9.755498170852661133e-02 -2.836727201938629150e-01 -3.288848996162414551e-01 -1.456821560859680176e-01 1.210398077964782715e-01 9.820059686899185181e-02 1.428423672914505005e-01 5.648239329457283020e-02 -1.871032267808914185e-01 -5.371708050370216370e-02 4.206596314907073975e-02 -1.465267986059188843e-01 1.951121230376884341e-04 3.073386549949645996e-01 -2.447440326213836670e-01 -3.308303058147430420e-01 5.089575890451669693e-03 6.995999813079833984e-02 -8.089995384216308594e-02
2.322194278240203857e-01 7.353916019201278687e-02 -2.467016279697418213e-01 5.459360778331756592e-02 2.519349753856658936e-01 4.804785177111625671e-02 -3.492894172668457031e-01 -3.123238980770111084e-01 -1.934126764535903931e-01 -1.141953915357589722e-01 -3.769072592258453369e-01 -7.214345782995223999e-02 -2.615399360656738281e-01 2.495654523372650146e-01 -7.805112749338150024e-02 -7.817856222391128540e-02 7.368367910385131836e-02 3.655238822102546692e-02 -4.902603477239608765e-02 -6.278673559427261353e-02 -4.881158098578453064e-02 1.278734393417835236e-02 -1.843681782484054565e-01 2.049138098955154419e-01 2.312225550413131714e-01 -1.563418656587600708e-02 1.712802350521087646e-01 2.644642442464828491e-02 -1.026064157485961914e-01 -3.996609244495630264e-03 -8.968987315893173218e-02 -2.385804355144500732e-01
9.578719735145568848e-02 -1.768383979797363281e-01 7.027830928564071655e-02 -2.639694511890411377e-01 1.264425925910472870e-02 -7.402782794088125229e-03 -8.908813446760177612e-02 5.157971382141113281e-02 -1.906140148639678955e-01 -1.410118639469146729e-01 -4.394865334033966064e-01 1.035250723361968994e-01 -1.658136695623397827e-01 9.926383942365646362e-02 -1.873018592596054077e-01 6.896206736564636230e-02 -5.480970442295074463e-02 -5.783240497112274170e-02 -7.499512284994125366e-02 1.331607550382614136e-01 1.664784550666809082e-01 1.037141755223274231e-01 -1.782331466674804688e-01 3.250609040260314941e-01 -4.641647934913635254e-01 -1.559549123048782349e-01 -1.131204813718795776e-01 -8.312805742025375366e-02 -8.568092249333858490e-03 6.322433054447174072e-02 2.458636909723281860e-01 -8.513543009757995605e-02
1.073968783020973206e-01 5.191568285226821899e-02 -1.889400742948055267e-02 -3.959468752145767212e-02 1.628261357545852661e-01 -2.442234195768833160e-02 -4.051174521446228027e-01 2.167670428752899170e-01 -3.155165612697601318e-01 -1.060034781694412231e-01 1.871457546949386597e-01 1.870681494474411011e-01 -3.651224672794342041e-01 1.847827285528182983e-01 -3.189241588115692139e-01 1.935220956802368164e-01 -2.095242738723754883e-01 -6.060074642300605774e-02 -5.981963500380516052e-02 3.111456707119941711e-02 -1.660710722208023071e-01 1.713426969945430756e-02 7.590579241514205933e-02 7.987079024314880371e-02 -1.626939326524734497e-01 1.512917131185531616e-01 -4.351429641246795654e-02 -6.462752819061279297e-02 4.606153443455696106e-02 1.598338931798934937e-01 -1.079728901386260986e-01 -2.670433223247528076e-01
1.558736711740493774e-01 1.691590994596481323e-02 -8.089796639978885651e-03 -1.349249575287103653e-02 3.647858649492263794e-02 -3.624840080738067627e-02 -1.867421716451644897e-01 1.910541355609893799e-01 -4.837703704833984375e-02 1.354709174484014511e-02 -4.576441347599029541e-01 1.141559407114982605e-01 -4.599491879343986511e-02 7.524281740188598633e-02 -1.756888777017593384e-01 2.439386844635009766e-01 -2.455492764711380005e-01 1.701254993677139282e-01 3.103199787437915802e-02 6.432972848415374756e-02 1.862236112356185913e-02 -1.887468099594116211e-01 4.734387993812561035e-02 3.399613499641418457e-01 1.762506216764450073e-01 -1.077628731727600098e-01 3.293111324310302734e-01 -1.306658834218978882e-01 -1.506100744009017944e-01 -7.045372575521469116e-02 -3.282467722892761230e-01 -1.621486693620681763e-01
1.598878353834152222e-01 5.201867222785949707e-02 2.031277567148208618e-01 4.337446391582489014e-02 -6.349312514066696167e-02 -2.145095020532608032e-01 -1.589233577251434326e-01 8.471690118312835693e-02 -3.265731334686279297e-01 -6.713041663169860840e-02 -5.061793923377990723e-01 2.136287093162536621e-01 -2.749784588813781738e-01 -2.045031189918518066e-01 6.588748097419738770e-02 5.693747103214263916e-02 -1.553823947906494141e-01 1.396449655294418335e-01 1.031671185046434402e-02 5.145009979605674744e-02 1.369269490242004395e-01 -4.536885768175125122e-02 1.178997531533241272e-01 -4.601145163178443909e-02 -2.345607727766036987e-01 -3.475101888179779053e-01 4.456570744514465332e-02 -1.195133551955223083e-01 1.008372604846954346e-01 1.296130418777465820e-01 7.841639220714569092e-03 7.599896192550659180e-02
1.162126213312149048e-01 1.754538863897323608e-01 -3.580146003514528275e-03 -1.159739270806312561e-01 1.148669719696044922e-01 -9.876839071512222290e-02 -4.227463304996490479e-01 1.233254224061965942e-01 1.528133824467658997e-02 1.451324969530105591e-01 -1.389322131872177124e-01 -5.107965320348739624e-02 -2.750988006591796875e-01 1.670349240303039551e-01 -2.440512329339981079e-01 1.334750652313232422e-01 2.005596878007054329e-03 3.104430623352527618e-02 -2.361171543598175049e-01 2.767446041107177734e-01 -1.873564124107360840e-01 -1.026475653052330017e-01 -1.940797083079814911e-02 -1.078721731901168823e-01 -3.208181560039520264e-01 2.476058006286621094e-01 2.704314887523651123e-01 -4.421186447143554688e-02 9.140602499246597290e-02 -1.349768489599227905e-01 2.037753909826278687e-01 -5.321562290191650391e-02
1.095323115587234497e-01 -1.276152282953262329e-01 2.321823388338088989e-01 -1.379877179861068726e-01 2.421445399522781372e-01 -2.296912372112274170e-01 -3.722268342971801758e-01 4.402073845267295837e-02 -2.435161769390106201e-01 -2.372015863656997681e-01 2.744854614138603210e-02 1.310118734836578369e-01 -8.157710731029510498e-02 1.155978664755821228e-01 -3.489641845226287842e-02 2.193148434162139893e-01 9.915034472942352295e-02 2.374739348888397217e-01 -6.214931979775428772e-02 4.021939635276794434e-02 5.621129274368286133e-02 1.238030716776847839e-01 -2.239597588777542114e-01 4.738879948854446411e-02 -4.438511282205581665e-02 -2.952322736382484436e-02 4.307816550135612488e-02 -2.059386223554611206e-01 -1.255759447813034058e-01 -2.241298183798789978e-02 7.059333473443984985e-02 -4.828145503997802734e-01
4.012904465198516846e-01 1.243981495499610901e-01 1.236882805824279785e-01 1.994508504867553711e-01 1.406305134296417236e-01 3.408252447843551636e-02 -1.505194157361984253e-01 1.761739104986190796e-01 -3.777995938435196877e-03 1.142097562551498413e-01 -1.120396032929420471e-01 1.019896045327186584e-01 -1.102625206112861633e-01 3.489090204238891602e-01 -4.218480587005615234e-01 -2.304311245679855347e-01 -1.849481016397476196e-01 2.346785664558410645e-01 8.947107195854187012e-02 -2.090745978057384491e-02 -7.189738750457763672e-02 9.056134521961212158e-02 1.383408308029174805e-01 7.604250311851501465e-02 2.189489454030990601e-02 -2.721113339066505432e-02 5.117973685264587402e-02 7.191649824380874634e-02 9.650101512670516968e-02 2.333505153656005859e-01 -2.016079276800155640e-01 -2.082838267087936401e-01
1.559179425239562988e-01 3.896973431110382080e-01 -4.732848331332206726e-02 -2.074517011642456055e-01 -9.874513000249862671e-02 -1.268998682498931885e-01 -2.088200151920318604e-01 7.445833086967468262e-02 -1.347790956497192383e-01 -4.554364830255508423e-02 -9.578937292098999023e-02 -2.634773589670658112e-02 -2.452959418296813965e-01 5.821842700242996216e-02 -1.940941363573074341e-01 -1.855115033686161041e-02 6.176902726292610168e-02 2.909283898770809174e-02 -3.390389308333396912e-02 3.678282201290130615e-01 2.326529473066329956e-01 2.830259501934051514e-01 -1.032990738749504089e-01 -1.656061261892318726e-01 -7.888402044773101807e-02 1.114326864480972290e-01 2.611856162548065186e-01 -1.210077777504920959e-01 1.247560884803533554e-02 -4.591733962297439575e-02 -3.876715302467346191e-01 -6.610543280839920044e-02
4.451543837785720825e-02 1.950767189264297485e-01 1.684608012437820435e-01 2.849317193031311035e-01 2.415701746940612793e-01 -4.367388784885406494e-02 -2.609055638313293457e-01 1.542053818702697754e-01 -4.069660231471061707e-02 1.056061163544654846e-01 -1.910448819398880005e-01 -7.166787050664424896e-03 -5.425267815589904785e-01 2.494150549173355103e-01 -8.973449468612670898e-02 1.573265790939331055e-01 -1.604722253978252411e-02 -1.333123147487640381e-01 4.585179314017295837e-02 1.438009440898895264e-01 -8.198120445013046265e-02 7.893641293048858643e-02 -9.289845079183578491e-02 -1.749994009733200073e-01 -2.609498612582683563e-02 -2.307223975658416748e-01 2.838841676712036133e-01 -4.653085768222808838e-02 -1.144034415483474731e-01 -9.180015325546264648e-02 -1.626867800951004028e-02 -9.006410837173461914e-02
2.825736105442047119e-01 -2.800830081105232239e-02 2.411724440753459930e-02 2.208169251680374146e-01 2.689745724201202393e-01 7.239370048046112061e-02 -2.815665006637573242e-01 -1.279681473970413208e-01 -1.207339838147163391e-01 -8.526543527841567993e-02 -3.262769877910614014e-01 -3.331017196178436279e-01 -2.234037071466445923e-01 1.255837529897689819e-01 -2.269408702850341797e-01 -1.546934433281421661e-02 1.647729575634002686e-01 -7.827030867338180542e-02 -5.527572333812713623e-02 1.555464565753936768e-01 -3.364238739013671875e-01 7.373277842998504639e-02 -3.543534874916076660e-02 1.195968687534332275e-01 -2.352103143930435181e-01 2.681175991892814636e-02 1.888668090105056763e-01 -2.479925565421581268e-02 1.702621430158615112e-01 1.458490490913391113e-01 2.906341478228569031e-02 -4.430219903588294983e-02
3.197566270828247070e-01 -5.488325282931327820e-02 -6.264870613813400269e-02 1.787290722131729126e-01 4.443974792957305908e-01 -2.088824100792407990e-02 -2.676845788955688477e-01 9.924736618995666504e-02 -5.195806920528411865e-02 -7.214017957448959351e-02 -1.393655091524124146e-01 1.962465047836303711e-01 -2.044578492641448975e-01 1.625476032495498657e-01 -2.190107852220535278e-01 -7.945714145898818970e-02 -3.070545494556427002e-01 -2.229123935103416443e-02 -1.701105013489723206e-02 9.237993508577346802e-02 1.269274204969406128e-02 -4.135401919484138489e-02 1.922638863325119019e-01 2.460264414548873901e-01 -1.190263405442237854e-01 3.145022094249725342e-01 9.744270890951156616e-02 4.330391064286231995e-02 -1.842595078051090240e-02 1.661985814571380615e-01 8.266362547874450684e-02 -1.699659079313278198e-01
1.301247328519821167e-01 -2.536176145076751709e-02 3.382929414510726929e-02 -4.083081483840942383e-01 -1.259605679661035538e-02 -2.916623651981353760e-01 -2.080460786819458008e-01 1.458339989185333252e-01 -9.186990559101104736e-02 3.219617605209350586e-01 -3.902249336242675781e-01 -3.215479105710983276e-02 -1.767931878566741943e-01 6.698298454284667969e-02 -3.050760924816131592e-01 1.759917289018630981e-01 1.484530121088027954e-01 6.512348353862762451e-02 1.417762488126754761e-01 8.919628709554672241e-02 2.705549895763397217e-01 -1.099075227975845337e-01 -6.288789957761764526e-02 2.160430550575256348e-01 1.514930836856365204e-02 4.550667013972997665e-03 4.361650347709655762e-02 -1.974558383226394653e-01 5.829560756683349609e-02 8.816445246338844299e-03 6.119896471500396729e-02 -3.137205541133880615e-02
1.030611246824264526e-01 -8.214271068572998047e-02 -1.428815871477127075e-01 -3.116025030612945557e-01 1.412389129400253296e-01 -8.762688934803009033e-02 -3.956585228443145752e-01 -4.456140846014022827e-02 -7.895529270172119141e-02 2.344508022069931030e-01 -2.237359136343002319e-01 -1.790308058261871338e-01 -3.083916902542114258e-01 2.676445543766021729e-01 -2.984753549098968506e-01 1.849177926778793335e-01 2.689539194107055664e-01 6.572703272104263306e-02 6.142771802842617035e-03 -9.041765332221984863e-02 2.458963543176651001e-01 1.886028051376342773e-02 -3.485056012868881226e-02 1.087359264492988586e-01 -4.394678864628076553e-03 -3.603513911366462708e-02 1.779371351003646851e-01 -9.201602637767791748e-02 -1.912152320146560669e-01 -5.533175077289342880e-03 4.329233244061470032e-02 -8.358702808618545532e-02
1.942856311798095703e-01 1.805392354726791382e-01 -1.089921891689300537e-01 4.432888329029083252e-01 4.852275177836418152e-02 -1.290850490331649780e-01 -1.825969964265823364e-01 -1.186364702880382538e-02 1.030021980404853821e-01 -5.435826256871223450e-02 -2.831701040267944336e-01 1.505707651376724243e-01 -1.964448988437652588e-01 2.631599009037017822e-01 -3.225283920764923096e-01 1.494700205512344837e-03 -6.846487522125244141e-02 6.859273463487625122e-02 6.879541277885437012e-02 2.368441373109817505e-01 1.159034520387649536e-01 -1.548994332551956177e-01 1.896541938185691833e-02 -2.917282283306121826e-02 -2.502294778823852539e-01 1.142234578728675842e-01 2.964953184127807617e-01 -1.814599707722663879e-02 -1.346400380134582520e-01 2.475336007773876190e-02 1.185806468129158020e-01 -1.868737637996673584e-01
1.176414042711257935e-01 7.373871654272079468e-02 -2.133072316646575928e-01 1.844613999128341675e-01 2.159526050090789795e-01 -2.317261248826980591e-01 -3.753547668457031250e-01 8.107713609933853149e-02 -2.767270803451538086e-01 -7.396468520164489746e-02 3.005641885101795197e-02 8.157733827829360962e-02 -4.251513481140136719e-01 -1.745082787238061428e-03 -3.042437732219696045e-01 1.212443336844444275e-01 -1.149731129407882690e-01 -3.021524287760257721e-02 -2.152636051177978516e-01 -4.109996929764747620e-02 5.810991674661636353e-02 -2.361391903832554817e-03 1.676532812416553497e-02 8.138632029294967651e-02 1.340561080724000931e-02 1.993878930807113647e-01 -1.291794981807470322e-02 -7.632555812597274780e-02 -1.137795820832252502e-01 2.886926233768463135e-01 -1.376137975603342056e-02 -2.468183040618896484e-01
1.240640878677368164e-01 1.122556775808334351e-01 1.050531491637229919e-01 3.208875656127929688e-01 1.850412338972091675e-01 -1.327631622552871704e-01 -3.350021243095397949e-01 1.331456005573272705e-01 3.221647068858146667e-02 9.347096085548400879e-02 -3.143735826015472412e-01 1.917679910548031330e-03 -4.578493833541870117e-01 2.499059140682220459e-01 -2.014114856719970703e-01 1.192375943064689636e-01 4.406818374991416931e-02 -1.888172179460525513e-01 5.812036246061325073e-02 1.781938821077346802e-01 7.843579351902008057e-02 1.158708985894918442e-02 -1.597306877374649048e-02 2.391361398622393608e-03 9.246553294360637665e-03 -2.972854077816009521e-01 1.795495003461837769e-01 3.284522891044616699e-02 -7.977395504713058472e-02 -1.619889587163925171e-01 -1.857154630124568939e-02 8.189236372709274292e-02
3.331198543310165405e-02 -5.292455479502677917e-02 2.175842374563217163e-01 1.018528710119426250e-03 -5.911071598529815674e-02 -1.866255253553390503e-01 -4.098291695117950439e-01 1.441726535558700562e-01 -3.902153968811035156e-01 5.993849784135818481e-02 -1.899568140506744385e-01 2.021305114030838013e-01 -2.688586413860321045e-01 -9.049925953149795532e-02 -8.190974593162536621e-03 3.626733319833874702e-03 -2.071911841630935669e-01 -7.718211971223354340e-03 1.337525397539138794e-01 1.058734729886054993e-01 1.120877638459205627e-01 -2.042145095765590668e-02 1.619393974542617798e-01 2.254768908023834229e-01 -1.421312540769577026e-01 -3.047444522380828857e-01 1.258072555065155029e-01 -2.698180675506591797e-01 7.441873103380203247e-02 1.947817057371139526e-01 -1.143802795559167862e-02 2.966463007032871246e-02
7.803907990455627441e-02 2.323824763298034668e-01 1.359099000692367554e-01 -1.891285926103591919e-01 1.825408488512039185e-01 -1.875640749931335449e-01 -1.763458997011184692e-01 7.764898240566253662e-02 -1.059435829520225525e-01 1.220835223793983459e-01 -2.647532224655151367e-01 -1.096017286181449890e-01 -3.100163936614990234e-01 -8.009312301874160767e-02 -1.521959155797958374e-01 -3.170704245567321777e-01 -1.172217577695846558e-01 2.775545604526996613e-02 7.940239459276199341e-02 1.807141751050949097e-01 -6.620549410581588745e-02 -2.856913506984710693e-01 -1.308104246854782104e-01 1.750944107770919800e-01 -1.178607344627380371e-01 -8.304428309202194214e-02 2.547642290592193604e-01 -2.267756760120391846e-01 -3.002208769321441650e-01 1.015685424208641052e-01 -9.435530751943588257e-02 1.089215427637100220e-01
2.087164968252182007e-01 1.274319142103195190e-01 2.305579036474227905e-01 6.908316910266876221e-02 -1.041188910603523254e-01 -2.952758073806762695e-01 -5.172192677855491638e-02 8.258881419897079468e-02 -1.149446070194244385e-01 2.045496851205825806e-01 -3.375518321990966797e-01 -1.911059170961380005e-01 -6.388707086443901062e-03 3.021233975887298584e-01 -3.627104461193084717e-01 2.478518486022949219e-01 -2.833763137459754944e-02 2.630448341369628906e-02 -2.046963572502136230e-01 1.403185427188873291e-01 5.802476033568382263e-02 -6.205551326274871826e-02 -1.453765928745269775e-01 1.961112916469573975e-01 -1.801408529281616211e-01 -2.229680866003036499e-02 -1.986309885978698730e-02 -1.063029468059539795e-01 1.549767851829528809e-01 3.707605972886085510e-02 -4.576873779296875000e-02 -2.879127562046051025e-01
4.152839779853820801e-01 8.781600743532180786e-02 -1.134597361087799072e-01 -3.486894443631172180e-02 -8.046315610408782959e-02 1.598724871873855591e-01 -2.604586817324161530e-02 1.761597990989685059e-01 -3.711113333702087402e-01 -1.024375483393669128e-02 -1.967653781175613403e-01 -1.421288400888442993e-01 -1.334903240203857422e-01 2.413745373487472534e-01 -2.193464487791061401e-01 -1.954671740531921387e-01 -1.148885339498519897e-01 -2.226307429373264313e-02 -3.097680211067199707e-02 3.327830731868743896e-01 -8.186760544776916504e-02 1.714520528912544250e-02 -9.481830894947052002e-02 -4.661443643271923065e-03 -1.441381573677062988e-01 -2.431261539459228516e-01 3.096964210271835327e-02 -3.444686904549598694e-02 -2.693073749542236328e-01 -7.094859145581722260e-03 -2.870961129665374756e-01 6.638327240943908691e-02
2.704489529132843018e-01 6.859312206506729126e-02 -1.936477571725845337e-01 2.779921889305114746e-01 1.103459745645523071e-01 2.221156805753707886e-01 -2.881451249122619629e-01 3.439986705780029297e-02 -8.444995433092117310e-02 -8.963479846715927124e-02 -3.479359745979309082e-01 -4.773491248488426208e-02 -4.263180866837501526e-02 1.045077666640281677e-01 -1.832217127084732056e-01 1.352387964725494385e-01 6.722291000187397003e-03 1.910548806190490723e-01 1.398658901453018188e-01 2.194382995367050171e-01 -8.366018533706665039e-02 6.996341049671173096e-02 1.706502437591552734e-01 8.272039890289306641e-02 -3.716137260198593140e-02 2.051818370819091797e-01 3.720065057277679443e-01 -4.315368086099624634e-02 -2.596308663487434387e-02 6.708518415689468384e-02 -2.673077583312988281e-01 -2.146321535110473633e-01
8.919302374124526978e-02 2.620636858046054840e-02 -1.414656639099121094e-01 -3.306035101413726807e-01 1.220411583781242371e-01 -4.378997907042503357e-02 -1.887334138154983521e-01 -7.430145144462585449e-02 1.561320759356021881e-02 3.099089860916137695e-01 -2.579976432025432587e-02 5.091748386621475220e-02 -5.427597165107727051e-01 1.392465829849243164e-01 -4.198042452335357666e-01 5.377746373414993286e-02 1.328077614307403564e-01 4.178756475448608398e-02 -3.666839003562927246e-02 7.259263843297958374e-02 2.035756558179855347e-01 -1.659080982208251953e-01 -1.142134666442871094e-01 9.827955067157745361e-02 -2.159064710140228271e-01 5.893484130501747131e-02 3.055339865386486053e-02 -1.328535676002502441e-01 4.224851727485656738e-02 -4.912295844405889511e-03 1.470482647418975830e-01 4.083853587508201599e-02
-1.043040901422500610e-01 4.296970963478088379e-01 -3.070181235671043396e-02 2.471149414777755737e-01 5.187403410673141479e-02 -1.075119674205780029e-01 -3.270498812198638916e-01 -1.588039100170135498e-02 -1.167639866471290588e-01 9.722607582807540894e-02 -4.300024360418319702e-02 -7.656773179769515991e-02 -2.796373963356018066e-01 -1.951008290052413940e-02 -2.958751916885375977e-01 -1.327126473188400269e-01 -2.521306574344635010e-01 1.159957274794578552e-01 8.306862413883209229e-02 1.346793174743652344e-01 2.429894208908081055e-01 4.567846283316612244e-02 -1.614046096801757812e-01 1.007350236177444458e-01 -6.916532665491104126e-02 2.626612782478332520e-01 1.425902098417282104e-01 5.533086881041526794e-02 -2.456790655851364136e-01 1.780680567026138306e-01 -1.102753952145576477e-01 7.543128728866577148e-02
1.174060553312301636e-01 3.760469257831573486e-01 -1.510149687528610229e-01 8.359932899475097656e-02 3.625552654266357422e-01 -5.281601846218109131e-02 -3.504773080348968506e-01 -1.184902563691139221e-01 -2.475709468126296997e-01 -1.120946258306503296e-01 -1.757464706897735596e-01 -3.445335431024432182e-03 -1.554445177316665649e-02 2.051348239183425903e-01 -2.836872637271881104e-01 8.280418813228607178e-02 4.154746234416961670e-02 -9.607710689306259155e-02 1.699123904109001160e-02 1.127405930310487747e-02 -7.343126088380813599e-02 2.908333949744701385e-02 -2.980822920799255371e-01 8.453787863254547119e-02 5.040391348302364349e-03 1.310267448425292969e-01 1.786954849958419800e-01 2.564136311411857605e-02 9.894500672817230225e-02 2.443605959415435791e-01 2.311330139636993408e-01 -1.522157788276672363e-01
1.204618811607360840e-02 1.010259985923767090e-01 9.484336525201797485e-02 1.591545790433883667e-01 2.719194293022155762e-01 8.137542009353637695e-02 -3.082379698753356934e-01 4.004407227039337158e-01 1.026007980108261108e-01 -9.887994825839996338e-02 -1.386412382125854492e-01 1.217030510306358337e-01 -2.608228325843811035e-01 1.030474230647087097e-01 -2.618483901023864746e-01 1.750513166189193726e-01 -1.223118752241134644e-01 -3.135541975498199463e-01 -1.459226161241531372e-01 2.697781026363372803e-01 1.878692358732223511e-01 1.263269223272800446e-03 -4.480226710438728333e-02 3.667272627353668213e-02 -1.730486601591110229e-01 -4.212243109941482544e-02 8.906827121973037720e-02 -1.013423129916191101e-01 -2.457752376794815063e-01 1.412963420152664185e-01 -7.667890936136245728e-02 -7.094721496105194092e-02
4.920740798115730286e-02 2.316470593214035034e-01 3.709257766604423523e-02 -3.411495387554168701e-01 -1.102111637592315674e-01 7.428869605064392090e-02 -1.780841499567031860e-01 1.549277156591415405e-01 -1.574839055538177490e-01 -4.708914458751678467e-02 -2.155590057373046875e-01 -5.393096059560775757e-02 -3.202188611030578613e-01 -7.375718653202056885e-02 -6.408483535051345825e-02 7.589033991098403931e-02 -1.431373646482825279e-03 1.865089535713195801e-01 -1.341947317123413086e-01 4.680602848529815674e-01 2.479661256074905396e-01 4.913050681352615356e-02 5.213487520813941956e-02 1.507987082004547119e-01 1.260253340005874634e-01 -1.667137891054153442e-01 2.531411051750183105e-01 -2.043198198080062866e-01 1.328636407852172852e-01 -1.710184067487716675e-01 -2.069910056889057159e-02 2.171502076089382172e-02
1.912400126457214355e-01 2.961093783378601074e-01 2.434454113245010376e-02 -5.226230248808860779e-02 1.111813187599182129e-01 -8.688298612833023071e-02 -4.246022701263427734e-01 -7.801482081413269043e-02 1.493020206689834595e-01 -9.619257599115371704e-02 -1.806098818778991699e-01 9.852910414338111877e-03 -1.988570988178253174e-01 1.963881850242614746e-01 -3.568174839019775391e-01 3.948199748992919922e-02 7.412654906511306763e-02 -1.738310754299163818e-01 -2.209978401660919189e-01 1.237630993127822876e-01 -1.854736357927322388e-01 2.141224294900894165e-01 1.094505861401557922e-01 5.876023322343826294e-02 -2.950940132141113281e-01 -9.067084640264511108e-02 -5.295573174953460693e-02 -1.398387551307678223e-01 1.294056475162506104e-01 6.711457669734954834e-02 2.413437813520431519e-01 -4.668715968728065491e-02
-1.672509163618087769e-01 -8.532698452472686768e-02 1.249137371778488159e-01 -1.004073992371559143e-01 2.211290597915649414e-01 -1.553208231925964355e-01 -2.686406970024108887e-01 -1.233256459236145020e-01 -5.970952287316322327e-02 5.566376447677612305e-02 -1.300004720687866211e-01 -5.601185187697410583e-02 1.407442241907119751e-01 1.802558749914169312e-01 -1.476325094699859619e-01 -7.324882596731185913e-02 -1.926100105047225952e-01 1.063277423381805420e-01 -2.069239169359207153e-01 3.433926999568939209e-01 -6.442643702030181885e-02 1.663788855075836182e-01 1.304955631494522095e-01 -5.443383380770683289e-02 -1.332414150238037109e-01 -1.488109380006790161e-01 3.898621499538421631e-01 1.293857544660568237e-01 -2.226341329514980316e-02 3.559342324733734131e-01 -2.250999063253402710e-01 -1.582650393247604370e-01
1.896611750125885010e-01 1.353429704904556274e-01 2.639438398182392120e-02 -1.961791664361953735e-01 -3.220527619123458862e-02 -9.798538871109485626e-03 -7.275199890136718750e-02 -1.793781854212284088e-02 -2.650504112243652344e-01 5.124840512871742249e-02 -1.944339573383331299e-01 -1.617021411657333374e-01 -2.323107570409774780e-01 1.799440830945968628e-01 -1.254635602235794067e-01 1.660843044519424438e-01 -1.681107431650161743e-01 -1.883365809917449951e-01 2.731434628367424011e-02 3.102419078350067139e-01 4.491550847887992859e-02 -2.658022046089172363e-01 1.610270589590072632e-01 4.222429543733596802e-02 -2.009757310152053833e-01 -4.479111731052398682e-01 2.003174573183059692e-01 4.586793109774589539e-02 -2.449180744588375092e-02 -1.240413114428520203e-01 1.969882547855377197e-01 -1.847455948591232300e-01
-4.026444628834724426e-02 1.227993071079254150e-01 1.781872361898422241e-01 -6.617447733879089355e-02 1.130997687578201294e-01 1.048808470368385315e-01 -1.983600407838821411e-01 -1.543354094028472900e-01 -2.078335881233215332e-01 1.282942891120910645e-01 -1.626786440610885620e-01 -5.640773847699165344e-02 -3.557860553264617920e-01 2.873715013265609741e-02 -2.126133441925048828e-01 -8.288343250751495361e-02 -1.398828029632568359e-01 1.768140047788619995e-01 2.392550185322761536e-02 9.951223433017730713e-02 3.304147347807884216e-02 -1.953929364681243896e-01 -6.176211684942245483e-02 3.573586344718933105e-01 6.559417396783828735e-02 1.952479034662246704e-02 3.323009908199310303e-01 -3.326992094516754150e-01 1.693492978811264038e-01 -1.622687280178070068e-01 -2.648843228816986084e-01 9.144347161054611206e-02
3.117715716361999512e-01 -1.505187898874282837e-01 -2.555612660944461823e-02 -1.378977447748184204e-01 2.010301798582077026e-01 -1.690118312835693359e-01 -3.159895539283752441e-01 1.755180507898330688e-01 -1.746942698955535889e-01 -1.719729453325271606e-01 -1.976526528596878052e-01 1.237252578139305115e-01 -1.281940191984176636e-01 -1.889415532350540161e-01 -1.137453243136405945e-01 7.768146693706512451e-02 -1.274358630180358887e-01 5.255262553691864014e-02 7.327005267143249512e-02 2.274622917175292969e-01 3.176902234554290771e-02 -2.035320699214935303e-01 2.669666111469268799e-01 3.208367228507995605e-01 -1.082077175378799438e-01 1.923433691263198853e-01 1.267015188932418823e-01 5.435511097311973572e-02 1.159966588020324707e-01 -7.347084581851959229e-02 -1.758168190717697144e-01 -2.550266087055206299e-01
6.659793853759765625e-02 1.183854565024375916e-01 7.408099621534347534e-02 7.758002728223800659e-02 1.406172364950180054e-01 3.042204082012176514e-01 -5.513323545455932617e-01 2.239340990781784058e-01 1.704540252685546875e-01 2.288467623293399811e-02 -1.630444973707199097e-01 5.824477598071098328e-02 -2.184146791696548462e-01 1.064724400639533997e-01 -2.318001091480255127e-01 5.769661441445350647e-02 8.327171206474304199e-02 -1.131436750292778015e-01 -1.890797466039657593e-01 2.982401251792907715e-01 8.716150373220443726e-02 1.138647049665451050e-01 -9.117326140403747559e-02 4.255792871117591858e-02 -1.127621456980705261e-01 1.011254340410232544e-01 -5.368929356336593628e-03 2.468272484838962555e-02 -1.842239499092102051e-01 -1.054165046662092209e-02 -3.937321156263351440e-02 -3.060237765312194824e-01
2.307108193635940552e-01 9.997113049030303955e-02 2.967209517955780029e-01 2.147964686155319214e-01 2.911555469036102295e-01 -3.756372034549713135e-01 -1.604016125202178955e-01 -4.759379476308822632e-02 -1.243248283863067627e-01 1.986171305179595947e-01 -6.413341313600540161e-02 -8.229017257690429688e-02 -6.265469640493392944e-02 -3.069511149078607559e-03 -3.361199498176574707e-01 2.001470029354095459e-01 -2.102597951889038086e-01 2.095696702599525452e-02 -1.887969374656677246e-01 1.007831320166587830e-01 1.016056984663009644e-01 -2.398207336664199829e-01 1.753439567983150482e-02 6.292685284279286861e-04 -2.609857618808746338e-01 1.746959984302520752e-01 -7.782811671495437622e-02 -1.840247958898544312e-01 1.545500606298446655e-01 2.305151149630546570e-02 6.484998017549514771e-02 -1.397484447807073593e-02
3.089807033538818359e-01 2.970785200595855713e-01 2.204068303108215332e-01 -2.286076843738555908e-01 1.610480844974517822e-01 -8.491391688585281372e-02 -2.487405687570571899e-01 -1.517710089683532715e-01 4.992070049047470093e-02 -4.856552556157112122e-02 -3.808528184890747070e-02 -9.769926965236663818e-02 -2.394628971815109253e-01 1.494088470935821533e-01 -1.932987868785858154e-01 -1.336437165737152100e-01 -2.065566778182983398e-01 1.995720565319061279e-01 2.608885057270526886e-02 7.859475910663604736e-02 -3.072352847084403038e-04 -2.557035982608795166e-01 -1.476152241230010986e-01 -1.205163542181253433e-02 4.170379042625427246e-02 -5.970949679613113403e-02 2.939824163913726807e-01 -2.533994019031524658e-01 -2.195349931716918945e-01 -2.591174840927124023e-02 -4.904311895370483398e-02 -2.505169212818145752e-01
4.888691753149032593e-02 -3.639775514602661133e-02 7.232120633125305176e-02 -4.319125041365623474e-02 -2.772858366370201111e-02 -2.351753711700439453e-01 -2.688122987747192383e-01 -1.321700513362884521e-01 1.649312302470207214e-02 7.038521021604537964e-02 -1.796761602163314819e-01 -3.442694619297981262e-02 -2.122246325016021729e-01 3.197858333587646484e-01 -1.753704398870468140e-01 2.232754975557327271e-02 -2.870307564735412598e-01 3.019945025444030762e-01 2.186889201402664185e-01 -2.145502567291259766e-01 -8.751815184950828552e-03 8.553405851125717163e-02 -5.075989291071891785e-02 2.110400497913360596e-01 -5.349146202206611633e-02 -2.276699990034103394e-01 1.564833074808120728e-01 -3.917684257030487061e-01 7.972121238708496094e-02 2.053793370723724365e-01 -1.409600526094436646e-01 -5.578728392720222473e-02
7.926032692193984985e-02 -9.230763465166091919e-02 -1.054478064179420471e-01 -2.144748270511627197e-01 -2.058524638414382935e-02 -2.896344661712646484e-01 -2.505130767822265625e-01 1.913160681724548340e-01 -5.819279551506042480e-01 -2.183519862592220306e-02 -2.357161343097686768e-01 2.808523923158645630e-02 -1.646286249160766602e-01 1.879830062389373779e-01 -1.359764486551284790e-01 -3.275416046380996704e-02 -9.518849104642868042e-02 1.597774028778076172e-01 -3.165785968303680420e-02 -9.609516710042953491e-02 1.195705961436033249e-02 -2.031444571912288666e-02 -7.442088425159454346e-02 7.713695615530014038e-02 -1.622878015041351318e-01 8.349387790076434612e-04 2.921370267868041992e-01 4.565158486366271973e-02 -2.440620511770248413e-01 -1.819747388362884521e-01 -4.226103425025939941e-02 4.282733798027038574e-02
5.734843015670776367e-02 -2.885686755180358887e-01 2.950250729918479919e-02 -1.169001683592796326e-01 3.179041296243667603e-02 1.738121956586837769e-01 -1.177567839622497559e-01 2.042246609926223755e-02 -2.757026851177215576e-01 3.633007705211639404e-01 -2.855029404163360596e-01 -1.282535940408706665e-01 -3.120220601558685303e-01 3.224552795290946960e-02 -8.067052066326141357e-02 -7.360512763261795044e-02 -1.799418628215789795e-01 -1.055849865078926086e-01 1.053420826792716980e-01 4.000733494758605957e-01 1.334303766489028931e-01 -2.820743620395660400e-01 2.835719846189022064e-02 6.911402195692062378e-02 -8.719389885663986206e-02 -6.991046667098999023e-02 1.476595550775527954e-01 -1.088754385709762573e-01 -1.457816734910011292e-02 -9.060098789632320404e-03 -2.685422897338867188e-01 3.040635213255882263e-02
2.363708168268203735e-01 2.063166350126266479e-01 -2.599196135997772217e-02 -3.506666515022516251e-03 2.945462465286254883e-01 -1.690255710855126381e-03 -1.104651764035224915e-01 -2.309875339269638062e-01 -2.446468919515609741e-01 -2.372051179409027100e-01 -4.738593399524688721e-01 7.975679822266101837e-03 -1.571327298879623413e-01 2.208067923784255981e-01 -2.721147537231445312e-01 1.369817852973937988e-01 3.056450188159942627e-01 4.572818055748939514e-02 8.248467743396759033e-02 5.714399740099906921e-03 2.126188017427921295e-02 5.961860716342926025e-02 -1.252929270267486572e-01 2.597244270145893097e-02 -8.767042309045791626e-02 -3.494800254702568054e-02 2.837943434715270996e-01 8.943072706460952759e-02 -2.752763591706752777e-02 5.962326750159263611e-02 1.297817081212997437e-01 1.576887443661689758e-02
1.942559778690338135e-01 3.348969221115112305e-01 1.348189711570739746e-01 -1.697389781475067139e-01 1.722026765346527100e-01 -1.518860924988985062e-03 -2.316224426031112671e-01 -3.955630213022232056e-02 -1.440963745117187500e-01 1.119969226419925690e-02 -1.585560888051986694e-01 -2.742292545735836029e-02 -2.430688142776489258e-01 2.655282430350780487e-02 -3.290663361549377441e-01 -3.278820514678955078e-01 -1.620287299156188965e-01 8.581618219614028931e-02 4.914612695574760437e-02 1.449370533227920532e-01 -9.820490330457687378e-02 -2.797508835792541504e-01 -2.084847390651702881e-01 5.973662063479423523e-02 -4.909503087401390076e-02 -4.149025678634643555e-02 2.765105068683624268e-01 -2.882660627365112305e-01 -1.918835192918777466e-01 5.766182020306587219e-02 2.891045995056629181e-03 -8.526464924216270447e-03
1.881228387355804443e-01 -9.803047031164169312e-02 1.602606177330017090e-01 -2.652697563171386719e-01 9.708522260189056396e-02 -6.121047958731651306e-02 -3.312072753906250000e-01 -2.149536609649658203e-01 -3.100667893886566162e-01 2.528961747884750366e-02 -1.961212456226348877e-01 -3.114774636924266815e-02 -1.369188576936721802e-01 1.266998797655105591e-01 -3.539063334465026855e-01 2.064804285764694214e-01 2.029438465833663940e-01 -1.842754036188125610e-01 -5.086759850382804871e-02 2.070759683847427368e-01 -2.131685316562652588e-01 2.073677033185958862e-01 2.151338458061218262e-01 2.055478282272815704e-03 -2.006337493658065796e-01 3.037859499454498291e-02 1.722993552684783936e-01 8.919709175825119019e-02 1.891629770398139954e-02 5.116067454218864441e-02 2.696668542921543121e-02 -1.145050004124641418e-01
-3.546681255102157593e-02 7.927535474300384521e-02 -1.053123772144317627e-01 -2.475052028894424438e-01 1.039819344878196716e-01 -1.345371156930923462e-01 -3.162776827812194824e-01 -5.919189751148223877e-02 -2.146622985601425171e-01 1.947038806974887848e-02 -2.182165682315826416e-01 3.108689934015274048e-02 -8.281596750020980835e-02 1.519799530506134033e-01 -4.396266043186187744e-01 -6.962442398071289062e-02 -2.398616671562194824e-01 1.379891932010650635e-01 -2.139960378408432007e-01 -6.943649612367153168e-03 1.209066882729530334e-01 -1.666316688060760498e-01 -2.403606325387954712e-01 7.463277783244848251e-03 1.043898984789848328e-01 -1.739739775657653809e-01 -1.237950921058654785e-01 2.198133021593093872e-01 1.586648076772689819e-01 1.361008137464523315e-01 4.048910737037658691e-02 -3.029284179210662842e-01
8.557099103927612305e-02 -1.407403647899627686e-01 -9.219030290842056274e-02 3.687518835067749023e-02 1.302780508995056152e-01 -1.076077744364738464e-01 -3.556343615055084229e-01 -1.598212271928787231e-01 -1.372110843658447266e-01 1.956118941307067871e-01 -1.493349820375442505e-01 2.687240950763225555e-02 -2.262858748435974121e-01 3.652262091636657715e-01 -2.307020425796508789e-01 6.396865844726562500e-02 1.043458804488182068e-01 -7.792676240205764771e-02 -9.483887255191802979e-02 4.007380306720733643e-01 -1.386052817106246948e-01 2.296988368034362793e-01 1.411092728376388550e-01 2.585882246494293213e-01 -2.008853256702423096e-01 1.122720614075660706e-01 5.647793412208557129e-02 -9.934718906879425049e-02 -9.150590747594833374e-02 -7.129441015422344208e-03 1.325521469116210938e-01 -1.519972234964370728e-01
1.662200391292572021e-01 -1.337493024766445160e-02 -1.323594599962234497e-01 -1.623654067516326904e-01 1.497788820415735245e-02 -2.744889855384826660e-01 5.069505423307418823e-03 -1.201625466346740723e-01 -3.265943378210067749e-02 -1.390353739261627197e-01 -7.486068457365036011e-02 1.292101889848709106e-01 -5.023124217987060547e-01 2.434435635805130005e-01 -3.374873101711273193e-01 2.035380452871322632e-01 -1.282422095537185669e-01 8.825697749853134155e-02 3.264934569597244263e-02 3.291983008384704590e-01 1.806236356496810913e-01 1.509126871824264526e-01 -3.233364596962928772e-02 -2.938242554664611816e-01 1.804564334452152252e-02 1.300321053713560104e-02 5.381804658100008965e-04 1.174667291343212128e-02 -1.504285726696252823e-02 1.448453962802886963e-01 -6.375253200531005859e-02 -1.622280925512313843e-01
2.177608311176300049e-01 1.927849650382995605e-01 -6.045095250010490417e-02 -2.061691731214523315e-01 1.259862035512924194e-01 9.175017476081848145e-02 -3.365263342857360840e-01 2.794074825942516327e-03 -4.363774508237838745e-02 -1.957292295992374420e-02 -1.370262652635574341e-01 2.117004618048667908e-02 2.080916315317153931e-01 4.482718706130981445e-01 -2.911414802074432373e-01 1.386310905218124390e-01 -3.065266013145446777e-01 2.812959253787994385e-01 1.167657375335693359e-01 9.093188494443893433e-02 2.670755088329315186e-01 3.948348388075828552e-02 6.902029737830162048e-03 1.391520500183105469e-01 -3.175398334860801697e-02 3.944058343768119812e-02 1.554848551750183105e-01 -1.404276043176651001e-01 -8.746789395809173584e-02 -1.432692110538482666e-01 -5.670824553817510605e-03 -2.448420738801360130e-03
1.985404342412948608e-01 -2.611652016639709473e-02 -2.699396908283233643e-01 1.601179242134094238e-01 1.862026453018188477e-01 7.269130647182464600e-02 -2.141647934913635254e-01 -4.590474069118499756e-02 -9.209594130516052246e-02 -2.592700421810150146e-01 -4.789158403873443604e-01 -1.383740305900573730e-01 -2.304113507270812988e-01 2.049624174833297729e-01 -1.385548710823059082e-01 -2.405873872339725494e-02 3.000199608504772186e-02 2.171271443367004395e-01 -2.797400951385498047e-02 1.985736191272735596e-01 9.393996000289916992e-02 2.119284421205520630e-01 -2.673379182815551758e-01 5.322618409991264343e-03 2.350861728191375732e-01 1.312365084886550903e-01 2.760685421526432037e-02 4.163534566760063171e-02 -8.631037175655364990e-02 6.132864207029342651e-02 -1.650793552398681641e-01 -8.624888956546783447e-02
1.096749585121870041e-02 2.648774683475494385e-01 4.381673038005828857e-01 4.703989997506141663e-02 2.749916538596153259e-02 -1.502652536146342754e-03 -3.536616265773773193e-02 -3.646105900406837463e-02 -2.293632179498672485e-01 1.864549368619918823e-01 -3.482231199741363525e-01 -1.229963824152946472e-01 -3.108322918415069580e-01 1.015008613467216492e-01 -9.945151954889297485e-02 -2.506725788116455078e-01 -1.046469733119010925e-01 1.452202908694744110e-02 2.072583884000778198e-01 1.835753768682479858e-01 5.119622498750686646e-02 2.998825609683990479e-01 -1.616788208484649658e-01 2.980307117104530334e-02 2.381477355957031250e-01 -4.566421359777450562e-02 -4.537225142121315002e-02 1.424476224929094315e-02 -3.145635826513171196e-03 8.244986087083816528e-02 -6.816981732845306396e-02 -2.210380882024765015e-01
3.121721744537353516e-01 1.076652407646179199e-01 6.638430804014205933e-02 6.304658204317092896e-02 3.003658354282379150e-01 4.893576353788375854e-02 -3.066838681697845459e-01 -1.077709645032882690e-01 -2.106163054704666138e-01 -1.545033007860183716e-01 -4.103794395923614502e-01 1.305559836328029633e-02 -2.492837160825729370e-01 5.409487336874008179e-02 -1.424920409917831421e-01 2.438991889357566833e-02 2.442822605371475220e-01 1.908706724643707275e-01 5.125461146235466003e-02 -1.332790404558181763e-01 -1.456468999385833740e-01 -9.231721609830856323e-02 2.090667560696601868e-02 1.636711806058883667e-01 -1.549321785569190979e-02 -7.839303463697433472e-03 2.933423519134521484e-01 1.343766599893569946e-01 2.735619544982910156e-01 2.696832455694675446e-02 -8.973424136638641357e-02 5.552659276872873306e-03
1.351116001605987549e-01 2.541396915912628174e-01 -3.995366394519805908e-02 -5.629057995975017548e-03 1.987309306859970093e-01 -1.582388132810592651e-01 -3.652167320251464844e-01 -6.185286212712526321e-03 2.332402579486370087e-02 6.092775613069534302e-02 -3.105841577053070068e-01 1.153635755181312561e-01 -2.860127389430999756e-01 1.790997385978698730e-01 -1.673769652843475342e-01 1.069765537977218628e-01 -5.424799025058746338e-02 -5.974871106445789337e-03 -2.073399573564529419e-01 2.677090466022491455e-01 -1.591839790344238281e-01 6.374625861644744873e-02 -3.923156484961509705e-02 -3.737427294254302979e-02 -1.366900205612182617e-01 2.398228794336318970e-01 3.248324245214462280e-02 -2.701532542705535889e-01 2.977288961410522461e-01 1.066339164972305298e-01 2.038100808858871460e-01 -9.188924729824066162e-02
1.937224715948104858e-01 1.484010368585586548e-02 3.805925324559211731e-02 3.204100728034973145e-01 2.285956889390945435e-01 -1.225704997777938843e-01 -2.784700989723205566e-01 7.422612514346837997e-03 1.231702044606208801e-01 -4.948700312525033951e-03 -1.703015267848968506e-01 -1.314112395048141479e-01 -2.543369829654693604e-01 1.036329120397567749e-01 -1.504967808723449707e-01 8.051042445003986359e-03 -2.484014481306076050e-01 -1.526516955345869064e-02 2.182559296488761902e-02 3.417840227484703064e-02 4.635651782155036926e-02 2.005510181188583374e-01 -2.062231451272964478e-01 -1.421522051095962524e-01 -4.756748080253601074e-01 7.663026452064514160e-03 1.964035928249359131e-01 -1.230158582329750061e-01 9.152847528457641602e-02 -1.032695174217224121e-01 -1.474320702254772186e-02 -2.927018105983734131e-01
1.293365359306335449e-01 -1.570276468992233276e-01 5.986563046462833881e-04 -5.377906560897827148e-02 -1.823561489582061768e-01 -3.074430227279663086e-01 -4.884634912014007568e-01 1.558053493499755859e-01 4.333218932151794434e-02 -3.072205558419227600e-02 -1.299687623977661133e-01 -3.613478690385818481e-02 -2.039886265993118286e-01 2.850572466850280762e-01 -2.769955098628997803e-01 5.527656897902488708e-02 -8.007991127669811249e-03 3.350407779216766357e-01 6.814574450254440308e-02 8.098297566175460815e-02 5.449697002768516541e-02 1.270058006048202515e-02 2.370458468794822693e-02 2.206171154975891113e-01 5.546265840530395508e-02 -2.316548526287078857e-01 9.987848997116088867e-02 -1.760281175374984741e-01 -1.780049055814743042e-01 -7.687206845730543137e-03 1.725516840815544128e-02 -1.891478896141052246e-01
2.043582350015640259e-01 1.105177998542785645e-01 -8.539150655269622803e-02 -3.085491955280303955e-01 9.333716705441474915e-03 1.561483717523515224e-03 -3.271208703517913818e-01 -1.905006766319274902e-01 -1.204257607460021973e-01 -2.709285020828247070e-01 -1.707375347614288330e-01 -1.523541957139968872e-01 -1.639660447835922241e-01 3.425786197185516357e-01 -1.837078928947448730e-01 2.259449213743209839e-01 -1.727720499038696289e-01 2.465829849243164062e-01 1.884111948311328888e-02 7.659683376550674438e-02 -1.309461146593093872e-01 -5.286409705877304077e-02 7.506286352872848511e-02 1.884380131959915161e-01 -8.138816803693771362e-02 8.773067593574523926e-02 -2.164087891578674316e-01 3.698304528370499611e-03 -1.687032431364059448e-01 -5.158963426947593689e-02 -2.408518195152282715e-01 -1.502306610345840454e-01
6.790360063314437866e-02 1.310557126998901367e-01 6.958272308111190796e-02 1.249037031084299088e-02 1.658129096031188965e-01 -3.146792650222778320e-01 -4.482543170452117920e-01 -1.109949424862861633e-01 -1.423105946741998196e-03 -3.327665384858846664e-03 -1.376717537641525269e-01 -1.044280752539634705e-01 -1.759213507175445557e-01 1.604234613478183746e-02 -1.586577594280242920e-01 -1.457229908555746078e-02 -2.521526813507080078e-01 1.331313997507095337e-01 7.941031455993652344e-02 2.502994239330291748e-01 4.493156820535659790e-02 -2.126435935497283936e-01 -1.275936663150787354e-01 -1.114024668931961060e-01 2.671309411525726318e-01 -1.193056479096412659e-01 2.605521976947784424e-01 -3.003052175045013428e-01 -2.072209715843200684e-01 3.777028992772102356e-03 -2.710983902215957642e-02 -1.828772276639938354e-01
4.019717872142791748e-02 -6.954793632030487061e-02 -1.492162346839904785e-01 3.288113698363304138e-02 2.420603483915328979e-01 -2.047285884618759155e-01 -1.822019219398498535e-01 -3.973846510052680969e-02 -3.404904305934906006e-01 3.018885105848312378e-02 -1.431401818990707397e-01 -1.189504787325859070e-01 -4.025625586509704590e-01 1.869138777256011963e-01 -4.240545928478240967e-01 1.658928096294403076e-01 -3.979999106377363205e-03 -2.641729116439819336e-01 -3.194082155823707581e-02 2.135410755872726440e-01 2.608302235603332520e-02 7.756581157445907593e-02 1.508672386407852173e-01 -9.461670368909835815e-02 -1.145500168204307556e-01 2.210537940263748169e-01 -1.074889078736305237e-01 -6.859131157398223877e-02 5.581415817141532898e-02 4.270220920443534851e-02 -1.805636733770370483e-01 -9.207128733396530151e-02
2.459343671798706055e-01 -8.124561049044132233e-03 2.960890233516693115e-01 7.768377661705017090e-03 1.754431873559951782e-01 -1.119480282068252563e-01 -2.120975553989410400e-01 -2.880680859088897705e-01 -2.348588556051254272e-01 -1.141962260007858276e-01 -2.152131348848342896e-01 -5.395343899726867676e-02 -3.267502784729003906e-01 8.623470552265644073e-03 -2.590234763920307159e-02 1.461643427610397339e-01 1.081051155924797058e-01 1.108593121170997620e-01 -8.589884638786315918e-02 3.754583299160003662e-01 -5.412244424223899841e-02 9.560241550207138062e-02 -2.679059803485870361e-01 1.153376623988151550e-01 1.752861216664314270e-02 -1.133869886398315430e-01 -7.179355621337890625e-02 -1.657546311616897583e-01 -1.649258434772491455e-01 1.863060444593429565e-01 -2.376554161310195923e-01 2.201955951750278473e-02
1.279299706220626831e-01 6.557305902242660522e-02 6.554079055786132812e-02 5.527287721633911133e-02 -1.295015122741460800e-02 -2.792237997055053711e-01 -8.209975063800811768e-02 -2.471475861966609955e-02 -1.374225318431854248e-01 1.262701451778411865e-01 -3.117894530296325684e-01 -2.448071986436843872e-01 -1.329000592231750488e-01 8.510032296180725098e-02 -5.123657584190368652e-01 2.306774705648422241e-01 4.292671009898185730e-02 -7.752247899770736694e-02 -4.753898829221725464e-02 1.887108683586120605e-01 1.225513368844985962e-01 -5.500278202816843987e-04 2.319372631609439850e-02 2.328445166349411011e-01 -3.361016809940338135e-01 7.961795479059219360e-02 -1.109291166067123413e-01 -8.379994332790374756e-02 1.950687021017074585e-01 3.215790912508964539e-02 -1.241102740168571472e-01 -2.127744108438491821e-01
1.367639377713203430e-02 3.779037296772003174e-02 -7.760881632566452026e-02 -5.450694262981414795e-02 6.966658681631088257e-02 -1.476683765649795532e-01 -3.041575551033020020e-01 5.242954194545745850e-02 -1.682309061288833618e-01 -7.704549282789230347e-02 -2.839624583721160889e-01 1.298469156026840210e-01 -1.661681234836578369e-01 5.558160692453384399e-02 -1.416033208370208740e-01 1.263696402311325073e-01 3.164444491267204285e-02 2.658273279666900635e-02 -2.938079535961151123e-01 7.622127421200275421e-03 1.963272243738174438e-01 3.911309838294982910e-01 -1.629159897565841675e-01 -1.310630142688751221e-01 1.369917094707489014e-01 8.105815947055816650e-02 2.457195222377777100e-01 -3.356056809425354004e-01 -2.344215661287307739e-01 1.066650748252868652e-01 -7.950869947671890259e-02 -2.732784152030944824e-01
-5.933650210499763489e-02 3.428931580856442451e-03 2.606298029422760010e-01 3.293371573090553284e-02 -6.085835024714469910e-02 -6.602150201797485352e-02 -2.371142655611038208e-01 -8.732399344444274902e-02 -2.457445263862609863e-01 -1.086028739809989929e-01 -2.184312492609024048e-01 -1.984317041933536530e-02 -2.059839665889739990e-01 -2.550506778061389923e-02 -2.651231884956359863e-01 2.202859967947006226e-01 -4.312331601977348328e-02 1.936398744583129883e-01 -1.048624143004417419e-01 2.898811995983123779e-01 -1.266019195318222046e-01 -7.427531480789184570e-02 -2.925860285758972168e-01 -7.807461172342300415e-02 -1.268712431192398071e-01 -1.030674949288368225e-01 -7.772324234247207642e-02 -3.380180895328521729e-01 3.632097691297531128e-02 6.670950353145599365e-02 -4.020496904850006104e-01 -1.062853336334228516e-01
2.793676257133483887e-01 3.695034980773925781e-02 -2.974583506584167480e-01 -2.758347690105438232e-01 2.349179834127426147e-01 -1.069697365164756775e-01 -1.659936606884002686e-01 -1.761607825756072998e-02 -1.107940673828125000e-01 2.088940590620040894e-01 4.505872726440429688e-02 -5.449450388550758362e-02 -3.871311545372009277e-01 2.368307560682296753e-01 -3.600918352603912354e-01 4.309685528278350830e-02 1.036903113126754761e-01 -6.397403310984373093e-03 -2.304483652114868164e-01 5.033555906265974045e-03 1.261545270681381226e-01 -1.654419302940368652e-02 9.832298755645751953e-02 8.652250468730926514e-02 -3.017161600291728973e-02 -2.819415240082889795e-04 -1.016492582857608795e-02 -1.784377098083496094e-01 -1.119683757424354553e-01 3.105938136577606201e-01 3.019041195511817932e-02 -1.519765257835388184e-01
-3.364227712154388428e-02 1.798742115497589111e-01 2.690666122362017632e-03 3.958796616643667221e-03 -1.083412468433380127e-01 -1.415589749813079834e-01 -2.048640400171279907e-01 -4.460579156875610352e-02 -2.673438489437103271e-01 -2.503828704357147217e-02 -2.614934444427490234e-01 -9.274349547922611237e-03 -1.630962342023849487e-01 1.400426924228668213e-01 -3.042405247688293457e-01 1.126717925071716309e-01 9.847134351730346680e-02 -4.511484876275062561e-03 -3.316076099872589111e-01 3.172120153903961182e-01 -1.790854483842849731e-01 3.156864047050476074e-01 -1.957746148109436035e-01 -2.324939668178558350e-01 3.008499927818775177e-02 1.013318002223968506e-01 1.846873909235000610e-01 -2.114305943250656128e-01 5.477557331323623657e-02 1.134727001190185547e-01 -1.642971038818359375e-01 -1.464603394269943237e-01
2.350670099258422852e-01 3.322112858295440674e-01 -1.416296660900115967e-01 -2.583597302436828613e-01 -5.744321271777153015e-02 -2.156419157981872559e-01 -1.503988504409790039e-01 1.405074596405029297e-01 -6.967086344957351685e-02 6.707415729761123657e-02 -2.230834364891052246e-01 -8.432282134890556335e-03 -2.127283811569213867e-01 1.236939802765846252e-01 -1.366899907588958740e-01 1.272694766521453857e-01 1.035048365592956543e-01 1.886850595474243164e-02 -8.439654856920242310e-02 3.714763820171356201e-01 1.345418989658355713e-01 1.819085180759429932e-01 -2.127018421888351440e-01 6.044977158308029175e-02 1.146486401557922363e-02 9.251350909471511841e-02 3.691125810146331787e-01 -2.205083668231964111e-01 4.822749644517898560e-02 -1.615384011529386044e-03 -2.173785418272018433e-01 -3.696483373641967773e-02
1.642567068338394165e-01 8.115991950035095215e-02 5.603803694248199463e-02 -1.119515076279640198e-01 1.014202833175659180e-01 -1.085043773055076599e-01 -2.843622565269470215e-01 -3.470462262630462646e-01 1.564472727477550507e-02 -1.433783955872058868e-02 -1.469222754240036011e-01 1.301126927137374878e-01 -2.053705900907516479e-01 3.302682889625430107e-03 -3.006361722946166992e-01 -7.892196625471115112e-02 -1.022946983575820923e-01 2.243003398180007935e-01 -1.107222512364387512e-01 2.073093354701995850e-01 1.721083372831344604e-01 -2.354668080806732178e-01 -2.103149145841598511e-01 1.129991747438907623e-02 3.361682221293449402e-02 -6.827828288078308105e-02 2.623603940010070801e-01 -2.923606336116790771e-01 -3.340983986854553223e-01 -6.883838772773742676e-02 5.504274368286132812e-02 -1.571798622608184814e-01
1.201623529195785522e-01 -1.715805679559707642e-01 -1.540680080652236938e-01 -1.387408524751663208e-01 -8.711358904838562012e-02 -2.816927433013916016e-01 -4.265242516994476318e-01 -6.020056083798408508e-02 -4.904037341475486755e-02 9.243946522474288940e-03 -1.151906698942184448e-01 1.555304694920778275e-02 -2.242753952741622925e-01 2.826126515865325928e-01 -8.034698665142059326e-02 6.769943237304687500e-02 -1.282654553651809692e-01 3.237104117870330811e-01 3.955448046326637268e-02 1.142952125519514084e-02 7.024869788438081741e-03 -7.580327242612838745e-02 2.123812772333621979e-02 1.668514609336853027e-01 3.109441697597503662e-02 -2.562924325466156006e-01 2.274434417486190796e-01 -2.798040807247161865e-01 4.282357543706893921e-02 3.499233126640319824e-01 2.015250036492943764e-03 -7.389037311077117920e-02
3.126181662082672119e-01 1.062430888414382935e-01 1.505977809429168701e-01 -2.181738615036010742e-02 -2.305528335273265839e-02 -1.308030486106872559e-01 -5.641961097717285156e-02 -2.454349212348461151e-02 -2.391193956136703491e-01 2.411695122718811035e-01 -3.664572536945343018e-01 -2.307629436254501343e-01 5.179408937692642212e-03 6.943749636411666870e-02 -4.936347603797912598e-01 1.674298197031021118e-01 -1.515261977910995483e-01 -2.341840416193008423e-01 -1.359439045190811157e-01 1.290782690048217773e-01 1.762798987329006195e-02 2.974893897771835327e-02 -7.817348465323448181e-03 1.057224124670028687e-01 -2.479515671730041504e-01 1.438218057155609131e-01 1.537709310650825500e-02 -6.623946875333786011e-02 8.359409123659133911e-02 -5.868340283632278442e-02 -5.147616192698478699e-02 -2.042342871427536011e-01
-5.948226898908615112e-02 -5.843410268425941467e-03 -7.670406717807054520e-03 1.292268186807632446e-01 1.989745795726776123e-01 -1.720465570688247681e-01 -2.636988162994384766e-01 5.026672035455703735e-02 -7.695182412862777710e-02 -3.002807870507240295e-02 -1.331747174263000488e-01 -1.028037071228027344e-02 -3.491951227188110352e-01 6.789429485797882080e-02 -1.570931673049926758e-01 -1.000966802239418030e-01 -6.296917796134948730e-02 3.410107791423797607e-01 1.061581671237945557e-01 3.343714177608489990e-01 1.829776316881179810e-01 -1.223655715584754944e-01 2.350215613842010498e-01 -1.797073706984519958e-02 -1.214644219726324081e-02 -1.187478452920913696e-01 -1.959116309881210327e-01 -3.614627122879028320e-01 -1.628779470920562744e-01 -2.045165980234742165e-03 -1.161860376596450806e-01 -2.860912084579467773e-01
2.230646759271621704e-01 1.659100949764251709e-01 1.036740764975547791e-01 6.144034676253795624e-03 3.767428100109100342e-01 6.130497902631759644e-02 -3.181239366531372070e-01 2.820563018321990967e-01 -1.117554381489753723e-01 -1.664191782474517822e-01 -7.476542145013809204e-02 4.448439553380012512e-02 -9.908295422792434692e-02 1.877688616514205933e-02 -3.433955311775207520e-01 1.656658798456192017e-01 -9.263614565134048462e-02 -2.102482467889785767e-01 1.157575994729995728e-01 1.465133577585220337e-01 1.803586781024932861e-01 9.592189453542232513e-03 1.788993179798126221e-01 2.968376874923706055e-02 -2.036321610212326050e-01 1.412067860364913940e-01 -2.628851495683193207e-02 -2.644762694835662842e-01 -1.526348143815994263e-01 2.070465832948684692e-01 -7.788768410682678223e-02 -1.573322862386703491e-01
6.886398792266845703e-02 2.990600466728210449e-02 2.394607961177825928e-01 -1.336216330528259277e-01 -1.149681732058525085e-01 -5.126929283142089844e-02 -1.071489751338958740e-01 1.072534620761871338e-01 -3.349012732505798340e-01 -8.051015436649322510e-02 -2.123845368623733521e-01 -8.486442267894744873e-02 -2.166397273540496826e-01 -5.140460561960935593e-03 -1.921907961368560791e-01 1.383532434701919556e-01 2.230407893657684326e-01 3.476743819192051888e-03 4.277119785547256470e-02 5.307481288909912109e-01 8.184509724378585815e-02 -1.904681473970413208e-01 3.095091506838798523e-02 2.570160627365112305e-01 1.898793317377567291e-02 -1.360361278057098389e-01 1.604696661233901978e-01 -2.703422904014587402e-01 -1.549814939498901367e-01 -1.118265166878700256e-01 7.957249134778976440e-02 -5.016338825225830078e-02
-2.359193414449691772e-01 -2.604135274887084961e-01 -1.762144565582275391e-01 1.761679910123348236e-02 2.744853198528289795e-01 3.643482178449630737e-02 -2.392126023769378662e-01 -1.860293149948120117e-01 -2.415469884872436523e-01 -1.380575895309448242e-01 -8.096547424793243408e-02 7.520481199026107788e-02 -4.443060457706451416e-01 1.828376054763793945e-01 -1.742871850728988647e-01 -2.310240827500820160e-02 1.079831179231405258e-02 2.072943598031997681e-01 -9.722690097987651825e-03 3.033326864242553711e-01 2.295587211847305298e-02 -3.116940520703792572e-02 -9.003701806068420410e-02 3.126466870307922363e-01 -8.639807812869548798e-03 -8.375822007656097412e-02 1.468831449747085571e-01 2.329292707145214081e-03 -1.876620054244995117e-01 -1.368754804134368896e-01 -6.144996266812086105e-03 -9.840169921517372131e-03
6.433827280998229980e-01 1.169610843062400818e-01 9.354598075151443481e-02 -3.753390861675143242e-03 -2.621551416814327240e-02 1.048328503966331482e-01 -2.152435630559921265e-01 -3.349737450480461121e-02 -7.688391953706741333e-02 1.578235626220703125e-01 -1.970971375703811646e-01 1.144972145557403564e-01 1.106247007846832275e-01 2.211362421512603760e-01 -2.800814211368560791e-01 -1.461849734187126160e-02 4.181384295225143433e-02 6.545140594244003296e-02 9.211321920156478882e-02 1.548305600881576538e-01 2.224578410387039185e-01 -1.156021058559417725e-01 8.300409466028213501e-02 -2.562189660966396332e-02 -1.833431608974933624e-02 -5.642608925700187683e-02 1.072937101125717163e-01 2.767310291528701782e-02 -8.312161266803741455e-02 -3.343884274363517761e-02 -3.099356293678283691e-01 -2.305162847042083740e-01
2.318527735769748688e-02 1.924691051244735718e-01 -5.680853128433227539e-02 1.806350946426391602e-01 -1.954129040241241455e-01 -1.923721879720687866e-01 -2.561960518360137939e-01 3.894412517547607422e-02 -1.180958896875381470e-01 1.435019671916961670e-01 -2.669507861137390137e-01 -1.689295284450054169e-02 -1.800123974680900574e-02 9.470944106578826904e-02 -3.548602759838104248e-01 1.769321262836456299e-01 1.063343137502670288e-01 2.722290754318237305e-01 2.458316981792449951e-01 3.229483962059020996e-01 2.648296356201171875e-01 -6.754682213068008423e-02 1.491741370409727097e-02 2.260718047618865967e-01 -4.234436526894569397e-02 1.259835809469223022e-01 2.746907062828540802e-03 1.352697052061557770e-02 2.327612340450286865e-01 2.160579264163970947e-01 -1.213071793317794800e-01 -4.472902044653892517e-02
2.974075973033905029e-01 1.135071963071823120e-01 1.609765589237213135e-01 1.533105075359344482e-01 1.305966973304748535e-01 9.794063121080398560e-02 -1.725797504186630249e-01 -2.111969590187072754e-01 -3.086186349391937256e-01 -3.216977715492248535e-01 -4.513663947582244873e-01 -2.183088511228561401e-01 -1.451321095228195190e-01 1.926113218069076538e-01 -2.062943130731582642e-01 -2.646179683506488800e-02 3.979396447539329529e-02 6.834711134433746338e-02 1.604090780019760132e-01 1.399989277124404907e-01 -1.695835143327713013e-01 4.457821603864431381e-03 -2.214169651269912720e-01 7.092001289129257202e-02 2.196351438760757446e-02 -3.258606418967247009e-02 5.740827694535255432e-02 2.821146138012409210e-02 2.035088688135147095e-01 8.218453824520111084e-02 8.192041516304016113e-02 -4.159428924322128296e-02
8.997154235839843750e-02 2.067002654075622559e-01 3.532041981816291809e-02 -1.649008840322494507e-01 2.816008031368255615e-01 -1.002261489629745483e-01 -7.678389549255371094e-02 -3.989889100193977356e-02 -2.372301220893859863e-01 2.332618534564971924e-01 -2.803942859172821045e-01 -4.655054956674575806e-02 6.830582022666931152e-02 3.325368762016296387e-01 -1.187087818980216980e-01 1.440901029855012894e-02 -6.060614809393882751e-02 1.209101900458335876e-01 8.691541850566864014e-02 2.854070365428924561e-01 -9.683386236429214478e-02 -2.885094843804836273e-02 1.575791835784912109e-01 -1.655751317739486694e-01 -3.015553355216979980e-01 2.551706433296203613e-01 3.669318556785583496e-01 5.160669982433319092e-02 4.603255167603492737e-02 1.004065126180648804e-01 -6.897089537233114243e-03 -1.659155786037445068e-01
9.502847492694854736e-02 6.429093424230813980e-03 7.410364598035812378e-02 1.091840565204620361e-01 1.219823118299245834e-02 -1.729635745286941528e-01 -4.913284778594970703e-01 -2.377354539930820465e-02 3.053453005850315094e-02 1.134914904832839966e-01 4.502633586525917053e-03 -1.638780981302261353e-01 -1.705082356929779053e-01 1.501276940107345581e-01 -1.033449620008468628e-01 1.003518924117088318e-01 -1.415316574275493622e-02 2.245551496744155884e-01 5.096793919801712036e-02 3.328519761562347412e-01 1.600520163774490356e-01 1.369028538465499878e-02 -2.062503397464752197e-01 2.336552739143371582e-02 2.939008474349975586e-01 -4.499966651201248169e-02 1.035966128110885620e-01 -2.603672146797180176e-01 -2.668207287788391113e-01 1.378902494907379150e-01 1.273084152489900589e-02 -3.134210407733917236e-01
-1.657676696777343750e-01 2.152819782495498657e-01 -4.389126319438219070e-03 1.807681024074554443e-01 2.156323939561843872e-01 1.859417855739593506e-01 -5.680020451545715332e-01 -4.500457271933555603e-02 -4.176579043269157410e-02 1.635409295558929443e-01 -2.494159191846847534e-01 -1.599081903696060181e-01 -9.021982550621032715e-03 2.171761095523834229e-01 -2.224006056785583496e-01 3.877902030944824219e-02 -7.344035059213638306e-02 1.154092103242874146e-01 1.222170665860176086e-01 5.891488865017890930e-02 1.270131319761276245e-01 -1.624397635459899902e-01 2.778082489967346191e-01 2.447696030139923096e-02 -4.690369963645935059e-02 1.411306262016296387e-01 1.898734271526336670e-01 -1.144121121615171432e-02 6.973120570182800293e-02 -5.804859567433595657e-03 -5.897435545921325684e-02 -2.217708081007003784e-01
-5.443579331040382385e-02 1.559224575757980347e-01 1.416665911674499512e-01 -1.185117810964584351e-01 -1.301687210798263550e-02 1.345547586679458618e-01 -3.336459994316101074e-01 -1.158689036965370178e-01 -2.765958309173583984e-01 -2.677635056897997856e-03 -1.847667247056961060e-01 -2.237534373998641968e-01 -1.476289611309766769e-02 1.257724910974502563e-01 -4.222231805324554443e-01 8.244502544403076172e-02 -2.703220546245574951e-01 2.166883349418640137e-01 2.527851462364196777e-01 1.474800612777471542e-02 6.869912147521972656e-02 7.608824968338012695e-02 1.815279275178909302e-01 -9.082438051700592041e-02 -1.489447355270385742e-01 1.787863075733184814e-01 8.105830848217010498e-02 8.910711854696273804e-02 -2.096937000751495361e-01 -1.975455284118652344e-01 -1.063825711607933044e-01 -1.869199424982070923e-01
-7.026872783899307251e-02 3.018660545349121094e-01 1.779358088970184326e-02 3.840365409851074219e-01 -1.085848808288574219e-01 -7.961073517799377441e-02 -9.915854036808013916e-02 7.125567179173231125e-03 -1.901696473360061646e-01 1.387543883174657822e-02 -1.410827487707138062e-01 -7.676008343696594238e-02 -1.587308794260025024e-01 1.141960397362709045e-01 -5.332753658294677734e-01 -4.116297885775566101e-02 7.304812967777252197e-02 1.996816843748092651e-01 -3.716771723702549934e-03 3.698872923851013184e-01 2.263299971818923950e-01 -2.023898214101791382e-01 -3.427772223949432373e-02 6.044152751564979553e-02 -5.660991370677947998e-02 5.325653776526451111e-02 6.810060888528823853e-02 1.198326200246810913e-01 1.558760702610015869e-01 9.534528106451034546e-02 -3.878758475184440613e-02 5.171832814812660217e-02
2.793501131236553192e-02 -2.043511122465133667e-01 9.463302791118621826e-02 -1.516518592834472656e-01 7.597354054450988770e-02 -2.804607339203357697e-02 -2.978587709367275238e-02 -5.675870925188064575e-03 -4.610761702060699463e-01 9.132039546966552734e-02 -1.805950552225112915e-01 2.063646726310253143e-02 -3.790314197540283203e-01 7.565740495920181274e-02 -2.316121757030487061e-01 -1.443020403385162354e-01 -3.076420128345489502e-01 1.160017848014831543e-01 1.392709165811538696e-01 9.222844988107681274e-02 1.048750132322311401e-01 2.192245125770568848e-01 -2.547619640827178955e-01 -1.468899846076965332e-01 -1.790695041418075562e-01 -7.123488187789916992e-02 1.863967180252075195e-01 1.337483525276184082e-01 1.753036049194633961e-03 -5.395098775625228882e-02 2.558729946613311768e-01 -2.242937125265598297e-02
1.208202987909317017e-01 2.084440439939498901e-01 1.113607287406921387e-01 2.323261350393295288e-01 1.778072118759155273e-01 -1.538895070552825928e-01 -2.920239865779876709e-01 1.899706870317459106e-01 8.868465572595596313e-02 1.481232494115829468e-01 -2.008807957172393799e-01 -6.753078103065490723e-02 -5.783604979515075684e-01 2.623956799507141113e-01 -2.056770473718643188e-01 9.621169418096542358e-02 -7.479038834571838379e-02 -1.560571342706680298e-01 3.433208540081977844e-02 9.214749932289123535e-02 -9.636958688497543335e-02 -1.135051343590021133e-02 -1.273568719625473022e-01 8.879762608557939529e-04 1.272235810756683350e-01 -1.463709771633148193e-01 1.813523471355438232e-02 1.444135010242462158e-01 -1.450065225362777710e-01 7.127530127763748169e-02 -1.739562116563320160e-02 -1.371988356113433838e-01
-3.353393077850341797e-02 1.362799257040023804e-01 3.673001006245613098e-02 1.614480167627334595e-01 1.340120732784271240e-01 -1.519380360841751099e-01 -2.132330238819122314e-01 4.890432953834533691e-02 -3.506281375885009766e-01 5.913280695676803589e-02 -5.654198676347732544e-02 1.255706250667572021e-01 -2.292657792568206787e-01 7.455407828092575073e-02 -2.024181336164474487e-01 4.601318016648292542e-02 -2.449254840612411499e-01 -2.418760024011135101e-02 -3.539014458656311035e-01 -2.062630839645862579e-02 1.618588864803314209e-01 5.368781834840774536e-02 -1.707832887768745422e-02 -1.695025712251663208e-01 7.287092506885528564e-02 2.470528632402420044e-01 -1.492271199822425842e-02 -1.935264468193054199e-01 -1.360430419445037842e-01 2.640403248369693756e-02 -3.539831042289733887e-01 -3.528359532356262207e-01
8.704692870378494263e-02 1.507061868906021118e-01 -1.760998554527759552e-02 7.761738449335098267e-02 3.282043635845184326e-01 7.345537841320037842e-02 -2.833626270294189453e-01 -2.648254930973052979e-01 -2.033037394285202026e-01 1.440265029668807983e-01 -1.767976582050323486e-01 2.733266949653625488e-01 -2.998748421669006348e-01 -1.870339959859848022e-01 -1.195807009935379028e-01 1.860811710357666016e-01 -9.231159463524818420e-03 2.612512707710266113e-01 -1.722781211137771606e-01 9.363991022109985352e-02 7.935050129890441895e-02 -4.446851089596748352e-02 1.302132457494735718e-01 1.094677373766899109e-01 -9.988106042146682739e-02 -1.627955585718154907e-02 2.159359604120254517e-01 1.026505306363105774e-01 6.383666396141052246e-02 2.927011847496032715e-01 -2.230149507522583008e-01 -8.409594744443893433e-02
9.685504436492919922e-02 4.058794304728507996e-02 2.096528410911560059e-01 1.174831464886665344e-01 -6.811753660440444946e-02 -7.754968851804733276e-02 -1.243494749069213867e-01 -9.009689837694168091e-02 -3.297538459300994873e-01 -8.590087294578552246e-02 -6.256783008575439453e-02 -1.706163771450519562e-02 -2.927805185317993164e-01 -4.805941134691238403e-02 -1.890474110841751099e-01 -1.461911853402853012e-02 -1.110645011067390442e-02 2.803467214107513428e-02 1.635571569204330444e-01 5.134449005126953125e-01 -9.192883968353271484e-02 2.695588767528533936e-01 -1.760726720094680786e-01 -1.296923458576202393e-01 3.249457478523254395e-02 -1.627330854535102844e-02 3.160391449928283691e-01 -2.815337777137756348e-01 -4.311824589967727661e-02 1.643919497728347778e-01 -1.497128009796142578e-01 2.635780163109302521e-02
2.748792618513107300e-02 -4.562657698988914490e-02 2.955872118473052979e-01 -5.984252691268920898e-02 -5.113372579216957092e-02 9.210756421089172363e-02 -3.056770265102386475e-01 5.722162872552871704e-02 -3.153204619884490967e-01 -5.830464139580726624e-02 -1.997875422239303589e-01 2.620818614959716797e-01 -2.284258902072906494e-01 -1.037214696407318115e-01 8.237077295780181885e-02 -7.321093976497650146e-02 -1.565466523170471191e-01 -1.133554801344871521e-02 -1.695816665887832642e-01 3.468188643455505371e-01 5.125195160508155823e-02 -9.041728079319000244e-02 5.061806738376617432e-02 2.501218318939208984e-01 -1.776741594076156616e-01 -3.029489815235137939e-01 2.163823097944259644e-01 -2.716296613216400146e-01 6.990964710712432861e-02 -1.406976860016584396e-02 -1.027020439505577087e-01 5.199847370386123657e-02
2.906450033187866211e-01 1.200145930051803589e-01 -8.554449677467346191e-02 3.887837380170822144e-02 2.966708540916442871e-01 -4.031931757926940918e-01 -1.976986676454544067e-01 -3.185671940445899963e-02 -3.350212574005126953e-01 -1.175352558493614197e-02 -3.150772750377655029e-01 7.257315516471862793e-02 -7.059765607118606567e-02 -2.092707669362425804e-03 -1.317678298801183701e-02 1.849458962678909302e-01 7.810586690902709961e-02 5.991403013467788696e-02 -1.015993505716323853e-01 2.561824619770050049e-01 7.342081516981124878e-02 3.260855972766876221e-01 7.255633175373077393e-02 -1.116284132003784180e-01 -1.240618377923965454e-01 -1.397720575332641602e-01 -1.553233861923217773e-01 1.646107435226440430e-02 -7.388763129711151123e-02 8.213067054748535156e-02 -8.860372751951217651e-02 -2.255227565765380859e-01
1.726640039123594761e-04 4.015368223190307617e-02 -7.676403969526290894e-02 -3.762210533022880554e-02 1.921095997095108032e-01 -6.513232737779617310e-02 -1.649021357297897339e-01 -1.519387215375900269e-01 -9.862697124481201172e-02 2.524735331535339355e-01 -1.867094337940216064e-01 -1.353417634963989258e-01 -1.324826031923294067e-01 4.267861843109130859e-01 -2.963765263557434082e-01 -6.704593449831008911e-02 1.451567262411117554e-01 -5.383794754743576050e-02 4.451552778482437134e-02 2.298681437969207764e-01 -6.679622083902359009e-02 4.687178879976272583e-02 1.018403768539428711e-01 -8.360501378774642944e-02 -3.904406726360321045e-01 2.163856029510498047e-01 2.818476855754852295e-01 1.754371449351310730e-03 2.212336808443069458e-01 2.182702720165252686e-01 -4.073828086256980896e-02 -3.477281332015991211e-02
8.466975390911102295e-02 3.055053651332855225e-01 4.200900793075561523e-01 -1.909628957509994507e-01 -8.396851271390914917e-02 3.934667259454727173e-02 -2.459767088294029236e-02 -7.492233812808990479e-02 -1.142723485827445984e-01 -1.303895264863967896e-01 -2.580594122409820557e-01 7.388140261173248291e-02 -3.109836876392364502e-01 -6.766348332166671753e-02 -2.131249308586120605e-01 -8.385295420885086060e-02 -1.703273653984069824e-01 1.286199390888214111e-01 5.367962643504142761e-02 3.868267238140106201e-01 5.063518136739730835e-02 1.758910268545150757e-01 6.420735269784927368e-02 2.805912792682647705e-01 -1.627653390169143677e-01 6.373804062604904175e-04 1.341857463121414185e-01 -1.440382450819015503e-01 -9.983155131340026855e-02 1.298045739531517029e-02 -1.605198979377746582e-01 -1.756721548736095428e-02
-2.259492576122283936e-01 2.205009162425994873e-01 5.295257642865180969e-02 1.560626327991485596e-01 2.292373627424240112e-01 9.204852581024169922e-02 -3.655284047126770020e-01 1.043739691376686096e-01 -1.177858263254165649e-01 1.302143186330795288e-01 -1.748248338699340820e-01 2.775104343891143799e-01 -2.583929002285003662e-01 1.553178131580352783e-01 -2.814891040325164795e-01 -2.144461274147033691e-01 -1.775138676166534424e-01 7.697892934083938599e-02 -1.777431517839431763e-01 9.555319696664810181e-02 3.461730852723121643e-02 1.297098994255065918e-01 1.964049786329269409e-02 1.571248918771743774e-01 -2.811076939105987549e-01 4.639669787138700485e-03 1.082337424159049988e-01 1.372145563364028931e-01 -1.025763452053070068e-01 2.188917696475982666e-01 2.014250867068767548e-02 1.530904471874237061e-01
-1.775403856299817562e-03 1.549891680479049683e-01 -3.798081353306770325e-02 -4.437208920717239380e-02 1.050967201590538025e-01 -1.365327984094619751e-01 -3.017803132534027100e-01 -4.770717769861221313e-02 -1.145225763320922852e-01 2.490508854389190674e-01 -2.310083955526351929e-01 -2.345185130834579468e-01 -2.094902545213699341e-01 -2.557558566331863403e-02 1.872224174439907074e-02 -2.527578771114349365e-01 2.204519808292388916e-01 -5.074839293956756592e-02 5.705346539616584778e-02 4.274839460849761963e-01 6.967139989137649536e-02 1.911840885877609253e-01 6.979645788669586182e-02 1.723815500736236572e-01 -1.112792193889617920e-01 1.861008852720260620e-01 5.354559398256242275e-04 -2.885882258415222168e-01 1.328041777014732361e-02 3.107796013355255127e-01 -1.296441256999969482e-01 -1.464715879410505295e-02
2.462351322174072266e-01 9.522345662117004395e-02 7.460892945528030396e-02 9.598954021930694580e-02 2.142201662063598633e-01 -8.121377229690551758e-02 -2.541122138500213623e-01 2.607243955135345459e-01 -1.637641340494155884e-01 -2.369431257247924805e-01 -1.598050594329833984e-01 6.929196417331695557e-02 -1.469807475805282593e-01 5.431689321994781494e-02 -2.619152963161468506e-01 1.647526770830154419e-01 -1.740241050720214844e-01 -1.619941294193267822e-01 1.165327876806259155e-01 2.350872009992599487e-01 2.610563933849334717e-01 -2.222194150090217590e-02 2.779385149478912354e-01 1.513530593365430832e-02 -2.075107097625732422e-01 2.819041311740875244e-01 -6.979846954345703125e-02 -2.093527913093566895e-01 -6.810293346643447876e-02 7.330007106065750122e-02 2.901608357205986977e-03 -2.100988179445266724e-01
1.320477873086929321e-01 -5.652723833918571472e-02 2.847302556037902832e-01 -4.507086053490638733e-02 -1.209143772721290588e-01 -1.257770359516143799e-01 -3.364069461822509766e-01 4.552356898784637451e-02 -3.193076550960540771e-01 3.977319970726966858e-02 -2.215232849121093750e-01 2.531977593898773193e-01 -2.967807054519653320e-01 -1.163205876946449280e-02 1.902105808258056641e-01 2.721110172569751740e-02 -2.639479935169219971e-01 2.876247465610504150e-02 1.237099394202232361e-01 1.895545572042465210e-01 1.961560249328613281e-01 -1.027807667851448059e-01 1.081262528896331787e-01 1.589593291282653809e-01 -2.401487678289413452e-01 -1.667534708976745605e-01 2.080393582582473755e-01 -1.838664859533309937e-01 9.936840832233428955e-02 1.273991316556930542e-01 2.597391791641712189e-02 -1.079431846737861633e-01
2.088562399148941040e-02 1.301319599151611328e-01 2.220518440008163452e-01 2.209313809871673584e-01 6.746676564216613770e-02 -1.372142881155014038e-01 -2.288366407155990601e-01 1.921503543853759766e-01 1.221055686473846436e-01 3.417745232582092285e-02 -3.878188431262969971e-01 4.565268009901046753e-02 -5.026999711990356445e-01 2.047300487756729126e-01 -2.355925142765045166e-01 2.294660359621047974e-01 4.228280112147331238e-02 -7.499875128269195557e-02 2.886990457773208618e-02 1.156889945268630981e-01 -2.723518759012222290e-03 3.009478794410824776e-03 -3.985506668686866760e-02 -1.322926580905914307e-01 1.116087567061185837e-02 -7.466711848974227905e-02 2.760167717933654785e-01 1.988158226013183594e-01 -1.728623509407043457e-01 -3.791744634509086609e-02 -7.012820243835449219e-02 -4.596342146396636963e-02
-7.442278414964675903e-02 1.458819806575775146e-01 7.900476455688476562e-02 3.445663452148437500e-01 1.405083835124969482e-01 -7.400247454643249512e-02 -2.835631966590881348e-01 1.847395896911621094e-01 1.130713336169719696e-02 2.534459903836250305e-02 -2.715283632278442383e-01 4.631562903523445129e-02 -4.996900260448455811e-01 3.163197934627532959e-01 -1.984339058399200439e-01 1.609951704740524292e-01 -6.566233932971954346e-02 -1.652903556823730469e-01 7.533937692642211914e-02 2.091675847768783569e-01 -3.480336442589759827e-02 -4.121747240424156189e-02 -5.003537237644195557e-02 -1.296807080507278442e-01 4.376247152686119080e-02 -2.379511445760726929e-01 1.578582525253295898e-01 1.114138681441545486e-02 -1.246780455112457275e-01 -6.080530211329460144e-02 -1.009405925869941711e-01 -2.165370248258113861e-02
6.472334265708923340e-02 -9.367308020591735840e-02 4.539798572659492493e-02 -2.145311683416366577e-01 2.912617921829223633e-01 -2.319820225238800049e-01 -1.880014091730117798e-01 -9.697578102350234985e-02 -3.640199601650238037e-01 1.352863460779190063e-01 -2.668131142854690552e-02 4.321052879095077515e-02 -3.504467308521270752e-01 -7.252032309770584106e-02 6.894267350435256958e-02 7.640119642019271851e-02 -2.550060115754604340e-02 2.871199250221252441e-01 -2.313827872276306152e-01 2.308658659458160400e-01 1.147231757640838623e-01 1.629958152770996094e-01 -1.881431192159652710e-01 6.580433249473571777e-02 -4.840562865138053894e-02 -2.346152961254119873e-01 2.982199490070343018e-01 -1.136841326951980591e-01 -1.433072984218597412e-01 -1.137014925479888916e-01 1.789380237460136414e-02 3.294505551457405090e-02
2.052205204963684082e-01 2.841578423976898193e-01 1.781442575156688690e-02 -2.560631632804870605e-01 -1.303319483995437622e-01 -3.145001828670501709e-01 -2.139808535575866699e-01 1.218484789133071899e-01 -1.973691135644912720e-01 -2.343358006328344345e-03 -1.834455132484436035e-01 6.173922494053840637e-02 -3.722178563475608826e-02 9.378475695848464966e-02 -3.781061172485351562e-01 2.387906052172183990e-02 -1.663954854011535645e-01 2.044790834188461304e-01 1.483368873596191406e-01 -1.602818965911865234e-01 3.000589832663536072e-02 2.876933813095092773e-01 -8.659932017326354980e-02 1.626826524734497070e-01 -1.385097503662109375e-01 -1.513491123914718628e-01 2.568738162517547607e-01 -1.227620542049407959e-01 1.206662356853485107e-01 1.444357186555862427e-01 -5.058920010924339294e-02 9.288833290338516235e-02
-7.911544293165206909e-02 5.778751894831657410e-02 2.304941862821578979e-01 -2.299638241529464722e-01 2.766309492290019989e-02 -5.350333824753761292e-02 -3.319082260131835938e-01 -1.712838113307952881e-01 -2.947833538055419922e-01 -2.989208698272705078e-01 -2.429619431495666504e-01 1.489540934562683105e-01 -2.270558029413223267e-01 6.296925991773605347e-02 -3.775210082530975342e-01 1.617317497730255127e-01 -7.861471921205520630e-02 -3.924621269106864929e-02 1.540207415819168091e-01 -8.372000604867935181e-02 3.333736062049865723e-01 1.156879290938377380e-01 -2.695336565375328064e-02 3.635276854038238525e-02 -2.056620866060256958e-01 2.371843159198760986e-02 -8.359814994037151337e-03 1.921879313886165619e-02 1.588457226753234863e-01 3.733629360795021057e-02 4.177456349134445190e-02 -1.513356268405914307e-01
4.678315222263336182e-01 2.892981283366680145e-02 1.698186397552490234e-01 1.477554254233837128e-02 2.034805268049240112e-01 1.160243153572082520e-01 -2.570935487747192383e-01 8.043723553419113159e-02 -1.984106898307800293e-01 8.744050562381744385e-02 -2.589936852455139160e-01 1.539107412099838257e-01 -2.379419952630996704e-01 -1.006927248090505600e-02 -2.074988931417465210e-01 -1.008242890238761902e-01 -1.075998395681381226e-01 1.746509224176406860e-01 2.108292840421199799e-02 -8.893379569053649902e-02 2.361346036195755005e-02 -6.432532519102096558e-02 3.597706854343414307e-01 -2.356221340596675873e-02 -1.135339215397834778e-01 4.480741173028945923e-02 2.263327986001968384e-01 1.425758600234985352e-01 5.154959112405776978e-02 -1.996387392282485962e-01 -1.701692789793014526e-01 -1.817864328622817993e-01
7.518191635608673096e-02 1.065477654337882996e-01 9.962950646877288818e-02 -4.741017892956733704e-02 2.881691455841064453e-01 -2.181075215339660645e-01 -2.103200256824493408e-01 -9.366185963153839111e-02 -1.423132717609405518e-01 2.867431938648223877e-01 -2.438952624797821045e-01 -3.008679151535034180e-01 -4.647355154156684875e-02 3.157700598239898682e-01 7.681307382881641388e-03 6.178322434425354004e-02 -5.170419067144393921e-02 2.598546631634235382e-02 3.071759939193725586e-01 2.682389616966247559e-01 2.310286834836006165e-02 6.899254024028778076e-02 1.107762604951858521e-01 -5.446857959032058716e-02 -2.154125720262527466e-01 2.105181813240051270e-01 2.367826700210571289e-01 5.965228006243705750e-02 -7.939477264881134033e-02 2.110610157251358032e-01 -1.856018453836441040e-01 -5.604841187596321106e-02
1.047980785369873047e-01 1.933102123439311981e-02 1.211916580796241760e-01 6.163547514006495476e-04 6.919865310192108154e-02 -9.939159452915191650e-02 -1.726809293031692505e-01 1.671703308820724487e-01 -1.125214621424674988e-01 -1.090428680181503296e-01 -4.855676591396331787e-01 1.542879939079284668e-01 -1.176681444048881531e-01 1.801980137825012207e-01 -2.256468534469604492e-01 2.727732062339782715e-01 -1.356369554996490479e-01 2.200008556246757507e-02 -1.582940816879272461e-01 6.619453430175781250e-02 7.947752624750137329e-02 -7.866301387548446655e-02 2.969897091388702393e-01 3.516446053981781006e-01 8.683606982231140137e-02 2.804305776953697205e-02 2.148038297891616821e-01 -8.074025064706802368e-02 -2.800186164677143097e-02 -2.759782075881958008e-01 -1.796746253967285156e-01 -5.342390015721321106e-02
1.436295360326766968e-01 -1.101876795291900635e-01 -1.551464945077896118e-01 1.716331578791141510e-02 1.179691404104232788e-01 -2.529057860374450684e-01 -2.921878993511199951e-01 -2.215063273906707764e-01 -3.417620435357093811e-02 6.708818674087524414e-02 -7.409140467643737793e-02 6.589398533105850220e-02 -3.758884966373443604e-01 1.733450442552566528e-01 -2.114246934652328491e-01 1.458158493041992188e-01 -8.878002315759658813e-02 3.482334911823272705e-01 1.781267970800399780e-01 1.168673858046531677e-01 6.033745408058166504e-02 -5.055329576134681702e-02 5.721759423613548279e-02 1.468977332115173340e-01 1.405438482761383057e-01 -2.731282114982604980e-01 2.738151848316192627e-01 -1.763027012348175049e-01 -1.577112227678298950e-01 1.974965631961822510e-01 3.844459727406501770e-02 -7.996364682912826538e-02
1.111315563321113586e-01 2.985400855541229248e-01 -4.947453364729881287e-02 3.406244218349456787e-01 7.214838266372680664e-02 -1.329298317432403564e-01 -4.071606397628784180e-01 1.885898225009441376e-02 4.809644818305969238e-02 -5.687999725341796875e-02 -1.043688654899597168e-01 -5.574153363704681396e-02 -9.343877434730529785e-02 -6.378498673439025879e-02 -2.739180922508239746e-01 8.227353543043136597e-02 -3.215012550354003906e-01 1.438796967267990112e-01 4.685140083893202245e-05 1.396706849336624146e-01 -2.004997283220291138e-01 2.311592400074005127e-01 1.116992607712745667e-01 -1.365685090422630310e-02 -2.559414207935333252e-01 4.401957243680953979e-02 2.751832604408264160e-01 -1.135744974017143250e-01 5.153484269976615906e-02 -1.345776021480560303e-01 -9.653556160628795624e-03 -2.238135784864425659e-01
2.434347271919250488e-01 4.682902619242668152e-02 4.542230069637298584e-02 -3.105934858322143555e-01 5.940063670277595520e-02 -3.110876493155956268e-02 -3.397254943847656250e-01 9.670954942703247070e-02 -1.773141324520111084e-01 -8.782100677490234375e-02 -2.749052643775939941e-01 7.852546125650405884e-02 -1.812717467546463013e-01 2.002098560333251953e-01 -9.331247955560684204e-02 2.346368581056594849e-01 -1.629357933998107910e-01 -9.064084151759743690e-04 1.885051466524600983e-02 7.866451889276504517e-02 -1.981063251150771976e-04 -1.732673197984695435e-01 2.950657904148101807e-01 3.160356879234313965e-01 -4.085018299520015717e-03 -3.238167464733123779e-01 4.883093014359474182e-02 -1.412179619073867798e-01 -5.938192084431648254e-02 -2.092788517475128174e-01 -1.664784699678421021e-01 2.931837365031242371e-02
9.938618540763854980e-02 2.578122913837432861e-01 5.044188350439071655e-02 8.953791111707687378e-03 2.848689854145050049e-01 2.756747230887413025e-02 -3.117496967315673828e-01 9.109672158956527710e-02 -2.023942172527313232e-01 2.478628885000944138e-04 -9.127147495746612549e-02 4.125370457768440247e-02 -2.817544043064117432e-01 2.961712479591369629e-01 -3.750718832015991211e-01 1.397015005350112915e-01 9.913108497858047485e-02 7.167789340019226074e-02 -4.700506106019020081e-02 2.106216698884963989e-01 -2.937083244323730469e-01 -3.138078004121780396e-02 9.533739089965820312e-02 3.627584502100944519e-02 -1.188578456640243530e-01 6.674329936504364014e-02 -3.750804066658020020e-02 -7.581685483455657959e-02 3.082356750965118408e-01 4.265958815813064575e-02 2.707700729370117188e-01 1.634418591856956482e-02
-2.389389835298061371e-02 -6.987082958221435547e-02 3.174846619367599487e-02 -1.685563325881958008e-01 -5.251016840338706970e-02 2.095450311899185181e-01 -1.690345704555511475e-01 1.257493197917938232e-01 -1.535203009843826294e-01 -2.214982062578201294e-01 -2.569198906421661377e-01 -1.057488843798637390e-01 2.203399688005447388e-02 5.671907216310501099e-02 -3.926971852779388428e-01 1.151391416788101196e-01 -1.709719449281692505e-01 2.679247260093688965e-01 5.940750986337661743e-02 4.431214928627014160e-01 2.053783386945724487e-01 -2.071933820843696594e-02 1.693198680877685547e-01 9.345386177301406860e-02 -1.284003704786300659e-01 2.130078524351119995e-01 1.176764518022537231e-01 3.004340454936027527e-02 -1.321100145578384399e-01 -1.971471905708312988e-01 -1.139144077897071838e-01 -1.620665490627288818e-01
2.159776166081428528e-03 1.952471882104873657e-01 8.261752873659133911e-02 -2.480672299861907959e-01 1.132535561919212341e-01 -8.095812797546386719e-02 -3.388691544532775879e-01 -9.575064480304718018e-02 -9.203164279460906982e-02 9.614874422550201416e-02 -8.624261617660522461e-02 -3.655160069465637207e-01 -1.546244323253631592e-01 8.242126554250717163e-03 -1.779043376445770264e-01 -1.173214018344879150e-01 -7.001452893018722534e-02 1.401663720607757568e-01 4.714402556419372559e-02 2.651676237583160400e-01 1.412843167781829834e-02 -1.700717955827713013e-02 6.226571649312973022e-02 3.520700335502624512e-01 1.139656752347946167e-01 9.179542958736419678e-02 3.141779005527496338e-01 -2.733336091041564941e-01 -2.557160258293151855e-01 6.330355256795883179e-02 -1.140256449580192566e-01 -1.390933394432067871e-01
6.253979355096817017e-02 1.188586652278900146e-01 8.977957814931869507e-02 2.968319058418273926e-01 2.472066879272460938e-01 -1.965163052082061768e-01 -3.313431739807128906e-01 2.243659943342208862e-01 8.366782218217849731e-02 2.049072831869125366e-01 -2.517579197883605957e-01 8.954221010208129883e-02 -4.398398995399475098e-01 2.923577427864074707e-01 -7.354979962110519409e-02 8.647282421588897705e-02 1.311278492212295532e-01 -4.779339581727981567e-02 -3.006390854716300964e-02 1.024827137589454651e-01 3.177363425493240356e-02 9.494180232286453247e-02 -1.294866502285003662e-01 -4.680189862847328186e-02 -3.145180270075798035e-02 -1.661599576473236084e-01 1.765525043010711670e-01 1.403740942478179932e-01 -1.257331520318984985e-01 1.564637869596481323e-01 -8.645136654376983643e-02 -1.631678938865661621e-01
-7.633949816226959229e-02 9.880312532186508179e-02 1.430252343416213989e-01 7.983837276697158813e-02 2.710579633712768555e-01 -1.446749269962310791e-01 -2.166193872690200806e-01 -1.749816387891769409e-01 -2.779657244682312012e-01 1.844514310359954834e-01 -3.893029391765594482e-01 -1.115476042032241821e-01 -3.569865599274635315e-02 2.619108259677886963e-01 -1.780458688735961914e-01 -4.473526775836944580e-02 -1.126569602638483047e-02 9.437412023544311523e-02 2.088877558708190918e-01 2.099306136369705200e-01 -5.415513366460800171e-02 2.413392625749111176e-02 2.251319885253906250e-01 -1.952514499425888062e-01 -2.574041187763214111e-01 3.025911450386047363e-01 1.672614663839340210e-01 -1.244386844336986542e-02 3.982897847890853882e-02 1.179070025682449341e-01 -1.272818297147750854e-01 8.610129356384277344e-03
1.627763658761978149e-01 -1.113110631704330444e-01 -1.579294353723526001e-01 -3.722032308578491211e-01 1.803048104047775269e-01 -1.490104049444198608e-01 -3.724350035190582275e-01 -1.531744897365570068e-01 -1.573418676853179932e-01 2.549330294132232666e-01 -1.109290421009063721e-01 -1.418559253215789795e-01 -2.850627005100250244e-01 2.025683969259262085e-01 -2.404009103775024414e-01 3.629064653068780899e-03 1.971898376941680908e-01 7.909264415502548218e-02 -4.560612514615058899e-02 -1.066592186689376831e-01 1.790321320295333862e-01 1.628645062446594238e-01 -7.311738561838865280e-03 1.373492926359176636e-01 1.160079240798950195e-02 4.494745656847953796e-02 1.721406579017639160e-01 1.071163192391395569e-01 -2.135961651802062988e-01 1.021000295877456665e-01 -1.549042109400033951e-02 -2.069690823554992676e-01
2.746984129771590233e-03 2.143421955406665802e-02 -2.580782026052474976e-02 -2.478869408369064331e-01 1.079777330160140991e-01 5.626761913299560547e-02 -2.062936574220657349e-01 -1.021426394581794739e-01 -2.095533758401870728e-01 -1.163721978664398193e-01 -1.563326418399810791e-01 2.336579002439975739e-02 -1.959477961063385010e-01 8.553864061832427979e-02 -5.079376697540283203e-01 -9.243495017290115356e-02 -3.007112443447113037e-01 1.990900039672851562e-01 -2.071202248334884644e-01 4.073563218116760254e-02 2.216714918613433838e-01 -5.588027462363243103e-02 -1.243258714675903320e-01 -6.014446169137954712e-02 -4.487334750592708588e-03 -4.460748657584190369e-02 -1.665997207164764404e-01 1.699014157056808472e-01 -2.343706786632537842e-02 3.539212420582771301e-02 1.286163032054901123e-01 -3.898360431194305420e-01
2.389739453792572021e-01 1.439450234174728394e-01 1.408692449331283569e-01 -6.679845601320266724e-02 3.062864243984222412e-01 4.017923399806022644e-02 -4.071564078330993652e-01 1.747395843267440796e-01 -1.550548374652862549e-01 -2.173067331314086914e-01 2.894099056720733643e-02 2.136879116296768188e-01 -1.756348460912704468e-01 2.025010287761688232e-01 -1.756143122911453247e-01 -1.882085949182510376e-02 -2.688615210354328156e-02 -1.599727421998977661e-01 -1.034944728016853333e-01 -3.752557327970862389e-03 2.269437760114669800e-01 -6.492464989423751831e-02 2.732670009136199951e-01 1.136730834841728210e-01 -7.708591967821121216e-02 8.576516062021255493e-02 -8.519070595502853394e-02 -2.213385105133056641e-01 1.044537313282489777e-02 3.089167773723602295e-01 -1.924838274717330933e-01 5.316645652055740356e-02
1.515900343656539917e-01 -1.957379430532455444e-01 -7.091414928436279297e-02 -3.003095388412475586e-01 -1.158226802945137024e-01 -3.345648571848869324e-02 -2.665920257568359375e-01 -2.940961858257651329e-03 1.215558685362339020e-02 5.377963185310363770e-03 -4.537250995635986328e-01 -1.812678724527359009e-01 -5.786318778991699219e-01 3.920489922165870667e-02 -8.702099323272705078e-02 -7.243391871452331543e-02 9.945910423994064331e-03 2.035744190216064453e-01 -1.248670462518930435e-02 3.768100589513778687e-02 1.779112964868545532e-01 -4.847648367285728455e-02 4.374065250158309937e-02 -3.048846125602722168e-02 -2.691202610731124878e-02 -1.526186913251876831e-01 1.595330089330673218e-01 -1.368295550346374512e-01 -1.086552888154983521e-01 -8.552144467830657959e-02 6.750724278390407562e-04 5.033263936638832092e-02
-1.104013919830322266e-01 1.068322360515594482e-01 -8.119438588619232178e-02 -4.261125251650810242e-02 -2.580256666988134384e-03 3.882599063217639923e-03 -4.151579439640045166e-01 1.029611229896545410e-01 -3.748665750026702881e-01 1.253052502870559692e-01 -3.708102107048034668e-01 -6.862943619489669800e-02 4.705626145005226135e-02 3.355975747108459473e-01 -1.437447816133499146e-01 -5.146608501672744751e-02 7.089083641767501831e-02 2.521776407957077026e-02 -4.165438935160636902e-02 1.098878383636474609e-01 1.228599026799201965e-01 -1.813900768756866455e-01 2.790745794773101807e-01 1.722077280282974243e-01 -1.660594642162322998e-01 -5.505280569195747375e-02 9.560144692659378052e-02 -1.816450804471969604e-01 6.410146504640579224e-02 -2.307131737470626831e-01 -1.941830962896347046e-01 -7.503981143236160278e-02
1.688203215599060059e-01 7.949968427419662476e-02 -2.754136025905609131e-01 1.112755611538887024e-01 2.470443397760391235e-01 -1.264282166957855225e-01 -1.536552459001541138e-01 -8.048160374164581299e-02 -1.620829254388809204e-01 -1.021156758069992065e-01 -3.743711486458778381e-02 1.633695662021636963e-01 -1.519764810800552368e-01 -7.690367102622985840e-02 -2.957054078578948975e-01 -4.951138794422149658e-02 -3.730580210685729980e-02 1.836204826831817627e-01 -1.771457493305206299e-01 4.602919518947601318e-01 2.757614478468894958e-02 3.558772504329681396e-01 -2.496683001518249512e-01 3.103878200054168701e-01 -8.725455030798912048e-03 -5.168477445840835571e-02 2.258790843188762665e-02 -7.460831850767135620e-02 4.763597249984741211e-02 9.338474273681640625e-02 -4.348913580179214478e-02 -1.336746732704341412e-03
-8.207970112562179565e-02 -2.596221566200256348e-01 2.146089226007461548e-01 -5.052807182073593140e-02 -1.469198763370513916e-01 -1.526411771774291992e-01 -2.959375083446502686e-01 1.677261143922805786e-01 -2.837792336940765381e-01 7.776619493961334229e-02 -2.293951660394668579e-01 5.318230390548706055e-02 -1.439332365989685059e-01 5.221120268106460571e-02 -8.133765310049057007e-02 3.334295377135276794e-02 -6.981528550386428833e-02 1.455004215240478516e-01 -2.806251049041748047e-01 2.084003388881683350e-01 7.968120276927947998e-02 -9.471339732408523560e-02 3.920044377446174622e-02 2.432304769754409790e-01 -2.994699776172637939e-01 -3.112772107124328613e-01 2.076045572757720947e-01 5.472391471266746521e-02 -2.421143501996994019e-01 6.414959579706192017e-02 9.828729927539825439e-02 1.189376488327980042e-01
1.737621128559112549e-01 9.944314509630203247e-02 3.726274967193603516e-01 -2.729772217571735382e-02 6.017524749040603638e-02 8.321585506200790405e-02 -1.166488230228424072e-01 -1.786033958196640015e-01 -7.241827249526977539e-02 -1.806083321571350098e-01 -2.175854742527008057e-01 -7.464411109685897827e-02 -1.772076487541198730e-01 -1.489928513765335083e-01 -2.324817776679992676e-01 -9.119552373886108398e-02 -4.178152233362197876e-02 2.059809416532516479e-01 3.727086633443832397e-02 2.175225913524627686e-01 2.168259620666503906e-01 -5.780668556690216064e-02 -4.928027093410491943e-02 1.622291952371597290e-01 -1.406171172857284546e-01 -9.392032772302627563e-02 3.682870268821716309e-01 -2.957592904567718506e-01 -3.124595880508422852e-01 5.530781671404838562e-02 -9.271830320358276367e-02 -1.566969156265258789e-01
2.475618273019790649e-01 -1.364627629518508911e-01 2.306833267211914062e-01 -6.508765369653701782e-02 1.053734123706817627e-02 -8.887578547000885010e-02 -1.351764947175979614e-01 1.271726787090301514e-01 -5.152406692504882812e-01 -1.523332297801971436e-01 -3.725301027297973633e-01 1.166476085782051086e-01 -3.260182440280914307e-01 1.196547225117683411e-01 -8.265064656734466553e-02 2.613699063658714294e-03 -1.901771724224090576e-01 8.262448944151401520e-03 -3.209600970149040222e-02 -7.384381443262100220e-02 1.463336348533630371e-01 1.228763237595558167e-01 5.314556881785392761e-02 -9.115452319383621216e-02 -2.304732054471969604e-01 -2.451583445072174072e-01 2.329992316663265228e-02 1.120177134871482849e-01 -2.519163675606250763e-02 1.408720761537551880e-01 1.093507558107376099e-01 5.064136162400245667e-02
1.019486859440803528e-01 -1.214974150061607361e-01 -1.544471532106399536e-01 -6.984144449234008789e-03 -1.078468933701515198e-01 -2.141795009374618530e-01 -4.030934572219848633e-01 -8.552406728267669678e-02 3.327405452728271484e-02 8.349771052598953247e-02 -2.390741407871246338e-01 -4.849592223763465881e-02 -4.047847092151641846e-01 1.249697133898735046e-01 -1.321201026439666748e-01 8.906611055135726929e-02 7.280957885086536407e-03 3.558656871318817139e-01 8.357279002666473389e-02 -6.909929960966110229e-02 9.426888078451156616e-02 -1.093260794878005981e-01 2.039773017168045044e-01 4.526106268167495728e-02 4.681064933538436890e-02 -2.131465971469879150e-01 2.450447827577590942e-01 -1.941657513380050659e-01 -7.384736090898513794e-02 2.655133008956909180e-01 -1.619891971349716187e-01 2.622748352587223053e-02
1.497659832239151001e-01 3.405872359871864319e-02 -3.516912832856178284e-02 -1.059433445334434509e-01 1.607161313295364380e-01 -3.147686719894409180e-01 -2.513243257999420166e-01 -8.390141278505325317e-02 -1.262678056955337524e-01 -2.461447194218635559e-02 -9.074045717716217041e-02 3.122664056718349457e-02 -1.399798542261123657e-01 5.110746994614601135e-02 -1.133904531598091125e-01 -5.843516811728477478e-02 -5.215831473469734192e-02 1.877692528069019318e-02 -3.453524112701416016e-01 4.873094335198402405e-02 1.673094928264617920e-02 4.148141443729400635e-01 -2.376024127006530762e-01 -8.726074546575546265e-02 1.528972834348678589e-01 2.062891609966754913e-02 4.368738830089569092e-01 -2.213845998048782349e-01 7.956473156809806824e-03 1.102157831192016602e-01 -1.378821134567260742e-01 -2.203831672668457031e-01
1.228905990719795227e-01 -8.942941576242446899e-02 3.070235252380371094e-01 6.380250304937362671e-02 1.134531423449516296e-01 6.853034347295761108e-02 -2.129474729299545288e-01 -1.439337879419326782e-01 -1.094065904617309570e-01 -1.672536693513393402e-02 9.791636839509010315e-03 -2.564034759998321533e-01 -2.207586765289306641e-01 -2.373958081007003784e-01 -2.569578886032104492e-01 3.577842190861701965e-02 7.405350357294082642e-02 1.255851984024047852e-01 -1.540042757987976074e-01 3.307228982448577881e-01 1.105320751667022705e-01 4.678154364228248596e-02 -7.301791757345199585e-02 1.251504272222518921e-01 2.649919316172599792e-02 -9.341688826680183411e-03 4.321289360523223877e-01 -6.974922120571136475e-02 -2.199130058288574219e-01 -1.695830971002578735e-01 -5.314234271645545959e-02 -2.869895100593566895e-01
2.744808495044708252e-01 1.885603368282318115e-01 1.984028071165084839e-01 2.661445140838623047e-01 3.683179244399070740e-02 -9.978477843105792999e-03 -2.467621713876724243e-01 6.107527390122413635e-02 -1.307436972856521606e-01 6.624182313680648804e-02 -1.645191572606563568e-02 1.482444554567337036e-01 -1.308020204305648804e-01 1.273753494024276733e-01 -3.718611001968383789e-01 -1.268047690391540527e-01 -2.061165422201156616e-01 1.303817331790924072e-01 -1.549425572156906128e-01 1.253271400928497314e-01 -1.691691875457763672e-01 -1.556095033884048462e-01 1.769650280475616455e-01 2.019348591566085815e-01 -1.431028991937637329e-01 1.005767211318016052e-01 1.085552647709846497e-01 1.287332326173782349e-01 2.532064020633697510e-01 2.151320874691009521e-01 -2.903684079647064209e-01 -6.019913405179977417e-02
1.179031059145927429e-01 -1.167350634932518005e-01 2.483591623604297638e-02 1.609205454587936401e-01 3.106195330619812012e-01 -3.505973517894744873e-02 -1.348809748888015747e-01 -1.962532550096511841e-01 -2.080399096012115479e-01 -1.882940232753753662e-01 -9.832018613815307617e-02 1.119681745767593384e-01 -3.556654453277587891e-01 1.130653694272041321e-01 -7.221958041191101074e-02 2.050605267286300659e-01 3.195695579051971436e-02 2.799626886844635010e-01 -6.778378039598464966e-02 3.147465288639068604e-01 1.580508351325988770e-01 1.454478651285171509e-01 6.024183332920074463e-02 -3.084445372223854065e-02 1.860790550708770752e-01 -3.877059742808341980e-02 1.717703193426132202e-01 -9.341650642454624176e-03 -7.917415350675582886e-02 4.154167175292968750e-01 -1.400732100009918213e-01 7.806749641895294189e-02
2.109878323972225189e-02 7.475962489843368530e-02 2.413861602544784546e-01 -7.161009311676025391e-02 2.129593491554260254e-01 1.297226101160049438e-01 -2.032613754272460938e-01 -2.499775588512420654e-01 -8.952242136001586914e-02 -1.411432474851608276e-01 -3.311216458678245544e-02 -1.795366555452346802e-01 -1.600252538919448853e-01 -7.703810185194015503e-02 -1.176563724875450134e-01 5.307392217218875885e-03 -4.565755277872085571e-02 1.141973137855529785e-01 -1.632685959339141846e-01 4.521187543869018555e-01 2.904202938079833984e-01 1.962850335985422134e-03 1.220330297946929932e-01 2.285686880350112915e-01 -4.781095311045646667e-02 -1.611532270908355713e-01 3.261875212192535400e-01 -1.697227656841278076e-01 -2.534844279289245605e-01 -7.600764185190200806e-02 -1.162104904651641846e-01 -1.150366365909576416e-01
6.352094560861587524e-02 7.419443875551223755e-02 1.125535368919372559e-01 3.347673714160919189e-01 2.392236143350601196e-01 1.007037330418825150e-02 -3.394162356853485107e-01 2.386680692434310913e-01 1.997959241271018982e-02 5.700078234076499939e-02 -1.117596924304962158e-01 2.113940007984638214e-02 -4.039512872695922852e-01 2.628970444202423096e-01 -1.919747292995452881e-01 1.681678891181945801e-01 4.147924110293388367e-02 -2.451570779085159302e-01 6.636979430913925171e-02 2.030191272497177124e-01 7.577402144670486450e-02 -6.321280263364315033e-03 -7.058772444725036621e-02 -1.326240003108978271e-01 9.573847055435180664e-03 -2.359417974948883057e-01 2.279099225997924805e-01 -9.556698054075241089e-02 -1.237599924206733704e-01 6.774225831031799316e-02 -1.107908692210912704e-02 -2.226067632436752319e-01
2.316144555807113647e-01 1.718207448720932007e-01 3.150726482272148132e-02 -2.677955292165279388e-02 3.336181640625000000e-01 -4.525419473648071289e-01 -2.918564379215240479e-01 1.204833667725324631e-02 -2.964466810226440430e-01 -3.361457586288452148e-02 -1.576147228479385376e-01 4.291672259569168091e-02 -7.845700718462467194e-03 1.008463725447654724e-01 -5.690033547580242157e-03 2.492561489343643188e-01 1.725917309522628784e-01 -3.463572636246681213e-02 -3.508459031581878662e-02 2.745376527309417725e-01 3.689993545413017273e-02 2.471703290939331055e-01 8.409430831670761108e-02 -1.297797411680221558e-01 -1.744443476200103760e-01 -6.910961121320724487e-02 -7.453982532024383545e-02 7.402548938989639282e-02 -1.667762696743011475e-01 5.032327398657798767e-02 -2.301311790943145752e-01 -4.588676616549491882e-02
5.660394951701164246e-02 2.724543213844299316e-01 -9.524809569120407104e-02 8.367979526519775391e-02 2.762452363967895508e-01 -8.642251044511795044e-02 -3.522764444351196289e-01 -7.038826495409011841e-02 1.325837671756744385e-01 2.506946213543415070e-02 -2.204309999942779541e-01 9.890044480562210083e-02 -2.719596028327941895e-01 8.204980194568634033e-02 -1.516465693712234497e-01 7.173091173171997070e-02 -2.022686153650283813e-01 4.876574873924255371e-02 -1.239959076046943665e-01 3.194517493247985840e-01 -4.981753230094909668e-02 2.134882658720016479e-01 3.957286104559898376e-02 1.064555346965789795e-01 -9.522684663534164429e-02 3.542408645153045654e-01 -2.937006205320358276e-02 -9.707897901535034180e-02 -7.206575479358434677e-03 1.647443473339080811e-01 2.335533499717712402e-01 -2.449245154857635498e-01
-5.478367209434509277e-02 3.310642540454864502e-01 -1.882081031799316406e-01 -6.842563860118389130e-03 2.301985174417495728e-01 -6.947535276412963867e-02 -9.156804531812667847e-02 4.449079930782318115e-02 -1.274206191301345825e-01 -6.532167643308639526e-02 -2.805398106575012207e-01 6.055115535855293274e-02 -1.327857673168182373e-01 -3.179673850536346436e-02 -4.443159401416778564e-01 -1.397949606180191040e-01 -9.376131929457187653e-03 -1.515956372022628784e-01 -2.211412638425827026e-01 2.424261868000030518e-01 2.646056003868579865e-02 2.385832667350769043e-01 -1.318506430834531784e-03 1.098603159189224243e-01 -3.711248636245727539e-01 -7.107659429311752319e-02 -2.696148119866847992e-02 -2.951753735542297363e-01 8.376862108707427979e-02 8.106133341789245605e-02 -1.104471087455749512e-02 2.195576950907707214e-02
2.716148495674133301e-01 -8.684723079204559326e-02 -1.215968281030654907e-01 -3.316408023238182068e-02 -1.343609541654586792e-01 -2.759337723255157471e-01 -3.397445976734161377e-01 3.856727853417396545e-02 5.026452243328094482e-02 -1.277554500848054886e-02 -1.211407557129859924e-01 -4.729010164737701416e-02 -3.374725878238677979e-01 1.707458496093750000e-01 -1.999210268259048462e-01 1.448555737733840942e-01 -8.301208168268203735e-02 8.653588593006134033e-02 1.880277246236801147e-01 2.756529450416564941e-01 7.031057029962539673e-02 1.449564993381500244e-01 -1.475637406110763550e-01 2.266884036362171173e-02 1.771893203258514404e-01 -1.628016233444213867e-01 2.540963292121887207e-01 -2.101418077945709229e-01 -2.853804454207420349e-02 -4.416495934128761292e-02 -3.243966996669769287e-01 1.396789550781250000e-01
-6.267405301332473755e-02 1.353511810302734375e-01 -8.187801390886306763e-02 -1.236894577741622925e-01 7.317996025085449219e-02 3.833666816353797913e-02 -3.936329782009124756e-01 1.664947420358657837e-01 -2.452519685029983521e-01 -8.576349914073944092e-02 -3.278912007808685303e-01 1.377480328083038330e-01 2.335149608552455902e-02 4.295936524868011475e-01 -1.190738193690776825e-02 2.138082236051559448e-01 -1.896668672561645508e-01 6.932364404201507568e-02 -1.180033236742019653e-01 1.578029692173004150e-01 2.301619797945022583e-01 -1.777420341968536377e-01 1.553959995508193970e-01 1.692443341016769409e-01 1.895782649517059326e-01 -8.232659101486206055e-02 2.024361044168472290e-01 -1.403696835041046143e-01 -5.394299328327178955e-02 -3.835287690162658691e-02 -7.850804924964904785e-02 1.019976958632469177e-01
1.664932668209075928e-01 -6.711337715387344360e-02 -4.995771124958992004e-02 1.036339998245239258e-02 1.748647913336753845e-02 -1.230895444750785828e-01 -9.314971417188644409e-02 9.012901782989501953e-02 -5.944694206118583679e-02 -3.280338644981384277e-02 -6.925834715366363525e-02 1.137549951672554016e-01 -6.233087778091430664e-01 2.178188413381576538e-01 -3.021253645420074463e-01 1.321058273315429688e-01 -1.683605252765119076e-03 -1.772366650402545929e-02 -6.492584478110074997e-03 2.978636324405670166e-01 2.460101395845413208e-01 1.990466266870498657e-01 -3.310842812061309814e-02 -2.277949601411819458e-01 2.084639668464660645e-01 4.223365802317857742e-03 6.420598924160003662e-02 9.404310956597328186e-03 -7.367528975009918213e-02 1.700042486190795898e-01 -1.741297394037246704e-01 -1.064533814787864685e-01
-1.206898465752601624e-01 3.917285799980163574e-01 2.777534723281860352e-02 2.501775324344635010e-01 7.302786409854888916e-02 -1.204756200313568115e-01 -3.331788778305053711e-01 -5.732174497097730637e-03 -1.695245951414108276e-01 3.319705277681350708e-02 -1.470348387956619263e-01 1.145952660590410233e-02 -2.672156393527984619e-01 -2.280467189848423004e-02 -1.295289993286132812e-01 -1.136225983500480652e-01 1.017169654369354248e-01 1.190821975469589233e-01 3.297017514705657959e-02 2.289288341999053955e-01 3.319484889507293701e-01 -5.136095359921455383e-02 2.619025111198425293e-02 -7.006879895925521851e-02 -8.418754488229751587e-02 2.801007628440856934e-01 1.466053575277328491e-01 1.098370924592018127e-01 -2.835603356361389160e-01 2.411827445030212402e-01 -9.573066234588623047e-02 1.457517892122268677e-01
-1.631116867065429688e-01 -6.492014229297637939e-02 1.095011159777641296e-01 -2.572895213961601257e-02 -8.798304945230484009e-02 -1.923937797546386719e-01 -3.513970077037811279e-01 -1.291252970695495605e-01 8.715390413999557495e-02 1.369220763444900513e-01 -1.225119605660438538e-01 5.024109035730361938e-02 -4.209824204444885254e-01 1.171761304140090942e-01 -2.729426026344299316e-01 1.356195565313100815e-02 -2.920364439487457275e-01 1.604316979646682739e-01 6.514950096607208252e-02 3.414984345436096191e-01 1.513819769024848938e-02 3.663744404911994934e-02 1.202704459428787231e-01 -2.312302822247147560e-03 2.662151157855987549e-01 -1.242942512035369873e-01 5.640490725636482239e-02 -1.147715747356414795e-01 -1.993047297000885010e-01 5.806764587759971619e-02 -4.554319754242897034e-02 -2.575461268424987793e-01
1.287306696176528931e-01 1.609788388013839722e-01 -1.434572786092758179e-01 3.357439935207366943e-01 3.443278074264526367e-01 1.812732368707656860e-01 -2.535757124423980713e-01 5.671191960573196411e-02 -2.176225036382675171e-01 2.802303135395050049e-01 -6.040318310260772705e-02 3.697904944419860840e-02 -4.079256057739257812e-01 2.501307241618633270e-02 -1.675465255975723267e-01 -1.347786188125610352e-01 -1.437710970640182495e-01 7.931423932313919067e-02 -1.657700836658477783e-01 1.268004328012466431e-01 1.463589519262313843e-01 1.045037284493446350e-01 -1.234593763947486877e-01 -7.808008790016174316e-02 -1.623583883047103882e-01 -1.070446893572807312e-01 1.782761961221694946e-01 1.106466874480247498e-01 2.747960388660430908e-02 1.195696070790290833e-01 5.609117448329925537e-02 -1.919872015714645386e-01
7.434763759374618530e-02 1.313694864511489868e-01 -1.601486951112747192e-01 -1.843838393688201904e-01 3.765705972909927368e-02 2.020044773817062378e-01 -2.805536389350891113e-01 -1.869821697473526001e-01 -8.306103944778442383e-02 6.899930536746978760e-02 -8.075230568647384644e-02 -1.368706822395324707e-01 1.008541323244571686e-02 1.048267036676406860e-01 -3.372402787208557129e-01 5.604537203907966614e-03 -2.044551074504852295e-01 1.701527982950210571e-01 1.663059443235397339e-01 8.749859780073165894e-02 1.105947345495223999e-01 2.379310131072998047e-02 2.433528304100036621e-01 -1.257951855659484863e-01 -3.959276080131530762e-01 5.317887663841247559e-02 2.733617424964904785e-01 7.078225910663604736e-02 -2.657046914100646973e-01 2.741070464253425598e-02 -1.297800242900848389e-01 -2.801415324211120605e-01
7.296729832887649536e-02 1.238768547773361206e-01 6.233835592865943909e-02 -2.224108427762985229e-01 2.405170947313308716e-01 -2.427624166011810303e-02 -2.098409384489059448e-01 -1.655813306570053101e-01 -2.758760452270507812e-01 2.732931375503540039e-01 -3.621071875095367432e-01 -1.396542228758335114e-02 -4.172185808420181274e-02 1.671944707632064819e-01 3.273331327363848686e-03 1.900007762014865875e-02 -1.071433275938034058e-01 1.515992581844329834e-01 8.256654441356658936e-02 9.820852428674697876e-02 3.404689207673072815e-02 2.328429557383060455e-02 6.104845553636550903e-02 7.791745942085981369e-03 -2.808465361595153809e-01 3.295462429523468018e-01 4.307990372180938721e-01 1.655386202037334442e-02 1.126245930790901184e-01 8.787904866039752960e-03 -2.000040560960769653e-01 -3.736297786235809326e-02
3.586631417274475098e-01 5.088941007852554321e-02 1.302407830953598022e-01 8.282289654016494751e-02 8.127959817647933960e-02 -2.062066644430160522e-01 -2.709778547286987305e-01 -1.447242647409439087e-01 -1.982668042182922363e-01 -1.730041652917861938e-01 -3.758789002895355225e-01 4.015533998608589172e-02 -7.997345924377441406e-02 4.901576321572065353e-03 -7.514890749007463455e-03 9.582956880331039429e-02 -3.517298027873039246e-03 1.493701487779617310e-01 -4.038660973310470581e-02 8.343704044818878174e-02 2.016748636960983276e-01 2.691521542146801949e-03 9.806443750858306885e-02 -1.549275815486907959e-01 -2.238468378782272339e-01 3.634916990995407104e-02 -5.241016671061515808e-02 7.531746476888656616e-02 1.112768277525901794e-01 -1.299707144498825073e-01 -4.178417026996612549e-01 -3.236036598682403564e-01
2.419118285179138184e-01 -1.645650155842304230e-02 1.367286033928394318e-02 -1.297681182622909546e-01 1.914554387331008911e-01 -1.991637647151947021e-01 -1.641819477081298828e-01 -7.863117754459381104e-02 -1.468493640422821045e-01 -4.166375845670700073e-02 -1.506343483924865723e-01 -3.806345462799072266e-01 -7.125148922204971313e-02 -1.148071810603141785e-01 -2.574324905872344971e-01 7.271629571914672852e-02 -2.400216162204742432e-01 -2.363732084631919861e-02 -9.368510544300079346e-02 3.527278825640678406e-02 1.090235337615013123e-01 2.379590570926666260e-01 1.030009463429450989e-01 -6.767338514328002930e-02 -1.623089164495468140e-01 -3.346123397350311279e-01 2.513333261013031006e-01 1.996795684099197388e-01 -3.085433244705200195e-01 1.323460191488265991e-01 1.244619954377412796e-03 -1.675555855035781860e-01
2.325811386108398438e-01 -1.871946156024932861e-01 1.216185390949249268e-01 -1.227315366268157959e-01 1.862173527479171753e-01 1.429489441215991974e-02 -2.563922107219696045e-01 7.186476886272430420e-02 -4.865746200084686279e-02 -2.221216261386871338e-02 -3.905026018619537354e-01 2.250538468360900879e-01 -5.049672722816467285e-02 1.969192326068878174e-01 -7.694725692272186279e-02 -2.656906098127365112e-02 3.580282256007194519e-02 9.051408618688583374e-02 6.987085193395614624e-02 1.467691808938980103e-01 5.266243219375610352e-01 4.699173942208290100e-02 2.112405896186828613e-01 -8.674591779708862305e-02 -2.279814183712005615e-01 -7.334268838167190552e-02 1.634245216846466064e-01 1.436000168323516846e-01 -1.574992239475250244e-01 -1.935843937098979950e-02 -1.429857611656188965e-01 -5.809927359223365784e-02
1.658864468336105347e-01 -6.396009027957916260e-02 1.602056324481964111e-01 -3.367063403129577637e-01 1.646751612424850464e-01 -2.034470997750759125e-02 -8.352503925561904907e-02 -1.390785574913024902e-01 -3.767737150192260742e-01 -4.557210206985473633e-02 -4.562954008579254150e-01 -1.087335199117660522e-01 -1.323966979980468750e-01 1.611605733633041382e-01 -4.276769757270812988e-01 7.330224663019180298e-02 1.468762606382369995e-01 1.841506548225879669e-02 6.931858509778976440e-02 6.517506670206785202e-03 1.001484245061874390e-01 2.108832001686096191e-01 6.497096270322799683e-02 1.184631064534187317e-01 -7.875744998455047607e-02 -1.058499887585639954e-01 1.249221116304397583e-01 1.086848601698875427e-01 1.135707870125770569e-01 6.051871925592422485e-02 -1.261008530855178833e-01 -5.342351272702217102e-02
-2.978949435055255890e-02 -1.281844079494476318e-01 -2.108352929353713989e-01 -3.330452144145965576e-01 5.100335553288459778e-02 -8.985449373722076416e-02 -1.854616701602935791e-01 -1.165436655282974243e-01 -9.521600604057312012e-02 -2.453863993287086487e-02 -2.124661058187484741e-01 -1.164414510130882263e-01 -3.364746570587158203e-01 1.505565494298934937e-01 -4.341101944446563721e-01 2.861145511269569397e-02 1.308105140924453735e-01 1.292642056941986084e-01 8.110465481877326965e-03 2.844716906547546387e-01 -1.902257278561592102e-02 -1.564023643732070923e-01 -3.973522037267684937e-02 7.207231968641281128e-02 -8.357656747102737427e-02 2.000740319490432739e-01 1.516869962215423584e-01 -2.283738404512405396e-01 -6.923685967922210693e-02 -9.729484468698501587e-02 2.746061794459819794e-02 -3.025487661361694336e-01
9.106031805276870728e-02 -3.119454383850097656e-01 1.055415794253349304e-01 -1.463835835456848145e-01 2.363859415054321289e-01 -1.498257517814636230e-01 -1.586676090955734253e-01 -1.600901931524276733e-01 -4.051360189914703369e-01 8.595241606235504150e-02 -8.232769370079040527e-02 6.730635464191436768e-02 -3.944060206413269043e-01 -3.962609916925430298e-02 -1.095815747976303101e-01 -5.115567147731781006e-02 3.350706025958061218e-02 3.019388616085052490e-01 -2.852636575698852539e-01 2.466947287321090698e-01 1.468717753887176514e-01 2.465162239968776703e-02 3.435950260609388351e-03 9.692785888910293579e-02 -2.994572743773460388e-02 -2.241329997777938843e-01 1.627531051635742188e-01 6.654334068298339844e-02 -1.553094834089279175e-01 -1.968730986118316650e-02 2.403925359249114990e-02 -6.981175392866134644e-02
3.279133141040802002e-02 -3.630517795681953430e-02 1.561637818813323975e-01 4.550093412399291992e-02 -3.617862239480018616e-02 -1.841459274291992188e-01 -2.084518969058990479e-01 -1.559138204902410507e-02 -1.692123264074325562e-01 1.184414327144622803e-02 -4.304960072040557861e-01 1.510460078716278076e-01 5.162097141146659851e-02 2.251349985599517822e-01 -2.176015675067901611e-01 2.004795670509338379e-01 -2.162334769964218140e-01 3.045453876256942749e-02 -6.853828579187393188e-02 1.480509191751480103e-01 1.085412949323654175e-01 -7.618808746337890625e-02 1.710147410631179810e-01 4.462055563926696777e-01 5.126982182264328003e-02 1.607711911201477051e-01 1.075810864567756653e-01 1.258414611220359802e-02 -1.433638334274291992e-01 -2.293626666069030762e-01 -1.433341801166534424e-01 -2.455241680145263672e-01
2.234408706426620483e-01 -4.941011220216751099e-02 -9.936121106147766113e-02 3.728852048516273499e-02 1.262404769659042358e-01 8.691874332726001740e-03 -3.756466507911682129e-01 -2.173657417297363281e-01 -9.200638532638549805e-02 -2.988469004631042480e-01 -5.130422711372375488e-01 -9.367373771965503693e-03 -1.160579174757003784e-01 -1.313631143420934677e-02 -1.117302477359771729e-01 6.476464867591857910e-02 1.962528526782989502e-01 8.505261689424514771e-02 -7.674402743577957153e-02 -1.263660378754138947e-02 6.211671233177185059e-02 2.316298782825469971e-01 -1.757271140813827515e-01 2.351981699466705322e-01 -5.268871784210205078e-03 4.398360848426818848e-03 3.348259925842285156e-01 -6.209176778793334961e-02 -1.923574879765510559e-02 6.692405790090560913e-02 -1.507084965705871582e-01 -3.903738409280776978e-02
7.035726308822631836e-02 -8.106011897325515747e-02 -1.681582480669021606e-01 -1.924650520086288452e-01 1.056716889142990112e-01 -3.106546998023986816e-01 -2.302168756723403931e-01 -2.810750007629394531e-01 -2.016828954219818115e-01 1.085067167878150940e-02 -9.407623857259750366e-02 -2.648465521633625031e-02 -3.147798478603363037e-01 2.094047516584396362e-01 -1.313078105449676514e-01 1.697543412446975708e-01 7.620826363563537598e-02 3.422111868858337402e-01 6.483712047338485718e-02 1.759324818849563599e-01 1.398295313119888306e-01 2.789678424596786499e-02 1.874663233757019043e-01 -1.052233055233955383e-01 1.242004148662090302e-02 -6.985425949096679688e-02 2.401652932167053223e-01 3.564300760626792908e-02 -3.236607015132904053e-01 2.073690593242645264e-01 4.559367150068283081e-02 -7.552341371774673462e-02
-3.512412682175636292e-02 1.049384549260139465e-01 1.459915637969970703e-01 -1.981953531503677368e-01 -1.867140531539916992e-01 -3.065589964389801025e-01 -2.579883038997650146e-01 -1.652364134788513184e-01 -3.519393205642700195e-01 1.632468849420547485e-01 -7.169525325298309326e-02 -6.992200389504432678e-03 -1.272145658731460571e-01 1.822759509086608887e-01 -3.474532067775726318e-01 5.542855337262153625e-02 -3.313383460044860840e-01 -3.909753635525703430e-03 1.298151351511478424e-02 5.645658820867538452e-03 3.736753761768341064e-02 2.819637954235076904e-01 -1.748980283737182617e-01 -1.744514517486095428e-02 -1.832743436098098755e-01 -1.851002275943756104e-01 2.034460902214050293e-01 -6.325914990156888962e-03 1.048658490180969238e-01 -7.059292495250701904e-02 6.567069888114929199e-02 1.555133759975433350e-01
2.211711108684539795e-01 5.550842359662055969e-02 3.114471025764942169e-02 -3.486257418990135193e-02 -5.778831895440816879e-03 -2.869655489921569824e-01 -1.706629544496536255e-01 9.647684055380523205e-04 -3.599355518817901611e-01 3.538616597652435303e-01 -1.890526562929153442e-01 -1.848892569541931152e-01 -1.141657978296279907e-01 2.775630950927734375e-01 -1.639811396598815918e-01 3.850503265857696533e-02 -1.684889644384384155e-01 -8.562231063842773438e-02 -6.414211541414260864e-02 2.459489703178405762e-01 -1.500890124589204788e-02 1.301804929971694946e-01 -7.759176939725875854e-02 3.671588897705078125e-01 1.896920353174209595e-01 -8.222900331020355225e-02 1.580309718847274780e-01 -7.798221893608570099e-03 1.001496389508247375e-01 -1.959732621908187866e-01 -1.017958968877792358e-01 -7.913856208324432373e-02
6.176989153027534485e-02 1.212402731180191040e-01 2.640822343528270721e-02 -2.574327886104583740e-01 2.373734116554260254e-01 -1.281990017741918564e-02 -1.638953387737274170e-01 -2.246741950511932373e-01 -9.899937361478805542e-02 2.056618779897689819e-01 -2.572836875915527344e-01 -2.145899683237075806e-01 -9.065537899732589722e-02 2.619695961475372314e-01 -9.487909078598022461e-02 -1.098302453756332397e-01 2.432634830474853516e-01 -5.559172853827476501e-02 1.826602220535278320e-02 4.760100245475769043e-01 -1.092180907726287842e-01 8.663712441921234131e-02 3.608032688498497009e-02 1.963927596807479858e-01 -1.415215134620666504e-01 1.236431002616882324e-01 1.146117448806762695e-01 -2.869334816932678223e-01 6.361254304647445679e-02 1.767217069864273071e-01 -3.325277939438819885e-02 -5.248070880770683289e-02
1.629819720983505249e-02 -6.518512964248657227e-02 2.598924636840820312e-01 -2.484790422022342682e-02 8.954016491770744324e-03 -1.724191457033157349e-01 -1.769896000623703003e-01 1.567857265472412109e-01 -3.966132402420043945e-01 4.245642200112342834e-02 -4.581077694892883301e-01 5.926257371902465820e-02 -4.473828077316284180e-01 -7.619832456111907959e-02 4.869848862290382385e-02 -1.389022767543792725e-01 -2.280354201793670654e-01 1.184000745415687561e-01 -5.050531029701232910e-02 1.138617098331451416e-01 1.502789556980133057e-01 6.848756968975067139e-02 2.499887645244598389e-01 1.209205389022827148e-01 2.773684682324528694e-03 -1.188192665576934814e-01 -4.507327452301979065e-02 -7.097002863883972168e-02 1.469812542200088501e-01 -1.107481867074966431e-02 1.108596771955490112e-01 1.927090063691139221e-02
3.357334434986114502e-02 1.299450825899839401e-02 1.361537277698516846e-01 3.105810657143592834e-02 1.809101700782775879e-01 8.924513310194015503e-02 -2.901263833045959473e-01 -9.904958307743072510e-02 -7.822629809379577637e-02 -3.949975669384002686e-01 -1.850119233131408691e-01 -2.438216283917427063e-02 -2.475857883691787720e-01 7.229976356029510498e-02 -1.808246523141860962e-01 1.760730445384979248e-01 3.652081489562988281e-01 2.079081237316131592e-01 9.465555101633071899e-02 2.318097949028015137e-01 2.512870356440544128e-02 -1.111670956015586853e-02 -2.674789130687713623e-01 2.143504619598388672e-01 9.910679608583450317e-02 -1.198039650917053223e-01 2.486311346292495728e-01 7.138935476541519165e-02 -3.298919275403022766e-02 1.740188598632812500e-01 3.308993577957153320e-02 -1.903507113456726074e-01
1.153704337775707245e-02 1.985894292593002319e-01 1.301900744438171387e-01 8.622282184660434723e-03 -1.346167027950286865e-01 -1.579102724790573120e-01 -4.268079996109008789e-01 -8.622987568378448486e-02 -1.141323819756507874e-01 -1.163127273321151733e-01 -1.893707662820816040e-01 -1.660510748624801636e-01 -1.988848745822906494e-01 1.608711108565330505e-02 -5.640268698334693909e-02 1.402532607316970825e-01 3.879539435729384422e-03 -5.692505091428756714e-02 -9.148734807968139648e-02 1.434422880411148071e-01 8.628854155540466309e-02 -2.497550249099731445e-01 -2.351197451353073120e-01 3.553964793682098389e-01 1.662539988756179810e-01 -8.254665881395339966e-02 1.934095770120620728e-01 -8.367974311113357544e-02 -1.400159150362014771e-01 1.037883237004280090e-01 -5.620802193880081177e-02 -4.025914072990417480e-01
1.545717865228652954e-01 -7.239153236150741577e-02 -6.042458117008209229e-02 1.392265409231185913e-01 3.443118631839752197e-01 2.061050385236740112e-01 -4.388615489006042480e-01 -5.458341445773839951e-03 2.448418922722339630e-02 -2.298979163169860840e-01 -2.286510616540908813e-01 1.670945584774017334e-01 -4.092473387718200684e-01 -5.777107924222946167e-02 -2.304328978061676025e-01 9.145300835371017456e-02 -1.438638716936111450e-01 2.288330793380737305e-01 -1.756678819656372070e-01 -1.066577956080436707e-01 2.277501113712787628e-02 9.156960994005203247e-02 3.939156979322433472e-02 1.213349029421806335e-01 -8.513692021369934082e-02 -2.188430428504943848e-01 7.429625093936920166e-02 1.226133853197097778e-01 3.030607104301452637e-02 1.387531170621514320e-03 3.889887779951095581e-02 -9.814465790987014771e-02
2.238822877407073975e-01 1.332002580165863037e-01 3.134776055812835693e-01 1.159383952617645264e-01 1.308791190385818481e-01 -3.367928564548492432e-01 -2.726208269596099854e-01 6.382367759943008423e-02 -1.411397755146026611e-01 4.316661506891250610e-02 -8.358886092901229858e-02 -7.060108333826065063e-02 -2.552321553230285645e-02 1.866853050887584686e-02 -3.163606226444244385e-01 7.336580660194158554e-03 -4.541860893368721008e-02 6.572566926479339600e-02 -2.978138327598571777e-01 8.404541760683059692e-02 1.037417128682136536e-01 -2.183264493942260742e-01 -7.766035199165344238e-02 5.507416091859340668e-03 -3.518414199352264404e-01 2.615599334239959717e-01 -6.884679943323135376e-02 -2.247438430786132812e-01 1.528721451759338379e-01 5.045270174741744995e-02 -1.419065240770578384e-02 -1.907220035791397095e-01
7.336869835853576660e-02 3.043673038482666016e-01 1.927733421325683594e-01 3.772285580635070801e-01 -3.213058784604072571e-02 3.810467943549156189e-02 -4.446788728237152100e-01 2.262299805879592896e-01 -1.506173461675643921e-01 1.375104486942291260e-01 -1.511055082082748413e-01 -7.948710024356842041e-02 -1.969597190618515015e-01 1.926276981830596924e-01 -1.843528151512145996e-01 -1.352398693561553955e-01 -5.724444240331649780e-02 1.669244319200515747e-01 -9.939856082201004028e-02 3.231545165181159973e-02 2.513057552278041840e-02 -4.676409810781478882e-02 -8.595649152994155884e-02 -6.983383744955062866e-02 -2.224718183279037476e-01 6.014914065599441528e-02 2.589587867259979248e-01 2.760592997074127197e-01 6.764397025108337402e-02 1.333446358330547810e-03 -1.036852672696113586e-01 -5.774099379777908325e-02
1.422669440507888794e-01 -4.623512178659439087e-02 -1.095488145947456360e-01 -5.142826586961746216e-02 1.319063156843185425e-01 -1.568841189146041870e-01 -4.581772685050964355e-01 7.534502446651458740e-02 6.411168724298477173e-02 -1.248769089579582214e-01 -3.084959685802459717e-01 1.734184175729751587e-01 -3.309905230998992920e-01 1.770762652158737183e-01 -2.410500645637512207e-01 1.418608576059341431e-01 4.376405477523803711e-02 3.306984156370162964e-02 -1.745404303073883057e-01 1.410903185606002808e-01 -2.887966856360435486e-02 4.750058427453041077e-02 -6.001996248960494995e-02 -1.076241582632064819e-01 -2.475115954875946045e-01 2.542744874954223633e-01 -2.129942178726196289e-02 -1.105426922440528870e-01 1.496123224496841431e-01 -1.746420562267303467e-01 1.250531971454620361e-01 -2.500092983245849609e-01
2.607102692127227783e-02 8.207228034734725952e-02 -1.354009360074996948e-01 1.004898548126220703e-02 8.952359110116958618e-02 -2.699488997459411621e-01 -1.123713180422782898e-01 -5.241419002413749695e-02 -2.707888782024383545e-01 3.931868076324462891e-02 -2.015765607357025146e-01 -2.931436002254486084e-01 -2.834548652172088623e-01 1.094570849090814590e-02 -2.303162515163421631e-01 9.821099042892456055e-02 1.441422104835510254e-01 -1.470338460057973862e-02 -9.582307934761047363e-02 3.266915678977966309e-01 5.346039682626724243e-02 6.090217456221580505e-02 1.964325904846191406e-01 1.436562985181808472e-01 -9.244751185178756714e-02 1.081026643514633179e-01 -5.842602625489234924e-02 1.484253853559494019e-01 1.458345912396907806e-02 3.184182643890380859e-01 -2.104807198047637939e-01 -3.728515803813934326e-01
2.338068187236785889e-01 3.206357955932617188e-01 2.178789973258972168e-01 -1.505646556615829468e-01 1.661762446165084839e-01 -8.103821426630020142e-02 -2.852301597595214844e-01 -1.256519705057144165e-01 -1.191101893782615662e-01 2.926313504576683044e-02 -1.099563091993331909e-01 -1.253432314842939377e-02 -1.939584612846374512e-01 1.046417355537414551e-01 -2.226619124412536621e-01 -3.356057703495025635e-01 -1.591731905937194824e-01 1.749551743268966675e-01 8.276969194412231445e-03 1.518210470676422119e-01 9.111023391596972942e-04 -1.890351623296737671e-01 -1.410521715879440308e-01 1.082084476947784424e-01 -6.662708520889282227e-02 1.019774284213781357e-02 1.976877450942993164e-01 -2.184442281723022461e-01 -4.015974700450897217e-01 3.104009851813316345e-02 -1.447368972003459930e-02 -5.282748490571975708e-02
-4.868809133768081665e-02 -2.124493122100830078e-01 -3.114005625247955322e-01 -6.234214454889297485e-02 1.565785259008407593e-01 -2.748750448226928711e-01 -1.613360643386840820e-01 1.180790513753890991e-01 -2.481244951486587524e-01 1.711868867278099060e-02 8.339551091194152832e-02 -2.922454476356506348e-01 -2.465621680021286011e-01 2.724163793027400970e-02 -4.153593778610229492e-01 4.611933603882789612e-02 -1.952320486307144165e-01 2.915502190589904785e-01 -1.163978278636932373e-01 1.623025387525558472e-01 2.173685133457183838e-01 -1.144062355160713196e-01 -2.640455588698387146e-02 -2.897161059081554413e-02 -2.046535760164260864e-01 -9.290681779384613037e-02 1.466819941997528076e-01 -7.356029748916625977e-02 -6.976680457592010498e-02 -3.302239999175071716e-02 8.563185483217239380e-02 -7.464580982923507690e-02
1.463573612272739410e-02 -7.611270993947982788e-02 -1.081173792481422424e-01 5.398794636130332947e-02 1.772224456071853638e-01 -1.474650800228118896e-01 -4.931940734386444092e-01 -2.343426644802093506e-01 -1.760664023458957672e-02 1.765785068273544312e-01 -7.754355669021606445e-02 1.722541898488998413e-01 -1.630671173334121704e-01 4.065842628479003906e-01 -1.748140752315521240e-01 8.513671904802322388e-02 -3.355225175619125366e-02 -1.701072454452514648e-01 -1.166328266263008118e-01 3.789781332015991211e-01 -1.660680174827575684e-01 5.003752931952476501e-02 8.084800839424133301e-02 1.461847871541976929e-01 -1.977375745773315430e-01 -3.155503422021865845e-03 -2.277490310370922089e-02 -1.869392246007919312e-01 2.834830898791551590e-03 -6.696756184101104736e-02 7.329135388135910034e-02 -3.841318562626838684e-02
8.677879720926284790e-02 1.627575047314167023e-02 -1.572972163558006287e-02 -1.585169136524200439e-01 7.643199712038040161e-02 -4.206493124365806580e-02 -2.084176242351531982e-01 -4.170814936514943838e-04 -3.843937516212463379e-01 3.427507877349853516e-01 -3.683091104030609131e-01 -1.615548282861709595e-01 -6.708409637212753296e-02 1.938798278570175171e-01 -5.723229423165321350e-02 2.208396196365356445e-01 -1.396351903676986694e-01 -9.122921526432037354e-02 -8.805476129055023193e-02 2.420002520084381104e-01 6.059785932302474976e-02 -4.748046025633811951e-02 -1.215135604143142700e-01 3.533194661140441895e-01 1.024594306945800781e-01 3.226654976606369019e-02 2.718454413115978241e-02 -1.093043759465217590e-02 1.036784201860427856e-01 -1.822536736726760864e-01 -2.527059614658355713e-01 -1.864614039659500122e-01
2.288594692945480347e-01 2.051983624696731567e-01 -1.222748532891273499e-01 4.686438441276550293e-01 8.333125710487365723e-02 -1.348975449800491333e-01 -1.476395130157470703e-01 -1.756457425653934479e-02 8.102216571569442749e-02 4.475104063749313354e-02 -2.999477982521057129e-01 2.085275501012802124e-01 -3.134051561355590820e-01 2.228959053754806519e-01 -2.287735790014266968e-01 -5.952738225460052490e-02 -1.493246108293533325e-01 1.300519425421953201e-02 1.031104326248168945e-01 2.000569701194763184e-01 1.364364475011825562e-01 -9.836049377918243408e-02 8.956247568130493164e-02 -1.325797140598297119e-01 -2.225152552127838135e-01 -2.443608269095420837e-02 2.688161730766296387e-01 -1.309812813997268677e-01 7.374518364667892456e-02 -7.110233604907989502e-02 -2.314177900552749634e-02 1.782511919736862183e-02
8.848876506090164185e-02 2.078451663255691528e-01 -1.318563371896743774e-01 -9.757995605468750000e-02 1.707958430051803589e-01 2.075714059174060822e-02 -5.320349335670471191e-01 1.437898576259613037e-01 2.624520286917686462e-02 5.677943676710128784e-02 -8.347877115011215210e-02 -3.186061978340148926e-02 -2.311145216226577759e-01 1.494863480329513550e-01 -2.500176131725311279e-01 1.514033675193786621e-01 -6.036123260855674744e-02 -1.621750444173812866e-01 -1.670177131891250610e-01 1.874480694532394409e-01 -2.626956999301910400e-01 1.625782251358032227e-01 -3.533339593559503555e-03 1.018736809492111206e-01 -2.937043309211730957e-01 2.351738512516021729e-01 1.935518383979797363e-01 2.440529875457286835e-02 -1.128359884023666382e-02 1.496888846158981323e-01 7.013306766748428345e-02 9.873273968696594238e-02
-2.552862837910652161e-02 -3.037944994866847992e-02 -2.415373735129833221e-02 -2.993075549602508545e-01 -2.039365470409393311e-01 -1.039978265762329102e-01 -1.898272782564163208e-01 5.105776339769363403e-02 -1.506589204072952271e-01 -4.532137885689735413e-02 -4.245747625827789307e-01 -1.475458890199661255e-01 -5.423952937126159668e-01 1.540654301643371582e-01 -9.581104852259159088e-03 -1.538193374872207642e-01 2.533915266394615173e-02 1.410468816757202148e-01 -2.648253142833709717e-01 1.786712259054183960e-01 1.468727141618728638e-01 -2.296256832778453827e-02 -2.415658719837665558e-02 1.446463912725448608e-01 1.138127371668815613e-01 5.226832628250122070e-02 1.138346046209335327e-01 -8.259815722703933716e-02 -9.912873804569244385e-02 3.340679779648780823e-02 8.414085954427719116e-02 -1.704638302326202393e-01
-4.909095540642738342e-02 -3.104747533798217773e-01 -2.682419493794441223e-03 -1.741137206554412842e-01 -8.619871735572814941e-02 -6.077239662408828735e-02 -2.032831609249114990e-01 -2.912306040525436401e-02 6.995136290788650513e-02 1.464012414216995239e-01 -4.075010418891906738e-01 -1.660695485770702362e-02 -3.268620371818542480e-01 2.705480158329010010e-01 -2.627437710762023926e-01 2.532544918358325958e-02 1.948774605989456177e-02 1.755904778838157654e-02 7.787953317165374756e-02 -3.364876285195350647e-02 1.809104382991790771e-01 -6.825056672096252441e-02 -7.092216052114963531e-03 4.739689081907272339e-02 -4.038294404745101929e-02 -1.663458049297332764e-01 3.673725724220275879e-01 -3.645200133323669434e-01 -1.285796239972114563e-02 -2.057678066194057465e-02 9.475599974393844604e-02 -1.446768194437026978e-01
7.315035164356231689e-02 1.016091853380203247e-01 2.120855599641799927e-01 -2.555546760559082031e-01 3.452908098697662354e-01 -9.630665183067321777e-03 -4.244716465473175049e-01 9.167242050170898438e-02 -1.556947529315948486e-01 -1.736568845808506012e-02 -7.502819597721099854e-02 2.794849276542663574e-01 -4.950952157378196716e-02 1.669986546039581299e-01 7.805911451578140259e-02 8.608946949243545532e-02 -1.831858456134796143e-01 4.138784483075141907e-02 2.600835859775543213e-01 5.053311586380004883e-02 2.165602445602416992e-01 -5.803099647164344788e-02 1.076324731111526489e-01 1.268360763788223267e-01 -3.297131657600402832e-01 -2.050123363733291626e-01 1.008897349238395691e-01 -9.268925525248050690e-03 2.182085812091827393e-02 3.811701014637947083e-02 -6.364462524652481079e-02 -2.522289752960205078e-01
-5.166440084576606750e-02 4.067305848002433777e-02 -4.598444327712059021e-02 -1.668578684329986572e-01 8.515224605798721313e-02 -9.232003986835479736e-02 -4.943263530731201172e-01 -1.994546130299568176e-02 4.442387446761131287e-02 -1.481407694518566132e-02 -1.267874687910079956e-01 1.164682582020759583e-01 -3.723041415214538574e-01 2.060329765081405640e-01 -2.320672273635864258e-01 1.604773849248886108e-01 4.220330342650413513e-02 6.300826556980609894e-03 -2.587255239486694336e-01 1.441381871700286865e-01 -1.600667275488376617e-02 2.815078757703304291e-02 1.963138729333877563e-01 -2.114131115376949310e-02 -3.868134319782257080e-01 1.293521076440811157e-01 1.203480288386344910e-01 -1.536051928997039795e-01 3.736667707562446594e-02 -1.595140993595123291e-01 1.598034799098968506e-01 -1.621906310319900513e-01
2.628267109394073486e-01 2.225288450717926025e-01 7.367365062236785889e-02 8.484248071908950806e-02 2.907524704933166504e-01 -1.321476250886917114e-01 -2.834034264087677002e-01 3.521753251552581787e-01 -1.327514182776212692e-02 -2.436979115009307861e-01 -4.452270269393920898e-02 6.792413443326950073e-02 -1.880493015050888062e-01 1.676836609840393066e-01 -3.008241057395935059e-01 1.320706009864807129e-01 -1.442600190639495850e-01 -1.921922862529754639e-01 1.398007869720458984e-01 1.418773084878921509e-01 1.730726808309555054e-01 -5.015910044312477112e-02 6.263982504606246948e-02 6.397441774606704712e-02 -1.027652695775032043e-01 2.207574695348739624e-01 -4.583121091127395630e-02 -1.347000896930694580e-01 -9.111350029706954956e-02 2.550420463085174561e-01 -2.030356414616107941e-02 -1.834246963262557983e-01
6.650627590715885162e-03 -1.499797701835632324e-01 1.078007072210311890e-01 -1.406981945037841797e-01 -1.412380933761596680e-01 8.530329167842864990e-02 2.983984164893627167e-02 -4.171582870185375214e-03 -2.988797426223754883e-01 -1.217062473297119141e-01 -4.145542681217193604e-01 -6.797336041927337646e-02 -1.184344738721847534e-01 1.553674340248107910e-01 -4.393788874149322510e-01 1.383199989795684814e-01 1.025394126772880554e-01 -7.421120535582304001e-03 1.556568592786788940e-01 1.416511535644531250e-01 2.517264522612094879e-02 3.783584758639335632e-02 -1.571388691663742065e-01 1.103339157998561859e-02 -1.346264779567718506e-01 -9.840784966945648193e-02 1.029823794960975647e-01 -3.120381534099578857e-01 -5.819435790181159973e-02 1.021852791309356689e-01 -3.407040834426879883e-01 -1.987726837396621704e-01
2.209800779819488525e-01 1.740063130855560303e-01 2.295826561748981476e-02 -1.461595445871353149e-01 -1.758823245763778687e-01 -1.550689488649368286e-01 2.871130220592021942e-02 9.694857895374298096e-02 -1.395160555839538574e-01 1.272075325250625610e-01 -2.228316813707351685e-01 -4.733250662684440613e-02 -4.025999307632446289e-01 1.464583575725555420e-01 -2.282110154628753662e-01 -1.280051171779632568e-01 6.166078895330429077e-02 -1.164019703865051270e-01 7.156818360090255737e-02 4.043717384338378906e-01 1.304153054952621460e-01 2.509523034095764160e-01 1.070401221513748169e-01 5.202313885092735291e-02 -8.674044162034988403e-03 5.108604580163955688e-02 2.825722396373748779e-01 -2.908280491828918457e-01 9.786201268434524536e-02 2.519421093165874481e-02 -1.763815879821777344e-01 -7.535326480865478516e-02
1.152805313467979431e-01 -5.938866734504699707e-02 2.618934214115142822e-01 -1.698958873748779297e-01 1.900027394294738770e-01 1.037654280662536621e-01 -3.570885658264160156e-01 -5.035275593400001526e-02 -8.876167237758636475e-02 3.181403577327728271e-01 -2.659411132335662842e-01 -3.236961066722869873e-01 -2.420761734247207642e-01 -2.059379518032073975e-01 -1.894555389881134033e-01 -3.522718697786331177e-02 1.421371698379516602e-01 -2.049971185624599457e-02 -1.968903392553329468e-01 9.595675766468048096e-02 -9.264891035854816437e-03 6.272723525762557983e-02 9.951448440551757812e-02 -2.086941003799438477e-01 -1.370167881250381470e-01 5.603266507387161255e-02 1.248358637094497681e-01 7.737229019403457642e-02 -7.503966242074966431e-02 3.116177618503570557e-01 -9.548120945692062378e-02 -6.828323751688003540e-02
9.687359631061553955e-02 1.796202808618545532e-01 -2.746101021766662598e-01 -3.117224201560020447e-02 2.680677771568298340e-01 -2.096223980188369751e-01 -3.203063011169433594e-01 5.773653741925954819e-03 -2.589280903339385986e-01 1.315715443342924118e-02 -1.541396081447601318e-01 8.762531727552413940e-02 -2.676985561847686768e-01 1.384988576173782349e-01 -4.041955769062042236e-01 1.871422529220581055e-01 1.636068671941757202e-01 -8.166301250457763672e-02 -1.010077893733978271e-01 2.488107830286026001e-01 -1.103969812393188477e-01 6.566134840250015259e-02 7.010604441165924072e-02 -1.360978349111974239e-03 -2.465679198503494263e-01 2.251184135675430298e-01 1.859194785356521606e-02 -8.406975865364074707e-02 9.256368875503540039e-02 1.192062944173812866e-01 1.197291188873350620e-03 -8.375766128301620483e-02
5.501947179436683655e-02 2.146296352148056030e-01 -1.304880948737263680e-03 1.080429404973983765e-01 2.003377079963684082e-01 1.328754425048828125e-01 -5.390775799751281738e-01 1.434916704893112183e-01 -3.372086212038993835e-02 1.056259572505950928e-01 -1.283085197210311890e-01 1.559573560953140259e-01 -1.594351530075073242e-01 4.699752479791641235e-02 -2.342264056205749512e-01 -3.438561260700225830e-01 -1.739713698625564575e-01 -1.276606321334838867e-01 -4.964420944452285767e-02 1.556757986545562744e-01 1.674177199602127075e-01 2.074401080608367920e-01 1.291361749172210693e-01 3.889934346079826355e-02 -1.494580060243606567e-01 1.305600404739379883e-01 1.332270056009292603e-01 5.789148807525634766e-02 -7.555847615003585815e-02 1.338729709386825562e-01 -4.011860862374305725e-02 2.611554563045501709e-01
1.497729271650314331e-01 8.518643677234649658e-02 -1.087409481406211853e-01 -2.007403820753097534e-01 -1.993468962609767914e-02 -1.553598493337631226e-01 -3.835769891738891602e-01 9.904560446739196777e-02 -1.773275732994079590e-01 6.572397798299789429e-02 -1.946591138839721680e-01 5.759810283780097961e-02 -4.285446405410766602e-01 2.438045591115951538e-01 -2.231892943382263184e-01 5.769864097237586975e-02 6.272141635417938232e-02 1.163682639598846436e-01 -1.588603407144546509e-01 9.146731346845626831e-02 -6.857582181692123413e-02 -1.060533151030540466e-01 1.679026708006858826e-02 -3.054823577404022217e-01 -3.039056658744812012e-01 1.995357424020767212e-01 1.619951054453849792e-02 -8.887142688035964966e-02 1.093894168734550476e-01 -3.438010439276695251e-02 2.192777991294860840e-01 -3.622553497552871704e-02
1.418770253658294678e-01 3.521667420864105225e-02 -6.304023414850234985e-02 -1.373360157012939453e-01 5.015864968299865723e-02 -5.674122646450996399e-02 -4.308572411537170410e-01 -2.321227043867111206e-01 -2.854066900908946991e-02 -1.148231886327266693e-02 -2.117974758148193359e-01 3.451018035411834717e-02 -2.707633376121520996e-01 1.004083976149559021e-01 -2.282789349555969238e-01 -1.320082694292068481e-01 2.215464599430561066e-02 -2.434410713613033295e-02 2.280083112418651581e-02 5.729015544056892395e-02 1.541617661714553833e-01 -2.894967794418334961e-01 -1.919369399547576904e-01 2.005724981427192688e-02 3.197191953659057617e-01 -1.892810612916946411e-01 2.446921169757843018e-01 -3.114828467369079590e-01 -1.643493771553039551e-01 9.375572949647903442e-02 3.036865673493593931e-04 -1.736873090267181396e-01
6.338392943143844604e-02 2.223085612058639526e-01 -6.549731642007827759e-02 -1.090918108820915222e-01 9.728491306304931641e-02 -6.927478592842817307e-03 -3.293106555938720703e-01 -2.602515220642089844e-01 -2.114637047052383423e-01 -1.465513836592435837e-02 -1.670281887054443359e-01 1.683037132024765015e-01 -1.444023400545120239e-01 -6.686555594205856323e-02 -2.901934981346130371e-01 -1.705860942602157593e-01 -2.911945283412933350e-01 1.240616142749786377e-01 8.887736126780509949e-03 2.140198200941085815e-01 7.837616652250289917e-02 -3.227151334285736084e-01 -1.052728742361068726e-01 -1.192153617739677429e-01 1.224747225642204285e-01 -4.051683843135833740e-02 3.304392397403717041e-01 -1.863457113504409790e-01 -1.933448314666748047e-01 1.127615687437355518e-03 -1.711300574243068695e-02 -1.581331044435501099e-01
1.203290224075317383e-01 1.425808668136596680e-01 1.326891928911209106e-01 6.766377389430999756e-02 3.274026811122894287e-01 1.012056022882461548e-01 -3.214767575263977051e-01 3.310421109199523926e-01 1.063615381717681885e-01 -3.902493417263031006e-02 -9.112988412380218506e-02 1.008647903800010681e-01 -2.998767793178558350e-01 1.296949684619903564e-01 -3.399822115898132324e-01 1.018998175859451294e-01 -2.864630892872810364e-02 -2.704763114452362061e-01 1.760787703096866608e-02 1.818082779645919800e-01 1.203710287809371948e-01 -7.002216763794422150e-03 1.187198534607887268e-01 -8.485568314790725708e-02 -1.123422682285308838e-01 2.034029960632324219e-01 1.068253889679908752e-01 -1.610645055770874023e-01 -2.844900190830230713e-01 1.631008088588714600e-01 6.882351636886596680e-02 -4.251426085829734802e-02
2.254113554954528809e-01 -1.966954767704010010e-01 3.470226228237152100e-01 -1.949129253625869751e-01 1.265827566385269165e-01 -1.706718504428863525e-01 -2.917409837245941162e-01 -5.199820734560489655e-03 9.035169333219528198e-02 9.631231427192687988e-02 -3.918778598308563232e-01 -5.354812368750572205e-02 -1.657808423042297363e-01 1.619255393743515015e-01 5.951189249753952026e-02 -7.960602641105651855e-02 3.505454584956169128e-02 5.550581961870193481e-02 -2.083892524242401123e-01 1.626644134521484375e-01 -1.670890450477600098e-01 1.635718643665313721e-01 -5.907188728451728821e-02 -2.350971847772598267e-02 -2.064221203327178955e-01 1.191485207527875900e-02 4.510760679841041565e-02 5.123921856284141541e-02 -3.231490254402160645e-01 2.647359967231750488e-01 -1.376915723085403442e-01 -1.026746705174446106e-01
1.181088685989379883e-01 2.116391211748123169e-01 -4.921279102563858032e-02 -9.273049235343933105e-02 -8.534031361341476440e-02 -7.239738851785659790e-02 -2.459795922040939331e-01 -1.286251656711101532e-02 -1.536144502460956573e-02 -1.761510223150253296e-01 -2.032261788845062256e-01 -1.836086064577102661e-01 -1.600169390439987183e-01 3.023934960365295410e-01 -2.523168623447418213e-01 -5.811740178614854813e-03 8.977068215608596802e-02 2.445064298808574677e-02 4.347001761198043823e-02 2.062310725450515747e-01 3.587985038757324219e-01 1.853550523519515991e-01 -1.163533106446266174e-01 -8.907599374651908875e-03 6.939765810966491699e-02 -1.477606445550918579e-01 3.312028050422668457e-01 -1.535969674587249756e-01 2.225514650344848633e-01 -1.304009705781936646e-01 -3.147238492965698242e-01 -1.212867870926856995e-01
-6.869870424270629883e-02 1.010889336466789246e-01 -9.859934449195861816e-02 1.390426754951477051e-01 1.407051980495452881e-01 -1.884354352951049805e-01 -4.120564162731170654e-01 7.588265091180801392e-02 -2.930991649627685547e-01 5.214923992753028870e-02 1.131988987326622009e-01 -3.925475105643272400e-02 -2.767843604087829590e-01 2.777200639247894287e-01 -2.977723777294158936e-01 1.313283294439315796e-01 1.036593243479728699e-01 -1.620874702930450439e-01 1.922582238912582397e-01 1.911869831383228302e-02 2.704495750367641449e-02 -1.006688829511404037e-02 8.564696460962295532e-02 -1.137945652008056641e-01 1.651341281831264496e-02 -7.276730239391326904e-02 2.065198421478271484e-01 -3.676731586456298828e-01 2.021068334579467773e-02 2.344449907541275024e-01 4.959691688418388367e-02 -1.606827825307846069e-01
1.132498383522033691e-01 3.356967493891716003e-02 -4.450951144099235535e-02 6.838031113147735596e-02 6.555677950382232666e-02 -1.028071343898773193e-01 -1.493810266256332397e-01 -2.138790935277938843e-01 -3.446043655276298523e-02 7.065564393997192383e-02 -3.924856707453727722e-02 3.475001081824302673e-02 -4.555069208145141602e-01 -3.869265317916870117e-02 -4.011928737163543701e-01 2.313154786825180054e-01 -4.588374868035316467e-02 2.201094478368759155e-01 -1.840503215789794922e-01 1.723234802484512329e-01 6.972047686576843262e-02 2.225533872842788696e-01 -1.076193526387214661e-01 1.405336260795593262e-01 1.434982717037200928e-01 -4.307562019675970078e-03 2.556979060173034668e-01 -2.116125077009201050e-01 -5.646066367626190186e-02 1.168417930603027344e-01 -3.318547904491424561e-01 -8.065822720527648926e-02
2.646220326423645020e-01 -1.599950641393661499e-01 6.914401799440383911e-02 -6.647292524576187134e-02 2.398277670145034790e-01 -1.267082989215850830e-01 -3.140501677989959717e-01 5.034170672297477722e-02 -1.714284718036651611e-01 7.599177211523056030e-02 -1.787576824426651001e-01 2.088525146245956421e-01 9.991597384214401245e-02 1.373563110828399658e-01 -2.045667320489883423e-01 -1.830052882432937622e-01 1.019232049584388733e-01 1.305676102638244629e-01 6.175002455711364746e-02 1.781371682882308960e-01 4.795723259449005127e-01 -5.961342155933380127e-02 1.768516898155212402e-01 -1.386754065752029419e-01 -9.515503793954849243e-02 -1.013239100575447083e-01 2.561923563480377197e-01 1.146930456161499023e-01 -1.317498534917831421e-01 -9.886057674884796143e-02 -1.556086093187332153e-01 -9.502664208412170410e-02
7.775244861841201782e-02 -5.739165097475051880e-02 2.437522560358047485e-01 -3.550642132759094238e-01 1.356663554906845093e-01 7.931667566299438477e-02 -2.501623332500457764e-01 -9.358067065477371216e-02 -2.827800512313842773e-01 1.995339989662170410e-01 -2.177123725414276123e-01 -4.489095509052276611e-02 -2.589595019817352295e-01 -1.798310875892639160e-02 -6.265299767255783081e-02 -9.024234861135482788e-02 -6.970618665218353271e-02 -5.081536248326301575e-03 1.299782097339630127e-01 3.440078794956207275e-01 5.152001604437828064e-02 -2.333011776208877563e-01 8.403527736663818359e-02 2.630664110183715820e-01 1.302977800369262695e-01 -1.805362105369567871e-01 3.201004266738891602e-01 -1.441016942262649536e-01 -6.180356442928314209e-02 -3.901914507150650024e-02 -2.045520581305027008e-02 9.200018644332885742e-02
9.765131771564483643e-02 1.471681445837020874e-01 1.418621242046356201e-01 -2.609322071075439453e-01 -6.396097689867019653e-02 1.184142529964447021e-01 -2.204896509647369385e-01 -2.390566766262054443e-01 -1.788506656885147095e-01 -3.705497458577156067e-02 -2.129929065704345703e-01 4.435965791344642639e-02 -1.180860251188278198e-01 2.839614152908325195e-01 -1.831499934196472168e-01 -2.986586093902587891e-02 -1.674844026565551758e-01 2.971382439136505127e-01 -9.445384889841079712e-02 2.195352613925933838e-01 1.553669339045882225e-03 -1.486625522375106812e-01 -5.017616972327232361e-02 1.215784251689910889e-01 2.535161077976226807e-01 -1.501433253288269043e-01 1.553971469402313232e-01 -3.840315043926239014e-01 -4.472933709621429443e-02 -5.198015831410884857e-03 -2.454000711441040039e-01 -1.160075590014457703e-01
1.901293545961380005e-01 -1.826614588499069214e-01 -1.809286624193191528e-01 -2.337499707937240601e-02 3.087126016616821289e-01 -1.696639209985733032e-01 -1.991380751132965088e-01 -1.407670676708221436e-01 -1.841845363378524780e-01 -2.711280286312103271e-01 -9.232157468795776367e-02 1.687326878309249878e-01 -2.312505096197128296e-01 1.634792238473892212e-01 -2.853878028690814972e-02 1.900653690099716187e-01 -1.144550144672393799e-01 2.284957319498062134e-01 -2.579719424247741699e-01 2.151224613189697266e-01 9.291348606348037720e-02 1.048928722739219666e-01 4.302063956856727600e-02 -1.001347303390502930e-01 9.864972531795501709e-02 -1.330605708062648773e-02 2.019220739603042603e-01 -3.606349974870681763e-02 2.691423520445823669e-02 3.473859131336212158e-01 -1.830463856458663940e-01 -1.885031163692474365e-01
4.049434363842010498e-01 -6.872627139091491699e-02 9.836382418870925903e-02 5.312610790133476257e-02 3.020979464054107666e-01 -8.054126054048538208e-02 -3.442969620227813721e-01 2.498321421444416046e-02 -2.169719487428665161e-01 -1.269680559635162354e-01 -3.084464743733406067e-02 -1.083870753645896912e-01 -1.408409029245376587e-01 -9.196981787681579590e-02 -2.419097721576690674e-01 1.117981299757957458e-01 -1.533247232437133789e-01 -3.661734238266944885e-02 1.581362932920455933e-01 2.083064317703247070e-01 1.564271189272403717e-02 -4.240451380610466003e-02 2.427806556224822998e-01 1.653940081596374512e-01 -1.814353466033935547e-01 2.353271543979644775e-01 1.532730609178543091e-01 1.179289296269416809e-01 1.960319429636001587e-01 -9.426388144493103027e-02 9.993276745080947876e-02 -2.491741627454757690e-01
1.024166420102119446e-01 -1.539433151483535767e-01 3.807279840111732483e-02 2.611729502677917480e-01 1.998262852430343628e-01 -1.376464590430259705e-02 -6.732173264026641846e-02 -1.420799195766448975e-01 -1.156424731016159058e-01 5.286900699138641357e-02 -1.187241077423095703e-01 8.313840627670288086e-02 -3.409953117370605469e-01 3.525019884109497070e-01 -1.512456536293029785e-01 1.744464784860610962e-01 -6.960048526525497437e-02 2.289160788059234619e-01 -1.165999919176101685e-01 1.648698449134826660e-01 4.547212738543748856e-03 1.514698714017868042e-01 -2.257088720798492432e-01 1.839940398931503296e-01 2.336617857217788696e-01 2.231184206902980804e-02 8.285377174615859985e-02 -2.430954724550247192e-01 1.841655559837818146e-02 2.505496442317962646e-01 -2.920017838478088379e-01 -1.583440005779266357e-01
-3.461937233805656433e-02 6.427659839391708374e-02 1.651954799890518188e-01 2.827767655253410339e-02 -1.406106799840927124e-01 -2.633459493517875671e-02 -3.873456120491027832e-01 -1.819820106029510498e-01 -2.312386184930801392e-01 -1.537652015686035156e-01 -2.485433369874954224e-01 7.692197710275650024e-02 -1.888024657964706421e-01 -1.293938159942626953e-01 -1.773471236228942871e-01 1.427479088306427002e-01 -1.032279920764267445e-03 1.015872694551944733e-02 -2.292428910732269287e-01 2.297744154930114746e-01 -1.461646109819412231e-01 3.183894455432891846e-01 -2.600513100624084473e-01 -5.888328701257705688e-02 -2.823768556118011475e-01 1.268168538808822632e-01 9.818454086780548096e-02 -2.383357137441635132e-01 -5.069560930132865906e-02 -2.668123692274093628e-02 -1.626936048269271851e-01 -1.504683941602706909e-01
1.895590126514434814e-01 3.173429146409034729e-02 1.065711602568626404e-01 -4.012734815478324890e-02 -1.788762658834457397e-01 -5.466303601861000061e-02 -2.272904366254806519e-01 1.077815666794776917e-01 -4.202481210231781006e-01 1.681454014033079147e-03 -4.035366773605346680e-01 1.400039941072463989e-01 -2.660882472991943359e-01 -9.047155082225799561e-02 -2.309046313166618347e-02 -1.569926366209983826e-02 -2.502682209014892578e-01 -1.467143464833498001e-02 4.891878366470336914e-02 6.755726784467697144e-02 4.833188652992248535e-02 -2.927188202738761902e-02 3.372677601873874664e-03 3.360735997557640076e-02 -2.654611170291900635e-01 -4.039621055126190186e-01 1.505698859691619873e-01 -3.265411593019962311e-03 1.288077384233474731e-01 1.165915951132774353e-01 2.280844151973724365e-01 1.798592507839202881e-02
-2.206902764737606049e-02 1.992139965295791626e-01 7.600811868906021118e-02 -4.771792329847812653e-03 2.078501880168914795e-01 4.876541346311569214e-02 -5.573387145996093750e-01 3.841796219348907471e-01 2.118616104125976562e-01 -2.560588531196117401e-02 -1.402834355831146240e-01 6.740509718656539917e-02 -8.314763545058667660e-04 1.400219649076461792e-01 -1.106450855731964111e-01 2.095852233469486237e-02 -1.524626165628433228e-01 -5.421694368124008179e-02 -1.638736426830291748e-01 3.251036405563354492e-01 7.152894139289855957e-02 1.739081442356109619e-01 4.924818873405456543e-02 3.280340135097503662e-02 -1.063206233084201813e-02 -1.849971339106559753e-02 5.765099078416824341e-02 -4.412423446774482727e-02 -2.732001245021820068e-01 1.089576780796051025e-01 4.774140939116477966e-02 -2.367821931838989258e-01
1.653251051902770996e-01 1.375861167907714844e-01 -3.073815442621707916e-02 2.655732035636901855e-01 2.031548023223876953e-01 -2.394618280231952667e-02 -2.473543882369995117e-01 8.276703208684921265e-02 -1.029221564531326294e-01 2.246150821447372437e-01 -2.252831161022186279e-01 3.166930377483367920e-02 -2.404868900775909424e-01 9.977241978049278259e-03 -2.223265171051025391e-01 1.324771791696548462e-01 -2.537329494953155518e-01 5.445562675595283508e-02 -2.316725850105285645e-01 1.347405612468719482e-01 8.263830840587615967e-02 2.707123011350631714e-02 -2.894181907176971436e-01 -1.580677740275859833e-02 -2.785590849816799164e-02 3.308364748954772949e-02 4.186676442623138428e-01 2.820727229118347168e-01 -1.101065427064895630e-01 1.025191619992256165e-01 1.397657543420791626e-01 -7.096990942955017090e-02
7.559223473072052002e-02 2.265952341258525848e-02 2.634772472083568573e-02 -2.911719679832458496e-01 1.640690863132476807e-02 -4.231475293636322021e-02 -1.707720756530761719e-01 -1.203141082078218460e-02 -4.205743968486785889e-01 2.110697031021118164e-01 -4.988896474242210388e-02 -2.647413909435272217e-01 -2.914444804191589355e-01 2.774396538734436035e-01 -1.266504675149917603e-01 -1.283937890548259020e-04 -2.201064489781856537e-02 3.512977063655853271e-02 -1.600808501243591309e-01 3.963768184185028076e-01 7.108490914106369019e-02 -1.314831823110580444e-01 -1.325098518282175064e-02 1.622857600450515747e-01 -7.572239637374877930e-02 -3.020986616611480713e-01 1.217537596821784973e-01 5.532329902052879333e-02 1.019985824823379517e-01 -2.046276926994323730e-01 6.684710830450057983e-02 5.215242970734834671e-03
1.728403419256210327e-01 1.688579022884368896e-01 -2.137867547571659088e-02 1.519808173179626465e-01 1.759253293275833130e-01 1.420731097459793091e-01 -2.994560003280639648e-01 1.367557197809219360e-01 -1.525994986295700073e-01 -4.658887162804603577e-02 -2.945301830768585205e-01 1.805305182933807373e-01 -2.095695734024047852e-01 2.087833881378173828e-01 -1.470497995615005493e-01 9.271643310785293579e-02 -1.974858939647674561e-01 2.766598761081695557e-01 -7.817386835813522339e-02 -2.854437381029129028e-02 5.506370961666107178e-02 8.500801026821136475e-02 4.219651594758033752e-02 -3.682968905195593834e-03 -2.620745897293090820e-01 1.499509662389755249e-01 -1.714202314615249634e-01 9.350682795047760010e-02 2.387861162424087524e-01 1.987448036670684814e-01 -2.935926020145416260e-01 -2.224623858928680420e-01
1.508814394474029541e-01 1.033700406551361084e-01 7.813485711812973022e-02 -7.512854784727096558e-02 2.514714002609252930e-01 -3.495104983448982239e-02 -2.171576619148254395e-01 -1.363244056701660156e-01 -3.387835621833801270e-01 1.802237033843994141e-01 -2.215964794158935547e-01 1.446542590856552124e-01 6.040000542998313904e-02 2.138788998126983643e-01 -3.200744464993476868e-02 -6.293510552495718002e-03 -1.445085555315017700e-01 2.005943208932876587e-01 2.599621415138244629e-01 1.117698773741722107e-01 -1.450993269681930542e-01 6.635230965912342072e-03 -9.100291877985000610e-02 -1.983782052993774414e-01 -3.513982892036437988e-01 1.676583290100097656e-01 2.251277565956115723e-01 -6.562151014804840088e-02 1.216017678380012512e-01 5.822248756885528564e-03 -3.538383543491363525e-01 -1.815427094697952271e-02
-1.408968400210142136e-02 2.001101970672607422e-01 2.406796962022781372e-01 6.941483821719884872e-03 -1.633408665657043457e-01 4.068204015493392944e-02 -2.616284489631652832e-01 -2.571952939033508301e-01 -2.148565202951431274e-01 8.800533413887023926e-02 -3.444252312183380127e-01 -7.139360159635543823e-02 -3.404095768928527832e-01 -2.031601220369338989e-01 -2.655311673879623413e-02 -8.625199645757675171e-02 2.461404725909233093e-02 -1.202995143830776215e-02 -3.496108949184417725e-02 2.427820563316345215e-01 6.230834499001502991e-02 -1.772664636373519897e-01 -2.509226500988006592e-01 1.426762193441390991e-01 -7.081192731857299805e-02 -1.395643353462219238e-01 1.885624378919601440e-01 -7.595311105251312256e-02 -9.824484586715698242e-02 2.610089480876922607e-01 5.092214327305555344e-03 -2.697327733039855957e-01
1.425097286701202393e-01 1.086279973387718201e-01 1.948863267898559570e-01 7.403649389743804932e-03 7.881450466811656952e-03 8.855237066745758057e-02 -9.606650471687316895e-02 -2.101854681968688965e-01 -1.012995690107345581e-01 -1.412695199251174927e-01 -3.539645969867706299e-01 -1.260208617895841599e-02 -4.573940932750701904e-01 1.085115782916545868e-02 -4.338551685214042664e-02 5.948556959629058838e-02 -6.343200802803039551e-03 2.408807873725891113e-01 6.588762998580932617e-02 3.327853381633758545e-01 -6.637056171894073486e-02 1.227578520774841309e-01 -1.981146782636642456e-01 1.170481815934181213e-01 -1.318946778774261475e-01 -1.492585837841033936e-01 2.741176076233386993e-02 -2.886188626289367676e-01 -1.383769363164901733e-01 2.925390303134918213e-01 -9.122956544160842896e-02 -1.256058663129806519e-01
1.115609556436538696e-01 2.291157394647598267e-01 1.716324090957641602e-01 -9.572133421897888184e-02 3.563531935214996338e-01 -3.464477881789207458e-02 -2.339171469211578369e-01 -1.908098757266998291e-01 -2.095929235219955444e-01 -4.262065887451171875e-02 -1.099173054099082947e-01 1.919406950473785400e-01 -2.803168296813964844e-01 3.906552493572235107e-02 -1.456620544195175171e-01 1.710391789674758911e-01 6.759226322174072266e-02 2.977837920188903809e-01 1.377509087324142456e-01 2.737961150705814362e-02 2.204541116952896118e-01 1.440122425556182861e-01 2.539317607879638672e-01 1.680804342031478882e-01 -5.384230986237525940e-02 -1.431036293506622314e-01 2.672286927700042725e-01 -2.051059901714324951e-02 -2.033452391624450684e-01 -1.713040918111801147e-01 -4.975772276520729065e-02 -9.198829531669616699e-02
4.396972432732582092e-02 -1.230762433260679245e-02 3.025759011507034302e-02 -2.680962383747100830e-01 8.170243352651596069e-03 -1.635823100805282593e-01 -4.465398788452148438e-01 -1.592337191104888916e-01 -5.006715655326843262e-02 2.269805520772933960e-01 -2.434844225645065308e-01 -1.738535165786743164e-01 -3.956243097782135010e-01 2.165666371583938599e-01 -8.589555323123931885e-02 1.957419700920581818e-02 2.155298888683319092e-01 -3.543991222977638245e-02 1.258056908845901489e-01 -8.605744689702987671e-02 2.691855132579803467e-01 5.242433864623308182e-03 -2.642400003969669342e-02 2.604150474071502686e-01 3.001344017684459686e-02 9.530280530452728271e-02 9.245555102825164795e-02 2.325004152953624725e-02 -2.237301021814346313e-01 7.221461832523345947e-02 -5.797942355275154114e-02 -1.708189994096755981e-01
6.394332647323608398e-02 -3.877899795770645142e-02 -1.521802693605422974e-01 -7.708937674760818481e-02 2.937126159667968750e-01 -2.581494152545928955e-01 -3.251255154609680176e-01 -1.080932170152664185e-01 -2.475072890520095825e-01 -2.143799662590026855e-01 -9.991228580474853516e-02 4.374159034341573715e-03 -1.419313251972198486e-01 4.131428897380828857e-02 -9.836151450872421265e-02 2.812226116657257080e-01 -1.942856907844543457e-01 1.453438699245452881e-01 -1.036671176552772522e-01 1.628949493169784546e-01 3.297673165798187256e-01 8.083117753267288208e-02 2.028635144233703613e-01 -1.936587318778038025e-02 1.858159750699996948e-01 2.132205814123153687e-01 1.976101892068982124e-03 2.069782465696334839e-03 -4.905463382601737976e-02 2.474213391542434692e-01 -2.571626007556915283e-01 -6.676075607538223267e-02
8.757676184177398682e-02 1.213920786976814270e-01 1.845194846391677856e-01 -5.212517455220222473e-02 1.054689735174179077e-01 1.085799932479858398e-01 2.955005690455436707e-02 -1.206471920013427734e-01 -3.105009496212005615e-01 2.535409927368164062e-01 -1.701194047927856445e-01 -3.383363038301467896e-02 5.942973494529724121e-02 2.741099298000335693e-01 -2.289602458477020264e-01 1.934113949537277222e-01 -5.938264355063438416e-02 1.415687352418899536e-01 7.665014266967773438e-02 3.411612808704376221e-01 2.546012699604034424e-01 -1.540843397378921509e-01 1.790740638971328735e-01 2.886206842958927155e-02 -2.003980576992034912e-01 7.928914576768875122e-02 2.779213488101959229e-01 1.826613247394561768e-01 1.085834950208663940e-01 2.294098138809204102e-01 -1.381887644529342651e-01 -1.879997402429580688e-01
-8.819588273763656616e-02 1.996299028396606445e-01 1.964648813009262085e-01 4.456412196159362793e-01 2.213794142007827759e-01 1.075197826139628887e-03 -4.393421709537506104e-01 -2.415446564555168152e-02 -1.034197658300399780e-01 -3.672445937991142273e-02 -3.073074519634246826e-01 -4.404374584555625916e-02 -2.100368589162826538e-01 2.316465079784393311e-01 -2.041874229907989502e-01 2.513954974710941315e-02 -3.748562559485435486e-02 -8.978979289531707764e-02 -1.283861696720123291e-01 1.044205427169799805e-01 1.291349232196807861e-01 4.587613791227340698e-02 -2.162334024906158447e-01 2.245105337351560593e-03 -4.183641076087951660e-02 -1.702202409505844116e-01 2.275976836681365967e-01 8.329121768474578857e-02 -7.663349807262420654e-02 -2.236292883753776550e-02 -1.603889465332031250e-01 -8.984060026705265045e-03
1.765879988670349121e-01 1.196175627410411835e-02 -2.732763625681400299e-02 4.917249083518981934e-03 2.741904854774475098e-01 4.983961209654808044e-02 -2.387079000473022461e-01 -4.704257473349571228e-02 -2.312752902507781982e-01 1.675416827201843262e-01 -2.035163640975952148e-01 -2.642265260219573975e-01 -6.282269954681396484e-02 2.890774607658386230e-01 -3.857599571347236633e-02 -1.221449673175811768e-02 7.744058966636657715e-02 2.278745025396347046e-01 1.815232485532760620e-01 3.185758888721466064e-01 1.272890567779541016e-01 4.479962587356567383e-02 1.191821917891502380e-01 -1.788339912891387939e-01 -1.829146742820739746e-01 1.699872761964797974e-01 2.415652722120285034e-01 -8.710158616304397583e-02 1.397913098335266113e-01 2.569153904914855957e-01 -8.233806490898132324e-02 2.678053379058837891e-01
1.557128578424453735e-01 1.063873544335365295e-01 2.341620773077011108e-01 -1.113918870687484741e-01 -2.478345297276973724e-02 -6.350904703140258789e-02 -9.174682199954986572e-02 -8.531405590474605560e-03 -4.679302275180816650e-01 -1.126423180103302002e-01 -5.131092667579650879e-02 -4.146051127463579178e-03 -2.975562214851379395e-01 -7.980678975582122803e-02 -2.115919813513755798e-02 1.760132759809494019e-01 7.416795194149017334e-02 1.483215689659118652e-01 -1.137682348489761353e-01 5.531415939331054688e-01 5.806955695152282715e-02 -1.455565690994262695e-01 -5.170163884758949280e-02 2.379880398511886597e-01 -4.759536311030387878e-02 -2.388476021587848663e-02 1.362328976392745972e-01 -2.169697880744934082e-01 5.023906752467155457e-02 -1.060295403003692627e-01 -1.043574586510658264e-01 -4.008996766060590744e-03
5.957688018679618835e-02 -8.906818181276321411e-02 3.307744264602661133e-01 -6.598953902721405029e-02 7.859542034566402435e-03 -1.045327782630920410e-01 -1.334052979946136475e-01 -1.707322895526885986e-01 -1.598851084709167480e-01 -1.749984920024871826e-01 -3.591227531433105469e-01 -5.397333204746246338e-02 -3.063919842243194580e-01 1.256127282977104187e-02 -1.510849446058273315e-01 1.284552216529846191e-01 -5.702570546418428421e-03 1.958226412534713745e-01 -1.001843139529228210e-01 4.733969569206237793e-01 -8.722967654466629028e-02 4.912773892283439636e-02 -2.534169256687164307e-01 1.445252299308776855e-01 -4.614525288343429565e-02 -1.129710152745246887e-01 -4.795023798942565918e-02 -1.872811913490295410e-01 -1.061680987477302551e-01 1.601111143827438354e-01 -1.803180575370788574e-01 7.776010036468505859e-02
1.795725524425506592e-01 3.075546920299530029e-01 -8.576916530728340149e-03 -8.200862258672714233e-02 -2.000283896923065186e-01 -1.696598976850509644e-01 -2.799350321292877197e-01 9.733220189809799194e-02 -1.694304794073104858e-01 -2.978861890733242035e-02 -1.126733794808387756e-01 -8.791049569845199585e-02 -2.887442708015441895e-01 2.901189029216766357e-01 -1.565496176481246948e-01 -3.777161613106727600e-02 1.023634597659111023e-01 -1.376875583082437515e-02 -4.712598770856857300e-02 3.542409241199493408e-01 1.788761764764785767e-01 2.587035596370697021e-01 -7.025596499443054199e-02 -1.520833522081375122e-01 -3.130715340375900269e-02 8.164860308170318604e-02 2.695899009704589844e-01 -4.230999201536178589e-02 1.516959518194198608e-01 -1.076006665825843811e-01 -2.511336803436279297e-01 -1.452568024396896362e-01
1.980310529470443726e-01 2.285901606082916260e-01 2.681067585945129395e-02 -2.636066973209381104e-01 4.076225310564041138e-02 -3.909055143594741821e-03 -3.855189681053161621e-02 1.050426810979843140e-01 -2.609294652938842773e-01 1.185072362422943115e-01 -1.673850417137145996e-01 -1.331236958503723145e-01 -2.938035130500793457e-01 -3.683868562802672386e-03 -2.170081585645675659e-01 5.396634340286254883e-02 1.002290546894073486e-01 -1.827018857002258301e-01 1.051296666264533997e-01 5.289207100868225098e-01 -1.002910435199737549e-01 -1.748282462358474731e-01 4.871864616870880127e-02 1.718695908784866333e-01 -1.449104696512222290e-01 -1.338177323341369629e-01 1.021535173058509827e-01 6.433717906475067139e-02 2.388706356287002563e-01 -1.143962740898132324e-01 5.934876948595046997e-02 -1.612423658370971680e-01
6.893880665302276611e-02 2.937933243811130524e-02 1.834526360034942627e-01 -1.157965064048767090e-01 2.684226259589195251e-02 1.102096661925315857e-01 -3.427165746688842773e-01 2.607546932995319366e-02 -1.405136436223983765e-01 1.150010079145431519e-01 -3.062690794467926025e-01 -2.810011506080627441e-01 -2.450514286756515503e-01 -2.480276823043823242e-01 -8.026187121868133545e-02 6.241747364401817322e-02 5.352389439940452576e-02 -1.582064777612686157e-01 -7.062995340675115585e-03 4.220683127641677856e-02 -5.428725853562355042e-03 3.386706858873367310e-02 1.012151613831520081e-01 -3.674508929252624512e-01 -2.288989424705505371e-01 2.067260071635246277e-02 1.754812896251678467e-01 1.066423431038856506e-01 -6.401816010475158691e-02 4.017258584499359131e-01 -1.908971220254898071e-01 -7.485440373420715332e-02
2.162103950977325439e-01 2.002461254596710205e-01 -2.302146749570965767e-03 3.931119143962860107e-01 6.149046495556831360e-02 -2.229821085929870605e-01 -8.935637027025222778e-02 -1.033377251587808132e-03 6.857614219188690186e-02 -1.375275701284408569e-01 -2.957977056503295898e-01 2.153648138046264648e-01 -3.202481567859649658e-01 2.316963970661163330e-01 -1.469692885875701904e-01 -3.034308319911360741e-03 -1.582792550325393677e-01 8.496204763650894165e-02 9.629181772470474243e-02 2.760570943355560303e-01 2.367398440837860107e-01 -3.836732357740402222e-02 6.869126856327056885e-02 -1.797780543565750122e-01 -1.774124801158905029e-01 4.140905663371086121e-02 2.806342840194702148e-01 1.488909125328063965e-02 -1.178037822246551514e-01 -5.214476957917213440e-02 1.365086287260055542e-01 -4.553113132715225220e-02
4.907371848821640015e-02 1.007946357131004333e-01 -4.795923829078674316e-02 -8.114996552467346191e-02 1.418270915746688843e-01 -1.465625222772359848e-02 -3.277933895587921143e-01 9.591494500637054443e-02 -1.006367728114128113e-01 -4.538421332836151123e-02 -2.891584038734436035e-01 1.903182454407215118e-02 -3.541820943355560303e-01 2.098844796419143677e-01 -2.961041927337646484e-01 1.289089322090148926e-01 -1.087164506316184998e-01 7.535257935523986816e-02 -2.444632798433303833e-01 7.899800688028335571e-02 -1.193825379014015198e-01 -4.286521300673484802e-02 2.333008684217929840e-02 -2.056082636117935181e-01 -3.419758975505828857e-01 2.124586403369903564e-01 -2.808167599141597748e-02 -3.032882213592529297e-01 5.406543985009193420e-02 5.579919740557670593e-02 2.344785779714584351e-01 -1.154586449265480042e-01
-4.408124089241027832e-02 -3.550508990883827209e-02 1.413741409778594971e-01 -3.551952242851257324e-01 1.068526655435562134e-01 -1.888718605041503906e-01 -2.827969193458557129e-01 -2.194875031709671021e-01 -2.757983803749084473e-01 -2.379800826311111450e-01 -2.440121918916702271e-01 2.024672031402587891e-01 -1.571588814258575439e-01 1.542032510042190552e-01 -3.876721262931823730e-01 1.886910647153854370e-01 -2.078514993190765381e-01 -5.181186646223068237e-02 1.622793525457382202e-01 -5.554685741662979126e-02 2.719236314296722412e-01 -4.033225122839212418e-03 -9.533720463514328003e-02 8.092988282442092896e-02 -1.128992587327957153e-01 3.448762372136116028e-02 -1.719188690185546875e-02 1.289820820093154907e-01 -4.280755668878555298e-02 7.603335380554199219e-02 2.677943743765354156e-02 -6.081721931695938110e-02
5.662512034177780151e-02 8.375837653875350952e-02 -3.846028354018926620e-03 -1.076780110597610474e-01 -1.257112901657819748e-02 -6.878600269556045532e-02 -3.353033661842346191e-01 -1.317627578973770142e-01 -4.420237988233566284e-02 -1.546615064144134521e-01 -2.492199987173080444e-01 -8.686998486518859863e-02 -2.419486492872238159e-01 -9.779707342386245728e-02 9.969750419259071350e-03 1.756929010152816772e-01 -6.111299991607666016e-02 3.198177218437194824e-01 -4.172875583171844482e-01 3.936917483806610107e-01 -6.122164428234100342e-02 3.338791131973266602e-01 -3.095782548189163208e-02 4.470682237297296524e-03 -1.395300775766372681e-01 -4.798213392496109009e-02 5.174587294459342957e-02 -1.069271713495254517e-01 -9.658850729465484619e-03 5.949726700782775879e-02 -1.914158463478088379e-01 -1.462555229663848877e-01
2.628948092460632324e-01 2.033578753471374512e-01 -1.031713932752609253e-01 1.925944387912750244e-01 3.287583887577056885e-01 9.298212081193923950e-02 -2.520941495895385742e-01 -2.318955361843109131e-01 -1.953358203172683716e-01 -1.740388572216033936e-01 -5.405125021934509277e-01 -1.501841247081756592e-01 -2.144482135772705078e-01 1.877791583538055420e-01 -1.667131632566452026e-01 6.320570409297943115e-02 1.354952603578567505e-01 3.035642206668853760e-02 -6.412056833505630493e-02 -7.291243970394134521e-02 -8.501109480857849121e-02 -8.265681564807891846e-02 -8.392105251550674438e-02 -1.282028295099735260e-02 3.044843487441539764e-02 -6.906902790069580078e-02 1.715598069131374359e-02 7.103636860847473145e-02 -2.345675788819789886e-02 -3.735288232564926147e-02 -2.043777853250503540e-01 -8.258387446403503418e-02
4.006458818912506104e-02 7.689578086137771606e-02 2.282178960740566254e-02 1.439512819051742554e-01 3.277719318866729736e-01 1.131808981299400330e-01 -6.788159161806106567e-02 -1.228076964616775513e-01 -3.279572725296020508e-01 1.261218041181564331e-01 -5.100548863410949707e-01 6.131261959671974182e-02 -2.051664441823959351e-01 2.343586087226867676e-01 -1.399719566106796265e-01 2.112707942724227905e-01 1.276854127645492554e-01 1.606691926717758179e-01 2.037602663040161133e-01 1.316817849874496460e-01 -2.082342207431793213e-01 -2.904375782236456871e-03 -3.882734803482890129e-03 5.251027643680572510e-02 -1.927385032176971436e-01 9.144841879606246948e-02 1.879392415285110474e-01 8.302658051252365112e-02 3.013395145535469055e-02 1.594842225313186646e-01 -1.244134753942489624e-01 -7.756508141756057739e-02
-3.783267736434936523e-02 6.585586071014404297e-02 9.922822937369346619e-04 9.266903996467590332e-02 2.330342680215835571e-01 -7.083834707736968994e-02 -2.689138650894165039e-01 -2.761743664741516113e-01 -3.996816277503967285e-02 1.155871748924255371e-01 -2.320573329925537109e-01 6.846991181373596191e-02 -1.967582851648330688e-01 -1.049701422452926636e-01 -6.424422562122344971e-02 1.877449601888656616e-01 -8.848164230585098267e-02 1.061231419444084167e-01 -1.557034552097320557e-01 4.392817616462707520e-01 1.266772486269474030e-02 2.835033833980560303e-01 1.184491962194442749e-01 2.328551001846790314e-02 2.251278050243854523e-02 9.939244389533996582e-02 4.958106577396392822e-02 -1.856183819472789764e-02 1.217277348041534424e-02 2.327422052621841431e-01 -2.402971833944320679e-01 -3.980830609798431396e-01
8.828958123922348022e-02 -1.204078719019889832e-01 -2.007143497467041016e-01 -2.631960809230804443e-01 1.395059376955032349e-01 -2.386526912450790405e-01 -1.555532068014144897e-01 1.517659723758697510e-01 -3.412686288356781006e-01 -1.482757180929183960e-01 -3.398118913173675537e-02 -3.524286672472953796e-02 -2.347682565450668335e-01 2.284713685512542725e-01 -3.598609566688537598e-01 3.938492387533187866e-03 -2.670687623322010040e-02 2.405750378966331482e-02 -3.116447925567626953e-01 -9.736205637454986572e-02 5.264163017272949219e-02 -1.238549277186393738e-01 -9.224747121334075928e-02 1.361039876937866211e-01 -1.996214091777801514e-01 -7.803469896316528320e-02 3.342584371566772461e-01 4.690771922469139099e-02 -2.005796432495117188e-01 6.942608952522277832e-02 -3.132546693086624146e-02 8.879641443490982056e-02
2.495545148849487305e-01 7.852790504693984985e-02 1.580563560128211975e-02 -2.469554543495178223e-02 -4.903834313154220581e-03 1.172024384140968323e-01 -2.195115834474563599e-01 -1.754214465618133545e-01 -8.859311789274215698e-02 -3.094104528427124023e-01 -4.081586003303527832e-01 -3.529269397258758545e-01 -3.727143108844757080e-01 1.834691762924194336e-01 -1.661228984594345093e-01 -2.000197619199752808e-01 -9.526495821774005890e-03 -8.050622791051864624e-02 -7.829729467630386353e-02 1.568303257226943970e-01 -3.050599992275238037e-02 -1.399076730012893677e-01 1.516322605311870575e-02 -8.847912773489952087e-03 -2.144308760762214661e-02 2.631860971450805664e-01 1.470229476690292358e-01 -4.315836355090141296e-02 1.562575101852416992e-01 2.840980328619480133e-02 -1.477168351411819458e-01 6.856723874807357788e-02
1.715845912694931030e-01 6.364246457815170288e-02 -1.410206407308578491e-01 -1.274349093437194824e-01 3.153566420078277588e-01 -3.545994684100151062e-02 -1.844585537910461426e-01 -6.468780338764190674e-02 -4.124741256237030029e-01 -1.078970357775688171e-01 -7.734465599060058594e-02 -6.481011211872100830e-02 -2.464672774076461792e-01 2.074719518423080444e-01 -1.602763086557388306e-01 -1.648079901933670044e-01 -1.583703756332397461e-01 -8.821117877960205078e-02 -1.271948367357254028e-01 7.175759878009557724e-03 3.149099349975585938e-01 -1.053689494729042053e-01 -3.333573043346405029e-02 -1.688231825828552246e-01 1.776670664548873901e-01 1.289557665586471558e-01 1.729297041893005371e-01 -1.282034367322921753e-01 1.585766077041625977e-01 1.884995400905609131e-01 2.165753021836280823e-02 -3.133778572082519531e-01
-1.593908760696649551e-03 6.431884318590164185e-02 3.264972865581512451e-01 6.395577639341354370e-02 -1.923168078064918518e-02 1.753323823213577271e-01 -9.877406805753707886e-02 -2.298764437437057495e-01 -9.208806604146957397e-02 -1.861513406038284302e-01 -3.528000414371490479e-01 4.266650974750518799e-02 -3.840770423412322998e-01 -8.748758584260940552e-02 -2.897637188434600830e-01 1.203986853361129761e-01 3.266584873199462891e-02 1.607734858989715576e-01 1.650195866823196411e-01 3.561226427555084229e-01 -1.511531770229339600e-01 1.100793480873107910e-01 -1.326363980770111084e-01 4.454799741506576538e-02 1.113520096987485886e-02 -9.463604539632797241e-02 1.166990101337432861e-01 -1.291543543338775635e-01 -6.483570486307144165e-02 2.834199368953704834e-01 -4.187498614192008972e-02 -8.505874872207641602e-02
5.110277235507965088e-02 -5.858709663152694702e-02 1.521151810884475708e-01 -3.809855580329895020e-01 2.855861783027648926e-01 -2.546970546245574951e-01 -2.045197486877441406e-01 -1.209966689348220825e-01 -3.238588571548461914e-01 1.192907914519309998e-01 -3.125801682472229004e-01 -1.951772272586822510e-01 6.541313230991363525e-02 1.157815083861351013e-01 -2.663944065570831299e-01 6.652601063251495361e-02 3.865188360214233398e-02 3.943689540028572083e-02 -9.654641151428222656e-03 -4.373072460293769836e-02 5.097477510571479797e-02 1.785148680210113525e-01 1.036738231778144836e-01 9.464638680219650269e-02 -1.215966194868087769e-01 -3.139692246913909912e-01 1.724184006452560425e-01 6.868599355220794678e-02 -7.636521756649017334e-02 9.964196383953094482e-02 -1.823303848505020142e-01 -1.368845105171203613e-01
-8.193354308605194092e-02 -5.198317021131515503e-02 2.035752832889556885e-01 -1.661785319447517395e-02 1.466494798660278320e-01 -2.173522412776947021e-01 -2.283460050821304321e-01 -2.101829797029495239e-01 -4.043036326766014099e-02 1.147922649979591370e-01 -2.208139151334762573e-01 -3.220572173595428467e-01 -1.481948047876358032e-01 1.473382413387298584e-01 -2.821472287178039551e-01 -1.790598630905151367e-01 -1.169023886322975159e-01 -8.893394470214843750e-02 -6.919027864933013916e-02 2.549752295017242432e-01 2.930637300014495850e-01 -1.002191901206970215e-01 1.652932912111282349e-02 1.365779638290405273e-01 -8.791311085224151611e-02 1.655960977077484131e-01 9.869704395532608032e-02 -2.854340374469757080e-01 -2.146883010864257812e-01 -1.928500831127166748e-01 -1.444215923547744751e-01 -1.563049405813217163e-01
1.025227755308151245e-01 -4.788625985383987427e-02 2.006221264600753784e-01 -7.144084572792053223e-02 -1.417516265064477921e-02 1.371359974145889282e-01 -1.886411309242248535e-01 2.440998554229736328e-01 -4.443128407001495361e-01 1.467421352863311768e-01 -2.084524333477020264e-01 2.438860088586807251e-01 -4.023285582661628723e-02 -2.411499172449111938e-01 -1.574594229459762573e-01 -3.395432978868484497e-02 -2.172664403915405273e-01 1.106793507933616638e-01 -1.397741679102182388e-02 2.778412997722625732e-01 2.881439030170440674e-01 1.766391657292842865e-02 -7.574006915092468262e-02 1.159612163901329041e-01 -7.499812543392181396e-02 -3.343817293643951416e-01 8.863093703985214233e-02 -1.958285272121429443e-01 -9.741517156362533569e-02 -2.631090953946113586e-02 -8.290060609579086304e-02 -2.094557974487543106e-03
2.372919768095016479e-01 2.158431522548198700e-02 -1.252665221691131592e-01 -2.585454285144805908e-01 3.491246402263641357e-01 -2.068416625261306763e-01 -1.421432048082351685e-01 1.616713851690292358e-01 -3.906931877136230469e-01 -2.609221041202545166e-01 2.591171674430370331e-02 -1.062340959906578064e-01 -1.175805181264877319e-01 7.733473181724548340e-02 -3.623011112213134766e-01 -3.270458802580833435e-02 -1.948678344488143921e-01 -1.018735542893409729e-01 -2.506896853446960449e-01 4.322719201445579529e-02 7.527930289506912231e-02 -9.193477779626846313e-02 -8.779267966747283936e-02 -1.787117123603820801e-01 1.247818022966384888e-02 -5.856117233633995056e-02 1.941774636507034302e-01 -1.362079977989196777e-01 1.307916045188903809e-01 5.181870236992835999e-02 5.860349629074335098e-03 -1.355019211769104004e-01
-1.816291958093643188e-01 8.761072158813476562e-02 -1.268927454948425293e-01 -1.632180064916610718e-01 1.230179592967033386e-01 -1.408828347921371460e-01 -5.280804038047790527e-01 5.571112781763076782e-02 1.577253639698028564e-01 -1.603088900446891785e-02 -9.202276170253753662e-02 4.795611649751663208e-02 -2.590076923370361328e-01 1.794439703226089478e-01 -3.531254827976226807e-01 1.760987043380737305e-01 2.071210369467735291e-02 -3.233571350574493408e-02 -2.180223464965820312e-01 1.970569342374801636e-01 3.487098217010498047e-02 1.591846793889999390e-01 8.979953825473785400e-02 4.947836324572563171e-02 -2.910304665565490723e-01 5.867802724242210388e-02 1.739657819271087646e-01 -6.975724548101425171e-02 1.069610491394996643e-01 -3.442884236574172974e-02 1.417320817708969116e-01 -1.668835431337356567e-01
1.806723326444625854e-02 1.715651899576187134e-01 -8.215060830116271973e-02 3.320127129554748535e-01 3.651246130466461182e-01 1.481842398643493652e-01 -2.231502383947372437e-01 -9.636127948760986328e-02 -2.430233657360076904e-01 5.593165406025946140e-04 -2.203902602195739746e-01 1.948859542608261108e-01 -3.450540304183959961e-01 2.403171211481094360e-01 -1.162278652191162109e-01 3.492084890604019165e-02 -5.998068302869796753e-02 -4.788592923432588577e-03 -1.456214040517807007e-01 1.759500205516815186e-01 -1.504390686750411987e-01 9.728991985321044922e-02 -2.535349726676940918e-01 -1.772881671786308289e-02 6.506567448377609253e-02 -5.631813406944274902e-02 2.551559507846832275e-01 4.373478144407272339e-02 -3.192671388387680054e-02 2.088787108659744263e-01 -3.855083137750625610e-02 -1.694434136152267456e-01
-3.514785692095756531e-02 9.543638676404953003e-02 7.554316520690917969e-02 -1.727733202278614044e-02 -1.431510318070650101e-02 -9.384339302778244019e-02 -2.794692516326904297e-01 -6.664354354143142700e-02 -2.605469524860382080e-02 -5.422787740826606750e-02 -2.047934681177139282e-01 4.750173166394233704e-02 -1.760515421628952026e-01 -1.090388745069503784e-02 -4.511354863643646240e-01 -1.686109602451324463e-01 -1.613753437995910645e-01 7.948865741491317749e-02 1.038043200969696045e-01 2.866388261318206787e-01 3.583387285470962524e-02 -2.750387191772460938e-01 -4.402814432978630066e-02 -1.382951289415359497e-01 2.758766412734985352e-01 -3.871787339448928833e-02 2.877195179462432861e-01 -2.010017037391662598e-01 -3.020921349525451660e-01 1.584766060113906860e-01 -6.152469292283058167e-02 -1.922761350870132446e-01
1.494855135679244995e-01 3.310710489749908447e-01 -1.004416346549987793e-01 3.712759613990783691e-01 9.686218202114105225e-02 -2.582426648586988449e-03 -1.923882812261581421e-01 -2.337136678397655487e-02 5.979500710964202881e-02 -2.820053324103355408e-02 -3.621991574764251709e-01 2.150236815214157104e-01 -2.719047665596008301e-01 1.872377693653106689e-01 -2.681985795497894287e-01 7.023872435092926025e-02 -1.144890710711479187e-01 6.187421828508377075e-02 1.102934852242469788e-01 2.789564728736877441e-01 1.070534363389015198e-01 -9.513203799724578857e-02 -6.151434406638145447e-02 -3.921136632561683655e-02 -2.900414466857910156e-01 1.888796128332614899e-02 1.674034148454666138e-01 1.745224185287952423e-02 -2.088646888732910156e-01 -8.000725507736206055e-02 6.336429715156555176e-02 -7.691346853971481323e-02
1.486276537179946899e-01 5.380466952919960022e-02 -4.324358329176902771e-02 8.973664790391921997e-02 -2.310591638088226318e-01 -1.533305197954177856e-01 -1.862354874610900879e-01 -4.150223731994628906e-02 -9.965272247791290283e-02 2.271560952067375183e-03 -3.702664971351623535e-01 -1.021411791443824768e-01 1.144693121314048767e-01 2.717621028423309326e-01 -4.972659945487976074e-01 2.031543254852294922e-01 -7.045527454465627670e-03 -1.128239706158638000e-01 -1.624440699815750122e-01 1.554288566112518311e-01 -3.557741641998291016e-03 -1.789599806070327759e-01 -1.051748469471931458e-01 8.675377070903778076e-02 -3.738386034965515137e-01 1.361135244369506836e-01 1.764526404440402985e-02 -2.437573671340942383e-02 -1.148695964366197586e-02 6.201412901282310486e-02 -1.274660676717758179e-01 -1.595407724380493164e-01
4.720855876803398132e-02 2.461223006248474121e-01 5.547491833567619324e-02 -4.339746385812759399e-02 2.214988470077514648e-01 -3.597638905048370361e-01 -1.527910977602005005e-01 -1.870427876710891724e-01 -1.539344489574432373e-01 -1.126732230186462402e-01 -1.955174356698989868e-01 9.226756542921066284e-02 -2.222076654434204102e-01 -1.147068366408348083e-01 -6.308068335056304932e-02 -2.808825857937335968e-02 -1.982290446758270264e-01 3.278741613030433655e-02 -2.356025762856006622e-02 3.651596605777740479e-01 2.506013810634613037e-01 -2.805719971656799316e-01 9.711351990699768066e-02 -1.195435598492622375e-01 1.913531571626663208e-01 -4.260779917240142822e-02 2.872344292700290680e-02 -1.584110558032989502e-01 -3.014872074127197266e-01 1.643643230199813843e-01 -2.911284798756241798e-03 -1.523148864507675171e-01
1.319653093814849854e-01 1.164753586053848267e-01 1.492148041725158691e-01 -1.795430183410644531e-01 -4.132917895913124084e-02 -1.262111365795135498e-01 -1.485475301742553711e-01 -1.477719936519861221e-02 -3.243241906166076660e-01 2.683932520449161530e-02 -2.291096150875091553e-01 -5.349833518266677856e-02 -2.813412845134735107e-01 2.333675175905227661e-01 -3.732488453388214111e-01 8.896001428365707397e-02 -1.133614592254161835e-02 -7.821355760097503662e-02 -2.163249105215072632e-01 2.530751526355743408e-01 -2.959457933902740479e-01 8.992468938231468201e-03 1.497312337160110474e-01 -2.419360429048538208e-01 -5.867173150181770325e-02 1.663274466991424561e-01 1.548874676227569580e-01 1.279327869415283203e-01 -2.481641247868537903e-02 2.164736986160278320e-01 7.676570862531661987e-02 -1.481678038835525513e-01
-2.815423067659139633e-03 -9.420178085565567017e-02 -1.043239012360572815e-01 -3.775659799575805664e-01 7.007473707199096680e-02 1.824870407581329346e-01 -3.010191321372985840e-01 -7.437007129192352295e-02 2.821325557306408882e-03 -4.408468678593635559e-02 -5.875010415911674500e-02 -1.339808404445648193e-01 -1.122806519269943237e-01 2.260528653860092163e-01 -3.840377926826477051e-01 1.772997379302978516e-01 -3.032070696353912354e-01 2.648037374019622803e-01 -2.781607583165168762e-02 1.415236741304397583e-01 -1.998409479856491089e-01 -2.473044581711292267e-02 -4.479330964386463165e-03 8.426662534475326538e-02 -1.191674023866653442e-01 6.429263204336166382e-02 3.052721917629241943e-02 9.919729828834533691e-02 -1.000263392925262451e-01 -1.341832429170608521e-02 -2.986554205417633057e-01 -2.798720300197601318e-01
2.600432038307189941e-01 2.615162432193756104e-01 -2.161077558994293213e-01 -2.634779214859008789e-01 -4.576927050948143005e-02 -2.439270019531250000e-01 -2.500896453857421875e-01 1.460812985897064209e-01 -8.503555506467819214e-02 -1.074838414788246155e-01 -2.408364266157150269e-01 -2.314181327819824219e-01 -3.090543150901794434e-01 1.157087385654449463e-01 -1.296311318874359131e-01 -1.510383840650320053e-02 4.683301225304603577e-02 2.130458876490592957e-02 -1.290409173816442490e-02 1.907497495412826538e-01 2.957428693771362305e-01 1.348548084497451782e-01 -4.551533982157707214e-02 -8.626084029674530029e-02 2.330168336629867554e-02 -5.247468501329421997e-02 2.471686303615570068e-01 -7.922406494617462158e-02 7.059225440025329590e-02 -7.313746213912963867e-02 -3.299958705902099609e-01 -4.302979633212089539e-02
8.750587701797485352e-03 8.728124946355819702e-02 3.581785783171653748e-02 2.671868801116943359e-01 2.379813045263290405e-01 -1.258412748575210571e-01 -3.208193182945251465e-01 2.243584245443344116e-01 3.165284171700477600e-02 1.499091386795043945e-01 -2.195352017879486084e-01 7.435400038957595825e-02 -4.997088611125946045e-01 2.681161761283874512e-01 -9.184651821851730347e-02 1.415529996156692505e-01 1.068356540054082870e-02 -1.381826400756835938e-01 7.779855281114578247e-02 1.867168992757797241e-01 -1.107809096574783325e-01 -4.804158210754394531e-02 -3.302790597081184387e-02 -9.017639607191085815e-02 -3.123705647885799408e-02 -2.178743332624435425e-01 2.219443619251251221e-01 -7.030624151229858398e-02 -2.282451391220092773e-01 -2.618455141782760620e-02 2.004251116886734962e-03 -1.651471108198165894e-01
1.132298707962036133e-01 1.175308227539062500e-01 3.115488290786743164e-01 2.304300293326377869e-02 3.786785155534744263e-02 1.408455427736043930e-02 -2.041473984718322754e-02 -2.424448728561401367e-01 -4.169959202408790588e-02 2.890862226486206055e-01 -2.447945028543472290e-01 -1.114029735326766968e-01 3.179506957530975342e-02 8.546059951186180115e-03 -3.822413384914398193e-01 2.251954972743988037e-01 -1.164190843701362610e-01 -4.189433529973030090e-02 -1.401782482862472534e-01 1.693863421678543091e-01 1.766754686832427979e-01 4.586224257946014404e-02 -1.329462230205535889e-01 6.459204852581024170e-02 -3.429840505123138428e-01 -2.188036143779754639e-01 9.201438724994659424e-02 -1.596714258193969727e-01 2.852371335029602051e-01 1.562288999557495117e-01 -1.374087482690811157e-01 -1.282770037651062012e-01
1.672581881284713745e-01 5.857268720865249634e-02 6.105556618422269821e-03 9.910105168819427490e-02 3.302943706512451172e-01 -3.521566092967987061e-02 -2.477018237113952637e-01 5.172859132289886475e-02 -1.698530316352844238e-01 -1.205527707934379578e-01 7.331686466932296753e-02 1.115457341074943542e-01 -3.271477222442626953e-01 1.185695007443428040e-01 -3.728310763835906982e-01 7.628248631954193115e-02 -3.356045484542846680e-01 1.215329626575112343e-03 -1.379410475492477417e-01 4.102080687880516052e-02 -1.033394709229469299e-01 1.040963232517242432e-01 3.596290573477745056e-02 -3.346373140811920166e-02 -1.914439499378204346e-01 2.327475398778915405e-01 -1.260445415973663330e-01 -2.252676188945770264e-01 4.918583855032920837e-02 1.006462946534156799e-01 -1.969621479511260986e-01 -3.019823431968688965e-01
-1.143406517803668976e-02 1.167311221361160278e-01 3.408642858266830444e-02 3.391720950603485107e-01 3.752433359622955322e-01 7.752349227666854858e-02 -3.986358940601348877e-01 -1.030816510319709778e-02 -1.582415252923965454e-01 -4.751811549067497253e-02 -2.831566929817199707e-01 -1.726821810007095337e-01 -3.300979435443878174e-01 2.463183254003524780e-01 -2.024102509021759033e-01 1.189105678349733353e-02 -1.209041103720664978e-01 -1.807152032852172852e-01 -1.529210954904556274e-01 7.867185026407241821e-02 -9.989566169679164886e-03 -4.958044365048408508e-02 -1.103056892752647400e-01 5.538734048604965210e-02 -1.055150628089904785e-01 -2.361726909875869751e-01 1.881066411733627319e-01 5.923935025930404663e-02 -9.408447146415710449e-02 -7.054042071104049683e-02 4.312626644968986511e-02 5.493228323757648468e-03
1.645113378763198853e-01 2.192905098199844360e-01 2.866334617137908936e-01 -2.240443527698516846e-01 7.733705639839172363e-02 1.150085180997848511e-01 -2.079319804906845093e-01 -1.123262196779251099e-01 1.916578412055969238e-02 -1.640721708536148071e-01 -1.500423699617385864e-01 -8.181896992027759552e-03 -1.699795573949813843e-01 -6.989350914955139160e-02 -3.971952795982360840e-01 -2.342952340841293335e-01 -4.250000417232513428e-02 1.796755492687225342e-01 6.145158410072326660e-02 1.914206743240356445e-01 1.077319607138633728e-01 -2.417968511581420898e-01 -9.590559452772140503e-02 2.207024246454238892e-01 -1.838598102331161499e-01 -5.774768441915512085e-02 3.226166665554046631e-01 -2.268591076135635376e-01 -1.130493357777595520e-01 7.585788518190383911e-02 2.939283661544322968e-02 -8.098085224628448486e-02
-1.703971251845359802e-02 -3.351529687643051147e-02 2.059669047594070435e-01 -5.034700036048889160e-02 -7.757402956485748291e-02 -1.146972849965095520e-01 -3.895170092582702637e-01 8.183746039867401123e-02 -3.301888406276702881e-01 3.254000470042228699e-02 -1.835271120071411133e-01 1.077995300292968750e-01 -3.237614035606384277e-02 -1.004226207733154297e-01 -3.527652844786643982e-02 -2.046364732086658478e-02 -2.860507071018218994e-01 5.367573723196983337e-02 -3.143254518508911133e-01 3.606717884540557861e-01 -7.778182625770568848e-02 -5.403127521276473999e-02 -5.707878991961479187e-02 3.226046860218048096e-01 -4.076669737696647644e-02 -3.162710666656494141e-01 2.392557710409164429e-01 -1.009712927043437958e-02 -1.075978428125381470e-01 2.203199639916419983e-02 8.247207105159759521e-02 -7.848659530282020569e-03
9.124071896076202393e-02 -2.021248042583465576e-01 1.643744856119155884e-01 -1.821528524160385132e-01 -8.134864270687103271e-02 -8.863144367933273315e-02 -2.321494072675704956e-01 1.323190480470657349e-01 -4.532217979431152344e-01 -1.222365647554397583e-01 -3.594899773597717285e-01 1.776937209069728851e-02 -2.291953563690185547e-01 1.460247337818145752e-01 -1.675090491771697998e-01 -7.251054793596267700e-02 -1.300206780433654785e-01 9.992007911205291748e-02 -1.657807677984237671e-01 3.703344240784645081e-02 -1.011576354503631592e-01 2.125974893569946289e-01 -1.411807630211114883e-02 -4.085152968764305115e-02 -2.661145031452178955e-01 -3.028246164321899414e-01 7.981888018548488617e-03 5.768336355686187744e-02 -1.820525527000427246e-02 2.202980071306228638e-01 -5.277664959430694580e-02 1.306689828634262085e-01
1.458878517150878906e-01 -1.377802938222885132e-01 8.285836130380630493e-02 -1.059869974851608276e-01 6.277849525213241577e-02 -1.262824535369873047e-01 -3.670201599597930908e-01 -1.886553168296813965e-01 -2.969389855861663818e-01 5.283812433481216431e-02 -1.721027493476867676e-01 -1.998524516820907593e-01 -2.171190232038497925e-01 1.488414406776428223e-01 -2.931316494941711426e-01 2.384011447429656982e-01 2.209858000278472900e-01 -2.245953828096389771e-01 -3.941284865140914917e-02 2.468021661043167114e-01 -2.266722619533538818e-01 1.718363165855407715e-01 1.349122226238250732e-01 9.633772075176239014e-02 -1.383891105651855469e-01 7.765746861696243286e-02 2.209580130875110626e-02 3.467722982168197632e-02 2.464959397912025452e-02 1.796739548444747925e-01 -4.195513948798179626e-02 -2.172888666391372681e-01
1.850865036249160767e-01 -2.481535822153091431e-01 5.199415236711502075e-02 1.870894804596900940e-02 -7.437228411436080933e-02 -1.826448589563369751e-01 -5.056377649307250977e-01 1.593430489301681519e-01 -1.445089578628540039e-01 -6.195881962776184082e-02 -1.305425018072128296e-01 1.164993047714233398e-01 -3.031522966921329498e-02 1.919209361076354980e-01 -1.593548506498336792e-01 -3.803214803338050842e-02 -1.168665215373039246e-01 3.316502273082733154e-01 -4.238491505384445190e-02 1.180417314171791077e-01 -7.988926768302917480e-02 -8.520130068063735962e-02 2.603375911712646484e-02 3.746880888938903809e-01 2.827227488160133362e-02 -2.475125044584274292e-01 1.457331478595733643e-01 -2.228477150201797485e-01 3.152314200997352600e-02 1.453775614500045776e-01 1.097702905535697937e-01 1.315750647336244583e-03
1.421591639518737793e-01 -2.002914100885391235e-01 1.394151896238327026e-02 -1.445224732160568237e-01 -2.282427437603473663e-02 -1.394840478897094727e-01 -2.720171809196472168e-01 -1.558961998671293259e-02 -3.452672660350799561e-01 2.372151911258697510e-01 -2.525557577610015869e-01 -1.185063272714614868e-01 -1.189836710691452026e-01 6.502343714237213135e-02 -1.399440616369247437e-01 -5.227115005254745483e-02 -1.662926971912384033e-01 -5.530228093266487122e-02 -2.640528976917266846e-01 1.980797499418258667e-01 1.151079609990119934e-01 -1.881245821714401245e-01 -1.627400368452072144e-01 3.827198743820190430e-01 1.287868022918701172e-01 -2.192450761795043945e-01 4.120985791087150574e-02 1.314863096922636032e-02 1.229113526642322540e-02 -1.110114902257919312e-01 -3.000608384609222412e-01 7.885120809078216553e-03
-4.893160611391067505e-02 -8.570427447557449341e-02 2.364818155765533447e-01 6.999520957469940186e-02 -1.194460876286029816e-02 -1.712616235017776489e-01 -4.644016623497009277e-01 -1.384162008762359619e-01 9.346070140600204468e-02 8.965507149696350098e-02 7.045357674360275269e-02 -1.610866785049438477e-01 -3.257978260517120361e-01 3.675175458192825317e-02 -2.290477454662322998e-01 1.256041079759597778e-01 -2.214023768901824951e-01 6.204836815595626831e-02 5.851455032825469971e-02 2.114189118146896362e-01 7.704865187406539917e-02 4.831881262362003326e-03 -2.032921016216278076e-01 9.678517282009124756e-02 5.639707297086715698e-02 -1.851550936698913574e-01 2.671295106410980225e-01 -2.249033749103546143e-01 -2.493369579315185547e-01 -1.990977674722671509e-02 1.143718138337135315e-01 -2.214086502790451050e-01
-6.050618365406990051e-02 4.618191160261631012e-03 4.345140606164932251e-02 2.140033245086669922e-02 3.902893066406250000e-01 1.235189214348793030e-01 -1.637064069509506226e-01 1.113289892673492432e-01 1.641463190317153931e-01 1.628868132829666138e-01 -1.726547479629516602e-01 1.545028388500213623e-01 -2.830147743225097656e-01 1.471965759992599487e-01 -3.321268260478973389e-01 -8.724647760391235352e-02 2.688084915280342102e-02 -1.057103201746940613e-01 -1.071465983986854553e-01 4.672165811061859131e-01 1.339042931795120239e-01 -4.685993865132331848e-02 1.484836488962173462e-01 -2.990032918751239777e-02 -3.798593953251838684e-02 1.674919277429580688e-01 -1.518353726714849472e-02 -1.122331172227859497e-01 -2.143759280443191528e-02 2.235342115163803101e-01 2.264163196086883545e-01 -1.777708083391189575e-01
1.814320534467697144e-01 -7.374103367328643799e-02 1.577517837285995483e-01 -1.768769770860671997e-01 -1.358273178339004517e-01 -9.684600681066513062e-02 -1.905464977025985718e-01 -2.221958898007869720e-02 -2.010713815689086914e-01 -1.284582763910293579e-01 -2.245745807886123657e-01 2.911376208066940308e-02 -8.021850138902664185e-02 -5.703349411487579346e-02 -1.326591372489929199e-01 -9.034186601638793945e-03 -1.499197036027908325e-01 2.845023572444915771e-01 9.433536976575851440e-02 3.672682344913482666e-01 1.679565012454986572e-01 -2.499620765447616577e-01 -4.577159136533737183e-02 -6.277640908956527710e-02 -1.593885421752929688e-01 -5.037355422973632812e-01 9.903278946876525879e-02 -5.087317898869514465e-02 2.285881191492080688e-01 -6.836594641208648682e-02 5.621320381760597229e-02 -9.847906976938247681e-02
3.718201518058776855e-01 1.144814044237136841e-01 -1.859905719757080078e-01 -1.654880493879318237e-01 -7.386272400617599487e-02 -1.268779188394546509e-01 -2.239542454481124878e-01 -5.500615760684013367e-02 -7.292238622903823853e-02 -2.925610169768333435e-02 -5.588039010763168335e-02 1.278989110141992569e-02 -3.675240576267242432e-01 2.685459256172180176e-01 -9.540104866027832031e-02 1.883449107408523560e-01 -2.010492831468582153e-01 4.414712637662887573e-02 -4.589787125587463379e-02 2.657258808612823486e-01 1.404776871204376221e-01 1.133336573839187622e-01 -4.588437080383300781e-02 -3.398214280605316162e-01 6.422408670186996460e-02 2.201303280889987946e-02 1.837127655744552612e-01 -2.032635211944580078e-01 -7.366056740283966064e-02 -5.408591404557228088e-02 -3.004454076290130615e-01 -8.462231606245040894e-02
1.942373812198638916e-01 1.144035905599594116e-01 3.673090040683746338e-02 -6.246699392795562744e-02 -2.392956912517547607e-01 -2.150722406804561615e-02 -2.750441730022430420e-01 -2.030728571116924286e-02 -2.258629500865936279e-01 1.582019329071044922e-01 -9.582032263278961182e-02 -6.572668254375457764e-02 -1.271479129791259766e-01 1.347812414169311523e-01 -4.251668453216552734e-01 1.877155154943466187e-01 -8.264055848121643066e-02 6.092651933431625366e-02 1.212504953145980835e-01 -1.276290118694305420e-01 -1.193518787622451782e-01 2.859879732131958008e-01 -1.084281783550977707e-02 2.335762530565261841e-01 7.026968151330947876e-02 -9.202393889427185059e-02 2.468737959861755371e-01 -2.879014015197753906e-01 1.082549169659614563e-01 1.676751524209976196e-01 -2.583909034729003906e-01 -1.190961375832557678e-01
8.938130736351013184e-02 2.116100490093231201e-01 -6.059208884835243225e-02 -4.185939207673072815e-02 3.696265816688537598e-01 9.531894326210021973e-02 -3.587131798267364502e-01 5.522620677947998047e-02 4.884762689471244812e-02 3.443071618676185608e-02 -2.133882641792297363e-01 1.858353018760681152e-01 -2.112924903631210327e-01 1.015029028058052063e-01 -2.152785956859588623e-01 -5.305616557598114014e-02 3.202996030449867249e-02 3.448755294084548950e-02 -1.917457878589630127e-01 3.168102204799652100e-01 -3.281271457672119141e-02 6.420954316854476929e-02 1.739583350718021393e-02 1.285446900874376297e-02 -1.182806044816970825e-01 3.079026937484741211e-01 3.967150673270225525e-02 -2.302586436271667480e-01 1.249309070408344269e-02 1.528960019350051880e-01 3.257580697536468506e-01 -1.963903605937957764e-01
-3.886121511459350586e-02 -2.304198592901229858e-02 7.744470983743667603e-02 -4.905735850334167480e-01 1.194167211651802063e-01 -1.112007349729537964e-01 -1.295118927955627441e-01 1.798085868358612061e-01 -1.921940147876739502e-01 -3.483156859874725342e-02 -4.719820320606231689e-01 1.059315912425518036e-02 -1.320320367813110352e-01 2.965207397937774658e-01 -1.971309483051300049e-01 6.367307901382446289e-02 -1.124928966164588928e-01 -1.495473235845565796e-01 -1.418880075216293335e-01 4.538150876760482788e-02 1.651823073625564575e-01 8.899845182895660400e-02 9.149831533432006836e-02 -2.098249271512031555e-02 -6.819839775562286377e-02 -1.595201790332794189e-01 -4.418664425611495972e-02 1.124030724167823792e-01 -8.918773382902145386e-02 1.758501678705215454e-01 5.367533862590789795e-02 -2.803447842597961426e-01
9.661043435335159302e-02 -7.394961081445217133e-03 -1.401150524616241455e-01 -3.791347742080688477e-01 2.076318413019180298e-01 -9.685242176055908203e-02 -3.809817135334014893e-01 1.582237333059310913e-01 -1.283948570489883423e-01 3.034739494323730469e-01 5.695062875747680664e-02 -3.041526861488819122e-02 -2.193752527236938477e-01 2.251083254814147949e-01 -2.801372408866882324e-01 7.959404587745666504e-02 -1.210309267044067383e-01 1.325438078492879868e-02 -2.168718427419662476e-01 1.372258514165878296e-01 -3.489099442958831787e-02 -6.724035739898681641e-02 -1.507923454046249390e-01 5.254688486456871033e-02 -1.180760487914085388e-01 1.654395461082458496e-01 4.626596719026565552e-02 -3.878232538700103760e-01 1.440079649910330772e-03 -3.198333084583282471e-02 3.101572580635547638e-02 -2.070040442049503326e-02
2.410837411880493164e-01 1.743555665016174316e-01 -2.147309929132461548e-01 9.415277838706970215e-02 1.118980720639228821e-01 -8.444244414567947388e-02 -4.558290541172027588e-01 -3.922916483134031296e-03 -6.298685446381568909e-03 4.203968867659568787e-02 -6.957774609327316284e-02 -2.467325925827026367e-01 -2.322266101837158203e-01 7.475005090236663818e-02 -2.744463682174682617e-01 -1.040056571364402771e-01 -1.122287884354591370e-01 1.207460463047027588e-02 1.292090117931365967e-01 3.711087107658386230e-01 -3.455321192741394043e-01 -1.345044225454330444e-01 -9.941931813955307007e-02 1.146740913391113281e-01 -1.529017537832260132e-01 1.891067810356616974e-02 -1.243352368474006653e-01 -8.258652687072753906e-02 9.423674643039703369e-02 -1.838351972401142120e-02 9.091541916131973267e-02 -1.571665406227111816e-01
2.344458550214767456e-01 3.730266988277435303e-01 1.780735552310943604e-01 -2.783598899841308594e-01 1.631956398487091064e-01 -1.244171857833862305e-01 -3.234391510486602783e-01 -6.649614125490188599e-02 -1.803590953350067139e-01 -3.908741474151611328e-02 -8.205448836088180542e-02 2.131840586662292480e-02 -9.311106801033020020e-02 -1.296227127313613892e-01 -2.524602115154266357e-01 -2.006885260343551636e-01 -1.885524392127990723e-01 2.287547588348388672e-01 -1.123320683836936951e-01 7.789761573076248169e-02 -3.759613260626792908e-02 -2.268844693899154663e-01 -1.688132882118225098e-01 -1.013117935508489609e-02 1.552075985819101334e-02 -1.612345501780509949e-02 3.069335222244262695e-01 -1.502315104007720947e-01 -2.037499248981475830e-01 1.052369624376296997e-01 -8.631107211112976074e-02 -9.716726094484329224e-02
2.026923000812530518e-01 4.318976774811744690e-02 2.711046338081359863e-01 -2.891793660819530487e-02 2.203531861305236816e-01 -3.934794291853904724e-02 -1.476873606443405151e-01 -2.095172852277755737e-01 -1.280453354120254517e-01 2.572523951530456543e-01 -2.762280106544494629e-01 7.355783134698867798e-03 1.555519551038742065e-01 3.463960587978363037e-01 -7.332316040992736816e-02 2.038336396217346191e-01 -1.483337283134460449e-01 8.863951265811920166e-02 8.762693405151367188e-02 3.334381282329559326e-01 2.265990227460861206e-01 -1.070061698555946350e-01 1.762412637472152710e-01 9.563989937305450439e-02 -6.862305849790573120e-02 6.644729524850845337e-02 9.486935287714004517e-02 1.680720597505569458e-01 1.225131452083587646e-01 2.425318360328674316e-01 -1.899295002222061157e-01 -9.413002431392669678e-02
1.717223376035690308e-01 3.323938548564910889e-01 1.621255576610565186e-01 -1.060053482651710510e-01 1.531253457069396973e-01 -1.521705538034439087e-01 -2.255877703428268433e-01 -2.708823792636394501e-02 -1.924745291471481323e-01 1.695269793272018433e-01 -9.364349395036697388e-02 2.115339413285255432e-02 -2.383503913879394531e-01 1.614782400429248810e-02 -2.250166833400726318e-01 -3.400768041610717773e-01 -1.274659335613250732e-01 2.252422720193862915e-01 -2.584997937083244324e-02 1.023020222783088684e-01 5.814106017351150513e-02 -1.201329529285430908e-01 -2.145832180976867676e-01 6.832873821258544922e-02 -1.001330316066741943e-01 -5.910612270236015320e-02 2.813263535499572754e-01 -2.135785222053527832e-01 -3.394652009010314941e-01 1.515925079584121704e-01 -1.102483924478292465e-02 5.154323577880859375e-02
2.053533345460891724e-01 9.768476337194442749e-02 1.533298045396804810e-01 -2.634297907352447510e-01 -1.187818348407745361e-01 -3.324592486023902893e-03 -2.640436887741088867e-01 -1.446187496185302734e-01 -2.742348015308380127e-01 3.558396175503730774e-02 -1.942867189645767212e-01 -3.861705213785171509e-02 -2.312288433313369751e-01 1.182859241962432861e-01 -4.349259138107299805e-01 9.445584565401077271e-02 -3.613167256116867065e-02 -2.407200485467910767e-01 -1.891939155757427216e-02 1.904274076223373413e-01 -2.857264280319213867e-01 -6.376905832439661026e-03 1.423184573650360107e-01 -6.197869405150413513e-02 -2.932498753070831299e-01 4.637609049677848816e-02 1.497495770454406738e-01 1.005856767296791077e-01 4.665419459342956543e-03 1.078721359372138977e-01 1.524682193994522095e-01 -1.101665720343589783e-01
[truncated: 3,276,678 more chars]
