# Supplementary material for: The Language of Innovation
Source: PLoS One. 2020 Apr 30;15(4):e0230107. doi: 10.1371/journal.pone.0230107 (PMC7194493; doi:10.1371/journal.pone.0230107)
Supplement: S28 File — (GZ) [file pone.0230107.s028.tar.gz › 2006-2010/V2Run_13_VS_4500_embeddings2006-2010ED32.txt]

-1.453790217638015747e-01 -1.269197165966033936e-01 3.220506012439727783e-01 2.511596679687500000e-01 -9.363878518342971802e-02 4.649690166115760803e-02 4.180997610092163086e-02 5.801977962255477905e-02 7.368516921997070312e-02 -1.236727014183998108e-01 -2.415310740470886230e-01 -1.375935822725296021e-01 -8.285018801689147949e-02 -1.010149270296096802e-01 -1.268647015094757080e-01 -3.108760155737400055e-02 2.534717023372650146e-01 -9.909001737833023071e-02 4.476394504308700562e-02 -3.758677542209625244e-01 -3.573662340641021729e-01 -1.511481497436761856e-02 1.320523619651794434e-01 9.659104794263839722e-02 -1.137935891747474670e-01 2.853834331035614014e-01 1.342520117759704590e-01 -1.850246042013168335e-01 8.877593278884887695e-02 2.809810936450958252e-01 -1.600992381572723389e-01 -1.289319247007369995e-01
-6.886027008295059204e-02 9.821635484695434570e-02 -1.389707475900650024e-01 8.760308474302291870e-02 -1.479041576385498047e-02 -1.527284830808639526e-01 -1.496971100568771362e-01 -2.579140067100524902e-01 -5.872312933206558228e-03 -1.495744436979293823e-01 -2.530252933502197266e-01 4.031410440802574158e-02 4.218841344118118286e-02 2.640196681022644043e-01 -1.045609563589096069e-01 -5.602849647402763367e-03 3.113950788974761963e-01 -3.877672553062438965e-01 3.352489471435546875e-01 -2.458645999431610107e-01 -1.666550710797309875e-02 -1.459382753819227219e-02 1.524116545915603638e-01 -2.358437329530715942e-01 -2.254097014665603638e-01 1.626167744398117065e-01 1.063305139541625977e-01 -1.923892199993133545e-01 -4.417452961206436157e-03 -3.265642374753952026e-02 -1.011640802025794983e-01 1.980873197317123413e-01
-1.236531436443328857e-01 3.757929056882858276e-02 -3.720588609576225281e-02 2.073588967323303223e-01 -1.803277879953384399e-01 -1.383530944585800171e-01 2.076600342988967896e-01 -2.389536499977111816e-01 1.420944090932607651e-02 3.594903275370597839e-02 -1.462480425834655762e-01 8.295373991131782532e-03 -3.293267786502838135e-01 -2.786430418491363525e-01 -9.521439671516418457e-02 1.178200263530015945e-02 -1.096297279000282288e-01 -1.201723590493202209e-01 2.100981324911117554e-01 -1.873356997966766357e-01 5.454875901341438293e-02 5.148770287632942200e-03 7.736487686634063721e-02 -4.068511128425598145e-01 7.188061624765396118e-02 1.386806666851043701e-01 1.806403398513793945e-01 -5.515350494533777237e-03 1.044551655650138855e-01 1.227181330323219299e-01 -4.477024078369140625e-01 -7.141805440187454224e-02
-3.066453635692596436e-01 2.559573575854301453e-02 1.834237426519393921e-01 2.004843056201934814e-01 1.633951961994171143e-01 -2.287443131208419800e-01 -4.989845305681228638e-02 -2.099536657333374023e-01 -1.187677402049303055e-02 -3.670277073979377747e-02 -3.149652779102325439e-01 -1.054702028632164001e-01 -2.150437384843826294e-01 -9.024816006422042847e-02 -1.301320791244506836e-01 -1.228266805410385132e-01 3.357445299625396729e-01 -2.519657313823699951e-01 -1.049158871173858643e-01 7.723565213382244110e-03 -6.957695633172988892e-02 1.983520239591598511e-01 -1.180643811821937561e-01 -2.348233163356781006e-01 9.449224174022674561e-02 2.644668221473693848e-01 5.415033549070358276e-02 -2.131209373474121094e-01 -5.314488708972930908e-02 3.561035543680191040e-02 -2.041720300912857056e-01 -1.846933811902999878e-01
-3.228197395801544189e-01 1.003009453415870667e-01 1.444457471370697021e-01 2.607969343662261963e-01 -1.888093724846839905e-02 -5.172796081751585007e-03 -1.419012527912855148e-02 7.156046479940414429e-02 1.474056988954544067e-01 -1.415594071149826050e-01 -3.414095640182495117e-01 1.603958755731582642e-01 -2.005826830863952637e-01 2.155135273933410645e-01 -1.796574741601943970e-01 4.219945985823869705e-03 1.946825832128524780e-01 -4.465043544769287109e-02 -3.175605461001396179e-02 -1.588576436042785645e-01 -2.905846536159515381e-01 3.226793110370635986e-01 2.434583306312561035e-01 -3.359059616923332214e-02 2.491378597915172577e-02 2.536983788013458252e-01 1.213638260960578918e-01 1.065421774983406067e-01 -1.366105079650878906e-01 1.121812462806701660e-01 -1.455090641975402832e-01 -1.718380302190780640e-01
-2.132616192102432251e-01 1.239021196961402893e-01 8.520318567752838135e-02 -6.894012913107872009e-04 6.440596282482147217e-02 7.760283350944519043e-02 -2.592767477035522461e-01 -1.745789200067520142e-01 1.940058618783950806e-01 -8.448186516761779785e-02 -3.139165043830871582e-01 1.204913258552551270e-01 -3.996077179908752441e-01 -4.960672929883003235e-02 3.694865852594375610e-02 -1.276846379041671753e-01 3.557131290435791016e-01 -8.836960420012474060e-03 1.266869753599166870e-01 -1.681643277406692505e-01 -2.422301024198532104e-01 2.338193804025650024e-01 1.755785644054412842e-01 -2.029368653893470764e-02 -1.717249304056167603e-01 4.621261730790138245e-02 9.652283787727355957e-02 -3.024020791053771973e-01 -1.601640880107879639e-02 1.791761815547943115e-02 -1.937730461359024048e-01 -1.851126179099082947e-02
-2.108170539140701294e-01 -2.761598303914070129e-02 5.203620344400405884e-02 1.217713654041290283e-01 -3.591937711462378502e-04 -8.527747541666030884e-02 -1.278107166290283203e-01 7.714188843965530396e-02 1.506487131118774414e-01 -1.824148893356323242e-01 -2.841666713356971741e-02 2.221541479229927063e-02 -2.134987413883209229e-01 -1.085899323225021362e-01 6.678812205791473389e-02 -1.908387392759323120e-01 2.326651066541671753e-01 -1.525389961898326874e-02 8.392635732889175415e-03 5.663092434406280518e-02 -2.156582325696945190e-01 1.681233197450637817e-01 2.884847223758697510e-01 -2.312437891960144043e-01 2.152427658438682556e-02 2.104037106037139893e-01 4.313137829303741455e-01 -1.178717240691184998e-01 -2.596776485443115234e-01 6.196649745106697083e-02 -4.070642888545989990e-01 -3.778118267655372620e-02
-1.293477416038513184e-01 9.241511672735214233e-02 -1.575090885162353516e-01 2.194028347730636597e-01 -8.278320729732513428e-02 -1.486781537532806396e-01 -1.285156011581420898e-01 1.019953191280364990e-01 2.736115753650665283e-01 -4.935439303517341614e-02 -2.958354651927947998e-01 4.318559914827346802e-02 7.754983007907867432e-02 -8.516620844602584839e-02 -2.256741374731063843e-02 -2.589471340179443359e-01 9.584082663059234619e-02 -3.736020624637603760e-01 -2.964201197028160095e-02 -2.992914319038391113e-01 -1.019427329301834106e-01 -1.672513969242572784e-02 3.690841794013977051e-02 -8.848490566015243530e-02 -8.329951018095016479e-02 2.995767891407012939e-01 1.065405830740928650e-01 -2.374387234449386597e-01 1.797002404928207397e-01 3.257605805993080139e-02 -3.558659553527832031e-01 -1.220761016011238098e-01
-2.158701866865158081e-01 6.448511034250259399e-02 -1.695114001631736755e-02 2.263096868991851807e-01 -2.443186044692993164e-01 -1.080762594938278198e-01 -1.009710803627967834e-01 6.238714605569839478e-02 5.236354842782020569e-02 -2.888550981879234314e-02 -1.733371317386627197e-01 2.666685283184051514e-01 -1.919490247964859009e-01 -9.683884680271148682e-02 7.699742913246154785e-02 -1.401316225528717041e-01 3.891488909721374512e-01 -4.090751335024833679e-02 -1.270593106746673584e-01 1.257092505693435669e-01 1.100207306444644928e-02 2.585456371307373047e-01 -8.253442496061325073e-02 -1.813900321722030640e-01 -1.058352664113044739e-01 3.560700118541717529e-01 2.463631778955459595e-01 -2.397829443216323853e-01 2.081816457211971283e-02 2.646730840206146240e-01 -1.307291984558105469e-01 -1.630913838744163513e-02
-3.070319592952728271e-01 1.124238297343254089e-01 2.303394675254821777e-01 2.220213562250137329e-01 -6.538112461566925049e-02 -5.787935853004455566e-02 -1.592080444097518921e-01 1.152502074837684631e-01 1.531622111797332764e-01 -1.348762512207031250e-01 -1.631888896226882935e-01 2.080259472131729126e-01 -2.455324232578277588e-01 -3.776178508996963501e-02 7.865352183580398560e-02 -5.981760472059249878e-02 4.416195452213287354e-01 -1.403573155403137207e-01 1.254810392856597900e-01 9.005514532327651978e-02 -5.777316913008689880e-02 1.340952962636947632e-01 2.261343598365783691e-01 -2.264463454484939575e-01 1.551072150468826294e-01 -7.316249608993530273e-02 2.927353978157043457e-01 -1.869956776499748230e-02 -4.615860432386398315e-02 8.735817670822143555e-02 -2.063942551612854004e-01 -1.769837886095046997e-01
-1.372488737106323242e-01 -1.244974434375762939e-01 3.103339970111846924e-01 1.696868687868118286e-01 -1.181654036045074463e-01 -2.882470488548278809e-01 6.604515947401523590e-03 -1.526850461959838867e-01 7.813198119401931763e-02 1.538231875747442245e-02 -9.795323014259338379e-03 2.432080507278442383e-01 -1.189585924148559570e-01 -4.553584456443786621e-01 2.445223554968833923e-02 1.876886039972305298e-01 -6.618186086416244507e-02 -5.255708843469619751e-02 2.433520406484603882e-01 -9.540212899446487427e-02 -1.152086704969406128e-01 1.336847152560949326e-02 1.348695904016494751e-01 -2.329218536615371704e-01 2.005199939012527466e-01 8.145108819007873535e-02 2.516341209411621094e-01 -2.206490933895111084e-02 1.407822519540786743e-01 2.465726733207702637e-01 -1.921946704387664795e-01 -8.762343972921371460e-02
-1.489301919937133789e-01 1.928653568029403687e-02 -1.529094129800796509e-01 1.288206875324249268e-01 -5.944635346531867981e-02 -4.380062222480773926e-01 -1.033084988594055176e-01 -9.177472442388534546e-02 5.353087931871414185e-02 1.799729466438293457e-01 8.474468439817428589e-02 1.594806611537933350e-01 -2.597619220614433289e-02 4.918816266581416130e-04 -2.240804433822631836e-01 -1.008372157812118530e-01 3.405781686305999756e-01 -1.931426525115966797e-01 4.569888114929199219e-02 2.054852433502674103e-02 -9.537994861602783203e-02 1.233621686697006226e-01 2.473810166120529175e-01 -2.285314202308654785e-01 -2.868950068950653076e-01 8.296095579862594604e-02 1.036107912659645081e-01 -2.565669715404510498e-01 5.222464352846145630e-02 1.806949377059936523e-01 -2.583307623863220215e-01 -1.807011216878890991e-01
-3.964482992887496948e-02 1.423894912004470825e-01 1.433202028274536133e-01 1.045146211981773376e-01 1.262807939201593399e-02 4.576796200126409531e-03 -4.606486111879348755e-02 -2.075340598821640015e-01 1.029815077781677246e-01 -1.662737876176834106e-01 -2.540543377399444580e-01 2.439014017581939697e-01 -1.906869411468505859e-01 1.033068299293518066e-01 -1.445928066968917847e-01 -2.765145003795623779e-01 3.968236446380615234e-01 -1.249248012900352478e-01 8.155918121337890625e-02 -5.334210023283958435e-02 -1.005897074937820435e-01 1.035800203680992126e-01 1.999346613883972168e-01 -2.252271324396133423e-01 -2.623320370912551880e-02 1.300529390573501587e-01 3.631354272365570068e-01 -4.778795316815376282e-02 -1.596047282218933105e-01 1.606829762458801270e-01 -1.939405053853988647e-01 -2.446482777595520020e-01
-3.144317269325256348e-01 1.463168263435363770e-01 -1.462894976139068604e-01 2.020157277584075928e-01 6.591956317424774170e-02 1.065054684877395630e-01 1.832450926303863525e-01 -8.870648592710494995e-02 3.889120416715741158e-03 5.119577422738075256e-02 -2.962953746318817139e-01 7.387766987085342407e-02 -2.156642526388168335e-01 -6.868144124746322632e-02 8.938185125589370728e-02 1.991959214210510254e-01 2.030992358922958374e-01 -5.811332166194915771e-02 1.296793520450592041e-01 -3.829116746783256531e-02 -1.342369019985198975e-01 -8.781167119741439819e-02 4.121375083923339844e-01 -2.130542546510696411e-01 -8.724544942378997803e-02 1.834667623043060303e-01 4.917366430163383484e-02 3.749290108680725098e-02 1.432016342878341675e-01 3.356885313987731934e-01 -1.406138092279434204e-01 -2.522788643836975098e-01
-4.064756259322166443e-02 -4.577890783548355103e-02 -5.402694456279277802e-03 -9.699975699186325073e-02 -2.354499697685241699e-01 -2.341267019510269165e-01 -3.286712467670440674e-01 -4.589934647083282471e-02 2.498697787523269653e-01 -6.482650339603424072e-02 -7.210294716060161591e-03 -5.737151205539703369e-02 9.550695866346359253e-02 8.369282633066177368e-02 -2.666511833667755127e-01 1.702335923910140991e-01 2.464743107557296753e-01 -2.901611328125000000e-01 2.831601500511169434e-01 -1.470173001289367676e-01 -1.830935180187225342e-01 4.008210822939872742e-02 -8.333055302500724792e-03 -1.556517556309700012e-02 -1.402619332075119019e-01 1.455471366643905640e-01 2.375882267951965332e-01 -1.372384577989578247e-01 -2.985309995710849762e-02 -2.274768799543380737e-02 -3.207718133926391602e-01 -2.786030471324920654e-01
-2.531443536281585693e-01 7.702324539422988892e-02 3.818941488862037659e-02 1.114960685372352600e-01 -2.677522599697113037e-01 -1.545983105897903442e-01 7.460701465606689453e-02 9.416521526873111725e-03 1.650184094905853271e-01 -6.504891812801361084e-02 -1.869921833276748657e-01 -6.334926933050155640e-02 -3.878996372222900391e-01 -3.514930605888366699e-01 -4.596711695194244385e-02 2.558823525905609131e-01 2.412786334753036499e-01 1.372777223587036133e-01 2.582890391349792480e-01 -2.302777916193008423e-01 -1.016833782196044922e-01 -1.231379210948944092e-01 1.970541626214981079e-01 -1.994868367910385132e-01 7.879986613988876343e-02 -3.680405765771865845e-02 9.408457577228546143e-02 -9.480588138103485107e-02 1.214459761977195740e-01 2.142305076122283936e-01 -1.236359551548957825e-01 -2.327494509518146515e-02
-6.587555259466171265e-02 -6.606020778417587280e-02 2.430697828531265259e-01 3.180760741233825684e-01 -9.881131350994110107e-03 1.328232586383819580e-01 1.364237815141677856e-01 -1.091178730130195618e-01 1.752484887838363647e-01 -1.214832440018653870e-01 -1.192968040704727173e-01 2.632604725658893585e-02 -3.752686977386474609e-01 -7.019861787557601929e-02 -1.253143250942230225e-01 2.529987394809722900e-01 7.212087512016296387e-02 7.280253339558839798e-03 1.811334639787673950e-01 -7.202712446451187134e-02 -2.688657492399215698e-02 1.371181160211563110e-01 3.121994435787200928e-01 -2.261835038661956787e-01 -3.438454866409301758e-02 1.895838528871536255e-01 1.794156581163406372e-01 1.219877675175666809e-01 2.443324541673064232e-03 1.925277560949325562e-01 -1.805703788995742798e-01 -3.628284633159637451e-01
-1.819457411766052246e-01 2.023195624351501465e-01 1.690002679824829102e-01 1.708562523126602173e-01 -7.829700410366058350e-02 -3.483681082725524902e-01 1.498141139745712280e-01 4.987163469195365906e-02 1.581408679485321045e-01 9.009355679154396057e-03 -7.477041799575090408e-03 -2.168974280357360840e-02 -2.170632332563400269e-01 4.882837459444999695e-02 -3.312744572758674622e-02 -6.930650025606155396e-02 3.734442591667175293e-01 -1.964709460735321045e-01 7.298481464385986328e-02 1.517415344715118408e-01 -1.200759783387184143e-01 1.646708250045776367e-01 2.328127026557922363e-01 -6.015794817358255386e-03 1.842135936021804810e-01 2.053160965442657471e-01 3.619992136955261230e-01 -1.361717134714126587e-01 -4.358225315809249878e-02 -1.725055575370788574e-01 -2.588693499565124512e-01 -9.075792878866195679e-02
-2.196109294891357422e-01 -8.481537550687789917e-02 -1.202001199126243591e-01 2.152785658836364746e-01 1.304119080305099487e-01 -1.797161698341369629e-01 -2.006081193685531616e-01 1.117869839072227478e-02 -1.848724782466888428e-01 1.423095259815454483e-02 -3.599741682410240173e-02 8.099660277366638184e-02 2.207827009260654449e-02 5.413147807121276855e-02 -2.103937417268753052e-01 2.365424931049346924e-01 4.884096682071685791e-01 -2.000409513711929321e-01 1.073634475469589233e-01 -1.618977338075637817e-01 -1.951835751533508301e-01 3.403246775269508362e-02 1.193821057677268982e-01 -3.695373609662055969e-02 -1.017169132828712463e-01 4.594825208187103271e-02 3.408218547701835632e-02 -2.278481274843215942e-01 7.903349399566650391e-02 4.808837175369262695e-02 -3.155090212821960449e-01 -3.216041326522827148e-01
-2.902381718158721924e-01 1.739504039287567139e-01 5.068508163094520569e-02 2.576349079608917236e-01 -1.628879010677337646e-01 -2.981462180614471436e-01 -5.436947941780090332e-02 -1.518038660287857056e-01 7.958279550075531006e-02 -5.048512294888496399e-02 -4.476847127079963684e-02 8.381942659616470337e-02 -2.305492460727691650e-01 1.525489091873168945e-01 2.095974385738372803e-01 -2.742661722004413605e-02 2.756612598896026611e-01 1.288886070251464844e-01 6.580650061368942261e-02 3.739272430539131165e-02 5.983144044876098633e-02 1.712908744812011719e-01 3.141354024410247803e-01 -3.367528691887855530e-02 1.215345785021781921e-01 1.470006704330444336e-01 3.136076033115386963e-01 -2.675893306732177734e-01 -9.116259217262268066e-02 4.680180177092552185e-02 -2.550036907196044922e-01 -1.522750705480575562e-01
-1.015879139304161072e-01 7.545518875122070312e-02 1.284915059804916382e-01 3.227002024650573730e-01 9.273756295442581177e-02 -5.812756344676017761e-02 -9.493415057659149170e-02 -1.630869060754776001e-01 2.631666958332061768e-01 2.477842383086681366e-02 -2.839638888835906982e-01 1.351819187402725220e-01 -2.785066962242126465e-01 -2.054468356072902679e-02 -1.669483184814453125e-01 -1.399473994970321655e-01 3.950123786926269531e-01 -2.168932110071182251e-01 -1.585557013750076294e-01 1.213057562708854675e-01 1.523289531469345093e-01 2.519455179572105408e-02 2.353153191506862640e-02 1.005799975246191025e-02 -2.366732209920883179e-01 2.293834928423166275e-03 3.021628260612487793e-01 -1.089328005909919739e-01 1.547219697386026382e-02 -6.738924980163574219e-02 -2.866294682025909424e-01 -8.930309861898422241e-02
-2.735463678836822510e-01 6.768539547920227051e-02 1.093667671084403992e-01 6.139587610960006714e-02 -9.224165230989456177e-02 -3.331126272678375244e-01 -5.293356999754905701e-02 -2.024401128292083740e-01 2.824947535991668701e-01 -1.685433685779571533e-01 -2.203785181045532227e-01 2.622478008270263672e-01 -1.641209870576858521e-01 -8.239771425724029541e-02 1.970660388469696045e-01 -2.869734764099121094e-01 7.487180083990097046e-02 -3.093031942844390869e-01 1.575817167758941650e-01 1.494432240724563599e-01 -1.271190196275711060e-01 1.214959919452667236e-01 8.942232280969619751e-02 -1.341474950313568115e-01 1.763301491737365723e-01 1.959941238164901733e-01 9.065735340118408203e-02 -7.488412410020828247e-02 -1.594121456146240234e-01 -3.189972415566444397e-02 -1.568612456321716309e-01 -1.463550627231597900e-01
-1.872984468936920166e-01 5.357537791132926941e-02 7.465241942554712296e-03 1.771928519010543823e-01 -5.599923804402351379e-02 9.088139235973358154e-02 3.419923484325408936e-01 -1.282640993595123291e-01 1.105829402804374695e-01 -7.832176238298416138e-02 -1.213599890470504761e-01 1.703046821057796478e-02 -3.167515993118286133e-01 -1.109875291585922241e-01 -2.107429355382919312e-01 7.088337838649749756e-02 1.920643299818038940e-01 -1.599502116441726685e-01 2.568178474903106689e-01 4.045195877552032471e-02 -2.835247218608856201e-01 -1.444462090730667114e-01 3.738597035408020020e-01 -1.595708131790161133e-01 -8.386926352977752686e-02 2.654684782028198242e-01 1.806000918149948120e-01 6.137400120496749878e-02 1.506240069866180420e-01 1.124336421489715576e-01 -3.841375187039375305e-02 -2.075510174036026001e-01
-2.662859261035919189e-01 -2.822270989418029785e-02 1.529195755720138550e-01 1.149086728692054749e-01 -9.026775509119033813e-02 1.140178069472312927e-01 -1.311741769313812256e-02 -6.725601851940155029e-02 4.346244782209396362e-02 -7.546047121286392212e-02 1.925208978354930878e-02 4.306207001209259033e-01 -3.654287159442901611e-01 -1.444369256496429443e-01 -2.888857387006282806e-02 -9.463025629520416260e-02 4.198832511901855469e-01 -1.334066316485404968e-02 -9.244408458471298218e-02 -8.899568580090999603e-03 -3.114848732948303223e-01 -9.432053193449974060e-03 1.862046420574188232e-01 -1.604412943124771118e-01 -3.011771664023399353e-02 5.433622375130653381e-02 1.432984620332717896e-01 1.213953569531440735e-01 -2.434629350900650024e-01 -1.485056057572364807e-02 -2.383625954389572144e-01 -1.010586917400360107e-01
-2.527994513511657715e-01 6.259675323963165283e-02 1.381075531244277954e-01 1.460685431957244873e-01 -2.030324190855026245e-01 -1.739608049392700195e-01 -2.497519105672836304e-01 -4.017611593008041382e-02 -1.135617941617965698e-01 1.769953221082687378e-01 -1.589687168598175049e-01 -7.614557445049285889e-02 7.944761216640472412e-02 -3.496233820915222168e-01 5.549497157335281372e-02 -2.645229995250701904e-01 3.053915798664093018e-01 -1.918665170669555664e-01 1.018102765083312988e-01 -2.986667156219482422e-01 -1.521781086921691895e-01 -4.612032696604728699e-02 2.128675580024719238e-01 -1.477214246988296509e-01 -1.033287867903709412e-01 2.386460453271865845e-01 3.506134450435638428e-02 -1.966784000396728516e-01 -1.893352419137954712e-01 -9.995894879102706909e-02 -5.856867507100105286e-02 -2.286153659224510193e-02
1.576471030712127686e-01 -8.448925614356994629e-02 -6.377602368593215942e-02 3.602681756019592285e-01 -9.194225072860717773e-02 -1.187917292118072510e-01 8.442103862762451172e-03 -1.460840702056884766e-01 4.008706659078598022e-02 5.139136314392089844e-02 -1.567297726869583130e-01 3.010046780109405518e-01 -1.739312559366226196e-01 -3.064571022987365723e-01 -5.194732919335365295e-02 4.944435320794582367e-03 2.754763960838317871e-01 1.806361973285675049e-01 1.456588506698608398e-01 -1.290499418973922729e-01 4.132555052638053894e-02 2.211005799472332001e-02 1.940421313047409058e-01 -4.567550495266914368e-02 4.545569047331809998e-02 1.721968650817871094e-01 2.961249053478240967e-01 -1.686448305845260620e-01 2.601524591445922852e-01 3.529851436614990234e-01 -1.836030511185526848e-03 -1.241451278328895569e-01
-1.879824846982955933e-01 -4.065230954438447952e-03 4.796656593680381775e-02 2.898220121860504150e-01 -2.620724737644195557e-01 -1.476903818547725677e-02 1.630198359489440918e-01 -1.924115121364593506e-01 -3.838589042425155640e-02 3.701647743582725525e-02 -6.570624187588691711e-03 -5.359636619687080383e-02 -1.629063487052917480e-01 -6.813660264015197754e-02 -4.560999199748039246e-02 2.820888757705688477e-01 8.053587377071380615e-02 -1.384145859628915787e-02 3.019887804985046387e-01 -2.078195512294769287e-01 -1.789622008800506592e-01 1.125780418515205383e-01 2.349032908678054810e-01 -2.727951109409332275e-01 7.760237902402877808e-02 2.234596908092498779e-01 2.324350774288177490e-01 -7.209721487015485764e-03 3.053436577320098877e-01 1.150219663977622986e-01 -3.087862730026245117e-01 6.779637653380632401e-03
-1.037774905562400818e-01 5.284399539232254028e-02 2.733913958072662354e-01 1.642241179943084717e-01 5.053555592894554138e-02 -8.446668088436126709e-02 -2.049094066023826599e-03 3.165242075920104980e-02 3.442251682281494141e-01 -7.747268676757812500e-02 -2.127027064561843872e-01 1.278621405363082886e-01 -3.323273360729217529e-01 1.627092212438583374e-01 1.449620164930820465e-02 -1.211900413036346436e-01 4.017767906188964844e-01 -1.878902167081832886e-01 1.716588251292705536e-02 -1.423468440771102905e-01 -1.194406449794769287e-01 1.204383000731468201e-01 1.685052663087844849e-01 -2.662653625011444092e-01 6.928972899913787842e-02 9.994728863239288330e-02 2.368676811456680298e-01 -1.338993012905120850e-01 -1.285200864076614380e-01 6.709554046392440796e-02 -2.502736151218414307e-01 -1.352940648794174194e-01
-1.316912174224853516e-01 -5.226419866085052490e-02 3.284915089607238770e-01 1.286639869213104248e-01 -1.929516904056072235e-02 -2.970362454652786255e-02 -1.431961208581924438e-01 -1.466940715909004211e-02 1.384008675813674927e-01 -1.703248620033264160e-01 -1.789237558841705322e-01 3.591500818729400635e-01 -1.916508823633193970e-01 1.216592714190483093e-01 1.557153556495904922e-02 -5.060826241970062256e-02 3.072285056114196777e-01 -4.038456827402114868e-02 -7.321352511644363403e-02 -1.547838747501373291e-02 -1.968316286802291870e-01 2.211771458387374878e-01 2.494476437568664551e-01 -8.598095923662185669e-02 -9.158850461244583130e-02 5.493132397532463074e-02 2.118401974439620972e-01 -1.901363879442214966e-01 -1.723476797342300415e-01 1.983567178249359131e-01 -3.560706675052642822e-01 -1.510593146085739136e-01
-4.325480163097381592e-01 1.276381406933069229e-02 5.843068938702344894e-03 2.412390261888504028e-01 -2.159014195203781128e-01 -1.328276991844177246e-01 5.018202960491180420e-02 1.093133613467216492e-01 9.291312843561172485e-02 -1.159542948007583618e-01 -1.121158003807067871e-01 3.352757915854454041e-02 -3.136194050312042236e-01 6.455401331186294556e-02 1.857807040214538574e-01 -2.307450622320175171e-01 3.205759823322296143e-01 -3.153318166732788086e-02 3.022164292633533478e-02 -1.131750419735908508e-01 -1.424578130245208740e-01 5.663620680570602417e-02 6.171196326613426208e-02 -9.299075603485107422e-02 9.749732911586761475e-02 6.544502824544906616e-02 4.821395277976989746e-01 -1.427929997444152832e-01 -5.644785240292549133e-02 7.146105915307998657e-02 -1.291300058364868164e-01 -6.842911988496780396e-02
-2.677818536758422852e-01 9.123195707798004150e-02 1.893107444047927856e-01 1.292345821857452393e-01 9.438191354274749756e-02 -2.209688872098922729e-01 -2.169642597436904907e-01 7.592213898897171021e-02 2.552102208137512207e-01 -1.392661333084106445e-01 -2.407866716384887695e-01 1.341049671173095703e-01 -1.602804064750671387e-01 2.345248498022556305e-02 -2.637958824634552002e-01 -1.892851442098617554e-01 2.135164141654968262e-01 -4.328681230545043945e-01 8.013726770877838135e-02 7.369543612003326416e-02 -9.663689136505126953e-02 4.405312985181808472e-02 2.000030130147933960e-01 -1.316696312278509140e-02 1.213361173868179321e-01 8.444425463676452637e-02 3.704503551125526428e-02 -1.312695145606994629e-01 -3.132813870906829834e-01 -7.988737523555755615e-02 -1.513059437274932861e-01 2.368938922882080078e-02
-1.620017886161804199e-01 -3.079966828227043152e-02 1.550876721739768982e-02 1.733218282461166382e-01 -8.145776391029357910e-02 -4.451474174857139587e-02 -5.318499729037284851e-02 -1.599714457988739014e-01 -9.112778306007385254e-02 5.722077563405036926e-02 -3.002393245697021484e-01 -1.439775824546813965e-01 -1.306954622268676758e-01 -4.763593524694442749e-02 -5.546556785702705383e-02 4.726467654109001160e-03 2.350554466247558594e-01 9.371657855808734894e-03 -9.169619530439376831e-02 -2.992069721221923828e-02 -2.883177697658538818e-01 -6.856974214315414429e-02 1.864058971405029297e-01 -3.415049910545349121e-01 -3.786458075046539307e-01 2.439141422510147095e-01 -4.433720372617244720e-03 2.405231446027755737e-01 5.108251934871077538e-04 2.468849867582321167e-01 -3.352035880088806152e-01 -1.506404131650924683e-01
4.350496083498001099e-02 1.734752506017684937e-01 1.493363231420516968e-01 2.948081493377685547e-01 -6.399768590927124023e-02 -3.392874449491500854e-02 -1.017285957932472229e-01 -1.029371023178100586e-01 3.225893154740333557e-02 6.659131497144699097e-02 -1.494032237678766251e-02 7.803595066070556641e-02 -1.634110808372497559e-01 -1.415456682443618774e-01 -1.253094822168350220e-01 -1.498648971319198608e-01 3.762672841548919678e-01 -2.896216511726379395e-01 -3.643963253125548363e-03 -2.486383309587836266e-03 -4.054061174392700195e-01 2.128352820873260498e-01 2.764429450035095215e-01 -8.723606914281845093e-02 -2.640286087989807129e-02 2.421824485063552856e-01 -5.326828733086585999e-02 -2.558578252792358398e-01 1.499212533235549927e-01 -1.157682016491889954e-01 -1.530211120843887329e-01 -1.726715266704559326e-01
-2.856321632862091064e-01 -1.662396043539047241e-01 1.577997058629989624e-01 2.075398415327072144e-01 -8.028298616409301758e-02 2.840433269739151001e-02 1.656231582164764404e-01 -8.387995511293411255e-02 2.816127613186836243e-02 4.455013573169708252e-02 -1.989736221730709076e-02 2.704096771776676178e-02 -3.559087216854095459e-01 -3.243734538555145264e-01 -9.457438439130783081e-02 1.764744818210601807e-01 9.889602661132812500e-02 -8.815682679414749146e-02 1.740979254245758057e-01 -2.350681573152542114e-01 -2.884573303163051605e-02 1.371457725763320923e-01 3.524143099784851074e-01 -3.393500447273254395e-01 -3.732265904545783997e-02 1.341800242662429810e-01 1.685596555471420288e-01 1.318285465240478516e-01 1.296462565660476685e-01 2.430634200572967529e-02 -2.374604493379592896e-01 6.414978206157684326e-02
-3.768135011196136475e-01 2.635784447193145752e-01 2.386831045150756836e-01 7.978696376085281372e-02 -1.153003573417663574e-01 -9.222399443387985229e-02 1.995112001895904541e-02 -1.607259809970855713e-01 1.769490242004394531e-01 2.763817086815834045e-02 -1.564439535140991211e-01 2.021710723638534546e-01 -2.014116197824478149e-01 -6.712521612644195557e-02 -8.453304320573806763e-02 -5.542969331145286560e-02 1.624272912740707397e-01 -8.808089792728424072e-02 -9.325746446847915649e-03 1.032729446887969971e-01 -1.347913146018981934e-01 2.991160154342651367e-01 1.384238451719284058e-01 -2.832777500152587891e-01 -3.155867457389831543e-01 1.850485056638717651e-01 1.784915030002593994e-01 -5.645318329334259033e-02 3.164769709110260010e-02 1.156703904271125793e-01 -2.616675496101379395e-01 -1.441660374402999878e-01
-1.738783158361911774e-02 5.016742646694183350e-02 9.909315407276153564e-02 1.702960431575775146e-01 -2.308624535799026489e-01 -1.236617267131805420e-01 -4.954580217599868774e-02 -1.798257529735565186e-01 3.486199676990509033e-02 2.198133766651153564e-01 -3.787587285041809082e-01 4.126751050353050232e-02 -7.343016564846038818e-02 -7.936420291662216187e-02 1.677635312080383301e-01 1.079694330692291260e-01 2.952680885791778564e-01 -3.122006654739379883e-01 3.051779605448246002e-02 -3.653984963893890381e-01 -1.656908839941024780e-01 1.563007980585098267e-01 2.627319470047950745e-02 -1.317430436611175537e-01 -1.298293024301528931e-01 1.560529172420501709e-01 -3.882722184062004089e-02 -1.219568029046058655e-01 3.252329826354980469e-01 -8.408801257610321045e-02 -2.149580866098403931e-01 -5.584538355469703674e-02
-2.362962216138839722e-01 1.059908196330070496e-01 7.076243311166763306e-02 -1.373995468020439148e-02 -1.528447866439819336e-01 -3.173201531171798706e-02 2.483876198530197144e-01 -2.166707664728164673e-01 1.897752583026885986e-01 -1.168232336640357971e-01 -2.059512436389923096e-01 -1.520483568310737610e-02 -4.108153656125068665e-02 -6.231025606393814087e-02 -2.464989013969898224e-02 1.338197141885757446e-01 4.372808337211608887e-01 -3.322027996182441711e-02 4.744046553969383240e-02 -9.116569161415100098e-02 -1.086787432432174683e-01 1.769226193428039551e-01 -5.277102813124656677e-02 -4.338807612657546997e-02 3.525335714221000671e-02 3.373714685440063477e-01 8.509200066328048706e-02 2.816534638404846191e-01 7.541773468255996704e-02 2.346356809139251709e-01 -4.063493311405181885e-01 -1.322676986455917358e-02
-1.273842155933380127e-01 1.525070369243621826e-01 7.749282568693161011e-02 3.042882382869720459e-01 -1.194071769714355469e-01 -1.975802890956401825e-02 2.380543388426303864e-02 -3.500176370143890381e-01 2.680262029170989990e-01 -1.358729451894760132e-01 -3.520306572318077087e-02 -8.906097151339054108e-03 -3.786018863320350647e-02 -3.428933322429656982e-01 -6.893675774335861206e-02 2.881489396095275879e-01 2.404116392135620117e-01 -9.411603957414627075e-02 2.794686555862426758e-01 -1.879617273807525635e-01 4.720495268702507019e-02 3.859534114599227905e-02 8.093928545713424683e-02 -3.458463549613952637e-01 1.640830487012863159e-01 1.704766228795051575e-02 2.056872099637985229e-01 -1.458527892827987671e-01 9.784755855798721313e-02 -3.106233663856983185e-02 -7.359252870082855225e-02 9.521558135747909546e-02
-9.282103180885314941e-02 -2.169282436370849609e-01 -5.223270878195762634e-02 1.520112752914428711e-01 -1.817475259304046631e-01 -2.078542709350585938e-01 4.958614334464073181e-02 -3.749948441982269287e-01 -5.670520290732383728e-02 9.596642106771469116e-02 6.769801676273345947e-02 3.149680495262145996e-01 3.553340584039688110e-02 -1.463757157325744629e-01 8.125571906566619873e-02 1.121934056282043457e-01 2.345976084470748901e-01 -2.189449816942214966e-01 3.778451085090637207e-01 9.912487864494323730e-02 1.024356037378311157e-01 -2.769837975502014160e-01 2.409550100564956665e-01 -2.322870641946792603e-01 -3.941714391112327576e-02 1.793668568134307861e-01 3.113066405057907104e-02 -6.331510841846466064e-03 -1.542767584323883057e-01 1.638644039630889893e-01 9.234438650310039520e-03 2.855379134416580200e-02
-3.007659316062927246e-01 1.052188873291015625e-01 1.306056529283523560e-01 2.062541842460632324e-01 3.964770957827568054e-02 8.540324866771697998e-02 9.062778204679489136e-02 -5.286227166652679443e-02 9.362588077783584595e-02 1.378909051418304443e-01 -8.648290485143661499e-02 4.503167867660522461e-01 -1.743419468402862549e-01 1.425696611404418945e-01 1.060147397220134735e-02 -2.680688165128231049e-02 3.668244183063507080e-01 -6.563644111156463623e-02 1.738389879465103149e-01 -6.183916702866554260e-02 -1.370166093111038208e-01 9.144145995378494263e-02 5.715653300285339355e-02 -9.508359432220458984e-02 -7.271823287010192871e-02 1.512442082166671753e-01 4.041594266891479492e-01 -5.704283714294433594e-02 -2.044621556997299194e-01 1.519521027803421021e-01 -2.386088520288467407e-01 -2.134162001311779022e-02
-2.469978332519531250e-01 -2.920300886034965515e-02 3.944578021764755249e-02 1.379970461130142212e-01 -2.746105790138244629e-01 1.120100244879722595e-01 1.394984871149063110e-01 -2.922187149524688721e-01 7.484689354896545410e-02 1.319034844636917114e-01 1.287390142679214478e-01 9.620209224522113800e-03 -2.562980055809020996e-01 -1.647168248891830444e-01 -1.260337047278881073e-02 2.688184380531311035e-01 1.221932023763656616e-01 -1.142786741256713867e-01 1.734426915645599365e-01 -2.414326071739196777e-01 -1.530641913414001465e-01 4.545409977436065674e-02 2.115204334259033203e-01 -3.418590426445007324e-01 1.200710162520408630e-01 7.030043005943298340e-02 1.921942234039306641e-01 -3.454919531941413879e-02 1.789201349020004272e-01 2.549325227737426758e-01 -2.293105423450469971e-01 -9.632275998592376709e-02
-1.082301661372184753e-01 6.559297442436218262e-02 1.234111189842224121e-01 2.513236403465270996e-01 -1.775454580783843994e-01 -7.740798592567443848e-02 1.122939288616180420e-01 -2.316117137670516968e-01 1.894759014248847961e-02 1.921767741441726685e-01 -4.282800480723381042e-02 -7.193879038095474243e-02 -2.051057368516921997e-01 -1.608061790466308594e-01 -2.913841977715492249e-02 2.572045624256134033e-01 1.736017130315303802e-02 3.823047131299972534e-02 2.349838465452194214e-01 -2.211689352989196777e-01 -1.424645930528640747e-01 1.484851688146591187e-01 2.529703676700592041e-01 -1.923463642597198486e-01 3.387210145592689514e-02 1.859741955995559692e-01 2.759667634963989258e-01 -7.445114105939865112e-02 2.064349949359893799e-01 2.914035320281982422e-01 -3.495371043682098389e-01 7.885244488716125488e-02
-2.452107518911361694e-01 -1.186386868357658386e-01 2.782726883888244629e-01 2.673464417457580566e-01 -4.693133011460304260e-02 1.194701194763183594e-01 1.221131235361099243e-01 -4.225638136267662048e-02 -1.775268814526498318e-03 1.812170632183551788e-02 -3.048287332057952881e-01 2.301475256681442261e-01 -1.167635470628738403e-01 -9.935958310961723328e-03 -8.408107608556747437e-02 -1.316119730472564697e-01 3.822188675403594971e-01 1.711901649832725525e-02 9.047217667102813721e-02 -8.624088950455188751e-03 -3.203710615634918213e-01 7.579791545867919922e-02 -2.212202921509742737e-02 -1.510507464408874512e-01 5.887785181403160095e-02 -4.269838333129882812e-02 3.186801671981811523e-01 -1.379462033510208130e-01 -1.842593587934970856e-02 6.829927861690521240e-02 -3.724571764469146729e-01 -5.859232321381568909e-02
-3.644129037857055664e-01 3.472659364342689514e-02 1.826438009738922119e-01 4.693078994750976562e-02 -1.270354837179183960e-01 1.870624423027038574e-01 2.223381213843822479e-02 1.094447076320648193e-02 1.728119999170303345e-01 -1.445715725421905518e-01 -9.040160477161407471e-02 3.265671730041503906e-01 -1.571765840053558350e-01 1.691464930772781372e-01 -2.766051888465881348e-02 1.474148593842983246e-02 1.283736228942871094e-01 -1.153536438941955566e-01 5.439462140202522278e-02 -1.259114593267440796e-01 -3.005163967609405518e-01 8.628869801759719849e-02 2.543076872825622559e-01 -2.923809289932250977e-01 -1.079804822802543640e-01 2.483826875686645508e-01 9.368412196636199951e-02 1.529215872287750244e-01 1.178433094173669815e-02 1.772672981023788452e-01 -3.424463868141174316e-01 -8.916003257036209106e-02
-2.767837643623352051e-01 -1.521178483963012695e-01 1.028010472655296326e-01 1.164817512035369873e-01 6.046196818351745605e-02 -1.442540436983108521e-01 -2.245855629444122314e-01 -1.564406752586364746e-01 9.120570868253707886e-02 -1.810052432119846344e-02 -1.267651468515396118e-01 -1.947416923940181732e-02 -7.603317499160766602e-02 3.216755092144012451e-01 3.970746695995330811e-02 7.293038815259933472e-02 3.673982918262481689e-01 -2.095950543880462646e-01 -2.053673565387725830e-01 3.113925829529762268e-02 -3.247227072715759277e-01 -1.233143433928489685e-01 2.982771694660186768e-01 -1.298107355833053589e-01 9.024512767791748047e-02 1.435468792915344238e-01 8.668103069067001343e-02 -7.730645127594470978e-03 8.261828124523162842e-02 1.214355379343032837e-01 -2.449474036693572998e-01 -2.628077864646911621e-01
-2.410969585180282593e-01 1.119976043701171875e-01 5.353235080838203430e-02 2.078692615032196045e-01 -3.622728213667869568e-02 -1.396907567977905273e-01 1.286150664091110229e-01 -1.772108823060989380e-01 3.958668932318687439e-02 1.896424293518066406e-01 1.034133092616684735e-04 -7.616306841373443604e-02 -3.759894669055938721e-01 -2.148605883121490479e-01 -8.887951076030731201e-02 2.868317961692810059e-01 4.311938211321830750e-02 -7.240002602338790894e-02 1.585839241743087769e-01 -1.912298053503036499e-01 -1.079363375902175903e-01 3.875509649515151978e-02 3.104145228862762451e-01 -3.150743842124938965e-01 6.485737115144729614e-02 7.303898781538009644e-02 2.251435220241546631e-01 -5.294713377952575684e-02 1.564114838838577271e-01 1.344536691904067993e-01 -3.305074572563171387e-01 -3.213878348469734192e-02
-3.538856208324432373e-01 -9.623204171657562256e-02 -8.337652683258056641e-02 5.504377931356430054e-02 -1.598950773477554321e-01 -6.410396844148635864e-02 -1.178546920418739319e-01 -9.767273440957069397e-03 3.188263177871704102e-01 1.534717679023742676e-01 -1.545117199420928955e-01 -1.162360012531280518e-01 -8.188509941101074219e-02 1.710322350263595581e-01 -8.601376414299011230e-02 -6.925859302282333374e-02 3.160040080547332764e-01 -2.861205935478210449e-01 6.546845287084579468e-02 -2.528983652591705322e-01 1.465255860239267349e-02 -1.301445215940475464e-01 2.681278884410858154e-01 -9.707800298929214478e-02 -1.706562489271163940e-01 -6.091394647955894470e-02 -2.039865963160991669e-02 -2.863991856575012207e-01 2.563245892524719238e-01 4.621845483779907227e-02 -1.241962164640426636e-01 -2.326956987380981445e-01
-1.485187858343124390e-01 3.243206813931465149e-02 2.719654440879821777e-01 2.371543273329734802e-02 -9.417521208524703979e-02 -7.227578014135360718e-02 -9.889538586139678955e-02 2.682225592434406281e-02 1.929082870483398438e-01 -1.514540612697601318e-01 -3.327139616012573242e-01 2.395098656415939331e-01 -2.771356701850891113e-01 1.179899945855140686e-01 -1.199403703212738037e-01 7.694154232740402222e-02 2.441211044788360596e-01 -1.120939552783966064e-01 9.850208461284637451e-02 5.144280940294265747e-02 -1.633311212062835693e-01 7.320780307054519653e-02 2.310016937553882599e-02 -2.869693636894226074e-01 -7.118859887123107910e-02 1.685005873441696167e-01 4.378361403942108154e-01 -2.195369899272918701e-01 -1.808831244707107544e-01 9.309288114309310913e-03 -1.760970503091812134e-01 -4.381134361028671265e-02
-1.744612157344818115e-01 1.804114691913127899e-02 3.124371916055679321e-02 3.132342994213104248e-01 -1.512051969766616821e-01 -2.087758295238018036e-02 1.199664101004600525e-01 -1.800912916660308838e-01 3.514133766293525696e-02 1.744550764560699463e-01 -6.909941881895065308e-02 6.711709499359130859e-02 -3.475919961929321289e-01 -2.749707996845245361e-01 -1.306428015232086182e-01 2.566528022289276123e-01 6.108811870217323303e-02 -1.246104389429092407e-02 1.939239203929901123e-01 -1.803027391433715820e-01 -1.018776297569274902e-01 1.021796464920043945e-01 1.591391414403915405e-01 -8.401697129011154175e-02 7.175333797931671143e-02 1.447666138410568237e-01 1.925316005945205688e-01 3.037885017693042755e-02 3.073304593563079834e-01 1.623986363410949707e-01 -4.090056419372558594e-01 -1.706848107278347015e-02
-2.629693150520324707e-01 -1.634165048599243164e-01 -1.988126635551452637e-01 1.668509691953659058e-01 -2.399019747972488403e-01 -6.085038557648658752e-02 1.130191609263420105e-01 6.376720219850540161e-02 2.736081779003143311e-01 -3.275367617607116699e-02 8.915769308805465698e-02 -2.683133184909820557e-01 -1.416538506746292114e-01 1.721825152635574341e-01 -5.554293468594551086e-02 -1.173101216554641724e-01 2.349156141281127930e-01 -2.040219455957412720e-01 3.424264490604400635e-02 -3.701544404029846191e-01 -1.604869663715362549e-01 -2.542722783982753754e-02 2.102747559547424316e-01 3.985987044870853424e-03 1.590493917465209961e-01 2.813304662704467773e-01 -4.962315782904624939e-02 1.153893843293190002e-01 -1.990370899438858032e-01 5.005616322159767151e-02 -2.474769651889801025e-01 8.383607119321823120e-02
-1.530164033174514771e-01 -4.824108257889747620e-02 9.460565447807312012e-02 2.421000748872756958e-01 -1.541084498167037964e-01 -2.381772547960281372e-01 3.084736466407775879e-01 -1.535505056381225586e-01 2.055439203977584839e-01 5.593468248844146729e-02 3.534309938549995422e-02 9.648182988166809082e-02 -1.031037345528602600e-01 -2.612563967704772949e-01 -8.402880281209945679e-02 3.057586550712585449e-01 1.732031106948852539e-01 -1.328746229410171509e-01 5.152914673089981079e-02 -2.870152592658996582e-01 7.032614201307296753e-02 -2.448239922523498535e-02 3.617513775825500488e-01 -2.339410036802291870e-01 5.364699661731719971e-02 3.299799188971519470e-02 1.695474237203598022e-01 5.478615313768386841e-02 1.308828443288803101e-01 5.664445459842681885e-02 -2.930918037891387939e-01 -7.957947254180908203e-02
9.413288533687591553e-02 -1.780364066362380981e-01 -1.791072487831115723e-01 1.213565394282341003e-01 -2.721454501152038574e-01 -2.403424233198165894e-01 8.364693820476531982e-02 -2.730841636657714844e-01 7.814417034387588501e-02 1.119974628090858459e-01 -4.191770553588867188e-01 -5.001742020249366760e-02 -1.516344398260116577e-01 -1.604066193103790283e-01 -1.179728284478187561e-01 2.099475562572479248e-01 1.784327328205108643e-01 -2.540717124938964844e-01 -1.831843517720699310e-02 -2.424106150865554810e-01 -2.534985542297363281e-01 4.855030775070190430e-02 1.392287462949752808e-01 3.379296138882637024e-02 -6.542962044477462769e-02 8.340103924274444580e-02 -5.270358920097351074e-02 -1.969748139381408691e-01 -2.789763808250427246e-01 4.116491414606571198e-03 -7.253665477037429810e-02 -1.307730823755264282e-01
-3.621649369597434998e-02 2.270837426185607910e-01 1.944791376590728760e-01 7.718368619680404663e-02 6.063434761017560959e-03 -8.980938047170639038e-02 -1.217866688966751099e-01 -5.657880753278732300e-02 7.041326165199279785e-02 -1.293154954910278320e-01 -7.331012189388275146e-02 2.232848703861236572e-01 -2.120451182126998901e-01 4.549694061279296875e-02 -2.858856022357940674e-01 -8.008944801986217499e-03 3.769860565662384033e-01 -2.471510320901870728e-01 -7.342498749494552612e-02 -1.602286938577890396e-03 -1.475237458944320679e-01 2.078723907470703125e-01 1.631966382265090942e-01 -2.659166455268859863e-01 5.746912583708763123e-02 -9.029665961861610413e-03 2.847904562950134277e-01 -1.590685099363327026e-01 -8.579941838979721069e-02 8.322762697935104370e-02 -4.172700047492980957e-01 4.855250939726829529e-02
-2.580212056636810303e-01 2.347771674394607544e-01 2.946758270263671875e-01 2.364950925111770630e-01 -7.040596753358840942e-02 -3.295804187655448914e-02 -6.776632368564605713e-02 -5.461861938238143921e-02 1.669063717126846313e-01 -4.140527546405792236e-02 -2.538594007492065430e-01 -4.056211188435554504e-02 -1.048741564154624939e-01 1.211696043610572815e-01 2.748673968017101288e-02 -7.873272150754928589e-02 3.235062658786773682e-01 -6.513439118862152100e-02 -7.906088978052139282e-02 -6.885882467031478882e-02 -2.439587116241455078e-01 8.023532480001449585e-02 1.243839785456657410e-01 -2.946610748767852783e-01 -5.472259223461151123e-02 2.800714224576950073e-02 3.134410977363586426e-01 -2.416113168001174927e-01 -2.579211890697479248e-01 2.233784049749374390e-01 -1.686177700757980347e-01 1.518505439162254333e-02
-1.030576042830944061e-02 -5.774461105465888977e-02 1.917738816700875759e-03 3.278423845767974854e-02 -3.574324399232864380e-02 -2.416561096906661987e-01 -3.160792887210845947e-01 9.104081243276596069e-02 1.871472746133804321e-01 3.054614663124084473e-01 -2.757545411586761475e-01 1.019978001713752747e-01 -3.237171471118927002e-02 -3.810520051047205925e-03 -5.360451340675354004e-02 -5.383906885981559753e-03 2.377556562423706055e-01 -2.904018759727478027e-01 2.009468972682952881e-01 4.655765835195779800e-03 -1.766330748796463013e-01 3.059325516223907471e-01 2.651717960834503174e-01 9.368975460529327393e-02 1.316180676221847534e-01 2.493509203195571899e-01 1.487330645322799683e-01 -1.945302635431289673e-01 -2.261039018630981445e-01 1.267318278551101685e-01 2.893330715596675873e-02 -1.274252086877822876e-01
-2.546097934246063232e-01 1.689798757433891296e-02 9.103076905012130737e-02 2.970747947692871094e-01 -1.960794031620025635e-01 -1.821741163730621338e-01 9.706827253103256226e-02 -1.376101374626159668e-01 -2.824998274445533752e-02 1.890884786844253540e-01 -2.169231325387954712e-02 -9.973408281803131104e-02 -2.677221596240997314e-01 -2.321136742830276489e-01 -4.586122184991836548e-02 2.023546993732452393e-01 5.036042630672454834e-02 -8.752373978495597839e-04 1.877452433109283447e-01 -1.691538095474243164e-01 -3.370464965701103210e-02 1.833820343017578125e-02 1.448344737291336060e-01 -1.752804517745971680e-01 1.185284256935119629e-01 2.121238410472869873e-01 2.868012785911560059e-01 3.677134588360786438e-02 3.421846330165863037e-01 2.055443823337554932e-01 -3.116586506366729736e-01 -6.394416093826293945e-02
2.406379133462905884e-01 1.274000108242034912e-01 2.854203879833221436e-01 2.943460643291473389e-01 -1.005574241280555725e-01 5.097257345914840698e-02 -3.237422704696655273e-01 -2.908537387847900391e-01 2.931576371192932129e-01 -1.679734140634536743e-01 -2.585352361202239990e-01 8.910334855318069458e-02 -9.674934297800064087e-02 -1.336863636970520020e-01 -7.805921882390975952e-02 -2.475923486053943634e-02 1.666172742843627930e-01 -1.656196266412734985e-01 2.038704305887222290e-01 -1.295903772115707397e-01 -1.066804155707359314e-01 1.414821594953536987e-01 -1.325562596321105957e-01 1.723159253597259521e-01 -1.374650746583938599e-01 3.711473941802978516e-02 1.486952751874923706e-01 7.121357321739196777e-02 1.874016132205724716e-03 4.545501247048377991e-02 -2.764870524406433105e-01 -1.207795739173889160e-01
-1.452126652002334595e-01 -3.160842657089233398e-01 -9.632838889956474304e-03 1.395175158977508545e-01 3.162353485822677612e-02 3.365968167781829834e-02 9.524758160114288330e-02 -2.883173227310180664e-01 1.166065260767936707e-01 -5.225709080696105957e-02 -1.045895591378211975e-01 -3.652829676866531372e-02 -4.328823089599609375e-01 -1.668892800807952881e-01 -1.754722893238067627e-01 7.328415662050247192e-02 1.855956912040710449e-01 -2.780637703835964203e-02 1.369311213493347168e-01 -1.000866144895553589e-01 -4.219317436218261719e-02 7.332251220941543579e-02 3.680070340633392334e-01 -2.429309040307998657e-01 6.635056808590888977e-03 7.907221466302871704e-02 2.643127739429473877e-01 1.444788426160812378e-01 1.678186058998107910e-01 2.090631425380706787e-01 -1.188632547855377197e-01 -1.910357475280761719e-01
-8.530084788799285889e-02 -8.962488919496536255e-02 1.059580147266387939e-01 1.720560491085052490e-01 8.260145038366317749e-02 -8.682233840227127075e-02 -2.586659416556358337e-02 -7.023902237415313721e-02 7.814773917198181152e-02 2.671380899846553802e-02 -2.045355737209320068e-01 1.452256143093109131e-01 -3.057021796703338623e-01 -9.375774301588535309e-03 4.154361784458160400e-02 -1.341400295495986938e-01 3.280729949474334717e-01 -1.623025834560394287e-01 3.150388225913047791e-02 -7.412243634462356567e-02 -2.009168267250061035e-01 3.213609457015991211e-01 1.462173759937286377e-01 -8.028963208198547363e-02 -2.261129170656204224e-01 4.282357692718505859e-01 9.373281896114349365e-02 -1.985726952552795410e-01 -6.849875301122665405e-02 -2.027564346790313721e-01 -2.531026303768157959e-01 -1.907083392143249512e-01
-1.561504900455474854e-01 -9.032936394214630127e-02 9.923007339239120483e-02 3.419874012470245361e-01 -1.546672582626342773e-01 -1.544176638126373291e-01 1.981020569801330566e-01 -2.278580814599990845e-01 1.111933663487434387e-01 1.669047474861145020e-01 2.492700517177581787e-02 -5.998880788683891296e-02 -3.293752968311309814e-01 -1.156723350286483765e-01 -2.920190617442131042e-02 1.778359115123748779e-01 1.434556953608989716e-02 5.943611264228820801e-02 1.440635174512863159e-01 -1.660050302743911743e-01 -1.429496705532073975e-01 8.477921783924102783e-02 1.668901592493057251e-01 -2.190422862768173218e-01 1.356975547969341278e-02 6.169099360704421997e-02 3.730119466781616211e-01 -1.149990782141685486e-01 2.065752297639846802e-01 2.283000648021697998e-01 -3.068087995052337646e-01 4.641611874103546143e-02
-1.881775110960006714e-01 -1.015910953283309937e-01 -8.218648284673690796e-02 1.847177147865295410e-01 -3.450511768460273743e-02 -2.741892039775848389e-01 1.045209392905235291e-01 -1.373558044433593750e-01 1.710608750581741333e-01 1.035708934068679810e-03 -2.592662870883941650e-01 -2.288594990968704224e-01 -1.780710071325302124e-01 -1.667892485857009888e-01 9.523504972457885742e-02 1.233749836683273315e-01 2.307876795530319214e-01 -3.022099435329437256e-01 1.020156443119049072e-01 -3.377901017665863037e-01 1.392876077443361282e-02 7.553133368492126465e-02 1.334992200136184692e-01 -1.629862189292907715e-01 -2.431538887321949005e-02 -1.720657199621200562e-01 1.770543754100799561e-01 -8.819083124399185181e-02 -3.671542108058929443e-01 -1.199981942772865295e-02 -2.687364257872104645e-02 -2.239936739206314087e-01
-2.056535929441452026e-01 -1.817220747470855713e-01 1.246043145656585693e-01 2.263730317354202271e-01 -2.244362384080886841e-01 -1.584600806236267090e-01 2.839356958866119385e-01 -1.601047217845916748e-01 1.041879951953887939e-01 1.427552253007888794e-01 4.567199200391769409e-02 2.225953489542007446e-01 -3.492045700550079346e-01 -3.141157329082489014e-01 -2.886101417243480682e-02 1.894410401582717896e-01 1.759238541126251221e-01 6.620290689170360565e-03 1.697540283203125000e-01 -1.508157849311828613e-01 7.874134182929992676e-02 2.906087040901184082e-02 1.578932702541351318e-01 -2.852730751037597656e-01 -1.746843010187149048e-02 1.954132616519927979e-01 -1.804928481578826904e-02 -7.934036850929260254e-02 9.100351482629776001e-02 2.110828012228012085e-01 -1.945721954107284546e-01 -6.524968147277832031e-02
-2.196922600269317627e-01 1.878947168588638306e-01 4.300063848495483398e-02 -7.546163350343704224e-02 2.445357106626033783e-02 -1.142636090517044067e-01 -2.400774061679840088e-01 -6.380039453506469727e-02 2.864145338535308838e-01 2.798768579959869385e-01 -4.139807820320129395e-02 -7.253148406744003296e-02 -9.582815319299697876e-02 -1.226825416088104248e-01 1.049024909734725952e-01 2.321473211050033569e-01 2.715255916118621826e-01 -2.888536155223846436e-01 -1.536462157964706421e-01 -1.810593996196985245e-03 -1.401919722557067871e-01 6.771214306354522705e-02 2.759470939636230469e-01 -5.224603228271007538e-03 1.771863996982574463e-01 2.683937549591064453e-01 2.094535976648330688e-01 1.461963262408971786e-02 -2.322693020105361938e-01 3.258604556322097778e-02 -2.951428294181823730e-01 -7.896091043949127197e-02
2.522108703851699829e-02 1.559954136610031128e-01 -5.557657568715512753e-04 1.734932512044906616e-01 -2.461069449782371521e-02 1.078695580363273621e-01 -1.501904428005218506e-01 1.143785789608955383e-01 2.094520330429077148e-01 -1.834492981433868408e-01 -5.547237023711204529e-02 1.464391797780990601e-01 -1.833283603191375732e-01 1.000982671976089478e-01 -9.016861766576766968e-02 -4.872074723243713379e-02 4.534415304660797119e-01 -1.902294307947158813e-01 5.230382084846496582e-02 2.753206156194210052e-02 -2.103061974048614502e-01 1.212689056992530823e-01 1.206068471074104309e-01 -1.711208075284957886e-01 4.518578946590423584e-02 1.564267426729202271e-01 2.450113892555236816e-01 -1.447140872478485107e-01 -1.323372572660446167e-01 3.924870491027832031e-01 -3.056079149246215820e-01 -1.427488029003143311e-01
-2.359045296907424927e-01 8.224113285541534424e-02 3.562518209218978882e-02 3.208360373973846436e-01 -4.216898977756500244e-02 -2.253731191158294678e-01 -2.806996367871761322e-02 2.877649664878845215e-02 1.989512741565704346e-01 -2.686860784888267517e-02 -2.509786188602447510e-01 4.340657964348793030e-02 -2.159040570259094238e-01 5.862344987690448761e-03 4.482733085751533508e-02 -2.156042605638504028e-01 1.993628442287445068e-01 3.714967519044876099e-02 1.255370378494262695e-01 3.079530224204063416e-02 -7.508036494255065918e-02 -9.191548451781272888e-03 1.686711162328720093e-01 7.562094926834106445e-02 1.982723027467727661e-01 1.291734427213668823e-01 4.441649317741394043e-01 -1.695493906736373901e-01 -1.572226434946060181e-01 -1.465552765876054764e-02 -3.237575590610504150e-01 -2.633787691593170166e-01
-1.282994747161865234e-01 1.069592386484146118e-01 -3.122381269931793213e-01 3.351175189018249512e-01 -9.014370292425155640e-02 -2.304655164480209351e-01 -1.010952442884445190e-01 -1.207237690687179565e-01 1.382058709859848022e-01 1.751942038536071777e-01 -7.033952325582504272e-02 -1.579601690173149109e-02 -1.205984950065612793e-01 2.543781511485576630e-02 -1.317902952432632446e-01 -1.116366907954216003e-01 1.048451960086822510e-01 -1.911013722419738770e-01 2.478668391704559326e-01 -3.054897487163543701e-01 -2.827322483062744141e-01 1.399254947900772095e-01 3.223577141761779785e-02 8.663345361128449440e-04 -1.307798027992248535e-01 1.760397851467132568e-01 9.519663639366626740e-03 -5.610334500670433044e-02 7.566198706626892090e-02 -5.798835679888725281e-02 -4.292060732841491699e-01 -1.696666628122329712e-01
3.586041927337646484e-02 -5.578770115971565247e-02 -8.447161316871643066e-02 2.277068346738815308e-01 -2.011592388153076172e-01 -2.115223407745361328e-01 1.329029053449630737e-01 -1.426423341035842896e-02 3.286031633615493774e-02 9.559421986341476440e-02 -2.319473773241043091e-01 -4.548930376768112183e-02 -6.143615022301673889e-02 -3.120414018630981445e-01 -2.354352734982967377e-02 2.391581684350967407e-01 1.992918401956558228e-01 -3.280199468135833740e-01 1.071954146027565002e-01 -3.469377160072326660e-01 -1.244111955165863037e-01 1.453636884689331055e-01 1.201847344636917114e-01 -8.218400925397872925e-02 -4.396277293562889099e-02 -4.666483029723167419e-02 1.636675894260406494e-01 5.848353728652000427e-02 -2.834585905075073242e-01 -8.101627230644226074e-03 -1.044854074716567993e-01 -3.820113241672515869e-01
9.600790590047836304e-02 2.491988986730575562e-01 1.777545958757400513e-01 1.704381853342056274e-01 8.359846472740173340e-02 -1.892301291227340698e-01 -2.170601040124893188e-01 3.637743368744850159e-02 1.208036914467811584e-01 2.382051944732666016e-02 -3.806598186492919922e-01 -2.404493540525436401e-01 -2.769531905651092529e-01 -1.540106683969497681e-01 -1.292793303728103638e-01 9.850848466157913208e-03 2.564591467380523682e-01 -2.180544883012771606e-01 1.748437178321182728e-03 -2.001699358224868774e-01 -2.166413515806198120e-01 -1.201967447996139526e-01 -1.727809943258762360e-02 8.881949633359909058e-02 -2.710055708885192871e-01 2.072213441133499146e-01 2.768050134181976318e-01 5.158762261271476746e-02 3.009242378175258636e-02 9.552495181560516357e-02 -1.141673624515533447e-01 -2.650668611750006676e-04
-1.343388408422470093e-01 -9.648989140987396240e-02 3.227517008781433105e-02 2.963424623012542725e-01 -1.202580984681844711e-02 -2.260981500148773193e-01 -2.697095870971679688e-01 -7.279890030622482300e-02 1.059930175542831421e-01 -4.615080356597900391e-02 -2.977223992347717285e-01 3.490877151489257812e-02 2.917619794607162476e-02 1.313623785972595215e-02 -1.420841068029403687e-01 2.477457374334335327e-01 1.203981600701808929e-02 -2.959444224834442139e-01 -1.908597722649574280e-02 4.332545027136802673e-02 -8.018628507852554321e-02 1.148560270667076111e-01 9.042758494615554810e-02 -3.029105365276336670e-01 -3.268732726573944092e-01 8.875486254692077637e-02 2.021160870790481567e-01 -3.141115978360176086e-02 1.290803104639053345e-01 -9.116946160793304443e-02 -4.202894866466522217e-01 -3.101164661347866058e-02
7.197760976850986481e-03 -1.469772905111312866e-01 -1.694856956601142883e-02 1.887457519769668579e-01 -1.410178840160369873e-01 -1.141740679740905762e-01 1.395434588193893433e-01 -1.697646081447601318e-01 4.489614069461822510e-02 9.708517231047153473e-03 1.362566370517015457e-02 1.520469691604375839e-02 -3.503159582614898682e-01 -1.581544727087020874e-01 -2.493765056133270264e-01 9.470608085393905640e-02 1.611006110906600952e-01 3.564510866999626160e-02 3.352177739143371582e-01 -7.115881145000457764e-02 -8.999504148960113525e-02 2.036516964435577393e-01 4.154338538646697998e-01 -3.141889870166778564e-01 5.892783030867576599e-02 2.718526422977447510e-01 7.385919243097305298e-02 1.398943811655044556e-01 -2.395136840641498566e-02 8.026383072137832642e-02 -1.498043090105056763e-01 -2.059367746114730835e-01
-2.352512627840042114e-01 8.566337823867797852e-02 1.659388244152069092e-01 1.372690349817276001e-01 -1.022702530026435852e-01 1.251703202724456787e-01 -7.241745293140411377e-02 -1.406746078282594681e-02 9.425026178359985352e-02 -2.221016883850097656e-01 5.180077627301216125e-03 2.345832288265228271e-01 -1.648861169815063477e-01 1.521392762660980225e-01 -7.314383238554000854e-02 -1.491018235683441162e-01 2.569759190082550049e-01 -2.709273397922515869e-01 7.663600146770477295e-02 9.087426215410232544e-02 -1.789107024669647217e-01 1.681022644042968750e-01 1.386215537786483765e-01 -3.151659369468688965e-01 -1.522439271211624146e-01 6.392075121402740479e-02 2.537523508071899414e-01 -1.681305170059204102e-01 -2.122809588909149170e-01 1.072772890329360962e-01 -3.719460368156433105e-01 -1.448018997907638550e-01
-7.011059671640396118e-02 1.655716821551322937e-02 1.459629833698272705e-01 3.128862380981445312e-01 -2.482387274503707886e-01 2.098361998796463013e-01 3.567765653133392334e-02 -2.705287337303161621e-01 2.001037150621414185e-01 -1.237185075879096985e-01 -3.098620474338531494e-02 -7.053422182798385620e-02 2.350590750575065613e-02 -2.322713471949100494e-02 -5.383033677935600281e-02 1.529700458049774170e-01 -3.298087045550346375e-02 -3.461970984935760498e-01 2.888954877853393555e-01 1.471054255962371826e-01 9.857097268104553223e-02 -2.856703996658325195e-01 3.522208929061889648e-01 -1.091905161738395691e-01 -1.403727084398269653e-01 7.093679159879684448e-02 -2.576004900038242340e-02 -1.143842339515686035e-01 -2.168939709663391113e-01 1.122298687696456909e-01 -2.330853790044784546e-01 3.200887888669967651e-02
-1.660199165344238281e-01 1.236962676048278809e-01 1.372347921133041382e-01 1.601957231760025024e-01 -2.053517848253250122e-01 -1.479263603687286377e-01 8.389756083488464355e-02 -1.914521604776382446e-01 4.285499081015586853e-02 6.879670545458793640e-03 1.050718724727630615e-01 -7.513577491044998169e-02 -2.325477898120880127e-01 -3.640632331371307373e-01 -2.048479169607162476e-01 3.468135297298431396e-01 3.413368016481399536e-02 -1.269000023603439331e-01 4.263114929199218750e-02 -1.823634654283523560e-01 -5.138735473155975342e-02 2.145715430378913879e-02 1.377332955598831177e-01 -2.871878743171691895e-01 5.287540704011917114e-02 1.519373506307601929e-01 2.623288631439208984e-01 -7.936660945415496826e-02 2.478294074535369873e-01 2.551515102386474609e-01 -2.081461399793624878e-01 -9.864281862974166870e-02
-1.225782036781311035e-01 -5.075455829501152039e-02 2.266527153551578522e-02 6.405565887689590454e-02 -1.707311421632766724e-01 -1.406071782112121582e-01 -1.903407424688339233e-01 -5.256202816963195801e-02 2.068696767091751099e-01 5.626946687698364258e-03 -2.197865545749664307e-01 1.186753287911415100e-01 -2.464731186628341675e-01 -1.465729903429746628e-02 -1.568677574396133423e-01 -1.475460380315780640e-01 5.708565190434455872e-02 -2.781690359115600586e-01 7.369823008775711060e-02 -1.528490334749221802e-01 -3.299388289451599121e-01 1.377755701541900635e-01 2.426247596740722656e-01 -2.617691829800605774e-02 -4.231977462768554688e-02 2.448621541261672974e-01 9.650493972003459930e-03 -3.193425536155700684e-01 3.087884932756423950e-02 -3.308543562889099121e-01 -1.096092760562896729e-01 -3.069751858711242676e-01
-2.376058697700500488e-01 -5.177041515707969666e-02 -1.071318313479423523e-01 -1.518188510090112686e-02 -8.420980721712112427e-02 -1.168882101774215698e-01 -1.336279511451721191e-02 7.445037364959716797e-02 2.326664626598358154e-01 1.759419143199920654e-01 1.294503360986709595e-01 9.590963274240493774e-02 -2.935663759708404541e-01 5.634299665689468384e-02 -9.735272824764251709e-02 -2.418501377105712891e-01 3.218420743942260742e-01 -1.469693779945373535e-01 -2.156145870685577393e-02 -1.870399713516235352e-01 -3.377121174708008766e-03 -2.810045182704925537e-01 7.927490770816802979e-02 -9.856468439102172852e-02 1.373562365770339966e-01 2.153410613536834717e-01 -2.740955352783203125e-02 -2.224204987287521362e-01 -2.882918417453765869e-01 1.512691676616668701e-01 -3.741916716098785400e-01 -1.312613934278488159e-01
-1.602297425270080566e-01 1.107560470700263977e-01 -1.466095745563507080e-01 -1.089983880519866943e-01 -8.407948911190032959e-02 -2.095653414726257324e-01 -1.433224529027938843e-01 1.207552035339176655e-03 2.807554304599761963e-01 -4.653828218579292297e-02 -9.704312309622764587e-03 2.701334953308105469e-01 8.211820572614669800e-02 1.891026273369789124e-02 1.531879752874374390e-01 1.455934345722198486e-01 2.072215527296066284e-01 -4.774988591670989990e-01 1.518304198980331421e-01 -1.950226277112960815e-01 -1.753595918416976929e-01 -8.140217512845993042e-03 2.551380991935729980e-01 7.569957990199327469e-03 -2.607336044311523438e-01 8.648708462715148926e-02 3.268054723739624023e-01 -8.511424809694290161e-02 -7.813855074346065521e-03 -7.552911341190338135e-02 -1.669161319732666016e-01 1.402870751917362213e-02
-2.068777382373809814e-01 5.145319178700447083e-02 8.824689686298370361e-02 1.111273467540740967e-01 -3.477682769298553467e-01 2.263338863849639893e-01 1.183339860290288925e-02 -2.054348886013031006e-01 2.102492190897464752e-02 3.453294560313224792e-02 -2.156473249197006226e-01 -5.994653701782226562e-02 -2.934612631797790527e-01 6.561509519815444946e-02 1.281452924013137817e-01 -2.741880714893341064e-01 2.204836159944534302e-01 -2.155360579490661621e-01 1.943737715482711792e-01 5.047528818249702454e-02 -1.933635175228118896e-01 4.634203016757965088e-02 -1.561370790004730225e-01 -1.529454290866851807e-01 7.802777737379074097e-02 3.289153873920440674e-01 2.241224646568298340e-01 -3.307606652379035950e-02 -3.530864790081977844e-02 -9.348302334547042847e-02 -2.312882393598556519e-01 -1.853715330362319946e-01
-2.932714521884918213e-01 -2.682613767683506012e-02 9.259172528982162476e-02 2.759013473987579346e-01 -1.444457024335861206e-01 -1.112102270126342773e-01 1.654262095689773560e-01 -2.279548048973083496e-01 -1.346095949411392212e-01 1.502846181392669678e-01 7.679902017116546631e-02 2.187250740826129913e-02 -2.490547895431518555e-01 -3.034788370132446289e-01 -1.242432296276092529e-01 2.125836014747619629e-01 2.179766260087490082e-02 8.882383257150650024e-02 1.991673558950424194e-01 -1.799261868000030518e-01 -1.786008775234222412e-01 2.416105940937995911e-02 1.665609031915664673e-01 -2.249938398599624634e-01 -1.285001914948225021e-02 1.092352345585823059e-01 2.478104382753372192e-01 -1.092781424522399902e-01 1.062951534986495972e-01 1.572851240634918213e-01 -3.751176893711090088e-01 -2.694544941186904907e-02
-2.376840412616729736e-01 1.429220438003540039e-01 -7.735943049192428589e-02 2.014494240283966064e-01 -1.266805827617645264e-01 -3.048566877841949463e-01 -1.894274801015853882e-01 -2.709892094135284424e-01 8.345559239387512207e-02 7.101032137870788574e-02 3.111150488257408142e-02 2.138333767652511597e-02 1.732647269964218140e-01 -7.569682598114013672e-02 -5.143092572689056396e-02 -1.514577120542526245e-01 1.811890304088592529e-01 -3.005945682525634766e-01 4.340052977204322815e-02 -3.333049118518829346e-01 -1.324471980333328247e-01 -4.735434800386428833e-02 7.032549381256103516e-02 -8.837793022394180298e-02 -1.487870961427688599e-01 1.312794238328933716e-01 1.855441480875015259e-01 -1.182860583066940308e-01 8.358476310968399048e-02 -8.225150406360626221e-02 -2.302201986312866211e-01 -4.002442359924316406e-01
-3.710019886493682861e-01 1.430533230304718018e-01 2.186326980590820312e-01 1.617074012756347656e-01 -1.118865758180618286e-01 -1.682270504534244537e-02 -1.480274945497512817e-01 -8.890175819396972656e-02 1.722975522279739380e-01 -7.255837321281433105e-02 -3.036841452121734619e-01 2.587683796882629395e-01 -3.325167000293731689e-01 -1.504020094871520996e-01 -6.230103969573974609e-02 -8.225335925817489624e-02 1.442393213510513306e-01 -1.220910102128982544e-01 1.817499287426471710e-02 6.649983674287796021e-02 -4.157596826553344727e-02 1.227438151836395264e-01 -2.757423743605613708e-02 -1.996745616197586060e-01 -3.822884559631347656e-01 1.947355270385742188e-01 -4.469241201877593994e-02 -1.320608556270599365e-01 -6.871923059225082397e-02 1.040500104427337646e-01 -2.036114633083343506e-01 -1.701655983924865723e-01
-3.452293202280998230e-02 -1.096080318093299866e-01 1.001919135451316833e-01 4.916205406188964844e-01 -7.809644192457199097e-02 7.192182540893554688e-02 1.827435940504074097e-01 -2.274727970361709595e-01 -6.208432465791702271e-02 -1.355815231800079346e-01 9.090152382850646973e-02 5.481906980276107788e-02 -2.547282874584197998e-01 -2.674685120582580566e-01 2.524711936712265015e-02 7.088153064250946045e-02 1.360574513673782349e-01 -1.622535660862922668e-02 6.125155463814735413e-02 -4.388454183936119080e-02 -1.583352684974670410e-01 -1.461184173822402954e-01 3.223005533218383789e-01 -3.180727362632751465e-01 8.321591466665267944e-02 3.363985717296600342e-01 1.197120919823646545e-01 1.067775413393974304e-01 -8.764260262250900269e-02 1.170141100883483887e-01 -3.101737610995769501e-02 -1.377809643745422363e-01
-2.866499722003936768e-01 -5.896025151014328003e-02 1.752865687012672424e-02 2.381838709115982056e-01 -8.390403538942337036e-02 -5.024062097072601318e-02 2.251863628625869751e-01 -8.422894775867462158e-02 9.436059743165969849e-02 -1.599483191967010498e-01 1.234962344169616699e-01 3.630142286419868469e-02 -2.482814043760299683e-01 -1.833463907241821289e-01 -2.313496768474578857e-01 5.033403635025024414e-02 3.180516138672828674e-02 -2.227637544274330139e-02 2.833713293075561523e-01 -3.150004446506500244e-01 -4.600169509649276733e-02 8.250796794891357422e-02 3.180647790431976318e-01 -1.874174475669860840e-01 -1.212561596184968948e-02 3.381281197071075439e-01 1.561448723077774048e-01 1.194543316960334778e-01 1.020500361919403076e-01 2.172546535730361938e-01 -1.681893020868301392e-01 -1.493350565433502197e-01
-2.108307182788848877e-01 -2.172868549823760986e-01 1.530496478080749512e-01 -1.333329230546951294e-01 -3.178239166736602783e-01 3.654170781373977661e-02 3.597626928240060806e-03 -1.680580824613571167e-01 8.501877635717391968e-02 1.398842185735702515e-01 -8.500453829765319824e-02 1.917343586683273315e-01 -1.402622461318969727e-01 -1.125049591064453125e-01 4.484055936336517334e-02 1.632671803236007690e-01 2.093769013881683350e-01 -4.995292425155639648e-01 2.347380369901657104e-01 -9.300046600401401520e-03 9.484943747520446777e-02 -1.230558101087808609e-02 1.939286738634109497e-01 4.474150389432907104e-02 -1.133553981781005859e-01 -1.633742451667785645e-01 2.220756560564041138e-01 -3.174845278263092041e-01 2.498786710202693939e-02 -7.173857837915420532e-02 9.880741685628890991e-02 -4.740143567323684692e-02
-2.882113754749298096e-01 -5.742818862199783325e-02 1.192308664321899414e-01 -1.378509402275085449e-02 -2.069350183010101318e-01 -3.209681808948516846e-01 6.502885371446609497e-03 -1.063730120658874512e-01 1.748272031545639038e-01 -3.300127685070037842e-01 -1.474828571081161499e-01 2.776627801358699799e-02 -3.432585000991821289e-01 -1.618849635124206543e-01 -6.643024832010269165e-02 3.060621023178100586e-01 8.849616348743438721e-02 1.336573902517557144e-02 -1.183032840490341187e-01 -1.202315464615821838e-02 1.020241975784301758e-01 -3.061252832412719727e-02 1.473992168903350830e-01 -5.935050174593925476e-02 -1.678821630775928497e-02 1.891673505306243896e-01 1.312076598405838013e-01 1.151347309350967407e-01 1.225497722625732422e-01 4.072695225477218628e-02 -3.452629745006561279e-01 2.770344018936157227e-01
-1.075706183910369873e-01 -1.432215720415115356e-01 1.342670619487762451e-02 7.245649397373199463e-02 -1.401804983615875244e-01 4.755580052733421326e-02 -3.113632798194885254e-01 -1.648302674293518066e-01 7.806411385536193848e-02 1.302717030048370361e-01 -1.291249990463256836e-01 5.801660940051078796e-02 7.562013715505599976e-02 -2.953787446022033691e-01 -2.069616131484508514e-02 -1.865656375885009766e-01 2.654778063297271729e-01 -2.051298916339874268e-01 4.751569405198097229e-02 -3.808182775974273682e-01 -1.493428368121385574e-02 1.725964099168777466e-01 2.386310994625091553e-01 -2.547238171100616455e-01 -7.053863257169723511e-02 2.865069806575775146e-01 1.628849953413009644e-01 -1.150613650679588318e-01 -1.328199915587902069e-02 -1.636028885841369629e-01 -2.281338870525360107e-01 -1.662921905517578125e-01
1.474853605031967163e-01 2.944089770317077637e-01 1.881527155637741089e-01 2.847591042518615723e-01 5.830008536577224731e-02 -1.450253129005432129e-01 -1.420474946498870850e-01 -9.744842350482940674e-02 2.541594803333282471e-01 6.723526120185852051e-02 -3.093046545982360840e-01 2.507032155990600586e-01 -2.022956609725952148e-01 -6.257285177707672119e-02 -2.673519961535930634e-02 -4.223795980215072632e-02 1.994382441043853760e-01 -1.456136405467987061e-01 5.333331879228353500e-03 -2.246778644621372223e-02 -3.637325391173362732e-02 1.635073423385620117e-01 1.469947248697280884e-01 1.327489316463470459e-01 -1.932348757982254028e-01 1.627304106950759888e-01 1.963651627302169800e-01 5.072604119777679443e-02 -2.755728662014007568e-01 8.153016865253448486e-02 -3.554708659648895264e-01 5.745121091604232788e-02
-2.514888644218444824e-01 -1.775281578302383423e-01 2.332382947206497192e-01 5.182804912328720093e-02 -1.104403436183929443e-01 6.885408610105514526e-02 -2.524572908878326416e-01 6.312064826488494873e-02 2.057144343852996826e-01 -3.857898712158203125e-02 -2.145925760269165039e-01 1.651406437158584595e-01 -8.627007715404033661e-03 2.484353780746459961e-01 -1.556006260216236115e-02 -2.287980616092681885e-01 3.655082285404205322e-01 -1.606105268001556396e-01 7.870019227266311646e-02 -9.978567063808441162e-02 -1.149127110838890076e-01 3.701938316226005554e-02 1.506438553333282471e-01 -2.275719679892063141e-02 -1.217297539114952087e-01 2.385311424732208252e-01 3.070862889289855957e-01 8.882058411836624146e-02 3.461643308401107788e-02 3.091684579849243164e-01 -2.062123119831085205e-01 7.373963296413421631e-02
-1.902827918529510498e-01 5.441021174192428589e-02 7.741861790418624878e-02 1.950999349355697632e-01 -2.197861224412918091e-01 3.783377259969711304e-02 1.749507337808609009e-01 -1.871373057365417480e-01 7.711064815521240234e-02 1.869790554046630859e-01 3.821222484111785889e-02 -5.836656317114830017e-02 -3.626363575458526611e-01 -2.897120714187622070e-01 1.328750047832727432e-02 1.516965925693511963e-01 6.611586362123489380e-02 -5.414863303303718567e-02 2.382151037454605103e-01 -1.777551770210266113e-01 -9.573184698820114136e-02 6.235621124505996704e-02 2.926270961761474609e-01 -1.892546713352203369e-01 1.345440000295639038e-01 2.246753573417663574e-01 1.940556466579437256e-01 4.865355417132377625e-02 2.228765338659286499e-01 9.620316326618194580e-02 -3.269442915916442871e-01 -1.115039810538291931e-01
-9.856310486793518066e-02 8.159673959016799927e-02 -1.279853843152523041e-02 2.195761501789093018e-01 -3.036634325981140137e-01 -3.190430104732513428e-01 2.931355126202106476e-02 -2.763545811176300049e-01 2.412781864404678345e-01 1.649073213338851929e-01 -1.204867139458656311e-01 4.308401420712471008e-02 -2.320296317338943481e-02 -8.891985565423965454e-02 -4.050135314464569092e-01 1.020690277218818665e-01 3.107518255710601807e-01 -1.371109038591384888e-01 -4.759248718619346619e-02 -9.961388260126113892e-02 -2.411021739244461060e-01 1.630252003669738770e-01 5.111206695437431335e-02 1.053660288453102112e-01 1.387852579355239868e-01 7.342607527971267700e-02 2.126225829124450684e-01 1.559912264347076416e-01 1.741915009915828705e-02 2.296165376901626587e-01 7.811753451824188232e-02 -6.088921800255775452e-03
-6.785584241151809692e-02 -1.945256441831588745e-01 -2.344521582126617432e-01 2.335340678691864014e-01 -1.687623113393783569e-01 -3.465312719345092773e-01 3.099380806088447571e-02 -1.385502666234970093e-01 2.103138566017150879e-01 -6.434320658445358276e-02 9.513247013092041016e-02 -3.533917665481567383e-02 -2.835168540477752686e-01 1.223809346556663513e-01 2.132314145565032959e-01 -5.583070963621139526e-02 -5.577886849641799927e-02 -3.032255768775939941e-01 6.157935783267021179e-02 9.676581830717623234e-04 -1.398497223854064941e-01 -2.579868137836456299e-01 3.370253741741180420e-01 -1.814739108085632324e-01 -7.460444420576095581e-02 -5.380582809448242188e-02 5.053918808698654175e-02 -8.304760791361331940e-03 -1.785584837198257446e-01 1.202202066779136658e-01 -2.881719768047332764e-01 6.903737038373947144e-02
8.448821306228637695e-02 1.138650625944137573e-01 3.360289931297302246e-01 1.193551272153854370e-01 1.604117155075073242e-01 -2.030773609876632690e-01 -8.324176073074340820e-02 -1.662571430206298828e-01 2.751277983188629150e-01 -1.385774761438369751e-01 -2.618018351495265961e-02 1.470052152872085571e-01 -3.079836070537567139e-01 -1.453827619552612305e-01 -2.317932993173599243e-01 -8.283793181180953979e-02 1.185732409358024597e-01 -2.576891481876373291e-01 4.304820299148559570e-02 -1.122082322835922241e-01 -1.125089898705482483e-01 -7.091380655765533447e-02 -2.745463326573371887e-02 7.608859241008758545e-02 -2.514346241950988770e-01 1.100371703505516052e-01 3.119459748268127441e-01 5.741060711443424225e-03 -1.716758608818054199e-01 -7.822512270649895072e-05 -1.749958544969558716e-01 -3.248272240161895752e-01
-2.745046913623809814e-01 4.753125458955764771e-02 9.236949682235717773e-02 -1.357600837945938110e-02 -1.256657689809799194e-01 -4.315173327922821045e-01 -2.810052037239074707e-01 -1.607237756252288818e-01 3.515584468841552734e-01 2.915699593722820282e-02 -1.431655585765838623e-01 -1.012645736336708069e-01 9.829957038164138794e-02 -2.366075478494167328e-02 1.315712779760360718e-01 1.503601372241973877e-01 2.129012644290924072e-01 -3.884484171867370605e-01 1.971495151519775391e-01 -1.350473761558532715e-01 -2.713161110877990723e-01 7.817333936691284180e-02 1.552641484886407852e-02 -6.238376349210739136e-02 -5.179689731448888779e-03 4.009793698787689209e-02 1.509223729372024536e-01 -4.864216223359107971e-02 -3.639155253767967224e-02 -3.773954929783940315e-03 -1.896443516016006470e-01 -1.664692908525466919e-02
-3.478381633758544922e-01 1.310993582010269165e-01 1.607812494039535522e-01 8.929523825645446777e-02 -6.511804461479187012e-02 -1.387478858232498169e-01 2.095517516136169434e-02 1.344811171293258667e-01 4.951006174087524414e-02 -1.545073837041854858e-01 -3.410193920135498047e-01 1.463895440101623535e-01 -2.798955738544464111e-01 -1.892737746238708496e-01 5.930172279477119446e-02 -2.046213001012802124e-01 2.581449747085571289e-01 3.021832183003425598e-02 1.084388867020606995e-01 -1.278293728828430176e-01 -1.041032746434211731e-01 -3.173337876796722412e-02 2.704474925994873047e-01 -1.218805983662605286e-01 2.446975111961364746e-01 1.418963372707366943e-01 2.904415428638458252e-01 -1.549576222896575928e-01 -1.721814274787902832e-01 7.551416009664535522e-02 -2.061560302972793579e-01 -2.568799443542957306e-02
-8.258119970560073853e-02 -2.184575051069259644e-01 -1.749528199434280396e-01 1.490346640348434448e-01 -2.402402162551879883e-01 5.945903807878494263e-02 1.492538154125213623e-01 7.103551924228668213e-02 2.946897149085998535e-01 5.434844642877578735e-02 -2.937534265220165253e-02 -3.023556992411613464e-02 7.883508503437042236e-02 1.588190644979476929e-01 1.513383686542510986e-01 6.155299022793769836e-02 1.544786691665649414e-01 -2.807126939296722412e-01 9.493857622146606445e-02 -3.838951587677001953e-01 -1.056362167000770569e-01 -1.640270650386810303e-01 2.901167869567871094e-01 7.010528445243835449e-02 -4.989082459360361099e-03 3.189060986042022705e-01 -6.960073858499526978e-02 2.583805285394191742e-02 -2.090774178504943848e-01 1.696734875440597534e-01 -2.971164882183074951e-01 -1.195433083921670914e-02
-3.053779304027557373e-01 -7.036121189594268799e-02 3.790488466620445251e-02 8.772328495979309082e-02 -2.926074266433715820e-01 -2.304521203041076660e-01 -3.273946344852447510e-01 -4.016381502151489258e-02 7.297360803931951523e-03 1.643626987934112549e-01 2.383141545578837395e-03 1.114948615431785583e-01 -5.997494608163833618e-02 -2.238021492958068848e-01 -4.840232804417610168e-02 -2.105884552001953125e-01 2.391921132802963257e-01 -8.716077357530593872e-02 1.793308258056640625e-01 -3.483703732490539551e-01 -1.430269628763198853e-01 -3.991614282131195068e-02 1.900050789117813110e-01 2.913313917815685272e-02 1.317787021398544312e-01 4.009595513343811035e-01 1.166984736919403076e-01 -5.766963586211204529e-02 7.823803275823593140e-02 -1.594350934028625488e-01 -2.394661493599414825e-02 -2.700183913111686707e-02
-3.586116433143615723e-01 1.036478132009506226e-01 -1.318545825779438019e-02 1.838774383068084717e-01 -1.908883154392242432e-01 1.223447322845458984e-01 6.744084507226943970e-02 -7.165455073118209839e-02 1.063156034797430038e-02 -8.089619129896163940e-02 3.222146769985556602e-04 1.441816389560699463e-01 -2.120087295770645142e-01 6.087982282042503357e-02 -1.049569696187973022e-01 -2.319338172674179077e-01 1.399838477373123169e-01 -9.768798947334289551e-02 -1.308238506317138672e-01 -1.533186156302690506e-02 -1.253722887486219406e-02 -5.898431316018104553e-02 -6.285931169986724854e-02 -7.348981220275163651e-03 -2.222717553377151489e-02 2.330888211727142334e-01 1.967588812112808228e-01 -2.139232754707336426e-01 -1.489133834838867188e-01 1.015315856784582138e-02 -4.916480481624603271e-01 -4.089548885822296143e-01
-1.863582879304885864e-01 4.741765558719635010e-02 -2.812477760016918182e-02 3.021953403949737549e-01 2.339578419923782349e-02 -1.740589179098606110e-02 -2.632494270801544189e-01 -1.546283513307571411e-01 2.580018341541290283e-01 1.601955890655517578e-01 2.822122536599636078e-02 5.305403470993041992e-02 -9.930209815502166748e-02 2.120054559782147408e-03 5.209716036915779114e-02 -1.188998073339462280e-01 2.596887014806270599e-02 -2.789997160434722900e-01 1.023712307214736938e-01 -3.974164724349975586e-01 -1.769011914730072021e-01 -1.252402067184448242e-01 6.201733276247978210e-02 -1.887382566928863525e-01 -1.939545720815658569e-01 1.422193795442581177e-01 1.234908588230609894e-02 -3.449400961399078369e-01 1.577460914850234985e-01 -2.159967273473739624e-02 -3.047326505184173584e-01 -1.603664755821228027e-01
-3.540611267089843750e-02 -2.325789304450154305e-03 1.335900872945785522e-01 2.607038915157318115e-01 -2.124169766902923584e-01 -2.275929003953933716e-01 -4.144233465194702148e-02 3.231557458639144897e-02 1.190816983580589294e-01 -3.226904571056365967e-01 -2.447933405637741089e-01 -8.517056703567504883e-02 -2.166208177804946899e-01 1.126171052455902100e-01 -7.975298911333084106e-02 -1.537554562091827393e-01 2.925278842449188232e-01 -4.080054536461830139e-02 -6.935367733240127563e-02 1.402399986982345581e-01 -4.062698781490325928e-02 -3.479574620723724365e-02 3.538016676902770996e-01 -8.533705770969390869e-02 9.206967800855636597e-02 1.971829086542129517e-01 3.570448756217956543e-01 -2.718871831893920898e-01 -4.427654668688774109e-02 1.749315261840820312e-01 -9.891246259212493896e-02 -3.262053942307829857e-03
3.781243227422237396e-03 1.511161681264638901e-02 -1.767663285136222839e-02 -1.425666064023971558e-01 -1.493893116712570190e-01 -2.323664724826812744e-01 -1.130484491586685181e-01 -8.019900321960449219e-02 -6.150849908590316772e-02 -1.504603922367095947e-01 -3.064794540405273438e-01 -2.933843526989221573e-03 5.360609386116266251e-03 -1.832801252603530884e-01 1.654724404215812683e-02 -4.240089282393455505e-02 3.955017328262329102e-01 -2.542191147804260254e-01 -9.732722491025924683e-02 -1.663665920495986938e-01 3.820145130157470703e-02 -1.657172106206417084e-02 3.183445930480957031e-01 -1.628592461347579956e-01 -9.150809049606323242e-02 3.333655595779418945e-01 1.608840823173522949e-01 -1.086952388286590576e-01 5.448459833860397339e-02 -2.874466478824615479e-01 -2.733313143253326416e-01 -1.491176038980484009e-01
-2.235469371080398560e-01 -1.976474076509475708e-01 -2.235247194766998291e-01 -1.527723576873540878e-02 -2.537243068218231201e-01 -2.299879938364028931e-01 1.419346928596496582e-01 -6.809989572502672672e-04 5.617128312587738037e-02 -1.121564060449600220e-01 -2.213862836360931396e-01 2.092947363853454590e-01 -2.521451413631439209e-01 -1.887590587139129639e-01 7.573070377111434937e-02 1.843440830707550049e-01 1.314730048179626465e-01 6.936688721179962158e-02 -4.991234093904495239e-02 -4.078702926635742188e-01 4.746479541063308716e-02 8.734251558780670166e-02 2.113922685384750366e-01 5.343688279390335083e-02 -1.014537066221237183e-01 2.799963355064392090e-01 -2.904440974816679955e-03 5.500937998294830322e-02 1.595107465982437134e-01 1.491764187812805176e-01 -2.965489625930786133e-01 1.182291842997074127e-02
-2.019844716414809227e-03 -2.477166801691055298e-01 -1.468331515789031982e-01 2.523247599601745605e-01 -1.034653112292289734e-01 -2.290077060461044312e-01 6.283517181873321533e-02 -2.126000076532363892e-01 1.902321577072143555e-01 -2.241406962275505066e-02 -3.137348294258117676e-01 -4.452791530638933182e-03 -1.338226795196533203e-01 -1.699166297912597656e-01 1.208424568176269531e-01 2.889620512723922729e-02 8.204884082078933716e-02 -4.574685096740722656e-01 -5.548870190978050232e-02 -2.468415498733520508e-01 -1.906982064247131348e-01 1.518632024526596069e-01 1.734232753515243530e-01 -2.470295727252960205e-01 -7.365994155406951904e-02 -3.101564943790435791e-02 6.843835115432739258e-02 -2.090054377913475037e-02 -2.304407358169555664e-01 2.287968248128890991e-02 -1.500531286001205444e-01 -1.598509699106216431e-01
-1.764419078826904297e-01 -1.099388115108013153e-02 5.766047909855842590e-02 1.550814807415008545e-01 -1.595452129840850830e-01 -6.314752250909805298e-02 1.245565265417098999e-01 -2.543321549892425537e-01 9.628325700759887695e-02 1.878608167171478271e-01 -9.524554759263992310e-02 -4.854901507496833801e-02 -3.500575721263885498e-01 -2.273583710193634033e-01 -2.747277729213237762e-02 1.874309182167053223e-01 1.430161111056804657e-02 -5.568849295377731323e-02 2.041786164045333862e-01 -1.990171372890472412e-01 3.648718446493148804e-02 1.100313663482666016e-01 2.732874155044555664e-01 -1.540233045816421509e-01 -1.546947285532951355e-03 8.056050539016723633e-02 2.347512543201446533e-01 -8.827970921993255615e-02 3.669993281364440918e-01 2.454465627670288086e-01 -3.165284991264343262e-01 -6.823770701885223389e-02
-1.044865623116493225e-01 1.382900625467300415e-01 1.041003167629241943e-01 2.800858914852142334e-01 -3.773476928472518921e-02 -2.189426571130752563e-01 2.106380090117454529e-02 -4.833764955401420593e-02 5.741075798869132996e-02 -2.657170295715332031e-01 4.619720578193664551e-02 -1.153502389788627625e-01 -2.434062957763671875e-01 -9.119368344545364380e-02 -4.048440232872962952e-02 -1.168383285403251648e-01 4.324546456336975098e-01 3.272242471575737000e-02 1.400207281112670898e-01 2.472996711730957031e-01 -2.187093347311019897e-02 -1.660030148923397064e-02 2.729558348655700684e-01 -1.111899018287658691e-01 8.324810862541198730e-02 1.600511223077774048e-01 1.905695199966430664e-01 -4.141528010368347168e-01 -9.679437428712844849e-02 1.243074610829353333e-01 -1.602696627378463745e-01 -9.472310543060302734e-02
-3.130976557731628418e-01 1.359428167343139648e-01 -1.242727488279342651e-01 2.022493332624435425e-01 -2.515720389783382416e-02 -1.652359515428543091e-01 -4.764141887426376343e-02 -2.387548685073852539e-01 2.097441703081130981e-01 1.185775548219680786e-01 -2.841756343841552734e-01 1.232289522886276245e-01 -1.380950957536697388e-01 1.838464438915252686e-01 -6.423400342464447021e-02 8.724602311849594116e-02 3.775974512100219727e-01 -8.182527869939804077e-02 9.494210779666900635e-02 9.445220977067947388e-02 -3.063426613807678223e-01 1.062123179435729980e-01 4.761686548590660095e-02 2.425143728032708168e-03 -1.073642149567604065e-01 4.242193326354026794e-02 2.114488482475280762e-01 -1.670992374420166016e-01 -3.531848192214965820e-01 -6.215227022767066956e-02 -1.783088147640228271e-01 -1.905461587011814117e-02
-3.030862808227539062e-01 -2.258311361074447632e-01 -4.443564638495445251e-02 1.242082267999649048e-01 -1.130583602935075760e-02 -1.524911671876907349e-01 1.106400042772293091e-02 1.583240479230880737e-01 4.084362983703613281e-01 2.300741970539093018e-01 -8.061917126178741455e-02 -3.410968184471130371e-02 -3.097430467605590820e-01 2.344004511833190918e-01 1.052634194493293762e-01 8.411578834056854248e-02 1.140881702303886414e-01 -3.062269985675811768e-01 -3.429116681218147278e-02 -1.706326603889465332e-01 -1.104763448238372803e-01 -1.056008711457252502e-01 1.685989052057266235e-01 1.417225301265716553e-01 -2.263983711600303650e-02 1.363726109266281128e-01 7.495275139808654785e-02 -1.590837240219116211e-01 -2.541320919990539551e-01 1.218749210238456726e-01 -2.070233225822448730e-01 1.158808246254920959e-01
-2.238135039806365967e-01 -4.911824315786361694e-02 -1.526386942714452744e-02 -3.234046325087547302e-02 -2.222106307744979858e-01 9.185247123241424561e-02 -4.150553047657012939e-01 -1.161025315523147583e-01 8.998054079711437225e-03 2.778239548206329346e-01 -7.540925592184066772e-02 -4.460857808589935303e-02 -1.536367237567901611e-01 -3.267374634742736816e-01 -2.027289941906929016e-02 -2.713369131088256836e-01 1.868064403533935547e-01 -1.430242359638214111e-01 3.506772965192794800e-02 -3.149972856044769287e-01 -7.294021546840667725e-02 5.552617460489273071e-02 1.504115462303161621e-01 -1.682824343442916870e-01 -5.186976864933967590e-02 2.165144830942153931e-01 2.781337201595306396e-01 -1.392202377319335938e-01 2.107543870806694031e-03 -9.470609016716480255e-03 -1.284344941377639771e-01 -1.877771168947219849e-01
-1.052183285355567932e-01 -2.141299247741699219e-01 1.532159000635147095e-01 1.054816469550132751e-01 -7.931550592184066772e-02 -1.213909462094306946e-01 -1.851008534431457520e-01 -4.802042618393898010e-03 6.548396311700344086e-03 2.097010463476181030e-01 -9.305863827466964722e-02 -1.418834924697875977e-02 -7.305129617452621460e-02 -1.315543502569198608e-01 -3.527279570698738098e-02 -3.932729959487915039e-01 4.416829943656921387e-01 -3.350132331252098083e-02 2.748081684112548828e-01 -1.710034608840942383e-01 -3.356153964996337891e-01 -2.735629305243492126e-02 1.129798218607902527e-01 -1.139619350433349609e-01 8.012256771326065063e-02 2.450279444456100464e-01 2.204942144453525543e-02 -6.696015596389770508e-02 6.084857508540153503e-02 4.017253872007131577e-03 -2.770162820816040039e-01 -1.724638491868972778e-01
-2.505820095539093018e-01 9.863350540399551392e-02 5.559941753745079041e-02 1.024414375424385071e-01 -2.087514400482177734e-01 -8.670792728662490845e-02 -6.799240410327911377e-02 -1.740040630102157593e-02 -1.036436483263969421e-01 5.904749780893325806e-02 -3.678997159004211426e-01 1.061359494924545288e-01 -2.013735771179199219e-01 1.245775371789932251e-01 -3.273415192961692810e-02 2.083789370954036713e-02 2.523714303970336914e-01 -1.359529644250869751e-01 -1.555225402116775513e-01 9.300962556153535843e-04 -7.963171601295471191e-02 1.501396149396896362e-01 1.872282028198242188e-01 4.569948092103004456e-02 -3.363341987133026123e-01 3.861135542392730713e-01 2.473162561655044556e-01 1.175189837813377380e-01 2.726922631263732910e-01 1.144863590598106384e-01 -8.894012123346328735e-02 -1.857569068670272827e-01
-5.216636508703231812e-02 -1.764465123414993286e-01 7.015917450189590454e-02 2.148070782423019409e-01 3.953582420945167542e-02 1.160647198557853699e-01 1.336843073368072510e-01 -1.455121487379074097e-01 4.615451022982597351e-02 -1.118660867214202881e-01 -8.794661611318588257e-03 4.301879927515983582e-02 -2.784665226936340332e-01 -8.753157407045364380e-02 -1.450476795434951782e-01 2.188564687967300415e-01 7.769496738910675049e-02 -1.450094431638717651e-01 1.178296804428100586e-01 -1.122189164161682129e-01 -1.295546293258666992e-01 1.277156323194503784e-01 4.368343949317932129e-01 -3.086567521095275879e-01 3.891032189130783081e-02 3.974668979644775391e-01 1.340397894382476807e-01 -2.754741907119750977e-02 2.159757614135742188e-01 1.714866459369659424e-01 -1.377294361591339111e-01 -2.105111777782440186e-01
-1.755326986312866211e-01 -8.298915624618530273e-02 1.307457312941551208e-02 1.481298357248306274e-01 -1.605006009340286255e-01 3.987884148955345154e-02 2.002901583909988403e-01 -1.434155702590942383e-01 1.192792579531669617e-01 2.428680844604969025e-02 4.960876889526844025e-03 5.608963593840599060e-02 -2.765038013458251953e-01 -2.416949570178985596e-01 -1.255744248628616333e-01 2.286744415760040283e-01 9.260682016611099243e-02 -1.288556586951017380e-02 1.918768286705017090e-01 -3.145619928836822510e-01 -1.500198394060134888e-01 3.427512198686599731e-02 2.173887193202972412e-01 -2.708061933517456055e-01 7.183291763067245483e-02 2.046628296375274658e-01 2.493441551923751831e-01 7.910496741533279419e-02 1.443266421556472778e-01 2.044082283973693848e-01 -4.037086069583892822e-01 -3.714736178517341614e-02
-2.830325663089752197e-01 2.416088618338108063e-02 7.470493763685226440e-02 2.439666390419006348e-01 -2.258038818836212158e-01 -7.915966957807540894e-02 2.463062852621078491e-01 -2.094952464103698730e-01 -4.824401810765266418e-02 1.870368421077728271e-01 -7.398251444101333618e-02 -1.134034022688865662e-01 -1.085265129804611206e-01 -2.559526860713958740e-01 -9.299983829259872437e-02 1.640995889902114868e-01 2.016371674835681915e-02 -3.920780029147863388e-03 3.088907599449157715e-01 -1.469049155712127686e-01 -3.267253935337066650e-02 1.027743965387344360e-01 2.256462574005126953e-01 -1.525128334760665894e-01 1.799458637833595276e-02 1.536552608013153076e-01 2.705013751983642578e-01 -1.165579911321401596e-02 1.782274693250656128e-01 2.883899211883544922e-01 -3.267190754413604736e-01 -4.177729785442352295e-02
-1.486845910549163818e-01 5.796290002763271332e-03 5.294108763337135315e-02 -4.041826725006103516e-02 -9.941712766885757446e-02 -4.988443478941917419e-02 4.435206204652786255e-02 -1.449639499187469482e-01 2.479379475116729736e-01 5.735803022980690002e-02 -6.182920187711715698e-02 4.730108752846717834e-02 -2.073806673288345337e-01 1.361363381147384644e-01 8.270023763179779053e-02 1.019371673464775085e-01 2.140157371759414673e-01 -2.448569387197494507e-01 2.420982420444488525e-01 6.354374438524246216e-02 -2.956510186195373535e-01 -9.266477823257446289e-02 3.285070359706878662e-01 -2.781331539154052734e-01 -2.121723294258117676e-01 2.802713811397552490e-01 -6.348691880702972412e-02 2.171106487512588501e-01 -9.205479919910430908e-02 2.503770887851715088e-01 -2.525509595870971680e-01 -1.706329286098480225e-01
-2.756396234035491943e-01 1.167873293161392212e-01 2.442635148763656616e-01 1.127311773598194122e-02 -1.595712453126907349e-01 -1.818614304065704346e-01 -6.819226592779159546e-02 1.207997575402259827e-01 8.676402270793914795e-02 9.921532124280929565e-02 -1.357052028179168701e-01 1.408865898847579956e-01 -2.825979888439178467e-01 -1.705674231052398682e-01 5.510586127638816833e-02 -2.915087938308715820e-01 3.559575378894805908e-01 4.230767861008644104e-02 8.827304095029830933e-02 -1.667401567101478577e-02 -2.232288718223571777e-01 1.032945960760116577e-01 1.469330787658691406e-01 -5.007676035165786743e-02 1.076500192284584045e-01 1.712968200445175171e-01 3.445008993148803711e-01 -1.965261250734329224e-02 -9.779381752014160156e-02 2.662199735641479492e-01 -2.366171181201934814e-01 -5.119362846016883850e-02
-2.193835526704788208e-01 4.518401622772216797e-02 2.511665411293506622e-02 2.922795414924621582e-01 -2.526057660579681396e-01 -1.130638122558593750e-01 -1.037711463868618011e-02 -5.749299749732017517e-02 2.905892133712768555e-01 1.788480877876281738e-01 1.927040331065654755e-02 -8.046936243772506714e-02 -7.834326475858688354e-02 -4.230220913887023926e-01 -2.952043153345584869e-02 2.564933300018310547e-01 1.232579573988914490e-01 -5.607611313462257385e-02 6.164672598242759705e-02 -2.543463706970214844e-01 5.004718527197837830e-02 5.744038149714469910e-02 5.257977172732353210e-02 -3.097735941410064697e-01 1.229853481054306030e-01 2.146029621362686157e-01 3.129367828369140625e-01 -4.615899175405502319e-02 -1.039726808667182922e-01 2.014070004224777222e-01 7.979361340403556824e-03 -6.860976666212081909e-02
-1.867341399192810059e-01 -5.244590342044830322e-02 -5.816242657601833344e-03 2.426609545946121216e-01 -1.920650899410247803e-01 -2.058542072772979736e-01 -9.594614803791046143e-02 -1.546668410301208496e-01 1.319000720977783203e-01 -1.837369799613952637e-01 1.840311288833618164e-02 1.614982262253761292e-02 -2.735071778297424316e-01 -4.609153419733047485e-02 -3.101662546396255493e-02 -5.092054232954978943e-02 3.542223870754241943e-01 1.270833462476730347e-01 -8.181748911738395691e-03 1.277696788311004639e-01 -1.294136494398117065e-01 6.993599981069564819e-02 2.721736729145050049e-01 1.443750131875276566e-02 2.587764561176300049e-01 1.165588051080703735e-01 5.133052468299865723e-01 -1.504067480564117432e-01 1.949534006416797638e-02 1.472858488559722900e-01 -5.855481699109077454e-02 -1.128191128373146057e-01
-1.358808875083923340e-01 -5.040005594491958618e-02 -6.721773743629455566e-02 1.594332158565521240e-01 -1.601055711507797241e-01 -2.299327552318572998e-01 -2.020785212516784668e-01 -1.498642116785049438e-01 6.483560055494308472e-02 -1.656927913427352905e-01 -1.528914086520671844e-02 -1.912017725408077240e-02 -7.270437479019165039e-02 -3.114666417241096497e-02 -4.177007079124450684e-01 1.852480024099349976e-01 -1.681151427328586578e-02 -3.725262284278869629e-01 5.754233151674270630e-02 -2.201737910509109497e-01 -2.040136307477951050e-01 -4.633216559886932373e-02 4.321645796298980713e-01 -8.224850520491600037e-03 -1.319255083799362183e-01 -3.832828486338257790e-03 -1.873773634433746338e-01 -7.967805117368698120e-02 1.209297403693199158e-01 7.841920107603073120e-02 -2.296210527420043945e-01 -7.830639183521270752e-02
-4.578475654125213623e-02 2.749137952923774719e-02 3.730730339884757996e-02 2.093951851129531860e-01 -2.024426460266113281e-01 -3.928708657622337341e-02 -6.476587802171707153e-02 -9.473503567278385162e-03 -4.616250097751617432e-02 4.806450381875038147e-02 -3.873009383678436279e-01 1.247104257345199585e-01 -1.168170347809791565e-01 -2.158197462558746338e-01 2.916156686842441559e-02 -1.730212867259979248e-01 3.487456142902374268e-01 -1.857638061046600342e-01 -1.120977401733398438e-01 -1.755413562059402466e-01 2.245009504258632660e-02 1.778232902288436890e-01 9.029717743396759033e-02 -9.797614812850952148e-02 -2.091309577226638794e-01 2.991746366024017334e-01 -7.410534471273422241e-02 -2.961190342903137207e-01 2.454556226730346680e-01 3.770690783858299255e-02 -2.212200760841369629e-01 -2.401534169912338257e-01
-2.311743795871734619e-01 -9.243042021989822388e-02 8.379990607500076294e-02 5.774033069610595703e-02 -1.078209280967712402e-02 -1.833031624555587769e-01 -3.456602394580841064e-01 -6.748864799737930298e-02 -4.005742073059082031e-02 1.997403353452682495e-01 -1.795460581779479980e-01 1.522753834724426270e-01 1.487007141113281250e-01 -3.260717988014221191e-01 -1.076585501432418823e-01 -2.348769903182983398e-01 7.856082171201705933e-02 -3.253581523895263672e-01 1.863503009080886841e-01 -2.088222801685333252e-01 -1.423418819904327393e-01 -7.243138551712036133e-02 1.976372450590133667e-01 -1.384820044040679932e-01 9.786880761384963989e-02 2.569529414176940918e-01 2.534252107143402100e-01 -2.268757857382297516e-02 -3.735062479972839355e-02 -1.515265181660652161e-02 -2.068874388933181763e-01 -1.375191360712051392e-01
-1.500018090009689331e-01 2.851584255695343018e-01 1.399330943822860718e-01 -1.579733751714229584e-02 -2.976992726325988770e-01 -2.182393521070480347e-01 4.622323811054229736e-02 -1.602869033813476562e-01 6.664709001779556274e-02 5.073110759258270264e-02 -1.963370591402053833e-01 -2.295476943254470825e-01 -1.437829881906509399e-01 7.997439056634902954e-02 2.042754441499710083e-01 3.960064053535461426e-02 3.043283224105834961e-01 -1.487791538238525391e-01 2.150925248861312866e-01 -3.768793866038322449e-02 -2.808284759521484375e-01 3.605185821652412415e-02 -5.307381041347980499e-03 1.652322858572006226e-01 7.161866873502731323e-02 2.678702473640441895e-01 1.843726336956024170e-01 -3.188118040561676025e-01 -2.090046554803848267e-01 -3.078085370361804962e-02 -1.087233722209930420e-01 -6.892102211713790894e-02
-2.502889633178710938e-01 1.368327587842941284e-01 -3.772760927677154541e-02 -7.863089442253112793e-02 -1.926106959581375122e-01 -1.479214876890182495e-01 -2.294135242700576782e-01 -2.191909216344356537e-02 -1.230920255184173584e-01 3.221746385097503662e-01 -7.524083554744720459e-02 1.776268482208251953e-01 -1.852638423442840576e-01 -1.670582592487335205e-02 -9.073823690414428711e-02 -3.080408275127410889e-02 8.752372115850448608e-02 -3.412507846951484680e-02 2.099439948797225952e-01 -8.206718601286411285e-03 1.591861695051193237e-01 -2.991820126771926880e-02 5.797864198684692383e-01 1.994323357939720154e-02 -3.946920484304428101e-02 -1.165192946791648865e-02 1.440925449132919312e-01 8.950550854206085205e-02 -1.385870426893234253e-01 2.787677645683288574e-01 -2.363172173500061035e-01 2.302037086337804794e-03
6.844048202037811279e-02 -9.228987246751785278e-02 -2.053164243698120117e-01 2.611991465091705322e-01 -3.177829384803771973e-01 -1.436343491077423096e-01 -1.642712205648422241e-01 -2.251446843147277832e-01 6.808045320212841034e-03 4.240300878882408142e-02 -3.101870119571685791e-01 -9.861080348491668701e-02 -1.590525358915328979e-01 -9.155066311359405518e-02 7.016488909721374512e-02 3.421184122562408447e-01 1.691731810569763184e-01 -1.908158212900161743e-01 1.474134624004364014e-01 -4.855736717581748962e-02 7.546621561050415039e-02 -2.258622050285339355e-01 3.132551014423370361e-01 -2.478516846895217896e-02 -1.646007783710956573e-02 -6.880316883325576782e-03 2.013599574565887451e-01 -8.607660979032516479e-02 -5.328182503581047058e-02 -2.628944814205169678e-01 -9.984769672155380249e-02 -1.973039060831069946e-01
-3.451819121837615967e-01 -1.221189200878143311e-01 -5.255860090255737305e-02 3.338595852255821228e-02 -1.264105737209320068e-01 -1.057476997375488281e-01 -1.397782266139984131e-01 -1.495817303657531738e-01 7.465660572052001953e-02 7.922025769948959351e-02 -4.877756237983703613e-01 -4.539756476879119873e-02 -1.000245511531829834e-01 -1.573340147733688354e-01 -7.906509190797805786e-02 -3.309793025255203247e-02 1.247093006968498230e-01 -3.120358288288116455e-01 4.622339084744453430e-02 -3.103080093860626221e-01 -2.431873679161071777e-01 2.475626170635223389e-01 8.016067743301391602e-02 9.300733357667922974e-02 -7.625065743923187256e-03 -1.692607402801513672e-01 1.141397505998611450e-01 1.268126070499420166e-01 -1.583374291658401489e-01 1.948520094156265259e-01 -1.760546863079071045e-01 1.853507943451404572e-02
-3.253712058067321777e-01 1.066645830869674683e-01 8.377576619386672974e-02 1.131941899657249451e-01 -1.563479453325271606e-01 -3.103117346763610840e-01 -1.036870926618576050e-01 -4.975008592009544373e-02 4.064243286848068237e-02 -8.906006813049316406e-02 -1.239390075206756592e-01 7.524194661527872086e-03 -3.290118873119354248e-01 8.917183429002761841e-02 6.598375272005796432e-03 -2.057190835475921631e-01 2.768051624298095703e-01 -2.037832699716091156e-02 1.153618246316909790e-01 4.812375828623771667e-02 -9.481038898229598999e-02 -1.051428541541099548e-01 1.701838970184326172e-01 -1.376321911811828613e-01 1.877955794334411621e-01 1.475848853588104248e-01 4.995810389518737793e-01 -4.182896390557289124e-02 -1.192816495895385742e-01 7.994544506072998047e-02 -1.578841656446456909e-01 -1.756684631109237671e-01
-3.582542836666107178e-01 1.494999974966049194e-01 2.280048280954360962e-01 2.133166044950485229e-01 -2.872202396392822266e-01 -2.260997146368026733e-02 1.733129844069480896e-02 -6.537450104951858521e-02 6.363374739885330200e-02 -7.838807255029678345e-02 -1.348753124475479126e-01 1.094192340970039368e-01 -3.008141219615936279e-01 -1.447897255420684814e-01 -9.508600831031799316e-02 -6.647516787052154541e-02 3.759748637676239014e-01 -1.276729553937911987e-01 -4.931248351931571960e-02 1.398572325706481934e-01 -9.966436773538589478e-02 2.259895205497741699e-01 2.425597049295902252e-02 -1.837175488471984863e-01 -3.243226110935211182e-01 2.332815080881118774e-01 -1.148756034672260284e-02 9.621084481477737427e-02 -4.383008182048797607e-02 -3.202597843483090401e-03 -2.235782593488693237e-01 -5.527092143893241882e-02
-3.592111468315124512e-01 1.079055666923522949e-01 1.307190358638763428e-01 1.857473403215408325e-01 -1.262518614530563354e-01 -1.468472629785537720e-01 6.527383811771869659e-03 -2.983230166137218475e-02 1.886450797319412231e-01 -2.065893858671188354e-01 -1.653492599725723267e-01 8.457797765731811523e-02 -1.813024580478668213e-01 1.376765500754117966e-02 6.203211471438407898e-02 -1.711461693048477173e-01 3.557908833026885986e-01 -8.789650350809097290e-02 6.491207331418991089e-02 -1.610342785716056824e-02 -1.169551089406013489e-01 8.934880048036575317e-02 1.026465892791748047e-01 1.543744932860136032e-02 1.979763805866241455e-01 2.284473925828933716e-01 4.331810474395751953e-01 -2.581450343132019043e-01 -6.821291148662567139e-02 3.939119353890419006e-02 -2.357691079378128052e-01 -1.079696044325828552e-01
1.647641067393124104e-03 6.242079660296440125e-02 -1.312496960163116455e-01 2.436691969633102417e-01 -4.263901710510253906e-01 -1.397946476936340332e-01 1.406450867652893066e-01 -2.108130156993865967e-01 3.172429203987121582e-01 1.078712865710258484e-01 -2.792390286922454834e-01 2.981202602386474609e-01 -1.060899570584297180e-01 -5.876960232853889465e-02 -2.513468861579895020e-01 7.030450552701950073e-02 2.088992297649383545e-01 -1.568655818700790405e-01 2.687112055718898773e-02 -1.515618711709976196e-01 -4.597196355462074280e-02 -3.980465605854988098e-02 8.728829771280288696e-02 2.325292676687240601e-02 2.256157249212265015e-01 1.227824315428733826e-01 4.041780158877372742e-02 9.909868240356445312e-03 4.285645857453346252e-02 3.443541526794433594e-01 6.675560958683490753e-03 -1.373997423797845840e-03
7.981479167938232422e-02 -1.737375394441187382e-03 -1.555591821670532227e-01 1.930361688137054443e-01 -8.385339379310607910e-02 -2.479801625013351440e-01 -1.353836655616760254e-01 -1.000947505235671997e-01 -2.938692644238471985e-02 -1.441314816474914551e-01 -6.855097413063049316e-02 -1.591916531324386597e-01 -8.766339719295501709e-02 -4.463740438222885132e-02 -1.695543825626373291e-01 1.675025820732116699e-01 2.383994907140731812e-01 -2.133705765008926392e-01 -4.705378040671348572e-02 -2.696591019630432129e-01 -3.313888907432556152e-01 -5.998908728361129761e-02 4.424053728580474854e-01 1.322354227304458618e-01 -2.253527343273162842e-01 1.907059252262115479e-01 -8.813688904047012329e-02 -2.023192197084426880e-01 1.086131110787391663e-01 5.835104361176490784e-02 -2.456077188253402710e-01 -4.282292723655700684e-02
-5.026452243328094482e-02 -9.599700570106506348e-02 9.381477534770965576e-02 1.334588974714279175e-01 -1.758919656276702881e-01 6.018327921628952026e-02 2.555694282054901123e-01 -5.100766196846961975e-02 -3.346326202154159546e-02 -8.774162083864212036e-02 5.361862108111381531e-02 8.840517699718475342e-02 -4.007622003555297852e-01 -2.345463037490844727e-01 -1.547041535377502441e-01 1.659857183694839478e-01 1.196849048137664795e-01 -1.477199792861938477e-01 1.924855113029479980e-01 -1.208853051066398621e-01 -1.384617090225219727e-01 1.032939031720161438e-01 4.330951273441314697e-01 -2.623113393783569336e-01 -3.749980777502059937e-02 1.548123657703399658e-01 1.362962275743484497e-01 1.013559177517890930e-01 1.407666653394699097e-01 4.245366528630256653e-02 -2.201043814420700073e-01 -2.724635601043701172e-01
-1.394529938697814941e-01 2.879979014396667480e-01 8.189998567104339600e-02 1.996373981237411499e-01 -2.753292024135589600e-01 2.141778469085693359e-01 -1.961448602378368378e-02 9.091249108314514160e-02 -1.612981110811233521e-01 6.028923392295837402e-02 -8.388362824916839600e-02 -8.281989954411983490e-03 -1.797770708799362183e-01 -2.005452103912830353e-02 -4.830517619848251343e-02 -1.337563097476959229e-01 3.220502734184265137e-01 -1.798360198736190796e-01 3.347451686859130859e-01 -8.963093906641006470e-02 -1.728404015302658081e-01 5.336880683898925781e-02 3.441579937934875488e-01 1.197353452444076538e-01 3.905902430415153503e-02 1.187316142022609711e-02 -2.065408974885940552e-01 3.802266344428062439e-02 -7.674304395914077759e-02 3.101451992988586426e-01 -2.456611394882202148e-01 3.416273370385169983e-02
-1.686506271362304688e-01 4.636841639876365662e-02 -1.563834585249423981e-02 -1.425378918647766113e-01 -1.106868013739585876e-01 -2.210698127746582031e-01 -2.579942643642425537e-01 -4.726564884185791016e-02 3.551404178142547607e-01 6.001765653491020203e-02 -2.568948864936828613e-01 6.059725210070610046e-02 -1.822898238897323608e-01 -5.390074849128723145e-02 -9.260439872741699219e-02 -9.501378238201141357e-02 2.212857306003570557e-01 -3.284514546394348145e-01 8.259197324514389038e-02 -1.542114615440368652e-01 -1.894641071557998657e-01 2.355914860963821411e-01 2.048958241939544678e-01 9.942223876714706421e-02 7.621936500072479248e-02 1.250434964895248413e-01 9.950323402881622314e-02 -3.514632284641265869e-01 -2.101361751556396484e-01 3.954860940575599670e-02 -1.706900000572204590e-01 7.313599437475204468e-02
2.438673935830593109e-02 -1.941607594490051270e-01 -2.365237176418304443e-01 1.401919592171907425e-02 -1.406048387289047241e-01 -2.294319570064544678e-01 -9.183454676531255245e-04 -3.014124035835266113e-01 2.193350195884704590e-01 6.565072387456893921e-02 -2.827806770801544189e-01 -1.403842680156230927e-02 -1.880027502775192261e-01 -4.816336557269096375e-02 4.338069632649421692e-02 2.284636646509170532e-01 1.274270713329315186e-01 -4.202289581298828125e-01 2.625459805130958557e-03 -1.474331468343734741e-01 -2.339007556438446045e-01 5.702403560280799866e-02 2.123095393180847168e-01 2.893729209899902344e-01 -1.173921674489974976e-01 9.948536753654479980e-02 1.568995118141174316e-01 -1.890437901020050049e-01 -2.031488530337810516e-02 1.104945596307516098e-02 -1.311274319887161255e-01 -1.219693198800086975e-01
1.766530796885490417e-02 7.833779603242874146e-02 9.482455998659133911e-02 3.379039093852043152e-02 -2.930426895618438721e-01 -2.210499346256256104e-01 1.751317977905273438e-01 1.277385801076889038e-01 -4.425355046987533569e-02 -6.143186241388320923e-02 -1.430274695158004761e-01 1.127827093005180359e-01 -2.277372032403945923e-01 -4.629223793745040894e-02 -9.524760395288467407e-02 -1.037247925996780396e-01 3.695058226585388184e-01 -1.553269177675247192e-01 -9.805512614548206329e-03 1.896146871149539948e-02 -1.376756578683853149e-01 4.733342528343200684e-01 2.642866075038909912e-01 -2.143007963895797729e-01 -8.773718774318695068e-02 -1.166981607675552368e-01 7.601588219404220581e-02 -5.301939323544502258e-02 -1.393584758043289185e-01 1.515820771455764771e-01 -2.915584146976470947e-01 -1.083801314234733582e-01
-4.334017261862754822e-02 -4.236777126789093018e-02 -1.624086685478687286e-02 4.506494700908660889e-01 -6.746598519384860992e-03 -7.228101044893264771e-02 1.236141547560691833e-01 -1.904323399066925049e-01 4.799110069870948792e-02 -2.119162678718566895e-02 1.218987777829170227e-01 2.413079328835010529e-02 -3.854259550571441650e-01 -2.101094126701354980e-01 -7.761159539222717285e-02 1.664146631956100464e-01 1.945305019617080688e-01 -7.800921052694320679e-02 1.811441630125045776e-01 -7.707222551107406616e-02 -1.862122863531112671e-01 7.045502215623855591e-02 2.140774577856063843e-01 -3.212340772151947021e-01 8.690550923347473145e-02 2.794343531131744385e-01 1.226071640849113464e-01 3.601924329996109009e-02 4.732248187065124512e-02 1.769475042819976807e-01 -1.301330863498151302e-03 -2.910236120223999023e-01
-1.237414628267288208e-01 -4.696172848343849182e-02 5.588860437273979187e-02 4.244378209114074707e-02 -2.199125140905380249e-01 -1.958790123462677002e-01 -2.947280108928680420e-01 -5.561439692974090576e-02 -8.388066291809082031e-02 2.210625559091567993e-01 -1.263836771249771118e-02 9.112219512462615967e-02 1.432443968951702118e-02 -3.914988636970520020e-01 1.429023314267396927e-02 -1.202818825840950012e-01 2.801230251789093018e-01 -2.623503506183624268e-01 1.487492620944976807e-01 -1.670168787240982056e-01 -1.746645569801330566e-01 -4.489932581782341003e-02 9.903469681739807129e-02 -2.341823428869247437e-01 1.268354207277297974e-01 3.521654903888702393e-01 1.324153244495391846e-01 -1.563689559698104858e-01 -4.497589915990829468e-02 -1.094874888658523560e-01 -1.432746201753616333e-01 -2.392333298921585083e-01
7.808975130319595337e-02 -5.999737605452537537e-02 7.584757357835769653e-02 4.689109511673450470e-03 -4.042408168315887451e-01 1.199974566698074341e-01 -6.602475047111511230e-02 1.047813147306442261e-01 2.102767582982778549e-03 -2.049398869276046753e-01 -7.762489467859268188e-02 9.473575279116630554e-03 -7.783234864473342896e-02 -1.955167353153228760e-01 6.613446772098541260e-02 -3.109426610171794891e-02 4.472261667251586914e-02 -3.916024565696716309e-01 3.765996992588043213e-01 2.178784832358360291e-02 -2.629902660846710205e-01 -1.930476576089859009e-01 1.525374203920364380e-01 -8.080525696277618408e-02 5.052984505891799927e-02 3.980787098407745361e-02 -1.381449401378631592e-01 -7.219877839088439941e-02 -9.567476809024810791e-02 3.292835056781768799e-01 -3.356855809688568115e-01 3.239941224455833435e-02
-2.290039956569671631e-01 9.187581390142440796e-02 5.999985709786415100e-02 1.393009126186370850e-01 -2.518530189990997314e-01 -1.833236366510391235e-01 -9.559039771556854248e-02 4.626644775271415710e-02 1.774053461849689484e-02 2.960898578166961670e-01 -4.162378907203674316e-01 -7.462415099143981934e-02 -1.933305263519287109e-01 1.922980323433876038e-02 -1.402644366025924683e-01 -1.602292060852050781e-01 2.166896164417266846e-01 -2.501119673252105713e-01 -6.877944339066743851e-03 -1.846577525138854980e-01 2.159541845321655273e-01 1.991989910602569580e-01 1.974890530109405518e-01 -7.870279997587203979e-02 -1.869049966335296631e-01 1.392650902271270752e-01 -6.756491959095001221e-02 -5.483892187476158142e-02 2.567307353019714355e-01 1.442335844039916992e-01 -1.671253144741058350e-01 -7.861870527267456055e-02
-2.618890404701232910e-01 1.006643995642662048e-01 1.416120976209640503e-01 8.403089642524719238e-02 -2.447031289339065552e-01 9.025406092405319214e-02 -2.981738448143005371e-01 -1.634112745523452759e-02 1.068887263536453247e-01 -5.723947659134864807e-02 -8.752038329839706421e-02 5.473607033491134644e-02 -3.002507686614990234e-01 1.100970618426799774e-02 1.526437699794769287e-01 -1.035277172923088074e-01 2.237208485603332520e-01 -4.293510615825653076e-01 -1.693419516086578369e-01 1.497320234775543213e-01 -1.851931363344192505e-01 9.322082251310348511e-02 1.758527755737304688e-01 1.552050858736038208e-01 8.983383327722549438e-02 2.919401228427886963e-01 -2.650181390345096588e-02 5.551182851195335388e-02 -2.735740542411804199e-01 -3.393171355128288269e-02 -1.333413422107696533e-01 -1.138949394226074219e-01
-1.221821755170822144e-01 2.679493092000484467e-02 1.104191392660140991e-01 1.160534471273422241e-01 -2.422932982444763184e-01 -2.394883632659912109e-01 -1.765555292367935181e-01 -8.760014176368713379e-02 1.281678974628448486e-01 -3.323011472821235657e-02 -2.571016550064086914e-01 5.464256182312965393e-02 -1.368522047996520996e-01 -2.508431077003479004e-01 -1.438589096069335938e-01 -2.715756893157958984e-01 2.226274460554122925e-01 -3.265743851661682129e-01 1.641160622239112854e-02 -6.543243676424026489e-02 -2.779705822467803955e-02 1.910410821437835693e-01 9.155289083719253540e-02 -8.976677060127258301e-02 -1.058483496308326721e-01 2.054426819086074829e-01 8.681037276983261108e-02 -2.740684449672698975e-01 1.964958310127258301e-01 -3.119600415229797363e-01 -2.333401739597320557e-01 -1.253785844892263412e-02
-1.205026507377624512e-01 -2.058390676975250244e-01 -1.822441071271896362e-01 7.305952906608581543e-02 -2.413155883550643921e-01 8.845040574669837952e-03 5.965957045555114746e-02 -3.228608369827270508e-01 1.595462709665298462e-01 1.381004345603287220e-03 -2.270083576440811157e-01 -1.138968020677566528e-01 -1.043884307146072388e-01 -2.934407889842987061e-01 2.760803885757923126e-02 1.998648047447204590e-01 1.717597395181655884e-01 -3.494163453578948975e-01 -9.707512217573821545e-04 -1.681841313838958740e-01 -3.653894960880279541e-01 -5.141222476959228516e-02 1.262124329805374146e-01 8.448487520217895508e-02 -2.430211603641510010e-01 3.943920880556106567e-02 -1.984922448173165321e-03 -1.731057912111282349e-01 -1.174533814191818237e-01 1.936101615428924561e-01 -6.394638121128082275e-02 -1.603758037090301514e-01
-4.818082787096500397e-03 -8.465812355279922485e-02 1.446625888347625732e-01 1.831397712230682373e-01 -4.145598039031028748e-02 8.765949308872222900e-02 -1.834165886975824833e-03 -3.086905777454376221e-01 2.781138569116592407e-02 1.929043829441070557e-01 -7.525303959846496582e-02 4.087380319833755493e-02 -2.291435003280639648e-01 3.031559661030769348e-02 -9.794839471578598022e-02 2.886591851711273193e-01 4.343409091234207153e-02 -9.375438839197158813e-02 9.307207912206649780e-02 -3.672915101051330566e-01 -9.093739092350006104e-02 -2.751010358333587646e-01 2.524613738059997559e-01 -3.644177317619323730e-01 1.698269844055175781e-01 1.654159873723983765e-01 2.791632413864135742e-01 -5.885357782244682312e-02 5.188737530261278152e-03 -3.279563412070274353e-02 -2.561652362346649170e-01 -5.414345860481262207e-02
-9.504997171461582184e-03 -8.917225897312164307e-02 1.723460257053375244e-01 -5.976803600788116455e-02 1.335440129041671753e-01 1.186124756932258606e-01 -3.895759880542755127e-01 -3.442303538322448730e-01 6.011612713336944580e-02 -5.137398838996887207e-02 -5.563531443476676941e-02 1.147270277142524719e-01 -3.688485622406005859e-01 -1.195872947573661804e-02 -6.867988407611846924e-02 2.970502674579620361e-01 1.627860218286514282e-02 -2.374632358551025391e-01 2.356423586606979370e-01 -9.668561816215515137e-02 1.194770783185958862e-01 1.142275631427764893e-01 2.300602346658706665e-01 4.530264809727668762e-02 -2.823826298117637634e-02 8.116497844457626343e-02 1.188184022903442383e-01 -1.518605500459671021e-01 -3.578873872756958008e-01 1.263833791017532349e-01 -7.351569831371307373e-02 -8.366348594427108765e-02
-2.044289857149124146e-01 1.249811705201864243e-02 1.375139057636260986e-01 2.672767043113708496e-01 -2.186304479837417603e-01 -1.019280105829238892e-01 7.718255370855331421e-02 -2.346084117889404297e-01 1.135402768850326538e-01 -2.599903568625450134e-02 -4.765013232827186584e-02 -3.482307493686676025e-02 -1.808131188154220581e-01 -4.194260239601135254e-01 7.365936040878295898e-02 3.046999275684356689e-01 1.399143338203430176e-01 8.346693217754364014e-02 1.869663745164871216e-01 -2.091687321662902832e-01 -3.744804859161376953e-02 -2.165486961603164673e-01 2.310450822114944458e-01 -1.337813884019851685e-01 1.187033206224441528e-01 5.166015774011611938e-02 5.899982526898384094e-02 -4.164751991629600525e-02 1.174005791544914246e-01 1.521963030099868774e-01 -3.746499121189117432e-01 -2.189253643155097961e-02
-4.472977817058563232e-01 -5.145952850580215454e-02 1.834852546453475952e-01 1.440015621483325958e-02 -2.820015251636505127e-01 2.065218053758144379e-02 -3.299486823379993439e-03 -1.120583713054656982e-01 -1.411188393831253052e-03 1.565040200948715210e-01 -2.697871029376983643e-01 -1.243818327784538269e-01 -2.383469939231872559e-01 6.063641514629125595e-03 -7.383213192224502563e-02 -4.988380149006843567e-02 3.333583846688270569e-02 -3.029090166091918945e-01 -1.050333008170127869e-01 1.548312157392501831e-01 -3.069625496864318848e-01 7.901798188686370850e-02 -7.171597331762313843e-02 1.333284229040145874e-01 -3.629219159483909607e-02 9.188200347125530243e-03 8.220142871141433716e-02 4.732255265116691589e-02 1.844660192728042603e-02 1.350705623626708984e-01 -3.206179738044738770e-01 -3.321272730827331543e-01
-2.672701179981231689e-01 2.052337676286697388e-01 7.646387815475463867e-02 2.344578802585601807e-01 -1.469122171401977539e-01 2.117110490798950195e-01 -1.597331017255783081e-01 -2.636782824993133545e-01 -1.005690991878509521e-01 1.460851430892944336e-01 1.758093386888504028e-01 -2.138379961252212524e-02 -2.171351909637451172e-01 2.302743196487426758e-01 1.459351740777492523e-02 -7.644441723823547363e-02 -1.571219228208065033e-02 -2.446228563785552979e-01 6.710086762905120850e-02 -4.214372858405113220e-02 -1.940090507268905640e-01 2.226515859365463257e-02 1.261029094457626343e-01 8.404973894357681274e-02 2.511199750006198883e-02 2.268833667039871216e-01 1.504846364259719849e-01 -4.312054440379142761e-02 -2.116606980562210083e-01 2.551267445087432861e-01 -3.498565852642059326e-01 -2.424100041389465332e-01
-3.102636933326721191e-01 -8.128399401903152466e-02 1.528194546699523926e-02 7.024575769901275635e-02 -6.979277729988098145e-02 -1.321515589952468872e-01 -2.877361774444580078e-01 -2.304767668247222900e-01 -2.013709098100662231e-01 2.278902679681777954e-01 -1.286493092775344849e-01 -3.403576463460922241e-02 -8.426674641668796539e-03 -3.899092078208923340e-01 -5.320096015930175781e-02 -1.539760082960128784e-01 3.017367422580718994e-01 -1.796976178884506226e-01 1.409183144569396973e-01 -3.397923409938812256e-01 -5.760652944445610046e-02 5.395065993070602417e-02 -4.897696897387504578e-02 -7.691620290279388428e-02 1.246034502983093262e-01 2.821680903434753418e-01 1.781816482543945312e-01 -1.009191051125526428e-01 -9.303318709135055542e-02 -9.686607867479324341e-02 -1.215864792466163635e-01 -4.225318133831024170e-02
-2.881189808249473572e-02 3.474412485957145691e-03 -2.498212009668350220e-01 4.160710275173187256e-01 -1.368081718683242798e-01 7.403745502233505249e-02 -1.241590008139610291e-01 8.124619722366333008e-02 1.813265085220336914e-01 -8.541701361536979675e-03 1.115950495004653931e-01 -2.792055159807205200e-02 -2.269547432661056519e-01 -2.072921097278594971e-01 -9.524866193532943726e-02 3.623609542846679688e-01 5.461638420820236206e-02 -3.616389930248260498e-01 2.705149352550506592e-01 1.401804946362972260e-02 -1.125558838248252869e-01 -1.672737598419189453e-01 8.600402623414993286e-02 4.936370998620986938e-02 8.502665907144546509e-03 1.530212312936782837e-01 8.929889649152755737e-03 -6.714905053377151489e-02 -1.624791622161865234e-01 2.310541421175003052e-01 -2.575074434280395508e-01 -6.768066436052322388e-02
-9.184183925390243530e-02 -1.858659833669662476e-01 4.625128582119941711e-02 3.244162201881408691e-01 5.966483801603317261e-02 -1.650230213999748230e-02 1.921809166669845581e-01 -2.173215895891189575e-01 -1.359134167432785034e-01 5.218743532896041870e-02 -3.355912566184997559e-01 1.219915822148323059e-01 -2.076340168714523315e-01 -1.374746263027191162e-01 -1.203338652849197388e-01 1.198401153087615967e-01 3.497239351272583008e-01 -8.342178165912628174e-02 2.024483680725097656e-01 4.837506636977195740e-02 -9.529732912778854370e-02 -1.044858479872345924e-03 2.962570488452911377e-01 -1.514004021883010864e-01 -1.029449999332427979e-01 2.612582147121429443e-01 -1.423888206481933594e-01 2.549434602260589600e-01 4.246696084737777710e-02 2.008203417062759399e-01 -1.126503348350524902e-01 -1.038072034716606140e-01
-9.281528182327747345e-03 -1.828759536147117615e-02 -1.420926600694656372e-01 1.380317658185958862e-01 -1.900010406970977783e-01 -2.239548712968826294e-01 -1.520801335573196411e-01 -1.662013381719589233e-01 1.950127184391021729e-01 -5.681828781962394714e-02 -2.658533155918121338e-01 5.627899989485740662e-02 -3.227866590023040771e-01 -2.035910338163375854e-01 -5.233734101057052612e-02 2.584944367408752441e-01 1.955632306635379791e-02 -3.118122816085815430e-01 2.866076864302158356e-02 -2.218786180019378662e-01 -1.615811437368392944e-01 -1.471496969461441040e-01 3.992663323879241943e-01 2.163760550320148468e-02 -2.639270126819610596e-01 1.264089792966842651e-01 -1.027660071849822998e-01 3.854937152937054634e-03 1.168786436319351196e-01 -7.127685099840164185e-02 -1.444018185138702393e-01 -4.377990961074829102e-02
-2.494908124208450317e-01 1.043251007795333862e-01 1.078992784023284912e-01 6.768580526113510132e-02 -3.257266879081726074e-01 -1.224586814641952515e-01 -8.403261005878448486e-02 -8.099043369293212891e-02 2.176275849342346191e-01 2.893865853548049927e-02 -2.613627910614013672e-01 1.314368695020675659e-01 -9.136371314525604248e-02 9.221550077199935913e-02 1.233506649732589722e-01 3.117393888533115387e-02 4.543857574462890625e-01 6.212862208485603333e-02 1.248845607042312622e-01 -7.364244759082794189e-02 -1.884610354900360107e-01 2.708578296005725861e-02 -1.339481920003890991e-01 1.794072613120079041e-02 -8.128206245601177216e-03 1.571325701661407948e-03 2.430476993322372437e-01 -6.961601227521896362e-02 -2.888745963573455811e-01 -4.817605763673782349e-02 -4.165213704109191895e-01 -8.678124868310987949e-04
-1.487417370080947876e-01 -8.238261938095092773e-02 4.885831847786903381e-02 3.501913249492645264e-01 -1.565304100513458252e-01 7.788565754890441895e-02 2.041596174240112305e-01 -1.280189454555511475e-01 1.066421195864677429e-01 5.202783271670341492e-02 4.723857156932353973e-03 7.665762305259704590e-02 -3.924405276775360107e-01 -1.890926510095596313e-01 -1.127464398741722107e-01 5.335779115557670593e-02 6.973844021558761597e-02 -1.188638731837272644e-01 2.981977760791778564e-01 -9.057094901800155640e-02 -6.212236359715461731e-02 4.297881200909614563e-02 4.255820512771606445e-01 -2.971280217170715332e-01 6.178051233291625977e-02 2.741024494171142578e-01 4.943345114588737488e-02 8.881154656410217285e-02 6.540685147047042847e-02 1.178012862801551819e-01 -5.059954896569252014e-02 -1.757932156324386597e-01
-1.637560278177261353e-01 -2.395103275775909424e-01 1.451851278543472290e-01 3.862248957157135010e-01 -1.135007143020629883e-01 -5.865432322025299072e-02 4.087853804230690002e-02 -1.242013126611709595e-01 -1.530697047710418701e-01 -1.053010970354080200e-01 8.316328749060630798e-03 1.558542400598526001e-01 -1.648957878351211548e-01 -1.666783243417739868e-01 -4.655079543590545654e-02 2.223639339208602905e-01 1.449756622314453125e-01 -1.227988079190254211e-01 1.065055727958679199e-01 5.193170532584190369e-02 -4.821131005883216858e-02 -1.483033504337072372e-02 2.041101008653640747e-01 -3.195560872554779053e-01 1.925707310438156128e-01 3.578808605670928955e-01 5.220052599906921387e-02 -4.014548286795616150e-02 1.652108579874038696e-01 1.521339565515518188e-01 1.018413528800010681e-01 -3.462923467159271240e-01
-1.567894779145717621e-02 -2.185439132153987885e-02 -1.909555792808532715e-01 1.088741272687911987e-01 -8.331960439682006836e-02 -2.064184695482254028e-01 -3.485374152660369873e-02 -1.126669570803642273e-01 1.851849704980850220e-01 9.031569957733154297e-02 -2.792612016201019287e-01 -8.581952005624771118e-02 -3.123486042022705078e-01 -1.041185483336448669e-01 -7.938867062330245972e-02 1.941430568695068359e-01 2.087419480085372925e-01 -3.649765849113464355e-01 -2.617107331752777100e-02 -2.132476419210433960e-01 -2.587459385395050049e-01 -1.653173267841339111e-01 3.015469014644622803e-01 -1.686996966600418091e-02 -2.618681490421295166e-01 1.965955793857574463e-01 -1.744187325239181519e-01 -5.555659905076026917e-02 -7.311971485614776611e-02 -6.939338147640228271e-02 -1.919677108526229858e-01 -1.054472401738166809e-01
-9.672958403825759888e-02 5.202375352382659912e-02 -7.338400930166244507e-02 5.652937665581703186e-02 -2.629794776439666748e-01 -7.312212139368057251e-02 -1.145800948143005371e-02 -1.751275956630706787e-01 1.226117610931396484e-01 3.146849572658538818e-02 -3.751198947429656982e-01 -4.506380110979080200e-02 -9.528494626283645630e-02 -2.368056625127792358e-01 -1.023371517658233643e-01 2.276647239923477173e-01 1.859758347272872925e-01 -4.065452814102172852e-01 -7.577678561210632324e-02 -9.246946126222610474e-02 -3.869873881340026855e-01 -3.201644122600555420e-02 1.387429237365722656e-01 5.551251024007797241e-02 -2.411129772663116455e-01 -4.986800625920295715e-02 -9.818396717309951782e-02 -2.515975534915924072e-01 -3.247013315558433533e-03 2.032934725284576416e-01 -1.596547961235046387e-01 -1.239900197833776474e-02
-3.653610050678253174e-01 1.391927003860473633e-01 -4.155973717570304871e-02 2.497526854276657104e-01 -1.431446671485900879e-01 -1.516175866127014160e-01 4.278221633285284042e-03 -1.767528653144836426e-01 1.650808900594711304e-01 -2.171239703893661499e-01 -2.960404008626937866e-02 6.811962276697158813e-02 -2.968647778034210205e-01 1.697345376014709473e-01 8.801257610321044922e-02 -1.659804582595825195e-01 1.452672481536865234e-01 -8.756665885448455811e-02 1.425339132547378540e-01 8.712960034608840942e-02 -5.274241790175437927e-02 5.702944099903106689e-02 2.704800367355346680e-01 -3.210361674427986145e-02 2.102595418691635132e-01 2.282215803861618042e-01 3.949738144874572754e-01 -1.281229853630065918e-01 -2.960875863209366798e-03 9.926108270883560181e-02 -1.600925177335739136e-01 -1.871961355209350586e-01
-3.033650852739810944e-02 -7.009700685739517212e-02 -1.285420507192611694e-01 4.421271681785583496e-01 3.526260703802108765e-02 -8.539769798517227173e-02 6.581168156117200851e-03 -1.855611242353916168e-02 1.638416051864624023e-01 -5.790177360177040100e-02 -1.779194474220275879e-01 -3.122052736580371857e-02 1.126407608389854431e-01 -1.890878975391387939e-01 -2.882855534553527832e-01 1.453356593847274780e-01 2.088418602943420410e-01 -3.410778045654296875e-01 2.772057354450225830e-01 -3.347224369645118713e-02 -1.354243904352188110e-01 -2.942324616014957428e-02 2.526056468486785889e-01 -7.907850295305252075e-02 -8.634226024150848389e-02 2.696640491485595703e-01 -6.195684149861335754e-02 1.440406441688537598e-01 1.567624881863594055e-02 2.450791299343109131e-01 -2.555527389049530029e-01 1.360405422747135162e-02
-3.276666402816772461e-01 -5.105980858206748962e-02 -3.086321800947189331e-02 2.896558642387390137e-01 -1.162285506725311279e-01 8.889883011579513550e-02 -1.627338975667953491e-01 -2.459382638335227966e-02 8.579716086387634277e-02 8.962687849998474121e-02 5.078739020973443985e-03 -1.376021653413772583e-01 -3.413260877132415771e-01 3.169126510620117188e-01 -3.659570962190628052e-02 -1.830303221940994263e-01 9.956821054220199585e-02 -3.799887001514434814e-01 8.358171582221984863e-02 -1.423679888248443604e-01 -1.290365606546401978e-01 -5.838152766227722168e-02 1.535848528146743774e-01 -4.785212129354476929e-02 1.937210708856582642e-01 1.583229452371597290e-01 8.168754167854785919e-03 -1.850414089858531952e-02 -3.355100750923156738e-01 1.691223680973052979e-01 -1.871436387300491333e-01 -6.206825748085975647e-02
-1.603947579860687256e-01 1.450209915637969971e-01 -1.127858832478523254e-01 9.810698032379150391e-02 -3.389015793800354004e-01 -7.806281745433807373e-02 4.225743934512138367e-02 -2.801094055175781250e-01 2.483688592910766602e-01 5.092620477080345154e-02 -3.222614526748657227e-01 1.782837063074111938e-01 -1.382720321416854858e-01 -6.343087553977966309e-02 -3.241173923015594482e-01 5.227386206388473511e-02 2.037356048822402954e-01 -2.880136370658874512e-01 1.891937553882598877e-01 -1.155221983790397644e-01 -1.836217790842056274e-01 -1.013389676809310913e-01 1.432274878025054932e-01 4.841705411672592163e-02 2.098478674888610840e-01 2.964102104306221008e-02 2.721718549728393555e-01 2.090826258063316345e-02 -2.116021141409873962e-02 1.515756696462631226e-01 6.598404049873352051e-02 1.058570742607116699e-01
1.877160370349884033e-02 -1.399552971124649048e-01 -1.369756460189819336e-01 3.091872036457061768e-01 -3.651224672794342041e-01 -9.517393261194229126e-02 1.997692137956619263e-02 -6.823254376649856567e-02 2.876707911491394043e-01 -6.700690090656280518e-02 -2.070121169090270996e-01 -7.253634929656982422e-02 -5.967723205685615540e-02 -1.574375778436660767e-01 1.323921531438827515e-01 6.323188543319702148e-02 2.282301932573318481e-01 -2.336403578519821167e-01 7.840694487094879150e-02 -3.487455248832702637e-01 -3.591159731149673462e-02 2.810897827148437500e-01 1.604522764682769775e-01 -1.376769971102476120e-02 4.157247394323348999e-02 -3.998496755957603455e-02 2.775507271289825439e-01 -6.268692761659622192e-02 -2.833335101604461670e-01 1.052873879671096802e-01 1.161883249878883362e-01 -5.658948048949241638e-02
-4.404022544622421265e-02 -8.488406985998153687e-02 -1.284105777740478516e-01 1.306672245264053345e-01 -3.394684791564941406e-01 -1.372441500425338745e-01 7.727491110563278198e-02 -3.139329254627227783e-01 1.128359436988830566e-01 -3.591296449303627014e-02 -3.739684820175170898e-01 -1.136892586946487427e-01 -5.463589727878570557e-02 -1.859312355518341064e-01 -8.606534451246261597e-02 8.076158165931701660e-02 1.712516248226165771e-01 -3.151480853557586670e-01 -9.124051034450531006e-02 -1.264578849077224731e-01 -3.778184056282043457e-01 6.277108937501907349e-02 1.700095236301422119e-01 5.626795813441276550e-02 -1.086859703063964844e-01 1.362757384777069092e-01 -8.975726552307605743e-03 -3.467616736888885498e-01 -2.412132360041141510e-02 -3.012316860258579254e-02 -8.083468675613403320e-02 -9.978792071342468262e-02
-1.873696744441986084e-01 9.519671648740768433e-02 4.850541055202484131e-02 2.536160945892333984e-01 -9.148153662681579590e-02 -1.555576622486114502e-01 -1.062271371483802795e-01 -1.482722461223602295e-01 -5.160216242074966431e-03 -2.359431385993957520e-01 -1.657026857137680054e-01 -8.509935438632965088e-02 -2.542748451232910156e-01 2.043322846293449402e-02 1.325386464595794678e-01 -8.800587803125381470e-02 2.372551411390304565e-01 -1.142727062106132507e-01 8.140450343489646912e-03 1.212675869464874268e-01 -5.994517728686332703e-02 4.631996527314186096e-02 1.272242516279220581e-01 -2.968071773648262024e-02 2.935834228992462158e-01 1.128211542963981628e-01 5.196826457977294922e-01 -9.808690100908279419e-02 -8.310193568468093872e-02 2.651202678680419922e-01 -2.446029633283615112e-01 -1.413437575101852417e-01
-2.108095288276672363e-01 -4.275536909699440002e-02 7.258331775665283203e-02 2.239206731319427490e-01 -2.089105844497680664e-01 -1.753339320421218872e-01 2.070436179637908936e-01 -1.449550241231918335e-01 7.996965199708938599e-02 1.948634386062622070e-01 -7.457814365625381470e-02 -5.818941444158554077e-02 -3.001030981540679932e-01 -1.662925481796264648e-01 3.777920827269554138e-02 1.921812742948532104e-01 3.752852231264114380e-02 9.727538377046585083e-02 2.020166069269180298e-01 -2.064666748046875000e-01 -8.973187208175659180e-02 1.176439821720123291e-01 2.945408821105957031e-01 -2.619038522243499756e-01 -2.642716281116008759e-02 1.436046212911605835e-01 2.453957796096801758e-01 -9.760932996869087219e-03 2.113271057605743408e-01 2.587676048278808594e-01 -2.930221259593963623e-01 -4.612981283571571112e-04
-1.239079311490058899e-01 -1.103798858821392059e-03 -7.922825962305068970e-02 1.206322312355041504e-01 -8.577370643615722656e-02 1.699746772646903992e-02 3.801282495260238647e-02 -1.110433191061019897e-01 -8.071213215589523315e-02 -1.108434870839118958e-01 -2.909188568592071533e-01 6.904735416173934937e-02 -1.393691599369049072e-01 -1.491110473871231079e-01 -1.649297475814819336e-01 9.109307080507278442e-02 2.838197350502014160e-01 -1.141239404678344727e-01 1.952454149723052979e-01 1.880250424146652222e-01 -2.282166928052902222e-01 -4.918618127703666687e-02 3.097006976604461670e-01 -1.184665188193321228e-01 -3.313434422016143799e-01 3.425444066524505615e-01 8.078793436288833618e-02 2.430282980203628540e-01 1.336889117956161499e-01 3.091106712818145752e-01 -1.353083103895187378e-01 3.296859189867973328e-02
-2.588991522789001465e-01 1.020339056849479675e-01 8.289749734103679657e-03 1.825347840785980225e-01 -1.401846855878829956e-01 -3.254252672195434570e-01 -1.014456003904342651e-01 -3.093241341412067413e-02 -2.063595689833164215e-02 1.610295176506042480e-01 -2.599066495895385742e-01 1.326037645339965820e-01 -3.456869125366210938e-01 -4.492277652025222778e-02 -2.623335123062133789e-01 -5.168174207210540771e-02 2.052429020404815674e-01 -2.383229881525039673e-01 3.343997057527303696e-03 3.033480793237686157e-02 2.205959409475326538e-01 2.148474007844924927e-01 1.187192797660827637e-01 -5.871096253395080566e-02 2.922637015581130981e-02 3.294537961483001709e-01 -7.305673509836196899e-02 -2.121836394071578979e-01 -4.943362995982170105e-02 -2.168446481227874756e-01 -1.623662859201431274e-01 -8.599787950515747070e-03
-8.166966587305068970e-02 2.921961806714534760e-02 1.048210188746452332e-01 1.518753767013549805e-01 -2.223633602261543274e-02 -2.588021941483020782e-02 1.223560795187950134e-01 -6.543433666229248047e-02 -1.216338053345680237e-01 2.836125195026397705e-01 -5.147535726428031921e-02 2.870931103825569153e-02 -1.197677999734878540e-01 -9.435972571372985840e-02 -2.421693801879882812e-01 1.774281263351440430e-01 1.010027006268501282e-01 -5.551569908857345581e-02 2.932853698730468750e-01 -3.451631665229797363e-01 -1.743313372135162354e-01 -7.460436224937438965e-02 3.291627764701843262e-01 -2.923884689807891846e-01 -6.447711586952209473e-02 -5.391998961567878723e-02 2.946897745132446289e-01 -2.358201146125793457e-01 5.764520540833473206e-02 5.424765124917030334e-02 -3.191337883472442627e-01 -1.416419595479965210e-01
-2.194614857435226440e-01 -4.074471443891525269e-02 -2.221860587596893311e-01 1.923486739397048950e-01 -3.293355554342269897e-02 -3.598240315914154053e-01 -9.076119959354400635e-02 -6.118197925388813019e-03 -5.353487655520439148e-02 -1.102795377373695374e-01 -3.299077227711677551e-02 -2.138934433460235596e-01 -1.080983206629753113e-01 -3.771782219409942627e-01 1.048685312271118164e-01 9.012351185083389282e-02 2.553589940071105957e-01 -2.384228408336639404e-01 1.019517034292221069e-01 -5.268762260675430298e-02 -2.698379009962081909e-02 -3.452599793672561646e-02 2.854595184326171875e-01 1.906757801771163940e-01 -1.478229314088821411e-01 -6.304821372032165527e-02 -1.486988663673400879e-01 -2.530167996883392334e-01 -4.006473720073699951e-02 2.984929084777832031e-01 -1.478459686040878296e-01 -1.026585996150970459e-01
-5.139836668968200684e-01 4.933017492294311523e-02 -8.860076963901519775e-02 -3.348475322127342224e-02 -8.610676229000091553e-02 -1.074199378490447998e-01 1.234837695956230164e-01 -2.329009771347045898e-01 1.486657261848449707e-01 -8.158273994922637939e-02 -2.544390559196472168e-01 1.825542151927947998e-01 -1.979787349700927734e-01 -2.130183726549148560e-01 -1.404976844787597656e-01 8.369015157222747803e-02 2.549301087856292725e-01 -5.798548087477684021e-02 -1.316738575696945190e-01 -1.722039282321929932e-01 1.074868738651275635e-01 8.992525190114974976e-02 5.588866770267486572e-02 -1.419173274189233780e-02 -1.466503888368606567e-01 2.285065948963165283e-01 8.118150383234024048e-02 1.100977733731269836e-01 3.808821365237236023e-02 1.473850458860397339e-01 -3.334081172943115234e-01 1.809877008199691772e-01
1.196718439459800720e-01 6.159574724733829498e-03 -7.828830182552337646e-02 -9.015837311744689941e-02 -1.881007701158523560e-01 -1.397254914045333862e-01 -7.250250130891799927e-02 -2.063148170709609985e-01 -2.013178765773773193e-01 -1.832636445760726929e-01 -6.563996523618698120e-02 5.989122390747070312e-02 -4.218846261501312256e-01 -8.152577280998229980e-02 1.475623399019241333e-01 -1.180737763643264771e-01 -3.473767638206481934e-02 -4.301138520240783691e-01 2.623385488986968994e-01 -2.596908211708068848e-01 1.213893070816993713e-01 3.123083710670471191e-01 1.871014833450317383e-01 1.937740109860897064e-02 -8.132054656744003296e-02 2.210308760404586792e-01 1.352289170026779175e-01 9.168631583452224731e-02 -3.415946289896965027e-02 2.631096355617046356e-02 -9.421627968549728394e-02 -5.726980045437812805e-02
-3.878614678978919983e-02 -2.208941727876663208e-01 -1.539448499679565430e-01 -2.650731801986694336e-02 -3.122963607311248779e-01 -2.481409460306167603e-01 5.901762470602989197e-02 -2.871029675006866455e-01 1.413349714130163193e-02 -1.585125550627708435e-02 -3.720088303089141846e-01 1.821179538965225220e-01 -8.070383965969085693e-02 -1.441416740417480469e-01 -7.081916555762290955e-03 1.174421682953834534e-01 1.430107206106185913e-01 -3.493360877037048340e-01 -9.426642954349517822e-02 -1.298969835042953491e-01 -3.216991722583770752e-01 -1.051038801670074463e-01 1.265739500522613525e-01 4.568675160408020020e-02 -2.541371285915374756e-01 3.581103682518005371e-02 -2.791638113558292389e-02 -1.575146317481994629e-01 -1.691288650035858154e-01 4.509392753243446350e-02 -1.959240585565567017e-01 -7.595524191856384277e-02
-1.428133398294448853e-01 1.821872591972351074e-01 -6.804434210062026978e-02 2.692451179027557373e-01 -1.915867254137992859e-02 -2.253197692334651947e-02 -1.101455092430114746e-01 -1.292161494493484497e-01 -9.851904585957527161e-03 4.280888009816408157e-03 -2.455587238073348999e-01 -1.018510386347770691e-01 -2.722667455673217773e-01 -1.250714510679244995e-01 -1.798065453767776489e-01 -1.865183264017105103e-01 4.202983379364013672e-01 -1.406336128711700439e-01 6.848981976509094238e-02 -4.374771565198898315e-02 9.632559865713119507e-02 3.569128513336181641e-01 7.190842181444168091e-02 -1.523826420307159424e-01 -1.373683810234069824e-01 3.523406386375427246e-01 -8.678302168846130371e-03 -2.501545250415802002e-01 -7.061552256345748901e-02 -6.875737756490707397e-02 -1.144925653934478760e-01 -1.238014101982116699e-01
-2.485407888889312744e-01 1.751249097287654877e-02 3.267537951469421387e-01 1.458293497562408447e-01 2.297439612448215485e-02 -1.820981651544570923e-01 -3.588739335536956787e-01 1.250396948307752609e-02 1.667474657297134399e-01 1.992054730653762817e-01 2.326961457729339600e-01 5.216844379901885986e-02 -6.518622487783432007e-02 1.245215758681297302e-01 -1.528395414352416992e-01 -6.437769532203674316e-02 2.866354286670684814e-01 -3.205278217792510986e-01 2.712315618991851807e-01 -9.103786945343017578e-02 -7.731376588344573975e-02 -3.018319234251976013e-02 1.908108741044998169e-01 1.293732374906539917e-01 5.025900527834892273e-02 2.171998023986816406e-01 2.816001884639263153e-03 -7.799961417913436890e-02 -7.844797521829605103e-02 3.810353949666023254e-02 -2.842518389225006104e-01 -6.819675117731094360e-02
-1.944381892681121826e-01 -5.877888202667236328e-02 1.434464305639266968e-01 4.976326972246170044e-02 -2.232118397951126099e-01 -1.192058697342872620e-01 -2.997073829174041748e-01 -1.392937172204256058e-02 -8.103525638580322266e-02 1.048354282975196838e-01 -2.757904827594757080e-01 1.110967714339494705e-02 4.433341324329376221e-03 -4.590901136398315430e-01 -4.220772162079811096e-02 -1.662561297416687012e-01 2.563953101634979248e-01 -1.612206995487213135e-01 2.404881268739700317e-02 -2.841663360595703125e-01 -1.767245829105377197e-01 5.076281726360321045e-02 1.036571487784385681e-01 -9.406048059463500977e-02 -3.267453610897064209e-02 2.549026608467102051e-01 9.566488862037658691e-02 -7.928902655839920044e-02 -3.509285161271691322e-03 -1.294979155063629150e-01 -2.137372195720672607e-01 -2.779915034770965576e-01
-1.866401582956314087e-01 1.034448482096195221e-02 8.120923489332199097e-02 2.267410159111022949e-01 -4.769373312592506409e-02 -8.966223895549774170e-02 -2.240913361310958862e-01 9.485241025686264038e-02 4.517915099859237671e-02 -2.522247433662414551e-01 -2.006034851074218750e-01 -3.552012145519256592e-02 -2.600256502628326416e-01 -9.557096287608146667e-03 4.286605492234230042e-02 -9.408527612686157227e-02 2.848203182220458984e-01 -4.403535276651382446e-02 1.710241101682186127e-02 1.818271279335021973e-01 -4.850220307707786560e-02 8.029622584581375122e-02 3.672214448451995850e-01 -1.026580557227134705e-01 2.082245647907257080e-01 3.217072486877441406e-01 3.668619096279144287e-01 -2.395722717046737671e-01 4.915498662739992142e-03 1.288490891456604004e-01 -9.067245572805404663e-02 -1.329624205827713013e-01
-9.753828495740890503e-02 -1.308181136846542358e-01 -1.855975538492202759e-01 2.332127243280410767e-01 -2.835080027580261230e-01 -1.964676827192306519e-01 -1.136294156312942505e-01 -3.555309958755970001e-03 -1.364892572164535522e-01 2.451167255640029907e-02 -8.113306760787963867e-02 -2.030723989009857178e-01 -1.025058999657630920e-01 -1.863800585269927979e-01 -8.754824288189411163e-03 3.046174347400665283e-01 1.741314977407455444e-01 -4.000435769557952881e-01 7.717806845903396606e-02 -2.660122513771057129e-01 -3.581372275948524475e-02 -1.094881724566221237e-02 8.086394518613815308e-02 -1.843094527721405029e-01 -2.560285031795501709e-01 8.283814787864685059e-02 2.362242788076400757e-01 -9.822947531938552856e-02 1.922100782394409180e-02 1.693758666515350342e-01 9.506177902221679688e-02 -2.500556111335754395e-01
1.910264045000076294e-02 2.061694487929344177e-02 -8.180402964353561401e-02 9.311737120151519775e-02 -1.774554401636123657e-01 -1.264898031949996948e-01 -2.319502681493759155e-01 -1.878574490547180176e-01 2.104275375604629517e-01 -3.082556091248989105e-02 -2.769294679164886475e-01 -2.750833705067634583e-02 -3.273266851902008057e-01 -1.655662953853607178e-01 -1.578242480754852295e-01 1.921353489160537720e-01 -9.588467888534069061e-03 -2.917930781841278076e-01 5.442309007048606873e-02 -1.746174246072769165e-01 -2.395480126142501831e-01 -2.259233444929122925e-01 4.239307940006256104e-01 2.866099588572978973e-02 -2.816729843616485596e-01 5.656856670975685120e-02 -2.708391286432743073e-02 3.681411221623420715e-02 3.434725105762481689e-02 -1.343261599540710449e-01 -1.274975091218948364e-01 -2.123669721186161041e-02
-1.869799345731735229e-01 -1.503393650054931641e-01 2.490851730108261108e-01 -5.873050168156623840e-02 -1.879776567220687866e-01 -1.894221454858779907e-01 -1.082416996359825134e-01 -1.277551352977752686e-01 -1.460407525300979614e-01 1.006255522370338440e-01 6.224820762872695923e-02 1.165237464010715485e-02 -3.454656302928924561e-01 1.131176799535751343e-01 6.800454109907150269e-02 -9.014758467674255371e-02 -1.466449815779924393e-02 -2.856092453002929688e-01 8.662683516740798950e-02 -3.771441876888275146e-01 1.981785893440246582e-01 7.421696186065673828e-02 1.197973638772964478e-01 -5.533170327544212341e-02 9.522090852260589600e-02 2.355569005012512207e-01 1.191589422523975372e-02 -2.045717239379882812e-01 -3.320188224315643311e-01 9.222626686096191406e-02 -2.723988592624664307e-01 -6.417249143123626709e-02
-3.281430602073669434e-01 7.800788432359695435e-02 1.138623282313346863e-01 2.646908164024353027e-01 -6.304623186588287354e-02 -2.233139872550964355e-01 -1.584951430559158325e-01 -9.547954797744750977e-02 6.568420678377151489e-02 -1.008194833993911743e-01 -1.174630150198936462e-01 8.850942552089691162e-02 -3.135911226272583008e-01 -7.253297418355941772e-02 4.256956279277801514e-02 -2.818292081356048584e-01 2.131535112857818604e-01 2.420153614366427064e-04 1.216314658522605896e-01 -2.805707044899463654e-03 -1.081066653132438660e-01 2.931042341515421867e-03 -2.395152673125267029e-02 -1.008166000247001648e-01 2.181240767240524292e-01 1.075118929147720337e-01 4.946126937866210938e-01 -1.200840696692466736e-01 -4.389981180429458618e-02 1.646815687417984009e-01 -2.523193359375000000e-01 -2.446314319968223572e-02
-3.527531623840332031e-01 4.934727679938077927e-03 -1.412499696016311646e-01 -1.910059340298175812e-02 -2.791721373796463013e-02 5.711672827601432800e-02 -9.874512255191802979e-02 -3.143036067485809326e-01 2.740605175495147705e-01 -2.711495198309421539e-02 -9.293477982282638550e-02 3.357343375682830811e-02 -3.615723848342895508e-01 -7.696345448493957520e-02 -2.631714344024658203e-01 1.164760962128639221e-01 3.829564154148101807e-01 -3.715145960450172424e-02 1.856537014245986938e-01 5.117410793900489807e-02 7.967929542064666748e-02 1.803139150142669678e-01 4.434002563357353210e-02 -6.186986342072486877e-02 -1.157875433564186096e-01 3.147540986537933350e-01 4.424494877457618713e-02 6.179410219192504883e-02 1.332923620939254761e-01 -7.643089443445205688e-02 -2.562938332557678223e-01 -1.508026011288166046e-02
-3.696763142943382263e-02 7.306057959794998169e-02 -1.020865514874458313e-01 1.746369302272796631e-01 -5.661412701010704041e-02 -1.943943202495574951e-01 -2.746913135051727295e-01 -1.433164179325103760e-01 -8.001389354467391968e-02 -9.676589071750640869e-02 1.913996180519461632e-03 2.240389818325638771e-03 -3.353229463100433350e-01 1.693196743726730347e-01 -4.295946061611175537e-01 6.799928098917007446e-02 3.291360735893249512e-01 -1.258459985256195068e-01 1.400175690650939941e-01 1.092759147286415100e-01 -3.269954025745391846e-01 1.501585692167282104e-01 1.748363822698593140e-01 -1.687787473201751709e-03 -4.206771031022071838e-02 -7.616436481475830078e-02 1.854336820542812347e-02 -2.420685291290283203e-01 -8.361990004777908325e-02 1.570066660642623901e-01 -1.757646650075912476e-01 -1.565869152545928955e-01
-2.093374878168106079e-01 1.805697567760944366e-02 4.782768338918685913e-02 2.795213460922241211e-01 -1.239366531372070312e-01 -5.355320498347282410e-02 9.683238714933395386e-02 -2.300421744585037231e-01 -1.889271102845668793e-02 1.804548054933547974e-01 1.586010912433266640e-03 -5.727022513747215271e-02 -3.433527350425720215e-01 -2.773063778877258301e-01 -6.701463367789983749e-03 1.153492555022239685e-01 1.594864949584007263e-02 7.232407480478286743e-02 2.857552170753479004e-01 -1.544849574565887451e-01 -1.050920039415359497e-01 -5.079081654548645020e-02 2.158176153898239136e-01 -1.381178945302963257e-01 -2.169678546488285065e-02 8.883039653301239014e-02 2.853607535362243652e-01 -9.200571477413177490e-02 2.347242832183837891e-01 2.352419048547744751e-01 -3.816817998886108398e-01 7.685858011245727539e-02
-1.122610941529273987e-01 -1.378319859504699707e-01 -1.323271635919809341e-02 2.980962097644805908e-01 -1.681194752454757690e-01 -2.280062586069107056e-01 1.206947043538093567e-01 -5.355001613497734070e-02 2.113672047853469849e-01 -8.263836055994033813e-02 -2.946577668190002441e-01 -9.973153471946716309e-03 -6.281903386116027832e-02 -3.172826468944549561e-01 1.133959591388702393e-01 1.388627290725708008e-01 1.976861953735351562e-01 -3.243619501590728760e-01 1.732570677995681763e-01 -3.356590867042541504e-01 -3.932526335120201111e-02 1.335743516683578491e-01 6.792494654655456543e-02 -1.473848670721054077e-01 -1.402799934148788452e-01 -5.571306496858596802e-02 1.572272628545761108e-01 1.299315690994262695e-01 -1.808962225914001465e-01 4.193127155303955078e-02 -1.542125195264816284e-01 -2.261531800031661987e-01
1.504014711827039719e-02 -2.113922536373138428e-01 -1.028933655470609665e-02 3.113901615142822266e-01 -9.835515171289443970e-02 -2.114498913288116455e-01 6.625159084796905518e-02 -9.773280471563339233e-02 2.361906021833419800e-01 7.050312589854001999e-03 -1.106024757027626038e-01 -2.084740698337554932e-01 -3.679402172565460205e-02 -2.820274829864501953e-01 -3.028748091310262680e-03 1.579141765832901001e-01 2.550990283489227295e-01 -3.184954524040222168e-01 7.337925583124160767e-02 -3.996841311454772949e-01 -1.233890429139137268e-01 7.667743414640426636e-02 2.021778821945190430e-01 -7.602141052484512329e-02 -1.691436022520065308e-01 -2.810246683657169342e-02 2.359809577465057373e-01 1.052277535200119019e-02 -1.974707245826721191e-01 -9.785311296582221985e-03 -9.291763603687286377e-02 -1.999869793653488159e-01
3.975201025605201721e-02 8.640757203102111816e-02 -1.109928190708160400e-01 2.525283992290496826e-01 -3.252139687538146973e-01 -7.551374286413192749e-02 -7.365751266479492188e-02 -8.503203839063644409e-02 1.329462081193923950e-01 -1.384185552597045898e-01 -2.225337028503417969e-01 -1.866746246814727783e-01 -2.907963991165161133e-01 -2.221731841564178467e-01 2.140791900455951691e-02 2.600232064723968506e-01 1.905743926763534546e-01 -4.080403745174407959e-01 7.886157184839248657e-02 -1.871522068977355957e-01 -2.253088355064392090e-02 -2.399497777223587036e-01 1.656726896762847900e-01 -5.195011198520660400e-02 3.679399564862251282e-02 1.043559685349464417e-01 1.142910718917846680e-01 -6.957031786441802979e-02 7.532286923378705978e-03 -2.308006435632705688e-01 -5.383639037609100342e-02 -2.210955321788787842e-01
-6.777697801589965820e-02 -5.900340899825096130e-02 -1.120632812380790710e-01 2.362434566020965576e-01 -3.029049634933471680e-01 -1.204101741313934326e-01 -1.187453195452690125e-01 -2.644953429698944092e-01 1.907315254211425781e-01 7.041493803262710571e-02 -4.314322471618652344e-01 -7.000915706157684326e-02 -8.758492022752761841e-02 -1.566377878189086914e-01 1.483541578054428101e-01 2.724704332649707794e-02 1.142056137323379517e-01 -3.332782387733459473e-01 4.802943021059036255e-02 -1.248176544904708862e-01 9.930702857673168182e-03 1.111274659633636475e-01 -2.365676220506429672e-03 -2.744348347187042236e-01 -5.941489711403846741e-02 4.217334836721420288e-02 -1.061675623059272766e-01 -2.086200863122940063e-01 2.227697670459747314e-01 -5.272123962640762329e-02 -3.217652440071105957e-01 -1.024371385574340820e-02
-4.136193096637725830e-01 -1.982069015502929688e-02 2.215683758258819580e-01 -9.429658949375152588e-02 -2.114596068859100342e-01 -6.859140843152999878e-02 3.709585219621658325e-02 2.348326519131660461e-02 3.024803102016448975e-01 1.110812872648239136e-01 -1.457180529832839966e-01 1.318567544221878052e-01 -2.585666179656982422e-01 -2.378784306347370148e-02 1.498971320688724518e-02 -1.296933293342590332e-01 3.456403017044067383e-01 -5.478112027049064636e-02 -1.070415005087852478e-01 7.829143851995468140e-02 -2.196777909994125366e-01 -1.602935194969177246e-01 1.414064019918441772e-01 -3.675286099314689636e-02 -8.377321995794773102e-03 2.795215845108032227e-01 1.239662393927574158e-01 1.230744272470474243e-02 -7.638412714004516602e-02 2.978613674640655518e-01 -2.526654899120330811e-01 -6.929264217615127563e-02
-1.644433289766311646e-01 1.062044575810432434e-01 -1.038589775562286377e-01 1.062588915228843689e-01 -2.072371691465377808e-01 -8.168403804302215576e-02 -2.410141229629516602e-01 -2.927560806274414062e-01 -1.382274031639099121e-01 -2.093158960342407227e-01 -2.361972481012344360e-01 4.611701890826225281e-02 9.683890640735626221e-02 -8.544872514903545380e-03 2.075107581913471222e-02 -1.811647564172744751e-01 4.055306315422058105e-01 -7.544471323490142822e-02 -4.553557839244604111e-03 1.158552914857864380e-01 8.583596907556056976e-03 1.570438444614410400e-01 3.518609404563903809e-01 -1.441151052713394165e-01 9.187711775302886963e-02 1.947018653154373169e-01 2.242651879787445068e-01 -1.913303434848785400e-01 1.003558710217475891e-01 -3.470766916871070862e-02 -1.570173203945159912e-01 -2.461007535457611084e-01
-1.017901971936225891e-01 -8.360645920038223267e-02 -9.654121473431587219e-03 4.511961638927459717e-01 -3.192206919193267822e-01 -1.159860938787460327e-01 3.294106200337409973e-02 6.187592819333076477e-02 1.762441545724868774e-01 -8.970308117568492889e-03 -3.898566961288452148e-01 -1.355079859495162964e-01 -2.174293808639049530e-02 -1.423646509647369385e-01 -1.020709499716758728e-01 2.758207023143768311e-01 1.386959850788116455e-01 -3.658216595649719238e-01 2.111297845840454102e-01 -1.584905534982681274e-01 -1.065502911806106567e-01 2.062066048383712769e-01 2.811288461089134216e-02 -1.876808553934097290e-01 -1.060941815376281738e-01 7.905355095863342285e-02 1.682830788195133209e-02 7.002069801092147827e-02 -3.455081582069396973e-02 -5.880457907915115356e-02 -4.944819211959838867e-02 -8.686798065900802612e-02
-9.021829813718795776e-02 3.855227027088403702e-03 1.056040674448013306e-01 2.696955502033233643e-01 -3.255665674805641174e-02 -1.780077368021011353e-01 -3.803246915340423584e-01 -1.325796991586685181e-01 2.720096111297607422e-01 1.402268856763839722e-01 2.149654626846313477e-01 -6.933684647083282471e-02 -2.337278127670288086e-01 1.895667761564254761e-01 -1.184442192316055298e-01 -2.391815185546875000e-01 2.911821901798248291e-01 -1.809895932674407959e-01 1.465193331241607666e-01 -1.486747711896896362e-01 -5.696772411465644836e-02 1.166153326630592346e-01 3.171833455562591553e-01 8.327360451221466064e-02 6.649418268352746964e-03 1.035064309835433960e-01 1.516041066497564316e-02 7.414110470563173294e-03 -8.810232579708099365e-02 1.136865932494401932e-02 -2.927750349044799805e-01 -1.279206424951553345e-01
4.092390835285186768e-02 2.887700498104095459e-01 -8.799555897712707520e-02 8.432969450950622559e-02 -1.769311428070068359e-01 -1.740372776985168457e-01 -2.571782469749450684e-02 -3.854528069496154785e-02 -9.976611286401748657e-02 -1.363342106342315674e-01 -3.595492541790008545e-01 -1.011777594685554504e-01 -2.541245818138122559e-01 -3.526358678936958313e-02 -2.222345620393753052e-01 1.923324167728424072e-01 2.360139191150665283e-01 -2.627107501029968262e-01 -5.303680524230003357e-02 -1.344935446977615356e-01 -2.037586271762847900e-02 2.866331040859222412e-01 -1.914932392537593842e-02 -2.250328809022903442e-01 -1.449071019887924194e-01 4.097782075405120850e-02 9.300295263528823853e-02 -2.904321551322937012e-01 -1.337557137012481689e-01 -1.521876826882362366e-02 -2.402703016996383667e-01 -2.129673361778259277e-01
-3.099421560764312744e-01 6.549253314733505249e-02 -8.796024322509765625e-02 -1.317268460988998413e-01 -1.084149852395057678e-01 -1.682696789503097534e-01 8.361645042896270752e-02 -1.271372288465499878e-01 1.708075702190399170e-01 -5.915327742695808411e-02 -2.602076828479766846e-01 2.957027032971382141e-02 -3.318923711776733398e-01 -2.140828669071197510e-01 -5.496352165937423706e-02 -1.013533249497413635e-01 2.513454258441925049e-01 -1.984583139419555664e-01 -3.673785552382469177e-02 -1.892474740743637085e-01 3.050139546394348145e-01 5.806469172239303589e-02 1.198875904083251953e-01 -2.021565735340118408e-01 -5.246403068304061890e-02 3.604109287261962891e-01 7.131832838058471680e-02 1.823277175426483154e-01 -2.425741963088512421e-02 -1.090719625353813171e-01 -2.539615929126739502e-01 -3.833447769284248352e-02
-2.759268879890441895e-01 8.084405213594436646e-02 1.389297991991043091e-01 2.355549335479736328e-01 -2.239963114261627197e-01 -1.439825296401977539e-01 1.598175317049026489e-01 -2.402696460485458374e-01 -3.737859055399894714e-02 2.151232957839965820e-01 -3.299960121512413025e-02 -4.110167548060417175e-02 -2.587842941284179688e-01 -2.643088698387145996e-01 -1.767642796039581299e-02 2.220617234706878662e-01 3.813490644097328186e-02 5.241465568542480469e-02 1.482066661119461060e-01 -1.781212240457534790e-01 -1.858126558363437653e-02 5.358109250664710999e-02 1.500536352396011353e-01 -9.172382205724716187e-02 -1.813967898488044739e-02 5.708693340420722961e-02 3.239128589630126953e-01 -2.531677298247814178e-02 2.606262266635894775e-01 2.381760329008102417e-01 -3.330203890800476074e-01 -1.213019043207168579e-01
-1.009266003966331482e-01 -9.125811606645584106e-02 7.708837091922760010e-02 7.184311747550964355e-02 4.313398152589797974e-02 -3.123346567153930664e-01 -1.267553865909576416e-01 4.765449836850166321e-02 6.616751104593276978e-02 -1.486502885818481445e-01 -2.287131501361727715e-03 1.436395496129989624e-01 -2.587905824184417725e-01 8.330962806940078735e-02 -4.037270247936248779e-01 5.989837646484375000e-02 3.551863133907318115e-01 -1.015142202377319336e-01 4.979646578431129456e-02 -4.131192713975906372e-02 -2.336464375257492065e-01 -2.816935302689671516e-03 6.388235092163085938e-02 -2.289893925189971924e-01 1.415768917649984360e-02 7.658137381076812744e-02 1.349787861108779907e-01 -3.727068603038787842e-01 -1.704558283090591431e-01 3.442785888910293579e-02 -3.222638666629791260e-01 -1.263627558946609497e-01
-2.825750112533569336e-01 -4.661648720502853394e-02 1.130697131156921387e-02 2.119277268648147583e-01 -1.679592579603195190e-01 -7.732959836721420288e-02 9.762158244848251343e-02 -1.692711263895034790e-01 -5.660087335854768753e-03 1.320421397686004639e-01 -1.307630538940429688e-01 -4.477888345718383789e-02 -1.923085153102874756e-01 -1.917136609554290771e-01 -6.419974565505981445e-02 2.503525912761688232e-01 -2.323575690388679504e-02 1.270302683115005493e-01 1.815565526485443115e-01 -2.283326387405395508e-01 -6.288493517786264420e-03 6.372474879026412964e-02 2.986994385719299316e-01 -2.200319021940231323e-01 5.666339397430419922e-02 1.273630410432815552e-01 2.663011550903320312e-01 -1.231089085340499878e-01 2.091983556747436523e-01 1.636830121278762817e-01 -4.514316618442535400e-01 9.817809797823429108e-03
4.023366793990135193e-02 -2.001542747020721436e-01 1.591050811111927032e-02 2.195354700088500977e-01 -2.021928876638412476e-01 -1.209732368588447571e-01 5.626810714602470398e-02 -2.740974724292755127e-01 2.103798389434814453e-01 -1.316472887992858887e-01 -2.617055177688598633e-01 8.792479336261749268e-02 -5.813843011856079102e-02 -2.794407904148101807e-01 9.674948453903198242e-02 -7.705318182706832886e-02 1.331709623336791992e-01 -3.227647244930267334e-01 -3.129896149039268494e-02 -3.613947331905364990e-01 -8.221148699522018433e-02 1.852818578481674194e-01 2.432959526777267456e-01 -9.071700274944305420e-02 -9.126821905374526978e-02 -2.321748584508895874e-01 5.727161467075347900e-02 -5.429139360785484314e-02 -2.362393289804458618e-01 1.602149903774261475e-01 -1.411987543106079102e-01 9.796321392059326172e-02
-1.130319759249687195e-01 -1.359663158655166626e-01 1.407483406364917755e-02 5.212121084332466125e-02 -1.161742433905601501e-01 -3.110114037990570068e-01 -4.364338517189025879e-02 -2.899128198623657227e-01 6.599736958742141724e-02 -1.609444767236709595e-01 -1.147193182259798050e-02 -2.531683146953582764e-01 -2.918277382850646973e-01 8.679962903261184692e-02 5.580616369843482971e-02 1.542763859033584595e-01 1.281057298183441162e-02 -1.951561421155929565e-01 2.058288007974624634e-01 -9.593246132135391235e-02 -1.426194608211517334e-01 1.497945636510848999e-01 2.976428270339965820e-01 3.102599382400512695e-01 -5.334354192018508911e-02 -3.538815770298242569e-03 1.976064741611480713e-01 2.224213480949401855e-01 -3.422359004616737366e-02 2.903210222721099854e-01 -1.004264578223228455e-01 -2.262199372053146362e-01
1.211440041661262512e-01 -8.506903797388076782e-02 -2.214143127202987671e-01 1.821087747812271118e-01 -2.353582531213760376e-01 -1.196148097515106201e-01 -2.933053076267242432e-01 -2.792142927646636963e-01 1.249696463346481323e-01 -1.243122369050979614e-01 -3.893385529518127441e-01 2.473863959312438965e-02 -3.040840625762939453e-01 -1.605185270309448242e-01 4.072192683815956116e-02 2.022372335195541382e-01 -1.740873209200799465e-03 -2.798942923545837402e-01 -1.173024252057075500e-02 -1.035081744194030762e-01 -1.336120069026947021e-01 -2.392614781856536865e-01 2.411353439092636108e-01 -1.859391108155250549e-02 -9.910751134157180786e-02 1.210827901959419250e-01 3.557027876377105713e-02 1.188341230154037476e-01 1.153377965092658997e-01 -6.610824912786483765e-02 -1.678384244441986084e-01 -9.824503958225250244e-02
7.022613286972045898e-02 -3.924127817153930664e-01 3.062816858291625977e-01 -8.655034005641937256e-02 -4.093703031539916992e-01 -2.310736924409866333e-01 -1.054972261190414429e-01 -1.204617172479629517e-01 9.618363529443740845e-02 4.168738797307014465e-02 2.814383246004581451e-02 1.336799114942550659e-01 -1.894187629222869873e-01 -2.386716455221176147e-01 -1.373529285192489624e-01 7.132068276405334473e-02 1.761962771415710449e-01 -3.075501620769500732e-01 3.513228846713900566e-03 1.569969207048416138e-01 -2.366445064544677734e-01 -9.924183040857315063e-02 1.464710198342800140e-02 -1.438435912132263184e-01 -1.441047489643096924e-01 5.634612590074539185e-02 1.319070458412170410e-01 -2.130350768566131592e-01 4.962420091032981873e-02 -5.013058707118034363e-02 -1.211401149630546570e-01 5.736705288290977478e-02
-2.784852981567382812e-01 -3.736674785614013672e-02 4.211251437664031982e-02 -1.336137414909899235e-03 -4.413724318146705627e-02 -4.293723106384277344e-01 -3.536019921302795410e-01 2.005398832261562347e-02 2.844888158142566681e-02 -2.063713595271110535e-02 -8.239582926034927368e-02 9.930752962827682495e-02 9.106758236885070801e-02 3.178781270980834961e-02 -1.748755574226379395e-01 -4.137875139713287354e-02 3.450077772140502930e-01 -2.953136563301086426e-01 2.492196857929229736e-01 -1.637737005949020386e-01 -2.047679722309112549e-01 -2.058608457446098328e-02 1.597020924091339111e-01 -6.815142184495925903e-02 -4.133209586143493652e-02 1.075125858187675476e-01 1.100267097353935242e-01 -2.233503609895706177e-01 -6.838619709014892578e-02 3.379558399319648743e-02 -1.822711080312728882e-01 -2.570400536060333252e-01
-2.330152094364166260e-01 -1.311746835708618164e-01 -5.365858227014541626e-02 8.148338645696640015e-02 -4.935220628976821899e-02 -1.916278339922428131e-02 2.624767422676086426e-01 -2.169938087463378906e-01 3.398631885647773743e-02 -3.626084327697753906e-02 2.839638106524944305e-02 4.515070468187332153e-02 -3.328885138034820557e-01 -2.911019921302795410e-01 -3.587513789534568787e-02 2.013070136308670044e-01 6.466063112020492554e-02 -9.014323353767395020e-02 1.963966488838195801e-01 -2.314038425683975220e-01 -1.986272931098937988e-01 1.312638223171234131e-01 3.250973224639892578e-01 -2.145830243825912476e-01 9.805862605571746826e-02 2.048565894365310669e-01 2.062778621912002563e-01 1.525562107563018799e-01 -3.848025109618902206e-03 1.779941916465759277e-01 -2.061803042888641357e-01 -2.303425073623657227e-01
-6.583251990377902985e-03 -5.646002292633056641e-02 -1.395054310560226440e-01 2.012431472539901733e-01 3.383321315050125122e-02 5.432843789458274841e-02 -1.476711183786392212e-01 -5.126688629388809204e-02 1.632368266582489014e-01 1.804004460573196411e-01 7.542078197002410889e-02 -8.763518929481506348e-02 -2.230700999498367310e-01 -2.124342024326324463e-01 -1.954942755401134491e-02 5.919943097978830338e-03 2.917301654815673828e-01 -3.740452229976654053e-01 3.406755328178405762e-01 -1.492234766483306885e-01 -2.347073704004287720e-01 -5.805642902851104736e-02 2.976896241307258606e-02 -2.421150952577590942e-01 -2.442995458841323853e-01 1.286264210939407349e-01 1.017737761139869690e-01 -8.429271727800369263e-02 2.275422960519790649e-01 -8.943903446197509766e-02 -2.933832705020904541e-01 -1.398780494928359985e-01
-2.452934086322784424e-01 -4.026576876640319824e-02 1.129662394523620605e-01 1.756175770424306393e-03 -2.337054312229156494e-01 -1.445628851652145386e-01 -2.906453311443328857e-01 -7.502903789281845093e-02 -5.958294495940208435e-02 2.591235041618347168e-01 -2.052765525877475739e-02 1.017462983727455139e-01 3.542371094226837158e-02 -4.354366362094879150e-01 -5.660316441208124161e-03 -3.858682140707969666e-02 3.227652609348297119e-01 -1.093429774045944214e-01 1.638052612543106079e-01 -2.203709483146667480e-01 -1.975835710763931274e-01 -1.703594997525215149e-02 1.614017486572265625e-01 -4.540082812309265137e-02 1.440719962120056152e-01 2.167203128337860107e-01 1.599491387605667114e-01 -1.574282348155975342e-01 -7.168433815240859985e-02 -2.072446644306182861e-01 -1.907464712858200073e-01 -1.563319712877273560e-01
-2.775462903082370758e-02 2.018878012895584106e-01 1.225708797574043274e-01 1.285830736160278320e-01 -3.783625364303588867e-02 -2.226989120244979858e-01 -2.023813575506210327e-01 -5.499805510044097900e-02 -1.000643149018287659e-02 1.270926147699356079e-01 -3.503573834896087646e-01 -6.185905542224645615e-03 -4.851701483130455017e-02 -2.147587090730667114e-01 3.269287198781967163e-02 -5.172348767518997192e-02 2.180556952953338623e-01 -4.290288686752319336e-02 -2.742112986743450165e-02 -1.614716798067092896e-01 6.375321745872497559e-02 1.996379047632217407e-01 2.573084235191345215e-01 4.839721601456403732e-03 -3.905969858169555664e-01 2.601401805877685547e-01 -1.341003458946943283e-02 -1.386302858591079712e-01 -4.986049979925155640e-02 5.796705931425094604e-02 -3.714201152324676514e-01 -2.661627829074859619e-01
-1.531819552183151245e-01 -2.843016088008880615e-01 2.550654411315917969e-01 3.959716111421585083e-02 -1.316636055707931519e-01 1.574217379093170166e-01 -3.350683450698852539e-01 -1.610288769006729126e-01 1.012088209390640259e-01 -1.347822546958923340e-01 -2.723856568336486816e-01 -1.434218883514404297e-01 -1.592806167900562286e-02 -1.624617129564285278e-01 -1.328272372484207153e-01 -9.672034531831741333e-02 3.156692907214164734e-02 -3.340212702751159668e-01 6.645424664020538330e-02 5.498387292027473450e-02 1.399703323841094971e-01 -1.461231559514999390e-01 2.240610867738723755e-01 -1.336794942617416382e-01 -1.517048384994268417e-02 1.675259321928024292e-01 1.794182658195495605e-01 -2.148437350988388062e-01 -3.536557555198669434e-01 9.664934873580932617e-02 3.707389987539499998e-04 -4.317475855350494385e-02
-1.846249550580978394e-01 8.580120652914047241e-02 7.794760912656784058e-02 1.662666350603103638e-01 -2.814786732196807861e-01 -1.477782577276229858e-01 -9.632892161607742310e-02 -5.029108002781867981e-02 8.941581845283508301e-02 -1.467681676149368286e-01 -1.190023124217987061e-01 -4.492807015776634216e-02 -2.932441830635070801e-01 -2.808181941509246826e-02 6.022286787629127502e-02 -2.615022361278533936e-01 2.341601997613906860e-01 -3.240193054080009460e-02 1.183125749230384827e-01 6.229959428310394287e-02 -9.202717244625091553e-02 6.663758773356676102e-03 2.089671790599822998e-01 -1.906360685825347900e-02 3.027468025684356689e-01 3.349174559116363525e-02 5.404522418975830078e-01 -9.194605797529220581e-02 -1.275864541530609131e-01 1.739008277654647827e-01 -1.731081455945968628e-01 -1.064738482236862183e-01
-2.021035850048065186e-01 1.876025348901748657e-01 6.563474982976913452e-02 1.637254804372787476e-01 -3.440944552421569824e-01 2.708168625831604004e-01 -1.514900773763656616e-01 -6.676305085420608521e-02 5.183557514101266861e-03 -1.952099204063415527e-01 -2.486819401383399963e-02 3.571169078350067139e-02 -2.090651839971542358e-01 8.848045021295547485e-02 8.052025921642780304e-03 -4.908537119626998901e-02 1.738457679748535156e-01 -1.505991071462631226e-01 2.543546259403228760e-01 -1.629678457975387573e-01 -2.256210446357727051e-01 1.676932163536548615e-02 2.010046094655990601e-01 2.699439972639083862e-02 1.218205168843269348e-01 9.848593175411224365e-02 -1.593426465988159180e-01 -4.187230765819549561e-02 -1.998355984687805176e-01 3.910847604274749756e-01 -3.120385110378265381e-01 -3.535415977239608765e-02
-2.238110601902008057e-01 2.209537103772163391e-02 -1.478582322597503662e-01 -5.789564549922943115e-02 -1.910124421119689941e-01 -2.756515443325042725e-01 2.327265888452529907e-01 -2.577005326747894287e-01 -4.265480209141969681e-03 -1.428070068359375000e-01 -2.246417254209518433e-01 2.260336875915527344e-01 -1.740442365407943726e-01 -1.881297379732131958e-01 -7.088564336299896240e-02 1.717572212219238281e-01 2.372781187295913696e-01 3.364098817110061646e-02 7.295784354209899902e-02 -4.878420382738113403e-02 1.171376463025808334e-02 -1.258240193128585815e-01 1.865384131669998169e-01 -9.196586906909942627e-02 8.759153634309768677e-02 1.144873350858688354e-01 9.363826364278793335e-02 2.823205590248107910e-01 -1.044390872120857239e-01 1.520143747329711914e-01 -4.447496533393859863e-01 5.966183543205261230e-02
-1.698610931634902954e-01 1.299150437116622925e-01 -6.497075408697128296e-02 -9.168958663940429688e-02 -1.613405495882034302e-01 -1.971941739320755005e-01 -3.226864635944366455e-01 -9.136196225881576538e-03 -4.089908674359321594e-02 6.191969290375709534e-02 -1.563982218503952026e-01 -7.306660409085452557e-04 -1.416092664003372192e-01 -1.835233718156814575e-02 7.837841659784317017e-02 3.237651884555816650e-01 2.893132865428924561e-01 -2.931759059429168701e-01 1.075057163834571838e-01 2.692878246307373047e-02 -3.191199302673339844e-01 7.566864043474197388e-02 4.643385857343673706e-02 -2.122400328516960144e-02 2.987946271896362305e-01 2.745100557804107666e-01 2.248310595750808716e-01 -3.383937105536460876e-02 -2.078649401664733887e-01 -8.734773844480514526e-02 -1.989604383707046509e-01 -1.110520958900451660e-01
-1.917344480752944946e-01 2.887939214706420898e-01 1.138677075505256653e-01 9.466337412595748901e-02 -2.019811272621154785e-01 -1.453849673271179199e-01 -3.154453262686729431e-02 -2.068136334419250488e-01 1.720546633005142212e-01 -1.228351332247257233e-02 -3.301457166671752930e-01 1.003677695989608765e-01 -1.670638024806976318e-01 6.103547662496566772e-02 1.940687070600688457e-03 9.116874076426029205e-03 4.544509947299957275e-01 -5.558454617857933044e-02 1.567841619253158569e-01 1.879510120488703251e-03 -2.418179810047149658e-01 -3.337565064430236816e-02 -1.031485199928283691e-01 -1.363575309514999390e-01 -2.176274545490741730e-02 1.256744861602783203e-01 2.444870769977569580e-01 -1.196071729063987732e-01 -1.399423331022262573e-01 -1.376952230930328369e-01 -3.420814871788024902e-01 5.223749950528144836e-02
-1.506877541542053223e-01 5.735446140170097351e-02 1.475730240345001221e-01 -6.578705273568630219e-03 -3.238836228847503662e-01 -1.455863863229751587e-01 2.182683944702148438e-01 2.204033285379409790e-01 5.326997861266136169e-02 -2.150947153568267822e-01 -1.723538190126419067e-01 1.255269050598144531e-01 -3.694432377815246582e-01 -8.271108567714691162e-02 -7.458150386810302734e-02 -9.210250526666641235e-02 3.708574473857879639e-01 -3.124901950359344482e-01 -2.150934189558029175e-02 -7.724652439355850220e-02 -8.084037899971008301e-02 2.437115609645843506e-01 7.513446360826492310e-02 -3.372795283794403076e-01 -6.488259881734848022e-02 6.501032412052154541e-02 4.065874963998794556e-02 -1.560325771570205688e-01 -4.131158068776130676e-02 6.098372116684913635e-02 -9.519803524017333984e-02 -4.533062875270843506e-02
-6.541811674833297729e-02 -1.092434599995613098e-01 -1.265480071306228638e-01 2.447668015956878662e-01 1.037113815546035767e-01 -2.414182275533676147e-01 1.589750521816313267e-03 -6.602621078491210938e-02 2.467370033264160156e-01 -7.447517663240432739e-02 -7.248988747596740723e-02 -3.263029754161834717e-01 -7.211670279502868652e-02 -4.999033641070127487e-03 2.280521839857101440e-01 1.976806372404098511e-01 1.595637500286102295e-01 -4.115110039710998535e-01 -1.040449067950248718e-01 -1.724274009466171265e-01 -1.624072343111038208e-01 -4.589781910181045532e-02 2.514507472515106201e-01 -3.539486089721322060e-03 -1.308551877737045288e-01 1.918680816888809204e-01 8.574163168668746948e-02 -9.668600559234619141e-02 -1.529929488897323608e-01 -2.683941507712006569e-03 -3.308719992637634277e-01 -1.714270561933517456e-01
-2.268270999193191528e-01 5.969211459159851074e-02 1.799118369817733765e-01 1.482200324535369873e-01 -2.293176501989364624e-01 8.180050551891326904e-02 -9.699575603008270264e-02 -6.298595666885375977e-02 -1.022653654217720032e-01 4.376556724309921265e-02 2.601280510425567627e-01 -3.807726129889488220e-02 -1.991500109434127808e-01 1.700816303491592407e-01 -1.389771550893783569e-01 -1.295139193534851074e-01 8.046132326126098633e-02 -4.365511238574981689e-01 1.281987223774194717e-02 -1.021525859832763672e-01 -1.395596563816070557e-01 -3.192678093910217285e-02 2.456429451704025269e-01 -1.113616153597831726e-01 1.139531508088111877e-01 1.055652946233749390e-01 -1.444740593433380127e-02 -1.354321390390396118e-01 -3.494560420513153076e-01 2.764552831649780273e-01 -2.531723380088806152e-01 -1.600530445575714111e-01
5.348359234631061554e-03 1.728038787841796875e-01 -1.499472409486770630e-01 3.502623140811920166e-01 -1.954309046268463135e-01 -2.100065201520919800e-01 -7.955660670995712280e-02 6.772742141038179398e-03 1.271486431360244751e-01 1.916989833116531372e-01 -3.271141648292541504e-01 5.256472900509834290e-02 -1.854817867279052734e-01 -2.771323919296264648e-01 1.254981905221939087e-01 2.204565256834030151e-01 2.538095712661743164e-01 -1.577321887016296387e-01 2.920091152191162109e-02 5.543950013816356659e-03 -1.785055845975875854e-01 -1.290442645549774170e-01 4.929976537823677063e-02 8.099447004497051239e-03 -3.297847807407379150e-01 -5.377813428640365601e-02 1.920754462480545044e-01 -8.168557286262512207e-02 5.239568650722503662e-02 -5.250886827707290649e-02 -3.078030347824096680e-01 3.710870072245597839e-02
-2.257559597492218018e-01 -7.210009545087814331e-02 1.978806778788566589e-02 1.789109967648983002e-02 -2.021832466125488281e-01 -1.382814645767211914e-01 -2.265550009906291962e-02 2.274909755215048790e-03 -4.908525850623846054e-03 9.770464152097702026e-02 -1.446935981512069702e-01 1.121623143553733826e-01 -2.270115762948989868e-01 1.014767438173294067e-01 9.584252536296844482e-02 -3.137024343013763428e-01 4.995971024036407471e-01 1.629515923559665680e-02 4.205422848463058472e-02 9.001342207193374634e-02 -1.537737697362899780e-01 -1.518528163433074951e-02 2.602456212043762207e-01 -3.455142676830291748e-02 7.229065150022506714e-02 3.866993188858032227e-01 1.926423758268356323e-01 2.579361386597156525e-02 -4.123971983790397644e-02 8.410802483558654785e-02 -3.407404124736785889e-01 -1.192812621593475342e-02
-1.065103057771921158e-02 -3.884823620319366455e-02 1.928698420524597168e-01 2.880713157355785370e-02 -3.028342425823211670e-01 -2.405980527400970459e-01 -3.989144563674926758e-01 -1.056973934173583984e-01 -1.537430882453918457e-01 2.170341461896896362e-01 3.951695561408996582e-02 1.442626398056745529e-02 -3.498867154121398926e-01 -3.053132444620132446e-03 4.312810022383928299e-03 1.793545186519622803e-01 1.061857193708419800e-01 -1.114397719502449036e-01 2.319905459880828857e-01 -3.309283852577209473e-01 3.390275686979293823e-02 1.509499102830886841e-01 8.294361084699630737e-02 -2.917561680078506470e-02 1.538177430629730225e-01 1.078883185982704163e-02 -8.778400719165802002e-02 -7.957857102155685425e-02 -1.265177577733993530e-01 1.826911419630050659e-01 -1.559444367885589600e-01 -2.882895469665527344e-01
2.567104995250701904e-02 2.024406194686889648e-01 -3.236698508262634277e-01 4.560289904475212097e-02 -2.140362411737442017e-01 -1.869674921035766602e-01 -2.159660607576370239e-01 -1.458723396062850952e-01 4.764467850327491760e-02 -1.836878061294555664e-01 -2.010121941566467285e-01 8.912482857704162598e-02 -3.160631358623504639e-01 4.884097352623939514e-02 8.434695750474929810e-02 1.819250583648681641e-01 3.241638839244842529e-01 -3.002581894397735596e-01 1.038536876440048218e-01 -1.894245482981204987e-02 -2.739415131509304047e-02 2.421769648790359497e-01 -9.515715390443801880e-02 -1.958969086408615112e-01 -1.923661231994628906e-01 -3.566534817218780518e-02 -1.937107928097248077e-02 -2.010275274515151978e-01 -1.774030923843383789e-02 2.530739307403564453e-01 -9.256760030984878540e-02 -1.037762537598609924e-01
-3.367349207401275635e-01 3.474243916571140289e-03 2.645412087440490723e-01 3.010465800762176514e-01 4.321737587451934814e-02 1.028508320450782776e-01 1.193932145833969116e-01 -5.771157890558242798e-02 2.232806943356990814e-02 -1.275959461927413940e-01 -1.395195126533508301e-01 2.652204632759094238e-01 1.125651318579912186e-02 -5.411441996693611145e-02 -1.024699136614799500e-01 5.861399695277214050e-02 4.002598822116851807e-01 1.870658993721008301e-02 -7.103271316736936569e-03 -9.935310482978820801e-02 -1.221431866288185120e-01 -1.378040201961994171e-02 8.971519023180007935e-02 -9.856839478015899658e-02 -3.258870542049407959e-02 -1.062268158420920372e-03 3.889683485031127930e-01 -4.922730848193168640e-02 -3.363866209983825684e-01 -1.252767443656921387e-01 -2.782832086086273193e-01 -8.916246891021728516e-02
-1.731465458869934082e-01 -1.897589266300201416e-01 1.864796280860900879e-01 5.221847891807556152e-01 1.441767346113920212e-02 -9.801974892616271973e-02 -7.483995705842971802e-02 -3.064067102968692780e-03 3.937756270170211792e-02 -1.560139209032058716e-01 5.579473823308944702e-02 1.878384873270988464e-02 -4.097000882029533386e-02 -2.473983317613601685e-01 7.270373404026031494e-02 1.101406738162040710e-01 4.029563665390014648e-01 -1.640136688947677612e-01 -4.929912835359573364e-02 -2.772447653114795685e-02 3.901634365320205688e-02 -2.928958237171173096e-01 3.525006175041198730e-01 -1.481531858444213867e-01 6.445325165987014771e-02 -6.131172645837068558e-03 -2.386797592043876648e-02 -5.112209543585777283e-02 -6.433393806219100952e-02 2.363347113132476807e-01 6.770689040422439575e-02 -5.944843962788581848e-02
-1.845706701278686523e-01 -1.607340574264526367e-01 2.523534595966339111e-01 4.384296536445617676e-01 -1.264475286006927490e-01 -1.564532369375228882e-01 2.773912437260150909e-02 -1.274559348821640015e-01 -7.288045436143875122e-02 3.306071832776069641e-02 -1.413721144199371338e-01 8.774940669536590576e-02 -2.449350059032440186e-01 -4.248211383819580078e-01 -2.345597743988037109e-01 3.282376378774642944e-02 1.900448054075241089e-01 1.571270078420639038e-02 2.538788318634033203e-01 -1.596402972936630249e-01 -2.293904311954975128e-03 1.833185553550720215e-02 3.322535008192062378e-02 -1.482213437557220459e-01 1.440275460481643677e-01 3.028706647455692291e-02 2.133503258228302002e-01 2.082214131951332092e-02 1.212764233350753784e-01 1.700586080551147461e-01 1.002167388796806335e-01 1.583007872104644775e-01
-6.296586245298385620e-02 -1.356433629989624023e-01 9.467864781618118286e-02 -1.884593516588211060e-01 -1.083907037973403931e-01 -9.942903369665145874e-02 -1.472915560007095337e-01 2.131455987691879272e-01 -1.057032570242881775e-01 -2.076885998249053955e-01 -1.680154204368591309e-01 -3.708203323185443878e-03 -3.668795526027679443e-01 -2.046983093023300171e-01 -7.698835432529449463e-02 4.614425823092460632e-02 4.297708161175251007e-03 -5.149360895156860352e-01 6.026297807693481445e-02 -1.972263455390930176e-01 -2.786282636225223541e-02 -1.299082189798355103e-01 3.190492689609527588e-01 1.643227487802505493e-01 4.772572591900825500e-02 8.040143549442291260e-02 1.624531596899032593e-01 1.081852912902832031e-01 -1.673288941383361816e-01 7.221629470586776733e-02 -1.248814389109611511e-01 -1.657841950654983521e-01
-5.053256079554557800e-02 8.562942966818809509e-03 3.236989378929138184e-01 2.845574915409088135e-02 -1.163384988903999329e-01 -2.968190908432006836e-01 -2.148734331130981445e-01 -1.774923801422119141e-01 2.399193122982978821e-02 -4.001355171203613281e-02 -1.307075936347246170e-02 1.303759068250656128e-01 -5.198309198021888733e-02 1.080496013164520264e-01 -1.858506202697753906e-01 -2.036416232585906982e-01 3.920079171657562256e-01 -1.742881983518600464e-01 2.774484828114509583e-02 -7.212749123573303223e-02 -3.213747441768646240e-01 -3.912438824772834778e-02 2.031459361314773560e-01 -1.228482928127050400e-02 1.060197595506906509e-03 3.258956968784332275e-01 -2.535579726099967957e-02 -2.219235301017761230e-01 -3.546821698546409607e-02 -2.828476950526237488e-02 -2.885758876800537109e-01 -1.582805365324020386e-01
2.060924470424652100e-02 1.769868433475494385e-01 -1.053165365010499954e-02 3.809394836425781250e-01 -8.513096719980239868e-02 -1.505673974752426147e-01 -1.483210474252700806e-01 -2.239801436662673950e-01 2.842265367507934570e-02 2.670147120952606201e-01 -3.120574355125427246e-01 -2.236042171716690063e-01 -1.285826563835144043e-01 -1.915982216596603394e-01 6.871388107538223267e-02 3.313125967979431152e-01 1.182224601507186890e-01 -1.870467215776443481e-01 2.731695026159286499e-02 -1.435781177133321762e-02 -1.034400314092636108e-01 -7.923601567745208740e-02 -1.108135096728801727e-02 -5.437478050589561462e-02 -2.494433969259262085e-01 -5.040210112929344177e-02 1.212653443217277527e-01 -3.347878158092498779e-02 -1.604216992855072021e-01 -1.641954928636550903e-01 -3.538943231105804443e-01 -7.229582220315933228e-02
-2.699871063232421875e-01 -2.902386784553527832e-01 1.678774058818817139e-01 2.702343165874481201e-01 2.355049178004264832e-02 9.977480024099349976e-02 -2.589524164795875549e-02 -3.073562383651733398e-01 -2.948353253304958344e-02 -7.830151356756687164e-03 -2.868214435875415802e-02 8.555739372968673706e-02 -1.846202462911605835e-01 -2.709939181804656982e-01 -1.708996109664440155e-02 1.118014678359031677e-01 2.817569375038146973e-01 -3.614364564418792725e-01 2.861983478069305420e-01 -2.365883067250251770e-02 1.299004703760147095e-01 -2.189330384135246277e-02 2.247372269630432129e-01 -1.010652109980583191e-01 -4.044545814394950867e-02 1.093244403600692749e-01 -5.560773983597755432e-02 1.686839759349822998e-01 -8.778479695320129395e-02 1.561535298824310303e-01 2.189941108226776123e-01 -1.042782142758369446e-01
-1.300551742315292358e-01 -1.575747691094875336e-02 8.773409575223922729e-02 1.979016810655593872e-01 -9.842761605978012085e-02 1.733883097767829895e-02 1.988002210855484009e-01 -2.584930658340454102e-01 -1.074210330843925476e-01 -1.929238140583038330e-01 -3.038653433322906494e-01 3.682085275650024414e-01 -1.938827186822891235e-01 4.747557267546653748e-02 2.544436790049076080e-02 -2.389539331197738647e-01 2.734601199626922607e-01 -1.744153350591659546e-01 9.044975042343139648e-02 -1.195928975939750671e-01 4.199951514601707458e-02 2.113234996795654297e-01 1.143885105848312378e-01 -1.441289484500885010e-01 1.154455244541168213e-01 2.252534776926040649e-01 3.019693680107593536e-02 -2.430858835577964783e-02 -8.170206844806671143e-02 -1.825239360332489014e-01 -3.424458205699920654e-01 1.207963302731513977e-01
-7.381857931613922119e-02 -1.533002555370330811e-01 9.733412414789199829e-02 2.072722911834716797e-01 -2.988650202751159668e-01 1.622413843870162964e-01 -2.375309914350509644e-01 -2.370880246162414551e-01 2.326367199420928955e-01 -4.060354456305503845e-02 -1.370814442634582520e-01 -5.245019122958183289e-02 1.244042590260505676e-01 -3.743605315685272217e-01 -1.446968317031860352e-01 7.898363471031188965e-02 1.843768358230590820e-01 -3.926936537027359009e-02 2.062089890241622925e-01 -1.472780704498291016e-01 -1.854248493909835815e-01 -2.684700191020965576e-01 7.589152455329895020e-02 -2.360519766807556152e-01 1.254729926586151123e-01 2.399902343750000000e-01 -1.136287227272987366e-01 -1.325438320636749268e-01 -1.134569793939590454e-01 1.691772192716598511e-01 -2.118370868265628815e-02 1.295464336872100830e-01
-2.057442218065261841e-01 -3.417249917984008789e-01 5.136405304074287415e-02 9.510005824267864227e-03 -2.880356013774871826e-01 8.470531553030014038e-02 1.008843481540679932e-01 -3.264849185943603516e-01 -8.727699518203735352e-02 -8.069931715726852417e-02 -2.397641986608505249e-01 2.619718201458454132e-02 -9.415698796510696411e-02 -7.309725042432546616e-03 -9.952756017446517944e-02 -8.548873662948608398e-02 -1.213852539658546448e-01 -3.358887434005737305e-01 2.965609543025493622e-02 1.736727207899093628e-01 -1.041622385382652283e-01 1.921859830617904663e-01 1.163637638092041016e-01 8.015666902065277100e-02 1.750432103872299194e-01 2.093517035245895386e-01 6.655246764421463013e-02 -5.102532356977462769e-02 -5.242346599698066711e-02 -1.992557942867279053e-02 -4.706718623638153076e-01 1.711181737482547760e-02
-4.521116316318511963e-01 7.838134467601776123e-02 1.561622023582458496e-01 -6.559214740991592407e-02 -2.312436550855636597e-01 -2.053394317626953125e-01 7.428739219903945923e-02 -1.371329724788665771e-01 1.451095491647720337e-01 1.365260928869247437e-01 -2.176387757062911987e-01 -7.603261619806289673e-02 -2.066143751144409180e-01 4.375970363616943359e-02 -1.441211104393005371e-01 -1.990404129028320312e-01 3.220121562480926514e-01 -1.355527937412261963e-01 5.973131954669952393e-02 1.442096680402755737e-01 -3.464522063732147217e-01 -1.047345399856567383e-01 1.366296410560607910e-01 -1.611950546503067017e-01 -1.222834214568138123e-01 1.417554616928100586e-01 1.890172958374023438e-01 -5.050642043352127075e-02 -1.705068498849868774e-01 -2.024850621819496155e-02 -1.096243187785148621e-01 7.782872766256332397e-02
-1.309297382831573486e-01 -3.312081992626190186e-01 -1.247166842222213745e-01 4.912905767560005188e-02 -1.357103884220123291e-01 -1.739657819271087646e-01 -1.504615545272827148e-01 2.534457296133041382e-02 -9.966294281184673309e-03 -5.500518530607223511e-02 -3.606085479259490967e-01 -7.812625262886285782e-04 -4.512080922722816467e-02 -1.237353309988975525e-01 -2.432234287261962891e-01 1.924977637827396393e-02 2.251748889684677124e-01 -6.992702186107635498e-02 -3.672354295849800110e-02 -3.511250019073486328e-01 3.890674933791160583e-02 3.105241954326629639e-01 4.732756316661834717e-02 9.372896701097488403e-02 -2.388377636671066284e-01 -6.312912702560424805e-02 7.449238747358322144e-02 -1.391300112009048462e-01 -6.584349274635314941e-02 2.893186211585998535e-01 -2.726072669029235840e-01 1.889557689428329468e-01
-6.568264961242675781e-02 -3.852509427815675735e-03 1.085000410676002502e-01 2.967615127563476562e-01 -2.529424428939819336e-01 -3.284069001674652100e-01 4.868394508957862854e-02 -6.202483922243118286e-02 -5.419958382844924927e-02 -1.905543804168701172e-01 -1.488074511289596558e-01 -1.807069033384323120e-01 -7.265292853116989136e-02 -1.628949865698814392e-02 1.020910441875457764e-01 -1.116766706109046936e-01 2.811882495880126953e-01 3.143600746989250183e-02 6.662609428167343140e-02 2.675370872020721436e-01 -1.804307699203491211e-01 1.574758887290954590e-01 3.746480941772460938e-01 -7.492000609636306763e-02 2.038901001214981079e-01 1.060594841837882996e-01 2.875722050666809082e-01 -1.627741456031799316e-01 -9.921673685312271118e-02 1.495452225208282471e-01 -2.010627388954162598e-01 -3.539034724235534668e-02
-8.881478011608123779e-02 -7.819530367851257324e-02 2.357942759990692139e-01 1.614297628402709961e-01 4.157253897574264556e-06 -2.073291242122650146e-01 -1.758593469858169556e-01 -9.127406403422355652e-03 1.936335116624832153e-01 1.439114212989807129e-01 2.248283773660659790e-01 -4.967807978391647339e-02 -1.103660911321640015e-01 1.577534973621368408e-01 -2.613554000854492188e-01 -1.102137044072151184e-01 5.434731245040893555e-01 -1.061560735106468201e-01 1.999849826097488403e-01 -2.176853567361831665e-01 -2.260856777429580688e-01 1.435657739639282227e-01 1.418439745903015137e-01 9.931156411767005920e-03 -6.667753309011459351e-02 2.545608878135681152e-01 3.857982158660888672e-02 -5.835954099893569946e-02 -9.061539918184280396e-02 4.834844172000885010e-02 -1.662761420011520386e-01 -5.751407518982887268e-02
-1.855198293924331665e-03 9.244328737258911133e-02 -5.389508605003356934e-02 1.065659895539283752e-01 -2.302662730216979980e-01 -2.096006572246551514e-01 9.207790344953536987e-02 -1.985821127891540527e-01 3.726800084114074707e-01 5.552155524492263794e-02 -1.420322060585021973e-01 3.165001869201660156e-01 -8.636876940727233887e-02 -2.128528654575347900e-01 -3.552080988883972168e-01 -2.496394515037536621e-02 8.119638264179229736e-02 -1.510896086692810059e-01 -2.946033701300621033e-02 -1.278330385684967041e-01 -3.384821861982345581e-02 -2.176510989665985107e-01 2.119350284337997437e-01 5.158530548214912415e-02 -1.650434546172618866e-02 1.133799925446510315e-01 3.474267721176147461e-01 1.405610144138336182e-01 -9.857317060232162476e-02 9.786314517259597778e-02 -2.223085612058639526e-01 1.594070792198181152e-01
-2.454863786697387695e-01 -9.943592548370361328e-02 2.505655586719512939e-01 -4.881904646754264832e-02 -1.607575267553329468e-01 -1.236279755830764771e-01 -5.032006278634071350e-02 -1.295636296272277832e-01 1.363836079835891724e-01 1.408096253871917725e-01 -1.006077229976654053e-01 1.105912998318672180e-01 2.985213883221149445e-02 -3.625452220439910889e-01 -1.491904854774475098e-01 -2.010924369096755981e-01 2.679666578769683838e-01 -1.960161477327346802e-01 4.660419002175331116e-02 -3.141317963600158691e-01 -1.591912657022476196e-01 -1.940931379795074463e-01 -4.979049786925315857e-02 3.215001896023750305e-02 5.750375613570213318e-02 4.411226511001586914e-01 1.995792686939239502e-01 -1.542917191982269287e-01 -2.826738730072975159e-02 -1.599076949059963226e-02 -8.490455895662307739e-02 -3.205582872033119202e-02
-5.242929980158805847e-02 -4.469684883952140808e-02 -8.666910976171493530e-02 1.123371273279190063e-01 -2.549479901790618896e-01 -3.281350731849670410e-01 -2.056127786636352539e-01 -1.007733568549156189e-01 -1.733542978763580322e-01 -1.132299974560737610e-01 -1.973357647657394409e-01 1.562041938304901123e-01 1.862634159624576569e-02 -1.937970668077468872e-01 -9.789276868104934692e-02 -5.635884404182434082e-02 1.070807352662086487e-01 -4.080872833728790283e-01 9.189286828041076660e-02 -2.039484679698944092e-02 -1.586462259292602539e-01 1.674570292234420776e-01 3.790911287069320679e-02 2.366048097610473633e-01 -3.174238204956054688e-01 2.359207123517990112e-01 -3.648165613412857056e-02 5.802715942263603210e-02 1.607812643051147461e-01 5.097782984375953674e-02 -3.223543763160705566e-01 -4.663095623254776001e-02
-2.093648016452789307e-01 -1.117594391107559204e-01 7.409732788801193237e-02 2.709030807018280029e-01 7.096100598573684692e-02 6.544805597513914108e-03 -2.135761231184005737e-01 -3.147117495536804199e-01 8.717874437570571899e-02 1.610069125890731812e-01 -2.101849317550659180e-01 -2.680547349154949188e-02 1.248306408524513245e-01 -1.673631668090820312e-01 -1.320890337228775024e-01 -1.206384822726249695e-01 2.021624892950057983e-01 5.177589133381843567e-02 1.981414556503295898e-01 5.377335473895072937e-03 3.037595450878143311e-01 -7.228204607963562012e-02 2.222683876752853394e-01 1.875854879617691040e-01 8.986757695674896240e-02 1.004819646477699280e-01 1.103811264038085938e-01 -1.959455758333206177e-01 -7.393311709165573120e-02 3.611168265342712402e-01 -2.712219357490539551e-01 -1.339293271303176880e-01
-5.133929476141929626e-02 -7.244676351547241211e-03 1.017361357808113098e-01 1.366232782602310181e-01 -1.287320721894502640e-02 -7.147340569645166397e-03 9.747330844402313232e-02 2.748677432537078857e-01 -2.368866652250289917e-01 9.699354320764541626e-02 5.367373302578926086e-02 2.258716523647308350e-01 -1.454068273305892944e-01 -1.647970676422119141e-01 -1.156661882996559143e-01 1.595113128423690796e-01 3.420040309429168701e-01 -2.649426460266113281e-01 1.122896671295166016e-01 -2.126782238483428955e-01 -6.321076303720474243e-02 8.780361711978912354e-02 3.045019805431365967e-01 -4.436014965176582336e-02 -1.346348822116851807e-01 3.389567434787750244e-01 9.669966995716094971e-03 5.968790501356124878e-02 -3.778729736804962158e-01 2.056315243244171143e-01 3.695718944072723389e-02 -4.439423605799674988e-02
-8.012222498655319214e-02 1.122837513685226440e-01 -1.059703156352043152e-01 2.956030657514929771e-03 -1.135605499148368835e-01 -1.750363707542419434e-01 -2.800169885158538818e-01 -1.735415756702423096e-01 1.556333601474761963e-01 1.877968460321426392e-01 2.209264039993286133e-01 -8.896379917860031128e-02 -1.354132592678070068e-01 2.714150212705135345e-02 4.637103527784347534e-02 1.763251721858978271e-01 5.238816142082214355e-01 -1.184163317084312439e-01 2.190231233835220337e-01 -2.560422718524932861e-01 -4.678958654403686523e-02 1.024264991283416748e-01 2.107699774205684662e-02 2.246300876140594482e-01 1.794316433370113373e-02 2.542017400264739990e-01 6.824278831481933594e-02 -1.368296444416046143e-01 -1.261052936315536499e-01 2.558113336563110352e-01 -1.166701242327690125e-01 1.695506274700164795e-02
-7.584684342145919800e-02 -2.195722907781600952e-01 5.064660310745239258e-02 2.292018849402666092e-03 -1.297980993986129761e-01 -1.555428504943847656e-01 1.370317190885543823e-01 -2.459654659032821655e-01 -3.203542530536651611e-02 4.052387177944183350e-02 -1.077778339385986328e-01 -1.439983993768692017e-01 1.076805368065834045e-01 -1.382083632051944733e-02 -2.994086742401123047e-01 -2.819521725177764893e-01 1.458276212215423584e-01 -4.501420855522155762e-01 -5.170890688896179199e-02 -1.236622333526611328e-01 3.098561465740203857e-01 -1.757841557264328003e-01 2.765243053436279297e-01 -6.127814296633005142e-03 -5.715200677514076233e-02 1.799691617488861084e-01 -3.714650869369506836e-02 -1.905910223722457886e-01 -2.292040176689624786e-02 1.483147144317626953e-01 -2.096606642007827759e-01 -1.486074626445770264e-01
-2.535410225391387939e-01 7.016218453645706177e-02 7.552574574947357178e-02 3.599992096424102783e-01 -8.181459456682205200e-02 -2.372508198022842407e-01 -6.468537263572216034e-03 -1.448900699615478516e-01 1.212485283613204956e-01 -2.507725954055786133e-01 -1.188459023833274841e-01 -1.546332389116287231e-01 -2.732314765453338623e-01 -1.185828447341918945e-02 1.671275496482849121e-01 -1.897274702787399292e-01 2.176160663366317749e-01 -5.694281309843063354e-02 -1.122764684259891510e-02 2.005008906126022339e-01 -2.492178976535797119e-02 -3.052070504054427147e-03 3.273957669734954834e-01 1.423965990543365479e-01 1.842098683118820190e-01 7.081157714128494263e-02 3.938047289848327637e-01 -1.050850823521614075e-01 -5.410892143845558167e-02 1.157135590910911560e-01 -1.031581908464431763e-01 -7.793124020099639893e-02
-3.099696934223175049e-01 -5.139829218387603760e-02 2.603529207408428192e-02 1.940194070339202881e-01 -9.333673864603042603e-02 -2.045104354619979858e-01 -3.788053691387176514e-01 -1.602491587400436401e-01 1.149013414978981018e-01 1.986497268080711365e-02 -7.756630331277847290e-02 2.423270791769027710e-01 -1.059830486774444580e-01 -1.229690611362457275e-01 -2.875755131244659424e-01 1.785329729318618774e-01 1.135038584470748901e-01 -2.099132835865020752e-01 -2.067286334931850433e-02 -1.258280575275421143e-01 2.040684819221496582e-01 -1.916940696537494659e-02 3.004573285579681396e-01 -1.656096577644348145e-01 -3.058789670467376709e-01 1.601432114839553833e-01 5.950961261987686157e-02 3.440220654010772705e-02 -9.348389576189219952e-04 1.351800113916397095e-01 2.191606312990188599e-01 -2.872018516063690186e-02
-3.034369647502899170e-01 -4.757335409522056580e-02 1.965603604912757874e-02 -2.045795172452926636e-01 -1.437781602144241333e-01 -2.800989747047424316e-01 2.879419624805450439e-01 5.847864970564842224e-02 1.466945409774780273e-01 -1.380869187414646149e-02 -2.454357594251632690e-01 3.098968416452407837e-02 -1.458445638418197632e-01 -6.534244120121002197e-02 1.414325553923845291e-02 -5.645043775439262390e-02 3.714241683483123779e-01 -2.203880101442337036e-01 2.149138599634170532e-01 -1.027003973722457886e-01 -4.653752967715263367e-02 2.540525496006011963e-01 6.108962744474411011e-02 1.732076257467269897e-01 4.586337879300117493e-02 2.256608009338378906e-01 1.913156211376190186e-01 -2.439428269863128662e-01 -2.504925243556499481e-02 9.331028163433074951e-02 -4.863787442445755005e-02 -2.481741160154342651e-01
-2.905217111110687256e-01 4.669299349188804626e-02 2.240174114704132080e-01 1.948381215333938599e-01 -1.614912897348403931e-01 -5.591538920998573303e-02 7.209572941064834595e-02 -1.214437931776046753e-01 7.879929989576339722e-02 1.246146671473979950e-02 -1.389196217060089111e-01 3.572410643100738525e-01 -8.650756627321243286e-02 -1.324870856478810310e-03 -6.342703104019165039e-02 -6.995655596256256104e-02 2.145006209611892700e-01 8.187465369701385498e-02 2.643180191516876221e-01 -1.307098120450973511e-01 -2.185230255126953125e-01 1.641045808792114258e-01 6.422230601310729980e-02 -1.302428990602493286e-01 3.484031558036804199e-02 3.172337543219327927e-03 3.412776589393615723e-01 -3.556044539436697960e-03 -4.064048826694488525e-01 -3.756222501397132874e-02 -2.589526772499084473e-01 -1.402122229337692261e-01
-3.935450017452239990e-01 3.567318618297576904e-02 1.875160336494445801e-01 3.445835113525390625e-01 -6.283272802829742432e-02 -2.624978423118591309e-01 -7.606294751167297363e-02 -9.186016768217086792e-02 1.508908122777938843e-01 -1.478344351053237915e-01 -8.296219259500503540e-02 -6.769864261150360107e-02 -2.185350358486175537e-01 4.616281017661094666e-02 5.583138763904571533e-02 -1.199145764112472534e-01 1.873662918806076050e-01 -2.171684801578521729e-02 3.028162010014057159e-02 -1.709312759339809418e-02 -1.391895413398742676e-01 -1.177815254777669907e-02 1.606167256832122803e-01 -1.865468360483646393e-02 2.924734055995941162e-01 1.137389764189720154e-01 5.112197995185852051e-01 -9.624032676219940186e-02 3.409272292628884315e-03 5.208512395620346069e-02 -1.550402492284774780e-01 -3.326398879289627075e-02
-4.421989619731903076e-01 -1.121901422739028931e-01 -2.171871066093444824e-02 -9.513390064239501953e-02 -1.522556971758604050e-02 -3.573114871978759766e-01 1.241501420736312866e-01 -2.419315725564956665e-01 2.866288721561431885e-01 -1.703044958412647247e-02 -1.265912950038909912e-01 7.394625246524810791e-02 -1.880822926759719849e-01 -1.203509792685508728e-01 1.515088602900505066e-02 2.371008396148681641e-01 1.450497657060623169e-01 1.053962036967277527e-01 3.804451227188110352e-02 -1.135679334402084351e-01 -7.993359118700027466e-02 -8.692720532417297363e-02 2.148376852273941040e-01 -9.955542534589767456e-02 3.830897808074951172e-02 2.249292284250259399e-01 -3.266263008117675781e-02 5.315230414271354675e-02 -9.488862752914428711e-02 -3.998424112796783447e-02 -4.326003789901733398e-01 -7.423266768455505371e-03
-3.113494515419006348e-01 6.420759856700897217e-02 2.373667061328887939e-01 -2.369597926735877991e-02 -2.234634011983871460e-01 -4.620635509490966797e-02 3.942609578371047974e-02 -8.806860446929931641e-02 -1.054374873638153076e-01 -1.233954429626464844e-01 -1.902729421854019165e-01 -3.081790804862976074e-01 -3.077476918697357178e-01 4.315755795687437057e-03 -6.572435796260833740e-02 -3.218323923647403717e-03 -4.651229828596115112e-02 -4.773254394531250000e-01 -2.317316364496946335e-03 -1.189838349819183350e-01 5.359939113259315491e-02 1.453772839158773422e-02 1.911236941814422607e-01 1.989435553550720215e-01 7.753977924585342407e-02 -5.932192504405975342e-02 3.001540899276733398e-01 3.116174833849072456e-03 -6.068000197410583496e-02 4.465644434094429016e-02 -6.124780699610710144e-02 -3.027479648590087891e-01
-1.779364645481109619e-01 -1.595728397369384766e-01 -1.265048384666442871e-01 3.553480207920074463e-01 -1.171609312295913696e-01 -1.765830069780349731e-01 2.135455235838890076e-02 -1.998434588313102722e-02 1.224652305245399475e-01 -9.239391982555389404e-02 3.781457990407943726e-02 -1.271465979516506195e-02 2.317459136247634888e-02 -2.011649012565612793e-01 4.973542690277099609e-02 9.981220960617065430e-02 2.209977060556411743e-01 -2.458507269620895386e-01 3.643835484981536865e-01 -2.179566323757171631e-01 -2.139560431241989136e-01 -2.606464028358459473e-01 1.192081272602081299e-01 3.559779375791549683e-03 -3.021665811538696289e-01 8.318898826837539673e-02 -1.200908049941062927e-01 -5.940058827400207520e-02 -1.312653422355651855e-01 2.018283158540725708e-01 -2.575275003910064697e-01 -1.353084146976470947e-01
-1.825984567403793335e-01 -2.702476084232330322e-01 2.535877227783203125e-01 1.054787561297416687e-01 2.497565560042858124e-02 1.517294198274612427e-01 -3.878449201583862305e-01 -1.363853663206100464e-01 1.366949230432510376e-01 8.069738745689392090e-02 -2.667600214481353760e-01 -5.890243873000144958e-02 -1.033352240920066833e-01 8.944545686244964600e-02 -1.437128242105245590e-02 -1.968747079372406006e-01 1.859075129032135010e-01 -3.029218642041087151e-04 1.488782912492752075e-01 7.129017263650894165e-02 -2.926486730575561523e-02 -1.851409524679183960e-01 2.654609382152557373e-01 -1.798781752586364746e-02 -1.185332462191581726e-01 3.507013320922851562e-01 1.660334914922714233e-01 -1.950358450412750244e-01 -2.251354753971099854e-01 2.140350788831710815e-01 -2.007970353588461876e-03 -3.412229940295219421e-02
-2.678477168083190918e-01 2.368593215942382812e-01 2.678595185279846191e-01 9.900216013193130493e-02 -1.349506806582212448e-02 1.722597777843475342e-01 -9.758700616657733917e-03 -5.485273897647857666e-02 -1.945787221193313599e-01 1.281286217272281647e-02 9.289240092039108276e-02 -1.393128633499145508e-01 -3.369115591049194336e-01 1.194058954715728760e-01 -7.947797328233718872e-02 -8.128549158573150635e-02 1.710313931107521057e-02 -4.305646419525146484e-01 -7.225144654512405396e-02 -2.588745355606079102e-01 2.610811032354831696e-02 -8.592600375413894653e-02 1.955931782722473145e-01 -1.545042842626571655e-01 -2.131200209259986877e-02 1.748069673776626587e-01 1.626589149236679077e-01 2.485193312168121338e-02 -1.589421778917312622e-01 1.803085207939147949e-01 -3.269754350185394287e-01 -3.212495008483529091e-03
1.866836100816726685e-01 -6.300628185272216797e-02 -4.134533926844596863e-03 2.270192950963973999e-01 -1.572987139225006104e-01 -1.231673434376716614e-01 6.156791001558303833e-02 -1.311346143484115601e-01 2.293673455715179443e-01 -1.299898028373718262e-01 -3.295318782329559326e-01 5.032909289002418518e-02 -1.246092766523361206e-01 -2.150404155254364014e-01 1.793512105941772461e-01 2.034851163625717163e-01 2.298253029584884644e-01 -2.641172707080841064e-01 4.377924650907516479e-02 -3.530934751033782959e-01 -1.510092467069625854e-01 1.183875799179077148e-01 1.300457864999771118e-01 -1.450637131929397583e-01 -1.669468823820352554e-03 -1.371119022369384766e-01 3.035911917686462402e-01 -1.368357986211776733e-02 -1.962198913097381592e-01 6.595040857791900635e-02 -1.336855441331863403e-01 -1.921612471342086792e-01
-2.268740236759185791e-01 3.563945740461349487e-02 2.904155850410461426e-01 3.014173917472362518e-02 -1.594912409782409668e-01 -3.368331193923950195e-01 -9.118486195802688599e-03 -5.713610351085662842e-02 -3.427465632557868958e-02 8.931395411491394043e-02 -1.302954107522964478e-01 -4.818810895085334778e-02 -9.768163412809371948e-02 2.027211897075176239e-02 -6.621247623115777969e-03 2.359663248062133789e-01 3.074735403060913086e-01 -1.502575278282165527e-01 3.072271943092346191e-01 1.540139690041542053e-02 3.533789142966270447e-02 -7.778321206569671631e-02 7.882314175367355347e-02 1.101158782839775085e-01 -3.142735362052917480e-01 -9.377255290746688843e-02 -1.856127977371215820e-01 -1.059600561857223511e-01 -7.020387053489685059e-02 -1.185463089495897293e-02 -4.215966165065765381e-01 -2.284843176603317261e-01
-1.267146468162536621e-01 -9.632620960474014282e-02 8.553651720285415649e-02 2.903620898723602295e-01 -2.812811136245727539e-01 5.108404532074928284e-02 -5.399818997830152512e-03 -2.768144011497497559e-01 -1.054471805691719055e-01 9.160453826189041138e-02 -2.304025739431381226e-02 2.382893115282058716e-01 2.558904699981212616e-03 -1.159021258354187012e-01 1.232147663831710815e-01 5.506574362516403198e-02 2.488650381565093994e-01 -3.107165694236755371e-01 2.350849956274032593e-01 -1.798654645681381226e-01 1.731674224138259888e-01 -1.744496822357177734e-01 2.238707058131694794e-02 -6.929970532655715942e-02 1.030783280730247498e-01 3.015771508216857910e-01 -7.095796056091785431e-03 5.227205902338027954e-02 -5.241945758461952209e-02 4.217782318592071533e-01 1.035554111003875732e-01 -9.291654080152511597e-02
-1.061405539512634277e-01 -6.928654015064239502e-02 8.612039498984813690e-03 1.954649761319160461e-02 -2.779826521873474121e-01 -1.303077787160873413e-01 -2.303152382373809814e-01 -9.270817786455154419e-02 -1.229147538542747498e-01 2.816713750362396240e-01 -2.768883407115936279e-01 -1.826239749789237976e-02 -3.375977650284767151e-02 -3.496055901050567627e-01 -3.299535065889358521e-02 -2.457675188779830933e-01 2.469339817762374878e-01 -1.291174888610839844e-01 1.209485828876495361e-01 -2.531210184097290039e-01 -1.373212691396474838e-02 -1.804519258439540863e-02 1.313478499650955200e-01 -1.564088910818099976e-01 -1.407295465469360352e-01 2.566227912902832031e-01 2.071337401866912842e-01 -1.527453213930130005e-01 3.643551096320152283e-02 -1.823355406522750854e-01 -2.894552946090698242e-01 -4.950596392154693604e-02
-1.896306872367858887e-01 -4.324960708618164062e-02 7.506080903112888336e-03 1.588301211595535278e-01 3.626196086406707764e-02 -7.497733086347579956e-02 1.261811852455139160e-01 -3.996396437287330627e-02 1.147872023284435272e-02 2.713492512702941895e-01 6.832368206232786179e-03 -5.477585643529891968e-02 -2.132827490568161011e-01 -1.650860756635665894e-01 -1.341924071311950684e-01 1.069887131452560425e-01 -1.451851278543472290e-01 -6.178956478834152222e-02 2.168573290109634399e-01 -3.660347163677215576e-01 -3.201277554035186768e-01 -1.047374308109283447e-02 3.145847618579864502e-01 -1.453555673360824585e-01 -1.026489585638046265e-01 1.207746565341949463e-01 3.784831464290618896e-01 -1.804368644952774048e-01 2.795741893351078033e-03 3.552057221531867981e-02 -3.138668239116668701e-01 -6.421859562397003174e-02
-2.065769881010055542e-01 -1.045211032032966614e-01 -4.060638323426246643e-02 2.226064540445804596e-02 -4.232339859008789062e-01 6.389970425516366959e-03 2.664540112018585205e-01 -1.688515245914459229e-01 2.842946648597717285e-01 -1.874152123928070068e-01 -1.990165412425994873e-01 1.633096039295196533e-01 -1.331543028354644775e-01 -2.459054738283157349e-01 -5.741856992244720459e-02 1.611379683017730713e-01 3.940883651375770569e-02 5.248786136507987976e-02 -4.359523206949234009e-02 -3.501293659210205078e-01 -1.793553680181503296e-01 -1.801636219024658203e-01 6.284609436988830566e-02 -6.746302545070648193e-02 -2.084377259016036987e-01 1.132020726799964905e-01 6.015509366989135742e-02 -1.322014480829238892e-01 6.331992894411087036e-02 2.095840871334075928e-01 -2.142750769853591919e-01 5.253731459379196167e-02
-2.108711004257202148e-01 -2.546290159225463867e-01 -9.047687053680419922e-02 3.164571821689605713e-01 -3.700462281703948975e-01 5.506232380867004395e-02 2.445411123335361481e-02 5.276815034449100494e-03 1.896671056747436523e-01 -6.093150470405817032e-03 5.673376470804214478e-02 -1.166876256465911865e-01 -4.883266985416412354e-02 -3.600348532199859619e-01 -2.793702669441699982e-02 1.254054754972457886e-01 7.649570703506469727e-02 -3.058618307113647461e-01 3.596742153167724609e-01 -2.402679249644279480e-02 -7.252243906259536743e-02 -8.790702372789382935e-02 1.213821768760681152e-01 -9.152396768331527710e-02 -1.866254210472106934e-01 1.667055338621139526e-01 -1.909996382892131805e-02 7.484842091798782349e-02 3.495363926049321890e-04 3.108730614185333252e-01 -5.457449704408645630e-02 -8.222790807485580444e-02
-4.425718262791633606e-02 -8.486524224281311035e-02 -7.775266468524932861e-02 -1.048244535923004150e-01 -1.271274238824844360e-01 9.389521926641464233e-02 -1.906410753726959229e-01 -2.817991077899932861e-01 2.099971473217010498e-02 4.209247604012489319e-02 -8.651285618543624878e-02 -2.499216981232166290e-02 -1.726771146059036255e-02 -1.154815927147865295e-01 -7.118613924831151962e-03 3.886586427688598633e-02 3.406633138656616211e-01 -4.158157706260681152e-01 -2.084696292877197266e-01 -2.930088713765144348e-02 -3.789848834276199341e-02 1.744263023138046265e-01 3.957595229148864746e-01 3.094169497489929199e-02 2.978179454803466797e-01 3.652746230363845825e-02 1.101972460746765137e-01 -1.126441061496734619e-01 -2.187816649675369263e-01 -5.591940879821777344e-02 -3.419236540794372559e-01 -4.553602635860443115e-02
-2.536132633686065674e-01 -3.369943425059318542e-02 4.648633301258087158e-02 -1.574823558330535889e-01 -1.293346881866455078e-01 -2.380112409591674805e-01 -2.267713397741317749e-01 -5.549401789903640747e-02 1.198150888085365295e-01 1.445007510483264923e-02 -8.126655220985412598e-02 -2.098519541323184967e-02 -3.452970460057258606e-02 -6.014236807823181152e-02 2.076569944620132446e-01 3.189355134963989258e-01 2.976557016372680664e-01 -4.249097704887390137e-01 -9.055035561323165894e-02 -4.789480939507484436e-02 -5.968255549669265747e-02 8.352778106927871704e-02 2.548259496688842773e-01 -7.496400177478790283e-02 2.961993217468261719e-01 1.745004206895828247e-01 1.529247760772705078e-01 -6.945753935724496841e-03 -7.824329286813735962e-02 -1.797469891607761383e-02 -3.143522441387176514e-01 -2.872459031641483307e-02
-1.038032025098800659e-01 -1.718401461839675903e-01 4.826867207884788513e-02 2.361558526754379272e-01 -2.256082743406295776e-01 -4.266978055238723755e-02 -1.033494155853986740e-02 -3.376554846763610840e-01 -8.736499585211277008e-03 -5.362855270504951477e-02 -4.366287216544151306e-02 -1.025835424661636353e-01 -1.748554706573486328e-01 -1.098585277795791626e-01 -7.874072343111038208e-02 2.447596937417984009e-01 5.348559841513633728e-02 -1.136413216590881348e-01 3.624608367681503296e-02 -4.808182120323181152e-01 3.230400010943412781e-02 -3.719862997531890869e-01 1.126097701489925385e-02 -2.862511575222015381e-01 8.571047335863113403e-02 2.765136361122131348e-01 2.160269021987915039e-01 -3.127544000744819641e-02 8.531257510185241699e-03 1.701346784830093384e-02 -5.004462227225303650e-02 -8.092180639505386353e-02
-2.396879345178604126e-01 3.831041604280471802e-02 -2.595477700233459473e-01 2.897298932075500488e-01 -1.181712150573730469e-01 -2.241225540637969971e-01 9.189086407423019409e-02 -1.218537986278533936e-01 4.124757647514343262e-02 -2.166410237550735474e-01 -7.089723646640777588e-02 -2.416801303625106812e-01 -7.810255140066146851e-02 -1.950135678052902222e-01 5.266427993774414062e-03 2.261801809072494507e-01 1.775882244110107422e-01 -2.714532911777496338e-01 1.625011563301086426e-01 -1.443357318639755249e-01 -2.223225384950637817e-01 -1.330144405364990234e-01 1.998378187417984009e-01 -9.548772126436233521e-02 -2.157033830881118774e-01 5.928610637784004211e-02 -1.162333413958549500e-01 -1.917328685522079468e-02 6.335419416427612305e-02 1.759518533945083618e-01 -2.732991874217987061e-01 -2.295149713754653931e-01
-1.139225289225578308e-01 -3.838667646050453186e-03 1.228141933679580688e-01 1.430151909589767456e-01 9.607511013746261597e-02 -9.826666861772537231e-02 -1.656090281903743744e-02 -6.697141379117965698e-02 -1.252337247133255005e-01 1.185830011963844299e-01 -1.465369015932083130e-02 -1.094470694661140442e-01 -1.825914382934570312e-01 -1.617025136947631836e-01 -1.714840680360794067e-01 1.207060441374778748e-01 -4.537869617342948914e-02 -9.187935851514339447e-03 3.154685497283935547e-01 -3.780275583267211914e-01 -2.453531026840209961e-01 -6.638024002313613892e-02 2.708877325057983398e-01 -2.271303683519363403e-01 1.112314593046903610e-02 9.329403936862945557e-02 3.912978768348693848e-01 -2.470263838768005371e-01 2.685717679560184479e-02 5.960349366068840027e-02 -3.306285440921783447e-01 -1.082897707819938660e-01
-2.222476005554199219e-01 2.093128673732280731e-02 1.993745416402816772e-01 1.699994057416915894e-01 -2.167291194200515747e-01 1.519543528556823730e-01 -5.442589148879051208e-02 -6.356829404830932617e-02 1.330204028636217117e-02 1.058554127812385559e-01 1.233594939112663269e-01 8.446594327688217163e-02 -2.904899120330810547e-01 2.865786552429199219e-01 4.718524403870105743e-03 -7.778953760862350464e-02 -1.007976680994033813e-01 -3.651425540447235107e-01 2.845833897590637207e-01 -1.103937029838562012e-01 -1.632637232542037964e-01 5.950284004211425781e-02 1.825619935989379883e-01 -7.887049019336700439e-02 -1.798323169350624084e-02 2.916488349437713623e-01 -5.653368681669235229e-02 -9.985900670289993286e-02 -2.804676890373229980e-01 2.034612894058227539e-01 -2.699849009513854980e-01 -1.496351324021816254e-02
-3.606297075748443604e-01 4.044790938496589661e-02 1.681771278381347656e-01 1.713228821754455566e-01 -2.207156270742416382e-01 -2.162030339241027832e-01 -1.434380710124969482e-01 -8.473254740238189697e-02 1.652333438396453857e-01 -8.276446908712387085e-02 -1.697884947061538696e-01 8.663514256477355957e-02 -2.188221961259841919e-01 -4.761047288775444031e-02 1.354524679481983185e-02 -1.312268376350402832e-01 2.402667254209518433e-01 -6.142420228570699692e-03 5.726725980639457703e-02 3.550592064857482910e-02 -2.803724072873592377e-02 1.937821209430694580e-01 7.118986546993255615e-02 -8.843745291233062744e-02 1.858347952365875244e-01 -5.270433146506547928e-03 4.996006786823272705e-01 2.851332165300846100e-02 -2.720258235931396484e-01 2.141650579869747162e-02 -2.585583031177520752e-01 9.800030291080474854e-02
-1.523039489984512329e-01 -2.025030851364135742e-01 2.417375892400741577e-01 8.941600471735000610e-02 -2.858588397502899170e-01 -1.296488195657730103e-01 -3.675915300846099854e-02 -1.699157953262329102e-01 5.623718723654747009e-03 2.669835984706878662e-01 -4.238250106573104858e-02 -4.783210158348083496e-02 -1.846666447818279266e-02 -3.326721787452697754e-01 -1.108320876955986023e-01 9.568279236555099487e-02 3.189879953861236572e-01 -2.788776755332946777e-01 -1.856012493371963501e-01 -3.263696795329451561e-03 -9.330599009990692139e-02 -5.345249921083450317e-02 3.892283737659454346e-01 1.241732239723205566e-01 -2.816121093928813934e-03 -1.301383823156356812e-01 2.113642245531082153e-01 -2.327627241611480713e-01 6.033981963992118835e-02 -7.517238706350326538e-02 -5.635633319616317749e-02 1.097256615757942200e-01
-2.803133726119995117e-01 -3.780471682548522949e-01 1.130928173661231995e-01 1.034578457474708557e-01 -2.239632010459899902e-01 1.001452133059501648e-01 -8.139240741729736328e-02 -4.166808724403381348e-02 9.992903470993041992e-02 -1.951650679111480713e-01 -2.732339203357696533e-01 -8.498673141002655029e-02 -1.922221183776855469e-01 -1.776022613048553467e-01 -3.691050112247467041e-01 9.089485555887222290e-02 -6.196725368499755859e-02 -6.670252233743667603e-02 -3.921615891158580780e-03 -3.669644147157669067e-02 -1.504972875118255615e-01 1.158583089709281921e-01 5.671890079975128174e-02 1.713651418685913086e-01 3.281512260437011719e-01 2.345170378684997559e-01 3.603095933794975281e-02 -9.391525387763977051e-02 -2.165189571678638458e-02 -7.841522991657257080e-02 -2.911172211170196533e-01 -3.226747736334800720e-02
-2.376613914966583252e-01 -2.200582474470138550e-01 1.186470836400985718e-01 2.578976452350616455e-01 -2.347801327705383301e-01 -1.534622311592102051e-01 -1.377544403076171875e-01 -1.780621260404586792e-01 1.944569051265716553e-01 6.224073842167854309e-02 -2.138221859931945801e-01 3.735922649502754211e-02 -1.060703173279762268e-01 -1.666879802942276001e-01 -3.825232684612274170e-01 1.691182255744934082e-01 1.618063896894454956e-01 3.729690238833427429e-02 1.778450794517993927e-02 -1.419531702995300293e-01 1.534800045192241669e-02 -2.334650605916976929e-01 8.792360872030258179e-02 -1.764653921127319336e-01 -4.208080098032951355e-02 3.944694399833679199e-01 -1.448265910148620605e-01 1.079069003462791443e-01 -1.888022013008594513e-02 2.037879675626754761e-01 -2.531688287854194641e-02 9.061183035373687744e-02
-1.681485623121261597e-01 3.391996771097183228e-02 -3.488164767622947693e-02 9.734863042831420898e-02 -3.094074130058288574e-01 -7.120243459939956665e-02 -1.649410128593444824e-01 -1.362831890583038330e-01 1.415722221136093140e-01 5.699378624558448792e-02 -1.233263611793518066e-01 -1.681497097015380859e-01 1.162847355008125305e-01 1.333807557821273804e-01 3.041226863861083984e-01 2.672934532165527344e-01 2.955214679241180420e-01 -9.362801909446716309e-02 -1.391284614801406860e-01 -3.201055526733398438e-01 -2.543417550623416901e-02 1.729244142770767212e-01 2.846772074699401855e-01 8.152186870574951172e-03 1.732816696166992188e-01 8.498511463403701782e-02 1.006395444273948669e-01 -1.492962688207626343e-01 -2.392807304859161377e-01 5.944719165563583374e-02 -2.110529690980911255e-01 -2.160948216915130615e-01
1.970480568706989288e-02 -8.398421853780746460e-02 -7.310011237859725952e-02 3.084094822406768799e-01 -4.633665457367897034e-02 1.681214272975921631e-01 2.319671660661697388e-01 -3.478608131408691406e-01 -7.273674011230468750e-02 8.446406573057174683e-02 -8.045081794261932373e-02 9.507630765438079834e-02 -4.667178392410278320e-01 -1.165708675980567932e-01 -2.055963575839996338e-01 9.001395665109157562e-03 5.346568673849105835e-02 -2.374447435140609741e-01 8.600055240094661713e-03 -1.754469126462936401e-01 1.128083691000938416e-01 2.250178307294845581e-01 1.862539649009704590e-01 -2.725969851016998291e-01 -3.612855449318885803e-02 2.625108361244201660e-01 1.084361895918846130e-01 -8.239942044019699097e-02 -7.519834488630294800e-02 1.068511158227920532e-01 5.840654671192169189e-02 -1.160500273108482361e-01
-1.863532513380050659e-01 -9.416989237070083618e-02 -5.939635634422302246e-02 1.252820789813995361e-01 -1.846972107887268066e-01 -1.223763823509216309e-01 9.712304174900054932e-02 -2.427381426095962524e-01 2.446717917919158936e-01 -2.047498971223831177e-01 -1.254402995109558105e-01 5.433646589517593384e-02 -3.687097430229187012e-01 -3.387250900268554688e-01 1.886477507650852203e-02 3.106440007686614990e-01 7.610734552145004272e-02 -9.713127464056015015e-02 1.260477006435394287e-01 -2.965351343154907227e-01 -6.266640871763229370e-02 2.642575204372406006e-01 2.284179627895355225e-01 -3.328016027808189392e-02 -1.006894260644912720e-01 3.279611468315124512e-02 -1.490922719240188599e-01 1.325175464153289795e-01 1.234881356358528137e-01 -6.360909342765808105e-02 -1.875399500131607056e-01 -1.289425231516361237e-02
4.479689896106719971e-02 -9.162512421607971191e-02 -1.776741445064544678e-01 4.280511736869812012e-01 -5.990746244788169861e-02 -1.461979895830154419e-01 1.917339861392974854e-02 6.516368687152862549e-02 -9.222296997904777527e-03 4.883145540952682495e-02 -1.391083816997706890e-03 2.131705172359943390e-02 -2.507186532020568848e-01 -8.179759979248046875e-02 -5.465935170650482178e-02 2.865961492061614990e-01 -2.028007060289382935e-02 -2.763152122497558594e-01 3.946217000484466553e-01 -2.944594994187355042e-02 -1.014418676495552063e-01 -6.948878616094589233e-02 8.078444004058837891e-02 -1.775114089250564575e-01 5.458730831742286682e-02 7.636647671461105347e-02 3.086441755294799805e-01 -2.260981500148773193e-01 -1.534256711602210999e-02 2.148988544940948486e-01 -3.044410347938537598e-01 -8.257895708084106445e-02
-3.298848569393157959e-01 -3.823846951127052307e-02 1.096680313348770142e-01 5.394424125552177429e-02 -3.197874426841735840e-01 8.571407198905944824e-02 -2.826188802719116211e-01 3.562566265463829041e-02 -1.458343267440795898e-01 1.787903606891632080e-01 -1.479351371526718140e-01 -4.497007653117179871e-02 -5.223117023706436157e-02 -1.994128078222274780e-01 5.751119554042816162e-02 -3.074774444103240967e-01 2.201322019100189209e-01 -2.584937810897827148e-01 1.249793767929077148e-01 1.355289295315742493e-02 -2.311998903751373291e-01 6.220733001828193665e-02 -2.038920484483242035e-02 3.272998332977294922e-02 -5.149212107062339783e-02 3.033949434757232666e-01 1.658249944448471069e-01 -3.290677815675735474e-02 -9.584839642047882080e-02 -1.028278991580009460e-01 -3.341350257396697998e-01 -1.481916457414627075e-01
1.373552232980728149e-01 -2.095825970172882080e-01 7.260355353355407715e-02 -5.562503263354301453e-02 -3.395248055458068848e-01 -2.614693045616149902e-01 9.477041661739349365e-02 7.797577232122421265e-02 6.384086608886718750e-02 -1.144239902496337891e-01 -3.412124514579772949e-01 5.764335021376609802e-02 -1.046613007783889771e-01 -1.908408999443054199e-01 2.585908398032188416e-02 4.075151085853576660e-01 2.093529552221298218e-01 -2.845797240734100342e-01 1.868059039115905762e-01 -1.290361285209655762e-01 -9.277544915676116943e-02 -3.611098602414131165e-02 1.470216456800699234e-02 -1.977746337652206421e-01 -1.905072331428527832e-01 2.591011486947536469e-02 2.535276710987091064e-01 -1.223299768753349781e-03 -2.917557023465633392e-02 2.683353237807750702e-02 -1.009381189942359924e-01 -2.012571394443511963e-01
-3.845236822962760925e-02 -5.183814465999603271e-02 -1.024700105190277100e-01 2.330890744924545288e-01 -3.610681295394897461e-01 -1.862084120512008667e-02 -3.476327359676361084e-01 -1.573319360613822937e-02 -1.913777589797973633e-01 -8.606898039579391479e-02 -7.407287508249282837e-02 2.745379209518432617e-01 -2.283044010400772095e-01 -2.287523820996284485e-02 -3.425008952617645264e-01 -2.306633815169334412e-02 2.115259170532226562e-01 4.357855394482612610e-02 -2.061800658702850342e-02 -1.894647181034088135e-01 -2.432603389024734497e-01 4.891621414572000504e-03 1.376232802867889404e-01 -8.725903183221817017e-02 -1.510421037673950195e-01 -8.358547836542129517e-02 2.857638001441955566e-01 1.059749945998191833e-01 1.193401291966438293e-01 1.629377454519271851e-01 -1.963654756546020508e-01 1.142551153898239136e-01
-1.119057387113571167e-01 -2.863758206367492676e-01 -8.226988464593887329e-02 1.972375623881816864e-02 -4.138696491718292236e-01 1.934955418109893799e-01 -1.241515949368476868e-01 -1.644063293933868408e-01 2.439170144498348236e-02 6.753296405076980591e-02 -6.771823763847351074e-02 -1.832806169986724854e-01 -6.382663547992706299e-02 -6.796611845493316650e-02 -1.988715119659900665e-02 -9.048918634653091431e-02 1.551067735999822617e-02 -4.921718239784240723e-01 4.825785756111145020e-03 1.153842136263847351e-01 -1.092431619763374329e-01 2.157596498727798462e-01 -7.556813210248947144e-02 1.310170292854309082e-01 -1.556034665554761887e-02 1.558290719985961914e-01 2.534671723842620850e-01 1.026941537857055664e-01 -1.074637994170188904e-01 1.165124103426933289e-01 -3.496709764003753662e-01 5.142308026552200317e-02
-3.995239734649658203e-01 -1.130467373877763748e-02 1.171840056777000427e-01 2.783704176545143127e-02 -1.633273363113403320e-01 -3.105831146240234375e-02 2.015362232923507690e-01 -1.004179939627647400e-01 1.635476648807525635e-01 2.766684591770172119e-01 -2.155608385801315308e-01 1.283399667590856552e-02 -3.265170156955718994e-01 8.342566899955272675e-03 1.715052276849746704e-01 -2.951079607009887695e-01 2.785551249980926514e-01 -2.666654996573925018e-02 2.085299976170063019e-02 1.201907098293304443e-01 -5.821959301829338074e-02 -1.354791074991226196e-01 1.951864510774612427e-01 -1.424780339002609253e-01 -5.720508098602294922e-02 1.274470835924148560e-01 1.895255148410797119e-01 -1.151754558086395264e-01 -1.700973510742187500e-01 1.657115966081619263e-01 -2.700025141239166260e-01 5.452156811952590942e-02
-1.466854214668273926e-01 -3.609881922602653503e-02 1.578445434570312500e-01 1.600428670644760132e-01 -2.093766331672668457e-01 1.767624467611312866e-01 -2.146679461002349854e-01 -8.252517879009246826e-02 1.168489009141921997e-01 -7.024436444044113159e-02 -4.676168411970138550e-02 -1.176527049392461777e-02 -1.844453960657119751e-01 -3.770633041858673096e-01 -6.150821223855018616e-02 9.963297098875045776e-02 -7.858053781092166901e-03 -2.481131851673126221e-01 2.444475889205932617e-01 1.274579912424087524e-01 -8.012824505567550659e-02 -2.554627358913421631e-01 1.641356348991394043e-01 7.772520929574966431e-02 -3.868553936481475830e-01 1.025123372673988342e-01 -7.765407115221023560e-02 -1.414183974266052246e-01 -2.157565653324127197e-01 2.966564297676086426e-01 -1.393564790487289429e-01 7.347536087036132812e-02
1.477240473031997681e-01 -1.369111239910125732e-01 -8.791552484035491943e-02 3.650749027729034424e-01 -9.918797761201858521e-02 -1.693804860115051270e-01 7.775615900754928589e-02 2.940950095653533936e-01 -6.203497573733329773e-02 1.565226726233959198e-02 -2.126473039388656616e-01 -2.450079424306750298e-03 -1.072078868746757507e-01 -2.061362713575363159e-01 -1.014231964945793152e-01 3.286561071872711182e-01 1.793188005685806274e-01 -1.525036692619323730e-01 5.074127390980720520e-02 -1.503925770521163940e-01 -9.420761466026306152e-02 -1.020157560706138611e-01 8.119927346706390381e-02 -3.039008975028991699e-01 7.861328870058059692e-02 2.374704331159591675e-01 1.709749251604080200e-01 -3.242715597152709961e-01 1.251157000660896301e-02 1.632965803146362305e-01 -1.937981545925140381e-01 -7.469693571329116821e-02
-4.795122146606445312e-02 -2.353639304637908936e-01 -6.522498279809951782e-02 2.515373528003692627e-01 -1.323977559804916382e-01 4.643424972891807556e-02 -2.820499986410140991e-02 6.039358675479888916e-02 1.138709951192140579e-03 -2.554642595350742340e-02 4.371683672070503235e-02 1.548370420932769775e-01 -6.108503043651580811e-02 -3.857244551181793213e-01 -4.194305744022130966e-03 2.630834281444549561e-01 5.145135521888732910e-01 -4.102488458156585693e-01 -3.333623707294464111e-02 -5.664150416851043701e-02 7.638955116271972656e-02 1.892525888979434967e-02 2.760308384895324707e-01 -4.464428499341011047e-02 -5.930122453719377518e-03 -1.316563040018081665e-01 1.080742850899696350e-01 -1.423119753599166870e-01 5.341169610619544983e-02 1.769803091883659363e-02 -1.678004264831542969e-01 -3.774134209379553795e-03
-1.786906570196151733e-01 1.454182900488376617e-02 1.134274527430534363e-01 2.472826987504959106e-01 -1.461315900087356567e-01 -2.981852293014526367e-01 -8.322129398584365845e-02 -3.259548172354698181e-02 1.473229192197322845e-02 -7.874229550361633301e-02 -1.227968186140060425e-02 -8.697734028100967407e-02 -3.449324071407318115e-01 3.993067145347595215e-02 1.509601622819900513e-01 -1.621503829956054688e-01 3.803991675376892090e-01 3.076548129320144653e-02 1.810543388128280640e-01 8.523897081613540649e-02 -1.569999605417251587e-01 6.099469214677810669e-02 2.222185730934143066e-01 7.786142081022262573e-02 1.680530756711959839e-01 1.842730343341827393e-01 4.572392106056213379e-01 -1.647218763828277588e-01 -6.644472479820251465e-02 5.145180970430374146e-02 -1.289654076099395752e-01 -1.399333402514457703e-02
-1.648300793021917343e-03 -1.897665113210678101e-01 8.754409849643707275e-02 1.058437004685401917e-01 1.599109172821044922e-01 7.730370014905929565e-02 -1.638519167900085449e-01 -1.414902061223983765e-01 1.557135879993438721e-01 5.801874026656150818e-02 8.006915450096130371e-02 2.936811372637748718e-02 -1.828117221593856812e-01 2.910675108432769775e-01 7.839915342628955841e-03 -1.693786978721618652e-01 4.699351191520690918e-01 -1.679061949253082275e-01 2.042700499296188354e-01 -3.147813379764556885e-01 1.607524789869785309e-02 -1.055115759372711182e-01 8.953900635242462158e-02 2.017364837229251862e-02 1.149528026580810547e-01 1.943359822034835815e-01 1.765493601560592651e-01 2.340039983391761780e-02 -2.563273012638092041e-01 1.791648939251899719e-02 -3.543018698692321777e-01 -3.184881433844566345e-02
-1.176653243601322174e-02 7.061402313411235809e-03 2.170888632535934448e-01 -1.193701475858688354e-01 -1.792831867933273315e-01 -2.773832082748413086e-01 -3.357828855514526367e-01 -1.604176312685012817e-01 -1.997429728507995605e-01 4.826188087463378906e-02 5.307209864258766174e-02 -1.202859953045845032e-01 -3.957795500755310059e-01 -4.484846070408821106e-02 4.619928076863288879e-02 1.431980282068252563e-01 1.418124884366989136e-01 -2.613536715507507324e-01 4.734210297465324402e-02 -1.947661787271499634e-01 6.252077221870422363e-02 1.457509249448776245e-01 8.464720100164413452e-02 -1.143048256635665894e-01 2.730908803641796112e-02 1.962721794843673706e-01 1.846743561327457428e-02 -1.402713060379028320e-01 -3.935296535491943359e-01 1.361346840858459473e-01 -1.356264650821685791e-01 -1.581435203552246094e-01
-6.716211885213851929e-02 -5.229703709483146667e-02 3.454890251159667969e-01 1.145986244082450867e-01 -3.928674459457397461e-01 -1.035715565085411072e-01 -1.451445370912551880e-01 -7.259597629308700562e-02 3.362637758255004883e-02 2.576564550399780273e-01 -2.386063039302825928e-01 -1.202332302927970886e-01 -2.844765186309814453e-01 8.579054847359657288e-03 -6.946402788162231445e-02 1.821219734847545624e-02 1.577645987272262573e-01 -1.686645895242691040e-01 -4.450709093362092972e-03 1.516204625368118286e-01 -1.516586244106292725e-01 1.578362584114074707e-01 8.647249639034271240e-02 -4.419042542576789856e-02 4.830720275640487671e-02 6.458320468664169312e-02 9.923673421144485474e-02 -7.872424274682998657e-02 -2.721352577209472656e-01 -3.828342305496335030e-03 -3.225559294223785400e-01 3.308055102825164795e-01
-3.572892844676971436e-01 -1.079277768731117249e-01 -8.192466944456100464e-02 -1.966791227459907532e-02 -2.606430649757385254e-01 -1.495956331491470337e-01 -1.130865812301635742e-01 -1.534990072250366211e-01 2.055921554565429688e-01 -9.899716079235076904e-02 -3.127440512180328369e-01 2.130771875381469727e-01 -3.441073894500732422e-01 -1.249213516712188721e-01 2.871216740459203720e-03 2.385487556457519531e-01 2.789106667041778564e-01 8.156076818704605103e-02 4.855442419648170471e-02 -2.083532214164733887e-01 1.820430010557174683e-01 1.594181731343269348e-02 9.872969985008239746e-02 3.038000315427780151e-02 1.130827609449625015e-02 -1.854180009104311466e-03 -5.494557321071624756e-02 1.685002148151397705e-01 9.455828368663787842e-02 1.819052845239639282e-01 -3.003051877021789551e-01 -5.188659206032752991e-02
-2.787545621395111084e-01 7.371259480714797974e-02 6.365603208541870117e-02 3.106583952903747559e-01 -5.508399754762649536e-02 -2.455538660287857056e-01 -9.857369959354400635e-02 -3.163984417915344238e-02 8.281458169221878052e-02 -5.211787298321723938e-02 -1.355142891407012939e-01 6.927890330553054810e-02 -2.441325187683105469e-01 1.034345477819442749e-03 1.059013754129409790e-01 -2.275150418281555176e-01 1.760450303554534912e-01 -7.457411289215087891e-02 1.118133962154388428e-01 7.027653604745864868e-02 -9.912034124135971069e-02 4.216009005904197693e-02 2.160703986883163452e-01 -2.947726659476757050e-02 2.238433510065078735e-01 1.718380153179168701e-01 5.803493261337280273e-01 -7.640905678272247314e-02 -1.033585220575332642e-01 1.407703906297683716e-01 -1.406814157962799072e-01 -3.484788909554481506e-02
-7.944797724485397339e-02 -1.203918159008026123e-01 -1.013827249407768250e-01 -4.137142375111579895e-02 -2.487907409667968750e-01 -1.616922318935394287e-01 -2.090583182871341705e-02 -3.200272321701049805e-01 -3.393236920237541199e-02 -5.541072785854339600e-02 -4.522427022457122803e-01 1.612951308488845825e-01 -3.221050277352333069e-02 -1.092295944690704346e-01 -8.712981641292572021e-02 2.299388870596885681e-02 8.667606115341186523e-02 -4.430433809757232666e-01 -8.090248703956604004e-02 -1.541155576705932617e-01 -2.103674262762069702e-01 4.853607714176177979e-02 1.283149421215057373e-01 1.184578314423561096e-01 -2.283727973699569702e-01 -3.713036701083183289e-02 4.903307929635047913e-02 -1.087154597043991089e-01 -2.462587207555770874e-01 1.890264004468917847e-01 -2.030925005674362183e-01 -6.226279586553573608e-02
3.624243428930640221e-03 -1.890400201082229614e-01 -1.551777124404907227e-02 1.425923109054565430e-01 -8.050432056188583374e-02 -2.348434031009674072e-01 -4.695397615432739258e-02 -1.679906845092773438e-01 6.457760930061340332e-02 3.539573401212692261e-02 1.508050560951232910e-01 5.229468271136283875e-02 -3.144535124301910400e-01 -5.381931364536285400e-02 7.796981930732727051e-02 1.230636164546012878e-01 2.625198476016521454e-02 -1.448609083890914917e-01 1.098554804921150208e-01 -1.627226546406745911e-02 -8.037446998059749603e-03 2.258366197347640991e-01 4.138590693473815918e-01 4.514014422893524170e-01 -2.546820938587188721e-01 1.962286829948425293e-01 2.553456127643585205e-01 4.238042235374450684e-02 4.667254909873008728e-02 1.253920197486877441e-01 -1.783318966627120972e-01 -1.324067562818527222e-01
-1.827222555875778198e-01 -2.580822706222534180e-01 -2.459902763366699219e-01 1.482773125171661377e-01 -3.077467978000640869e-01 -3.671113550662994385e-01 -2.475959621369838715e-02 -1.424899697303771973e-01 9.789250791072845459e-02 -1.866372884251177311e-03 -2.486719787120819092e-01 7.702983170747756958e-02 -9.417144209146499634e-02 1.175761595368385315e-02 -8.516745269298553467e-02 1.568888872861862183e-01 3.039309382438659668e-02 -2.333232462406158447e-01 -1.047896370291709900e-01 -2.024513632059097290e-01 -2.480434626340866089e-01 6.676092743873596191e-02 1.088361535221338272e-02 5.974818486720323563e-03 -1.386718302965164185e-01 2.264940887689590454e-01 3.281756043434143066e-01 -1.910247206687927246e-01 -4.141586273908615112e-02 -2.018184959888458252e-01 -7.850564271211624146e-02 -1.099353879690170288e-01
-7.213898748159408569e-02 -3.920984640717506409e-02 -1.534363478422164917e-01 2.007440477609634399e-01 3.484494984149932861e-02 -6.519936025142669678e-02 -2.330635339021682739e-01 -1.336723566055297852e-01 1.594644933938980103e-01 -1.207794100046157837e-01 4.321237280964851379e-02 1.521191149950027466e-01 -5.639491975307464600e-02 -3.916988968849182129e-01 -5.625822395086288452e-02 -6.162904202938079834e-02 1.811984777450561523e-01 -2.772780656814575195e-01 2.312847524881362915e-01 -1.621320992708206177e-01 -3.072213232517242432e-01 1.375643461942672729e-01 2.339532077312469482e-01 -1.246536150574684143e-02 -1.820226162672042847e-01 2.417481988668441772e-01 -2.887775003910064697e-02 -1.588894873857498169e-01 1.532692313194274902e-01 -1.470480412244796753e-01 -3.108663558959960938e-01 -7.790684700012207031e-02
-5.629505496472120285e-03 -1.141659542918205261e-01 1.526735629886388779e-02 4.690445587038993835e-02 -6.981509178876876831e-02 5.437920615077018738e-02 -9.367868304252624512e-03 -2.226016968488693237e-01 1.794565767049789429e-01 1.634638309478759766e-01 -9.391959011554718018e-02 2.054983079433441162e-01 1.702761799097061157e-01 -9.081537276506423950e-02 -1.542848348617553711e-02 -4.134812206029891968e-02 2.111860215663909912e-01 -2.212232053279876709e-01 1.578033566474914551e-01 -8.584916591644287109e-02 2.855829596519470215e-01 -5.211681872606277466e-02 2.932630777359008789e-01 2.200740575790405273e-01 5.234294012188911438e-02 3.828438222408294678e-01 1.864521950483322144e-01 -1.761115193367004395e-01 1.060794014483690262e-02 4.084816277027130127e-01 -1.586655229330062866e-01 -1.615917831659317017e-01
-4.227848351001739502e-01 -1.492779608815908432e-02 6.934081017971038818e-02 8.620951324701309204e-03 3.320363815873861313e-03 -1.066900696605443954e-02 -1.851267367601394653e-02 -2.875521779060363770e-01 3.029581606388092041e-01 -1.273030042648315430e-01 -1.628316938877105713e-01 -2.985635958611965179e-02 1.300459504127502441e-01 -2.199768126010894775e-01 -2.024414390325546265e-01 1.730337888002395630e-01 2.054930478334426880e-01 6.268256157636642456e-02 1.200764998793601990e-01 -2.739768624305725098e-01 1.964248530566692352e-02 7.382436096668243408e-02 1.577853560447692871e-01 -1.059319674968719482e-01 -3.619588911533355713e-02 3.377903997898101807e-01 -4.095930978655815125e-02 -9.400104731321334839e-02 1.373918205499649048e-01 8.576358109712600708e-02 -3.471878170967102051e-01 -1.052815988659858704e-01
-2.921932935714721680e-01 4.397287592291831970e-02 2.716906368732452393e-01 2.522636055946350098e-01 2.427633665502071381e-02 1.319041252136230469e-01 1.928614825010299683e-01 -2.829299867153167725e-01 -4.164179041981697083e-02 -7.464102655649185181e-02 -7.160995900630950928e-02 3.841069042682647705e-01 -3.063667938113212585e-02 -5.236842855811119080e-02 -3.803573921322822571e-02 -8.039627969264984131e-02 2.427839040756225586e-01 -2.264295071363449097e-01 3.629569709300994873e-02 -1.523329168558120728e-01 -1.535565406084060669e-01 2.455150783061981201e-01 2.150955200195312500e-01 -1.058572158217430115e-01 2.879465743899345398e-02 1.886927038431167603e-01 1.885840594768524170e-01 -8.451637625694274902e-02 1.848974637687206268e-02 -1.210793182253837585e-01 -1.079858541488647461e-01 2.942290008068084717e-01
-1.234778687357902527e-01 -4.022512584924697876e-02 6.133509427309036255e-02 -6.638682633638381958e-02 -2.920263707637786865e-01 -6.536515429615974426e-03 9.284317493438720703e-02 -1.658231168985366821e-01 8.858533203601837158e-02 -8.178488910198211670e-02 -1.917394697666168213e-01 2.678903639316558838e-01 -2.454959452152252197e-01 -2.969081103801727295e-01 8.807832002639770508e-02 4.339553117752075195e-01 2.099795937538146973e-01 -2.061766339465975761e-03 8.676042407751083374e-02 -4.573892802000045776e-02 4.245143756270408630e-02 -1.024071946740150452e-01 1.427282840013504028e-01 2.828419022262096405e-02 -3.430021926760673523e-02 3.447172641754150391e-01 -5.937211960554122925e-02 1.818133294582366943e-01 -9.599130600690841675e-02 2.017412483692169189e-01 -2.961008548736572266e-01 6.790060549974441528e-02
-1.048318520188331604e-01 -1.890479624271392822e-01 -6.220806390047073364e-04 3.215757608413696289e-01 -2.340286225080490112e-01 -2.097930461168289185e-01 5.954414233565330505e-02 -4.800154268741607666e-02 2.593487203121185303e-01 8.409655094146728516e-02 -3.807088136672973633e-01 -3.799616545438766479e-02 1.431694068014621735e-02 -2.597488462924957275e-01 7.203003764152526855e-02 1.924029588699340820e-01 2.366235554218292236e-01 -3.074568808078765869e-01 8.958410471677780151e-02 -2.716161012649536133e-01 -3.554710128810256720e-04 1.226575896143913269e-01 5.908513441681861877e-02 -1.655187457799911499e-01 -1.513629257678985596e-01 1.742751896381378174e-02 1.515672802925109863e-01 -2.205669693648815155e-02 -1.832402646541595459e-01 -9.155676513910293579e-02 -9.439809620380401611e-02 -1.970567554235458374e-01
-1.586693525314331055e-01 4.596081748604774475e-02 -2.177797071635723114e-02 2.682221531867980957e-01 -1.462801992893218994e-01 4.557824134826660156e-02 -1.680874973535537720e-01 -1.005902662873268127e-01 1.866790056228637695e-01 1.163687631487846375e-01 -7.683612871915102005e-03 -1.501799374818801880e-01 -9.637428075075149536e-02 -4.471954703330993652e-01 -1.386886239051818848e-01 2.974163889884948730e-01 4.235190898180007935e-02 -1.361837685108184814e-01 -9.964781254529953003e-02 -2.280195504426956177e-01 7.144727557897567749e-02 1.287265270948410034e-01 1.626625098288059235e-02 -3.503900170326232910e-01 9.816692769527435303e-02 1.178165450692176819e-01 3.382718861103057861e-01 -9.422896057367324829e-02 -2.549396269023418427e-02 2.160004973411560059e-01 -1.524626761674880981e-01 -7.829341292381286621e-02
-1.550966501235961914e-01 -4.670501127839088440e-02 1.546966433525085449e-01 6.115485355257987976e-02 2.049622125923633575e-02 -2.363680154085159302e-01 -3.231465816497802734e-01 -1.090077832341194153e-01 1.897664517164230347e-01 -6.613717228174209595e-02 2.883728742599487305e-01 4.277819767594337463e-03 -1.444211900234222412e-01 1.878321357071399689e-02 -1.839069128036499023e-01 -1.730740070343017578e-01 3.555741310119628906e-01 -3.952223956584930420e-01 2.242655158042907715e-01 -9.614259004592895508e-02 -1.078828647732734680e-01 1.151339262723922729e-01 1.188109666109085083e-01 1.274921149015426636e-01 1.446783542633056641e-01 3.105661571025848389e-01 5.307142436504364014e-02 -7.482960820198059082e-02 -2.927779592573642731e-02 1.154919341206550598e-01 -7.864420115947723389e-02 -1.460490226745605469e-01
-1.434246599674224854e-01 -2.061878144741058350e-01 1.220454424619674683e-01 3.504866361618041992e-02 -9.112248569726943970e-02 -1.854664534330368042e-01 -1.711315661668777466e-02 -1.963337361812591553e-01 4.339038431644439697e-01 9.766936302185058594e-02 -1.629825383424758911e-01 -4.925934597849845886e-02 8.782421052455902100e-02 -1.512563824653625488e-01 -1.807903051376342773e-01 3.733845055103302002e-02 1.360782682895660400e-01 -1.377340033650398254e-02 -9.745720773935317993e-02 -1.634896248579025269e-01 -1.261576712131500244e-01 -3.790378198027610779e-02 2.731869816780090332e-01 2.930391132831573486e-01 -1.631205528974533081e-01 2.243775725364685059e-01 -9.013763070106506348e-02 -1.618011444807052612e-01 -9.086623787879943848e-02 2.997151613235473633e-01 -2.883754372596740723e-01 -1.499514430761337280e-01
-1.166051104664802551e-01 5.667413771152496338e-02 1.458119302988052368e-01 3.262456953525543213e-01 -1.447009295225143433e-01 -2.145208716392517090e-01 -9.972670674324035645e-02 -7.567871361970901489e-03 6.392667442560195923e-02 -3.226093649864196777e-01 2.842587977647781372e-02 -1.187905222177505493e-01 1.144797820597887039e-02 2.495698863640427589e-03 -7.352465391159057617e-02 -4.878575354814529419e-02 4.558086097240447998e-01 6.432146299630403519e-03 4.854593798518180847e-02 8.834721893072128296e-02 -1.791420429944992065e-01 2.451386600732803345e-01 2.603156566619873047e-01 1.580190286040306091e-02 1.919221729040145874e-01 1.952793747186660767e-01 1.561518907546997070e-01 -2.908681929111480713e-01 -4.689379036426544189e-02 6.804352253675460815e-02 -2.785809040069580078e-01 -3.117679990828037262e-02
1.602449081838130951e-02 -1.552455709315836430e-03 -1.950191855430603027e-01 1.399622708559036255e-01 -2.443760186433792114e-01 -1.373753547668457031e-01 3.310725092887878418e-02 -3.536781370639801025e-01 1.171027272939682007e-01 -5.292919278144836426e-02 -2.230292111635208130e-01 -1.252690255641937256e-01 -8.156732469797134399e-02 -1.554182022809982300e-01 -7.610376179218292236e-02 1.974237859249114990e-01 1.432533562183380127e-01 -3.491751551628112793e-01 2.475724183022975922e-02 -2.348853796720504761e-01 -3.051561713218688965e-01 -6.481464207172393799e-02 2.598422169685363770e-01 2.587400190532207489e-02 -9.721720963716506958e-02 1.049013733863830566e-01 -6.041503697633743286e-02 -3.034623563289642334e-01 1.151909604668617249e-01 9.168814122676849365e-02 -1.212276443839073181e-01 -2.520198523998260498e-01
-3.585477769374847412e-01 2.119618803262710571e-01 1.986300647258758545e-01 3.254939317703247070e-01 -5.464985221624374390e-02 -1.164306625723838806e-01 6.445823609828948975e-02 -7.740484923124313354e-02 1.366631090641021729e-01 -3.991287574172019958e-02 -2.117908895015716553e-01 1.146601513028144836e-01 -2.597029507160186768e-01 -2.011751979589462280e-01 -1.920268535614013672e-01 -6.594145298004150391e-02 2.673994898796081543e-01 -2.437009289860725403e-02 2.774850092828273773e-02 2.593324333429336548e-02 7.188730686902999878e-02 2.040191143751144409e-01 2.736048772931098938e-02 2.265178970992565155e-02 -4.347641468048095703e-01 2.531598210334777832e-01 3.548859059810638428e-02 -8.247316628694534302e-02 3.349827602505683899e-02 7.407627999782562256e-02 -1.835366636514663696e-01 -6.289851665496826172e-02
-1.484868526458740234e-01 -2.819750607013702393e-01 6.083491723984479904e-03 1.249762624502182007e-01 -3.038292527198791504e-01 -1.176495663821697235e-02 -1.733959093689918518e-02 -1.470026224851608276e-01 4.441198706626892090e-02 1.127462089061737061e-01 -1.057666540145874023e-01 -4.643098916858434677e-03 -9.469322860240936279e-02 -3.921966552734375000e-01 -1.816482245922088623e-01 1.247396394610404968e-01 2.612107992172241211e-01 -4.335325360298156738e-01 -4.097660630941390991e-02 -5.762807652354240417e-02 -4.421124234795570374e-02 -1.932082325220108032e-01 1.513917148113250732e-01 2.058986276388168335e-01 -6.845831871032714844e-02 -3.107121400535106659e-02 1.652130931615829468e-01 -3.090201616287231445e-01 1.186228394508361816e-01 -1.385529637336730957e-01 -5.951250717043876648e-02 1.269095391035079956e-02
-9.370485693216323853e-02 1.745629608631134033e-01 -2.085075825452804565e-01 9.115546196699142456e-02 -1.438014954328536987e-01 -2.618896663188934326e-01 -3.420631289482116699e-01 -1.269529573619365692e-03 -1.025446280837059021e-01 -1.312638670206069946e-01 -7.234347611665725708e-02 -1.463560760021209717e-02 2.165610529482364655e-02 -2.254631668329238892e-01 -7.333223521709442139e-02 -1.119052693247795105e-01 2.761406898498535156e-01 -2.621700465679168701e-01 5.567647144198417664e-02 4.856640007346868515e-03 8.870469778776168823e-02 1.584942452609539032e-02 2.880710065364837646e-01 -2.051663100719451904e-01 -2.427470237016677856e-01 9.889740496873855591e-02 -1.694466359913349152e-02 -1.703047752380371094e-01 4.734447225928306580e-02 5.925988778471946716e-02 -4.096807837486267090e-01 -2.177033424377441406e-01
-1.368708312511444092e-01 -1.341552101075649261e-02 1.226871609687805176e-01 3.080026805400848389e-01 -2.752503454685211182e-01 -3.213746249675750732e-01 -1.160078868269920349e-01 -8.901429921388626099e-02 1.143303140997886658e-01 1.038550511002540588e-01 -1.123351231217384338e-01 5.183120816946029663e-02 -3.460583090782165527e-01 -6.472730636596679688e-02 -2.998958230018615723e-01 -1.921639442443847656e-01 2.381885051727294922e-01 -1.870860755443572998e-01 2.959151193499565125e-02 1.245418488979339600e-01 5.399149283766746521e-02 3.050438165664672852e-01 -1.359261721372604370e-01 -1.837940961122512817e-01 -9.303923696279525757e-02 2.055142670869827271e-01 -1.774507761001586914e-02 -1.074182614684104919e-01 1.057184338569641113e-01 1.195495352149009705e-01 -1.628947705030441284e-01 -9.836647659540176392e-02
1.143467146903276443e-02 7.708063349127769470e-03 -1.687821596860885620e-01 1.343906968832015991e-01 -1.051997244358062744e-01 -9.214894473552703857e-02 -2.504964470863342285e-01 -2.186204940080642700e-01 2.726168930530548096e-01 -1.264830678701400757e-01 -1.385895758867263794e-01 -2.748476266860961914e-01 -1.176083907485008240e-01 1.002840921282768250e-01 1.369979977607727051e-01 2.746118605136871338e-01 2.702205479145050049e-01 -2.219829559326171875e-01 -1.411542594432830811e-01 -1.932849884033203125e-01 -5.981918051838874817e-02 -8.903345093131065369e-03 3.742419481277465820e-01 3.443045169115066528e-02 -1.233510375022888184e-01 3.060312569141387939e-02 1.161735281348228455e-01 -3.895840793848037720e-02 -1.754875481128692627e-01 -4.101584851741790771e-02 -3.595855832099914551e-01 -5.098603665828704834e-02
-1.023563072085380554e-01 1.769923605024814606e-02 8.707743138074874878e-02 1.419142335653305054e-01 -1.719232052564620972e-01 -1.640415191650390625e-01 -1.142411455512046814e-01 -2.875583060085773468e-02 -4.426818341016769409e-02 2.727428823709487915e-02 -4.436149299144744873e-01 -5.422116443514823914e-02 -7.742712646722793579e-02 -2.003921866416931152e-01 -1.818177849054336548e-01 -1.020983606576919556e-01 3.106549084186553955e-01 -2.561000883579254150e-01 -1.209549326449632645e-02 -3.701362907886505127e-01 4.726110398769378662e-02 1.088289171457290649e-01 6.294082105159759521e-02 -1.115780025720596313e-01 -1.270111203193664551e-01 1.328007876873016357e-01 -2.131246626377105713e-01 -1.637283861637115479e-01 2.194084525108337402e-01 -4.682998731732368469e-02 -3.352573812007904053e-01 2.478167600929737091e-02
-8.570932596921920776e-02 -6.898051593452692032e-03 1.532713300548493862e-03 4.171606898307800293e-02 -3.105235397815704346e-01 -4.595363512635231018e-02 -3.523541986942291260e-01 -2.584603428840637207e-01 -3.869587928056716919e-02 5.382274743169546127e-03 -2.888420224189758301e-01 1.190518736839294434e-01 -3.686502459459006786e-04 -3.750248253345489502e-01 3.894893079996109009e-02 -1.985721439123153687e-01 3.473359644412994385e-01 -8.242469280958175659e-02 2.516695298254489899e-02 -2.127383351325988770e-01 -1.781188547611236572e-01 -6.033057346940040588e-02 1.592608094215393066e-01 -1.017008200287818909e-01 4.256041347980499268e-02 1.402270048856735229e-01 4.115496575832366943e-02 -1.386856734752655029e-01 6.230338290333747864e-02 -1.512571573257446289e-01 -2.991460859775543213e-01 -1.326629221439361572e-01
-2.695839107036590576e-01 2.413466870784759521e-01 3.701085597276687622e-02 2.487673461437225342e-01 -2.490003407001495361e-01 -2.920989692211151123e-01 -7.246645539999008179e-02 1.029555872082710266e-02 7.838334143161773682e-02 -2.537384331226348877e-01 -5.743396654725074768e-02 -1.369673609733581543e-01 -1.383235454559326172e-01 -2.937971986830234528e-02 6.812319159507751465e-02 -1.973051130771636963e-01 3.885846734046936035e-01 6.227707490324974060e-02 -1.775656454265117645e-02 9.930154681205749512e-02 -1.663017719984054565e-01 -1.056009456515312195e-01 2.343155592679977417e-01 5.142801627516746521e-02 1.156395599246025085e-01 1.796443164348602295e-01 2.507081031799316406e-01 -1.458507031202316284e-01 -1.506212819367647171e-02 1.595836281776428223e-01 -2.698762714862823486e-01 -8.532842993736267090e-02
1.323841698467731476e-02 -1.182298883795738220e-01 2.933025956153869629e-01 5.747105181217193604e-02 -8.359988778829574585e-02 -1.071811467409133911e-01 -2.209667861461639404e-01 7.942499220371246338e-02 1.900293976068496704e-01 8.098355680704116821e-02 2.277087420225143433e-01 -4.179772734642028809e-02 -1.769742369651794434e-01 1.981811970472335815e-01 6.925934460014104843e-03 -6.057278439402580261e-02 4.075511097908020020e-01 -2.864279747009277344e-01 3.980077430605888367e-02 -1.959502100944519043e-01 -1.962745785713195801e-01 -1.149436086416244507e-01 2.418306469917297363e-01 1.229142956435680389e-02 4.568589851260185242e-02 3.600149750709533691e-01 4.177163913846015930e-02 -1.425926107913255692e-02 -9.105663746595382690e-02 1.558273434638977051e-01 -2.765150070190429688e-01 -1.056248843669891357e-01
-1.639880388975143433e-01 -3.664487004280090332e-01 -3.962729871273040771e-02 -5.270060151815414429e-02 -1.707863360643386841e-01 -3.410097211599349976e-02 -1.088318079710006714e-01 -1.959950625896453857e-01 -3.498161677271127701e-03 1.517634838819503784e-01 -9.420087188482284546e-02 2.626512013375759125e-02 -1.303171217441558838e-01 -2.843980789184570312e-01 -9.025719761848449707e-02 1.278906911611557007e-01 2.943220138549804688e-01 -3.054796457290649414e-01 -4.964217171072959900e-02 -1.929031126201152802e-02 -7.516402006149291992e-02 -1.620317697525024414e-01 1.922637671232223511e-01 8.870386332273483276e-02 -4.841961711645126343e-02 -2.105811685323715210e-01 2.392380088567733765e-01 -4.561775624752044678e-01 5.193122476339340210e-02 8.012156188488006592e-02 -1.259144097566604614e-01 -4.900219291448593140e-02
-3.633315116167068481e-02 -5.876398459076881409e-02 -1.882718317210674286e-02 1.856968551874160767e-01 -1.567491143941879272e-01 -2.588147819042205811e-01 -2.413464933633804321e-01 -4.319002851843833923e-02 -3.908585495082661510e-05 -2.614619433879852295e-01 -7.473494857549667358e-02 2.033870071172714233e-01 -3.147301971912384033e-01 3.077294230461120605e-01 -2.592325806617736816e-01 -6.651373207569122314e-02 2.252094447612762451e-01 -1.826663911342620850e-01 1.142024397850036621e-01 -5.787685513496398926e-02 -2.991069555282592773e-01 1.182202622294425964e-02 7.430601865053176880e-02 -1.198434531688690186e-01 2.349242940545082092e-02 -9.725215286016464233e-02 -3.877446986734867096e-03 -2.675409913063049316e-01 -3.796487674117088318e-02 1.499864161014556885e-01 -2.723074555397033691e-01 -1.958814710378646851e-01
-3.294423967599868774e-02 -1.228532865643501282e-01 -1.500742286443710327e-01 4.307619333267211914e-01 -2.678329050540924072e-01 2.566489763557910919e-02 -9.461050853133201599e-03 2.351504936814308167e-02 1.852575987577438354e-01 -8.161221630871295929e-03 2.489888854324817657e-02 -9.200159460306167603e-02 -2.040150165557861328e-01 -1.025172546505928040e-01 -7.042603939771652222e-02 3.099851906299591064e-01 1.474140584468841553e-02 -4.632135033607482910e-01 2.924361824989318848e-01 -5.869783833622932434e-02 -1.131261065602302551e-01 -1.742827743291854858e-01 5.540531128644943237e-03 4.053891822695732117e-02 -3.987747803330421448e-02 9.281510859727859497e-02 -3.125810250639915466e-02 -1.769630461931228638e-01 -1.536126993596553802e-02 2.221121639013290405e-01 -2.410582005977630615e-01 8.533976227045059204e-02
-3.477804064750671387e-01 -3.265195712447166443e-02 3.008176945149898529e-02 5.369731038808822632e-02 -2.497793287038803101e-01 -3.182148188352584839e-02 2.973524853587150574e-02 3.593912115320563316e-03 1.982411742210388184e-02 9.412532299757003784e-02 -3.032354414463043213e-01 2.558989915996789932e-03 -2.901019155979156494e-01 -1.114547401666641235e-01 -2.095660381019115448e-02 -9.687922894954681396e-02 9.347571432590484619e-02 -3.498511910438537598e-01 6.830218434333801270e-02 1.966419517993927002e-01 -1.301514953374862671e-01 3.828406333923339844e-01 -8.393826335668563843e-02 1.343529671430587769e-01 1.366224437952041626e-01 2.485557198524475098e-01 8.211129903793334961e-02 -1.112088784575462341e-01 -1.247091293334960938e-01 -9.704528748989105225e-02 -2.755874693393707275e-01 -1.968110054731369019e-01
-2.570455074310302734e-01 2.291894108057022095e-01 -7.249307632446289062e-02 -4.804077744483947754e-02 -5.502342060208320618e-02 -1.623652428388595581e-01 2.152907662093639374e-03 -3.248950242996215820e-01 -2.499226480722427368e-02 1.376435253769159317e-02 5.395873636007308960e-02 2.748679369688034058e-02 -4.094443321228027344e-01 1.077214851975440979e-01 -1.407994031906127930e-01 2.730167210102081299e-01 4.357427060604095459e-01 -1.206324528902769089e-02 -4.885185137391090393e-02 -6.836952641606330872e-03 -1.015744358301162720e-01 -1.312592178583145142e-01 1.900461912155151367e-01 -1.528004258871078491e-01 -1.727563291788101196e-01 1.930461376905441284e-01 -9.553432464599609375e-02 -1.673644036054611206e-02 -1.428799927234649658e-01 3.051120601594448090e-02 -2.503931820392608643e-01 -1.441171169281005859e-01
-1.659360826015472412e-01 -8.703546226024627686e-02 2.405371814966201782e-01 1.642343960702419281e-02 -9.871106594800949097e-02 -5.144190508872270584e-03 -1.520632654428482056e-01 -1.666439771652221680e-01 4.505455493927001953e-02 1.821150258183479309e-02 -1.906446963548660278e-01 1.760786175727844238e-01 -4.761302843689918518e-02 -2.665212452411651611e-01 -3.308157622814178467e-01 -1.783423870801925659e-02 1.063224673271179199e-01 -3.732643723487854004e-01 -1.576355546712875366e-01 1.895147375762462616e-02 3.286134600639343262e-01 -2.788838446140289307e-01 3.121287226676940918e-01 -4.106296971440315247e-02 1.566510796546936035e-01 9.679877199232578278e-03 8.062091469764709473e-02 1.140355020761489868e-01 -2.926699072122573853e-02 1.874582171440124512e-01 -1.095985770225524902e-01 -2.011757642030715942e-01
-4.769944027066230774e-02 -8.895634114742279053e-02 1.375918984413146973e-01 1.852147579193115234e-01 -8.011056482791900635e-02 2.718906402587890625e-01 3.097869455814361572e-02 -3.811106979846954346e-01 1.568307280540466309e-01 1.424920558929443359e-01 -2.117994800209999084e-02 -1.350920349359512329e-01 -1.524904072284698486e-01 -1.516116410493850708e-01 -2.860685884952545166e-01 -1.084662601351737976e-01 4.732939600944519043e-01 -2.216732800006866455e-01 -5.355346202850341797e-02 -2.913280129432678223e-01 -2.450974285602569580e-02 -1.398241817951202393e-01 2.035167813301086426e-01 3.063253872096538544e-02 -7.833077572286128998e-03 7.770301401615142822e-02 1.438319534063339233e-01 -9.732864052057266235e-02 -1.021461840718984604e-02 -5.538322031497955322e-03 1.632506400346755981e-01 -1.419496089220046997e-01
-4.241706430912017822e-01 -4.856462404131889343e-02 -2.338607981801033020e-02 2.447533234953880310e-02 -3.462459444999694824e-01 -7.602159678936004639e-02 2.790520787239074707e-01 -3.234184384346008301e-01 1.077660010196268559e-03 -6.030196696519851685e-02 -1.207009926438331604e-01 1.612248718738555908e-01 -2.045694142580032349e-01 -1.978839188814163208e-01 -7.809589151293039322e-03 3.312923610210418701e-01 7.089591026306152344e-02 1.904222927987575531e-02 1.042331475764513016e-02 -1.513127535581588745e-01 5.380606278777122498e-02 8.853077888488769531e-02 1.266041845083236694e-01 1.362827867269515991e-01 -7.813869416713714600e-02 2.006216049194335938e-01 -1.021796837449073792e-01 -1.107658594846725464e-01 -1.421900987625122070e-01 -9.358798270113766193e-04 -2.497482001781463623e-01 2.191638499498367310e-01
-1.658995449542999268e-02 -3.479734063148498535e-02 -1.630620807409286499e-01 2.073101103305816650e-01 -2.176737785339355469e-01 -2.065491490066051483e-02 1.816016286611557007e-01 -3.136179149150848389e-01 2.264987081289291382e-01 -1.391375996172428131e-02 -1.952109932899475098e-01 1.000327393412590027e-01 6.341976672410964966e-02 -7.403022050857543945e-02 -3.119613826274871826e-01 -5.203195288777351379e-02 2.064122855663299561e-01 -3.034561276435852051e-01 -1.511637307703495026e-02 -2.619440853595733643e-01 -1.884278804063796997e-01 4.791141673922538757e-02 1.287645697593688965e-01 1.092285588383674622e-01 1.802120208740234375e-01 -8.770767599344253540e-04 3.077645301818847656e-01 9.168440103530883789e-02 -3.114852495491504669e-02 3.043305873870849609e-01 -1.012545675039291382e-01 1.771332770586013794e-01
-2.196052521467208862e-01 -8.063686639070510864e-02 1.566682010889053345e-01 2.148997038602828979e-01 -4.220946878194808960e-02 -5.533714890480041504e-01 -6.362859159708023071e-02 -1.743681356310844421e-02 -6.862168014049530029e-02 -2.211708575487136841e-01 6.976870447397232056e-02 5.609329417347908020e-02 -1.148384213447570801e-01 -1.978074945509433746e-02 -2.001105844974517822e-01 -1.710283160209655762e-01 3.546570241451263428e-01 -6.860733777284622192e-02 1.971493959426879883e-01 8.093258738517761230e-02 -1.166644096374511719e-01 4.033009335398674011e-02 2.225341647863388062e-01 5.570150911808013916e-02 9.083166718482971191e-02 2.586227655410766602e-01 2.030170289799571037e-03 -2.203771173954010010e-01 9.390888363122940063e-02 -5.158046260476112366e-02 -1.510445475578308105e-01 -1.261292994022369385e-01
6.552851945161819458e-02 -1.046525835990905762e-01 2.754882276058197021e-01 4.629556238651275635e-01 -3.158061802387237549e-01 -2.868392765522003174e-01 -8.411471545696258545e-02 -2.268476933240890503e-01 1.607683598995208740e-01 1.357827484607696533e-01 -1.151967272162437439e-01 1.060608103871345520e-01 -1.083055958151817322e-01 -6.678033620119094849e-02 -2.198129147291183472e-01 1.255453377962112427e-01 5.623055994510650635e-02 2.189114689826965332e-02 5.876915901899337769e-02 -5.575702525675296783e-03 -3.243917971849441528e-02 -1.615479588508605957e-01 3.262698948383331299e-01 -2.572993040084838867e-01 2.104368954896926880e-01 1.347901970148086548e-01 3.716288192663341761e-04 2.512460760772228241e-02 6.297156214714050293e-03 1.283050775527954102e-01 -3.702588379383087158e-02 1.304905861616134644e-01
-9.161458909511566162e-02 -8.832568675279617310e-02 2.127632647752761841e-01 1.163559854030609131e-01 -1.239632517099380493e-01 -1.855882853269577026e-01 2.459285408258438110e-02 -3.138408362865447998e-01 7.968674413859844208e-03 1.138133928179740906e-01 -2.312217950820922852e-01 6.759703159332275391e-02 -4.109987244009971619e-02 -5.979617685079574585e-02 -1.300538331270217896e-01 -9.263344854116439819e-02 2.217639237642288208e-01 -2.002520672976970673e-02 3.974561095237731934e-01 -5.841159820556640625e-02 -2.453373968601226807e-01 3.498729318380355835e-02 3.495317399501800537e-01 1.757455468177795410e-01 1.737989634275436401e-01 9.707230329513549805e-02 -5.012683942914009094e-02 -2.132740169763565063e-01 6.013092026114463806e-02 3.262670934200286865e-01 1.128766313195228577e-01 1.959750950336456299e-01
3.736571595072746277e-02 -6.805093586444854736e-02 1.019305139780044556e-01 1.347955167293548584e-01 -1.651731878519058228e-01 6.715247780084609985e-02 2.238476127386093140e-01 -2.974158525466918945e-01 3.540901467204093933e-02 9.055247157812118530e-02 7.284698635339736938e-02 -7.717008143663406372e-02 -4.381856620311737061e-01 -5.731923133134841919e-02 -1.763289421796798706e-01 -2.022251021116971970e-03 4.945675730705261230e-01 -1.632700860500335693e-01 -1.673704385757446289e-02 -2.882964313030242920e-01 1.317281723022460938e-01 -4.283410683274269104e-02 3.022463619709014893e-01 -1.429798603057861328e-01 -5.577065050601959229e-02 3.217607736587524414e-02 3.228307887911796570e-02 -1.055574044585227966e-01 -2.589312382042407990e-02 5.751632153987884521e-02 1.750241518020629883e-01 -1.066746115684509277e-01
6.787934899330139160e-02 1.358657181262969971e-01 8.486755937337875366e-02 -9.730762988328933716e-02 -2.296884506940841675e-01 -1.439391523599624634e-01 -1.720500364899635315e-02 -1.676561236381530762e-01 -3.349223434925079346e-01 -2.645033895969390869e-01 5.871291831135749817e-02 -1.100832074880599976e-01 -3.029887080192565918e-01 -5.912829563021659851e-02 2.183969616889953613e-01 -5.698172003030776978e-02 1.284177601337432861e-01 -3.427547216415405273e-01 6.285965442657470703e-02 -2.805888652801513672e-01 9.697747230529785156e-02 3.602940961718559265e-02 6.679525226354598999e-02 1.662723273038864136e-01 -9.178793430328369141e-02 2.667055428028106689e-01 2.612589895725250244e-01 -2.599828131496906281e-02 2.139932103455066681e-02 1.391576677560806274e-01 -2.321131378412246704e-01 -1.810700744390487671e-01
-2.008608877658843994e-01 5.922595039010047913e-02 8.528507500886917114e-02 2.313870340585708618e-01 1.362196356058120728e-01 -2.159649729728698730e-01 1.176975145936012268e-01 -1.067017540335655212e-01 -8.821110427379608154e-02 2.717902958393096924e-01 -1.928653940558433533e-02 -9.972857683897018433e-02 -1.924672573804855347e-01 -2.198894768953323364e-01 -2.279123812913894653e-01 1.707234829664230347e-01 -3.429812379181385040e-03 -1.483858097344636917e-02 3.330924510955810547e-01 -1.853538453578948975e-01 -2.312319278717041016e-01 -8.584773540496826172e-02 2.966504395008087158e-01 -6.924747675657272339e-02 -1.513813138008117676e-01 6.608455628156661987e-02 2.498685121536254883e-01 -2.183733284473419189e-01 6.645847111940383911e-02 8.056993782520294189e-02 -2.635375261306762695e-01 -1.717743575572967529e-01
-1.450763791799545288e-01 -2.893628366291522980e-02 -1.450015604496002197e-01 2.840470075607299805e-01 -1.824947893619537354e-01 -2.214711159467697144e-01 -2.187779992818832397e-01 -6.374559551477432251e-02 -4.481720551848411560e-02 -1.089861840009689331e-01 3.497102484107017517e-02 -2.843951582908630371e-01 -4.526896029710769653e-02 -1.029656082391738892e-01 -5.859032273292541504e-02 9.704336524009704590e-03 2.842575907707214355e-01 -2.565107941627502441e-01 2.690942287445068359e-01 5.692791566252708435e-02 -2.680873312056064606e-02 -1.215804591774940491e-01 2.056752592325210571e-01 -3.536605834960937500e-02 -2.748344242572784424e-01 -1.082948073744773865e-01 1.545601338148117065e-01 -1.436650454998016357e-01 3.560427725315093994e-01 1.841249465942382812e-01 -1.672898828983306885e-01 -1.679498404264450073e-01
-3.699700534343719482e-02 1.202430874109268188e-01 -5.112770479172468185e-03 7.843698561191558838e-02 1.007395237684249878e-01 4.727927595376968384e-02 1.018911823630332947e-01 -1.516592502593994141e-01 -1.232316810637712479e-02 -1.951263248920440674e-01 -3.539562523365020752e-01 1.217964962124824524e-01 -1.957144886255264282e-01 -1.196951419115066528e-01 -2.369426637887954712e-01 4.638787824660539627e-03 1.659166663885116577e-01 -2.805826961994171143e-01 7.664825767278671265e-02 3.047299385070800781e-02 -2.307193875312805176e-01 -2.726939022541046143e-01 2.523022592067718506e-01 -2.475387752056121826e-01 -1.633917391300201416e-01 2.307761907577514648e-01 1.093589588999748230e-01 2.561062574386596680e-01 1.235937420278787613e-02 2.740711867809295654e-01 -2.160080373287200928e-01 8.535973727703094482e-03
-1.922853887081146240e-01 -3.029161016456782818e-04 9.900023788213729858e-02 1.622058004140853882e-01 -9.696802496910095215e-02 -2.191727748140692711e-03 -3.609544038772583008e-02 -1.869010776281356812e-01 3.710461780428886414e-02 -7.650632411241531372e-02 -3.023140430450439453e-01 -8.616890013217926025e-02 -3.583239316940307617e-01 -1.206602156162261963e-01 1.512902379035949707e-01 -7.698269933462142944e-02 2.112097591161727905e-01 -1.167000681161880493e-01 -1.137464419007301331e-01 -8.075656741857528687e-02 -9.990730136632919312e-02 3.845892548561096191e-01 6.580013036727905273e-02 -8.780968189239501953e-02 -1.510102748870849609e-01 3.610070347785949707e-01 2.567114681005477905e-02 -2.759221196174621582e-01 2.051125615835189819e-01 -8.808790892362594604e-02 -2.690507173538208008e-01 6.077145040035247803e-02
-5.106897950172424316e-01 2.044031023979187012e-01 1.406614333391189575e-01 1.822794526815414429e-01 -2.389920204877853394e-01 1.531843096017837524e-01 -1.198084354400634766e-01 -7.074117660522460938e-02 -1.633288264274597168e-01 -5.056978762149810791e-02 -1.073727849870920181e-02 -3.362399712204933167e-02 -2.467206716537475586e-01 1.292646378278732300e-01 -8.483111113309860229e-02 -1.514853443950414658e-02 -9.863146394491195679e-02 -3.148972988128662109e-01 5.674194172024726868e-02 5.602952465415000916e-02 -7.213473320007324219e-02 1.011125668883323669e-01 1.274724602699279785e-01 -8.821289241313934326e-02 -1.295686606317758560e-02 3.185791075229644775e-01 1.304337941110134125e-02 -9.533752501010894775e-02 -6.839106976985931396e-02 1.613420993089675903e-02 -3.777595460414886475e-01 -1.253473609685897827e-01
3.700352506712079048e-03 1.143060028553009033e-01 -1.821692883968353271e-01 1.534105092287063599e-01 -1.130492761731147766e-01 -2.539796531200408936e-01 -3.542591929435729980e-01 -1.614045947790145874e-01 9.179478138685226440e-02 -4.086718335747718811e-02 -2.248492836952209473e-01 1.469938606023788452e-01 -2.915757894515991211e-01 -2.002307176589965820e-01 -1.666660010814666748e-01 1.097700744867324829e-02 -2.017889730632305145e-02 -2.110603898763656616e-01 -5.335973203182220459e-02 -7.602947205305099487e-02 -1.597082465887069702e-01 -1.485071778297424316e-01 4.518266320228576660e-01 -4.306222125887870789e-02 -3.431587219238281250e-01 1.268892884254455566e-01 7.742384821176528931e-02 9.148285537958145142e-02 6.619089841842651367e-02 2.709640935063362122e-02 -6.646195799112319946e-02 3.458894044160842896e-02
-4.979857429862022400e-02 3.392572514712810516e-03 -1.285497844219207764e-01 3.028822541236877441e-01 -3.963496088981628418e-01 -2.288196384906768799e-01 1.381990462541580200e-01 -3.840621113777160645e-01 1.992376446723937988e-01 6.578117609024047852e-02 -2.837471663951873779e-01 1.224274635314941406e-01 -9.208428859710693359e-02 -3.380919620394706726e-02 -4.237568471580743790e-03 9.140881896018981934e-02 1.339854449033737183e-01 -2.819359600543975830e-01 -8.592031151056289673e-02 -2.771834135055541992e-01 -2.772894799709320068e-01 -3.898127377033233643e-02 1.255652960389852524e-02 1.805607043206691742e-02 1.468976289033889771e-01 -6.800748407840728760e-02 1.595571935176849365e-01 -1.233192440122365952e-02 3.172370418906211853e-02 1.953729838132858276e-01 3.770954534411430359e-02 -5.208468437194824219e-02
-3.541620969772338867e-01 1.113253757357597351e-01 1.058059558272361755e-01 2.855761349201202393e-01 -1.578554809093475342e-01 -6.996898353099822998e-02 1.888952851295471191e-01 -1.567325592041015625e-01 -1.173317059874534607e-01 1.041380465030670166e-01 -8.833853155374526978e-02 3.400270044803619385e-01 -4.066589772701263428e-01 1.659887284040451050e-01 1.442711502313613892e-01 -6.549300998449325562e-02 9.135702997446060181e-02 -1.667693555355072021e-01 -2.782881259918212891e-02 -8.754084259271621704e-02 -1.175608485937118530e-01 1.331685185432434082e-01 -8.814560621976852417e-02 4.044656828045845032e-02 -7.684715837240219116e-02 7.899016141891479492e-02 1.738147735595703125e-01 -1.281206160783767700e-01 1.026065051555633545e-01 -1.180919036269187927e-01 -3.186924159526824951e-01 -2.072191983461380005e-01
-3.924389556050300598e-02 -1.168796718120574951e-01 -4.725381266325712204e-03 4.120819866657257080e-01 -2.108746021986007690e-02 1.299395859241485596e-01 1.331816166639328003e-01 -1.489139795303344727e-01 2.116293087601661682e-02 5.487660318613052368e-02 -2.288749217987060547e-01 3.329563885927200317e-02 -2.790139317512512207e-01 -2.626892328262329102e-01 -1.959724351763725281e-02 3.780695050954818726e-02 1.995402425527572632e-01 -1.456411331892013550e-01 1.944656074047088623e-01 -5.863242223858833313e-02 -2.949020564556121826e-01 9.070780128240585327e-02 1.750078052282333374e-01 -2.055711299180984497e-01 2.695359885692596436e-01 2.170379608869552612e-01 2.508906088769435883e-02 1.923597157001495361e-01 6.399157643318176270e-02 1.921010613441467285e-01 -8.663746714591979980e-02 -2.754063606262207031e-01
-1.312184929847717285e-01 2.589301466941833496e-01 8.567180484533309937e-02 1.793252229690551758e-01 -2.556917667388916016e-01 -3.424899652600288391e-02 6.698697060346603394e-02 -1.523198336362838745e-01 3.125461935997009277e-02 -7.298710942268371582e-02 -5.426341891288757324e-01 1.787571012973785400e-01 -5.230007320642471313e-02 -7.757708430290222168e-02 6.488555669784545898e-02 6.997311115264892578e-02 1.604283750057220459e-01 -1.532921046018600464e-01 1.666865050792694092e-01 -6.496039777994155884e-02 -3.443720638751983643e-01 -9.331043809652328491e-02 -3.291913866996765137e-02 -6.070675328373908997e-02 -6.534082442522048950e-02 5.417998135089874268e-02 2.195507287979125977e-01 -3.163191080093383789e-01 -7.428876310586929321e-02 -1.783651709556579590e-01 -1.492270380258560181e-01 5.527456849813461304e-02
-9.830169379711151123e-02 -1.362800151109695435e-01 -2.232430726289749146e-01 2.083145380020141602e-01 -1.784157902002334595e-01 2.083009332418441772e-01 -1.363246887922286987e-01 -7.964074611663818359e-02 2.144565731287002563e-01 -8.937972784042358398e-02 9.758548811078071594e-03 -1.181288957595825195e-01 -1.220163851976394653e-01 -1.922470927238464355e-01 -1.235213354229927063e-01 2.087421566247940063e-01 1.021082326769828796e-01 -4.970724582672119141e-01 3.082721233367919922e-01 -9.628904052078723907e-03 -1.242941468954086304e-01 -3.424260318279266357e-01 1.160591542720794678e-01 -2.255800552666187286e-02 8.721046149730682373e-03 7.374086976051330566e-02 1.577920094132423401e-02 -1.920881718397140503e-01 -3.039342910051345825e-02 1.877889782190322876e-01 -1.298385560512542725e-01 6.821963936090469360e-02
-1.972685009241104126e-01 1.976190954446792603e-01 1.678653210401535034e-01 1.767084151506423950e-01 -3.183943331241607666e-01 2.376970350742340088e-01 -6.697608623653650284e-03 -1.097854301333427429e-01 -1.051965877413749695e-01 3.586689010262489319e-02 9.807244688272476196e-02 -5.177840590476989746e-02 -1.842395365238189697e-01 1.000323742628097534e-01 8.137088268995285034e-02 -1.208294108510017395e-01 1.341698914766311646e-01 -2.560415565967559814e-01 1.114190369844436646e-01 -1.200571730732917786e-01 -6.885594874620437622e-02 8.569445461034774780e-02 2.527632117271423340e-01 -6.931573152542114258e-02 1.443348359316587448e-02 1.528429836034774780e-01 -9.040217101573944092e-02 3.023974597454071045e-02 -3.237627446651458740e-01 2.232260853052139282e-01 -4.601614475250244141e-01 -1.122880727052688599e-01
-7.867097109556198120e-02 5.054770782589912415e-02 3.560954332351684570e-02 1.125554069876670837e-01 1.019717305898666382e-01 -5.023798346519470215e-02 7.767496258020401001e-02 -1.904858499765396118e-01 -3.616158664226531982e-02 2.730185389518737793e-01 -9.576925076544284821e-03 7.746401429176330566e-02 -2.412955313920974731e-01 -1.117690652608871460e-01 -8.275054395198822021e-02 1.638268977403640747e-01 -7.340160757303237915e-02 -6.846574693918228149e-02 2.685687243938446045e-01 -4.997387230396270752e-01 -1.550812572240829468e-01 1.708660647273063660e-02 3.278748393058776855e-01 -1.037155762314796448e-01 6.646174937486648560e-02 1.393572986125946045e-01 2.898625135421752930e-01 -1.832829415798187256e-01 5.709169059991836548e-02 8.075916022062301636e-02 -3.157631158828735352e-01 -1.012630611658096313e-01
-1.553972065448760986e-01 -5.452866479754447937e-02 1.433496177196502686e-01 1.525833606719970703e-01 8.389563113451004028e-02 -1.012652274221181870e-02 6.269077956676483154e-02 -8.481465280055999756e-02 2.639465965330600739e-02 9.650254249572753906e-02 -4.414792731404304504e-02 -1.260157488286495209e-02 -1.896498799324035645e-01 -1.318157464265823364e-01 -1.677738279104232788e-01 1.088344156742095947e-01 -3.186206100508570671e-03 -1.283317655324935913e-01 4.057657122611999512e-01 -3.169740438461303711e-01 -2.585525810718536377e-01 -8.555509150028228760e-02 1.962988674640655518e-01 -2.918969392776489258e-01 -2.158266492187976837e-02 1.091509610414505005e-01 3.623463213443756104e-01 -2.259590476751327515e-01 1.131465360522270203e-01 -1.527757383882999420e-02 -3.430150449275970459e-01 1.998432353138923645e-02
3.114772588014602661e-02 1.934293508529663086e-01 1.148980632424354553e-01 -2.111203074455261230e-01 -2.518714964389801025e-01 -1.614643335342407227e-01 -2.232955247163772583e-01 -1.661304086446762085e-01 -2.223689854145050049e-01 -2.094083651900291443e-02 -1.396563500165939331e-01 1.171739026904106140e-02 -2.155264914035797119e-01 5.242374166846275330e-02 1.685037165880203247e-01 -4.270313307642936707e-02 3.337309360504150391e-01 -1.189709901809692383e-01 3.798260586336255074e-03 -4.820370301604270935e-02 -1.525094360113143921e-01 3.871579840779304504e-02 7.221557945013046265e-02 -8.657021075487136841e-02 -2.371776252985000610e-01 3.680176138877868652e-01 8.743660151958465576e-02 -1.799899339675903320e-02 3.315900266170501709e-02 2.379860579967498779e-01 -3.292861878871917725e-01 -2.382548004388809204e-01
-2.866079807281494141e-01 -2.323884814977645874e-01 1.211024001240730286e-01 1.714812815189361572e-01 -4.323255270719528198e-03 -7.124112546443939209e-02 -1.215818598866462708e-01 -9.833278506994247437e-02 -1.466611921787261963e-01 2.431678026914596558e-01 -1.412395667284727097e-02 9.849388152360916138e-02 -2.063319236040115356e-01 -9.623900055885314941e-02 -3.266412764787673950e-02 -1.383891105651855469e-01 2.850245535373687744e-01 -2.621218264102935791e-01 2.053741365671157837e-02 -2.697324454784393311e-01 2.680753469467163086e-01 2.728332579135894775e-02 1.743402928113937378e-01 2.015585154294967651e-01 9.631080925464630127e-02 6.445921212434768677e-02 -1.288449913263320923e-01 -1.383927091956138611e-02 -2.864586412906646729e-01 1.253140531480312347e-02 -2.013435512781143188e-01 -3.284948766231536865e-01
-5.296316370368003845e-02 2.200893312692642212e-02 1.622720807790756226e-01 1.620759814977645874e-01 7.476951926946640015e-02 1.569737344980239868e-01 -2.805225551128387451e-01 2.705662511289119720e-02 1.096167191863059998e-01 -5.587924644351005554e-02 -2.128707617521286011e-01 2.223468869924545288e-01 -2.423651367425918579e-01 -1.550681889057159424e-02 6.362207978963851929e-02 2.970570325851440430e-01 4.673359543085098267e-02 -3.330422639846801758e-01 2.875303924083709717e-01 -1.108595356345176697e-01 1.531472802162170410e-01 2.353448420763015747e-01 2.805824279785156250e-01 2.542402148246765137e-01 -1.469282340258359909e-02 5.960138048976659775e-03 1.110618561506271362e-02 -1.404284685850143433e-01 -6.250788271427154541e-02 2.995455861091613770e-01 -1.522787362337112427e-01 -7.811544835567474365e-02
-1.800152957439422607e-01 7.874571532011032104e-02 2.264225855469703674e-02 8.103369921445846558e-02 -1.635191589593887329e-01 7.829160988330841064e-02 -6.388657540082931519e-02 -3.206492662429809570e-01 -9.487514197826385498e-02 1.732811629772186279e-01 -6.610488146543502808e-02 5.510840564966201782e-02 -1.271952837705612183e-01 -2.193657457828521729e-01 1.966301351785659790e-02 1.201750189065933228e-01 1.970722973346710205e-01 -2.799660861492156982e-01 2.307664155960083008e-01 -5.629114434123039246e-02 3.527964651584625244e-02 -2.054154127836227417e-01 2.300534248352050781e-01 -8.824318647384643555e-03 -2.045413702726364136e-01 1.322756111621856689e-01 9.721700102090835571e-02 7.401027530431747437e-02 -2.109902799129486084e-01 5.143635272979736328e-01 1.357613056898117065e-01 1.308522969484329224e-01
-3.843412920832633972e-02 1.909308582544326782e-01 -1.485148668289184570e-01 3.181424736976623535e-01 -2.858374714851379395e-01 -1.042609587311744690e-01 9.535662084817886353e-02 -1.971120089292526245e-01 6.755617260932922363e-02 5.159793421626091003e-02 -2.825511693954467773e-01 2.384711503982543945e-01 -1.444928944110870361e-01 -8.475807309150695801e-02 -3.475232124328613281e-01 5.450006201863288879e-02 1.997214108705520630e-01 -1.971216797828674316e-01 -8.125398308038711548e-02 -9.765306860208511353e-02 -2.359924912452697754e-01 8.428567089140415192e-04 1.631052643060684204e-01 1.013849526643753052e-01 1.773857623338699341e-01 7.882750034332275391e-02 2.678916454315185547e-01 -1.234165579080581665e-01 1.029264777898788452e-01 2.028084397315979004e-01 6.288007646799087524e-02 1.863533705472946167e-01
-8.183200657367706299e-02 -1.301067620515823364e-01 2.759728729724884033e-01 4.831643775105476379e-02 9.853328578174114227e-03 1.598917506635189056e-02 -2.561365067958831787e-01 -2.862131409347057343e-02 1.688698083162307739e-01 1.176773235201835632e-01 -3.123326301574707031e-01 -1.742370426654815674e-01 -6.540656089782714844e-02 -2.721802592277526855e-01 6.996097415685653687e-02 -4.692301154136657715e-03 3.082130104303359985e-02 -1.420425027608871460e-01 1.126153841614723206e-01 7.917910814285278320e-02 -6.963820010423660278e-02 -1.796513199806213379e-01 1.841344386339187622e-01 -3.149614855647087097e-02 -1.095689982175827026e-01 4.044580459594726562e-01 1.766207218170166016e-01 -2.670226991176605225e-01 -2.588101625442504883e-01 3.396722078323364258e-01 -4.264682158827781677e-02 -5.643524974584579468e-02
-2.003558278083801270e-01 -8.902713656425476074e-02 1.305889040231704712e-01 3.847197815775871277e-02 -1.161129102110862732e-01 -1.814454346895217896e-01 -2.123204022645950317e-01 5.909265950322151184e-03 1.951988041400909424e-01 -7.637750357389450073e-02 8.342970907688140869e-02 -8.748992346227169037e-03 -2.208995372056961060e-01 2.049066275358200073e-01 -1.559106633067131042e-02 2.194353379309177399e-03 5.104953646659851074e-01 -2.021514810621738434e-02 8.279331773519515991e-02 -8.836732804775238037e-02 -1.940019428730010986e-01 -2.298403084278106689e-01 2.080123871564865112e-01 -1.641074270009994507e-01 2.316275052726268768e-02 3.998330831527709961e-01 -5.832674354314804077e-02 -1.550973802804946899e-01 -1.746567338705062866e-02 1.596642136573791504e-01 -2.202891558408737183e-01 -3.670974448323249817e-02
-2.605306506156921387e-01 4.494104161858558655e-02 -1.446505039930343628e-01 4.033730328083038330e-01 -2.378996275365352631e-02 -1.120130270719528198e-01 -2.474599629640579224e-01 -1.917181909084320068e-01 1.680182069540023804e-01 8.327585458755493164e-02 -1.365800648927688599e-01 1.594848781824111938e-01 -3.546618297696113586e-02 -2.221415042877197266e-01 -1.291560083627700806e-01 3.671855628490447998e-01 3.857030346989631653e-02 -7.765541318804025650e-03 -2.751467004418373108e-02 -2.191798985004425049e-01 1.176834851503372192e-01 3.849277738481760025e-03 1.433405727148056030e-01 -3.112878501415252686e-01 3.168156370520591736e-02 2.483627349138259888e-01 1.458217501640319824e-01 -8.898431807756423950e-02 -1.187648996710777283e-01 1.359456777572631836e-01 8.581092208623886108e-02 -2.013054639101028442e-01
-8.140246570110321045e-02 -2.003600895404815674e-01 1.196258366107940674e-01 -4.146748688071966171e-03 -1.874781101942062378e-01 1.329028755426406860e-01 -1.565291881561279297e-01 -1.396058052778244019e-01 8.777029812335968018e-02 1.209643557667732239e-01 -2.520921528339385986e-01 -2.930493652820587158e-01 -7.273738831281661987e-02 5.333395674824714661e-02 -4.802732169628143311e-02 -1.329680532217025757e-01 -4.546893760561943054e-03 -1.823717802762985229e-01 1.405951827764511108e-01 8.631180971860885620e-02 -1.087993234395980835e-01 5.797836184501647949e-02 2.631291747093200684e-01 9.676725417375564575e-02 7.722776383161544800e-02 4.024025797843933105e-01 -6.253168452531099319e-03 -1.377693861722946167e-01 -3.316526710987091064e-01 3.546601235866546631e-01 -2.153820842504501343e-01 -1.372521072626113892e-01
-9.762028604745864868e-02 -3.554574847221374512e-01 -1.385785522870719433e-03 1.728758811950683594e-01 -3.019615113735198975e-01 -2.431850731372833252e-01 2.262007445096969604e-01 -1.281726062297821045e-01 2.902570664882659912e-01 4.340130463242530823e-02 -2.447905540466308594e-01 4.957687854766845703e-02 -9.794690459966659546e-02 -1.506856679916381836e-01 1.334215104579925537e-01 1.501927673816680908e-01 1.678861379623413086e-01 -3.605158925056457520e-01 1.290955096483230591e-01 -1.033567562699317932e-01 1.987620070576667786e-02 5.519744008779525757e-02 2.360701188445091248e-02 -9.884334355592727661e-02 -2.302963882684707642e-01 -1.026307120919227600e-01 6.691125035285949707e-02 -7.056078873574733734e-03 -2.697167992591857910e-01 1.407223790884017944e-01 -7.674346864223480225e-02 -1.712734848260879517e-01
3.520674258470535278e-02 -1.205283403396606445e-01 4.911397099494934082e-01 1.920400261878967285e-01 -2.616631686687469482e-01 -1.843588054180145264e-01 -9.652048349380493164e-02 -1.537903398275375366e-01 1.109583005309104919e-01 1.565991044044494629e-01 -1.672862172126770020e-01 2.953149080276489258e-01 8.906947076320648193e-02 -1.834759861230850220e-01 -7.480447739362716675e-02 -7.252987474203109741e-02 -4.255044087767601013e-02 -2.328002154827117920e-01 3.329248130321502686e-01 7.820932567119598389e-02 -1.719528883695602417e-01 -2.668894082307815552e-02 2.061682641506195068e-01 1.443235576152801514e-01 -3.340459242463111877e-02 9.884899109601974487e-02 -1.202932223677635193e-01 -2.169675529003143311e-01 1.139141339808702469e-02 1.571684032678604126e-01 -2.328461222350597382e-02 -4.295929893851280212e-02
-2.666778266429901123e-01 1.251546889543533325e-01 7.164406776428222656e-02 1.057901829481124878e-01 -2.186714112758636475e-01 -2.847540676593780518e-01 -2.787984721362590790e-02 -1.130552291870117188e-01 6.491726636886596680e-02 -1.337558683007955551e-02 -1.657046377658843994e-01 1.589648574590682983e-01 -2.339391857385635376e-01 9.688861668109893799e-02 4.816769436001777649e-02 -1.418838351964950562e-01 4.156452715396881104e-01 -3.406976908445358276e-02 1.872702836990356445e-01 1.372535973787307739e-01 -1.824725270271301270e-01 -8.747696876525878906e-02 1.229902207851409912e-01 9.166300296783447266e-03 5.160576105117797852e-02 2.103354334831237793e-01 2.168961912393569946e-01 -2.087681740522384644e-01 -3.669771850109100342e-01 -1.504340916872024536e-01 -1.762225776910781860e-01 2.946570515632629395e-02
-4.326832666993141174e-02 2.559090405702590942e-02 9.546962380409240723e-02 2.144049555063247681e-01 -5.837154760956764221e-02 -2.389908879995346069e-01 1.438309550285339355e-01 -9.960778988897800446e-03 -7.167182117700576782e-02 1.299100965261459351e-01 6.456434726715087891e-02 -6.181404739618301392e-02 -1.916340589523315430e-01 -1.570461392402648926e-01 -1.965433657169342041e-01 2.365648597478866577e-01 2.538302354514598846e-02 -7.854663580656051636e-02 1.990104317665100098e-01 -2.106518596410751343e-01 -2.528323829174041748e-01 -1.525534987449645996e-01 3.570913970470428467e-01 -1.231998577713966370e-01 -3.703297674655914307e-02 6.320603936910629272e-02 2.370968610048294067e-01 -2.247886359691619873e-01 1.608225405216217041e-01 -4.295958951115608215e-02 -3.290232419967651367e-01 -3.260932564735412598e-01
-3.299587592482566833e-02 6.238533928990364075e-02 -2.057302594184875488e-01 2.380825728178024292e-01 -3.835601210594177246e-01 -2.730912566184997559e-01 9.429448843002319336e-02 -2.730108797550201416e-01 2.784215807914733887e-01 -1.409982237964868546e-02 -2.172842770814895630e-01 2.662027478218078613e-01 -2.259394377470016479e-01 -8.307065069675445557e-02 -2.603121101856231689e-01 5.507946759462356567e-02 1.304716914892196655e-01 -1.472304612398147583e-01 -7.641092687845230103e-02 -1.135006994009017944e-01 -1.913300603628158569e-01 -1.186279207468032837e-01 9.577451646327972412e-02 5.567607656121253967e-02 1.459595412015914917e-01 6.087134405970573425e-02 2.244862169027328491e-01 -4.896578192710876465e-02 -3.108003921806812286e-02 2.191309183835983276e-01 3.040188690647482872e-03 1.384936720132827759e-01
-2.191087156534194946e-01 6.516206264495849609e-02 -5.532760173082351685e-02 -4.144696891307830811e-02 -1.563493609428405762e-01 -3.644182980060577393e-01 -3.133177161216735840e-01 1.930395327508449554e-02 7.687222212553024292e-02 2.324786223471164703e-02 -1.600172072649002075e-01 1.311680972576141357e-01 5.314781516790390015e-02 1.980110630393028259e-02 1.561173200607299805e-01 3.544800281524658203e-01 2.662279605865478516e-01 -2.140797674655914307e-01 -1.408387422561645508e-01 -1.765731722116470337e-01 -8.908896893262863159e-02 5.299325287342071533e-02 1.836322844028472900e-01 9.011815488338470459e-02 9.150800108909606934e-02 2.966718673706054688e-01 1.333699077367782593e-01 4.361142870038747787e-03 -1.138443499803543091e-01 -7.951559382490813732e-04 -3.623571395874023438e-01 7.685826718807220459e-02
-9.133859723806381226e-02 -2.323738634586334229e-01 7.086287438869476318e-02 1.088025346398353577e-01 1.177514716982841492e-02 -3.173334896564483643e-01 -6.175373122096061707e-02 -3.221060335636138916e-01 2.871358208358287811e-02 -1.127054393291473389e-01 -6.556141376495361328e-02 -3.576742857694625854e-02 -1.961874663829803467e-01 1.067432984709739685e-01 6.073478609323501587e-02 1.218912005424499512e-01 -4.728469625115394592e-02 -1.083214730024337769e-01 -4.706603940576314926e-03 -1.168535798788070679e-01 -4.710042849183082581e-03 -2.617704682052135468e-03 4.226560294628143311e-01 4.007979333400726318e-01 -1.387652307748794556e-01 1.211966872215270996e-01 2.247706949710845947e-01 -3.032994922250509262e-03 1.388772726058959961e-01 2.129386216402053833e-01 -2.694580256938934326e-01 -1.902509033679962158e-01
-2.026208303868770599e-02 -1.691488474607467651e-01 -4.562735185027122498e-02 3.855084478855133057e-01 -1.418148428201675415e-01 -8.805210143327713013e-02 8.342603221535682678e-03 8.162399381399154663e-02 1.665572673082351685e-01 -7.399802654981613159e-02 -5.705808475613594055e-02 -3.115337342023849487e-02 -6.072597578167915344e-02 1.156732216477394104e-01 7.166191190481185913e-02 1.204864382743835449e-01 1.008862927556037903e-01 -3.490917682647705078e-01 3.901778459548950195e-01 1.075958088040351868e-01 1.081319078803062439e-01 -6.738216429948806763e-02 2.683569490909576416e-01 -1.319039165973663330e-01 -6.621805578470230103e-02 3.959247097373008728e-02 -2.639659680426120758e-02 6.666033715009689331e-02 -2.414210736751556396e-01 3.017691969871520996e-01 -3.598850965499877930e-01 1.416145712137222290e-01
-4.920249804854393005e-02 2.130178734660148621e-02 1.876268833875656128e-01 -5.729261785745620728e-02 3.803137689828872681e-02 -1.215163916349411011e-01 -1.849095225334167480e-01 -1.880490630865097046e-01 -3.046914562582969666e-02 1.336345970630645752e-01 -6.774920225143432617e-02 2.621123194694519043e-01 -2.562182843685150146e-01 -6.378881633281707764e-02 1.836543977260589600e-01 -6.669166684150695801e-02 2.839280366897583008e-01 -2.830419540405273438e-01 3.959938511252403259e-02 -1.380779445171356201e-01 -2.615763545036315918e-01 6.097153201699256897e-02 2.159522622823715210e-01 -1.856633089482784271e-02 1.127526462078094482e-01 3.857128024101257324e-01 -9.986241161823272705e-02 -2.034929394721984863e-01 -1.482489705085754395e-01 -1.730871573090553284e-02 -2.875120341777801514e-01 2.336843460798263550e-01
1.557400971651077271e-01 -9.233734011650085449e-02 3.696349263191223145e-01 2.009671181440353394e-02 -3.446060717105865479e-01 -2.589793205261230469e-01 -1.185687109827995300e-01 -2.599789500236511230e-01 3.354760706424713135e-01 1.345330011099576950e-02 -8.556968718767166138e-02 -9.540808200836181641e-02 2.700959704816341400e-02 5.545973777770996094e-02 -2.390355467796325684e-01 -1.197864674031734467e-02 7.322534918785095215e-02 -2.178617417812347412e-01 5.517599359154701233e-02 4.398017376661300659e-02 6.249398738145828247e-02 -1.882238984107971191e-01 1.562747359275817871e-01 -4.240312427282333374e-02 1.283598989248275757e-01 1.200199052691459656e-01 2.919313311576843262e-01 -1.086275875568389893e-01 -2.582023739814758301e-01 1.977119445800781250e-01 -9.303525090217590332e-02 8.246378600597381592e-02
-2.392471283674240112e-01 2.764908364042639732e-03 -5.251552909612655640e-02 2.035233080387115479e-01 2.194962650537490845e-02 -1.980825364589691162e-01 4.922039434313774109e-02 -9.814618155360221863e-03 -5.942695215344429016e-02 -5.131935328245162964e-02 -4.142492413520812988e-01 -2.100430801510810852e-02 -2.529228925704956055e-01 -1.566788256168365479e-01 -1.585384458303451538e-01 -9.194268286228179932e-02 2.193910926580429077e-01 -2.310579419136047363e-01 4.221385717391967773e-02 4.542080685496330261e-02 -3.184146061539649963e-02 -1.256766915321350098e-01 1.974835395812988281e-01 1.602456718683242798e-02 -2.560175061225891113e-01 3.625239729881286621e-01 8.737543225288391113e-02 2.689562439918518066e-01 1.741664558649063110e-01 -2.071627080440521240e-01 -7.769067585468292236e-02 -1.958678662776947021e-01
-1.809173971414566040e-01 5.021328106522560120e-02 1.929370462894439697e-01 -9.754123166203498840e-03 -2.482723295688629150e-01 -9.285336732864379883e-02 -2.984908521175384521e-01 -9.489805251359939575e-02 -3.200464844703674316e-01 -2.029686607420444489e-02 1.585091203451156616e-01 9.640857577323913574e-02 -3.334232270717620850e-01 6.105487793684005737e-02 -1.407308429479598999e-01 8.690170943737030029e-02 -1.458094641566276550e-02 -2.883060872554779053e-01 1.797660142183303833e-01 1.399077661335468292e-02 -2.076621539890766144e-02 6.977401673793792725e-02 -5.440286546945571899e-02 1.446910798549652100e-01 7.143634557723999023e-02 4.193803966045379639e-01 1.158031821250915527e-01 -2.226390689611434937e-01 -2.382425125688314438e-03 1.943729221820831299e-01 -2.283192425966262817e-01 -2.509838528931140900e-02
-2.569603025913238525e-01 1.333639025688171387e-01 2.245695739984512329e-01 1.349139511585235596e-01 -3.714676201343536377e-01 -6.610310077667236328e-02 2.529763802886009216e-02 -1.400124579668045044e-01 4.640775918960571289e-02 -1.346012800931930542e-01 -8.533204905688762665e-03 7.270719856023788452e-02 -4.165409505367279053e-01 2.600719593465328217e-02 2.020144313573837280e-01 -2.139864712953567505e-01 2.832563221454620361e-01 -9.995242580771446228e-03 4.870142415165901184e-02 1.209036558866500854e-01 -1.067728772759437561e-01 -1.381968706846237183e-01 2.434550039470195770e-02 6.156525760889053345e-02 -8.438103646039962769e-02 2.420165836811065674e-01 3.231322467327117920e-01 -6.868243962526321411e-02 3.990888968110084534e-02 -9.929770231246948242e-02 -2.496624439954757690e-01 -1.331329196691513062e-01
-9.925144165754318237e-02 1.768567711114883423e-01 6.932602077722549438e-02 5.366947874426841736e-02 -8.978330343961715698e-02 1.280875597149133682e-02 -2.981248125433921814e-02 -1.860858201980590820e-01 -1.804298609495162964e-01 -4.031786695122718811e-03 2.175507396459579468e-01 7.249625772237777710e-02 -3.887333273887634277e-01 3.717143833637237549e-02 -2.767779305577278137e-02 -1.062206849455833435e-01 -1.436020880937576294e-01 -4.686492979526519775e-01 5.418409034609794617e-02 -2.382727861404418945e-01 8.408394455909729004e-02 1.466873288154602051e-01 2.794604301452636719e-01 1.098012328147888184e-01 -8.201294392347335815e-02 1.986328065395355225e-01 2.358030378818511963e-01 -1.095791980624198914e-01 -3.085182309150695801e-01 1.338574290275573730e-01 -9.622233361005783081e-02 -5.372123420238494873e-02
-1.542308479547500610e-01 -4.794120416045188904e-02 1.434871554374694824e-01 2.456390671432018280e-02 1.157548800110816956e-01 -2.105862945318222046e-01 -1.510317474603652954e-01 -9.310635924339294434e-02 1.613960713148117065e-01 -3.687807172536849976e-02 1.921676695346832275e-01 9.578091651201248169e-02 -1.432270854711532593e-01 6.955139338970184326e-02 -1.362218856811523438e-01 -1.322888433933258057e-01 3.403646647930145264e-01 -2.372185587882995605e-01 -8.955830335617065430e-02 -1.826180368661880493e-01 -2.433199584484100342e-01 -9.428513795137405396e-02 3.107298612594604492e-01 -4.364197328686714172e-02 2.577835321426391602e-01 3.261427879333496094e-01 -1.124492101371288300e-02 -1.012773811817169189e-01 -3.644645586609840393e-02 1.761250495910644531e-01 -3.646526336669921875e-01 -3.240279620513319969e-03
-1.071932986378669739e-01 1.581649035215377808e-01 8.095549046993255615e-02 1.822008639574050903e-01 -1.508422195911407471e-01 -1.758750230073928833e-01 -2.485131919384002686e-01 -1.816667467355728149e-01 -4.899808391928672791e-02 -9.819391369819641113e-02 -1.223899200558662415e-01 -2.319687791168689728e-02 1.440577507019042969e-01 -1.240219622850418091e-01 1.604431271553039551e-01 -8.827696740627288818e-02 3.269712030887603760e-01 -2.632427215576171875e-01 3.433347865939140320e-02 -2.271039597690105438e-02 1.048473790287971497e-01 1.271709650754928589e-01 3.336275517940521240e-01 -9.009674936532974243e-02 -2.708118557929992676e-01 6.377887725830078125e-02 1.188525706529617310e-01 -5.557123944163322449e-02 2.454545646905899048e-01 -9.817259013652801514e-02 -3.655846416950225830e-01 -2.354057431221008301e-01
-2.412450760602951050e-01 8.298871666193008423e-02 1.903529763221740723e-01 4.854577779769897461e-02 -2.434606105089187622e-01 -6.156120449304580688e-02 5.864232778549194336e-02 -1.907809525728225708e-01 1.738639473915100098e-01 -5.490010604262351990e-02 -1.840337663888931274e-01 -1.082178875803947449e-01 -1.591180711984634399e-01 1.091721728444099426e-01 1.073186844587326050e-01 6.325165182352066040e-02 1.712798029184341431e-01 -1.425075680017471313e-01 2.136709541082382202e-01 2.019441574811935425e-01 1.541485935449600220e-01 5.656999722123146057e-02 7.524238526821136475e-02 1.640833467245101929e-01 -2.294268161058425903e-01 3.266405463218688965e-01 1.603539884090423584e-01 -2.029324769973754883e-01 -1.105904951691627502e-02 -1.550988703966140747e-01 -3.194481432437896729e-01 -3.372935056686401367e-01
-1.051927655935287476e-01 -1.353533715009689331e-01 1.150917634367942810e-01 5.135719180107116699e-01 5.202542245388031006e-02 5.641188845038414001e-02 -8.924738317728042603e-02 -5.097654089331626892e-02 -5.019116029143333435e-02 4.837378859519958496e-02 -1.801765640266239643e-03 8.505163341760635376e-02 -2.135428339242935181e-01 -3.113312423229217529e-01 5.216283351182937622e-02 -3.094189055263996124e-02 3.762185871601104736e-01 -2.505502998828887939e-01 1.289361417293548584e-01 6.443739682435989380e-02 1.401021331548690796e-01 -2.486062496900558472e-01 2.427131235599517822e-01 -1.163142174482345581e-01 -1.208817213773727417e-01 8.874595165252685547e-02 1.642666384577751160e-02 8.876243233680725098e-02 -1.321102678775787354e-01 2.224359959363937378e-01 1.331947892904281616e-01 -1.567902863025665283e-01
-1.492237001657485962e-01 2.522121556103229523e-02 -3.879071772098541260e-02 2.148611396551132202e-01 -5.972196161746978760e-02 6.326287239789962769e-02 -3.220485895872116089e-02 -1.968505531549453735e-01 1.271437555551528931e-01 -1.720450222492218018e-01 4.175745323300361633e-02 5.887280777096748352e-02 -4.992764443159103394e-02 -1.571284830570220947e-01 -2.453139722347259521e-01 4.548582062125205994e-02 4.557384848594665527e-01 -1.842371001839637756e-02 7.068394869565963745e-02 8.137431740760803223e-02 -1.491809934377670288e-01 2.395457029342651367e-01 1.664783060550689697e-01 -1.338608656078577042e-02 -4.200716316699981689e-01 3.448686301708221436e-01 -2.722939476370811462e-02 8.133627474308013916e-02 7.622655481100082397e-02 2.760260403156280518e-01 -1.162905246019363403e-01 -1.272905915975570679e-01
-3.289930522441864014e-01 1.398702859878540039e-01 2.104579657316207886e-01 1.144575923681259155e-01 -2.902822494506835938e-01 -1.663417369127273560e-02 -7.484274357557296753e-02 -1.305044144392013550e-01 2.082228101789951324e-02 -6.858780235052108765e-02 -1.938140951097011566e-03 -6.495810300111770630e-02 -2.389920204877853394e-01 4.512947052717208862e-03 4.971521347761154175e-02 1.052217856049537659e-01 3.329429030418395996e-01 3.099189139902591705e-02 3.799403831362724304e-02 2.634747028350830078e-01 -2.511196732521057129e-01 -8.565860241651535034e-02 4.748798906803131104e-02 1.089792177081108093e-01 -1.672250330448150635e-01 3.729813694953918457e-01 1.290625035762786865e-01 -2.108925580978393555e-01 -9.806331247091293335e-02 -5.569446831941604614e-02 -1.229649707674980164e-01 -3.230123221874237061e-01
-6.439302116632461548e-02 -4.282831028103828430e-02 -1.203017979860305786e-01 2.427602708339691162e-01 -3.601192310452461243e-02 -1.079214587807655334e-01 1.200713366270065308e-01 -2.328164502978324890e-02 -6.414583325386047363e-02 2.892747521400451660e-01 -9.981161355972290039e-02 -6.645056419074535370e-04 -1.312123388051986694e-01 -1.613878458738327026e-01 -7.937318831682205200e-02 2.285549342632293701e-01 -2.103847637772560120e-02 -1.446384340524673462e-01 3.413163125514984131e-01 -2.630269825458526611e-01 -1.941158771514892578e-01 -1.359960585832595825e-01 3.039805889129638672e-01 -2.125162929296493530e-01 -7.320868968963623047e-02 1.538746356964111328e-01 2.434158176183700562e-01 -3.083323240280151367e-01 1.010344270616769791e-02 6.403066962957382202e-02 -2.965824902057647705e-01 -1.297970861196517944e-01
-4.624987766146659851e-02 9.897331148386001587e-02 -1.106805726885795593e-02 2.363342493772506714e-01 -3.536008670926094055e-02 -1.951368898153305054e-01 -3.064455091953277588e-01 -1.837784796953201294e-01 5.357543006539344788e-02 3.146250918507575989e-02 -3.111066818237304688e-01 1.959033310413360596e-01 -2.780610918998718262e-01 -2.023092359304428101e-01 -1.062144488096237183e-01 3.106623515486717224e-02 -8.158137649297714233e-02 -2.083555608987808228e-01 -9.407079964876174927e-02 -1.495521217584609985e-01 -1.742905825376510620e-01 -1.394832134246826172e-01 4.743693172931671143e-01 9.152701124548912048e-03 -2.460315674543380737e-01 1.904956251382827759e-02 -2.690875716507434845e-02 1.134748160839080811e-01 1.420809701085090637e-02 -1.656546294689178467e-01 -1.924512535333633423e-01 1.249295938760042191e-02
-2.993205487728118896e-01 -1.597674787044525146e-01 -8.001169562339782715e-02 3.212420642375946045e-01 -1.742298752069473267e-01 -1.684829033911228180e-02 -4.241836071014404297e-02 6.392498314380645752e-02 2.032728791236877441e-01 1.644325852394104004e-01 -2.682321667671203613e-01 -2.593814395368099213e-02 6.204644218087196350e-02 -1.531035453081130981e-01 -1.480375528335571289e-01 3.221234083175659180e-01 2.717380225658416748e-01 -3.405512571334838867e-01 7.983734458684921265e-02 -1.703930348157882690e-01 -4.390045627951622009e-02 1.501348167657852173e-01 9.287958592176437378e-02 -2.376620620489120483e-01 -1.529886424541473389e-01 1.218442693352699280e-01 2.397935986518859863e-01 6.471373885869979858e-02 1.341323554515838623e-01 -5.678106844425201416e-02 5.822675768285989761e-03 -9.390155971050262451e-02
-1.078359130769968033e-02 -2.331438846886157990e-02 -5.000385269522666931e-02 4.097051024436950684e-01 -3.225404918193817139e-01 7.291950285434722900e-02 -1.397080719470977783e-01 -1.058664098381996155e-01 3.052175976336002350e-02 -8.381764590740203857e-02 -3.700163066387176514e-01 -2.047204971313476562e-01 -1.506974995136260986e-01 -3.990105539560317993e-02 -6.532874703407287598e-02 2.599757015705108643e-01 1.097996234893798828e-01 -3.194364607334136963e-01 -1.511709392070770264e-01 -1.100919023156166077e-01 -3.032517433166503906e-02 -1.593713760375976562e-01 1.241491138935089111e-01 -9.310676902532577515e-02 3.719774633646011353e-02 1.880240142345428467e-01 1.414343714714050293e-01 1.557546257972717285e-01 9.503831155598163605e-03 -2.768885791301727295e-01 -9.793209284543991089e-02 -1.978681534528732300e-01
-8.475560694932937622e-02 -1.092313081026077271e-01 7.507598400115966797e-02 2.892555296421051025e-01 -9.663093835115432739e-02 -2.075881510972976685e-01 -3.443870842456817627e-01 -1.606349945068359375e-01 3.215024992823600769e-02 5.898797884583473206e-02 9.901893883943557739e-02 5.648636817932128906e-02 -9.526669979095458984e-02 -2.053656578063964844e-01 5.682126060128211975e-02 -2.934651374816894531e-01 3.708341121673583984e-01 -8.783147484064102173e-02 1.531340032815933228e-01 -1.460887938737869263e-01 -2.505322694778442383e-01 1.110169440507888794e-01 1.143451333045959473e-01 -3.682097420096397400e-02 6.739616394042968750e-02 4.771052300930023193e-01 -9.715755283832550049e-02 -5.346244946122169495e-02 4.863508790731430054e-02 -2.635518321767449379e-03 -1.104239653795957565e-02 -1.006168425083160400e-01
2.164366245269775391e-01 -1.569836288690567017e-01 1.922415941953659058e-01 2.581478096544742584e-02 -1.929460167884826660e-01 -1.629177182912826538e-01 -1.575044393539428711e-01 -2.780719473958015442e-02 1.988068036735057831e-02 -9.746807068586349487e-02 -6.071988493204116821e-02 -1.040652543306350708e-01 -1.010780595242977142e-02 -7.966631650924682617e-02 -6.340605020523071289e-02 -4.855437204241752625e-02 5.582001060247421265e-02 -4.999805614352226257e-02 3.230998516082763672e-01 -3.111816011369228363e-02 1.785254627466201782e-01 -1.915603727102279663e-01 1.755397617816925049e-01 -2.981811016798019409e-02 -5.205095186829566956e-02 5.107446312904357910e-01 2.351657152175903320e-01 -2.006405740976333618e-01 -3.334328234195709229e-01 1.408131420612335205e-01 -1.904093325138092041e-01 -1.632803380489349365e-01
-1.311630755662918091e-01 9.455935098230838776e-03 -1.881709545850753784e-01 3.338695764541625977e-01 7.949401438236236572e-02 -1.121660247445106506e-01 -1.966154426336288452e-01 -9.754940867424011230e-02 1.231383159756660461e-02 2.411323785781860352e-02 5.495948344469070435e-02 -1.300728693604469299e-02 -5.724809318780899048e-02 -2.398391216993331909e-01 -1.554136872291564941e-01 1.020996645092964172e-02 1.007534042000770569e-01 -1.156222224235534668e-01 3.361280560493469238e-01 -2.582912147045135498e-01 -1.719488650560379028e-01 7.403790950775146484e-02 2.181855291128158569e-01 -2.042826823890209198e-02 -2.179251313209533691e-01 3.462338745594024658e-01 -8.064468950033187866e-02 -2.145885229110717773e-01 1.538745127618312836e-02 -1.865121871232986450e-01 -3.580487072467803955e-01 -1.017117500305175781e-01
4.916825518012046814e-02 -1.574561893939971924e-01 3.968464955687522888e-02 3.664169609546661377e-01 -1.967667415738105774e-02 5.412254855036735535e-02 1.787398010492324829e-01 -2.401482909917831421e-01 4.133025556802749634e-02 1.681410372257232666e-01 -2.976630441844463348e-02 -2.866505458950996399e-02 -4.129588901996612549e-01 1.722918637096881866e-02 -5.023008957505226135e-02 1.356186717748641968e-01 1.404699683189392090e-01 -1.429214626550674438e-01 -9.421464800834655762e-02 -1.685584187507629395e-01 4.095548391342163086e-02 2.520390450954437256e-01 2.723728120326995850e-01 -1.391247659921646118e-01 3.396489098668098450e-02 4.392765462398529053e-01 2.184279263019561768e-01 1.879504919052124023e-01 -4.966082423925399780e-02 1.224034745246171951e-02 6.551032513380050659e-02 1.821405813097953796e-02
-5.100387707352638245e-02 1.110503077507019043e-01 1.155369207262992859e-01 1.189975515007972717e-01 -4.673435166478157043e-02 -1.155170574784278870e-01 -3.721789717674255371e-01 -5.181590095162391663e-02 -6.618492305278778076e-03 -2.363143116235733032e-01 1.225936710834503174e-01 1.263284087181091309e-01 -1.105233430862426758e-01 1.553539633750915527e-01 -2.379867583513259888e-01 -5.941355973482131958e-02 4.186742603778839111e-01 -5.493603646755218506e-02 9.422864764928817749e-02 -1.422086507081985474e-01 -1.141270399093627930e-01 1.635289937257766724e-01 2.800137102603912354e-01 1.219275966286659241e-02 -9.953102469444274902e-02 1.389527767896652222e-01 1.267908066511154175e-01 -2.331263273954391479e-01 -3.234557434916496277e-02 -2.524465322494506836e-02 -3.168204128742218018e-01 -3.000071644783020020e-01
-5.041829869151115417e-02 -7.624853868037462234e-03 -6.490650773048400879e-02 3.906704783439636230e-01 -2.001940757036209106e-01 7.770648598670959473e-02 4.493925347924232483e-02 2.551002195104956627e-03 1.637429557740688324e-02 3.188421949744224548e-02 6.605798751115798950e-02 -5.278889089822769165e-03 -2.136872857809066772e-01 -2.610388994216918945e-01 -1.559115201234817505e-01 1.692456007003784180e-01 5.411322787404060364e-02 -1.070918217301368713e-01 1.678893268108367920e-01 -6.661631911993026733e-02 -8.873004466295242310e-02 4.716525971889495850e-02 5.184564590454101562e-01 -2.600232064723968506e-01 -1.721528619527816772e-01 1.043046042323112488e-01 1.594518423080444336e-01 2.063495218753814697e-01 1.306242197751998901e-01 2.448192536830902100e-01 -1.031157746911048889e-01 -1.740923821926116943e-01
-1.528287827968597412e-01 -1.893769353628158569e-01 1.113205701112747192e-01 1.982546299695968628e-01 -1.008306592702865601e-01 -2.688126266002655029e-01 6.034173071384429932e-02 -6.562904268503189087e-02 2.162818461656570435e-01 1.325085312128067017e-01 -2.285737097263336182e-01 3.913849592208862305e-02 2.537396550178527832e-02 -6.803523004055023193e-02 -2.550470829010009766e-01 -9.163976460695266724e-02 2.243194356560707092e-02 -1.527170091867446899e-01 1.546283066272735596e-01 -3.611113503575325012e-02 -2.264706343412399292e-01 -1.012080535292625427e-01 2.034010142087936401e-01 3.192454278469085693e-01 6.235716491937637329e-02 1.279882639646530151e-01 2.096468210220336914e-01 -1.975749135017395020e-01 1.923275291919708252e-01 4.491397738456726074e-01 4.030259326100349426e-02 6.644190102815628052e-02
-1.405473705381155014e-02 2.835472300648689270e-02 -2.728837728500366211e-01 4.619059339165687561e-02 -1.448543667793273926e-01 -1.120465919375419617e-01 1.179701983928680420e-01 -2.999947071075439453e-01 1.433644443750381470e-01 6.087107583880424500e-02 -1.149520799517631531e-01 2.275987118482589722e-01 -1.372797489166259766e-01 -5.055896937847137451e-02 -2.803155481815338135e-01 5.365956947207450867e-02 1.349244415760040283e-01 -1.819190233945846558e-01 8.933525532484054565e-02 -2.158411405980587006e-02 -2.640649974346160889e-01 -5.635287240147590637e-02 1.980187743902206421e-01 2.175959795713424683e-01 1.511915475130081177e-01 2.070998847484588623e-01 3.493526577949523926e-01 -3.886900667566806078e-04 -1.737357974052429199e-01 3.585404157638549805e-01 -4.394464194774627686e-02 1.585624516010284424e-01
-2.425888776779174805e-01 1.176578402519226074e-01 1.501023322343826294e-01 1.280541419982910156e-01 -3.188428282737731934e-01 -6.867844611406326294e-02 -2.397482842206954956e-01 -2.099909335374832153e-01 2.430803775787353516e-01 1.073941309005022049e-02 -7.471020519733428955e-02 1.906641274690628052e-01 6.615224480628967285e-02 -2.136512696743011475e-01 -1.566262543201446533e-01 5.896170809864997864e-02 1.929953321814537048e-02 -2.023830562829971313e-01 9.310766309499740601e-02 -1.242108121514320374e-01 8.431696891784667969e-02 -1.745619177818298340e-01 5.385785698890686035e-01 1.054909601807594299e-01 -9.254537522792816162e-02 7.506936043500900269e-02 5.372284725308418274e-02 2.724421918392181396e-01 -1.001414284110069275e-02 2.555338665843009949e-02 -5.768729746341705322e-02 -4.073482379317283630e-02
-2.731181383132934570e-01 -6.472888588905334473e-02 1.286443024873733521e-01 1.350222975015640259e-01 -3.087949566543102264e-02 -2.282667905092239380e-01 -1.539752036333084106e-01 -4.455799981951713562e-02 -1.958136856555938721e-01 -2.512520551681518555e-01 -1.605083234608173370e-02 2.040974199771881104e-01 -2.578616142272949219e-02 -6.222279369831085205e-02 -2.175105037167668343e-03 -4.686292726546525955e-03 -5.946517363190650940e-02 -4.898373186588287354e-01 -1.702827513217926025e-01 -9.552460163831710815e-02 -2.766377627849578857e-01 -1.453635841608047485e-01 1.031798943877220154e-01 1.347352843731641769e-02 -1.175144016742706299e-01 2.042757123708724976e-01 2.848271727561950684e-01 -5.158348754048347473e-02 2.549163401126861572e-01 1.814994513988494873e-01 -1.473166793584823608e-01 1.034371703863143921e-01
-1.415026783943176270e-01 7.175803929567337036e-02 6.480220705270767212e-02 -1.649814844131469727e-01 -2.956494092941284180e-01 5.096354708075523376e-02 -2.921168208122253418e-01 9.684932231903076172e-02 -1.386767476797103882e-01 1.593685746192932129e-01 -1.340422332286834717e-01 -2.076994255185127258e-02 -1.217371150851249695e-01 -1.506494432687759399e-01 -6.993235647678375244e-02 4.946735873818397522e-02 3.751314431428909302e-02 -7.304900139570236206e-02 2.120066285133361816e-01 -2.103174775838851929e-01 1.222070753574371338e-01 -2.571968734264373779e-01 3.950104117393493652e-01 1.703176880255341530e-03 -7.466506958007812500e-02 8.089792728424072266e-02 2.598220109939575195e-01 5.508601292967796326e-02 -1.281512975692749023e-01 2.620881199836730957e-01 -3.607849478721618652e-01 1.408051401376724243e-01
-1.718986183404922485e-01 -2.803159877657890320e-02 1.643313020467758179e-01 -2.088012695312500000e-01 -1.824148148298263550e-01 -3.737917169928550720e-02 -1.172807663679122925e-01 -2.003203034400939941e-01 -4.280913248658180237e-02 -1.007998958230018616e-01 -1.607086509466171265e-01 1.574151068925857544e-01 -8.538799732923507690e-02 -2.835713922977447510e-01 -1.723797470331192017e-01 2.239814251661300659e-01 1.708881556987762451e-01 -4.531781077384948730e-01 -1.442691534757614136e-01 -1.312549710273742676e-01 -1.697628945112228394e-02 1.922889202833175659e-01 1.849974393844604492e-01 1.973345875740051270e-01 -4.758381843566894531e-02 1.679478734731674194e-01 3.944179415702819824e-02 1.221806630492210388e-01 -7.946576923131942749e-02 2.775791585445404053e-01 -2.447979301214218140e-01 8.385911583900451660e-02
-1.825251281261444092e-01 -1.265814062207937241e-02 -1.771755963563919067e-01 -5.849054828286170959e-02 -1.312326523475348949e-03 -2.734306454658508301e-01 -1.753708720207214355e-01 -3.749773800373077393e-01 3.062492012977600098e-01 3.995232656598091125e-02 -2.320640236139297485e-01 -7.491589337587356567e-02 -7.190606743097305298e-02 -1.385843902826309204e-01 1.733263023197650909e-02 7.117097824811935425e-02 2.388781160116195679e-01 -2.281514555215835571e-01 -1.552410144358873367e-02 -4.536892473697662354e-02 -2.435834705829620361e-01 1.984167695045471191e-01 2.058439850807189941e-01 1.418652236461639404e-01 8.705309033393859863e-02 9.782791137695312500e-02 6.396675109863281250e-02 -3.190859854221343994e-01 -1.678779572248458862e-01 6.313690915703773499e-03 -1.650513857603073120e-01 -2.232815325260162354e-01
-7.741957902908325195e-02 1.287896782159805298e-01 2.108635008335113525e-01 -2.022986114025115967e-01 -2.644687891006469727e-01 -1.198162809014320374e-01 -6.846401840448379517e-02 -2.210302501916885376e-01 -1.609387397766113281e-01 -3.137273713946342468e-02 -1.351855695247650146e-01 3.975964710116386414e-02 -3.118396699428558350e-01 2.465145438909530640e-01 -3.217941522598266602e-02 9.423016756772994995e-02 3.527939319610595703e-01 -1.762899607419967651e-01 -3.416859358549118042e-02 -6.898599117994308472e-02 -2.155369371175765991e-01 2.056192047894001007e-02 8.223918825387954712e-02 1.257332228124141693e-02 -1.851814240217208862e-01 2.982057034969329834e-01 3.229380771517753601e-02 3.590013086795806885e-02 1.128227636218070984e-01 2.806134521961212158e-01 -3.017533719539642334e-01 -1.271729022264480591e-01
-1.429453194141387939e-01 -2.168610841035842896e-01 4.014669358730316162e-01 -2.932877652347087860e-02 -5.040771886706352234e-02 2.940496429800987244e-02 -2.882073223590850830e-01 -4.841175302863121033e-02 1.598164290189743042e-01 -9.312641620635986328e-02 -2.887919247150421143e-01 -2.099293619394302368e-01 -1.404969394207000732e-01 -3.182471096515655518e-01 -1.417653411626815796e-01 -9.700705111026763916e-02 1.412042230367660522e-01 -2.302107959985733032e-01 1.131942719221115112e-01 1.046945303678512573e-01 9.922034107148647308e-03 -3.334677517414093018e-01 1.702505201101303101e-01 1.690990477800369263e-02 -1.772144250571727753e-02 1.447424739599227905e-01 2.340910397469997406e-02 -2.835870385169982910e-01 -6.586520373821258545e-02 1.575540602207183838e-01 -1.128399278968572617e-02 -2.594552189111709595e-02
-3.289780020713806152e-01 1.316668540239334106e-01 -1.419413387775421143e-01 -2.336065471172332764e-01 -1.975745260715484619e-01 -1.396678239107131958e-01 -4.930888116359710693e-02 -2.718980014324188232e-01 2.069372981786727905e-01 -1.306845992803573608e-01 -2.223833948373794556e-01 1.344295497983694077e-02 -2.118127793073654175e-01 -2.676896452903747559e-01 -6.316290050745010376e-02 1.213766336441040039e-01 1.951396912336349487e-01 1.947038248181343079e-02 9.209109097719192505e-02 -1.717381775379180908e-01 2.257363349199295044e-01 1.663759797811508179e-01 1.618759036064147949e-01 -3.946795314550399780e-02 -3.087755106389522552e-02 2.848111689090728760e-01 8.582624606788158417e-03 -4.396941885352134705e-02 5.448532104492187500e-02 1.504814028739929199e-01 -3.391162753105163574e-01 -1.118518710136413574e-01
-1.988195478916168213e-01 -3.614878281950950623e-02 -1.364614069461822510e-01 -2.392477914690971375e-02 -1.152202859520912170e-01 -2.291478663682937622e-01 -3.809002935886383057e-01 1.192779466509819031e-01 1.526664346456527710e-01 -1.118759661912918091e-01 6.841043941676616669e-03 1.242482736706733704e-01 -7.934769243001937866e-02 6.286279857158660889e-02 -4.285526648163795471e-02 2.612482607364654541e-01 3.653159439563751221e-01 -9.181300550699234009e-02 -2.173254452645778656e-02 -6.578782200813293457e-02 -3.035756349563598633e-01 -1.195118278264999390e-01 2.225147336721420288e-01 -1.973176896572113037e-01 5.184972658753395081e-02 4.008957147598266602e-01 4.821862280368804932e-02 -5.798559263348579407e-02 3.491523861885070801e-02 9.956742078065872192e-02 -2.473424375057220459e-01 -1.588826067745685577e-02
-2.413319349288940430e-01 -1.074169576168060303e-01 3.207418918609619141e-01 3.824236243963241577e-02 -1.402638703584671021e-01 -1.053034588694572449e-01 -6.989242136478424072e-02 -1.678697317838668823e-01 -2.948767244815826416e-01 -4.468216001987457275e-02 9.872357361018657684e-03 2.184190154075622559e-01 -1.017434075474739075e-01 -4.410460591316223145e-02 1.857366859912872314e-01 -1.795144169591367245e-03 9.794344007968902588e-02 -4.158996045589447021e-01 4.258681461215019226e-02 -2.209018915891647339e-01 2.477032095193862915e-01 4.171403869986534119e-02 2.976700663566589355e-02 1.769190877676010132e-01 -1.300944089889526367e-01 3.112903609871864319e-02 -1.333533506840467453e-02 -1.893460750579833984e-01 -3.042423129081726074e-01 -4.169658198952674866e-02 -2.512668967247009277e-01 -1.966796666383743286e-01
-8.516739122569561005e-03 -2.067271023988723755e-01 1.656573265790939331e-01 -3.621279448270797729e-02 -2.723665237426757812e-01 -2.171082347631454468e-01 -4.488308355212211609e-02 -3.159635066986083984e-01 -6.252074241638183594e-02 2.875611484050750732e-01 6.162423640489578247e-02 8.266278356313705444e-02 -3.083743751049041748e-01 -1.990822702646255493e-01 -6.274924427270889282e-02 -1.342788338661193848e-01 2.056671082973480225e-01 -3.555760383605957031e-01 -1.674861758947372437e-01 1.262701600790023804e-01 -2.754099071025848389e-01 -1.262763887643814087e-01 2.124437242746353149e-01 -1.713293045759201050e-01 -8.911824226379394531e-02 1.575201451778411865e-01 5.521670356392860413e-02 -1.531119346618652344e-01 2.933748299255967140e-03 -3.052465990185737610e-02 -9.381040185689926147e-02 5.782711133360862732e-02
-7.921586744487285614e-03 7.055211812257766724e-02 -5.392763018608093262e-02 8.523102849721908569e-02 -3.298528492450714111e-01 -1.711734235286712646e-01 1.959593445062637329e-01 -9.803146868944168091e-02 7.414900511503219604e-02 1.116117760539054871e-01 -4.960525631904602051e-01 1.506282389163970947e-01 -1.086936146020889282e-01 -5.452216416597366333e-02 1.201132405549287796e-02 5.853553861379623413e-02 3.074576854705810547e-01 -1.614496558904647827e-01 5.748130753636360168e-02 -7.369402796030044556e-02 -4.068035781383514404e-01 -1.379835754632949829e-01 -3.731741011142730713e-02 8.928280323743820190e-02 -7.600598782300949097e-02 7.747340947389602661e-02 1.759341508150100708e-01 -1.228057742118835449e-01 -2.323711812496185303e-01 -8.595080673694610596e-02 -1.969596147537231445e-01 1.113110706210136414e-01
-2.928327322006225586e-01 2.449627816677093506e-01 3.563385307788848877e-01 6.850288808345794678e-02 -1.364176571369171143e-01 2.480642050504684448e-01 -3.166621178388595581e-02 2.522437134757637978e-03 5.653152242302894592e-02 -4.513329267501831055e-02 1.408068090677261353e-01 -1.009967876598238945e-03 -1.249544024467468262e-01 1.126259714365005493e-01 -1.316007971763610840e-01 -6.835728138685226440e-02 -3.249770030379295349e-02 -3.880715668201446533e-01 -1.692910678684711456e-02 -2.298494875431060791e-01 -8.349240571260452271e-02 1.626565903425216675e-01 2.744591236114501953e-01 3.131241723895072937e-02 -6.496744602918624878e-02 2.781875431537628174e-01 1.434510648250579834e-01 -1.110025346279144287e-01 1.265098154544830322e-02 2.510435879230499268e-01 -2.711162865161895752e-01 1.903880946338176727e-02
-2.958786189556121826e-01 3.787859156727790833e-02 7.061897218227386475e-02 -1.130396276712417603e-01 -3.938503190875053406e-02 -7.848889380693435669e-02 1.465197950601577759e-01 -2.065550535917282104e-01 2.041679024696350098e-01 -1.505686193704605103e-01 -2.473113387823104858e-01 -3.778918087482452393e-02 -3.679448664188385010e-01 -1.208409741520881653e-01 -9.572162479162216187e-02 2.052066624164581299e-01 4.499944448471069336e-01 5.879271030426025391e-02 5.197325348854064941e-02 -1.087281573563814163e-02 1.722614318132400513e-01 3.030437976121902466e-02 -2.985903434455394745e-02 1.066314503550529480e-01 -1.723600029945373535e-01 2.661304175853729248e-01 1.235833689570426941e-01 -2.488971687853336334e-02 6.159717589616775513e-02 7.596714049577713013e-02 -2.228772342205047607e-01 -2.567418217658996582e-01
-1.960655897855758667e-01 9.630065411329269409e-03 3.470866009593009949e-02 -1.259721666574478149e-01 -9.611365199089050293e-02 -2.408773452043533325e-01 2.835059762001037598e-01 -2.788947522640228271e-02 7.115744799375534058e-02 -1.160970106720924377e-01 2.140774019062519073e-02 1.147159412503242493e-01 -1.351522207260131836e-01 -1.749628037214279175e-01 -9.060166776180267334e-02 -1.786311119794845581e-01 4.565133750438690186e-01 -1.726541072130203247e-01 1.260260790586471558e-01 -5.321784690022468567e-02 3.546844050288200378e-02 2.993783652782440186e-01 9.160026162862777710e-02 2.258123010396957397e-01 -3.437020629644393921e-02 2.889333367347717285e-01 2.592519819736480713e-01 -1.600635051727294922e-01 -9.353204071521759033e-02 7.788626849651336670e-02 -6.397370994091033936e-02 -2.668792605400085449e-01
-8.561838418245315552e-02 1.587290167808532715e-01 1.437940001487731934e-01 1.438637077808380127e-01 -2.460942864418029785e-01 7.983247190713882446e-02 1.120798736810684204e-01 -4.888790100812911987e-02 1.920842751860618591e-02 1.728552132844924927e-01 -6.213287636637687683e-02 1.320696473121643066e-01 -8.816166780889034271e-03 -2.293347269296646118e-01 -5.588620901107788086e-02 1.598813384771347046e-01 2.723402976989746094e-01 -1.189218163490295410e-01 1.541142165660858154e-01 -3.145544975996017456e-02 -2.280025333166122437e-01 -1.736369729042053223e-01 2.005180716514587402e-01 -2.292758375406265259e-01 -2.372455149888992310e-01 9.017792344093322754e-02 -7.524210959672927856e-02 8.400604873895645142e-02 2.255361527204513550e-01 4.463649690151214600e-01 -2.744990289211273193e-01 -1.440465450286865234e-01
-1.419703960418701172e-01 -2.408048212528228760e-01 -3.378070890903472900e-02 2.671225965023040771e-01 -1.187961548566818237e-01 8.432286232709884644e-02 -6.121234595775604248e-02 3.873614221811294556e-02 -2.820158749818801880e-02 -1.155317947268486023e-01 7.462085038423538208e-02 -3.777325525879859924e-02 -2.122139781713485718e-01 -4.411683380603790283e-01 7.559334486722946167e-02 2.025452554225921631e-01 3.061192631721496582e-01 -4.137461185455322266e-01 7.710999809205532074e-03 -1.434929817914962769e-01 9.665261954069137573e-02 -5.964123457670211792e-02 3.316574394702911377e-01 9.426046907901763916e-02 -5.030329525470733643e-02 -1.122811734676361084e-01 1.192225515842437744e-01 -1.642790734767913818e-01 1.068823561072349548e-01 -1.060410067439079285e-01 -1.355366110801696777e-01 2.544124983251094818e-02
1.788268983364105225e-02 5.074628163129091263e-03 2.537875473499298096e-01 3.854638934135437012e-01 -1.489028781652450562e-01 -1.436025947332382202e-01 1.915789097547531128e-01 -1.107962876558303833e-01 1.010679975152015686e-01 2.200841531157493591e-02 1.710218563675880432e-02 1.318211853504180908e-01 -3.906821310520172119e-01 -2.726764976978302002e-01 4.554331675171852112e-02 1.329421550035476685e-01 2.898675501346588135e-01 -7.844895869493484497e-02 2.831894755363464355e-01 -4.554053768515586853e-02 5.439394339919090271e-02 -9.361483901739120483e-02 2.134272456169128418e-01 -2.053021639585494995e-01 6.970590353012084961e-02 4.773876816034317017e-02 2.634432911872863770e-01 7.332096248865127563e-02 2.088032960891723633e-01 8.914596587419509888e-02 9.798610955476760864e-02 -6.969399005174636841e-02
4.337179660797119141e-02 -1.371623426675796509e-01 4.021984338760375977e-02 9.729314595460891724e-02 -1.862209290266036987e-01 -3.381014764308929443e-01 -1.690343320369720459e-01 -2.255275659263134003e-02 1.970655024051666260e-01 -4.346726089715957642e-02 -1.471790671348571777e-01 -4.761200025677680969e-02 -8.525197952985763550e-02 -2.994331121444702148e-01 -5.582804232835769653e-02 2.594069838523864746e-01 1.727458983659744263e-01 -3.480845689773559570e-01 2.183097600936889648e-01 -3.692638874053955078e-01 -7.272394723258912563e-04 5.943779274821281433e-02 1.506263613700866699e-01 -2.499215453863143921e-01 -1.510590761899948120e-01 9.118383750319480896e-03 1.225910559296607971e-01 -1.282956749200820923e-01 -1.573242694139480591e-01 -1.728134229779243469e-03 4.810133203864097595e-02 -2.302188724279403687e-01
-3.901741504669189453e-01 8.770848810672760010e-02 -8.598806709051132202e-02 5.611685663461685181e-02 -5.118411779403686523e-02 -2.245941609144210815e-01 -6.604228168725967407e-02 -1.318966150283813477e-01 1.080850288271903992e-01 -2.676780149340629578e-02 -2.690549790859222412e-01 -9.210659563541412354e-02 -1.548645794391632080e-01 -1.840787827968597412e-01 -2.214594483375549316e-01 1.671065241098403931e-01 1.308354884386062622e-01 -2.956989705562591553e-01 -4.828677698969841003e-02 -1.065325587987899780e-01 -2.733301818370819092e-01 -8.644697070121765137e-02 1.342866867780685425e-01 1.338856220245361328e-01 -3.744555711746215820e-01 -9.025103412568569183e-03 3.481166437268257141e-02 -3.276960551738739014e-01 4.155934974551200867e-02 7.145360112190246582e-03 -7.547511905431747437e-02 1.839852184057235718e-01
-2.836186587810516357e-01 1.090256199240684509e-01 1.985442824661731720e-02 2.273498624563217163e-01 -7.975963503122329712e-02 -3.131998181343078613e-01 -2.552466699853539467e-03 -1.044962555170059204e-01 4.138357564806938171e-02 -1.478295773267745972e-01 -1.457907557487487793e-01 3.276839479804039001e-02 -2.609930634498596191e-01 -8.451594412326812744e-02 1.080344542860984802e-01 -2.539741992950439453e-01 2.840843498706817627e-01 5.830280133523046970e-04 1.041109487414360046e-01 -6.954065058380365372e-03 -9.661648422479629517e-02 3.484459966421127319e-02 2.634725272655487061e-01 -4.275455698370933533e-02 2.233290523290634155e-01 9.178347140550613403e-02 4.866008758544921875e-01 -2.649416774511337280e-02 -1.772316396236419678e-01 3.295820951461791992e-02 -1.387333422899246216e-01 -1.482144147157669067e-01
-3.457249328494071960e-02 5.789659172296524048e-02 2.072443999350070953e-02 -2.566302567720413208e-02 -1.379490643739700317e-01 -2.777085006237030029e-01 -1.592113673686981201e-01 -4.624757766723632812e-01 5.362388491630554199e-02 -3.629824891686439514e-02 1.640023291110992432e-01 -5.556580796837806702e-02 -1.864130049943923950e-01 1.431626677513122559e-01 7.331989705562591553e-02 2.373408824205398560e-01 4.254742562770843506e-01 -4.961166530847549438e-02 8.352763205766677856e-02 -3.534082174301147461e-01 -1.419895738363265991e-01 -2.639041095972061157e-02 4.468858987092971802e-02 2.007701396942138672e-01 -7.001403719186782837e-02 -6.742224097251892090e-02 -7.434088271111249924e-03 -1.002038419246673584e-01 -7.325662672519683838e-02 1.972965300083160400e-01 -2.543199360370635986e-01 -2.844910137355327606e-02
-5.542622879147529602e-02 -3.417055010795593262e-01 -2.349723279476165771e-01 1.730452924966812134e-01 -2.885824441909790039e-01 -3.512119650840759277e-01 -1.384741067886352539e-01 2.655085735023021698e-02 2.511524409055709839e-02 -1.183635070919990540e-01 -2.731608450412750244e-01 -3.168540820479393005e-02 -3.375270217657089233e-02 -9.775360673666000366e-02 -2.548192255198955536e-02 2.138684242963790894e-01 4.271532967686653137e-02 -1.818970292806625366e-01 5.741329863667488098e-02 -1.419427394866943359e-01 -2.392289042472839355e-01 1.002786215394735336e-03 8.000407367944717407e-02 -1.213492453098297119e-01 -6.737048923969268799e-02 2.204829156398773193e-01 3.653639256954193115e-01 -1.822015345096588135e-01 -1.184722334146499634e-01 -1.980762481689453125e-01 -8.794354647397994995e-02 -5.997319892048835754e-02
6.207836791872978210e-03 -2.427905350923538208e-01 2.369506806135177612e-01 -1.506486982107162476e-01 -1.768538504838943481e-01 -4.422354698181152344e-02 -2.185158729553222656e-01 -2.997445762157440186e-01 3.804666176438331604e-02 2.431202530860900879e-01 -1.255146712064743042e-01 -7.586037367582321167e-02 -1.710241734981536865e-01 -2.471288889646530151e-01 -1.699967235326766968e-01 -4.914493486285209656e-02 2.976093292236328125e-01 -3.356614410877227783e-01 4.289757087826728821e-02 1.776074022054672241e-01 -1.732891052961349487e-01 1.640235632658004761e-02 8.537047356367111206e-02 -1.815987676382064819e-01 -1.621154248714447021e-01 8.536383509635925293e-02 2.173130512237548828e-01 -1.993967145681381226e-01 7.036244124174118042e-02 9.634924679994583130e-02 -6.427717208862304688e-02 2.086571455001831055e-01
-3.306851536035537720e-02 1.361342426389455795e-02 1.332141011953353882e-01 3.006646633148193359e-01 -2.524350285530090332e-01 5.345080792903900146e-02 -8.992265909910202026e-02 -3.037958443164825439e-01 3.502249484881758690e-03 1.264510303735733032e-01 -5.967146903276443481e-02 -2.414334192872047424e-02 -2.642449736595153809e-01 -3.732304647564888000e-02 -1.375859379768371582e-01 2.576925754547119141e-01 8.044050075113773346e-03 -1.915397644042968750e-01 2.482201159000396729e-01 -3.440931141376495361e-01 6.453529465943574905e-03 -2.976016402244567871e-01 -3.920932859182357788e-02 -2.422676831483840942e-01 1.575347594916820526e-02 2.464048266410827637e-01 2.637748122215270996e-01 1.667519286274909973e-02 8.111558109521865845e-02 -2.193777635693550110e-02 -2.139677107334136963e-02 -2.073053866624832153e-01
2.360555380582809448e-01 -2.250215858221054077e-01 6.017842143774032593e-02 3.149476349353790283e-01 -9.071302413940429688e-02 -2.257159501314163208e-01 2.376699894666671753e-01 -6.235308013856410980e-03 1.438108980655670166e-01 -1.818340718746185303e-01 -1.718063801527023315e-01 1.028995066881179810e-01 -9.865814447402954102e-02 -2.172254621982574463e-01 -7.724692672491073608e-02 3.346331715583801270e-01 9.222012758255004883e-02 -3.135100007057189941e-01 2.275750413537025452e-02 -2.747995555400848389e-01 -1.889398247003555298e-01 5.769131705164909363e-02 2.433597892522811890e-01 -1.671913415193557739e-01 -7.131366431713104248e-02 -1.712370850145816803e-02 2.071375995874404907e-01 6.464034086093306541e-04 1.735070534050464630e-02 -1.657571829855442047e-02 -1.366900503635406494e-01 -1.727280020713806152e-01
-3.865493834018707275e-02 4.355379194021224976e-02 2.896169722080230713e-01 -2.924926020205020905e-02 2.888657152652740479e-02 -2.285268902778625488e-01 -6.314586498774588108e-04 4.693229123950004578e-02 -4.633801057934761047e-03 1.515298634767532349e-01 -3.300829529762268066e-01 1.845563203096389771e-01 -2.225908935070037842e-01 -1.401876360177993774e-01 1.164264008402824402e-01 -1.517446041107177734e-01 1.861049532890319824e-01 -2.110445350408554077e-01 -1.356085687875747681e-01 -1.876192688941955566e-01 -2.990132272243499756e-01 4.419576376676559448e-02 3.137006163597106934e-01 1.642046570777893066e-01 4.594194144010543823e-02 3.006037771701812744e-01 -4.801545664668083191e-02 -1.546352952718734741e-01 -1.406942605972290039e-01 -4.687841981649398804e-02 -2.953339517116546631e-01 8.619523793458938599e-02
-1.033200100064277649e-01 -3.675362467765808105e-02 2.030897885560989380e-01 -7.646484766155481339e-03 6.426893640309572220e-03 -6.883916258811950684e-02 -3.012395203113555908e-01 -1.923201233148574829e-01 1.351020336151123047e-01 1.022429205477237701e-02 4.562808573246002197e-02 -4.477820917963981628e-02 -2.130825072526931763e-01 -5.109497532248497009e-02 -1.452889200299978256e-02 8.682572096586227417e-02 4.632851481437683105e-01 -3.864864706993103027e-01 1.026819366961717606e-02 3.973048925399780273e-02 -1.759208291769027710e-01 6.256414949893951416e-02 2.739311158657073975e-01 1.314039379358291626e-01 1.925482749938964844e-01 2.520542442798614502e-01 5.982347205281257629e-02 -1.893321126699447632e-01 -2.530228495597839355e-01 -7.417162507772445679e-02 -7.161509245634078979e-02 1.685529798269271851e-01
-3.116237521171569824e-01 1.023061648011207581e-01 -4.570171609520912170e-02 5.706633999943733215e-02 -2.472340613603591919e-01 1.800658106803894043e-01 -6.152972206473350525e-02 1.679768227040767670e-02 -9.892956912517547607e-02 -6.346365064382553101e-02 -7.806780934333801270e-02 -8.526217937469482422e-02 -5.916587077081203461e-03 -1.230979040265083313e-01 -1.055494993925094604e-01 6.272454559803009033e-02 1.387574821710586548e-01 -1.569769829511642456e-01 5.020488500595092773e-01 -6.373821198940277100e-02 -5.383190140128135681e-02 -7.573577761650085449e-02 1.845996677875518799e-01 1.312273293733596802e-01 1.109063997864723206e-01 7.511451095342636108e-02 -1.576720736920833588e-02 4.503316432237625122e-02 -4.191794395446777344e-01 2.445486634969711304e-01 -3.397282361984252930e-01 -3.046704642474651337e-02
-6.007834896445274353e-02 -1.208490207791328430e-01 -1.519535295665264130e-02 1.407367587089538574e-01 -1.270153224468231201e-01 -3.289204537868499756e-01 -1.201292946934700012e-01 -1.464578788727521896e-02 6.236187741160392761e-02 -1.552708074450492859e-02 -2.372772395610809326e-01 -9.241831302642822266e-02 -1.911683753132820129e-02 -1.154595017433166504e-01 1.920718401670455933e-01 1.425597816705703735e-01 9.112984687089920044e-02 -4.875136911869049072e-01 2.605887353420257568e-01 -2.583576738834381104e-01 -1.136942058801651001e-01 8.252222090959548950e-02 1.101002693176269531e-01 -1.016870737075805664e-01 -1.279674321413040161e-01 -5.291723459959030151e-02 3.650438189506530762e-01 -3.885836526751518250e-02 -1.871792823076248169e-01 5.361971561796963215e-04 -3.872560337185859680e-02 -2.638019919395446777e-01
-5.017755925655364990e-02 -2.192494720220565796e-01 -2.002167701721191406e-01 4.458633363246917725e-01 -2.699173390865325928e-01 6.024751067161560059e-02 -5.460272729396820068e-02 -8.295782655477523804e-02 5.481715872883796692e-02 -8.119767904281616211e-02 1.204486191272735596e-01 -1.326135098934173584e-01 -1.453484296798706055e-01 -9.929192066192626953e-02 -1.091214045882225037e-01 2.548872828483581543e-01 4.999795183539390564e-02 -4.017270207405090332e-01 2.845754325389862061e-01 -8.203411847352981567e-02 -7.500921934843063354e-02 -2.013214528560638428e-01 3.502208366990089417e-02 -4.078162461519241333e-02 -7.773090619593858719e-03 1.528514474630355835e-01 -1.388375926762819290e-02 -2.108981609344482422e-01 -8.429154753684997559e-02 2.474699765443801880e-01 -1.907421350479125977e-01 3.409957885742187500e-02
-9.762615710496902466e-02 -4.404257610440254211e-02 1.464606821537017822e-01 6.990109570324420929e-03 -1.027164235711097717e-01 1.609945856034755707e-02 -7.706286758184432983e-02 -1.061950810253620148e-02 2.435810565948486328e-01 2.177609205245971680e-01 -2.180223464965820312e-01 9.376023709774017334e-02 -9.971300512552261353e-02 -6.619890779256820679e-02 -3.338871300220489502e-01 -2.101400494575500488e-02 2.489211112260818481e-01 -3.411297798156738281e-01 -6.180550530552864075e-02 -1.562596857547760010e-01 2.604919858276844025e-02 4.724149107933044434e-01 1.812952905893325806e-01 1.101297736167907715e-01 1.443118900060653687e-01 2.916330099105834961e-01 7.684263586997985840e-02 -2.411048412322998047e-01 9.822677075862884521e-02 6.761258840560913086e-02 -2.998738922178745270e-02 1.986087113618850708e-02
-2.172451019287109375e-01 -5.903462320566177368e-02 -5.984483286738395691e-02 1.327966153621673584e-01 -2.821028232574462891e-01 -6.644811481237411499e-02 -8.570436388254165649e-02 -1.656276881694793701e-01 -3.779966011643409729e-02 3.037965297698974609e-01 -2.451346516609191895e-01 1.061668246984481812e-01 -1.335525214672088623e-01 -1.632702648639678955e-01 -4.408450797200202942e-02 -2.466209679841995239e-01 2.512528002262115479e-01 -6.857179105281829834e-02 2.850207686424255371e-02 -2.876141667366027832e-01 -3.367994427680969238e-01 -3.180352039635181427e-03 7.357081770896911621e-02 -2.443059720098972321e-02 5.584685131907463074e-02 1.997918039560317993e-01 -8.143478073179721832e-03 -2.035106122493743896e-01 -1.367695182561874390e-01 -2.785840034484863281e-01 -2.320210933685302734e-01 -1.774837672710418701e-01
-1.104398220777511597e-01 3.500752523541450500e-02 1.651125103235244751e-01 1.871588677167892456e-01 -3.745173215866088867e-01 -3.907747566699981689e-01 1.834581606090068817e-02 -1.472103446722030640e-01 -1.813277453184127808e-01 -2.191974073648452759e-01 -1.350088566541671753e-01 1.735747307538986206e-01 -1.394073814153671265e-01 -5.599974095821380615e-02 -1.141980737447738647e-01 -1.961916238069534302e-01 4.813391342759132385e-02 -6.039850413799285889e-02 1.323950439691543579e-01 -2.958967983722686768e-01 -8.514206111431121826e-02 -6.882170587778091431e-02 -8.990189991891384125e-03 4.655995871871709824e-03 -2.858529984951019287e-01 1.745025627315044403e-02 9.442298114299774170e-02 -2.477018237113952637e-01 1.375687569379806519e-01 2.492090314626693726e-01 -7.793715596199035645e-02 2.083183377981185913e-01
6.293874233961105347e-02 -1.335518807172775269e-01 -1.987106651067733765e-01 2.080419063568115234e-01 -2.515102326869964600e-01 -1.222600117325782776e-01 4.644552618265151978e-02 -2.787789702415466309e-01 3.162520527839660645e-01 -1.551108341664075851e-02 -4.085506796836853027e-01 -3.369394689798355103e-02 -1.676260828971862793e-01 -1.200678795576095581e-01 4.705486074090003967e-02 1.668844968080520630e-01 1.850868761539459229e-01 -3.580353260040283203e-01 -3.037200309336185455e-03 -2.733141481876373291e-01 -1.202316209673881531e-01 -7.139977812767028809e-02 1.528141647577285767e-01 -6.987170130014419556e-02 -1.476543396711349487e-01 1.324051171541213989e-01 1.214297674596309662e-02 -2.243809401988983154e-02 -1.272666081786155701e-02 -2.094094874337315559e-03 -1.698202937841415405e-01 -2.062470316886901855e-01
-6.208451837301254272e-02 -1.437473893165588379e-01 -9.959506988525390625e-02 5.691306591033935547e-01 2.338018268346786499e-02 8.177453279495239258e-02 2.621919214725494385e-01 -1.740835160017013550e-01 4.527465999126434326e-02 1.508032670244574547e-03 -4.404870048165321350e-02 -9.089470654726028442e-02 -2.060758024454116821e-01 -1.686563193798065186e-01 8.438400179147720337e-02 7.218176871538162231e-02 9.937147796154022217e-02 -2.658979296684265137e-01 1.837057024240493774e-01 2.920600771903991699e-02 1.706509292125701904e-02 -1.654403842985630035e-02 1.217194646596908569e-01 -4.090331867337226868e-02 2.401948720216751099e-01 3.462097048759460449e-01 2.215367108583450317e-01 -1.727240905165672302e-02 6.358147412538528442e-02 8.279178291559219360e-02 4.040419310331344604e-02 -2.611144483089447021e-01
1.559444889426231384e-02 -1.708700805902481079e-01 -7.897225022315979004e-02 2.366344928741455078e-01 -1.859110295772552490e-01 -2.106827795505523682e-01 2.998053468763828278e-02 5.898443982005119324e-03 1.257049739360809326e-01 3.093195892870426178e-02 -9.793281555175781250e-02 -1.124400720000267029e-01 -8.307876437902450562e-02 -2.920195162296295166e-01 1.013123616576194763e-01 1.247265264391899109e-01 1.498546153306961060e-01 -3.450987339019775391e-01 5.249482020735740662e-02 -3.467518985271453857e-01 -1.296508014202117920e-01 1.436634212732315063e-01 1.799130886793136597e-01 -6.115410849452018738e-02 -1.418094933032989502e-01 -2.067350149154663086e-01 2.732150852680206299e-01 1.064391061663627625e-02 -3.554861545562744141e-01 1.243345662951469421e-01 -7.170943170785903931e-02 -2.208466976881027222e-01
-2.471946030855178833e-01 -2.966560889035463333e-03 2.407609969377517700e-01 1.307005137205123901e-01 -1.823587156832218170e-02 -2.692470252513885498e-01 -3.240173682570457458e-03 1.233555525541305542e-01 7.989688962697982788e-02 -1.329943388700485229e-01 4.751424130517989397e-04 7.521256804466247559e-02 1.594280474819242954e-03 5.754227191209793091e-02 7.097236067056655884e-02 -1.350519657135009766e-01 4.524491727352142334e-01 -1.443381905555725098e-01 8.183802664279937744e-02 6.050055101513862610e-02 -4.580175876617431641e-02 1.087596341967582703e-01 2.690437138080596924e-01 6.101797800511121750e-03 2.173239737749099731e-01 3.625345528125762939e-01 2.472259551286697388e-01 -2.888104021549224854e-01 -5.623938143253326416e-02 1.252776831388473511e-01 -2.311356216669082642e-01 -4.173880070447921753e-02
-1.071364134550094604e-01 5.807530879974365234e-02 5.800429359078407288e-02 1.764543652534484863e-01 -1.745501160621643066e-01 -1.860555112361907959e-01 -4.799948260188102722e-02 3.847385197877883911e-02 2.105446606874465942e-01 -3.095329105854034424e-01 6.879177875816822052e-03 1.739491149783134460e-02 -3.244905173778533936e-01 1.079364214092493057e-03 9.975671768188476562e-02 -8.588559180498123169e-02 3.970817029476165771e-01 -5.691776424646377563e-02 -1.150149554014205933e-01 8.413452655076980591e-02 9.797555953264236450e-02 -7.826457917690277100e-02 2.483149170875549316e-01 -1.065304949879646301e-01 1.674635559320449829e-01 2.035898864269256592e-01 3.483806252479553223e-01 -1.875178366899490356e-01 -1.237773001194000244e-01 2.229981869459152222e-01 -1.957426667213439941e-01 -1.390108317136764526e-01
-1.729943044483661652e-02 -1.023283526301383972e-01 -1.986446231603622437e-01 4.818369746208190918e-01 -1.713396310806274414e-01 4.113389551639556885e-02 -3.284273669123649597e-02 9.659846872091293335e-02 1.288284063339233398e-01 7.230349630117416382e-02 -4.037824273109436035e-02 -1.333000659942626953e-01 -2.521944344043731689e-01 4.795175418257713318e-02 -6.836450845003128052e-02 3.264008164405822754e-01 4.006996378302574158e-02 -3.670592904090881348e-01 3.257114589214324951e-01 -2.098094522953033447e-01 -8.179789036512374878e-02 -7.717467844486236572e-02 1.715667098760604858e-01 -1.212583035230636597e-01 8.191119879484176636e-02 6.901879794895648956e-03 1.734586507081985474e-01 -1.592146307229995728e-01 -6.827591359615325928e-02 1.535493284463882446e-01 -1.545695513486862183e-01 -1.583567447960376740e-02
1.819884181022644043e-01 8.995844423770904541e-02 2.563192248344421387e-01 2.553252279758453369e-01 -1.593748927116394043e-01 -7.971725612878799438e-02 -1.419471353292465210e-01 -2.265520207583904266e-02 -2.678346633911132812e-02 5.363034550100564957e-03 -1.375460177659988403e-01 1.695736348628997803e-01 -2.026457190513610840e-01 -1.203734278678894043e-01 -3.478008508682250977e-01 -3.398297587409615517e-03 1.528575271368026733e-01 3.945233300328254700e-02 -1.281603574752807617e-01 -2.694234251976013184e-01 -1.484241336584091187e-01 2.609318681061267853e-02 6.138484925031661987e-02 1.412079334259033203e-01 -4.448460638523101807e-01 6.098483130335807800e-02 2.301112115383148193e-01 -5.295168235898017883e-02 -1.513674408197402954e-01 1.007517278194427490e-01 -3.084225356578826904e-01 6.799624115228652954e-02
-1.771133095026016235e-01 -1.227717772126197815e-01 2.528814971446990967e-01 7.659503072500228882e-02 -3.370124399662017822e-01 -1.864651292562484741e-01 -2.387340366840362549e-01 -1.322998255491256714e-01 -1.231410503387451172e-01 9.863039851188659668e-02 2.583410777151584625e-02 4.655690863728523254e-02 1.559591740369796753e-01 -1.882951259613037109e-01 -5.791394039988517761e-02 -1.917603015899658203e-01 3.219807446002960205e-01 -1.755764931440353394e-01 7.288060337305068970e-02 -4.108718633651733398e-01 -2.407050505280494690e-02 -2.739858999848365784e-02 7.928998768329620361e-02 -4.273235797882080078e-02 8.773114532232284546e-02 3.221273124217987061e-01 2.066158503293991089e-01 -4.814667627215385437e-02 -2.636758610606193542e-02 -1.110745593905448914e-01 -2.137626111507415771e-01 4.333222459536045790e-04
-2.360921502113342285e-01 -1.090264618396759033e-01 -2.735141217708587646e-01 2.912689447402954102e-01 -3.307406231760978699e-02 -3.049719333648681641e-01 8.994250744581222534e-02 6.545854732394218445e-03 1.510490179061889648e-01 -5.469163507223129272e-02 1.578960567712783813e-01 -1.215640380978584290e-01 -2.656979262828826904e-01 3.989728540182113647e-02 9.889139235019683838e-02 5.758233368396759033e-02 1.251190453767776489e-01 -3.256865143775939941e-01 -8.128182590007781982e-02 -2.618956267833709717e-01 -1.170297116041183472e-01 -8.988603204488754272e-02 2.469357550144195557e-01 8.666212856769561768e-02 -3.222946450114250183e-02 1.853008717298507690e-01 -1.191116124391555786e-01 -2.819054424762725830e-01 -1.419133096933364868e-01 5.006105173379182816e-03 -1.775724142789840698e-01 -2.275479882955551147e-01
-1.708654314279556274e-01 -1.271199062466621399e-02 -6.427589058876037598e-02 2.135498374700546265e-01 -1.540793031454086304e-01 -1.231609135866165161e-01 8.220992051064968109e-03 -1.556116342544555664e-01 4.402905702590942383e-02 3.083164244890213013e-02 -1.849360018968582153e-01 -1.528285723179578781e-02 -3.691890463232994080e-02 -5.725916847586631775e-02 -1.358416378498077393e-01 -2.717496156692504883e-01 4.979374706745147705e-01 -8.574859052896499634e-02 8.282214403152465820e-02 8.352759294211864471e-03 -7.128292322158813477e-02 -5.020599812269210815e-02 1.923818290233612061e-01 -1.421266794204711914e-01 -2.650091052055358887e-01 4.021272063255310059e-01 -1.252334862947463989e-01 4.110627807676792145e-03 1.074988842010498047e-01 4.405042156577110291e-02 -2.447990477085113525e-01 -2.745078206062316895e-01
-1.955710500478744507e-01 5.756350979208946228e-02 -2.130345813930034637e-02 -2.236787378787994385e-01 -2.731228470802307129e-01 -4.531840980052947998e-02 -2.024399638175964355e-01 1.268954575061798096e-01 -1.898349076509475708e-02 1.732801944017410278e-01 -7.314562797546386719e-02 1.753499656915664673e-01 -1.646024435758590698e-01 -1.052819043397903442e-01 -1.905571073293685913e-01 1.316595226526260376e-01 2.434320561587810516e-02 -1.806868910789489746e-01 1.171778440475463867e-01 -8.448822796344757080e-02 2.537032961845397949e-01 -2.069936692714691162e-01 4.425688087940216064e-01 -9.132282808423042297e-03 -1.077609062194824219e-01 9.812064236029982567e-04 3.244154155254364014e-01 -1.286759600043296814e-02 -1.484095603227615356e-01 2.342466861009597778e-01 -2.428007870912551880e-01 -7.592310756444931030e-02
-3.070143759250640869e-01 -3.274713084101676941e-02 2.049601376056671143e-01 7.609551399946212769e-02 -2.798122167587280273e-01 -1.371790841221809387e-02 -6.616467982530593872e-02 -1.299427896738052368e-01 -3.023436665534973145e-02 1.616853326559066772e-01 -1.836224496364593506e-01 -9.850515983998775482e-03 -1.972813904285430908e-01 4.505090788006782532e-02 1.991453766822814941e-01 -1.635901778936386108e-01 1.593928784132003784e-01 -7.870215922594070435e-02 1.009366661310195923e-01 2.003701180219650269e-01 -2.699473798274993896e-01 1.121626645326614380e-01 -1.425291411578655243e-02 3.230144083499908447e-02 -2.608743123710155487e-02 2.274634838104248047e-01 1.257044076919555664e-01 -1.110294982790946960e-01 -2.943655848503112793e-01 1.771507263183593750e-01 -4.312086403369903564e-01 1.890111267566680908e-01
-2.227383553981781006e-01 -3.594041615724563599e-02 1.689409613609313965e-01 1.479295194149017334e-01 -1.103342920541763306e-01 -6.721416860818862915e-02 -6.493182480335235596e-02 1.770146042108535767e-01 1.655379831790924072e-01 7.435701042413711548e-02 -1.335167437791824341e-01 1.509772241115570068e-01 -1.762595474720001221e-01 -6.465211510658264160e-02 1.500591356307268143e-02 -4.643204808235168457e-01 4.212235808372497559e-01 -1.521461904048919678e-01 6.034734472632408142e-02 1.591217815876007080e-01 -2.459453232586383820e-02 -5.654437933117151260e-03 2.701017558574676514e-01 2.484182454645633698e-02 -1.330795884132385254e-02 2.907661795616149902e-01 1.965036392211914062e-01 -1.095120459794998169e-01 -1.378036886453628540e-01 1.128667742013931274e-01 -1.954210698604583740e-01 1.132101342082023621e-01
-1.541787832975387573e-01 7.030369341373443604e-02 5.271875858306884766e-02 1.267262101173400879e-01 -2.203286588191986084e-01 -3.108065202832221985e-02 -2.329571843147277832e-01 -2.298926115036010742e-01 1.309739947319030762e-01 -5.424503982067108154e-02 3.105918690562248230e-02 1.150253266096115112e-01 5.728211626410484314e-02 -4.511119425296783447e-02 -2.375281751155853271e-01 1.215249150991439819e-01 2.353505641222000122e-01 -1.769625097513198853e-01 1.856674402952194214e-01 -3.563022240996360779e-02 -1.217092499136924744e-01 1.502428054809570312e-01 3.599803447723388672e-01 -7.525511831045150757e-02 -3.561749458312988281e-01 2.296844720840454102e-01 -1.799250692129135132e-01 -1.107589453458786011e-01 2.244025170803070068e-01 2.900309264659881592e-01 -1.262474060058593750e-01 -1.235685497522354126e-01
-1.123230382800102234e-01 -1.207902282476425171e-01 -1.845211163163185120e-02 2.669415771961212158e-01 -3.397147953510284424e-01 2.413529902696609497e-01 -8.114558458328247070e-02 -3.172838389873504639e-01 1.714083105325698853e-01 -9.930200129747390747e-02 -6.074326485395431519e-02 3.322747722268104553e-02 -1.421067714691162109e-01 -2.691392898559570312e-01 1.591114699840545654e-01 1.540828049182891846e-01 7.706611603498458862e-02 -2.144588232040405273e-01 1.528154015541076660e-01 -7.145741023123264313e-03 -4.419839009642601013e-02 -1.615232676267623901e-01 2.270856946706771851e-01 -4.971195012331008911e-03 -2.670352458953857422e-01 -5.091702938079833984e-02 -1.157094612717628479e-01 -1.445876955986022949e-01 -1.992663294076919556e-01 3.574938178062438965e-01 8.306177332997322083e-03 6.177619099617004395e-02
-2.784388363361358643e-01 1.549239158630371094e-01 -2.047052085399627686e-01 1.928804814815521240e-01 -3.823005780577659607e-02 2.039226330816745758e-02 7.765591144561767578e-02 -3.518559634685516357e-01 1.498891711235046387e-01 -3.229771926999092102e-02 9.281451255083084106e-02 -1.079977974295616150e-01 -2.550639957189559937e-02 2.033944427967071533e-02 -3.417637050151824951e-01 -7.542064040899276733e-02 3.933753371238708496e-01 -7.015879452228546143e-02 8.888777345418930054e-02 -7.335641980171203613e-02 1.334439218044281006e-01 2.117777913808822632e-01 1.766689568758010864e-01 -1.665638387203216553e-01 -2.112889885902404785e-01 1.668785065412521362e-01 -8.273816853761672974e-02 -7.561454176902770996e-02 -6.498350948095321655e-02 8.527836948633193970e-02 -2.646998465061187744e-01 -2.431727945804595947e-01
4.042734578251838684e-02 1.457434594631195068e-01 1.563396751880645752e-01 2.638337016105651855e-01 -2.848983407020568848e-01 -7.937077432870864868e-02 -1.580731272697448730e-01 -6.569935381412506104e-02 9.205680340528488159e-02 1.490133255720138550e-01 -2.750723659992218018e-01 -1.565670520067214966e-01 -1.445407271385192871e-01 -8.789969235658645630e-02 -1.932798475027084351e-01 -7.820186764001846313e-02 2.316306233406066895e-01 -1.600882560014724731e-01 -1.892389059066772461e-01 -2.218247205018997192e-01 1.728742420673370361e-01 2.425990998744964600e-01 1.966657489538192749e-01 -2.581477463245391846e-01 -1.839748173952102661e-01 2.463769167661666870e-01 -1.525005549192428589e-01 -7.020915299654006958e-02 9.384732693433761597e-02 8.229272812604904175e-02 -2.559600770473480225e-01 3.420868143439292908e-02
-1.973927319049835205e-01 8.432822674512863159e-02 2.213104218244552612e-01 2.629019320011138916e-01 -3.448270559310913086e-01 3.776146471500396729e-02 -3.206091001629829407e-02 -4.597696289420127869e-02 -1.807224005460739136e-01 4.358491301536560059e-02 1.386478245258331299e-01 -1.762069314718246460e-01 -2.075504511594772339e-01 1.500516831874847412e-01 1.863325573503971100e-02 -1.444004289805889130e-02 -1.031756401062011719e-01 -3.944554328918457031e-01 -1.624363474547863007e-02 -1.711811274290084839e-01 1.720078475773334503e-02 1.197733432054519653e-01 1.941558420658111572e-01 3.962709009647369385e-02 1.841933280229568481e-01 3.367983698844909668e-01 2.391842752695083618e-01 3.790193423628807068e-02 -2.034355401992797852e-01 1.626019775867462158e-01 -1.830503046512603760e-01 -6.573125720024108887e-02
4.397294297814369202e-02 -1.751770377159118652e-01 -6.940355896949768066e-02 3.552441596984863281e-01 9.651778638362884521e-02 -1.561551541090011597e-01 1.181165575981140137e-01 1.359691917896270752e-01 -3.138184174895286560e-02 -1.702170260250568390e-02 -2.654970586299896240e-01 1.252289861440658569e-01 -2.502576112747192383e-01 -1.036142557859420776e-01 -1.391243785619735718e-01 2.812802493572235107e-01 1.916592419147491455e-01 -4.054138064384460449e-01 2.130606621503829956e-01 -2.113043516874313354e-01 -2.056602761149406433e-02 -1.450070179998874664e-02 -1.203315183520317078e-01 -1.087756156921386719e-01 1.834302246570587158e-01 2.063417583703994751e-01 1.001577600836753845e-01 -2.051754295825958252e-01 3.315491974353790283e-02 3.756395727396011353e-02 -2.416354864835739136e-01 6.005975976586341858e-02
-5.663290619850158691e-02 2.743431739509105682e-02 7.588805165141820908e-03 2.557175159454345703e-01 -2.143643349409103394e-01 -2.054653689265251160e-02 7.713205367326736450e-02 2.902522496879100800e-02 1.421086937189102173e-01 -8.761204779148101807e-02 1.516167670488357544e-01 -3.002717904746532440e-02 -2.413962036371231079e-01 -2.544524073600769043e-01 -1.484636515378952026e-01 1.218984350562095642e-01 3.260933980345726013e-02 -1.397640071809291840e-02 1.017466560006141663e-01 -1.727318167686462402e-01 -1.226160451769828796e-01 1.386344525963068008e-02 4.625889062881469727e-01 -3.945313990116119385e-01 -2.389823645353317261e-02 2.897502779960632324e-01 1.868374794721603394e-01 9.630239754915237427e-02 9.055180475115776062e-03 4.159401729702949524e-02 -2.759854197502136230e-01 -1.809410005807876587e-01
-7.551245391368865967e-02 -3.514540791511535645e-01 3.390995413064956665e-02 -6.988184154033660889e-02 -4.007243514060974121e-01 1.138747017830610275e-02 -2.071887850761413574e-01 -6.325145065784454346e-02 7.525962777435779572e-03 1.784616857767105103e-01 -1.703783124685287476e-01 7.245255261659622192e-02 -3.197166621685028076e-01 -6.298191845417022705e-02 3.727608919143676758e-02 -5.764548107981681824e-02 1.909134536981582642e-02 -3.330711126327514648e-01 2.362049743533134460e-02 2.603107392787933350e-01 -9.939884394407272339e-02 1.112094968557357788e-01 -5.984928458929061890e-02 7.762804627418518066e-02 -8.077803254127502441e-02 1.083384379744529724e-01 2.288089394569396973e-01 -4.612828046083450317e-02 -9.399048238992691040e-02 5.640677735209465027e-02 -4.103266894817352295e-01 1.241851598024368286e-01
-6.833811104297637939e-02 1.823286525905132294e-02 1.411954406648874283e-02 3.183998167514801025e-01 -2.296928316354751587e-02 -1.245077028870582581e-01 2.833003364503383636e-02 -1.233776360750198364e-01 -4.260856658220291138e-02 2.210704982280731201e-02 -2.377954125404357910e-01 -3.585158614441752434e-03 1.474880129098892212e-01 -3.734664618968963623e-01 -3.693275526165962219e-02 8.366566896438598633e-02 2.320844233036041260e-01 -2.269327789545059204e-01 2.303681969642639160e-01 -2.003812342882156372e-01 2.357551828026771545e-02 -1.706946194171905518e-01 3.398323953151702881e-01 -1.570900082588195801e-01 8.025722205638885498e-02 2.091300785541534424e-01 5.647065863013267517e-02 2.761073410511016846e-01 -1.794705390930175781e-01 1.988165825605392456e-01 -1.122235357761383057e-01 2.248008698225021362e-01
-1.362699829041957855e-02 1.334438472986221313e-01 -1.255299001932144165e-01 1.447044312953948975e-01 -2.898500561714172363e-01 -9.193880110979080200e-02 3.806345537304878235e-02 -2.124703228473663330e-01 2.428303211927413940e-01 -6.589898467063903809e-02 -1.340631842613220215e-01 3.422886431217193604e-01 -1.133374422788619995e-01 -2.471490949392318726e-01 -1.759403049945831299e-01 1.037332811392843723e-03 7.018710952252149582e-03 -1.566313058137893677e-01 2.537292838096618652e-01 -1.878524571657180786e-01 -1.412057131528854370e-01 -1.629467471502721310e-03 1.564455628395080566e-01 1.694409251213073730e-01 2.107583135366439819e-01 2.581922709941864014e-01 2.459497004747390747e-01 1.697471439838409424e-01 -1.591893583536148071e-01 1.764877438545227051e-01 -4.002157226204872131e-02 2.169528007507324219e-01
-2.540808022022247314e-01 8.939886838197708130e-02 3.161464929580688477e-01 -3.889635205268859863e-02 -1.528509706258773804e-01 -6.021810695528984070e-02 2.280516922473907471e-01 3.714358434081077576e-02 -4.099717736244201660e-02 -2.449360191822052002e-01 -1.715250760316848755e-01 3.051461279392242432e-01 -2.208119034767150879e-01 -1.776930242776870728e-01 1.100605800747871399e-01 -1.774232089519500732e-01 3.231559395790100098e-01 -1.108745113015174866e-01 -2.409345842897891998e-02 -1.094992011785507202e-01 -9.564447402954101562e-02 1.571638286113739014e-01 6.284654140472412109e-02 7.958594709634780884e-03 2.989063784480094910e-02 1.253948956727981567e-01 2.018189728260040283e-01 -1.504006087779998779e-01 2.147896960377693176e-02 1.207925826311111450e-01 -3.254267275333404541e-01 -2.634388208389282227e-01
-2.146492302417755127e-01 1.994794309139251709e-01 2.318929284811019897e-01 2.104573100805282593e-01 -6.689031422138214111e-02 2.073458395898342133e-02 5.307937785983085632e-02 -1.572924554347991943e-01 2.360664457082748413e-01 -1.412125974893569946e-01 -1.004298776388168335e-01 3.617249131202697754e-01 -3.868916332721710205e-01 -1.050844863057136536e-01 -6.490191817283630371e-02 -8.287575840950012207e-02 2.612808048725128174e-01 -1.107334867119789124e-01 -2.512197010219097137e-02 -6.243011355400085449e-02 -1.027895659208297729e-01 1.701892167329788208e-01 -1.200836822390556335e-01 -2.414697222411632538e-02 -2.265595197677612305e-01 2.489868700504302979e-01 6.044230237603187561e-02 -1.222307831048965454e-01 1.133865639567375183e-01 1.231171935796737671e-01 -2.397320717573165894e-01 -1.954527050256729126e-01
-1.544009149074554443e-01 -2.837855741381645203e-02 8.003643713891506195e-03 -1.017715632915496826e-01 -4.546952992677688599e-02 -3.379477560520172119e-02 -3.701886162161827087e-02 1.194657608866691589e-01 7.629651110619306564e-03 2.464758697897195816e-03 -3.392064869403839111e-01 9.711642563343048096e-02 -2.722366452217102051e-01 -1.434831172227859497e-01 -6.051543168723583221e-03 -7.433228939771652222e-02 4.366641044616699219e-01 -4.854142665863037109e-02 1.532942056655883789e-01 -7.177229970693588257e-02 -1.629662662744522095e-01 -2.163233906030654907e-01 2.273330539464950562e-01 7.838032394647598267e-02 -8.924287557601928711e-02 2.540959119796752930e-01 4.870941117405891418e-02 2.186109125614166260e-01 -1.584926545619964600e-01 3.867499828338623047e-01 -1.411206424236297607e-01 -2.260526120662689209e-01
-2.411299645900726318e-01 5.898093432188034058e-02 -1.561597362160682678e-02 -2.411499433219432831e-02 -9.517271071672439575e-02 -2.770879864692687988e-01 -2.251478582620620728e-01 6.633530557155609131e-02 3.624046221375465393e-02 -5.820731748826801777e-04 -7.444435358047485352e-02 9.079302847385406494e-02 -1.013244017958641052e-01 -8.920924365520477295e-02 1.407899111509323120e-01 3.192628622055053711e-01 2.965778112411499023e-01 -3.239473104476928711e-01 -3.182321786880493164e-02 2.349882200360298157e-02 5.017282906919717789e-03 -1.276075746864080429e-02 5.529170855879783630e-02 -1.023778039962053299e-02 3.195020258426666260e-01 2.379883676767349243e-01 1.559782177209854126e-01 -8.715827763080596924e-02 -1.476663798093795776e-01 -1.620164364576339722e-01 -4.510156512260437012e-01 -4.024440422654151917e-02
-2.201731055974960327e-01 6.754501163959503174e-02 -4.172460362315177917e-02 3.124545514583587646e-01 -9.363713860511779785e-02 -1.333500444889068604e-01 -2.602660357952117920e-01 -1.084574162960052490e-01 2.384977340698242188e-01 -1.449438184499740601e-01 3.955578804016113281e-02 6.918101012706756592e-02 1.922066956758499146e-01 -4.024707153439521790e-02 -1.368592977523803711e-01 1.211698278784751892e-01 1.175210997462272644e-01 -8.570358157157897949e-02 9.667276591062545776e-02 -1.494054198265075684e-01 -1.131049096584320068e-01 -6.005810573697090149e-02 2.913388013839721680e-01 1.504638195037841797e-01 -3.150023221969604492e-01 3.025971949100494385e-01 -1.293285638093948364e-01 -1.693746447563171387e-01 7.298920303583145142e-02 3.001831173896789551e-01 -2.543614208698272705e-01 -1.106398776173591614e-01
1.442463546991348267e-01 -2.280969470739364624e-01 -1.458267271518707275e-01 5.989327654242515564e-02 -4.562653005123138428e-01 -2.293647825717926025e-02 1.719102822244167328e-02 -2.198136895895004272e-01 -3.807020559906959534e-02 3.906278684735298157e-02 -1.482140570878982544e-01 1.505897343158721924e-01 -1.809739172458648682e-01 4.417878761887550354e-02 -2.314731478691101074e-01 -6.373990327119827271e-02 4.106440544128417969e-01 -2.766952514648437500e-01 1.300330609083175659e-01 8.135644346475601196e-02 1.294724550098180771e-02 -2.063789963722229004e-01 1.171385124325752258e-01 1.161220744252204895e-01 2.998196333646774292e-02 -5.125144124031066895e-02 2.369936108589172363e-01 8.593967556953430176e-02 -2.219970077276229858e-01 1.850270926952362061e-01 -3.698533773422241211e-02 1.199331954121589661e-01
-1.719993501901626587e-01 -9.654299914836883545e-02 1.080040559172630310e-01 2.913210391998291016e-01 -1.504659801721572876e-01 -2.340466156601905823e-02 2.149557024240493774e-01 -1.525333970785140991e-01 -8.874072879552841187e-02 7.873802632093429565e-02 -1.516759842634201050e-01 1.581908762454986572e-01 -2.015212923288345337e-01 -2.127170115709304810e-01 -5.938548967242240906e-02 1.710436493158340454e-01 -1.008378863334655762e-01 3.120303712785243988e-02 1.100859344005584717e-01 -1.047458276152610779e-01 -1.521946936845779419e-01 -9.023026563227176666e-03 3.164508938789367676e-01 -2.126471549272537231e-01 4.839342087507247925e-02 2.051458805799484253e-01 2.693090140819549561e-01 -2.179055213928222656e-01 2.859904766082763672e-01 6.418992578983306885e-02 -3.692711293697357178e-01 -4.012631252408027649e-02
-1.678572408854961395e-02 2.314056083559989929e-02 1.941524446010589600e-02 2.745574712753295898e-01 -4.190509021282196045e-01 -1.419713050127029419e-01 2.850445806980133057e-01 -3.590494990348815918e-01 9.055051207542419434e-02 -4.222384840250015259e-02 -2.911527156829833984e-01 2.303510457277297974e-01 -8.355337381362915039e-02 2.951197698712348938e-02 -1.507436186075210571e-01 1.795812994241714478e-01 -1.809369213879108429e-02 -1.980095803737640381e-01 -2.246484756469726562e-01 3.656763210892677307e-02 -9.546682238578796387e-02 -1.757555827498435974e-02 1.268832385540008545e-01 9.948650840669870377e-04 6.495106220245361328e-02 6.349343806505203247e-02 3.132538795471191406e-01 -4.095042869448661804e-02 -2.526780776679515839e-02 2.195515185594558716e-01 -6.607887893915176392e-02 1.695100516080856323e-01
-2.443512380123138428e-01 -9.878867119550704956e-02 1.359315961599349976e-01 7.104306668043136597e-02 -3.198136389255523682e-01 9.202141314744949341e-02 -9.040806442499160767e-03 -6.239206343889236450e-02 -8.347072452306747437e-02 1.529292911291122437e-01 -1.578371375799179077e-01 -1.609624028205871582e-01 -2.120550870895385742e-01 -3.135962784290313721e-02 -8.489888161420822144e-02 -8.994823694229125977e-02 1.346307545900344849e-01 -3.001967966556549072e-01 -1.183747574687004089e-01 1.104301214218139648e-01 -9.714154154062271118e-02 3.197640180587768555e-01 -7.228655368089675903e-02 -1.541806608438491821e-01 -9.965201467275619507e-02 3.995549082756042480e-01 1.375183165073394775e-01 -1.288505941629409790e-01 -5.548307672142982483e-02 -4.810955002903938293e-02 -2.716464698314666748e-01 -3.007549047470092773e-01
-2.339606434106826782e-01 1.427450925111770630e-01 3.138708472251892090e-01 2.508766949176788330e-01 -7.605832070112228394e-02 -7.618951797485351562e-02 3.507096320390701294e-03 -1.542629748582839966e-01 1.401778012514114380e-01 1.119307987391948700e-02 -2.821441590785980225e-01 1.339992284774780273e-01 -3.658590614795684814e-01 -1.542749106884002686e-01 -1.008714661002159119e-01 -1.062928363680839539e-01 3.239268064498901367e-01 -3.184571117162704468e-02 -3.991653025150299072e-02 -7.279301434755325317e-02 8.543673902750015259e-03 2.368029356002807617e-01 1.319478359073400497e-02 5.179902911186218262e-02 -2.883506715297698975e-01 3.406852781772613525e-01 1.283869612962007523e-02 -1.564008146524429321e-01 6.712273508310317993e-02 7.765235751867294312e-02 -1.297306418418884277e-01 -9.233335405588150024e-02
-2.514894120395183563e-02 -1.256306469440460205e-01 7.986806333065032959e-02 1.161049157381057739e-01 -1.971612870693206787e-01 -1.890099942684173584e-01 -2.638975083827972412e-01 -1.206283494830131531e-01 -4.231480509042739868e-02 1.237177923321723938e-01 -2.141332179307937622e-01 -4.740269109606742859e-02 1.182901300489902496e-02 -4.507703483104705811e-01 -4.465277772396802902e-03 -2.417623251676559448e-01 2.482993900775909424e-01 -1.134008169174194336e-01 2.562838606536388397e-02 -3.706040084362030029e-01 -1.806983500719070435e-01 -2.285121567547321320e-02 1.504179388284683228e-01 -4.566906020045280457e-02 -1.624676771461963654e-02 2.102786749601364136e-01 2.787624895572662354e-01 -1.330512911081314087e-01 3.464066609740257263e-02 -8.018138259649276733e-02 -1.865470707416534424e-01 -1.587840020656585693e-01
-1.645521223545074463e-01 -2.074684053659439087e-01 6.754683703184127808e-02 5.672220885753631592e-02 -4.454714655876159668e-01 1.352453529834747314e-01 -1.614110171794891357e-01 3.381293790880590677e-04 1.218023002147674561e-01 -3.278398513793945312e-02 -2.764473259449005127e-01 6.630875915288925171e-02 -1.389818489551544189e-01 -3.058464229106903076e-01 4.842276498675346375e-02 -7.405745238065719604e-02 9.216125309467315674e-02 -3.910599052906036377e-01 -3.288091719150543213e-02 5.161330848932266235e-02 -3.417173027992248535e-01 2.457565963268280029e-01 -7.347798347473144531e-02 1.452250778675079346e-01 -1.033394411206245422e-01 -2.026430144906044006e-02 1.143636927008628845e-01 -5.603075772523880005e-02 -2.209405750036239624e-01 -2.470529079437255859e-02 -1.024535670876502991e-01 -7.641252875328063965e-02
1.354679912328720093e-01 -1.494046114385128021e-02 8.254866302013397217e-02 2.988802194595336914e-01 -2.949960827827453613e-01 -4.528721272945404053e-01 1.283361911773681641e-01 2.131738699972629547e-02 -1.169162467122077942e-01 -2.758630514144897461e-01 -4.275946877896785736e-03 3.001532256603240967e-01 -1.306860893964767456e-01 -7.126830518245697021e-02 -5.092583969235420227e-02 -1.305905133485794067e-01 6.057906523346900940e-02 -1.736120134592056274e-01 1.356511414051055908e-01 -2.625092864036560059e-01 -1.870503425598144531e-01 -9.123523719608783722e-03 1.230111792683601379e-01 8.181495964527130127e-02 -2.128109484910964966e-01 1.006601974368095398e-01 1.075739040970802307e-01 -1.640344262123107910e-01 7.784581277519464493e-03 2.053907513618469238e-01 -1.885207369923591614e-02 2.000850290060043335e-01
3.529070643708109856e-03 -1.630061566829681396e-01 -4.974515642970800400e-03 1.120046973228454590e-01 -1.722155213356018066e-01 7.387961447238922119e-02 -1.034288331866264343e-01 -2.981194853782653809e-01 -1.008395403623580933e-01 1.183943971991539001e-01 -1.123007237911224365e-01 7.785555440932512283e-03 -3.229898512363433838e-01 6.972967833280563354e-02 5.340706184506416321e-02 1.865771561861038208e-01 8.801952749490737915e-02 -3.876606002449989319e-02 2.007124274969100952e-01 -3.512612581253051758e-01 -7.287407666444778442e-02 -2.566875517368316650e-01 4.329460114240646362e-02 -2.594298422336578369e-01 1.185879483819007874e-01 3.147752881050109863e-01 3.956456780433654785e-01 -5.323656648397445679e-02 1.252783983945846558e-01 8.946368843317031860e-02 -1.052361167967319489e-02 -1.811868399381637573e-01
-9.500840678811073303e-03 4.989396315068006516e-03 -6.620907783508300781e-02 2.906767427921295166e-01 -1.813532412052154541e-01 -2.758246958255767822e-01 -7.855977118015289307e-02 -9.149435162544250488e-02 1.080543696880340576e-01 -7.208964973688125610e-02 -1.228086948394775391e-01 -1.690041273832321167e-01 -1.237156018614768982e-01 -3.260728716850280762e-01 2.470623329281806946e-02 1.779643893241882324e-01 2.839881777763366699e-01 -3.872059285640716553e-01 1.230069771409034729e-01 -3.806701302528381348e-01 -1.444790810346603394e-01 3.867487609386444092e-02 5.553039163351058960e-02 -1.009409204125404358e-01 -2.987193316221237183e-02 -1.047993674874305725e-01 1.567971408367156982e-01 2.779011800885200500e-02 -2.270496487617492676e-01 -2.471282146871089935e-03 -4.590427502989768982e-02 -2.364546209573745728e-01
-4.363213479518890381e-02 -2.709096111357212067e-02 1.750911474227905273e-01 -7.853273302316665649e-02 9.573551267385482788e-02 1.547698676586151123e-01 -1.831165701150894165e-01 -5.787000805139541626e-02 5.094147846102714539e-02 -2.238925397396087646e-01 -1.990147083997726440e-01 1.548274308443069458e-01 -2.676853239536285400e-01 2.571965102106332779e-03 9.965953975915908813e-02 2.215508371591567993e-01 8.978502452373504639e-02 -3.200229108333587646e-01 3.212369382381439209e-01 -2.785114943981170654e-01 1.186173781752586365e-01 2.368451356887817383e-01 2.491497248411178589e-01 2.289218008518218994e-01 -9.165361523628234863e-02 1.004402637481689453e-01 -2.567989565432071686e-02 -1.213635280728340149e-01 -5.867573618888854980e-02 3.042302131652832031e-01 -1.622326374053955078e-01 -1.071374490857124329e-01
-7.610636204481124878e-02 1.872731298208236694e-01 2.954350411891937256e-01 1.239824295043945312e-01 -1.476366221904754639e-01 -8.823174983263015747e-02 -2.068850994110107422e-01 1.025891955941915512e-02 1.011480242013931274e-01 5.539171397686004639e-02 -2.599141299724578857e-01 -3.062313608825206757e-02 5.515728518366813660e-02 -2.956726215779781342e-02 -2.653958797454833984e-01 1.838443055748939514e-02 1.340447962284088135e-01 -8.631045371294021606e-02 -4.582794010639190674e-02 -3.342335224151611328e-01 -6.414183974266052246e-02 2.397693097591400146e-01 5.662016570568084717e-02 -6.556037813425064087e-02 -4.430094659328460693e-01 3.142416775226593018e-01 1.905756741762161255e-01 -2.504894509911537170e-02 1.029944345355033875e-01 2.027361989021301270e-01 -1.449037343263626099e-01 -1.204875335097312927e-01
-3.386773169040679932e-01 -7.911159098148345947e-02 9.479866921901702881e-02 1.811568252742290497e-02 -2.314529865980148315e-01 -1.291747540235519409e-01 1.966015994548797607e-01 -1.868425607681274414e-01 2.629848420619964600e-01 4.856373369693756104e-02 -1.941104978322982788e-01 2.490668743848800659e-01 -5.288156121969223022e-02 -2.533460855484008789e-01 4.715230315923690796e-03 3.567369580268859863e-01 1.485769450664520264e-01 2.739248238503932953e-02 -3.025503084063529968e-02 -9.927324950695037842e-02 1.656777113676071167e-01 -1.209574565291404724e-01 1.243697479367256165e-01 -1.007096935063600540e-02 2.511595003306865692e-02 2.068929672241210938e-01 4.801399633288383484e-02 2.326701581478118896e-02 5.874087288975715637e-02 2.894998490810394287e-01 -3.659985065460205078e-01 -4.080953449010848999e-02
-1.544004231691360474e-01 6.324935704469680786e-02 -1.361627727746963501e-01 1.510742902755737305e-01 -2.682844102382659912e-01 2.670758403837680817e-02 1.912758052349090576e-01 -2.410957217216491699e-01 3.370701968669891357e-01 -7.322974503040313721e-02 -1.714161485433578491e-01 3.076677024364471436e-01 -1.963520199060440063e-01 -1.599249094724655151e-01 -8.442032337188720703e-02 2.144033461809158325e-01 2.863272130489349365e-01 1.724251429550349712e-03 -7.074297219514846802e-02 -6.083830073475837708e-02 -1.496573686599731445e-01 -2.383293509483337402e-01 1.858605742454528809e-01 9.340415149927139282e-02 6.267861276865005493e-02 2.764798235148191452e-03 1.904583573341369629e-01 1.335286796092987061e-01 1.341156512498855591e-01 1.935931593179702759e-01 -2.533600926399230957e-01 1.108578965067863464e-01
-2.969925999641418457e-01 8.431680500507354736e-02 1.346107572317123413e-02 1.400089859962463379e-01 -1.221843287348747253e-01 4.698452726006507874e-02 -1.244500279426574707e-01 2.770342165604233742e-03 1.252431571483612061e-01 -2.264710068702697754e-01 -2.204328328371047974e-01 1.282358169555664062e-01 2.323245257139205933e-02 -1.595365442335605621e-02 -2.277685850858688354e-01 1.801970154047012329e-01 2.523695528507232666e-01 -3.799186944961547852e-01 3.172688186168670654e-02 -1.121776923537254333e-01 -1.688647866249084473e-01 8.168085664510726929e-02 1.939660459756851196e-01 -2.232356667518615723e-01 -4.295193254947662354e-01 7.508935779333114624e-02 1.200717613101005554e-01 -1.458324790000915527e-01 1.996238827705383301e-01 1.052891835570335388e-02 -1.532612442970275879e-01 -3.992878645658493042e-02
7.783272862434387207e-02 -1.262075453996658325e-01 1.610393375158309937e-01 -8.252266794443130493e-02 -2.244555950164794922e-01 -3.788612186908721924e-01 -1.652018129825592041e-01 -2.142706364393234253e-01 -1.303103715181350708e-01 1.272445172071456909e-01 6.391209363937377930e-02 3.220620378851890564e-02 -1.676084995269775391e-01 3.036589547991752625e-02 7.868900895118713379e-02 1.458164304494857788e-01 2.803731858730316162e-01 -1.820951700210571289e-01 4.851552098989486694e-02 -2.218829691410064697e-01 3.057783842086791992e-02 2.960132360458374023e-01 5.467148497700691223e-02 1.812398433685302734e-02 -4.750229045748710632e-02 1.277418732643127441e-01 -5.235362425446510315e-02 3.116411156952381134e-03 -2.375729084014892578e-01 4.386481344699859619e-01 -2.131917476654052734e-01 -1.119304746389389038e-01
-1.541077643632888794e-01 -1.252401769161224365e-01 -8.232633583247661591e-03 1.008467599749565125e-01 -4.291775822639465332e-01 1.381555199623107910e-01 2.568664215505123138e-02 -4.049527645111083984e-01 1.561652123928070068e-01 -1.404055207967758179e-01 -1.902325600385665894e-01 1.310056447982788086e-01 -7.984801381826400757e-02 -1.780288517475128174e-01 1.861481517553329468e-01 1.180557906627655029e-01 8.086097240447998047e-02 2.253690809011459351e-01 2.915359102189540863e-02 -1.183686479926109314e-01 -1.652313917875289917e-01 3.826306015253067017e-02 -1.422563660889863968e-02 1.458522677421569824e-02 -2.203042805194854736e-02 3.114722073078155518e-01 5.304734036326408386e-02 -3.470172286033630371e-01 -1.110872924327850342e-01 1.782009899616241455e-01 -1.324156969785690308e-01 -1.206407174468040466e-01
5.753334239125251770e-02 -4.870175197720527649e-02 -7.168533653020858765e-02 2.933256030082702637e-01 -1.558862975798547268e-03 -1.820732653141021729e-01 -1.424655318260192871e-01 -1.430779695510864258e-01 -6.523676216602325439e-02 -1.444121897220611572e-01 1.056421995162963867e-01 -2.832071185111999512e-01 -1.604972630739212036e-01 -2.680677175521850586e-02 6.360672414302825928e-02 1.529765278100967407e-01 1.966456770896911621e-01 -2.367287874221801758e-01 6.444236636161804199e-02 -6.873810291290283203e-02 -2.713434994220733643e-01 2.545005083084106445e-01 3.863658905029296875e-01 1.279252022504806519e-01 -9.542613476514816284e-02 7.030523847788572311e-03 1.266456544399261475e-01 1.064438074827194214e-01 4.986913874745368958e-02 2.459849566221237183e-01 -3.335486054420471191e-01 2.010264396667480469e-01
-3.150194585323333740e-01 5.643325671553611755e-02 1.343442797660827637e-01 1.433012336492538452e-01 -6.075881421566009521e-03 -2.590590156614780426e-02 8.880598843097686768e-02 -2.269811779260635376e-01 4.513563215732574463e-02 -1.850002855062484741e-01 -1.482885479927062988e-01 2.731253802776336670e-01 -3.713029026985168457e-01 -1.316962093114852905e-01 -1.260927021503448486e-01 -7.163566350936889648e-02 2.073251754045486450e-01 -2.053720206022262573e-01 -7.221937179565429688e-02 -1.035994663834571838e-02 -2.151189893484115601e-01 2.667543292045593262e-01 -5.934126209467649460e-03 -3.071567788720130920e-02 -2.096435874700546265e-01 3.603208959102630615e-01 4.631672427058219910e-02 -1.407089680433273315e-01 1.906844973564147949e-01 -1.137880515307188034e-02 -2.160224318504333496e-01 4.484155401587486267e-02
-2.472195774316787720e-01 7.786091417074203491e-02 1.119540333747863770e-01 -5.279844254255294800e-02 -1.475751399993896484e-01 -1.599532216787338257e-01 -3.835105895996093750e-01 -3.943615406751632690e-02 -1.853635534644126892e-02 -7.656907197088003159e-03 -2.128019779920578003e-01 1.213846132159233093e-01 -9.433870017528533936e-02 -4.013103991746902466e-02 -8.536045253276824951e-02 1.538640111684799194e-01 1.432273685932159424e-01 -4.147876203060150146e-01 -1.879242658615112305e-01 -1.899771094322204590e-01 -1.195748001337051392e-01 -1.159897353500127792e-02 7.312042266130447388e-02 2.137714177370071411e-01 -1.530907675623893738e-02 6.691850721836090088e-02 2.823008000850677490e-01 5.804584547877311707e-02 -1.302764266729354858e-01 2.691280245780944824e-01 -2.218907773494720459e-01 2.524831593036651611e-01
-2.815045118331909180e-01 2.596302628517150879e-01 9.943237155675888062e-02 2.267100661993026733e-01 -1.774361580610275269e-01 -1.303007155656814575e-01 8.952817320823669434e-02 -1.344975084066390991e-01 2.051526755094528198e-01 5.661753192543983459e-02 3.870777413249015808e-02 1.283746808767318726e-01 -5.198606289923191071e-03 9.917653165757656097e-03 1.221058890223503113e-01 1.667054295539855957e-01 1.874255537986755371e-01 -7.318823039531707764e-02 2.715480327606201172e-01 3.308989480137825012e-02 -3.031893372535705566e-01 -1.910769497044384480e-04 1.366052478551864624e-01 2.828124761581420898e-01 6.272590905427932739e-02 2.308027893304824829e-01 1.590358167886734009e-01 -3.975294530391693115e-01 -1.302577704191207886e-01 -3.100172057747840881e-02 -1.693917065858840942e-01 -1.355171352624893188e-01
-3.832261562347412109e-01 1.899048984050750732e-01 1.154257878661155701e-01 -2.105545252561569214e-02 -1.841945350170135498e-01 1.458826214075088501e-01 -7.050805538892745972e-02 -1.361360400915145874e-01 -3.678360879421234131e-01 8.751419931650161743e-02 -1.199402883648872375e-01 9.192955493927001953e-02 -1.791477948427200317e-01 1.867100894451141357e-01 3.242359682917594910e-02 1.104354336857795715e-01 1.436112262308597565e-02 -2.903664410114288330e-01 6.912958621978759766e-02 -6.120949238538742065e-02 -8.689420670270919800e-02 -1.417776197195053101e-01 2.192113399505615234e-01 -7.128492742776870728e-02 1.389745622873306274e-01 3.710766434669494629e-01 3.443539887666702271e-02 -2.387117147445678711e-01 -6.795576214790344238e-02 1.386090964078903198e-01 -2.494772523641586304e-01 -5.925914645195007324e-02
-2.772666700184345245e-02 -1.624616235494613647e-01 -1.137170344591140747e-01 -4.231671616435050964e-02 -1.735218428075313568e-02 -1.760921627283096313e-01 -1.570121198892593384e-01 -3.876766264438629150e-01 -1.754637211561203003e-01 -9.793303906917572021e-02 -8.093240112066268921e-02 -9.930284321308135986e-02 -1.202137321233749390e-01 -6.630595773458480835e-02 1.946925073862075806e-01 2.126712352037429810e-01 2.502734959125518799e-01 -2.241309136152267456e-01 1.654170155525207520e-01 -1.566677987575531006e-01 -2.142550051212310791e-01 9.176765382289886475e-02 2.771933078765869141e-01 6.626946479082107544e-02 -1.318322271108627319e-01 -1.088443696498870850e-01 5.955047160387039185e-02 -3.041473031044006348e-02 -1.165568456053733826e-02 3.097399175167083740e-01 -3.747212588787078857e-01 1.502196192741394043e-01
-6.480027735233306885e-02 -1.224570497870445251e-01 -1.404093354940414429e-01 1.026289686560630798e-01 -1.318948529660701752e-02 -3.004749417304992676e-01 -7.207500189542770386e-02 4.433178901672363281e-02 7.089425623416900635e-02 7.587851956486701965e-03 -2.649805843830108643e-01 2.643044851720333099e-02 6.370111554861068726e-02 -1.027663722634315491e-01 8.884081989526748657e-02 2.314949482679367065e-01 1.779730618000030518e-01 -4.312155544757843018e-01 2.391671687364578247e-01 -2.378280162811279297e-01 -8.138902485370635986e-02 -2.223097719252109528e-02 1.969020664691925049e-01 -1.497569233179092407e-01 -2.227461338043212891e-02 3.174610901623964310e-03 4.490790069103240967e-01 -1.045262366533279419e-01 1.930916868150234222e-02 6.771880201995372772e-03 -1.024067997932434082e-01 -2.777230739593505859e-01
-3.022256493568420410e-01 7.890447974205017090e-02 -9.897384047508239746e-02 8.463942259550094604e-02 -1.223034318536520004e-02 -1.224511340260505676e-01 2.788921892642974854e-01 -1.441427469253540039e-01 1.055229380726814270e-01 -8.433119952678680420e-02 -3.906038403511047363e-02 -7.622497528791427612e-02 -2.452989518642425537e-01 -1.539544463157653809e-01 -2.746417187154293060e-02 2.110011279582977295e-01 2.924011647701263428e-01 4.580188542604446411e-02 2.784011363983154297e-01 -1.716085076332092285e-01 -1.202576234936714172e-02 9.514793753623962402e-02 1.837300807237625122e-01 -3.502104580402374268e-01 -2.032753080129623413e-01 1.400431990623474121e-01 1.881096810102462769e-01 1.328710913658142090e-01 1.667382940649986267e-02 9.394871443510055542e-02 -3.434765338897705078e-01 -1.258249133825302124e-01
1.617210358381271362e-02 3.195769339799880981e-02 2.133544534444808960e-01 1.541041135787963867e-01 -1.948884427547454834e-01 -1.186079084873199463e-01 -7.268757373094558716e-02 -1.086041107773780823e-01 8.805824071168899536e-02 -3.383955061435699463e-01 3.672972694039344788e-02 1.815010420978069305e-02 -1.333905160427093506e-01 1.550078857690095901e-02 -9.924718737602233887e-02 -1.851192414760589600e-01 4.902901649475097656e-01 -9.445843845605850220e-02 -1.852284930646419525e-02 3.629874810576438904e-02 -2.207478508353233337e-02 1.595580577850341797e-01 3.270156979560852051e-01 -1.933395266532897949e-01 1.684986501932144165e-01 1.671113371849060059e-01 2.142702341079711914e-01 -2.520331442356109619e-01 -1.918193548917770386e-01 -4.208746552467346191e-02 -1.519639492034912109e-01 -1.599438786506652832e-01
2.816782705485820770e-02 -1.035982891917228699e-01 -5.994436517357826233e-02 2.282647043466567993e-01 -1.337599903345108032e-01 9.962280839681625366e-02 -5.242187529802322388e-02 -2.271246016025543213e-01 -9.442221373319625854e-02 6.645999103784561157e-02 2.329029887914657593e-02 9.410678595304489136e-02 -3.017401993274688721e-01 -1.450877189636230469e-01 -1.069534122943878174e-01 3.289963006973266602e-01 2.063722312450408936e-01 1.747739128768444061e-02 1.770512908697128296e-01 -3.983730077743530273e-01 -4.095835611224174500e-02 -2.421392649412155151e-01 9.062355011701583862e-02 -2.545159161090850830e-01 4.163056612014770508e-02 3.358445167541503906e-01 2.635863125324249268e-01 -8.111521601676940918e-02 1.560331671498715878e-03 -3.292246162891387939e-02 -1.052559167146682739e-01 -1.647091507911682129e-01
-2.367198169231414795e-01 -3.235677480697631836e-01 4.519333690404891968e-02 1.728295683860778809e-01 -2.816948890686035156e-01 -9.891968220472335815e-02 -1.239523440599441528e-01 -6.722731888294219971e-02 6.655489653348922729e-02 6.948652677237987518e-03 -2.101713120937347412e-01 1.725007295608520508e-01 2.974057942628860474e-02 -3.053550124168395996e-01 2.739131264388561249e-02 1.603359133005142212e-01 1.599038243293762207e-01 -2.657147943973541260e-01 -1.496476400643587112e-02 -8.578673750162124634e-02 6.462660431861877441e-02 -2.782067060470581055e-01 1.530314683914184570e-01 1.956876516342163086e-01 5.508677568286657333e-03 -1.336570130661129951e-03 1.961085051298141479e-01 -4.437558352947235107e-01 1.284780632704496384e-02 -1.042998209595680237e-01 2.212011627852916718e-02 -7.318820059299468994e-02
3.250623121857643127e-02 -2.281284891068935394e-02 1.872182041406631470e-01 3.100566007196903229e-02 -5.780377238988876343e-02 -2.463154494762420654e-01 4.057916253805160522e-02 1.371868606656789780e-02 -4.498658329248428345e-02 -3.170491456985473633e-01 -1.329019665718078613e-01 1.402047369629144669e-02 -3.286842703819274902e-01 7.865397632122039795e-02 -2.576073631644248962e-02 1.441266387701034546e-01 3.845438659191131592e-01 -3.044973500072956085e-02 -1.184481680393218994e-01 1.333586871623992920e-01 -6.674332916736602783e-02 1.314781755208969116e-01 3.016617894172668457e-01 -2.402003407478332520e-01 1.220249012112617493e-01 -1.754356734454631805e-02 1.991162449121475220e-01 -2.772874236106872559e-01 -1.260985583066940308e-01 1.491973102092742920e-01 -3.452162742614746094e-01 -1.956482790410518646e-02
-2.459566593170166016e-01 -2.830120921134948730e-01 -9.870494902133941650e-02 1.482916772365570068e-01 -1.752473860979080200e-01 -2.244186252355575562e-01 -6.055788323283195496e-02 -2.222838848829269409e-01 -6.014980748295783997e-02 8.527431637048721313e-03 -3.585860729217529297e-01 5.270891636610031128e-02 -1.236090995371341705e-02 -2.119656205177307129e-01 2.561557292938232422e-02 -1.114883720874786377e-01 1.596720367670059204e-01 -2.361226826906204224e-01 -1.098726876080036163e-02 -3.229047954082489014e-01 -1.103575304150581360e-01 1.240665838122367859e-01 9.249015152454376221e-02 1.039215642958879471e-02 -1.860792189836502075e-01 -3.128878772258758545e-01 5.355920642614364624e-02 -2.556354552507400513e-02 -6.847772002220153809e-02 2.716515958309173584e-01 -2.508179247379302979e-01 -3.149513900279998779e-02
1.068266294896602631e-02 -2.420921176671981812e-01 2.379901856184005737e-01 1.897510886192321777e-01 2.221781387925148010e-02 -3.903655707836151123e-01 4.943961976096034050e-04 -2.928079962730407715e-01 3.859731853008270264e-01 4.809320718050003052e-02 -5.810271948575973511e-02 1.848261989653110504e-02 -3.707698732614517212e-02 4.053533077239990234e-02 -1.780963093042373657e-01 -1.246742159128189087e-01 1.387891620397567749e-01 -7.252522557973861694e-02 6.638898700475692749e-02 -1.938184201717376709e-01 -5.783715099096298218e-02 -5.950275808572769165e-02 2.826509177684783936e-01 2.934379875659942627e-01 -1.677487045526504517e-01 8.799053728580474854e-02 1.963179791346192360e-03 -1.310422718524932861e-01 2.641584537923336029e-02 2.962822318077087402e-01 -1.439833045005798340e-01 -5.552207678556442261e-02
-2.215631455183029175e-01 -5.051432177424430847e-02 5.332704633474349976e-02 1.791486283764243126e-03 -1.025437414646148682e-01 -1.459027361124753952e-02 -2.754341661930084229e-01 -6.262958794832229614e-02 -1.079100072383880615e-01 2.136720269918441772e-01 -7.819021493196487427e-02 6.549526005983352661e-02 4.287431389093399048e-02 -3.430479168891906738e-01 1.430471055209636688e-02 -1.655211001634597778e-01 3.178654015064239502e-01 -2.317763566970825195e-01 1.942759752273559570e-01 -3.870526552200317383e-01 -1.965115815401077271e-01 -5.835269391536712646e-02 1.504963338375091553e-01 -3.451735898852348328e-02 9.193264693021774292e-02 3.036997914314270020e-01 2.241696715354919434e-01 -1.754217445850372314e-01 -5.990165099501609802e-02 -5.408658459782600403e-02 -4.764165356755256653e-02 -2.037242501974105835e-01
-4.476488009095191956e-02 4.564339295029640198e-02 1.225076708942651749e-02 9.362089633941650391e-02 8.542052656412124634e-02 -5.911220610141754150e-02 4.097211733460426331e-02 3.666077181696891785e-02 -5.053130537271499634e-02 1.869863569736480713e-01 -1.192214339971542358e-01 9.700043126940727234e-03 -2.749918401241302490e-01 -1.438511759042739868e-01 -1.607960611581802368e-01 1.563571840524673462e-01 -3.887762501835823059e-02 -1.557205915451049805e-01 2.643804848194122314e-01 -4.498590230941772461e-01 -1.439618170261383057e-01 -6.467831879854202271e-02 3.002892434597015381e-01 -2.333845198154449463e-01 -2.753480337560176849e-02 8.046574890613555908e-02 3.558834195137023926e-01 -2.498951554298400879e-01 2.023948431015014648e-01 5.548406392335891724e-02 -2.428575158119201660e-01 -8.835355937480926514e-02
-1.500873267650604248e-01 -1.234161574393510818e-02 1.966384798288345337e-01 -1.997885107994079590e-02 -2.853226661682128906e-01 1.147829890251159668e-01 5.355304107069969177e-02 -1.800138801336288452e-01 -2.479151785373687744e-01 -1.288785189390182495e-01 -1.446565985679626465e-01 -7.056540995836257935e-02 -1.140504553914070129e-01 -2.246836125850677490e-01 -2.150985971093177795e-02 8.039698749780654907e-02 4.857751727104187012e-01 -2.629455029964447021e-01 -5.117181688547134399e-02 -8.030910976231098175e-03 3.206217661499977112e-02 -9.055007994174957275e-02 1.085565462708473206e-01 6.121426075696945190e-02 -2.309315139427781105e-03 -1.400743275880813599e-01 4.050570726394653320e-01 -1.893753856420516968e-01 1.303420513868331909e-01 -1.051120609045028687e-01 -1.179755628108978271e-01 1.998232007026672363e-01
-1.099949181079864502e-01 -1.030469983816146851e-01 -1.527273356914520264e-01 3.167438507080078125e-01 -3.986717015504837036e-02 -3.102564215660095215e-01 -9.523708373308181763e-02 -1.643589138984680176e-01 -1.135167293250560760e-02 -1.536086797714233398e-01 5.449977703392505646e-03 -1.797989308834075928e-01 3.865191712975502014e-02 -3.194952011108398438e-01 -5.265204608440399170e-02 1.111551076173782349e-01 2.835016846656799316e-01 -3.580477535724639893e-01 2.046182006597518921e-01 -7.083225995302200317e-02 -6.927236914634704590e-02 -2.666298747062683105e-01 1.513884030282497406e-02 -5.619541555643081665e-02 -2.269063889980316162e-01 -1.470389124006032944e-02 5.605373997241258621e-03 2.561129257082939148e-02 5.480293929576873779e-02 1.721913665533065796e-01 -2.766408324241638184e-01 -2.204748392105102539e-01
-2.505233585834503174e-01 5.932436510920524597e-02 -3.075700253248214722e-02 3.389417231082916260e-01 -1.018063127994537354e-01 -1.292406469583511353e-01 1.257463693618774414e-01 -4.274974390864372253e-02 -8.786184713244438171e-03 1.290524154901504517e-01 5.232929810881614685e-02 1.448795497417449951e-01 -2.143958359956741333e-01 -3.037968575954437256e-01 -8.658646047115325928e-02 1.092796549201011658e-01 8.233186602592468262e-02 1.101917549967765808e-01 1.095047667622566223e-01 -2.744449973106384277e-01 -1.390460729598999023e-01 6.044441461563110352e-02 2.712702155113220215e-01 -1.894155740737915039e-01 1.198927033692598343e-02 1.693462282419204712e-01 2.767705917358398438e-01 -7.965061068534851074e-02 1.978255659341812134e-01 2.502416968345642090e-01 -3.475969135761260986e-01 -4.464908316731452942e-02
-3.620730638504028320e-01 7.253283262252807617e-02 1.854145079851150513e-01 2.777607440948486328e-01 -3.429400324821472168e-01 -4.216050729155540466e-02 1.873767189681529999e-02 -5.255355685949325562e-02 1.535807400941848755e-01 -9.909606724977493286e-02 -8.451389148831367493e-03 3.815701976418495178e-02 -2.481813877820968628e-01 5.728038027882575989e-03 8.268986642360687256e-02 -3.536482453346252441e-01 9.554637968540191650e-02 9.618598222732543945e-02 1.266354322433471680e-01 -4.722661152482032776e-02 -3.252789750695228577e-02 1.196336839348077774e-02 1.307343691587448120e-01 1.137054041028022766e-01 1.006298661231994629e-01 2.369758486747741699e-01 4.603390991687774658e-01 -6.191496923565864563e-02 4.631925746798515320e-02 1.191512588411569595e-02 -2.041366398334503174e-01 -8.538264036178588867e-02
-3.464662432670593262e-01 -1.201754659414291382e-01 4.467299580574035645e-02 4.614029824733734131e-02 -2.720028758049011230e-01 6.975822895765304565e-02 -2.929240763187408447e-01 -1.066403016448020935e-01 -3.627840578556060791e-01 3.052561730146408081e-02 -2.643783017992973328e-02 7.041727751493453979e-02 -2.740156948566436768e-01 1.598053127527236938e-01 -1.289065629243850708e-01 -7.014958653599023819e-03 9.350049495697021484e-02 -1.759146004915237427e-01 3.230800032615661621e-01 3.111490048468112946e-02 -1.302050352096557617e-01 6.424148101359605789e-03 -4.536917433142662048e-02 -7.295933365821838379e-02 4.344005882740020752e-02 3.572722375392913818e-01 2.036376744508743286e-01 -1.485595554113388062e-01 3.753485507331788540e-04 1.567980945110321045e-01 -1.519201248884201050e-01 -1.404576450586318970e-01
-1.768433153629302979e-01 -1.257959604263305664e-01 2.500934302806854248e-01 -4.761046543717384338e-02 -9.424859285354614258e-02 -6.352042406797409058e-02 3.785369452089071274e-03 -8.454436063766479492e-02 -2.153019160032272339e-01 -5.430254712700843811e-02 3.952993080019950867e-02 -7.798848673701286316e-04 -4.920803904533386230e-01 -1.479723006486892700e-01 -1.481544971466064453e-01 -2.798780202865600586e-01 -1.183881312608718872e-01 -3.341671526432037354e-01 9.766444563865661621e-03 -3.624182045459747314e-01 -8.517550677061080933e-02 6.460633128881454468e-02 -2.100055664777755737e-02 1.238632798194885254e-01 -1.070180609822273254e-01 1.924388706684112549e-01 1.241896823048591614e-01 -1.959903538227081299e-02 -1.997719854116439819e-01 1.877877861261367798e-01 -1.500464826822280884e-01 -8.064626157283782959e-02
-7.843104749917984009e-02 -9.764153510332107544e-02 -1.051663383841514587e-01 -7.245188951492309570e-02 -2.341651767492294312e-01 -1.426374614238739014e-01 -5.275407433509826660e-02 -3.435295820236206055e-01 -1.452181302011013031e-02 -9.346975386142730713e-02 -3.265036940574645996e-01 7.945454120635986328e-02 -6.087119132280349731e-02 -1.201863810420036316e-01 -1.055468618869781494e-01 1.210621669888496399e-01 2.493676096200942993e-01 -2.595191001892089844e-01 -3.211451321840286255e-02 -2.543471455574035645e-01 -3.995868861675262451e-01 -1.347739249467849731e-01 1.721547730267047882e-02 1.054288595914840698e-01 -3.197628855705261230e-01 9.877320379018783569e-02 -5.887803807854652405e-02 -2.477584183216094971e-01 -1.264344900846481323e-01 1.250709891319274902e-01 -1.133073940873146057e-01 1.984676532447338104e-02
-6.055498123168945312e-02 -1.306667625904083252e-01 2.126219570636749268e-01 1.561893224716186523e-01 -3.387843817472457886e-02 -1.229656934738159180e-01 -3.315733969211578369e-01 -7.341755926609039307e-02 -6.995841115713119507e-02 2.245069295167922974e-01 2.861408293247222900e-01 1.034367382526397705e-01 -1.089621782302856445e-01 1.579400449991226196e-01 -1.392880678176879883e-01 -3.102158196270465851e-02 1.942116916179656982e-01 -2.110157608985900879e-01 1.729913651943206787e-01 -3.604647889733314514e-02 -4.995483532547950745e-02 9.735747426748275757e-02 1.817586421966552734e-01 -2.120503038167953491e-02 1.201159805059432983e-01 4.590946733951568604e-01 1.891600787639617920e-01 2.558105252683162689e-02 -1.309268623590469360e-01 2.285015732049942017e-01 -1.931744515895843506e-01 -2.139350622892379761e-01
-1.696949452161788940e-02 -2.207703888416290283e-01 3.392710983753204346e-01 -1.170380413532257080e-01 -3.083649873733520508e-01 -1.550700515508651733e-01 -1.670981347560882568e-01 -2.005021721124649048e-01 -7.949535548686981201e-02 3.163443803787231445e-01 7.591318339109420776e-02 5.200495943427085876e-02 -3.487512171268463135e-01 5.692438222467899323e-03 -1.355789452791213989e-01 -1.745689958333969116e-01 2.046635001897811890e-01 -2.397558838129043579e-01 -1.034117341041564941e-01 2.020857185125350952e-01 -1.385730355978012085e-01 4.583094641566276550e-02 1.924590468406677246e-01 -8.082803338766098022e-02 -1.219311654567718506e-01 1.373724341392517090e-01 1.675550192594528198e-01 -2.025333978235721588e-02 -1.922146789729595184e-02 1.014635786414146423e-01 -2.337323129177093506e-01 7.897537946701049805e-02
-5.058734118938446045e-02 -2.150277420878410339e-02 1.737057566642761230e-01 2.054986655712127686e-01 -2.088256031274795532e-01 -3.665288388729095459e-01 -1.334948390722274780e-01 -3.059616126120090485e-02 9.169176220893859863e-03 -2.583234608173370361e-01 4.299003258347511292e-02 6.345279514789581299e-03 1.393820811063051224e-02 3.442773595452308655e-04 -7.076771557331085205e-02 -1.725867092609405518e-01 5.158022046089172363e-01 -8.125203102827072144e-02 3.234500885009765625e-01 1.073110252618789673e-01 -2.121566981077194214e-02 1.661239713430404663e-01 7.184795290231704712e-02 1.574488133192062378e-01 -3.428319469094276428e-02 1.459587514400482178e-01 9.374639391899108887e-02 -2.128374278545379639e-01 1.565589904785156250e-01 1.211789101362228394e-01 -2.452634721994400024e-01 -3.832540288567543030e-02
-7.515424489974975586e-02 -2.257278412580490112e-01 -1.182433366775512695e-01 4.630556702613830566e-01 -3.167176544666290283e-01 -1.390405893325805664e-01 1.254837065935134888e-01 -3.400613367557525635e-02 8.197254687547683716e-02 6.803611665964126587e-02 -1.964284330606460571e-01 -9.983234852552413940e-02 -5.894696805626153946e-03 7.405716180801391602e-02 -1.514628529548645020e-01 2.121210694313049316e-01 1.486226469278335571e-01 -2.297527045011520386e-01 3.403591513633728027e-01 -3.456780314445495605e-02 -1.120123192667961121e-01 1.881230473518371582e-01 1.792351901531219482e-01 -2.758592665195465088e-01 4.682608693838119507e-02 -1.296588927507400513e-01 1.983251720666885376e-01 -8.287262171506881714e-02 -1.386224180459976196e-01 -2.229617908596992493e-02 -7.851301878690719604e-02 -7.706981152296066284e-02
-2.585645914077758789e-01 -1.752935349941253662e-02 2.776312232017517090e-01 2.021760493516921997e-01 -2.960200309753417969e-01 5.789521336555480957e-02 -1.041263118386268616e-01 1.325224041938781738e-01 -2.087556868791580200e-01 8.143959194421768188e-02 -3.298191353678703308e-02 -6.357653532177209854e-03 -2.348907142877578735e-01 1.284159421920776367e-01 -2.573640346527099609e-01 -7.477559614926576614e-03 1.194260716438293457e-01 -3.226321041584014893e-01 -1.130245327949523926e-01 2.302647829055786133e-01 1.894887387752532959e-01 -1.653157360851764679e-02 2.983295619487762451e-01 2.177803516387939453e-01 -1.026356369256973267e-01 8.175519853830337524e-02 9.444151073694229126e-02 -5.569592118263244629e-02 -1.852349340915679932e-01 1.423202306032180786e-01 -2.523542642593383789e-01 4.421689361333847046e-02
-2.121744751930236816e-01 -1.109676063060760498e-02 1.430254727602005005e-01 3.075787425041198730e-01 -5.778843164443969727e-02 -7.318399846553802490e-02 -1.111464947462081909e-01 -2.044523209333419800e-01 2.128112912178039551e-01 4.342324286699295044e-02 -1.097481325268745422e-02 -1.069159507751464844e-01 1.405346244573593140e-01 -3.614683449268341064e-01 -9.754197672009468079e-03 -2.162457704544067383e-01 1.342624872922897339e-01 -2.571634948253631592e-01 2.818334400653839111e-01 -1.587116420269012451e-01 -1.022608578205108643e-01 7.497759163379669189e-02 3.185968697071075439e-01 -3.680764138698577881e-02 -2.893330063670873642e-03 2.609637975692749023e-01 -7.460219413042068481e-02 -4.848629236221313477e-02 6.528371572494506836e-02 -2.871710956096649170e-01 -1.723647415637969971e-01 -1.441303491592407227e-01
-1.337155699729919434e-01 -3.399312794208526611e-01 8.574620634317398071e-02 5.464331060647964478e-02 -1.897513568401336670e-01 -1.053135544061660767e-01 5.427716672420501709e-02 -2.480718046426773071e-01 5.809780210256576538e-02 1.369299143552780151e-01 -3.266947716474533081e-02 4.346531257033348083e-02 -8.348569273948669434e-03 1.736629605293273926e-01 -1.269746124744415283e-01 -3.003591895103454590e-01 3.784672021865844727e-01 -3.840300440788269043e-01 -2.286092564463615417e-02 -1.324429959058761597e-01 2.277039438486099243e-01 -7.850518822669982910e-02 2.314730733633041382e-01 1.754392869770526886e-02 -8.080914616584777832e-03 2.306237071752548218e-01 -1.097930148243904114e-01 -1.332807838916778564e-01 -1.064783483743667603e-01 -1.680958271026611328e-01 -1.980715692043304443e-01 -2.051721140742301941e-02
-1.594729870557785034e-01 -1.651010364294052124e-01 -4.624397028237581253e-03 4.006734192371368408e-01 -2.895679771900177002e-01 -1.568516194820404053e-01 1.149013340473175049e-01 2.011671476066112518e-02 2.931202054023742676e-01 1.455954159609973431e-03 -2.472064048051834106e-01 -1.609705388545989990e-01 -9.301614761352539062e-02 -8.762402087450027466e-02 -1.144155114889144897e-01 2.083595395088195801e-01 1.667332202196121216e-01 -2.457311451435089111e-01 2.689671516418457031e-01 -1.336534917354583740e-01 -9.189806878566741943e-02 1.867344528436660767e-01 1.360222548246383667e-01 -2.969092130661010742e-01 -1.246685013175010681e-01 7.402569055557250977e-02 1.427290886640548706e-01 7.184829562902450562e-02 -7.605113834142684937e-02 -3.377263247966766357e-02 -5.677901953458786011e-02 -1.839708834886550903e-01
-8.493145555257797241e-02 -4.178875312209129333e-02 7.001855969429016113e-02 -1.458360627293586731e-02 -1.067304462194442749e-01 -2.691257596015930176e-01 -3.401582837104797363e-01 -6.951900571584701538e-02 -3.046539239585399628e-02 -3.500496968626976013e-02 -4.680265113711357117e-02 7.600959390401840210e-02 -1.327601540833711624e-02 -2.367775291204452515e-01 -3.177243471145629883e-02 8.266045153141021729e-02 -1.723158210515975952e-01 -2.551506459712982178e-01 2.916377969086170197e-02 -6.544692814350128174e-02 -9.574950486421585083e-02 1.572547703981399536e-01 1.827570647001266479e-01 3.486599624156951904e-01 -1.931662112474441528e-01 2.696968242526054382e-02 3.431079089641571045e-01 -1.681159287691116333e-01 -2.254616469144821167e-01 2.309153527021408081e-01 -3.284875750541687012e-01 -1.499540656805038452e-01
-5.127358809113502502e-02 -2.105530910193920135e-02 9.721875935792922974e-02 1.728892028331756592e-01 -1.987757235765457153e-01 -1.663726717233657837e-01 -9.237816184759140015e-02 -1.784622967243194580e-01 2.897450923919677734e-01 -1.371753662824630737e-01 1.804852299392223358e-02 -1.472883820533752441e-01 2.334894612431526184e-02 -3.066966496407985687e-02 1.624737977981567383e-01 3.116214573383331299e-01 3.261798918247222900e-01 -3.473352193832397461e-01 1.811560690402984619e-01 -1.967713683843612671e-01 7.122841477394104004e-02 1.998677849769592285e-01 2.121722847223281860e-01 9.133131802082061768e-02 -8.113374933600425720e-03 -1.286823302507400513e-02 -4.172525182366371155e-02 -8.224979043006896973e-02 -1.898762434720993042e-01 -2.383664548397064209e-01 -2.368850111961364746e-01 -2.134408354759216309e-01
-2.071676254272460938e-01 -2.256866693496704102e-01 -1.515961140394210815e-01 2.908824682235717773e-01 -3.672182559967041016e-01 -3.333732485771179199e-02 -1.598273664712905884e-01 -1.810233294963836670e-01 4.765208438038825989e-02 -6.802734732627868652e-02 -1.004488915205001831e-01 3.395347297191619873e-02 -2.236481606960296631e-01 -1.787772625684738159e-01 -2.102126367390155792e-02 3.284306526184082031e-01 -3.548552049323916435e-03 -4.464308544993400574e-02 -9.794587641954421997e-02 -8.899576216936111450e-02 -1.702477186918258667e-01 -1.198646128177642822e-01 1.800990104675292969e-01 -2.394050806760787964e-01 -1.857394278049468994e-01 -3.013052791357040405e-02 1.451469212770462036e-01 -1.183051392436027527e-01 -3.055542111396789551e-01 -7.355222851037979126e-02 6.028579175472259521e-02 -2.652331292629241943e-01
-2.495457082986831665e-01 3.005184978246688843e-02 -2.172882668673992157e-02 3.161863386631011963e-01 -1.170007735490798950e-01 -7.596909999847412109e-02 -1.726599633693695068e-01 -2.045353688299655914e-02 1.231380105018615723e-01 -1.752802729606628418e-01 -1.486016213893890381e-01 3.537906706333160400e-02 -2.153298109769821167e-01 9.570670314133167267e-03 1.398431509733200073e-01 -1.273715496063232422e-01 2.451216578483581543e-01 -7.429713755846023560e-02 5.204806104302406311e-02 6.268396228551864624e-02 -1.208617016673088074e-01 1.332029351033270359e-03 3.193750679492950439e-01 5.706928297877311707e-02 3.017040789127349854e-01 1.636165082454681396e-01 5.444935560226440430e-01 -6.602124869823455811e-02 -4.613601043820381165e-02 5.944371968507766724e-02 -1.354110538959503174e-01 -2.221464924514293671e-02
8.607453107833862305e-02 -1.748355925083160400e-01 1.167505756020545959e-01 2.143936008214950562e-01 -3.601563572883605957e-01 7.947456836700439453e-02 -3.849685937166213989e-02 -1.487381607294082642e-01 3.579682856798171997e-02 1.863056123256683350e-01 -1.320014595985412598e-01 2.388843894004821777e-01 -1.667955815792083740e-01 3.818149492144584656e-02 -3.143601119518280029e-01 1.265541017055511475e-01 2.726148664951324463e-01 -1.764634996652603149e-01 4.105798900127410889e-02 -1.307859737426042557e-02 3.914907947182655334e-02 -1.319550275802612305e-01 2.466899007558822632e-01 2.472766637802124023e-01 1.256749629974365234e-01 -9.670016169548034668e-02 2.517321407794952393e-01 2.124553024768829346e-01 -1.713559627532958984e-01 2.166938930749893188e-01 -9.033836424350738525e-02 1.476596146821975708e-01
-1.894618719816207886e-01 -7.937643676996231079e-02 1.644658893346786499e-01 2.164869159460067749e-01 -1.323005706071853638e-01 -1.090436652302742004e-01 -1.519865542650222778e-01 -8.504891395568847656e-02 3.163726255297660828e-02 -1.707746237516403198e-01 -1.095402464270591736e-01 6.982325762510299683e-02 -1.982362419366836548e-01 3.972934558987617493e-02 1.071095392107963562e-01 -2.170292884111404419e-01 1.624525785446166992e-01 -3.658839687705039978e-02 1.472097635269165039e-01 -4.518221691250801086e-02 -1.471052169799804688e-01 1.228898614645004272e-01 2.974513471126556396e-01 -1.034148409962654114e-01 2.061728388071060181e-01 1.368092447519302368e-01 6.024456024169921875e-01 -1.215268075466156006e-01 -1.183390244841575623e-01 8.701733499765396118e-02 -9.627322852611541748e-02 -1.433095484972000122e-01
-2.343247234821319580e-01 -3.202594816684722900e-01 -2.778208069503307343e-02 1.138945892453193665e-01 -1.839877963066101074e-01 4.816365242004394531e-02 -1.742398291826248169e-01 -3.035887479782104492e-01 5.370571836829185486e-02 -1.311246305704116821e-01 -3.806887567043304443e-01 1.536717824637889862e-02 -7.299398630857467651e-02 -7.306931167840957642e-02 -4.384716227650642395e-02 3.170507028698921204e-02 1.271601170301437378e-01 -2.873358726501464844e-01 -1.891192235052585602e-02 -3.459938168525695801e-01 -1.660146564245223999e-01 1.090799644589424133e-01 9.064029157161712646e-02 1.418081969022750854e-01 -1.225082576274871826e-01 -2.240576595067977905e-01 2.471702359616756439e-02 -1.371160596609115601e-01 -2.808229327201843262e-01 1.509114652872085571e-01 -1.356753557920455933e-01 9.478529100306332111e-04
[truncated: 3,278,552 more chars]
