# Supplementary material for: The Language of Innovation
Source: PLoS One. 2020 Apr 30;15(4):e0230107. doi: 10.1371/journal.pone.0230107 (PMC7194493; doi:10.1371/journal.pone.0230107)
Supplement: S28 File — (GZ) [file pone.0230107.s028.tar.gz › 2006-2010/V2Run_2_VS_4500_embeddings2006-2010ED32.txt]

1.884288191795349121e-01 9.755680710077285767e-02 1.723325401544570923e-01 2.879439294338226318e-02 1.388548314571380615e-01 2.216100692749023438e-01 -6.315906345844268799e-02 -5.543732270598411560e-02 -8.481132239103317261e-02 1.955839544534683228e-01 2.429654262959957123e-02 5.488886032253503799e-03 -1.457682847976684570e-01 7.854625582695007324e-02 3.623247519135475159e-02 3.122064769268035889e-01 8.961959928274154663e-02 -1.753969490528106689e-01 -6.949157267808914185e-02 1.767240762710571289e-01 4.965297132730484009e-02 -5.504054948687553406e-02 8.211168460547924042e-03 3.698148727416992188e-01 -2.408509254455566406e-01 1.218122690916061401e-01 1.377540379762649536e-01 4.706829786300659180e-01 9.947393089532852173e-02 -3.418338000774383545e-01 -4.439409077167510986e-02 -1.321430653333663940e-01
-4.187611490488052368e-02 2.260209321975708008e-01 1.554370671510696411e-01 -1.898987889289855957e-01 4.802471771836280823e-02 2.736006379127502441e-01 9.079618006944656372e-02 -9.792841225862503052e-02 9.311332553625106812e-02 -1.200064569711685181e-01 -2.618993222713470459e-01 7.307086884975433350e-02 -2.746349275112152100e-01 -1.357637345790863037e-01 -1.343608498573303223e-01 3.213982656598091125e-02 -1.322617381811141968e-01 -5.434145033359527588e-02 3.257834911346435547e-01 -1.270942986011505127e-01 -1.349430382251739502e-01 -2.416657209396362305e-01 1.287644915282726288e-02 5.478472635149955750e-02 4.584552347660064697e-02 6.022844836115837097e-02 -6.885550916194915771e-03 2.814285159111022949e-01 -1.516027599573135376e-01 -4.534544944763183594e-01 1.407279968261718750e-01 -1.615434139966964722e-01
1.569796949625015259e-01 1.887457519769668579e-01 -7.511448860168457031e-02 3.196163102984428406e-02 -2.069869190454483032e-01 2.509185671806335449e-01 3.720340132713317871e-02 7.313165068626403809e-02 -1.700180917978286743e-01 2.116201370954513550e-01 -6.484419107437133789e-03 -1.911073178052902222e-01 1.063169986009597778e-01 1.377421468496322632e-01 -3.754287585616111755e-02 5.204536393284797668e-02 2.884925305843353271e-01 1.157327964901924133e-01 4.769855737686157227e-02 2.835166156291961670e-01 -3.733210265636444092e-01 -3.715483099222183228e-02 1.384879052639007568e-01 3.635146021842956543e-01 2.092532441020011902e-02 2.021020501852035522e-01 1.026981845498085022e-01 1.602054536342620850e-01 6.576668471097946167e-02 -3.210542500019073486e-01 6.011808291077613831e-02 1.265862435102462769e-01
-5.411739274859428406e-02 3.199249505996704102e-02 -3.224426181986927986e-03 -2.556618750095367432e-01 3.565903007984161377e-02 3.711568713188171387e-01 2.728965580463409424e-01 -2.062563784420490265e-02 -5.668736249208450317e-02 -2.662497460842132568e-01 -2.793584764003753662e-01 -1.108614057302474976e-01 6.228771433234214783e-02 -1.694432348012924194e-01 -4.950521513819694519e-02 4.613287150859832764e-01 1.402910798788070679e-01 -1.081515848636627197e-01 1.529509276151657104e-01 8.476652204990386963e-02 -5.007022246718406677e-02 -6.506408005952835083e-02 -1.866897791624069214e-01 5.692386254668235779e-02 1.448463797569274902e-01 5.217005312442779541e-02 -1.203682869672775269e-01 1.601885855197906494e-01 1.989388279616832733e-02 -3.096320331096649170e-01 8.535798639059066772e-02 1.739300936460494995e-01
-4.348790347576141357e-01 6.153584457933902740e-03 3.675119206309318542e-02 -2.774449763819575310e-03 1.779381930828094482e-01 3.246029317378997803e-01 1.216344609856605530e-01 8.518593013286590576e-02 1.209971830248832703e-01 2.051200717687606812e-02 -3.854364901781082153e-02 -1.925332471728324890e-02 -1.109353899955749512e-01 2.162308990955352783e-01 -1.747866347432136536e-02 3.287727236747741699e-01 9.995780140161514282e-02 -2.809702455997467041e-01 -5.506417946889996529e-04 3.323545455932617188e-01 -5.654172855429351330e-05 -8.930806070566177368e-02 -1.263598948717117310e-01 2.813145220279693604e-01 -2.861249633133411407e-02 1.130886450409889221e-01 8.207439631223678589e-02 6.176298111677169800e-02 -2.538768108934164047e-03 -3.479334115982055664e-01 -1.117334216833114624e-01 7.644122838973999023e-02
-2.603209316730499268e-01 -5.820124968886375427e-02 1.018390133976936340e-01 -9.601456671953201294e-02 1.368457078933715820e-01 2.232635915279388428e-01 1.777201741933822632e-01 2.043746709823608398e-01 -1.296940445899963379e-01 -2.817982137203216553e-01 5.112842842936515808e-02 -9.654599428176879883e-02 -1.802671998739242554e-01 -1.695075929164886475e-01 1.553902477025985718e-01 3.802052736282348633e-01 2.405342832207679749e-02 -2.035634815692901611e-01 1.920769214630126953e-01 1.948975026607513428e-01 1.195568591356277466e-02 -1.236026883125305176e-01 7.928789407014846802e-02 9.735921025276184082e-02 -1.638074368238449097e-01 -8.915314078330993652e-02 1.799921505153179169e-02 3.677155077457427979e-01 7.941646128892898560e-02 -3.176806569099426270e-01 5.984345450997352600e-02 4.620644263923168182e-03
5.663772113621234894e-03 -1.765135824680328369e-01 2.188442647457122803e-01 7.513368129730224609e-02 4.632682725787162781e-02 2.694803476333618164e-01 2.635062932968139648e-01 1.863012760877609253e-01 3.570331633090972900e-02 -4.469699785113334656e-02 7.952946424484252930e-02 1.677278727293014526e-01 1.919023320078849792e-02 4.145131632685661316e-02 9.863049536943435669e-02 5.539531707763671875e-01 1.364462375640869141e-01 -1.437662243843078613e-01 5.805779248476028442e-02 7.993111759424209595e-02 5.040804296731948853e-02 -2.508571445941925049e-01 4.728803783655166626e-02 1.325417459011077881e-01 -1.790332049131393433e-02 -1.316266357898712158e-01 4.480522871017456055e-02 4.492063075304031372e-02 -1.923320740461349487e-01 -4.308016598224639893e-01 -1.205260632559657097e-03 -3.715383633971214294e-02
6.384339928627014160e-02 -5.304879695177078247e-02 2.269080132246017456e-01 -1.350661218166351318e-01 1.104974299669265747e-01 2.642456293106079102e-01 1.346521377563476562e-01 -1.607469320297241211e-01 2.737025916576385498e-01 -1.592163741588592529e-01 -1.576075255870819092e-01 -1.739606559276580811e-01 1.503327190876007080e-01 -2.267983555793762207e-01 1.189560964703559875e-01 -1.383433490991592407e-02 1.075926348567008972e-01 -6.039605289697647095e-02 -1.615860015153884888e-01 -3.790333122014999390e-02 -1.982388794422149658e-01 -1.214665845036506653e-01 -1.960384994745254517e-01 1.890382170677185059e-01 -8.767239749431610107e-02 5.578330531716346741e-02 2.275005355477333069e-02 2.538450658321380615e-01 -5.120716057717800140e-03 -5.128670334815979004e-01 1.575216948986053467e-01 -1.378911435604095459e-01
-4.689409211277961731e-02 -3.854648768901824951e-02 8.274251222610473633e-02 -2.204437553882598877e-01 1.212474331259727478e-01 1.598116904497146606e-01 1.674861907958984375e-01 -1.370457410812377930e-01 -1.934373974800109863e-01 -2.029803246259689331e-01 3.307787701487541199e-02 -4.876451194286346436e-02 1.414682716131210327e-01 1.062398552894592285e-01 1.372303217649459839e-01 4.257271885871887207e-01 2.214403003454208374e-01 -3.411008045077323914e-02 9.672027081251144409e-02 2.861812114715576172e-01 -9.735808521509170532e-02 -1.940644830465316772e-01 -1.841947734355926514e-01 9.342236071825027466e-02 -1.157193705439567566e-01 1.680225431919097900e-01 1.779773831367492676e-01 6.747454404830932617e-02 -5.593496933579444885e-02 -4.009843468666076660e-01 -2.093944698572158813e-01 1.531960666179656982e-01
-1.891860365867614746e-01 -4.217242076992988586e-02 6.924659013748168945e-02 8.417030423879623413e-02 -7.264263927936553955e-02 2.352578938007354736e-01 3.700069785118103027e-01 1.661111563444137573e-01 -1.877508163452148438e-01 -5.516127496957778931e-02 -5.439733713865280151e-02 -1.514972299337387085e-01 1.019928753376007080e-01 2.485348097980022430e-02 8.278661221265792847e-02 4.504126012325286865e-01 -1.699086278676986694e-01 2.379854582250118256e-02 1.988339722156524658e-01 2.316575199365615845e-01 1.883401651866734028e-03 -2.154391855001449585e-01 5.635029450058937073e-02 2.046304941177368164e-01 3.817599266767501831e-02 -2.623621374368667603e-02 4.741191864013671875e-02 1.120573729276657104e-01 -3.140557184815406799e-02 -4.149125516414642334e-01 -1.817834377288818359e-01 5.695191025733947754e-02
1.428863555192947388e-01 5.082756653428077698e-02 1.527581363916397095e-01 -1.369457319378852844e-02 -2.067671567201614380e-01 6.714321672916412354e-02 1.509728431701660156e-01 2.267603576183319092e-01 -2.022940218448638916e-01 3.874786198139190674e-01 -1.868448108434677124e-01 -1.323622018098831177e-01 1.095628812909126282e-01 7.877109572291374207e-03 5.511976405978202820e-02 2.481633871793746948e-01 7.054183632135391235e-02 -8.533772081136703491e-02 -1.307138204574584961e-01 1.530831009149551392e-01 -4.323850870132446289e-01 -3.216101229190826416e-02 2.526929974555969238e-01 3.259290456771850586e-01 3.892329335212707520e-02 -1.402619779109954834e-01 1.865280047059059143e-02 -3.340203687548637390e-02 -1.158682107925415039e-01 -2.435606569051742554e-01 -4.651924595236778259e-02 -5.833965912461280823e-02
1.020249817520380020e-02 1.819210052490234375e-01 4.523118957877159119e-03 4.131703078746795654e-02 -8.754903823137283325e-02 2.324418425559997559e-01 7.772920280694961548e-02 1.247545704245567322e-03 1.075791567564010620e-02 -1.318698525428771973e-01 2.718238718807697296e-02 -3.720841137692332268e-03 -1.230084598064422607e-01 -1.769965142011642456e-01 -1.016294285655021667e-01 8.496421575546264648e-02 -3.342096926644444466e-03 7.466824259608983994e-03 4.086830886080861092e-04 3.702857196331024170e-01 5.424031987786293030e-02 -9.175822883844375610e-02 -2.425807267427444458e-01 2.970223426818847656e-01 7.415528595447540283e-02 2.205569148063659668e-01 1.946910023689270020e-01 4.269368350505828857e-01 1.736575216054916382e-01 -4.502978026866912842e-01 6.999071687459945679e-02 -8.553297072649002075e-02
-1.372109055519104004e-01 -2.592925727367401123e-02 2.925413660705089569e-02 1.216726005077362061e-01 2.956778705120086670e-01 8.206723630428314209e-02 1.769640594720840454e-01 5.163164809346199036e-02 -8.891560882329940796e-02 -7.321939617395401001e-02 -1.120266690850257874e-01 7.042858749628067017e-02 3.967828676104545593e-02 -4.421456530690193176e-02 2.109072804450988770e-01 4.261965751647949219e-01 -3.247318556532263756e-03 -2.558182477951049805e-01 1.374495327472686768e-01 2.924154698848724365e-01 -3.185517340898513794e-02 -2.584801018238067627e-01 -4.644545912742614746e-02 2.809918224811553955e-01 5.759295076131820679e-02 5.539767444133758545e-02 -9.117677807807922363e-02 1.513993591070175171e-01 1.064320206642150879e-01 -4.508989453315734863e-01 5.905295163393020630e-02 4.156611859798431396e-02
-1.549986600875854492e-01 9.200689941644668579e-02 8.873020857572555542e-02 -1.488614678382873535e-01 6.094718724489212036e-02 3.192791640758514404e-01 -1.727197021245956421e-01 2.459957078099250793e-02 -3.106737434864044189e-01 2.201888412237167358e-01 -3.413813412189483643e-01 1.149644628167152405e-01 -2.195479124784469604e-01 2.018900215625762939e-01 1.057984679937362671e-02 2.190920561552047729e-01 2.557626068592071533e-01 -3.685185685753822327e-02 2.633248269557952881e-02 2.064361870288848877e-01 -2.193454205989837646e-01 -1.429920494556427002e-01 1.109847351908683777e-01 1.483166515827178955e-01 1.122192814946174622e-01 1.315442770719528198e-01 3.547814860939979553e-02 2.918803133070468903e-02 -1.417198777198791504e-01 -2.895527780055999756e-01 1.644703149795532227e-01 -1.166741773486137390e-01
-2.273628860712051392e-01 2.324937731027603149e-01 1.777720637619495392e-02 5.966274440288543701e-02 7.173713762313127518e-03 3.249101042747497559e-01 -4.137322679162025452e-02 1.003518179059028625e-01 2.166115045547485352e-01 -3.004552423954010010e-01 -2.523270435631275177e-02 1.542012989521026611e-01 9.402937442064285278e-02 -5.374895408749580383e-02 -2.474240660667419434e-01 9.901610761880874634e-02 7.152363657951354980e-02 1.117193922400474548e-01 1.669720374047756195e-02 2.083555161952972412e-01 -1.926602274179458618e-01 5.009434372186660767e-02 -1.311680376529693604e-01 2.535342276096343994e-01 -4.039200022816658020e-02 -9.695287048816680908e-02 -1.964772939682006836e-01 4.145308136940002441e-01 -1.282798647880554199e-01 -2.836451828479766846e-01 1.299699395895004272e-01 -1.046057865023612976e-01
3.353130519390106201e-01 2.051232159137725830e-01 2.476275525987148285e-02 -1.487712264060974121e-01 6.048842519521713257e-02 1.560318768024444580e-01 9.193307161331176758e-02 1.583339720964431763e-01 -3.223019242286682129e-01 3.092887401580810547e-01 -9.457261115312576294e-02 5.386424250900745392e-03 -2.062381943687796593e-03 -8.388230949640274048e-02 7.071273773908615112e-02 -1.097836717963218689e-02 -3.659904748201370239e-02 -1.350899040699005127e-01 -5.852638185024261475e-02 8.533818274736404419e-02 -3.128707706928253174e-01 -2.171294987201690674e-01 1.667224168777465820e-01 2.847048938274383545e-01 6.506374478340148926e-02 4.617467895150184631e-02 -4.121821746230125427e-02 1.736389249563217163e-01 6.406036019325256348e-02 -3.942369818687438965e-01 2.419593930244445801e-01 8.725688792765140533e-03
2.356384545564651489e-01 1.813802868127822876e-01 -4.077061079442501068e-03 -5.826625972986221313e-02 1.774341464042663574e-01 1.573667079210281372e-01 -1.362479925155639648e-01 1.319573074579238892e-01 -8.150042593479156494e-02 1.399743854999542236e-01 -1.859207153320312500e-01 8.479241281747817993e-02 -5.495385080575942993e-02 2.383465021848678589e-01 1.540928483009338379e-01 1.705257743597030640e-01 2.625087797641754150e-01 -1.302743703126907349e-01 8.201348781585693359e-02 3.108713030815124512e-01 -4.436582028865814209e-01 -1.861746981739997864e-02 2.097664475440979004e-01 5.106147378683090210e-02 -9.824868291616439819e-02 3.088421933352947235e-02 -1.602432574145495892e-03 2.231304496526718140e-01 -2.331433296203613281e-01 -2.602625787258148193e-01 2.023999579250812531e-02 -1.391408145427703857e-01
-4.818714037537574768e-02 -3.130711242556571960e-02 7.345642149448394775e-02 -4.820540919899940491e-02 -2.668005824089050293e-01 2.591414153575897217e-01 9.447582811117172241e-02 1.877478957176208496e-01 5.183172877877950668e-03 -1.384066641330718994e-01 -2.575103044509887695e-01 8.340791799128055573e-03 2.246385812759399414e-01 5.182611942291259766e-02 -7.866954058408737183e-02 3.451107740402221680e-01 -8.968695998191833496e-02 -2.442824691534042358e-01 -9.370683878660202026e-02 1.962423473596572876e-01 8.283784240484237671e-02 -9.930554777383804321e-02 -5.268008261919021606e-02 1.558632552623748779e-01 -3.060407005250453949e-02 -4.196768626570701599e-02 5.517350509762763977e-02 7.160818576812744141e-02 -1.288307756185531616e-01 -5.915969610214233398e-01 -2.657113783061504364e-02 7.416930794715881348e-02
-1.449675671756267548e-02 2.392629384994506836e-01 6.100298091769218445e-02 -5.618337914347648621e-02 2.832792000845074654e-03 1.328581571578979492e-01 1.309516727924346924e-01 -1.642877012491226196e-01 3.490499034523963928e-02 -6.370072811841964722e-02 3.187124151736497879e-03 2.240586467087268829e-02 -2.460408657789230347e-01 -1.194620355963706970e-01 -1.996656060218811035e-01 2.062549442052841187e-01 2.739673554897308350e-01 -4.396736621856689453e-02 1.375327706336975098e-01 4.684719741344451904e-01 -1.331728547811508179e-01 -4.209673032164573669e-03 -1.893469244241714478e-01 9.103138744831085205e-02 -1.084545850753784180e-01 -1.525271385908126831e-01 -2.347525395452976227e-02 3.650026023387908936e-01 -4.265067353844642639e-02 -3.896106183528900146e-01 7.534857094287872314e-02 -7.417541742324829102e-02
-3.049487248063087463e-02 -1.265837103128433228e-01 5.283408984541893005e-02 2.304963767528533936e-03 4.089554771780967712e-03 2.580456435680389404e-01 4.332866519689559937e-02 1.949574351310729980e-01 -6.595008075237274170e-02 -1.433685719966888428e-01 -5.463844537734985352e-02 -1.205614730715751648e-01 9.098739922046661377e-02 1.439369749277830124e-02 2.667255103588104248e-01 3.663807511329650879e-01 -1.125423759222030640e-01 6.119223311543464661e-03 9.238053113222122192e-03 5.594285205006599426e-02 -2.059424966573715210e-01 -1.103861164301633835e-02 -2.857662364840507507e-02 8.576308935880661011e-02 -2.886803820729255676e-02 1.388131640851497650e-04 3.754632174968719482e-02 7.199142593890428543e-03 -2.889700531959533691e-01 -6.541456580162048340e-01 -1.664596349000930786e-01 9.712808579206466675e-02
-2.065209150314331055e-01 -1.128808408975601196e-01 -1.862790994346141815e-02 -3.213636279106140137e-01 1.434730887413024902e-01 1.584669053554534912e-01 2.347539514303207397e-01 1.498893350362777710e-01 -2.993780374526977539e-01 -1.949005872011184692e-01 -1.243512704968452454e-01 7.062185555696487427e-02 -5.920198932290077209e-02 -2.270151674747467041e-01 9.486423432826995850e-02 3.382136523723602295e-01 1.148710921406745911e-01 1.739400811493396759e-02 -2.047948092222213745e-01 1.010923087596893311e-01 -7.538934797048568726e-02 -1.200291961431503296e-01 -9.560000896453857422e-02 2.992291152477264404e-01 -1.620494127273559570e-01 1.587052643299102783e-02 -1.982626616954803467e-01 6.935631483793258667e-02 8.607898652553558350e-02 -3.458579480648040771e-01 8.728228509426116943e-02 -3.896141797304153442e-02
-4.115091636776924133e-02 -6.243199110031127930e-02 3.807823956012725830e-01 -5.473741143941879272e-02 1.176861748099327087e-01 1.850442439317703247e-01 4.857275635004043579e-02 7.382252067327499390e-02 -1.150495931506156921e-01 -3.245682120323181152e-01 -7.559667527675628662e-02 -1.811140328645706177e-01 2.173331007361412048e-02 -1.719690710306167603e-01 -1.180521696805953979e-01 4.483833014965057373e-01 -4.229858145117759705e-02 -4.108571261167526245e-02 8.899912238121032715e-03 1.303441077470779419e-01 6.654150784015655518e-02 -6.588360667228698730e-02 -2.363237366080284119e-02 2.808549702167510986e-01 1.698911786079406738e-01 -1.721211522817611694e-01 -1.200020536780357361e-01 8.761291950941085815e-02 -6.077491119503974915e-02 -4.247642755508422852e-01 -7.150220125913619995e-02 9.920133650302886963e-02
-1.471419632434844971e-01 1.708013862371444702e-01 -7.186197210103273392e-03 -6.944277882575988770e-02 2.039267420768737793e-01 2.677623629570007324e-01 3.521557897329330444e-02 8.471280336380004883e-02 -2.899476587772369385e-01 2.829128503799438477e-01 -1.291545480489730835e-01 8.669394999742507935e-02 1.936287991702556610e-02 6.767975538969039917e-02 1.190212145447731018e-01 4.668928310275077820e-02 2.448157966136932373e-01 -2.248410582542419434e-01 2.306602597236633301e-01 2.625748217105865479e-01 -3.000550568103790283e-01 -1.092880517244338989e-01 1.547791622579097748e-02 1.369288563728332520e-01 2.410287782549858093e-02 -7.564883708255365491e-05 -2.094631083309650421e-03 1.973554044961929321e-01 -2.703628242015838623e-01 -2.790356278419494629e-01 2.368680238723754883e-01 -1.131088733673095703e-01
-6.010703369975090027e-02 -4.692431539297103882e-02 2.273262888193130493e-01 1.307307928800582886e-02 2.092678099870681763e-01 3.950941562652587891e-01 2.563416957855224609e-01 9.474661946296691895e-02 -1.217869594693183899e-01 1.283149141818284988e-02 8.660898357629776001e-02 -1.487718224525451660e-01 -1.411588191986083984e-01 8.842533826828002930e-02 4.959896951913833618e-02 2.946288883686065674e-01 -9.785011410713195801e-02 -2.710684835910797119e-01 1.279941648244857788e-01 3.126835525035858154e-01 -2.318705320358276367e-01 -3.273929953575134277e-01 6.595956534147262573e-02 8.450078219175338745e-02 9.916117787361145020e-02 9.521245956420898438e-02 -3.548283874988555908e-02 -5.982166621834039688e-03 1.705299466848373413e-01 -2.626019418239593506e-01 -9.633853286504745483e-02 9.461949765682220459e-02
1.360658556222915649e-01 1.574522107839584351e-01 2.033185958862304688e-01 -3.166400790214538574e-01 -1.254055649042129517e-01 4.886484444141387939e-01 2.171992324292659760e-02 -2.912648580968379974e-02 1.064677685499191284e-01 -1.457959115505218506e-01 4.131051525473594666e-02 -7.109746336936950684e-02 -1.596074104309082031e-01 -3.804442472755908966e-03 6.733097881078720093e-02 4.009050428867340088e-01 1.317041814327239990e-01 2.427984476089477539e-01 -1.040808111429214478e-01 -1.120162233710289001e-01 -7.168489694595336914e-02 -1.394991427659988403e-01 8.080331236124038696e-02 3.802787512540817261e-02 -1.605441868305206299e-01 1.137471646070480347e-01 -6.229028850793838501e-02 2.516323924064636230e-01 2.305303700268268585e-02 -2.993468940258026123e-01 2.054657973349094391e-02 2.110195718705654144e-02
-3.167433664202690125e-02 1.881076991558074951e-01 1.459214687347412109e-01 1.886476278305053711e-01 9.673990309238433838e-02 -1.807958632707595825e-02 -8.053950220346450806e-02 3.675060272216796875e-01 -1.159455627202987671e-01 3.143680989742279053e-01 -1.256083697080612183e-01 2.263087779283523560e-02 2.128776758909225464e-01 1.206856518983840942e-01 6.995106488466262817e-02 2.678130194544792175e-02 -1.418606471270322800e-02 -2.351883798837661743e-02 2.991409599781036377e-02 1.046817451715469360e-01 -2.204840034246444702e-01 -3.561441227793693542e-02 -8.110808208584785461e-03 3.034882545471191406e-01 -2.350221723318099976e-01 1.038391143083572388e-02 -2.046809941530227661e-01 -5.298255011439323425e-03 -3.578148782253265381e-02 -5.288383960723876953e-01 3.603120893239974976e-02 -1.651414632797241211e-01
9.886343032121658325e-02 1.393035203218460083e-01 -6.396730244159698486e-02 -2.700622379779815674e-01 1.754401746438816190e-04 2.853102982044219971e-01 7.233726978302001953e-02 1.676991730928421021e-01 -2.631123363971710205e-01 1.463899016380310059e-01 2.388489991426467896e-02 -7.041395455598831177e-02 8.589150011539459229e-02 1.660382300615310669e-01 -7.922423537820577621e-04 1.283937692642211914e-01 1.797203868627548218e-01 8.079871535301208496e-02 -1.989103108644485474e-02 2.125395834445953369e-01 -4.306292533874511719e-01 8.994951844215393066e-02 7.751817256212234497e-02 2.344431579113006592e-01 1.009171679615974426e-01 -3.668848797678947449e-02 -2.243812568485736847e-02 1.343174427747726440e-01 -1.842799484729766846e-01 -4.328296184539794922e-01 1.391305923461914062e-01 1.475955843925476074e-01
-3.404444158077239990e-01 1.670137047767639160e-01 5.684753879904747009e-02 8.629259467124938965e-02 6.629249453544616699e-02 2.031139135360717773e-01 4.005607068538665771e-01 1.587295830249786377e-01 -3.280754387378692627e-02 -1.971794813871383667e-01 2.542871050536632538e-02 -1.712107844650745392e-02 1.489589512348175049e-01 -8.633131533861160278e-02 1.628441736102104187e-02 4.158288538455963135e-01 -1.682075788266956806e-03 -1.098336279392242432e-01 2.273289859294891357e-02 2.353334128856658936e-01 1.435679383575916290e-03 -8.592890202999114990e-02 6.220298632979393005e-02 1.584599912166595459e-01 1.224248390644788742e-02 -9.106556326150894165e-02 -2.367174439132213593e-02 6.902099400758743286e-02 -7.605934515595436096e-03 -4.752323329448699951e-01 1.616297811269760132e-01 1.977892406284809113e-02
-3.278526663780212402e-01 1.295849867165088654e-02 1.168589517474174500e-01 1.242202222347259521e-01 2.359113395214080811e-01 2.041353881359100342e-01 2.744774520397186279e-01 9.592734277248382568e-02 -1.371332854032516479e-01 -1.782409101724624634e-01 4.901250824332237244e-02 -4.357102140784263611e-02 -1.546666175127029419e-01 9.854009002447128296e-02 6.408994644880294800e-02 3.464811742305755615e-01 9.877042472362518311e-02 -7.450382411479949951e-02 1.937003247439861298e-02 2.387671321630477905e-01 9.768705815076828003e-03 -2.659581899642944336e-01 1.180126816034317017e-01 1.368706822395324707e-01 -7.052826136350631714e-02 6.884038448333740234e-03 -1.294025629758834839e-01 1.354957967996597290e-01 -2.025239914655685425e-02 -4.910435378551483154e-01 4.021282307803630829e-03 -1.042646840214729309e-01
3.684235736727714539e-02 -7.690080255270004272e-02 2.005916833877563477e-01 3.403462469577789307e-02 9.606549888849258423e-02 4.153742790222167969e-01 2.593438327312469482e-01 5.784000828862190247e-02 -1.106158867478370667e-01 -6.084155663847923279e-02 3.269809763878583908e-03 -9.233986586332321167e-02 2.525462210178375244e-01 9.343566000461578369e-02 2.596505582332611084e-01 4.174380302429199219e-01 -1.056751832365989685e-01 -1.463190764188766479e-01 1.789948046207427979e-01 3.626720234751701355e-02 -1.039805728942155838e-02 1.041089892387390137e-01 -1.721006259322166443e-02 2.746553719043731689e-01 -9.033164381980895996e-02 -5.350345745682716370e-02 -1.838918030261993408e-02 7.056730985641479492e-02 -5.677298828959465027e-02 -3.727980554103851318e-01 -2.180881798267364502e-01 -3.991135582327842712e-02
-3.827562630176544189e-01 1.411334574222564697e-01 2.651140093803405762e-01 -7.014591991901397705e-02 -2.042115777730941772e-01 2.278979122638702393e-01 1.902130097150802612e-01 7.987821847200393677e-02 4.556371364742517471e-03 -3.469626903533935547e-01 -1.078333333134651184e-01 -1.421618759632110596e-01 -9.351801872253417969e-02 4.392120242118835449e-02 -1.921170800924301147e-01 4.256628751754760742e-01 -1.055034920573234558e-01 -1.283296495676040649e-01 6.493970751762390137e-02 -7.228888105601072311e-03 -1.583962142467498779e-01 -1.195758059620857239e-01 -8.232480287551879883e-02 2.462023645639419556e-01 -9.872805327177047729e-02 9.346888214349746704e-02 -1.991211436688899994e-02 4.389879852533340454e-02 1.101204752922058105e-01 -2.406159341335296631e-01 -1.029011160135269165e-01 3.300219774246215820e-02
-1.732903718948364258e-01 -8.021971583366394043e-02 -9.530544281005859375e-02 -2.604520320892333984e-01 8.892458677291870117e-02 4.007788896560668945e-01 -2.339753657579421997e-01 -4.034391790628433228e-02 -3.909850120544433594e-02 2.106982767581939697e-01 -4.877951741218566895e-02 1.795125454664230347e-01 -9.119947254657745361e-02 7.888114452362060547e-02 1.310404986143112183e-01 3.542766869068145752e-01 7.383219152688980103e-02 1.010386943817138672e-01 1.007069498300552368e-01 3.225131034851074219e-01 -4.014603421092033386e-02 -1.832539141178131104e-01 -4.094522818922996521e-02 2.806212007999420166e-01 5.725574865937232971e-02 2.849996462464332581e-02 1.521733850240707397e-01 3.600770533084869385e-01 -3.670315491035580635e-04 -1.337197870016098022e-01 5.228422582149505615e-02 -3.180054575204849243e-02
-1.299802660942077637e-01 2.865020185708999634e-02 1.509389281272888184e-01 -1.631322205066680908e-01 -1.114623397588729858e-01 2.902471125125885010e-01 1.702222377061843872e-01 2.120166420936584473e-01 3.863765299320220947e-02 -1.795411556959152222e-01 -6.353401392698287964e-02 -4.116198122501373291e-01 -1.274520456790924072e-01 -4.795950278639793396e-02 -7.555159181356430054e-02 2.402668595314025879e-01 1.819619834423065186e-01 -6.499587744474411011e-02 8.083734661340713501e-03 2.104152441024780273e-01 1.030570790171623230e-01 -2.311107218265533447e-01 -1.559659242630004883e-01 1.016225442290306091e-01 -3.816475346684455872e-02 1.149439066648483276e-01 3.286881744861602783e-02 1.831133067607879639e-01 7.972370088100433350e-02 -3.275808990001678467e-01 9.161071479320526123e-02 -3.484578728675842285e-01
2.246136069297790527e-01 1.525374501943588257e-01 -5.939730256795883179e-02 2.410559915006160736e-02 6.789460033178329468e-02 2.329487055540084839e-01 5.216102674603462219e-02 1.313496083021163940e-01 -9.244053065776824951e-02 2.416036427021026611e-01 -2.338171564042568207e-02 1.509076654911041260e-01 9.096588939428329468e-02 1.361596584320068359e-01 -5.287405848503112793e-02 2.081161588430404663e-01 2.686416804790496826e-01 -2.182552032172679901e-02 -9.620420634746551514e-02 8.432663977146148682e-02 -4.328680634498596191e-01 -9.924069792032241821e-02 8.790969848632812500e-02 2.551073133945465088e-01 2.518989741802215576e-01 -9.334938600659370422e-03 3.925016894936561584e-02 1.036542505025863647e-01 -1.343699544668197632e-01 -4.610055088996887207e-01 1.143979132175445557e-01 -4.035566002130508423e-02
-2.342968136072158813e-01 -2.061001770198345184e-02 -3.708375617861747742e-02 -1.823160797357559204e-01 8.794124424457550049e-02 3.658630251884460449e-01 2.519118785858154297e-01 -2.125049382448196411e-01 -2.990434169769287109e-01 -2.651019021868705750e-02 -9.825362265110015869e-02 -1.103495135903358459e-01 6.054430082440376282e-02 1.260050982236862183e-01 1.229833588004112244e-01 2.330803871154785156e-01 4.451361298561096191e-02 -5.267455801367759705e-02 -3.137813881039619446e-02 2.849451899528503418e-01 6.337230652570724487e-02 -2.656287848949432373e-01 -5.724416114389896393e-04 1.873107999563217163e-01 7.353816181421279907e-02 6.690733879804611206e-02 8.667611330747604370e-02 2.150631546974182129e-01 5.607400834560394287e-02 -4.085336625576019287e-01 6.903760600835084915e-03 1.690201312303543091e-01
-2.897379733622074127e-02 -6.018085032701492310e-02 2.765430212020874023e-01 -2.520457208156585693e-01 5.616695433855056763e-02 3.318389356136322021e-01 2.611728906631469727e-01 5.918793007731437683e-02 1.489510834217071533e-01 -3.622082248330116272e-02 -4.565753787755966187e-02 -1.938287764787673950e-01 -3.227433189749717712e-02 4.281819611787796021e-02 8.487908542156219482e-02 -4.015240073204040527e-02 3.575001358985900879e-01 1.185628846287727356e-01 8.844488859176635742e-02 1.346940547227859497e-01 2.852056734263896942e-02 -2.457092255353927612e-01 -1.843480616807937622e-01 1.743682175874710083e-01 -6.194500997662544250e-02 8.317679166793823242e-02 -4.875773191452026367e-02 4.216477870941162109e-01 -2.187318801879882812e-01 -1.953791528940200806e-01 1.212777197360992432e-01 -1.032325699925422668e-01
-1.239122822880744934e-01 2.421230226755142212e-01 6.561612337827682495e-02 -1.465029716491699219e-01 8.182200044393539429e-02 1.702670753002166748e-01 1.741039939224720001e-02 1.198104619979858398e-01 -2.511644065380096436e-01 -4.673128202557563782e-02 -1.466703414916992188e-01 2.112142294645309448e-01 1.352417916059494019e-01 -5.557257309556007385e-02 2.481281012296676636e-01 2.448136806488037109e-01 8.167590945959091187e-02 -3.324053287506103516e-01 -1.317836493253707886e-01 2.066228985786437988e-01 -1.745560169219970703e-01 -3.304459154605865479e-01 -1.179487444460391998e-02 1.388664692640304565e-01 1.478195488452911377e-01 -7.430864125490188599e-02 2.476706951856613159e-01 1.423718780279159546e-01 5.233542062342166901e-03 -2.678912878036499023e-01 1.289662271738052368e-01 2.047420889139175415e-01
2.990599274635314941e-01 1.781404912471771240e-01 3.071165829896926880e-02 -2.067370563745498657e-01 -1.147354096174240112e-01 -4.302717745304107666e-02 1.465944200754165649e-01 3.551701307296752930e-01 -9.165601432323455811e-02 -3.463841602206230164e-02 -1.377092301845550537e-01 -1.166450674645602703e-03 5.721679702401161194e-02 2.678256630897521973e-01 -9.809408336877822876e-02 1.751649677753448486e-01 -5.442437157034873962e-02 4.288788884878158569e-02 1.465828865766525269e-01 6.008351920172572136e-04 -3.553060591220855713e-01 -2.590649724006652832e-01 1.462678313255310059e-01 2.909700870513916016e-01 -1.227515786886215210e-01 5.380376242101192474e-03 9.529504179954528809e-02 1.065520867705345154e-01 -1.532318145036697388e-01 -3.029592335224151611e-01 2.053715288639068604e-01 -9.971275180578231812e-02
3.833556920289993286e-02 2.434374094009399414e-01 2.196232080459594727e-01 6.262432038784027100e-02 3.392488062381744385e-01 1.889701932668685913e-01 1.349266432225704193e-02 1.619767993688583374e-01 -7.478605210781097412e-02 1.332982033491134644e-01 -2.368158102035522461e-01 -2.477189302444458008e-01 -3.171479701995849609e-02 -1.609715372323989868e-01 8.362767100334167480e-02 3.682356476783752441e-01 -4.404684901237487793e-02 1.726944595575332642e-01 1.132954731583595276e-01 2.319703847169876099e-01 -4.588594138622283936e-01 -4.523903131484985352e-02 1.583439297974109650e-02 1.894847154617309570e-01 -9.308039397001266479e-02 7.665192335844039917e-02 -2.012673579156398773e-02 -8.861365914344787598e-02 -2.588362805545330048e-02 1.459531038999557495e-01 8.740611374378204346e-02 -2.365367719903588295e-03
-1.767068803310394287e-01 -1.222212333232164383e-02 2.244060635566711426e-01 -6.078214850276708603e-03 4.962162673473358154e-02 3.090530633926391602e-01 1.969290077686309814e-01 7.676095515489578247e-02 -6.986986845731735229e-02 -4.653170332312583923e-02 -6.691944599151611328e-02 1.092195603996515274e-02 6.858575344085693359e-02 4.266840964555740356e-02 2.504921555519104004e-01 3.086694777011871338e-01 -5.136694386601448059e-02 -1.282553225755691528e-01 2.040521949529647827e-01 3.724915385246276855e-01 -2.388447374105453491e-01 -3.001678362488746643e-02 2.593545317649841309e-01 1.823514401912689209e-01 -2.253082394599914551e-02 1.931525766849517822e-01 -1.464375555515289307e-01 -5.604658275842666626e-02 6.586701422929763794e-02 -3.833769559860229492e-01 5.665479972958564758e-02 1.565945148468017578e-01
1.007737442851066589e-01 7.952879369258880615e-02 -1.169353947043418884e-01 -2.377538383007049561e-01 -1.189341247081756592e-01 2.528170943260192871e-01 -5.618870630860328674e-02 2.669630348682403564e-01 -3.261333405971527100e-01 2.563212811946868896e-01 -9.152163565158843994e-02 1.798260840587317944e-03 8.015292882919311523e-02 7.394808530807495117e-02 -1.364422589540481567e-01 2.200428098440170288e-01 1.910261511802673340e-01 1.462080329656600952e-01 4.442616552114486694e-02 1.446638256311416626e-01 -3.335890173912048340e-01 1.639027893543243408e-02 1.537536084651947021e-01 1.700290441513061523e-01 9.386252611875534058e-02 3.955727443099021912e-02 -1.014418154954910278e-01 1.966627836227416992e-01 -1.662514805793762207e-01 -3.818406760692596436e-01 1.421439200639724731e-01 6.001405045390129089e-02
9.081787616014480591e-02 1.641709506511688232e-01 1.679630950093269348e-02 -9.486271440982818604e-02 -2.762419171631336212e-02 2.562209963798522949e-01 -5.119991675019264221e-02 2.365599125623703003e-01 -2.907099425792694092e-01 1.919074952602386475e-01 -4.185429215431213379e-02 -2.002153359353542328e-02 4.690963402390480042e-02 1.325580477714538574e-01 -7.915442809462547302e-03 1.682318449020385742e-01 3.791915997862815857e-02 1.629724502563476562e-01 -1.340351253747940063e-01 1.714768409729003906e-01 -4.226874709129333496e-01 1.681233048439025879e-01 2.063090205192565918e-01 2.801738083362579346e-01 5.739125236868858337e-02 4.357446916401386261e-03 6.630449742078781128e-02 1.553309857845306396e-01 -4.674955829977989197e-02 -4.261031150817871094e-01 1.003355011343955994e-01 1.728659421205520630e-01
-1.609910428524017334e-01 3.797019273042678833e-02 2.199697196483612061e-01 -5.299434065818786621e-02 1.021822020411491394e-01 3.457159399986267090e-01 1.786510944366455078e-01 1.332291513681411743e-01 -2.036985754966735840e-01 9.160769730806350708e-02 3.102215752005577087e-02 -6.149554252624511719e-02 -1.545887142419815063e-01 9.941313415765762329e-02 1.375429034233093262e-01 4.509819149971008301e-01 3.156292438507080078e-02 -4.002041369676589966e-02 4.227915778756141663e-03 2.611057460308074951e-01 8.843674510717391968e-02 -2.425668574869632721e-02 1.057705581188201904e-01 6.472709029912948608e-02 9.191638673655688763e-04 1.361295282840728760e-01 -2.083867937326431274e-01 6.484162062406539917e-02 2.503611445426940918e-01 -3.947384655475616455e-01 8.948767185211181641e-02 2.094237953424453735e-01
-2.038139104843139648e-01 1.690707951784133911e-01 3.578540682792663574e-02 6.277643144130706787e-02 2.410982102155685425e-01 3.384434282779693604e-01 9.137053787708282471e-02 -1.214662790298461914e-01 9.213554672896862030e-03 1.707607507705688477e-02 1.599631458520889282e-01 1.711918860673904419e-01 -1.561479419469833374e-01 2.786967158317565918e-01 1.554847806692123413e-01 2.588637769222259521e-01 1.105230450630187988e-01 -7.212381064891815186e-02 -7.013069093227386475e-02 3.486501872539520264e-01 -1.621754318475723267e-01 -1.352394223213195801e-01 5.374194309115409851e-02 2.487070709466934204e-01 1.798536181449890137e-01 -4.204902797937393188e-02 3.112291358411312103e-02 6.548007577657699585e-02 1.292739808559417725e-02 -3.833413124084472656e-01 -1.847322583198547363e-01 8.078064024448394775e-02
-2.077278494834899902e-01 6.831313669681549072e-02 2.880146801471710205e-01 1.537390053272247314e-01 -9.345208853483200073e-02 4.135545343160629272e-02 -3.872143849730491638e-02 -6.013402715325355530e-02 7.127933204174041748e-02 -2.568866610527038574e-01 -2.018101662397384644e-01 5.749145150184631348e-02 -1.342058330774307251e-01 7.993412762880325317e-02 6.627811491489410400e-02 4.158219695091247559e-01 -1.370096020400524139e-02 -1.250751037150621414e-02 1.174642816185951233e-01 3.073052465915679932e-01 -3.289002776145935059e-01 -8.852883428335189819e-02 2.712483890354633331e-02 2.229674905538558960e-01 -2.181891724467277527e-02 -1.979709714651107788e-01 2.043067067861557007e-01 6.412879377603530884e-02 -5.621911585330963135e-02 -3.680404126644134521e-01 6.386938039213418961e-03 -1.183684542775154114e-01
4.130823165178298950e-02 1.955244839191436768e-01 6.050008907914161682e-02 -9.051757305860519409e-02 -4.139047488570213318e-02 1.468401998281478882e-01 3.626745194196701050e-02 8.289057016372680664e-02 -2.748703658580780029e-01 2.681100070476531982e-01 -8.633693307638168335e-02 -1.307781133800745010e-02 9.184128791093826294e-02 1.927566379308700562e-01 -1.275198012590408325e-01 1.442591100931167603e-01 2.237543612718582153e-01 1.423977613449096680e-01 -9.667848050594329834e-02 2.390107959508895874e-01 -3.035921752452850342e-01 8.955216966569423676e-03 2.625748217105865479e-01 2.897073924541473389e-01 1.128557398915290833e-01 5.879458412528038025e-02 -6.039967015385627747e-02 2.121128141880035400e-01 -7.767149806022644043e-02 -4.250587522983551025e-01 2.130863666534423828e-01 -1.174214202910661697e-02
-3.021889328956604004e-01 2.039495706558227539e-01 6.648710370063781738e-02 3.688109293580055237e-02 3.297378495335578918e-02 3.145522773265838623e-01 -1.741865091025829315e-02 -5.207366496324539185e-02 2.121818065643310547e-01 1.014389935880899429e-02 -4.889260232448577881e-02 -1.782195121049880981e-01 -1.900870054960250854e-01 -1.767311394214630127e-01 1.014116220176219940e-02 1.386795639991760254e-01 2.119697183370590210e-01 1.306290626525878906e-01 -2.482985556125640869e-01 4.096528887748718262e-02 -1.838473528623580933e-01 2.264584973454475403e-02 -3.181677758693695068e-01 1.660730689764022827e-02 9.999492205679416656e-03 1.691509038209915161e-01 5.060859397053718567e-02 3.172701299190521240e-01 -8.286081254482269287e-02 -4.053549766540527344e-01 9.771881252527236938e-02 1.359261572360992432e-01
-2.455706745386123657e-01 1.616765628568828106e-03 -3.063752874732017517e-02 5.468262732028961182e-02 9.808264672756195068e-02 3.463926017284393311e-01 2.657002806663513184e-01 -4.816233646124601364e-03 -1.352006494998931885e-01 -6.166066974401473999e-02 1.407183408737182617e-01 7.029862701892852783e-02 1.448866873979568481e-01 4.017019271850585938e-02 3.735664859414100647e-02 2.630937993526458740e-01 1.814593076705932617e-01 -9.150626510381698608e-02 2.334745228290557861e-01 2.015980333089828491e-01 -1.046576723456382751e-02 -1.663541793823242188e-01 9.917481656884774566e-05 2.702527046203613281e-01 -9.361037611961364746e-02 2.611832506954669952e-02 -3.107785880565643311e-01 1.140838041901588440e-01 -5.733536556363105774e-02 -4.849584698677062988e-01 2.397012431174516678e-03 2.640404552221298218e-02
1.348044606857001781e-03 1.033770963549613953e-01 3.537418693304061890e-02 -1.174679100513458252e-01 4.026811942458152771e-02 1.046889945864677429e-01 7.250497490167617798e-02 1.383617669343948364e-01 -2.780202031135559082e-01 2.576609849929809570e-01 -1.236841827630996704e-02 -1.680546700954437256e-01 -6.043429300189018250e-02 1.368291229009628296e-01 1.797352172434329987e-02 1.413287520408630371e-01 1.551228612661361694e-01 1.758150309324264526e-01 1.199187152087688446e-02 6.138517707586288452e-02 -4.562270939350128174e-01 8.816426992416381836e-02 2.449542284011840820e-01 2.937586605548858643e-01 3.451082110404968262e-02 -6.168053485453128815e-03 -4.313536360859870911e-02 1.416341215372085571e-01 -3.791751340031623840e-02 -5.178739428520202637e-01 5.187450721859931946e-02 7.718293368816375732e-02
-1.053408607840538025e-01 4.085237681865692139e-01 1.672556549310684204e-01 2.799186408519744873e-01 2.524896152317523956e-02 3.261641263961791992e-01 1.966385841369628906e-01 2.387238740921020508e-01 1.638105213642120361e-01 -1.633034646511077881e-01 -2.822121679782867432e-01 -1.996512562036514282e-01 -2.057647705078125000e-01 2.975318022072315216e-02 -3.056721761822700500e-02 7.448013126850128174e-02 2.551836967468261719e-01 4.550154507160186768e-02 4.021801427006721497e-02 -1.084821075201034546e-01 -1.446681022644042969e-01 -1.433556675910949707e-01 -2.462300471961498260e-02 6.816232949495315552e-02 2.016759663820266724e-02 -9.787692874670028687e-02 4.206827376037836075e-03 -9.415034949779510498e-02 -1.312921792268753052e-01 -3.172132670879364014e-01 1.207603886723518372e-02 1.615877151489257812e-01
1.648480147123336792e-01 4.669703543186187744e-02 7.643033564090728760e-02 -2.069064676761627197e-01 1.322239916771650314e-02 -3.445558622479438782e-02 8.592603355646133423e-02 2.064730674028396606e-01 -1.988481581211090088e-01 3.377409279346466064e-01 -2.355980277061462402e-01 6.614269316196441650e-02 2.935047447681427002e-02 1.499485522508621216e-01 -1.160259172320365906e-01 2.226903885602951050e-01 2.366584986448287964e-01 4.640579968690872192e-02 -5.701760947704315186e-02 2.980997227132320404e-02 -2.988215982913970947e-01 -4.843993112444877625e-02 2.282545901834964752e-02 3.342665731906890869e-01 8.547734469175338745e-02 1.556416302919387817e-01 1.570312529802322388e-01 1.041278764605522156e-01 -9.581165760755538940e-02 -4.771496355533599854e-01 2.389439381659030914e-02 -8.667572401463985443e-03
-6.177745759487152100e-02 2.381748519837856293e-03 3.457478582859039307e-01 -2.460003942251205444e-01 3.161867335438728333e-02 2.242867052555084229e-01 9.876449406147003174e-02 3.236018717288970947e-01 3.783389031887054443e-01 2.408789694309234619e-01 -2.594900131225585938e-01 -1.584887802600860596e-01 -1.016261242330074310e-02 -2.064506709575653076e-02 -1.291282922029495239e-01 8.871129155158996582e-02 1.170713920146226883e-02 -1.335493177175521851e-01 -8.255021274089813232e-02 3.888180106878280640e-02 -8.364700525999069214e-02 -1.319475024938583374e-01 7.120002061128616333e-02 2.325053215026855469e-01 -1.607357263565063477e-01 6.144307553768157959e-02 7.900331169366836548e-02 3.463825881481170654e-01 -3.355844318866729736e-02 -2.063457816839218140e-01 1.117067784070968628e-01 9.900744259357452393e-02
-1.681441962718963623e-01 9.127648919820785522e-02 1.424271911382675171e-01 4.669167846441268921e-02 -2.150674350559711456e-02 1.538085043430328369e-01 2.590153813362121582e-01 2.079959958791732788e-01 -1.258489191532135010e-01 -1.396742314100265503e-01 1.045061647891998291e-02 1.985602676868438721e-01 -4.801512509584426880e-02 -2.026692219078540802e-02 -9.474944323301315308e-02 2.961327433586120605e-01 1.209922805428504944e-01 -4.486830532550811768e-02 1.990609169006347656e-01 1.588770598173141479e-01 5.636386945843696594e-02 -3.101941049098968506e-01 3.765873610973358154e-03 2.950134277343750000e-01 -1.513310335576534271e-02 2.295224070549011230e-01 -1.607784926891326904e-01 3.710697218775749207e-02 1.328284889459609985e-01 -5.147956013679504395e-01 3.781454637646675110e-02 -1.020082621835172176e-03
-2.013656198978424072e-01 5.906864255666732788e-02 1.658767461776733398e-01 3.963324707001447678e-03 7.545346766710281372e-02 3.269080817699432373e-01 3.626459538936614990e-01 4.871911555528640747e-02 -1.823071390390396118e-01 -3.318620845675468445e-02 -2.206119149923324585e-02 -2.784492447972297668e-02 -3.430995717644691467e-02 -1.033367067575454712e-01 1.123562976717948914e-01 2.321588397026062012e-01 -6.964007019996643066e-02 -1.878338605165481567e-01 1.573913097381591797e-01 9.728870540857315063e-02 1.009845584630966187e-01 -1.381791383028030396e-01 -6.131191179156303406e-02 1.260258555412292480e-01 -5.548444390296936035e-02 2.057162523269653320e-01 -7.819020748138427734e-02 -1.010790653526782990e-02 -2.920447587966918945e-01 -5.341134667396545410e-01 1.201406642794609070e-01 8.995337784290313721e-02
-1.791316419839859009e-01 2.407200634479522705e-01 1.803442835807800293e-01 -5.916649848222732544e-02 -1.534464024007320404e-02 2.376686185598373413e-01 -2.793487533926963806e-02 1.543558686971664429e-01 2.333108633756637573e-01 -2.165138274431228638e-01 4.661769419908523560e-02 -8.356180042028427124e-02 1.608787104487419128e-03 -9.051780402660369873e-02 -1.357214152812957764e-01 3.646795749664306641e-01 -8.600122295320034027e-03 4.073574021458625793e-02 1.232604533433914185e-01 5.447046831250190735e-02 -2.390282228589057922e-02 -2.951015830039978027e-01 -2.319307923316955566e-01 2.070335745811462402e-01 -1.818298697471618652e-01 -1.542535051703453064e-02 -1.444482207298278809e-01 2.963700294494628906e-01 5.326223000884056091e-02 -2.007996439933776855e-01 -3.498634099960327148e-01 1.037826538085937500e-01
1.127524003386497498e-01 1.367997080087661743e-01 -1.138459071516990662e-01 -1.475203484296798706e-01 5.044088140130043030e-02 1.656784117221832275e-01 1.253744363784790039e-01 2.125340551137924194e-01 -3.042955696582794189e-01 3.077172040939331055e-01 6.305759400129318237e-02 -1.591372787952423096e-01 3.113062120974063873e-02 6.564714014530181885e-02 -1.928464137017726898e-02 1.844512522220611572e-01 1.212152838706970215e-01 1.202273145318031311e-01 -1.202476918697357178e-01 2.360026687383651733e-01 -3.892207741737365723e-01 1.947999559342861176e-02 8.595079183578491211e-02 2.662706673145294189e-01 -7.094660401344299316e-02 -2.201646566390991211e-02 3.836603835225105286e-03 5.859060678631067276e-03 -3.688132390379905701e-02 -4.858203530311584473e-01 2.903544344007968903e-02 1.159766465425491333e-01
-2.161179035902023315e-01 1.249295547604560852e-01 -1.050791665911674500e-01 -2.344061285257339478e-01 6.487890332937240601e-02 7.915866374969482422e-02 1.040386483073234558e-01 1.542346272617578506e-02 -9.754633158445358276e-02 -2.294561713933944702e-01 -3.707436621189117432e-01 -1.291939988732337952e-02 -1.217946559190750122e-01 -1.798177361488342285e-01 -4.891634732484817505e-02 2.676977813243865967e-01 -8.060003072023391724e-02 -1.127832457423210144e-01 -8.784649521112442017e-02 -2.206555753946304321e-01 7.439454644918441772e-02 -2.959749102592468262e-01 2.941235601902008057e-01 2.608889043331146240e-01 -2.536693811416625977e-01 4.781955853104591370e-02 -4.498095437884330750e-02 9.278860688209533691e-02 -1.316906064748764038e-01 -2.733430862426757812e-01 1.834064722061157227e-01 -5.347592383623123169e-02
1.499184034764766693e-02 2.592028379440307617e-01 -1.626162678003311157e-01 -5.633398890495300293e-02 9.191013127565383911e-02 1.447330117225646973e-01 -8.597728610038757324e-02 1.686005145311355591e-01 -1.137223541736602783e-01 2.829835414886474609e-01 1.197558045387268066e-01 9.763517975807189941e-02 -7.555184513330459595e-02 2.977343499660491943e-01 -6.727705150842666626e-02 1.386057883501052856e-01 2.098385393619537354e-01 -2.664643228054046631e-01 3.090026229619979858e-02 1.381722092628479004e-01 -2.599255740642547607e-01 -2.078591138124465942e-01 2.942369878292083740e-01 2.061570882797241211e-01 1.012249011546373367e-02 2.757298760116100311e-02 -2.768308296799659729e-02 2.414971143007278442e-01 -2.636579573154449463e-01 -3.021219968795776367e-01 7.835427671670913696e-02 -3.119083493947982788e-02
-1.517040729522705078e-01 -2.977382764220237732e-02 -7.929030060768127441e-02 -2.189676463603973389e-01 1.475486531853675842e-02 1.203871145844459534e-01 1.574510633945465088e-01 2.211606502532958984e-01 1.040487736463546753e-01 -2.027990370988845825e-01 1.424751579761505127e-01 -2.228243649005889893e-01 -3.550211712718009949e-02 -1.799283316358923912e-03 7.860263437032699585e-02 4.098787605762481689e-01 2.769485712051391602e-01 -1.263972967863082886e-01 -4.324679076671600342e-02 2.520928084850311279e-01 2.304631471633911133e-02 -1.542750746011734009e-01 2.096820808947086334e-02 2.264739125967025757e-01 1.593577563762664795e-01 -3.480645595118403435e-03 -9.531785733997821808e-03 2.891092002391815186e-01 1.177837029099464417e-01 -4.141805469989776611e-01 8.150617778301239014e-02 -2.832391858100891113e-02
1.475394517183303833e-01 7.447838783264160156e-02 1.317039728164672852e-01 -5.762424692511558533e-02 5.909940227866172791e-03 2.899977266788482666e-01 4.407305270433425903e-02 1.921675503253936768e-01 -3.282076418399810791e-01 1.634766459465026855e-01 5.623725801706314087e-02 -3.336541727185249329e-02 2.991045825183391571e-02 1.524004936218261719e-01 -4.253922402858734131e-02 5.910292267799377441e-02 1.375212371349334717e-01 1.828074455261230469e-01 -1.213861107826232910e-01 2.085087150335311890e-01 -3.951847851276397705e-01 1.243709847331047058e-01 1.835679560899734497e-01 2.958303689956665039e-01 -5.163702741265296936e-02 -1.715150102972984314e-02 1.350050047039985657e-02 7.890243083238601685e-02 -1.784413456916809082e-01 -4.461508989334106445e-01 1.308098584413528442e-01 1.027665566653013229e-02
1.595324873924255371e-01 1.374164223670959473e-01 5.757422745227813721e-02 -4.710198566317558289e-02 -2.456482313573360443e-02 5.525970086455345154e-02 6.869131326675415039e-02 2.760970592498779297e-01 2.864513099193572998e-01 3.146820142865180969e-02 -4.176340699195861816e-01 1.334240369033068419e-04 -7.098776102066040039e-02 -1.629586070775985718e-01 6.861167401075363159e-02 1.628619134426116943e-01 1.288369148969650269e-01 -6.731368601322174072e-03 4.461950436234474182e-02 -7.564615458250045776e-02 -4.241359829902648926e-01 -9.589465707540512085e-02 4.708034545183181763e-02 1.461203545331954956e-01 -3.259723186492919922e-01 7.752328366041183472e-02 9.956628829240798950e-02 3.306672871112823486e-01 -1.948463357985019684e-02 -2.531850337982177734e-01 6.418622285127639771e-02 -9.001031517982482910e-02
2.325302958488464355e-01 2.520810440182685852e-02 1.526302099227905273e-01 6.826275959610939026e-03 -1.543006766587495804e-02 8.227048069238662720e-02 -8.913088589906692505e-02 3.465639948844909668e-01 -2.619404494762420654e-01 3.535777330398559570e-01 2.865667641162872314e-02 -7.610523700714111328e-02 2.413482405245304108e-02 4.862845689058303833e-02 -5.663515627384185791e-02 2.163656204938888550e-01 2.446364015340805054e-01 -3.521236404776573181e-02 1.663326099514961243e-02 2.694842219352722168e-01 -3.113434910774230957e-01 -1.650175005197525024e-01 3.769456595182418823e-02 1.300379186868667603e-01 1.119170188903808594e-01 -2.606112509965896606e-02 1.377880275249481201e-01 1.821109950542449951e-01 3.893022984266281128e-02 -4.342644512653350830e-01 1.212522387504577637e-02 -3.997485339641571045e-02
1.045018993318080902e-02 7.935889810323715210e-02 3.050096333026885986e-01 1.126278340816497803e-01 -1.000772640109062195e-01 3.807411193847656250e-01 1.301514953374862671e-01 1.123097091913223267e-01 6.027745082974433899e-02 -1.394588351249694824e-01 -2.196296751499176025e-01 -8.865177631378173828e-02 1.133713424205780029e-01 -1.907601356506347656e-01 -6.353178527206182480e-03 6.843055784702301025e-02 -1.389106065034866333e-01 -1.157378777861595154e-02 1.429446227848529816e-02 1.412441283464431763e-01 -1.698085963726043701e-01 -1.220338121056556702e-01 1.117519736289978027e-01 8.099029213190078735e-02 -1.966721862554550171e-01 -3.980050981044769287e-01 -9.749559685587882996e-03 2.302177250385284424e-01 1.735005527734756470e-01 -4.088097512722015381e-01 -1.412803381681442261e-01 2.167961373925209045e-02
-2.206805199384689331e-01 1.470950394868850708e-01 4.761153459548950195e-02 2.445669621229171753e-01 7.151418924331665039e-02 1.854940056800842285e-01 4.300882220268249512e-01 7.388487458229064941e-02 4.020465165376663208e-02 -7.448961585760116577e-02 -1.128278672695159912e-01 2.566412687301635742e-01 2.267926372587680817e-02 4.696157574653625488e-02 1.278829574584960938e-01 2.570466697216033936e-01 -5.560396239161491394e-02 -9.361586719751358032e-02 6.159212067723274231e-02 1.310867667198181152e-01 -2.056924253702163696e-02 -2.883926331996917725e-01 1.781982718966901302e-03 1.698078960180282593e-01 -1.460045874118804932e-01 -4.346750676631927490e-02 5.064496770501136780e-02 1.308067291975021362e-01 6.020134314894676208e-02 -5.234826207160949707e-01 -2.355514839291572571e-02 1.896729879081249237e-02
4.606934264302253723e-03 -3.675594180822372437e-02 9.073184430599212646e-02 -4.208704084157943726e-02 1.336956676095724106e-02 2.027071416378021240e-01 1.316999346017837524e-01 2.405248582363128662e-01 -6.278423964977264404e-02 -1.644644588232040405e-01 -8.855030685663223267e-02 -1.550849378108978271e-01 1.384938508272171021e-01 1.374377906322479248e-01 1.410243362188339233e-01 4.087069332599639893e-01 -7.713010907173156738e-02 -1.960635930299758911e-01 1.678162813186645508e-01 1.421544998884201050e-01 -6.344404071569442749e-02 -1.030952036380767822e-01 -6.910767406225204468e-02 2.554157376289367676e-01 1.377463638782501221e-01 -1.106766760349273682e-01 -2.033510506153106689e-01 1.203186661005020142e-01 -2.963168323040008545e-01 -4.715777337551116943e-01 -9.001336991786956787e-02 3.881019726395606995e-02
-1.048938259482383728e-01 1.782936304807662964e-01 7.090578228235244751e-02 -1.328163594007492065e-01 1.108272075653076172e-01 1.906297802925109863e-01 1.937017193995416164e-03 -1.021052822470664978e-01 2.095237225294113159e-01 -1.245434880256652832e-01 -1.993456482887268066e-01 -3.883612751960754395e-01 -5.526375398039817810e-02 -5.269890651106834412e-02 1.512028276920318604e-01 -1.804047636687755585e-02 9.859838336706161499e-02 9.288957715034484863e-02 1.667408794164657593e-01 2.538643479347229004e-01 -3.487892448902130127e-01 8.423519879579544067e-02 -9.799898415803909302e-02 1.929743885993957520e-01 -2.291105389595031738e-01 1.392550468444824219e-01 6.999941915273666382e-02 1.823467612266540527e-01 6.798885762691497803e-02 -3.930014669895172119e-01 1.999701857566833496e-01 3.477219119668006897e-02
2.180600166320800781e-02 4.616524651646614075e-02 3.158850222826004028e-02 -8.803980052471160889e-02 -1.461611390113830566e-01 5.385119095444679260e-02 6.941427290439605713e-02 2.714151442050933838e-01 1.660564094781875610e-01 1.556579172611236572e-01 -3.596962690353393555e-01 -2.189828827977180481e-02 -1.676293462514877319e-02 -1.356743425130844116e-01 -1.060092169791460037e-02 1.443662494421005249e-01 2.096910774707794189e-01 1.288203597068786621e-01 1.857469044625759125e-02 6.052057445049285889e-02 -2.874508798122406006e-01 -5.631897598505020142e-02 -1.927430927753448486e-02 3.026754558086395264e-01 -3.569732010364532471e-01 4.643655195832252502e-02 1.732239574193954468e-01 4.396104514598846436e-01 8.889798820018768311e-02 -2.368838936090469360e-01 7.049950212240219116e-02 1.988706924021244049e-02
-4.059528186917304993e-02 -2.478927075862884521e-01 -4.118793457746505737e-02 -6.732294708490371704e-02 1.601666212081909180e-01 3.653473854064941406e-01 -1.263132244348526001e-01 -1.402516514062881470e-01 7.892817258834838867e-03 -5.840512737631797791e-02 -1.657145023345947266e-01 -8.989481627941131592e-02 -8.560471236705780029e-02 -2.164130657911300659e-01 -1.635566949844360352e-01 1.675315797328948975e-01 2.835903763771057129e-01 -1.393288075923919678e-01 8.979826420545578003e-02 6.203525885939598083e-02 1.122023910284042358e-01 -1.874811798334121704e-01 5.702916160225868225e-02 3.887942731380462646e-01 -3.239845335483551025e-01 1.399504765868186951e-02 -8.195311576128005981e-02 1.580841690301895142e-01 -4.281789064407348633e-02 -2.242623418569564819e-01 2.528855204582214355e-01 -1.451607644557952881e-01
-6.052085012197494507e-02 -2.195656746625900269e-01 1.374853849411010742e-01 -2.452573776245117188e-01 3.943191841244697571e-02 1.888058632612228394e-01 2.633424103260040283e-01 -2.466414421796798706e-01 6.998495757579803467e-02 -4.916198924183845520e-02 -2.797068357467651367e-01 3.305324167013168335e-02 -1.923977136611938477e-01 1.896875561214983463e-03 -3.239651322364807129e-01 1.529058367013931274e-01 2.057890295982360840e-01 1.029958873987197876e-01 -1.921887136995792389e-02 1.811493039131164551e-01 -2.455609887838363647e-01 -5.545824021100997925e-02 1.540246978402137756e-02 3.583260178565979004e-01 -1.214987691491842270e-02 -4.084790125489234924e-02 1.257805526256561279e-01 2.721465826034545898e-01 -7.845163345336914062e-02 -2.226134240627288818e-01 9.343927353620529175e-02 -1.240901127457618713e-01
3.872220218181610107e-02 2.693499028682708740e-01 -6.308118999004364014e-02 -3.967490792274475098e-02 1.676756739616394043e-01 3.072659112513065338e-02 -6.884647160768508911e-02 1.956431865692138672e-01 -1.840657740831375122e-01 1.272541582584381104e-01 -8.195339888334274292e-02 -5.600101873278617859e-02 1.102825030684471130e-01 2.153573036193847656e-01 -8.253028988838195801e-02 1.841638535261154175e-01 2.769241929054260254e-01 -2.161658108234405518e-01 -1.206941809505224228e-02 3.467297255992889404e-01 -4.008973836898803711e-01 -5.580264702439308167e-02 -1.546042691916227341e-02 3.081409633159637451e-01 1.489795744419097900e-01 -4.572018049657344818e-03 -6.609582901000976562e-02 2.166191786527633667e-01 -2.302804589271545410e-01 -2.251567393541336060e-01 8.252028375864028931e-02 4.775573313236236572e-02
-1.901839971542358398e-01 1.223126053810119629e-01 4.389401525259017944e-02 1.458131242543458939e-02 1.055704802274703979e-01 1.636348664760589600e-01 3.474432229995727539e-01 -1.854420304298400879e-01 -9.211709350347518921e-02 -1.330841630697250366e-01 1.098576411604881287e-01 1.573548913002014160e-01 -1.681905239820480347e-01 1.070562973618507385e-01 4.315930604934692383e-02 3.946081697940826416e-01 6.291331350803375244e-02 -9.771762043237686157e-02 6.465642247349023819e-03 2.960261404514312744e-01 -1.500422954559326172e-01 -1.008530929684638977e-01 1.681188791990280151e-01 1.708868592977523804e-01 1.291124336421489716e-02 -1.340982969850301743e-02 -6.481591612100601196e-02 2.172466181218624115e-02 -1.892316341400146484e-02 -5.166479349136352539e-01 -9.393666684627532959e-02 1.445425748825073242e-01
-1.259130090475082397e-01 3.920428752899169922e-01 4.995566606521606445e-02 1.318572759628295898e-01 2.113688886165618896e-01 6.933634728193283081e-02 2.208124250173568726e-01 2.242324650287628174e-01 -1.433603912591934204e-01 2.847280800342559814e-01 -2.977321483194828033e-02 -7.023179531097412109e-02 -1.868499815464019775e-01 9.677474736236035824e-04 -5.869781970977783203e-02 3.039278388023376465e-01 -1.329580098390579224e-01 3.848901716992259026e-03 -9.786817431449890137e-02 2.604336440563201904e-01 -1.895628310739994049e-02 -1.893783658742904663e-01 -2.586902081966400146e-01 3.153848350048065186e-01 -8.841800689697265625e-02 -8.253067731857299805e-03 -2.307586073875427246e-01 8.616383373737335205e-02 -2.105852514505386353e-01 -4.591922834515571594e-02 1.009632498025894165e-01 -3.089904785156250000e-02
2.409925460815429688e-01 7.500009238719940186e-02 -4.532711207866668701e-02 -7.679780572652816772e-02 1.003105007112026215e-02 1.795867830514907837e-01 1.269182115793228149e-01 1.945363432168960571e-01 -2.554230391979217529e-01 2.547383010387420654e-01 -9.180770814418792725e-02 -2.472272068262100220e-01 1.273156553506851196e-01 2.841084003448486328e-01 -8.191949874162673950e-02 2.218717336654663086e-01 7.469541579484939575e-02 9.424548596143722534e-02 -1.194448173046112061e-01 1.029823124408721924e-01 -3.176193535327911377e-01 -3.948249295353889465e-02 1.291432529687881470e-01 3.335661292076110840e-01 6.034284085035324097e-02 3.046791069209575653e-02 1.516528893262147903e-02 1.130616366863250732e-01 -4.860385134816169739e-02 -4.300718903541564941e-01 1.199027299880981445e-01 -2.215276844799518585e-02
-3.015889823436737061e-01 9.292435646057128906e-02 3.714631795883178711e-01 -2.548364400863647461e-01 -1.283304486423730850e-02 1.013513803482055664e-01 1.067887842655181885e-01 1.671584695577621460e-01 1.359198987483978271e-01 -1.426094919443130493e-01 -3.550966829061508179e-02 -3.145113587379455566e-01 -6.428797543048858643e-02 -1.307309567928314209e-01 -5.791139602661132812e-02 2.002647370100021362e-01 1.189107224345207214e-01 -9.890029206871986389e-03 -1.141405999660491943e-01 2.029788941144943237e-01 -1.508774906396865845e-01 -1.630565710365772247e-02 -1.321955621242523193e-01 1.613843291997909546e-01 3.237276151776313782e-02 -3.621220961213111877e-02 -4.101597890257835388e-02 2.870084345340728760e-01 1.101140975952148438e-01 -4.290160834789276123e-01 1.624755859375000000e-01 4.074562340974807739e-03
7.852800190448760986e-02 2.748099565505981445e-01 2.810884416103363037e-01 2.145265489816665649e-01 1.195634948089718819e-03 2.809296846389770508e-01 3.938961308449506760e-03 3.177081644535064697e-01 1.608049273490905762e-01 -3.216097056865692139e-01 4.322628304362297058e-02 7.437314093112945557e-02 -1.991078853607177734e-01 -7.462339103221893311e-02 3.183333277702331543e-01 2.846536040306091309e-01 1.052894443273544312e-01 -1.953734904527664185e-01 -1.927324980497360229e-01 1.123038232326507568e-01 -1.788937151432037354e-01 -5.701040849089622498e-02 -1.409306228160858154e-01 1.073788199573755264e-02 -5.625664442777633667e-02 6.636641919612884521e-02 9.274187684059143066e-02 1.710408627986907959e-01 -3.076751157641410828e-02 -2.180606126785278320e-01 4.832153208553791046e-03 3.075591102242469788e-02
1.061808317899703979e-02 3.763179853558540344e-02 3.225868195295333862e-02 8.061723411083221436e-02 1.057998649775981903e-02 3.579562902450561523e-01 1.532384455204010010e-01 3.900627046823501587e-02 1.499521881341934204e-01 -3.077300488948822021e-01 1.163941901177167892e-02 2.604522742331027985e-02 -1.336601376533508301e-01 -4.174002259969711304e-02 -8.285796642303466797e-02 -1.256648749113082886e-01 -1.046420931816101074e-01 6.768015027046203613e-02 6.092891097068786621e-02 3.617511317133903503e-02 -4.882369339466094971e-01 -2.112486958503723145e-01 -7.213219255208969116e-02 2.272964417934417725e-01 -1.699305139482021332e-02 -4.590756073594093323e-02 5.195543542504310608e-02 4.543411135673522949e-01 -7.431733608245849609e-02 -2.589154541492462158e-01 -1.881208829581737518e-02 1.804611980915069580e-01
-2.524591423571109772e-02 2.001318708062171936e-02 6.470607221126556396e-02 -2.384164333343505859e-01 -6.999146193265914917e-02 2.964165210723876953e-01 2.501375414431095123e-02 -4.238033294677734375e-02 -3.810157626867294312e-02 -1.500363741070032120e-02 1.015717256814241409e-02 -2.325681149959564209e-01 -5.933438986539840698e-02 -1.290312111377716064e-01 2.515244483947753906e-01 3.880640268325805664e-01 2.814704477787017822e-01 -2.311121076345443726e-01 -5.749965086579322815e-03 4.140849411487579346e-01 1.340012103319168091e-01 1.081146374344825745e-01 1.677722632884979248e-01 1.324340850114822388e-01 9.417493641376495361e-02 7.357309758663177490e-02 -1.411526203155517578e-01 8.332500606775283813e-02 -6.602439284324645996e-02 -3.473443686962127686e-01 -8.443373441696166992e-02 -9.947665035724639893e-03
1.831460595130920410e-01 5.844474956393241882e-02 -3.519666567444801331e-02 -4.951518774032592773e-02 -9.602135419845581055e-02 2.245666831731796265e-01 2.939698100090026855e-02 2.332128137350082397e-01 -2.360349297523498535e-01 2.282821387052536011e-01 1.895697601139545441e-02 -1.449187546968460083e-01 8.031956851482391357e-03 1.309619545936584473e-01 1.083352509886026382e-02 1.183036193251609802e-01 1.709374189376831055e-01 9.223629534244537354e-02 -1.213328540325164795e-01 2.197641134262084961e-01 -2.980516850948333740e-01 -2.921304106712341309e-02 1.949105411767959595e-01 2.719391584396362305e-01 5.103957373648881912e-03 2.081324812024831772e-03 7.226195186376571655e-02 4.654954001307487488e-02 -1.935534477233886719e-01 -5.356511473655700684e-01 2.079731523990631104e-01 8.063922822475433350e-02
9.685017168521881104e-02 2.837844491004943848e-01 -1.343176886439323425e-02 -2.436237037181854248e-01 -6.168927624821662903e-02 3.492114841938018799e-01 -8.473281748592853546e-03 -1.349803805351257324e-01 3.646436333656311035e-01 -1.571023017168045044e-01 -8.068425953388214111e-02 1.174367032945156097e-02 5.612577125430107117e-02 -3.475686535239219666e-02 -4.439811408519744873e-02 1.139359474182128906e-01 1.191655173897743225e-01 7.594044506549835205e-02 -8.598641306161880493e-02 3.617966175079345703e-01 -7.548888772726058960e-02 -1.954727172851562500e-01 -5.176234617829322815e-02 2.446675151586532593e-01 -1.720471978187561035e-01 -4.068312048912048340e-02 7.015451788902282715e-02 2.175743579864501953e-01 -3.808943182229995728e-02 -3.532312214374542236e-01 2.184174507856369019e-01 -2.739800699055194855e-02
-2.861303985118865967e-01 1.081646047532558441e-02 -1.541832387447357178e-01 -2.047327011823654175e-01 1.938177049160003662e-01 2.448731958866119385e-01 3.041657805442810059e-01 -8.550797402858734131e-02 -1.926977038383483887e-01 -1.710836887359619141e-01 -1.490881592035293579e-01 -2.100071907043457031e-01 -5.267652496695518494e-02 9.195079654455184937e-02 2.187460213899612427e-01 1.948159635066986084e-01 1.003551259636878967e-01 1.266198791563510895e-02 4.853719845414161682e-02 1.180134639143943787e-01 -1.045060083270072937e-01 -2.170605808496475220e-01 2.226321771740913391e-02 1.867308020591735840e-01 1.141281425952911377e-02 3.679869323968887329e-02 5.527815222740173340e-02 3.241341114044189453e-01 1.917459256947040558e-02 -3.564001321792602539e-01 -1.484207212924957275e-01 2.150972634553909302e-01
5.833282135426998138e-03 1.702439188957214355e-01 -4.315694049000740051e-02 5.239645391702651978e-02 2.009845823049545288e-01 1.669062972068786621e-01 -1.717548817396163940e-01 7.317210733890533447e-02 -1.685038805007934570e-01 3.391148149967193604e-01 -1.135102938860654831e-04 -2.209367156028747559e-01 -4.850437492132186890e-02 1.989600807428359985e-01 1.217177957296371460e-01 3.779481351375579834e-01 3.504558503627777100e-01 -1.161878630518913269e-01 1.382835507392883301e-01 8.476554416120052338e-03 -4.323188066482543945e-01 -6.577786803245544434e-02 -2.927156863734126091e-03 4.886493459343910217e-02 -1.018638312816619873e-01 4.598794877529144287e-02 -8.240289986133575439e-02 1.610137820243835449e-01 -9.728539735078811646e-02 -2.368104755878448486e-01 5.764891952276229858e-02 -9.086188673973083496e-02
1.749277114868164062e-01 -6.637407094240188599e-02 -9.311614185571670532e-02 -6.698329001665115356e-02 1.884250789880752563e-01 1.964833289384841919e-01 -1.155674606561660767e-01 2.503458224236965179e-02 -1.835455447435379028e-01 2.432020753622055054e-01 -4.414566978812217712e-02 -2.005195058882236481e-02 1.460286378860473633e-01 1.081229150295257568e-01 -1.225266978144645691e-01 2.196145951747894287e-01 1.738235801458358765e-01 -1.854246705770492554e-01 2.371367067098617554e-02 2.480174452066421509e-01 -4.083836376667022705e-01 -1.122803911566734314e-01 1.466299295425415039e-01 3.509910404682159424e-01 1.513615529984235764e-02 -2.883718535304069519e-02 1.700379550457000732e-01 1.260919123888015747e-01 -1.686909198760986328e-01 -3.617383539676666260e-01 1.207772642374038696e-01 4.216128960251808167e-02
-9.930750727653503418e-02 2.555487751960754395e-01 -3.902556002140045166e-02 5.610910803079605103e-02 2.272728085517883301e-01 3.708658516407012939e-01 2.703037261962890625e-01 2.137864530086517334e-01 2.191144078969955444e-01 7.706667482852935791e-02 1.485093086957931519e-01 -2.863257937133312225e-02 1.923529505729675293e-01 -1.087570786476135254e-01 -1.766250133514404297e-01 2.643889486789703369e-01 -5.094292387366294861e-02 -2.528114058077335358e-02 -1.309976875782012939e-01 -1.363281607627868652e-01 -1.511599421501159668e-01 1.439729481935501099e-01 9.712960571050643921e-02 -6.101911514997482300e-02 -1.392130851745605469e-01 5.617481842637062073e-02 -9.361938387155532837e-02 3.538273572921752930e-01 -1.423256695270538330e-01 -1.512716710567474365e-01 2.939028106629848480e-02 2.987216413021087646e-01
-5.925827845931053162e-02 1.153872385621070862e-01 -2.419397607445716858e-02 -2.203338779509067535e-02 1.356654316186904907e-01 3.383742570877075195e-01 2.330869808793067932e-02 1.317013651132583618e-01 -1.233725324273109436e-01 2.726535499095916748e-01 7.099867798388004303e-03 -6.612572818994522095e-02 3.137929439544677734e-01 8.107430301606655121e-03 2.533718384802341461e-02 1.897225715219974518e-02 3.333181887865066528e-02 -1.442303359508514404e-01 -1.011445149779319763e-01 -1.615246683359146118e-01 -1.668918728828430176e-01 -3.806341588497161865e-01 2.291230112314224243e-02 7.624704390764236450e-02 2.474041469395160675e-02 2.106122672557830811e-03 3.421772420406341553e-01 2.227054089307785034e-01 9.333574771881103516e-02 -4.636878073215484619e-01 -8.906939625740051270e-02 3.920489922165870667e-02
1.256063282489776611e-01 -3.210322931408882141e-02 2.617645561695098877e-01 -3.065514266490936279e-01 -6.119178235530853271e-02 3.507600426673889160e-01 -8.503291755914688110e-03 1.165289282798767090e-01 1.705012768507003784e-01 -3.495104908943176270e-01 -5.954949557781219482e-02 -1.335223615169525146e-01 1.214695721864700317e-02 -2.006165832281112671e-01 1.971101388335227966e-02 2.861695885658264160e-01 2.180732190608978271e-01 1.828922778367996216e-01 -1.654723435640335083e-01 8.654492348432540894e-02 -1.690348088741302490e-01 1.140990853309631348e-02 8.741086721420288086e-02 5.219049751758575439e-02 -2.034454941749572754e-01 4.842256382107734680e-02 6.937830895185470581e-02 2.102170139551162720e-01 -2.371693998575210571e-01 -2.297457605600357056e-01 9.768662601709365845e-02 -1.368663311004638672e-01
-1.604496836662292480e-01 -1.283891797065734863e-01 5.639757961034774780e-02 1.296590641140937805e-02 2.707945704460144043e-01 1.339285373687744141e-01 8.412830531597137451e-02 1.029918566346168518e-01 9.914467111229896545e-03 -2.765081524848937988e-01 -1.182283237576484680e-01 3.728171344846487045e-03 -9.812075644731521606e-02 -7.532874494791030884e-02 8.274978399276733398e-02 2.392557114362716675e-01 1.145148724317550659e-01 -4.634464904665946960e-02 -1.156033128499984741e-01 9.719020873308181763e-02 -5.856815725564956665e-02 -3.891561925411224365e-01 1.938780695199966431e-01 4.168821573257446289e-01 -2.249100953340530396e-01 5.838699638843536377e-02 -1.698806732892990112e-01 -8.697514422237873077e-03 -1.093392595648765564e-01 -3.185838460922241211e-01 2.096199989318847656e-01 1.757510602474212646e-01
-3.931201994419097900e-01 1.751909703016281128e-01 1.043717861175537109e-01 1.557509899139404297e-01 2.213781028985977173e-01 2.028829008340835571e-01 -5.233729258179664612e-02 -2.223384082317352295e-01 1.008932515978813171e-01 -1.306456327438354492e-01 7.579063624143600464e-02 4.068892449140548706e-02 1.517798006534576416e-02 3.836634755134582520e-02 1.701859235763549805e-01 4.632787704467773438e-01 -4.697705805301666260e-02 -1.445909291505813599e-01 6.849889643490314484e-03 2.366592884063720703e-01 -1.642706245183944702e-01 -2.457018494606018066e-01 1.292973309755325317e-01 1.422085016965866089e-01 -6.439480930566787720e-02 6.311219930648803711e-02 7.684700191020965576e-02 8.702725172042846680e-02 -1.004362925887107849e-01 -3.309621810913085938e-01 -3.960919007658958435e-02 1.051875203847885132e-01
1.933875381946563721e-01 2.158156782388687134e-01 -1.252562925219535828e-02 -1.570351570844650269e-01 -2.680738270282745361e-02 1.342870742082595825e-01 1.371282618492841721e-02 1.552900224924087524e-01 -3.765747845172882080e-01 1.886290162801742554e-01 -6.222601514309644699e-03 -1.116160023957490921e-02 2.307016588747501373e-02 8.079569786787033081e-02 -5.357627198100090027e-02 2.949352860450744629e-01 3.568017184734344482e-01 1.091043930500745773e-02 -1.753562130033969879e-03 1.812388002872467041e-01 -3.812337815761566162e-01 5.975107103586196899e-02 2.016623765230178833e-01 2.549220323562622070e-01 3.922441229224205017e-02 -3.219316527247428894e-02 2.911561913788318634e-02 1.124164015054702759e-01 -8.308093994855880737e-02 -3.153877258300781250e-01 1.018399521708488464e-01 1.613700538873672485e-01
-1.762238889932632446e-01 -5.157201364636421204e-02 5.107785463333129883e-01 -4.589547589421272278e-02 -1.639624834060668945e-01 7.375076413154602051e-02 -3.472604975104331970e-02 2.128526866436004639e-01 -7.302875816822052002e-02 7.650142908096313477e-02 -2.581507526338100433e-02 1.529100686311721802e-01 3.485397621989250183e-02 -5.312592536211013794e-02 -2.275818735361099243e-01 2.592797875404357910e-01 4.957585595548152924e-03 -4.499804973602294922e-02 -1.487423926591873169e-01 1.535706967115402222e-01 -3.423740863800048828e-01 -4.956346750259399414e-02 -5.255785211920738220e-02 3.702902197837829590e-01 -2.009892761707305908e-01 1.335170418024063110e-01 1.117694750428199768e-01 3.821182996034622192e-02 4.509715829044580460e-03 -1.261685043573379517e-01 9.257027506828308105e-02 2.493261098861694336e-01
-3.996963147073984146e-03 -3.166263923048973083e-02 2.498488277196884155e-01 2.974352538585662842e-01 2.150387167930603027e-01 -7.174424082040786743e-02 -9.914435446262359619e-02 2.025525122880935669e-01 9.208308905363082886e-02 -4.455358535051345825e-02 -3.109553158283233643e-01 -2.779868841171264648e-01 -3.368475139141082764e-01 -2.664532698690891266e-02 7.364122569561004639e-02 1.265361607074737549e-01 6.372580677270889282e-02 -1.885270327329635620e-02 1.328594610095024109e-02 5.956146493554115295e-02 -2.595645785331726074e-01 -1.955705229192972183e-03 -4.854734614491462708e-02 2.438523173332214355e-01 -9.463340044021606445e-02 2.927782945334911346e-02 1.791923046112060547e-01 1.838903576135635376e-01 -3.469218313694000244e-01 -2.803614139556884766e-01 -1.845641992986202240e-02 1.158593073487281799e-01
-2.335203886032104492e-01 4.015889391303062439e-02 -2.204234302043914795e-01 -4.531286656856536865e-02 -7.634564489126205444e-02 2.246710360050201416e-01 2.956462502479553223e-01 7.393641397356987000e-03 -2.519898861646652222e-02 -7.477151602506637573e-02 4.383797198534011841e-02 -1.130473837256431580e-01 -6.837939471006393433e-02 -2.102734297513961792e-01 -1.661884784698486328e-02 1.979330480098724365e-01 7.777936011552810669e-02 -5.844487622380256653e-02 -1.097410172224044800e-01 -7.613734155893325806e-02 3.046998567879199982e-02 -4.047739505767822266e-01 1.650035381317138672e-01 5.362780690193176270e-01 -2.185931503772735596e-01 3.779038041830062866e-02 -5.250376462936401367e-02 7.355986535549163818e-02 4.042438417673110962e-02 -2.344185560941696167e-01 9.766071289777755737e-02 -9.888511896133422852e-02
-1.004862189292907715e-01 -2.484887652099132538e-02 1.929321140050888062e-01 4.351190477609634399e-02 -9.719416266307234764e-05 3.815467357635498047e-01 -5.604016780853271484e-02 9.568079560995101929e-02 1.866337209939956665e-01 -3.257136642932891846e-01 -2.080845981836318970e-01 4.776673018932342529e-02 -1.697986423969268799e-01 8.802358061075210571e-02 -2.220313251018524170e-01 1.411272585391998291e-01 -6.617232225835323334e-03 4.522180557250976562e-02 -1.633206009864807129e-01 4.591490700840950012e-02 -1.217728480696678162e-01 1.651346974540501833e-04 -5.271949991583824158e-02 1.580334603786468506e-01 -2.477332055568695068e-01 -1.269673407077789307e-01 -9.686224907636642456e-02 4.771228134632110596e-01 7.819812744855880737e-04 -3.267907500267028809e-01 -1.459429878741502762e-02 -7.084415853023529053e-02
-1.478657405823469162e-02 3.771296888589859009e-02 4.282554984092712402e-02 -3.128786338493227959e-03 1.934685707092285156e-01 3.844967186450958252e-01 1.805262118577957153e-01 3.765552341938018799e-01 -1.470776051282882690e-01 -1.402190029621124268e-01 -4.552509635686874390e-02 -1.232412159442901611e-01 5.619645491242408752e-02 -9.566404670476913452e-02 1.242434605956077576e-01 4.162422120571136475e-01 -1.073112785816192627e-01 -2.288753390312194824e-01 1.642068773508071899e-01 2.350165396928787231e-01 7.454606890678405762e-02 -1.509914696216583252e-01 -3.241046145558357239e-02 1.359996944665908813e-01 -8.024618029594421387e-02 -1.528444737195968628e-01 -3.476694971323013306e-02 -3.246590029448270798e-03 -1.972328722476959229e-01 -3.291830718517303467e-01 -4.182140156626701355e-02 5.724035203456878662e-02
-5.735903605818748474e-02 3.549970984458923340e-01 2.269089072942733765e-01 2.078671455383300781e-01 1.740947514772415161e-01 4.854097366333007812e-01 5.035508424043655396e-02 1.387419253587722778e-01 8.375552296638488770e-02 8.282219618558883667e-02 -3.585568070411682129e-01 -1.606022715568542480e-01 -3.875892460346221924e-01 4.152281582355499268e-02 -2.122684381902217865e-03 1.102030426263809204e-01 1.222458854317665100e-01 1.308395899832248688e-02 -9.674248099327087402e-02 -1.126177310943603516e-01 -3.213111311197280884e-02 -1.234704703092575073e-01 -1.643610894680023193e-01 1.626967340707778931e-01 -2.357138693332672119e-02 -3.700516000390052795e-02 -3.556781262159347534e-02 1.216516718268394470e-01 6.857016682624816895e-02 -1.020070984959602356e-01 -8.931092917919158936e-02 8.917657285928726196e-02
1.164375022053718567e-01 3.113215267658233643e-01 2.248677909374237061e-01 -1.639775484800338745e-01 -1.291813552379608154e-01 4.554237127304077148e-01 8.549532294273376465e-02 1.881450712680816650e-01 1.271972358226776123e-01 -2.941237986087799072e-01 4.422509297728538513e-02 -1.052228361368179321e-01 6.417018920183181763e-02 -9.253391623497009277e-02 9.527376294136047363e-02 2.368866950273513794e-01 6.699983775615692139e-02 1.344023086130619049e-02 -2.382726036012172699e-02 1.249709799885749817e-01 -2.465430945158004761e-01 -1.609461754560470581e-01 2.236667722463607788e-01 -1.143580600619316101e-01 -5.968058109283447266e-02 1.991902105510234833e-02 4.114259779453277588e-02 2.739225625991821289e-01 3.145514428615570068e-02 -2.442432790994644165e-01 1.846078932285308838e-01 -7.494097203016281128e-02
-2.566425688564777374e-02 1.396541595458984375e-01 2.180948704481124878e-01 -1.063611283898353577e-01 2.699612081050872803e-02 3.362671732902526855e-01 4.678743779659271240e-01 -4.425775259733200073e-02 -5.827739089727401733e-02 -1.319904774427413940e-01 -1.632802933454513550e-01 -7.458881475031375885e-03 -3.427129983901977539e-02 -2.619591727852821350e-02 1.738743335008621216e-01 1.992913633584976196e-01 1.733150705695152283e-02 -1.996685266494750977e-01 -1.437985450029373169e-01 4.475671648979187012e-01 -3.064464591443538666e-02 6.530259549617767334e-02 -1.730855368077754974e-02 1.393661797046661377e-01 1.010330542922019958e-01 -1.053141653537750244e-01 5.301954597234725952e-02 7.058198004961013794e-02 -6.547705829143524170e-02 -3.499550819396972656e-01 -1.123205348849296570e-01 1.113325878977775574e-01
-4.640863463282585144e-02 1.011377647519111633e-01 3.898414969444274902e-02 -1.060617640614509583e-01 7.911749929189682007e-02 3.328683376312255859e-01 -1.294538527727127075e-01 -1.551040560007095337e-01 1.480712443590164185e-01 -1.231230571866035461e-01 2.398121729493141174e-02 -4.046239256858825684e-01 -1.316867470741271973e-01 -8.914349973201751709e-02 -2.439026348292827606e-02 1.055932268500328064e-01 2.562141418457031250e-01 -1.600531786680221558e-01 -8.086311817169189453e-02 4.571539536118507385e-02 -1.823433339595794678e-01 -2.804590761661529541e-02 -4.435007274150848389e-02 1.195093840360641479e-01 -1.091224998235702515e-01 3.667774423956871033e-02 7.724446058273315430e-02 3.161029517650604248e-01 -8.842407912015914917e-02 -4.450650215148925781e-01 2.918316125869750977e-01 -1.348140686750411987e-01
-1.312646567821502686e-01 -8.036661893129348755e-02 9.115107357501983643e-02 2.398357242345809937e-01 4.916165955364704132e-03 2.114040851593017578e-01 7.550386339426040649e-02 1.859094798564910889e-01 -1.049139723181724548e-01 4.183441773056983948e-02 -4.583130404353141785e-02 7.704540342092514038e-02 9.678011387586593628e-02 1.434666812419891357e-01 -4.356997087597846985e-02 5.575735569000244141e-01 -3.759232163429260254e-02 -4.641754552721977234e-02 -4.664480686187744141e-03 7.682530581951141357e-02 2.113907039165496826e-02 -1.215633563697338104e-02 -2.069601118564605713e-01 7.215932011604309082e-02 1.148977130651473999e-01 1.645810902118682861e-01 2.444825135171413422e-02 1.312822699546813965e-01 -1.973892301321029663e-01 -5.126499533653259277e-01 -3.740566968917846680e-02 -2.062868177890777588e-01
-5.317608267068862915e-02 4.587819427251815796e-02 2.092782855033874512e-01 -2.481370270252227783e-01 6.397140771150588989e-02 2.154774814844131470e-01 1.306743472814559937e-01 3.612627461552619934e-02 2.995954155921936035e-01 -4.970223084092140198e-02 -8.346094936132431030e-02 1.474753469228744507e-01 6.435265392065048218e-02 -1.991960108280181885e-01 1.191585212945938110e-01 3.028054535388946533e-01 5.935496464371681213e-02 1.227231696248054504e-01 -1.889556348323822021e-01 1.604250520467758179e-01 -1.233678236603736877e-01 -3.257175683975219727e-01 -3.165587782859802246e-02 1.655469834804534912e-01 2.482122182846069336e-01 -2.394434213638305664e-01 -6.797432899475097656e-02 3.017527461051940918e-01 -1.958546340465545654e-01 -2.057618051767349243e-01 1.583666652441024780e-01 -1.783202285878360271e-03
1.183151230216026306e-01 6.744855642318725586e-02 6.517814099788665771e-02 -1.286912858486175537e-01 3.369239866733551025e-01 1.441829055547714233e-01 6.874194741249084473e-02 1.504913419485092163e-01 -1.049493160098791122e-02 1.358169317245483398e-01 -2.472404539585113525e-01 3.121734224259853363e-02 1.680689454078674316e-01 1.116001456975936890e-01 4.982629045844078064e-02 -9.857323765754699707e-02 3.722226247191429138e-02 -4.508833214640617371e-02 -1.135095879435539246e-01 9.165025502443313599e-02 -1.846693456172943115e-01 -3.363452851772308350e-01 1.579871177673339844e-01 1.750413477420806885e-01 1.582195609807968140e-01 -3.073379211127758026e-02 2.058960944414138794e-01 1.546809971332550049e-01 -1.269036382436752319e-01 -4.468849301338195801e-01 -1.606240868568420410e-01 3.224315941333770752e-01
-7.131024729460477829e-03 4.552850034087896347e-03 2.452581971883773804e-01 -1.679522544145584106e-01 9.731144644320011139e-03 2.072858996689319611e-02 1.855931617319583893e-02 3.538872003555297852e-01 2.141602784395217896e-01 1.202011927962303162e-01 -3.448009490966796875e-01 1.548767555505037308e-02 -9.600003808736801147e-02 -1.166611388325691223e-01 -6.162003055214881897e-02 1.627633422613143921e-01 2.137074470520019531e-01 -7.136536762118339539e-03 -1.785138398408889771e-01 8.744586259126663208e-02 -2.622307538986206055e-01 -1.033723577857017517e-01 -1.213198229670524597e-01 1.757975071668624878e-01 -1.666762232780456543e-01 -5.585101246833801270e-02 1.985887289047241211e-01 4.381248950958251953e-01 -2.056174874305725098e-01 -1.643515825271606445e-01 8.757126331329345703e-02 5.786988139152526855e-02
5.518392659723758698e-03 1.146453693509101868e-01 -1.122928783297538757e-01 -1.272663325071334839e-01 -1.102334167808294296e-02 1.638688445091247559e-01 -3.502443432807922363e-02 2.004229128360748291e-01 -3.343710005283355713e-01 2.581716775894165039e-01 6.494271755218505859e-02 -1.361288577318191528e-01 -1.607335917651653290e-02 1.284420192241668701e-01 -2.741019427776336670e-02 1.578384041786193848e-01 2.173053026199340820e-01 1.275266408920288086e-01 -2.043172866106033325e-01 8.884357661008834839e-02 -4.123558104038238525e-01 5.071434751152992249e-02 2.172100096940994263e-01 3.298487067222595215e-01 2.609657682478427887e-02 1.285269670188426971e-02 1.539108902215957642e-02 2.637315690517425537e-01 -1.212755218148231506e-02 -3.603507876396179199e-01 2.508834563195705414e-02 5.517557635903358459e-02
1.235309690237045288e-01 -1.602174341678619385e-01 -1.238793786615133286e-02 2.087217383086681366e-02 -9.058595448732376099e-02 3.080510795116424561e-01 1.558066457509994507e-01 1.288304626941680908e-01 -2.087041437625885010e-01 -1.087983846664428711e-01 3.182829171419143677e-02 7.534568756818771362e-02 7.456205040216445923e-02 8.174550533294677734e-02 3.775677829980850220e-02 4.493117928504943848e-01 -1.821848601102828979e-01 1.829915493726730347e-02 -7.792016863822937012e-02 7.957647740840911865e-02 -8.684360235929489136e-02 -1.840447783470153809e-01 -1.711657196283340454e-01 -6.508049368858337402e-02 6.403873115777969360e-02 8.264661580324172974e-02 1.741636544466018677e-02 2.212420105934143066e-01 -1.474415212869644165e-01 -5.582298040390014648e-01 2.748636156320571899e-02 -1.473046392202377319e-01
-2.378764748573303223e-01 -1.482403427362442017e-01 2.397414892911911011e-01 -1.915021613240242004e-02 -8.856087177991867065e-02 3.225810229778289795e-01 1.105743087828159332e-02 3.899047523736953735e-02 -1.393911391496658325e-01 -1.182990521192550659e-02 -3.510075807571411133e-02 -1.144723780453205109e-02 -1.735876053571701050e-01 3.050578199326992035e-02 5.190899595618247986e-02 1.127615123987197876e-01 -9.503360837697982788e-02 -2.647000849246978760e-01 4.985934868454933167e-02 1.679331511259078979e-01 -1.727733761072158813e-01 -1.575049161911010742e-01 -1.403163373470306396e-01 8.439795672893524170e-02 -8.351031690835952759e-02 7.266796659678220749e-03 -1.336650103330612183e-01 2.807435691356658936e-01 -3.963430225849151611e-02 -4.996205568313598633e-01 7.940076291561126709e-02 3.608126938343048096e-01
4.704792052507400513e-02 3.411122262477874756e-01 3.401976823806762695e-01 3.589145243167877197e-01 1.767024099826812744e-01 1.160235926508903503e-01 3.390612779185175896e-03 1.023243516683578491e-01 1.801827102899551392e-01 -1.777155697345733643e-01 -1.526035964488983154e-01 -4.255007579922676086e-02 -3.411382064223289490e-02 7.560961693525314331e-02 6.604983657598495483e-02 3.960107266902923584e-02 1.184550523757934570e-01 -1.489573717117309570e-01 -1.351116299629211426e-01 -6.266959011554718018e-02 -6.754700094461441040e-02 -5.625516548752784729e-02 -1.713880449533462524e-01 2.676974534988403320e-01 -1.132171005010604858e-01 -1.602625101804733276e-01 1.341543942689895630e-01 2.383784502744674683e-01 -1.741960346698760986e-01 -2.685566246509552002e-01 4.042430594563484192e-02 3.084786534309387207e-01
2.577842175960540771e-01 2.894215472042560577e-02 1.880862116813659668e-01 -2.783703804016113281e-01 -1.714808791875839233e-01 3.816184103488922119e-01 -1.469778548926115036e-02 -1.681474745273590088e-01 1.279761344194412231e-01 -1.867391318082809448e-01 3.457858040928840637e-02 -1.508649438619613647e-01 7.274912297725677490e-02 -8.438337594270706177e-02 -1.950505189597606659e-02 3.187061548233032227e-01 2.071636319160461426e-01 1.359492540359497070e-01 -1.688228696584701538e-01 1.235711127519607544e-01 -2.343999147415161133e-01 -5.873790010809898376e-02 2.445482611656188965e-01 1.811668649315834045e-02 -8.056829869747161865e-02 -5.738040432333946228e-02 -3.075868450105190277e-02 3.083681762218475342e-01 -1.454642713069915771e-01 -2.471448183059692383e-01 1.608424820005893707e-02 -1.213566884398460388e-01
5.651806294918060303e-02 1.374125033617019653e-01 2.195813953876495361e-01 -9.809000045061111450e-02 -1.129740849137306213e-01 2.152065485715866089e-01 3.322094678878784180e-02 4.045416787266731262e-02 3.090667724609375000e-02 -2.554244995117187500e-01 4.906013980507850647e-02 -1.303272098302841187e-01 -5.193361546844244003e-03 -2.889135479927062988e-01 2.189430147409439087e-01 4.532489180564880371e-01 1.710693538188934326e-01 1.243972480297088623e-01 3.521226346492767334e-02 2.970599830150604248e-01 -1.428139954805374146e-01 -6.222007796168327332e-02 8.114650845527648926e-02 6.914841383695602417e-02 2.477710833773016930e-03 -2.435498125851154327e-02 -1.064971312880516052e-01 1.134917512536048889e-01 1.626176238059997559e-01 -3.294959962368011475e-01 1.175491064786911011e-01 -3.038131594657897949e-01
-4.200476408004760742e-01 -1.197146996855735779e-01 1.874336600303649902e-01 -2.136306762695312500e-01 1.722246557474136353e-01 2.427789270877838135e-01 1.338885724544525146e-01 -2.374919503927230835e-01 -5.486792698502540588e-02 1.130983326584100723e-02 -2.210856229066848755e-01 1.055143307894468307e-02 5.165041610598564148e-02 -7.077974826097488403e-02 1.261035650968551636e-01 1.659247130155563354e-01 1.251287460327148438e-01 -1.060063540935516357e-01 -1.191052868962287903e-01 1.106662973761558533e-01 -2.125283777713775635e-01 -1.058002561330795288e-01 -2.403108775615692139e-02 3.275505006313323975e-01 1.804614663124084473e-01 1.437519043684005737e-01 1.031606793403625488e-01 3.271494805812835693e-01 -1.148621588945388794e-01 -1.771990507841110229e-01 -6.161715835332870483e-02 -1.595066785812377930e-01
3.064034506678581238e-02 1.900149136781692505e-01 -4.327228665351867676e-02 -2.304732352495193481e-01 1.647301465272903442e-01 3.043038547039031982e-01 -7.902278751134872437e-02 2.194258570671081543e-02 -1.273224353790283203e-01 2.277300059795379639e-01 -8.940707147121429443e-02 7.527400553226470947e-02 1.730054244399070740e-02 2.538135945796966553e-01 -6.286503374576568604e-02 1.387716084718704224e-01 2.828904688358306885e-01 -2.190635353326797485e-01 -5.084030702710151672e-02 3.249679505825042725e-01 -3.620977401733398438e-01 4.981744661927223206e-02 -2.354273758828639984e-02 1.722882091999053955e-01 -2.167327329516410828e-02 -4.162752255797386169e-02 -8.267275989055633545e-02 2.133558243513107300e-01 -1.917823106050491333e-01 -3.393577635288238525e-01 -1.673606224358081818e-02 -7.084663957357406616e-02
1.299470216035842896e-01 1.884117126464843750e-01 -4.790183529257774353e-02 -1.983463466167449951e-01 5.509225185960531235e-03 3.109147250652313232e-01 2.740789949893951416e-02 1.834516376256942749e-01 -2.002354413270950317e-01 2.885302305221557617e-01 4.435089649632573128e-04 -1.078923568129539490e-01 -1.031991932541131973e-02 7.277258485555648804e-02 -5.673629045486450195e-02 3.476850315928459167e-02 1.428127437829971313e-01 -7.188345491886138916e-02 -4.090208560228347778e-02 1.742146611213684082e-01 -4.644493162631988525e-01 1.095873210579156876e-02 7.658331841230392456e-02 2.709971964359283447e-01 1.632196307182312012e-01 3.606246411800384521e-02 1.254739910364151001e-01 1.869616657495498657e-01 -9.663005918264389038e-02 -4.334252476692199707e-01 1.412754133343696594e-02 -3.607909008860588074e-02
1.784437298774719238e-01 1.843153964728116989e-03 -1.065373197197914124e-01 -1.098722442984580994e-01 -8.896747976541519165e-02 2.934750914573669434e-01 -1.636151596903800964e-02 1.677946895360946655e-01 -2.620946466922760010e-01 1.896233260631561279e-01 4.876724851783365011e-04 -1.080880239605903625e-01 8.829331398010253906e-02 5.404191464185714722e-02 3.840437531471252441e-02 1.998801231384277344e-01 1.702478677034378052e-01 1.445312500000000000e-01 -9.518676996231079102e-02 2.034696340560913086e-01 -3.855374455451965332e-01 6.588479131460189819e-02 1.509079188108444214e-01 3.541588485240936279e-01 -5.681369919329881668e-03 2.535377442836761475e-02 2.438635006546974182e-02 2.055662684142589569e-02 -8.380244672298431396e-02 -4.801318347454071045e-01 6.615376472473144531e-02 9.303739666938781738e-02
-1.813805103302001953e-01 2.547226250171661377e-01 -3.950509801506996155e-02 1.256826668977737427e-01 2.364174723625183105e-01 4.268241524696350098e-01 -1.686947345733642578e-01 1.752017810940742493e-02 3.742225468158721924e-02 8.057727664709091187e-02 -1.320488899946212769e-01 1.082507148385047913e-01 -1.492428630590438843e-01 1.311707645654678345e-01 1.038534492254257202e-01 1.361224502325057983e-01 6.875465810298919678e-02 3.864231333136558533e-02 3.978534787893295288e-02 3.094802796840667725e-01 -2.224667817354202271e-01 -2.790906727313995361e-01 -5.263596773147583008e-02 3.146170675754547119e-01 1.643579304218292236e-01 -2.408795058727264404e-01 -2.037490159273147583e-02 1.357562541961669922e-01 -1.551554352045059204e-01 -2.255239486694335938e-01 8.044172078371047974e-03 -2.413280308246612549e-02
-1.529490575194358826e-02 4.600779339671134949e-02 2.019229233264923096e-01 -7.059460878372192383e-02 -2.307016402482986450e-03 3.075459301471710205e-01 3.507236763834953308e-02 8.576641976833343506e-02 -1.013902202248573303e-01 -8.949880301952362061e-02 -4.495994001626968384e-02 -2.543285489082336426e-01 1.410971283912658691e-01 1.189560517668724060e-01 1.808793097734451294e-01 5.098987221717834473e-01 -2.347635477781295776e-02 -2.376509904861450195e-01 3.100078999996185303e-01 1.682459861040115356e-01 1.920605003833770752e-01 -1.971381604671478271e-01 1.380936503410339355e-01 8.444096148014068604e-02 -1.011995002627372742e-01 -1.076470781117677689e-02 -1.165426988154649734e-02 1.339685618877410889e-01 -1.271700561046600342e-01 -3.116132616996765137e-01 -1.066884770989418030e-01 2.144460007548332214e-02
2.093009203672409058e-01 2.242828011512756348e-01 5.584549531340599060e-02 -1.320692598819732666e-01 -6.807938963174819946e-02 1.773122251033782959e-01 1.626658290624618530e-01 2.962017357349395752e-01 -1.373517662286758423e-01 4.332946985960006714e-02 -1.598874181509017944e-01 -1.403532326221466064e-01 4.841135814785957336e-02 1.895297318696975708e-01 -1.985198631882667542e-02 2.551932334899902344e-01 1.643997877836227417e-01 -9.645404666662216187e-02 2.354513667523860931e-02 -1.242927610874176025e-01 -3.858692944049835205e-01 -1.353760510683059692e-01 -6.612408906221389771e-02 3.417975604534149170e-01 -1.279257088899612427e-01 -9.866128116846084595e-02 2.350008348003029823e-03 -4.295498877763748169e-02 1.643445938825607300e-01 -2.946067750453948975e-01 1.627257317304611206e-01 -2.372454702854156494e-01
1.678999066352844238e-01 7.741712965071201324e-03 1.295242160558700562e-01 1.655662655830383301e-01 -4.540548101067543030e-02 2.508123815059661865e-01 1.786400377750396729e-01 1.032989248633384705e-01 -1.893213242292404175e-01 -2.999286353588104248e-02 -1.702909171581268311e-01 -2.038103342056274414e-02 8.779671043157577515e-02 4.730972275137901306e-02 7.910433411598205566e-02 5.014553666114807129e-01 -1.191806495189666748e-01 -1.058778464794158936e-01 3.290184959769248962e-02 1.022557541728019714e-01 -1.637553125619888306e-01 -1.352837122976779938e-02 -1.171021834015846252e-01 5.880470201373100281e-02 -1.004086732864379883e-01 -1.278942376375198364e-01 4.584591835737228394e-02 -3.894945606589317322e-02 -3.321158587932586670e-01 -4.981040358543395996e-01 -1.141038760542869568e-01 -5.985754355788230896e-02
-4.736682400107383728e-02 2.067112624645233154e-01 1.245995238423347473e-01 -7.230299990624189377e-03 2.021196931600570679e-01 1.164233386516571045e-01 -7.883323729038238525e-02 -1.625460833311080933e-01 1.964368075132369995e-01 6.503657996654510498e-02 -1.384206265211105347e-01 -1.867669969797134399e-01 -2.399889528751373291e-01 -6.532884389162063599e-02 -3.274852335453033447e-01 2.484841272234916687e-02 7.459802925586700439e-02 -2.915904484689235687e-02 -1.646584272384643555e-01 3.288593590259552002e-01 -1.471276879310607910e-01 -2.129410952329635620e-01 -1.830433160066604614e-01 3.107658028602600098e-01 -9.559100121259689331e-02 1.852850615978240967e-01 7.082797586917877197e-02 1.633893549442291260e-01 -2.637996673583984375e-01 -2.753710448741912842e-01 1.423397511243820190e-01 -7.882463186979293823e-02
-1.447544544935226440e-01 -1.603594720363616943e-01 2.358764708042144775e-01 -2.503042221069335938e-01 8.137115091085433960e-02 2.963054478168487549e-01 3.244049847126007080e-01 -5.848496034741401672e-02 -2.091114781796932220e-02 -1.394217461347579956e-01 -8.247569948434829712e-02 -2.967332601547241211e-01 8.144377171993255615e-02 -2.629017233848571777e-01 1.582795530557632446e-01 1.207959130406379700e-01 2.759946286678314209e-01 1.430437266826629639e-01 -8.892466872930526733e-02 1.325652301311492920e-01 -7.464817911386489868e-02 -1.682023257017135620e-01 -9.784831851720809937e-02 1.703199893236160278e-01 1.068300157785415649e-01 4.205484688282012939e-02 1.114955767989158630e-01 3.166666924953460693e-01 -8.113814890384674072e-02 -2.613422870635986328e-01 5.401418358087539673e-02 5.988728627562522888e-02
2.469960898160934448e-01 2.115480899810791016e-01 2.575837969779968262e-01 -2.079233229160308838e-01 -3.086211718618869781e-02 3.927170932292938232e-01 1.471120119094848633e-01 2.836364693939685822e-02 1.321282237768173218e-01 -2.677596509456634521e-01 3.329079970717430115e-02 -1.584128662943840027e-02 1.974273473024368286e-02 -9.501815587282180786e-02 -1.156769692897796631e-01 1.777185946702957153e-01 1.216712594032287598e-01 2.554998099803924561e-01 -1.667509973049163818e-01 1.754819601774215698e-01 -3.062030076980590820e-01 -1.798767745494842529e-01 2.983571216464042664e-02 6.347192078828811646e-02 -1.183364391326904297e-01 5.409825220704078674e-02 6.732324510812759399e-02 2.122657895088195801e-01 1.401496082544326782e-01 -2.835848629474639893e-01 -1.187075003981590271e-01 -1.083788275718688965e-01
8.689614944159984589e-03 1.538180261850357056e-01 1.401088982820510864e-01 -2.356266602873802185e-02 -1.152686625719070435e-01 3.054586648941040039e-01 -1.016359329223632812e-01 -5.200888961553573608e-02 -1.638389825820922852e-01 -2.152244448661804199e-01 -1.171216219663619995e-01 -2.196874096989631653e-02 6.380359083414077759e-02 1.253277063369750977e-01 7.068488746881484985e-02 1.100000068545341492e-01 -2.010071128606796265e-01 -1.671056598424911499e-01 -1.781259775161743164e-01 6.443823128938674927e-02 3.001568606123328209e-03 2.765549533069133759e-02 -9.177028387784957886e-02 1.706468015909194946e-01 -4.279559478163719177e-02 -1.287393271923065186e-01 -1.848090142011642456e-01 4.151637256145477295e-01 -2.581181526184082031e-01 -4.306408166885375977e-01 -5.739284306764602661e-02 2.989930212497711182e-01
4.739302676171064377e-03 1.446353346109390259e-01 -1.045593023300170898e-01 1.462814062833786011e-01 -9.470173716545104980e-02 3.540243506431579590e-01 -1.550572831183671951e-02 -1.110905781388282776e-01 -2.335755676031112671e-01 -1.173774600028991699e-01 -3.281657025218009949e-02 2.854257263243198395e-02 -1.970811784267425537e-01 -1.709534078836441040e-01 -7.366120070219039917e-02 3.839931488037109375e-01 -1.062491983175277710e-01 -5.471333116292953491e-02 -2.963813543319702148e-01 2.217183411121368408e-01 -3.750730454921722412e-01 -6.829171627759933472e-02 1.211470738053321838e-01 2.207221090793609619e-01 -2.674340605735778809e-01 -3.428540378808975220e-02 1.172378435730934143e-01 -1.048350054770708084e-02 -1.869374662637710571e-01 5.678384378552436829e-02 -1.123474985361099243e-01 1.063471883535385132e-01
4.251805692911148071e-02 -1.608732156455516815e-02 1.342809177003800869e-03 9.371031820774078369e-02 -1.276265680789947510e-01 2.001240551471710205e-01 9.031502902507781982e-02 1.247880160808563232e-01 3.443914353847503662e-01 1.675759404897689819e-01 -3.127918541431427002e-01 -2.370581477880477905e-01 -6.256368011236190796e-02 1.941458433866500854e-01 -1.818074882030487061e-01 2.374363094568252563e-01 1.615562289953231812e-01 -9.496975690126419067e-02 1.632458716630935669e-01 1.226417198777198792e-01 -1.104968488216400146e-01 -2.134786993265151978e-01 5.216482281684875488e-02 2.463601529598236084e-01 -1.438062936067581177e-01 2.220558971166610718e-01 -5.271335691213607788e-02 3.301293849945068359e-01 -1.131169795989990234e-01 -1.252750158309936523e-01 2.545654773712158203e-01 -6.534988433122634888e-02
-1.550562866032123566e-02 1.592176556587219238e-01 1.845848709344863892e-01 -1.558001935482025146e-01 -6.659191846847534180e-02 2.188748121261596680e-01 3.150605410337448120e-02 5.276332795619964600e-02 6.619603931903839111e-02 1.054912060499191284e-01 -1.171072870492935181e-01 2.161695063114166260e-01 -4.439769312739372253e-03 -2.234749644994735718e-01 -2.382209450006484985e-01 2.320819720625877380e-02 3.064073026180267334e-01 -1.247110143303871155e-01 -1.503639966249465942e-01 7.591538876295089722e-02 -1.128380522131919861e-01 -3.205727934837341309e-01 1.143054366111755371e-01 8.454608917236328125e-02 -2.514203190803527832e-01 -1.365089323371648788e-02 2.903199056163430214e-04 5.089219212532043457e-01 -2.357129156589508057e-01 -4.185732081532478333e-02 -6.974207609891891479e-02 1.365428268909454346e-01
-3.200532123446464539e-02 -1.398078650236129761e-01 1.917415112257003784e-01 3.089771233499050140e-02 3.577531874179840088e-02 2.956606745719909668e-01 9.290399402379989624e-02 8.873448520898818970e-02 -1.221781671047210693e-01 8.952477015554904938e-03 -1.561149954795837402e-02 -1.543787717819213867e-01 1.891798675060272217e-01 1.079396456480026245e-01 2.130372077226638794e-01 3.300097882747650146e-01 -8.106277324259281158e-03 -1.553993970155715942e-01 1.998304128646850586e-01 2.626332044601440430e-01 -2.180449292063713074e-02 -8.684827387332916260e-02 -5.583456158638000488e-02 1.793833673000335693e-01 -1.318842321634292603e-01 -1.846251785755157471e-01 6.654203683137893677e-02 7.056784629821777344e-02 -2.182685136795043945e-01 -5.146268010139465332e-01 -1.668400913476943970e-01 -1.343583464622497559e-01
-2.375175058841705322e-01 -1.405562460422515869e-01 2.633331343531608582e-02 -2.482623755931854248e-01 1.476170569658279419e-01 2.558019459247589111e-01 1.503398269414901733e-01 -9.670714288949966431e-02 -3.165298104286193848e-01 -6.006250530481338501e-02 -7.319865375757217407e-02 -9.324315190315246582e-02 -3.418131545186042786e-02 3.483143076300621033e-02 1.126843318343162537e-01 3.100540339946746826e-01 2.911996543407440186e-01 -1.971531063318252563e-01 -8.311858028173446655e-02 1.604915112257003784e-01 -5.666624009609222412e-02 -2.774600982666015625e-01 -1.421495620161294937e-02 1.672666370868682861e-01 1.317373812198638916e-01 3.513612970709800720e-02 1.671702712774276733e-01 2.261203974485397339e-01 -6.774456799030303955e-02 -2.976007163524627686e-01 -1.539283841848373413e-01 1.844856739044189453e-01
-5.515332892537117004e-02 -2.557612583041191101e-02 1.891957074403762817e-01 -7.911549508571624756e-02 3.684860467910766602e-02 3.156003355979919434e-01 1.335290670394897461e-01 5.299674347043037415e-02 -4.941494017839431763e-02 -1.913547962903976440e-01 -5.558392778038978577e-02 -5.600827559828758240e-02 1.390943378210067749e-01 1.159594431519508362e-01 9.683874994516372681e-02 5.216665863990783691e-01 -2.079531997442245483e-01 -2.499208748340606689e-01 1.128413900732994080e-01 1.736966967582702637e-01 -8.996196091175079346e-02 -2.740651182830333710e-02 -1.223683729767799377e-01 2.095607966184616089e-01 2.398421522229909897e-03 -5.718770250678062439e-02 -7.068361341953277588e-02 1.443416476249694824e-01 -1.856469213962554932e-01 -4.113748073577880859e-01 -1.327557265758514404e-01 7.930719107389450073e-02
-1.875586993992328644e-02 2.220514416694641113e-01 4.709435403347015381e-01 -1.372769176959991455e-01 6.223199144005775452e-02 3.012551665306091309e-01 -5.988596007227897644e-02 1.892994344234466553e-01 8.340812288224697113e-03 2.263171374797821045e-01 -1.513243168592453003e-01 1.818970292806625366e-01 1.710824370384216309e-01 5.082476884126663208e-03 -2.534640431404113770e-01 9.496245533227920532e-03 4.137181118130683899e-02 -5.977282673120498657e-02 -1.311228424310684204e-01 6.723660230636596680e-02 -1.365648210048675537e-01 -9.450515359640121460e-02 -6.025702226907014847e-03 3.779149353504180908e-01 -1.679854243993759155e-01 1.381729990243911743e-01 -2.128124982118606567e-01 6.283143162727355957e-02 2.118754014372825623e-02 -2.275559604167938232e-01 7.664006948471069336e-02 1.505624055862426758e-01
-9.307581186294555664e-02 1.057143285870552063e-01 1.599401384592056274e-01 -5.052942782640457153e-02 1.643665432929992676e-01 4.275284335017204285e-02 -3.470666334033012390e-02 3.886627778410911560e-02 6.425952166318893433e-02 1.025956720113754272e-01 -1.598289757966995239e-01 -3.436298966407775879e-01 -2.004345506429672241e-01 -1.204920411109924316e-01 -3.229033648967742920e-01 7.494785636663436890e-02 7.051881402730941772e-02 4.528984427452087402e-03 -5.493400245904922485e-02 4.292910993099212646e-01 -3.220651671290397644e-02 -2.981658875942230225e-01 -1.484851390123367310e-01 1.903140246868133545e-01 1.323088258504867554e-01 6.427114456892013550e-02 -1.185060199350118637e-02 2.811445593833923340e-01 -1.268409341573715210e-01 -3.471253514289855957e-01 9.731674194335937500e-02 1.011250615119934082e-01
1.440388858318328857e-01 2.788225114345550537e-01 -1.415160894393920898e-01 -8.568733185529708862e-02 1.838697493076324463e-01 2.500539124011993408e-01 -1.291425079107284546e-01 5.337814241647720337e-02 -2.513499855995178223e-01 1.719959378242492676e-01 -5.529069527983665466e-02 2.601723559200763702e-02 1.002406403422355652e-01 8.148360066115856171e-03 -4.342420399188995361e-02 1.599728316068649292e-01 4.790968894958496094e-01 -1.070830151438713074e-01 -2.412722259759902954e-02 2.617706954479217529e-01 -3.062083125114440918e-01 -1.234123203903436661e-02 2.065289206802845001e-02 2.663371860980987549e-01 7.113677263259887695e-02 -3.942067921161651611e-02 4.761038871947675943e-04 1.801976412534713745e-01 -1.691196858882904053e-01 -2.827363312244415283e-01 2.899297326803207397e-02 -1.849926263093948364e-02
8.915853500366210938e-02 1.596535295248031616e-01 -1.626623421907424927e-01 1.495756059885025024e-01 -1.326269004493951797e-02 3.284956514835357666e-01 6.007308140397071838e-02 2.143879830837249756e-01 -3.762247413396835327e-02 -1.504775583744049072e-01 -2.093924675136804581e-03 7.042910903692245483e-02 -2.342124879360198975e-01 -7.701883465051651001e-02 3.082834780216217041e-01 6.696304678916931152e-02 2.322072349488735199e-02 -9.091814607381820679e-02 -6.902318447828292847e-02 4.265602827072143555e-01 1.093650143593549728e-02 1.221481896936893463e-02 2.912817597389221191e-01 3.442308306694030762e-01 -2.150198668241500854e-01 5.386328697204589844e-02 -1.636417955160140991e-01 1.151218041777610779e-01 -2.047085762023925781e-01 -1.195187047123908997e-01 -9.008932113647460938e-02 -1.346653997898101807e-01
-2.634822130203247070e-01 1.264522224664688110e-01 2.967508435249328613e-01 -1.221103444695472717e-01 -7.603564858436584473e-02 1.471741646528244019e-01 6.304406095296144485e-03 2.050161510705947876e-01 1.004275828599929810e-01 -3.881544470787048340e-01 -2.786783128976821899e-02 -1.472198963165283203e-01 1.568947173655033112e-02 -1.966932266950607300e-01 -3.818190470337867737e-02 2.956121563911437988e-01 -6.098316237330436707e-02 -1.520534455776214600e-01 -9.700994705781340599e-04 4.014229867607355118e-03 -1.977543979883193970e-01 -1.725593805313110352e-01 -9.368023276329040527e-02 1.080517694354057312e-01 -2.145974040031433105e-01 -8.101013489067554474e-03 -2.474510818719863892e-01 3.259319961071014404e-01 -1.757641285657882690e-01 -1.852326244115829468e-01 -1.378477662801742554e-01 1.309379339218139648e-01
-1.300934553146362305e-01 6.985875964164733887e-02 1.560507714748382568e-01 -2.682376652956008911e-02 5.076213181018829346e-02 2.650898098945617676e-01 -8.207125216722488403e-02 2.459368407726287842e-01 2.836424112319946289e-01 8.179830014705657959e-02 -1.502655893564224243e-01 -2.656828761100769043e-01 -1.668066717684268951e-02 1.351122111082077026e-01 -3.895017802715301514e-01 2.722628042101860046e-02 2.839247509837150574e-02 -3.860128810629248619e-03 -5.646511539816856384e-02 -3.199861571192741394e-02 -2.236212342977523804e-01 -1.384368687868118286e-01 -6.838930398225784302e-02 1.627767682075500488e-01 -5.411491915583610535e-02 1.050733327865600586e-01 -1.576396077871322632e-02 4.985453188419342041e-01 -1.341313719749450684e-01 -1.723739355802536011e-01 -4.765389114618301392e-02 2.088994830846786499e-01
-2.573167085647583008e-01 -2.125753313302993774e-01 9.842639416456222534e-02 7.715921849012374878e-02 1.041680499911308289e-01 5.928432196378707886e-02 2.803925275802612305e-01 2.057522684335708618e-01 -1.725402027368545532e-01 -1.013027206063270569e-01 -4.056868702173233032e-02 -6.942021846771240234e-02 3.553918376564979553e-02 -4.703781381249427795e-02 -3.058843016624450684e-01 1.490780562162399292e-01 2.447214275598526001e-01 1.968331821262836456e-02 -1.013695895671844482e-01 1.235685646533966064e-01 1.974321156740188599e-02 -9.894062578678131104e-02 2.564651891589164734e-02 -1.210812572389841080e-02 3.947475180029869080e-02 1.891075372695922852e-01 -6.760378926992416382e-02 1.151831671595573425e-01 -5.012235045433044434e-02 -6.161084771156311035e-01 -1.881843507289886475e-01 4.898726940155029297e-02
6.454814225435256958e-02 2.219071984291076660e-01 -4.472180083394050598e-02 -8.955454826354980469e-02 2.152293026447296143e-01 3.066662549972534180e-01 -7.723791897296905518e-02 1.840912401676177979e-01 -1.584172695875167847e-01 1.593182981014251709e-01 -7.389349490404129028e-02 -5.900640785694122314e-02 -1.210246700793504715e-02 3.392659425735473633e-01 -1.066544428467750549e-01 2.513189911842346191e-01 1.522985547780990601e-01 -1.499671787023544312e-01 2.160078585147857666e-01 2.047946453094482422e-01 -4.477740228176116943e-01 8.068880438804626465e-02 1.957957819104194641e-02 2.174025326967239380e-01 -7.367864251136779785e-02 -1.520737409591674805e-01 2.420026063919067383e-02 1.310114860534667969e-01 -7.498428970575332642e-02 -2.439590841531753540e-01 8.160798996686935425e-02 -9.756143204867839813e-03
1.548997759819030762e-01 2.444351166486740112e-01 2.973681092262268066e-01 -2.515600919723510742e-01 -1.311660371720790863e-02 3.180795609951019287e-01 1.557295769453048706e-02 1.348043680191040039e-01 1.841362416744232178e-01 -2.344226241111755371e-01 7.338475435972213745e-02 -1.091194003820419312e-01 7.714231312274932861e-02 4.994903877377510071e-02 9.691935032606124878e-02 2.290005385875701904e-01 7.625129073858261108e-02 2.624874711036682129e-01 -5.085960775613784790e-02 5.062801763415336609e-02 -1.850334703922271729e-01 -1.723710075020790100e-02 2.002244144678115845e-01 3.583421930670738220e-02 -3.543299064040184021e-02 -3.354137018322944641e-02 4.642904177308082581e-02 3.916917443275451660e-01 5.824811290949583054e-03 -3.351548314094543457e-01 -1.062194183468818665e-01 -1.760026365518569946e-01
-3.169583901762962341e-02 2.449715882539749146e-01 5.512316152453422546e-02 6.604353548027575016e-04 1.303168833255767822e-01 3.989146947860717773e-01 1.643903255462646484e-01 1.081559807062149048e-01 -6.932257860898971558e-02 9.506556391716003418e-02 -1.786033511161804199e-01 -2.552320621907711029e-02 -4.138324260711669922e-01 7.385591417551040649e-02 1.706888973712921143e-01 1.602128297090530396e-01 -1.567664742469787598e-01 4.179327562451362610e-02 -7.123982906341552734e-02 -3.713717684149742126e-02 -2.110223472118377686e-02 -1.190684959292411804e-01 1.416382342576980591e-01 1.412669867277145386e-01 6.417236290872097015e-03 1.350037753582000732e-01 -3.930074572563171387e-01 2.753652334213256836e-01 -3.017551302909851074e-01 5.128489062190055847e-02 -9.601751714944839478e-02 6.579261273145675659e-02
-3.055288828909397125e-02 -5.286093801259994507e-03 2.127041816711425781e-01 -2.423759996891021729e-01 2.183965593576431274e-01 1.863409429788589478e-01 6.909250468015670776e-02 -1.307880133390426636e-01 -1.120591759681701660e-01 -3.285032808780670166e-01 -3.019577860832214355e-01 3.346281871199607849e-02 1.967229694128036499e-01 -1.476567685604095459e-01 8.666417002677917480e-02 1.387986242771148682e-01 1.977243572473526001e-01 1.021768003702163696e-01 -6.661780923604965210e-02 8.661320805549621582e-02 2.309969812631607056e-02 -9.650405496358871460e-02 -2.124586999416351318e-01 1.713598519563674927e-01 -8.335993438959121704e-02 1.188760772347450256e-01 1.183491870760917664e-01 4.147281050682067871e-01 -2.333722412586212158e-01 -2.372283190488815308e-01 -7.522549480199813843e-02 1.462621092796325684e-01
-2.216166257858276367e-01 2.366293072700500488e-01 2.560861706733703613e-01 1.483953744173049927e-01 -7.360832393169403076e-02 1.807636469602584839e-01 1.146466806530952454e-01 -1.652691364288330078e-01 3.504097834229469299e-02 -9.006991237401962280e-02 -3.222289979457855225e-01 -2.706076502799987793e-01 -1.366282850503921509e-01 -8.014764636754989624e-03 2.127972431480884552e-02 3.843581378459930420e-01 3.951752930879592896e-02 -2.735349237918853760e-01 -7.502669841051101685e-02 6.693995743989944458e-02 8.614321053028106689e-02 -2.348429895937442780e-02 8.602494001388549805e-02 8.356828242540359497e-02 -2.868785522878170013e-02 -2.661529481410980225e-01 -1.961995363235473633e-01 2.620787322521209717e-01 3.247496113181114197e-02 -2.499186545610427856e-01 -1.550984382629394531e-01 -1.286361832171678543e-02
-8.529426902532577515e-02 4.815823584794998169e-02 1.766700148582458496e-01 -3.251129686832427979e-01 -6.814407557249069214e-02 1.719331890344619751e-01 2.106223851442337036e-01 1.507246047258377075e-01 -8.684902638196945190e-02 -2.873215973377227783e-01 -1.344488561153411865e-01 -1.046084389090538025e-01 1.551537811756134033e-01 -2.699378728866577148e-01 4.066578671336174011e-02 2.993174791336059570e-01 4.184864461421966553e-02 6.771157681941986084e-02 -1.951638162136077881e-01 1.838515996932983398e-01 1.590541750192642212e-02 -1.386279016733169556e-01 -4.153513535857200623e-02 3.221112117171287537e-02 -1.279292919207364321e-04 1.314622312784194946e-01 -1.493897289037704468e-02 4.026948809623718262e-01 6.133612990379333496e-02 -3.290576934814453125e-01 2.109893709421157837e-01 -9.069061279296875000e-02
2.761189267039299011e-02 1.527456641197204590e-01 1.925787031650543213e-01 -9.347543120384216309e-02 2.803477346897125244e-01 9.332006424665451050e-02 8.469296991825103760e-02 3.422547578811645508e-01 1.557577848434448242e-01 2.531985342502593994e-01 -1.261463314294815063e-01 -2.051295936107635498e-01 -1.246176734566688538e-01 -5.873595178127288818e-02 -1.795494109392166138e-01 9.173496812582015991e-02 1.111648976802825928e-01 -1.735557317733764648e-01 -3.378464877605438232e-01 1.187740936875343323e-01 -6.857674568891525269e-02 -1.200385764241218567e-01 -1.185506768524646759e-02 1.820243299007415771e-01 -9.638046473264694214e-02 5.518445745110511780e-02 2.121158759109675884e-04 4.892039299011230469e-01 -3.832915425300598145e-02 -1.030943170189857483e-01 1.327147334814071655e-01 8.941856026649475098e-02
2.646933309733867645e-02 1.017373353242874146e-01 -1.381661146879196167e-01 -1.270756572484970093e-01 -1.110074110329151154e-03 1.573001891374588013e-01 1.671801880002021790e-02 1.519624739885330200e-01 -1.687072031199932098e-02 2.034403234720230103e-01 -1.002716273069381714e-01 -7.479760795831680298e-02 1.656026244163513184e-01 -1.106531396508216858e-01 1.405993662774562836e-02 3.195132911205291748e-01 1.961983293294906616e-01 -3.365982323884963989e-02 1.075593903660774231e-01 1.688257306814193726e-01 -3.802354335784912109e-01 1.869741380214691162e-01 3.547265380620956421e-02 1.837989240884780884e-01 1.418166607618331909e-02 1.869413256645202637e-01 -1.221815794706344604e-01 7.623062282800674438e-02 -7.790976017713546753e-02 -4.232047200202941895e-01 3.517528772354125977e-01 -2.173737734556198120e-01
2.023873105645179749e-02 2.704283408820629120e-02 3.531623184680938721e-01 1.629341244697570801e-01 7.938848435878753662e-02 2.618833482265472412e-01 7.246510684490203857e-02 9.322998672723770142e-02 1.305983662605285645e-01 -2.530327998101711273e-02 -3.190912008285522461e-01 -2.080271579325199127e-02 2.525341808795928955e-01 9.542891639284789562e-04 -1.581320613622665405e-01 1.678497791290283203e-01 -9.795399755239486694e-02 3.731368109583854675e-02 -1.568207144737243652e-01 2.602716982364654541e-01 -2.429921776056289673e-01 -7.022453844547271729e-02 2.557692676782608032e-02 6.968741118907928467e-02 6.496455520391464233e-02 1.920556575059890747e-01 -3.240654766559600830e-01 1.401079595088958740e-01 -3.323160409927368164e-01 9.888920933008193970e-03 -2.349978387355804443e-01 -1.324341893196105957e-01
1.291696280241012573e-01 2.953356802463531494e-01 -3.188975155353546143e-02 -6.917670369148254395e-02 -2.638865821063518524e-02 -9.927407838404178619e-03 6.122925877571105957e-02 2.895224988460540771e-01 -1.819853782653808594e-01 2.652209997177124023e-01 -6.882666051387786865e-02 3.187943017110228539e-03 -2.145844697952270508e-02 8.622379391454160213e-04 5.989378690719604492e-02 2.527589797973632812e-01 5.650050938129425049e-02 7.407322060316801071e-03 -1.488382667303085327e-01 1.457105726003646851e-01 -3.369485735893249512e-01 -1.384631097316741943e-01 1.681487858295440674e-01 2.829574346542358398e-01 3.114687092602252960e-02 1.265040338039398193e-01 2.093114852905273438e-01 5.779878050088882446e-02 -2.740420028567314148e-02 -4.529576301574707031e-01 2.407551556825637817e-01 1.004576236009597778e-01
-3.286152705550193787e-02 1.418082714080810547e-01 -2.812881721183657646e-03 -1.726208329200744629e-01 -3.793627023696899414e-02 1.220765784382820129e-01 2.079712301492691040e-01 -1.983042359352111816e-01 -1.456947922706604004e-01 1.419786959886550903e-01 -2.829447388648986816e-01 -1.470977626740932465e-02 -2.042046189308166504e-02 2.909559942781925201e-02 7.275158911943435669e-02 2.442544549703598022e-01 1.925642043352127075e-01 -4.360451996326446533e-01 -3.299028277397155762e-01 1.959740668535232544e-01 1.510574817657470703e-01 -1.250431239604949951e-01 1.345624774694442749e-01 -1.245493963360786438e-01 -1.677302867174148560e-01 -1.340259462594985962e-01 5.816544219851493835e-02 2.796372175216674805e-01 -5.693441629409790039e-02 -2.744267284870147705e-01 -8.985231816768646240e-02 -3.710935264825820923e-02
-2.504407986998558044e-02 3.282124698162078857e-01 1.345141232013702393e-01 1.056649908423423767e-01 -2.651565335690975189e-02 1.263497471809387207e-01 2.027445584535598755e-01 -1.034472212195396423e-01 1.877673566341400146e-01 -3.197769820690155029e-02 -7.058026641607284546e-02 -6.334297358989715576e-02 -1.735118031501770020e-01 2.149044424295425415e-01 2.082665711641311646e-01 2.790327072143554688e-01 1.801377683877944946e-01 -7.665582001209259033e-02 -2.591229975223541260e-02 3.692058622837066650e-01 -1.038749665021896362e-01 1.061687618494033813e-01 1.999112367630004883e-01 3.149703145027160645e-01 1.064622476696968079e-01 1.077290773391723633e-01 -1.199306547641754150e-01 1.472303867340087891e-01 -1.324042677879333496e-01 -2.152304649353027344e-01 -2.830868959426879883e-01 -1.076227128505706787e-01
1.694793850183486938e-01 2.964510023593902588e-01 1.893143206834793091e-01 -3.106842041015625000e-01 -1.295498311519622803e-01 3.419947326183319092e-01 1.164443418383598328e-01 -1.427519042044878006e-02 7.355580478906631470e-02 -2.384323179721832275e-01 1.292583942413330078e-01 6.577840447425842285e-02 1.723558828234672546e-02 -7.801934331655502319e-02 1.663220524787902832e-01 2.364720255136489868e-01 1.977006047964096069e-01 1.619403362274169922e-01 -1.087213903665542603e-01 1.212055981159210205e-01 -1.880731135606765747e-01 -1.342601925134658813e-01 2.195101380348205566e-01 1.274728626012802124e-01 -2.125719487667083740e-01 1.230729371309280396e-02 4.317529872059822083e-02 3.809812068939208984e-01 -6.079849973320960999e-02 -1.309584379196166992e-01 6.708548218011856079e-02 -5.396762862801551819e-02
1.396995484828948975e-01 4.752134084701538086e-01 -4.916105046868324280e-02 1.604623049497604370e-01 6.267744302749633789e-02 1.654293984174728394e-01 1.729812324047088623e-01 1.505194455385208130e-01 -1.059798598289489746e-01 1.097728312015533447e-02 -1.108865812420845032e-01 -1.743845343589782715e-01 -1.830793172121047974e-01 -3.148861869703978300e-04 7.744275033473968506e-02 1.233273372054100037e-01 -9.521890431642532349e-03 1.559325307607650757e-01 1.102576777338981628e-01 1.498628109693527222e-01 -6.186377629637718201e-02 -1.463359445333480835e-01 3.122933767735958099e-02 2.497841268777847290e-01 -9.427081048488616943e-02 1.127526909112930298e-01 1.578936576843261719e-01 2.452485412359237671e-01 -3.874854743480682373e-01 -7.942902296781539917e-02 2.688924372196197510e-01 2.253216058015823364e-01
-1.372887492179870605e-01 1.179815679788589478e-01 1.098147630691528320e-01 -1.280471533536911011e-01 2.836407721042633057e-01 2.662119567394256592e-01 -1.885422319173812866e-01 1.830458641052246094e-01 2.827782928943634033e-02 1.554106175899505615e-01 -1.176849659532308578e-02 5.153946578502655029e-02 -2.105736359953880310e-02 1.770513057708740234e-01 1.482642143964767456e-01 2.604260444641113281e-01 2.841192781925201416e-01 -1.013421043753623962e-01 8.800759911537170410e-02 2.876175343990325928e-01 -3.985547423362731934e-01 -2.316800206899642944e-01 -2.328028082847595215e-01 2.265526354312896729e-01 -4.975050687789916992e-02 1.056487336754798889e-01 4.935579374432563782e-02 5.813096463680267334e-02 -2.084221094846725464e-01 -6.779104471206665039e-02 -4.317681491374969482e-02 1.417370513081550598e-02
-5.491063371300697327e-02 -2.404714748263359070e-02 1.612036377191543579e-01 -2.324721030890941620e-02 1.837557554244995117e-01 1.568910181522369385e-01 -3.441844880580902100e-02 6.367655843496322632e-02 1.679525077342987061e-01 1.508711427450180054e-01 -2.045591622591018677e-01 -2.842823565006256104e-01 -2.062240839004516602e-01 4.480341449379920959e-02 -1.939702332019805908e-01 8.051406592130661011e-02 4.043382778763771057e-02 2.061855979263782501e-02 -2.622820809483528137e-02 9.756682068109512329e-02 -3.267165124416351318e-01 -4.201830625534057617e-01 -7.268378976732492447e-03 2.773516476154327393e-01 -5.324827879667282104e-02 1.249282881617546082e-01 9.943845123052597046e-02 3.842534720897674561e-01 -1.080209612846374512e-01 -1.451184153556823730e-01 2.450929284095764160e-01 5.161641910672187805e-02
-2.546353042125701904e-01 -9.497725404798984528e-03 2.348669618368148804e-01 6.660058349370956421e-02 -4.399386793375015259e-02 3.849970102310180664e-01 6.171569600701332092e-02 -1.302573382854461670e-01 -3.155436813831329346e-01 -1.080417111515998840e-01 6.448899954557418823e-02 -1.331600546836853027e-01 -3.168830275535583496e-02 9.068405628204345703e-02 9.864307194948196411e-02 2.000749409198760986e-01 -1.570998430252075195e-01 -2.680439054965972900e-01 -2.910165674984455109e-02 3.554319962859153748e-02 -3.024696111679077148e-01 -8.449169993400573730e-02 -7.238949835300445557e-02 1.931624412536621094e-01 -1.260600052773952484e-02 -1.371382474899291992e-01 -3.006681986153125763e-02 2.347386330366134644e-01 -1.466600922867655754e-03 -2.885540723800659180e-01 9.755888581275939941e-02 3.238010108470916748e-01
1.876209229230880737e-01 1.523376107215881348e-01 -4.645979776978492737e-02 8.981508016586303711e-02 2.302414476871490479e-01 1.920513659715652466e-01 -1.771221682429313660e-02 6.492657959461212158e-02 -3.141481578350067139e-01 1.885675638914108276e-01 -1.069576218724250793e-01 -1.187376677989959717e-03 1.232350543141365051e-01 2.399666905403137207e-01 -8.680200576782226562e-02 2.493233531713485718e-01 2.542821764945983887e-01 -1.154077798128128052e-01 8.315378427505493164e-02 2.789454162120819092e-01 -4.380289912223815918e-01 -5.254039913415908813e-02 3.821085765957832336e-02 9.553449600934982300e-02 1.408371776342391968e-01 -9.090980165638029575e-04 5.553460866212844849e-02 1.710807085037231445e-01 -2.625065445899963379e-01 -2.346128970384597778e-01 3.838476166129112244e-02 5.702142417430877686e-02
1.505502313375473022e-01 5.003076419234275818e-02 1.409374643117189407e-02 -2.801430039107799530e-02 4.569106269627809525e-03 3.374827504158020020e-01 -1.209565773606300354e-01 1.972663551568984985e-01 -7.395252585411071777e-02 3.404380381107330322e-01 -5.379947647452354431e-02 -1.339600682258605957e-01 -9.885548800230026245e-02 1.412810534238815308e-01 8.156546950340270996e-02 2.974703609943389893e-01 1.924867480993270874e-01 -3.013730049133300781e-01 1.795969717204570770e-02 8.888614922761917114e-02 -4.631637930870056152e-01 7.230459153652191162e-02 -2.071666568517684937e-01 5.747958272695541382e-02 -1.278645079582929611e-02 -2.805696614086627960e-02 -9.895326942205429077e-02 9.274895489215850830e-02 -3.026176989078521729e-01 -1.591208577156066895e-01 -2.654634602367877960e-02 -1.702721044421195984e-02
-9.642660617828369141e-02 7.613407075405120850e-02 1.716241538524627686e-01 4.115233197808265686e-02 1.465457081794738770e-01 2.092172503471374512e-01 -6.399033963680267334e-02 1.612720936536788940e-01 1.072311773896217346e-01 2.814594842493534088e-02 -3.140602409839630127e-01 -1.939634978771209717e-01 -2.110662311315536499e-01 3.845725208520889282e-02 -1.481184065341949463e-01 1.073904708027839661e-01 8.181942999362945557e-02 -4.117163270711898804e-02 -4.271763563156127930e-02 1.892428994178771973e-01 -1.685671061277389526e-01 -3.788394033908843994e-01 -5.201951414346694946e-02 1.189852505922317505e-01 -8.080125600099563599e-02 3.681831806898117065e-02 1.031390503048896790e-01 3.832654654979705811e-01 -5.607088655233383179e-02 -2.239602804183959961e-01 3.778509199619293213e-01 1.845187544822692871e-01
-2.266934365034103394e-01 7.853358238935470581e-02 3.334579169750213623e-01 -8.942267298698425293e-02 2.696452140808105469e-01 1.898007541894912720e-01 9.729515016078948975e-02 2.554803192615509033e-01 1.180451065301895142e-01 1.424025744199752808e-01 -1.693519055843353271e-01 -1.743723452091217041e-01 -1.237770318984985352e-01 9.481048327870666981e-04 -1.443869024515151978e-01 -5.705896392464637756e-02 2.945770695805549622e-02 -3.967711329460144043e-02 -2.512815892696380615e-01 1.205786168575286865e-01 -3.508304432034492493e-02 -1.104427278041839600e-01 8.779395371675491333e-03 2.194896638393402100e-01 -1.053876653313636780e-01 8.667588979005813599e-02 -1.619776636362075806e-01 4.783524572849273682e-01 -7.150088250637054443e-02 -2.119951248168945312e-01 1.349737048149108887e-01 1.526579707860946655e-01
4.035798087716102600e-02 -1.561021357774734497e-01 3.117524981498718262e-01 -5.543997511267662048e-03 8.670941740274429321e-02 2.703797817230224609e-01 1.347512453794479370e-01 1.118898689746856689e-01 -6.064750254154205322e-02 -4.290780518203973770e-03 -1.798091083765029907e-01 -1.125664822757244110e-02 9.156418591737747192e-02 -1.797515340149402618e-02 1.757986396551132202e-01 3.715243637561798096e-01 -2.827299237251281738e-01 -1.429032981395721436e-01 9.124916046857833862e-02 9.402615576982498169e-02 -7.851291447877883911e-02 -6.445074826478958130e-02 -3.503146022558212280e-02 1.727272123098373413e-01 1.367663498967885971e-02 -3.682074695825576782e-02 -8.099270053207874298e-03 7.079933583736419678e-02 -1.502959281206130981e-01 -5.659850835800170898e-01 -1.951491236686706543e-01 -7.174770534038543701e-02
-2.149503910914063454e-03 3.451185524463653564e-01 1.837982237339019775e-01 -1.260620951652526855e-01 1.855326145887374878e-01 1.828259229660034180e-01 -1.806726865470409393e-02 7.152906805276870728e-02 -6.778018176555633545e-02 1.907926201820373535e-01 -7.982521504163742065e-02 -3.862464800477027893e-02 -2.207237035036087036e-01 -1.140522956848144531e-02 -2.541775349527597427e-03 -2.202604711055755615e-02 1.471088230609893799e-01 1.267784275114536285e-02 9.982242435216903687e-02 2.445824444293975830e-01 -1.648148447275161743e-01 -2.810027897357940674e-01 -2.026609033346176147e-01 2.548568248748779297e-01 -2.351339161396026611e-01 1.255276948213577271e-01 2.288681715726852417e-01 1.556995064020156860e-01 -4.056154787540435791e-01 -1.477888226509094238e-01 1.322063058614730835e-01 -6.689782440662384033e-02
-4.899135790765285492e-03 4.264678359031677246e-01 4.269450530409812927e-02 2.874757647514343262e-01 -1.499170213937759399e-01 2.216475307941436768e-01 1.130799055099487305e-01 4.319957271218299866e-02 2.079150378704071045e-01 -2.178259044885635376e-01 -1.551905572414398193e-01 6.658398360013961792e-02 -1.741887480020523071e-01 1.413273364305496216e-01 6.197483837604522705e-02 3.640028238296508789e-01 2.292120009660720825e-01 -2.215120345354080200e-01 6.436525285243988037e-02 2.040407508611679077e-01 -1.133921816945075989e-01 -4.894535988569259644e-03 -3.418527916073799133e-02 1.735502034425735474e-01 -1.120151355862617493e-01 4.244228452444076538e-02 -2.481400221586227417e-02 2.457507513463497162e-02 -2.462218701839447021e-01 -1.622689813375473022e-01 -8.138354867696762085e-02 2.020703554153442383e-01
-1.402265131473541260e-01 3.008828870952129364e-02 3.639456927776336670e-01 -6.868483126163482666e-02 -8.186421543359756470e-02 3.640176057815551758e-01 -1.833376586437225342e-01 1.552902162075042725e-01 -4.472566768527030945e-02 7.049541920423507690e-02 -7.555902749300003052e-02 5.608617886900901794e-02 1.296066045761108398e-01 -1.167634725570678711e-01 -2.418449670076370239e-01 1.455030590295791626e-01 9.861365705728530884e-02 -2.438921481370925903e-01 -9.869372844696044922e-02 7.226477563381195068e-02 -2.314818054437637329e-01 -1.512701809406280518e-01 6.281816959381103516e-02 3.003445863723754883e-01 -3.056542575359344482e-01 1.705835163593292236e-01 8.947727270424365997e-03 -7.953322492539882660e-03 -7.554260548204183578e-03 -2.367174923419952393e-01 1.552451997995376587e-01 2.485000640153884888e-01
1.318623032420873642e-02 2.237959206104278564e-01 1.256664395332336426e-01 -6.384267657995223999e-02 -5.459117516875267029e-02 1.896030008792877197e-01 3.110934197902679443e-01 3.517060875892639160e-01 9.663284569978713989e-02 2.491587400436401367e-01 -3.573841154575347900e-01 1.533773392438888550e-01 -1.318039000034332275e-01 -2.564855813980102539e-01 -7.516388595104217529e-02 9.796647727489471436e-02 1.903746575117111206e-01 1.058979687513783574e-04 -1.066602617502212524e-01 -1.184404045343399048e-01 -2.189303636550903320e-01 -7.436771690845489502e-02 3.466773778200149536e-02 1.605689972639083862e-01 -2.303650826215744019e-01 -9.406740218400955200e-02 -8.717211335897445679e-02 3.270109891891479492e-01 6.686907261610031128e-02 -1.437443941831588745e-01 -1.186461467295885086e-02 -7.469072192907333374e-02
-1.024673432111740112e-01 7.004614919424057007e-02 2.685783207416534424e-01 -2.785691618919372559e-01 1.187051683664321899e-01 1.631111055612564087e-01 2.561094984412193298e-02 2.678310275077819824e-01 1.754751354455947876e-01 1.050580963492393494e-01 -1.786765009164810181e-01 -2.833033800125122070e-01 1.347477664239704609e-03 -5.151004064828157425e-03 -1.273503303527832031e-01 3.423155471682548523e-02 -3.391381725668907166e-02 -1.396694630384445190e-01 -1.554415524005889893e-01 9.524824470281600952e-02 -1.043179854750633240e-01 -8.253231644630432129e-02 -6.854686141014099121e-02 2.142226397991180420e-01 -7.655749469995498657e-02 1.030891984701156616e-01 -8.492852561175823212e-03 5.580258965492248535e-01 -3.414685279130935669e-02 -1.681950986385345459e-01 1.557453274726867676e-01 2.156356573104858398e-01
7.394814491271972656e-02 -1.427786350250244141e-01 1.669112741947174072e-01 1.897788345813751221e-01 -2.057721279561519623e-02 2.889627814292907715e-01 2.395188212394714355e-01 1.763516813516616821e-01 -7.615578919649124146e-02 -1.033398509025573730e-01 -1.280440390110015869e-01 1.811362616717815399e-02 1.693796217441558838e-01 1.030745506286621094e-01 1.642369478940963745e-01 3.684017658233642578e-01 -6.360249221324920654e-02 -9.165834053419530392e-04 6.812472641468048096e-02 1.672481298446655273e-01 -1.409197226166725159e-02 -5.549596995115280151e-02 2.241418883204460144e-02 7.301895320415496826e-02 -1.735008209943771362e-01 1.701638102531433105e-02 -9.091392904520034790e-02 6.185477599501609802e-02 -3.229252994060516357e-01 -5.428306460380554199e-01 -4.485145211219787598e-02 -1.160009577870368958e-01
1.250241398811340332e-01 8.868054300546646118e-02 -1.133156940340995789e-02 9.279306046664714813e-03 5.183986574411392212e-02 2.732693850994110107e-01 1.737856306135654449e-02 2.492769807577133179e-01 -3.205444216728210449e-01 2.439587265253067017e-01 -6.460750102996826172e-02 -3.121016547083854675e-02 2.983571961522102356e-02 1.631417870521545410e-01 -8.773917704820632935e-02 8.166044950485229492e-02 1.341051757335662842e-01 1.099765598773956299e-01 -1.966184675693511963e-01 1.682294756174087524e-01 -3.633648455142974854e-01 5.955269560217857361e-02 2.333510816097259521e-01 3.219252526760101318e-01 5.039013922214508057e-02 1.720584556460380554e-02 6.969244033098220825e-02 1.815351694822311401e-01 -8.812790364027023315e-02 -3.932544589042663574e-01 1.149432510137557983e-01 1.421893388032913208e-01
-2.464041113853454590e-01 8.639015257358551025e-02 3.389019891619682312e-02 -2.320422083139419556e-01 3.436223268508911133e-01 3.151256740093231201e-01 -1.080454289913177490e-01 1.264671981334686279e-01 -1.495142579078674316e-01 2.089074999094009399e-02 -7.923671603202819824e-02 1.617867946624755859e-01 -1.399674415588378906e-01 -6.545155495405197144e-02 8.531022071838378906e-02 1.853438317775726318e-01 1.387788634747266769e-02 7.490813732147216797e-02 7.375003397464752197e-02 1.856003254652023315e-01 -4.175790250301361084e-01 -2.358541786670684814e-01 -1.236389484256505966e-02 2.791883647441864014e-01 4.575900360941886902e-02 3.771095722913742065e-02 1.460883170366287231e-01 6.452978402376174927e-02 -3.081565499305725098e-01 -1.320255845785140991e-01 -1.787926186807453632e-03 -1.258054077625274658e-01
-2.159136235713958740e-01 5.996439978480339050e-02 1.399247944355010986e-01 -2.449452131986618042e-01 -1.570746600627899170e-01 1.360024362802505493e-01 1.685680299997329712e-01 4.341078922152519226e-02 -3.307629376649856567e-02 -2.719333767890930176e-01 -2.771605551242828369e-01 4.940522462129592896e-02 2.985268235206604004e-01 -1.673349291086196899e-01 -3.387638926506042480e-02 3.406975567340850830e-01 2.233456820249557495e-01 -5.737233161926269531e-02 -6.918789446353912354e-02 1.678885966539382935e-01 -2.579930238425731659e-02 4.547898843884468079e-02 -8.568398654460906982e-02 2.755961418151855469e-01 -5.201378092169761658e-02 1.439293473958969116e-01 1.514665335416793823e-01 2.932069301605224609e-01 -3.598760440945625305e-02 -2.045475989580154419e-01 -5.337408930063247681e-02 2.400059252977371216e-01
8.814828842878341675e-02 1.559058278799057007e-01 -1.118874698877334595e-01 -5.455031618475914001e-02 -1.376030594110488892e-01 2.564206719398498535e-01 1.749646733514964581e-03 8.764523267745971680e-02 -8.460891991853713989e-02 1.864842176437377930e-01 -1.035433560609817505e-01 -1.399894654750823975e-01 -1.616272032260894775e-01 -1.357921957969665527e-01 -4.017890244722366333e-02 1.570076942443847656e-01 4.886354878544807434e-02 -6.535450369119644165e-02 5.613367259502410889e-02 2.503158450126647949e-01 -2.480957806110382080e-01 2.441574484109878540e-01 2.829413115978240967e-01 3.320059776306152344e-01 6.197517365217208862e-02 1.794832013547420502e-02 6.577703356742858887e-02 1.155765429139137268e-01 -5.425732582807540894e-02 -5.004984140396118164e-01 2.334659248590469360e-01 -5.712690949440002441e-02
8.997388184070587158e-02 1.268911957740783691e-01 -6.187919527292251587e-02 1.560076177120208740e-01 2.048137634992599487e-01 -1.742068976163864136e-01 -9.978154301643371582e-02 2.983616888523101807e-01 8.762834966182708740e-02 1.247398853302001953e-01 -1.145354378968477249e-02 -4.427607730031013489e-02 -2.770771682262420654e-01 -1.634674221277236938e-01 -1.190203577280044556e-01 2.101551890373229980e-01 6.715397536754608154e-02 4.015959333628416061e-03 9.114561229944229126e-02 1.412508934736251831e-01 -8.383177220821380615e-02 -2.428137063980102539e-01 -2.535433173179626465e-01 3.611912131309509277e-01 -6.552438251674175262e-03 1.025446429848670959e-01 -1.499062478542327881e-01 3.466182947158813477e-01 -9.749054908752441406e-02 -3.368134200572967529e-01 -2.533345832489430904e-04 1.398980766534805298e-01
-1.838755421340465546e-02 1.517223715782165527e-01 2.218013703823089600e-01 -2.533673644065856934e-01 2.000155597925186157e-01 3.377269804477691650e-01 -3.448663279414176941e-02 1.326094418764114380e-01 -7.572825998067855835e-02 7.546008378267288208e-02 -1.324312537908554077e-01 3.429918736219406128e-02 1.507036536931991577e-01 -1.626634448766708374e-01 6.926206499338150024e-02 1.240150108933448792e-01 1.751631381921470165e-03 -1.634210050106048584e-01 1.697860471904277802e-02 -1.976080611348152161e-02 -9.942704439163208008e-02 -3.323452174663543701e-01 2.120617032051086426e-01 2.204012572765350342e-01 2.642936110496520996e-01 2.140296548604965210e-01 2.915153205394744873e-01 3.665490821003913879e-02 1.785089224576950073e-01 -3.371245563030242920e-01 3.775932360440492630e-03 4.613242298364639282e-02
1.326902359724044800e-01 8.444395661354064941e-02 -9.274214506149291992e-02 3.779159858822822571e-02 1.732618063688278198e-01 -6.206938251852989197e-02 1.335451751947402954e-02 7.925041951239109039e-03 -1.159833371639251709e-01 -8.233992755413055420e-02 -4.537243247032165527e-01 5.561133846640586853e-02 1.198627054691314697e-01 -4.080735743045806885e-01 -2.969053387641906738e-01 2.843880057334899902e-01 -5.642577540129423141e-03 9.079194068908691406e-02 4.857056587934494019e-02 2.671184949576854706e-02 -1.603219658136367798e-01 -1.137270480394363403e-01 7.480153441429138184e-02 3.068161010742187500e-01 1.481332778930664062e-01 1.344737708568572998e-01 -1.259297877550125122e-01 2.557828724384307861e-01 4.837917163968086243e-03 -1.659964621067047119e-01 -2.279273420572280884e-01 -3.813034296035766602e-02
-2.112781107425689697e-01 8.533565700054168701e-02 2.276363670825958252e-01 -1.534737199544906616e-01 1.526292711496353149e-01 2.377686202526092529e-01 9.095408767461776733e-02 2.425971180200576782e-01 2.298570573329925537e-01 4.663329571485519409e-02 -1.187809510156512260e-03 -6.298124790191650391e-02 -1.275316178798675537e-01 -4.808225855231285095e-02 -1.341636478900909424e-02 -5.550595000386238098e-02 -9.569095075130462646e-02 -1.016556695103645325e-01 -2.226681858301162720e-01 1.641960740089416504e-01 -1.244695261120796204e-01 -1.480382978916168213e-01 1.198931559920310974e-01 2.225016355514526367e-01 -3.467798605561256409e-02 1.335423588752746582e-01 8.392380177974700928e-02 5.668079853057861328e-01 -1.416389048099517822e-01 -2.051786333322525024e-01 9.898659586906433105e-02 1.682466417551040649e-01
-1.845105886459350586e-01 -6.447467952966690063e-02 -4.620991647243499756e-03 -2.949859201908111572e-01 1.100168451666831970e-01 2.802944183349609375e-01 1.367667615413665771e-01 6.013865396380424500e-02 -1.913307607173919678e-02 -2.638585567474365234e-01 -1.975094079971313477e-01 -6.852526217699050903e-02 9.866413474082946777e-02 -2.339115589857101440e-01 -1.494341623038053513e-02 4.261341691017150879e-01 2.036834359169006348e-01 -8.363673835992813110e-02 6.501069664955139160e-02 1.153704747557640076e-01 -5.822239071130752563e-02 -1.237883716821670532e-01 -1.240933984518051147e-01 3.213125094771385193e-02 -7.263401895761489868e-02 1.802288293838500977e-01 2.362934201955795288e-01 2.728241384029388428e-01 5.475289653986692429e-03 -3.559758961200714111e-01 1.132861245423555374e-02 7.581494748592376709e-02
-7.412943523377180099e-03 3.046278655529022217e-01 5.205830931663513184e-02 1.409891098737716675e-01 -2.450684905052185059e-01 4.983403533697128296e-02 -1.704746782779693604e-01 1.626736223697662354e-01 2.509092986583709717e-01 -2.085121273994445801e-01 -1.650479435920715332e-01 -7.948846369981765747e-02 -1.133855581283569336e-01 -1.059131696820259094e-01 3.601763024926185608e-02 4.086752235889434814e-01 3.402542322874069214e-02 -9.058143198490142822e-02 -9.002713859081268311e-02 1.899541467428207397e-01 -2.275712043046951294e-01 -3.029474914073944092e-01 9.909386187791824341e-02 5.160764604806900024e-02 -6.787908822298049927e-02 1.167351007461547852e-01 1.754295453429222107e-02 1.499066501855850220e-01 1.435554474592208862e-01 -3.743335306644439697e-01 -4.845952242612838745e-02 -1.428934186697006226e-01
6.239604577422142029e-02 4.340762645006179810e-02 2.345887273550033569e-01 -3.594948351383209229e-01 -3.086447156965732574e-02 4.213302433490753174e-01 1.163609772920608521e-01 2.154047787189483643e-02 1.627128571271896362e-01 -1.834500432014465332e-01 -1.006943508982658386e-01 -1.231457889080047607e-01 6.020661443471908569e-03 -3.960896283388137817e-02 2.690262906253337860e-02 3.287872970104217529e-01 8.780208975076675415e-02 2.089939713478088379e-01 -2.347239404916763306e-01 8.875167369842529297e-02 -1.533858627080917358e-01 -1.206960305571556091e-01 1.166233718395233154e-01 4.039016366004943848e-02 -1.336964964866638184e-01 1.468968540430068970e-01 7.740513235330581665e-02 3.522100746631622314e-01 6.330776959657669067e-02 -1.852889358997344971e-01 4.509347677230834961e-02 -2.098989933729171753e-01
-1.333253532648086548e-01 -1.063308194279670715e-01 2.737724408507347107e-02 1.219337061047554016e-01 -9.153055027127265930e-03 2.647676765918731689e-01 1.978470832109451294e-01 1.338079869747161865e-01 -2.214861288666725159e-02 -2.732590073719620705e-04 -1.995473913848400116e-02 -1.655714772641658783e-02 1.552549451589584351e-01 1.612717807292938232e-01 8.747701346874237061e-02 6.049277186393737793e-01 -6.408844888210296631e-02 2.596206963062286377e-03 8.453273773193359375e-02 1.343414783477783203e-01 -3.527605533599853516e-02 -1.908764839172363281e-01 -1.236476972699165344e-01 -5.787476152181625366e-02 -1.396161690354347229e-02 -2.517246408388018608e-03 7.101229578256607056e-02 2.091294825077056885e-01 -2.436622977256774902e-01 -4.374389350414276123e-01 -3.612359985709190369e-02 -1.287213861942291260e-01
7.273884862661361694e-02 2.390147447586059570e-01 1.228950023651123047e-01 -1.414013467729091644e-02 8.800677955150604248e-02 3.201495110988616943e-02 1.389043331146240234e-01 1.365752667188644409e-01 1.244338378310203552e-01 7.861273735761642456e-02 -1.191070899367332458e-01 1.159527059644460678e-02 3.794643096625804901e-03 -1.390610486268997192e-01 -2.056964635848999023e-01 2.277737259864807129e-01 1.988912522792816162e-01 -9.928820654749870300e-03 -1.560561731457710266e-02 1.919740252196788788e-02 -3.251879513263702393e-01 -4.852185770869255066e-02 -1.905076056718826294e-01 2.942800819873809814e-01 -1.072372347116470337e-01 1.760759763419628143e-02 1.199175566434860229e-01 4.381088614463806152e-01 -2.002458721399307251e-01 -1.220003664493560791e-01 4.022151827812194824e-01 -1.409919708967208862e-01
5.937340669333934784e-03 -1.147797182202339172e-01 1.968395859003067017e-01 1.617750711739063263e-02 1.544073075056076050e-01 2.486189901828765869e-01 -3.583695366978645325e-02 -3.505209833383560181e-02 1.204684227705001831e-01 1.504520177841186523e-01 -1.134828776121139526e-01 -2.699450552463531494e-01 -2.507395148277282715e-01 5.651547387242317200e-02 -1.204537302255630493e-01 1.451749056577682495e-01 2.355793491005897522e-02 -3.813990205526351929e-02 -9.277266263961791992e-02 1.954598426818847656e-01 -3.106352984905242920e-01 -4.394987523555755615e-01 6.824692338705062866e-02 2.036583423614501953e-01 -7.795017212629318237e-02 1.194577440619468689e-01 4.719367250800132751e-02 3.521873950958251953e-01 -2.770652994513511658e-02 -7.410594075918197632e-02 2.736549675464630127e-01 1.506845206022262573e-01
1.810628771781921387e-01 2.571612894535064697e-01 2.595535814762115479e-01 1.461876332759857178e-01 8.106680959463119507e-02 6.658538430929183960e-02 1.113709956407546997e-01 -1.504500024020671844e-02 -4.397235810756683350e-02 -3.430364429950714111e-01 -2.121904045343399048e-01 7.895537652075290680e-03 6.800747662782669067e-02 -5.846461281180381775e-02 -4.217844828963279724e-02 4.066015183925628662e-01 2.076641619205474854e-01 3.709309967234730721e-03 -6.050879508256912231e-02 1.184587851166725159e-01 -1.962235420942306519e-01 -2.365969717502593994e-01 7.979537546634674072e-02 6.372684985399246216e-02 -2.055722288787364960e-03 2.640875279903411865e-01 2.609870210289955139e-02 2.421709001064300537e-01 -8.388010412454605103e-02 -3.105482319369912148e-03 -3.831824660301208496e-01 1.333173364400863647e-02
-9.665605425834655762e-02 -1.228022575378417969e-01 3.284752666950225830e-01 -3.951201587915420532e-02 9.221833199262619019e-03 2.133846282958984375e-01 2.080873250961303711e-01 1.645952016115188599e-01 -1.492221951484680176e-01 -4.872249439358711243e-03 -6.562595069408416748e-02 -1.297621726989746094e-01 5.045011639595031738e-02 8.497500419616699219e-02 1.998019665479660034e-01 5.246722698211669922e-01 -9.226761013269424438e-02 -1.295684576034545898e-01 1.433633416891098022e-01 1.505333781242370605e-01 -8.397711813449859619e-02 4.026362206786870956e-03 1.022054161876440048e-02 1.641739755868911743e-01 -9.466622769832611084e-02 -1.255261152982711792e-01 -1.305874884128570557e-01 1.409978717565536499e-01 -3.033014833927154541e-01 -3.416683971881866455e-01 -7.768227905035018921e-02 5.147898197174072266e-02
-2.865935862064361572e-01 2.875576317310333252e-01 -2.189526520669460297e-02 -3.803462386131286621e-01 2.326356619596481323e-01 4.173341691493988037e-01 1.008567735552787781e-01 1.339712440967559814e-01 -6.171203404664993286e-02 1.437996700406074524e-02 -3.659039735794067383e-02 -7.196526974439620972e-02 6.654774397611618042e-02 -6.138501316308975220e-02 -3.348601236939430237e-02 8.790536969900131226e-02 2.763279080390930176e-01 1.673439890146255493e-02 -2.961634099483489990e-02 5.697980895638465881e-02 -1.625695973634719849e-01 -1.228406950831413269e-01 -8.842616528272628784e-02 7.573210448026657104e-02 1.471350044012069702e-01 9.147405624389648438e-02 3.087442219257354736e-01 1.652583666145801544e-02 1.054944172501564026e-01 -3.393110930919647217e-01 -9.203992784023284912e-02 9.933401644229888916e-02
-2.156697958707809448e-01 1.245788633823394775e-01 8.364704251289367676e-02 1.269809156656265259e-01 -1.872353851795196533e-01 1.477771848440170288e-01 1.879311352968215942e-01 1.097348257899284363e-01 1.941544935107231140e-03 -8.611481636762619019e-02 3.423909097909927368e-02 4.026474431157112122e-02 -1.113791465759277344e-01 -6.267828494310379028e-02 -1.301486492156982422e-01 -2.079691179096698761e-02 1.299950331449508667e-01 -2.012895345687866211e-01 1.172702088952064514e-01 3.429301381111145020e-01 -2.119051516056060791e-01 -1.452373862266540527e-01 -1.662274152040481567e-01 1.554417423903942108e-02 -1.563749760389328003e-01 2.512559592723846436e-01 -3.407042846083641052e-02 2.413253337144851685e-01 -1.443760395050048828e-01 -5.060231685638427734e-01 1.963221579790115356e-01 -1.469843536615371704e-01
8.079896122217178345e-02 7.607445865869522095e-02 -1.295474730432033539e-02 4.979112371802330017e-02 -4.962045699357986450e-02 2.605977654457092285e-01 -2.774392999708652496e-02 2.597651183605194092e-01 -3.390384316444396973e-01 2.545138895511627197e-01 -5.887998268008232117e-02 -7.726702094078063965e-02 -5.511706322431564331e-02 8.049245923757553101e-02 5.303614959120750427e-02 1.739579141139984131e-01 2.109940350055694580e-01 1.248142570257186890e-01 -1.459323614835739136e-01 1.284857243299484253e-01 -3.016159236431121826e-01 1.284276694059371948e-01 2.399430721998214722e-01 3.004039824008941650e-01 4.548635333776473999e-02 1.143583655357360840e-01 2.818099409341812134e-02 9.665779024362564087e-02 -3.858558461070060730e-02 -4.504365921020507812e-01 1.285351812839508057e-01 1.236680448055267334e-01
1.490412056446075439e-01 5.305235832929611206e-02 -7.870899885892868042e-02 -7.180381566286087036e-02 -6.101130694150924683e-02 1.465236991643905640e-01 1.903547346591949463e-01 3.761333823204040527e-01 7.095754891633987427e-02 2.350479662418365479e-01 -3.343273401260375977e-01 4.878924787044525146e-02 -1.281572580337524414e-01 -7.381385564804077148e-02 -8.737987279891967773e-02 1.371192038059234619e-01 2.935959100723266602e-01 -4.298586398363113403e-03 -3.006814233958721161e-02 -3.239928558468818665e-02 -2.889818251132965088e-01 -2.415606081485748291e-01 -2.520156092941761017e-02 2.757040858268737793e-01 -1.978878825902938843e-01 1.791153848171234131e-02 1.273259371519088745e-01 3.105222284793853760e-01 -5.617367103695869446e-02 -2.126925736665725708e-01 1.004746779799461365e-01 -1.438235044479370117e-01
1.999660879373550415e-01 1.961073428392410278e-01 8.681372553110122681e-02 -1.566929966211318970e-01 1.299265585839748383e-02 2.012891471385955811e-01 9.913941472768783569e-02 3.179786205291748047e-01 1.698303669691085815e-01 1.966194808483123779e-01 -3.564090728759765625e-01 7.063090056180953979e-02 -5.853952839970588684e-02 -2.220857292413711548e-01 -1.381943523883819580e-01 1.596572697162628174e-01 2.910038530826568604e-01 8.546957373619079590e-02 -7.506769895553588867e-02 3.113389946520328522e-02 -1.717889606952667236e-01 -9.931761026382446289e-02 -3.723996132612228394e-02 2.311542034149169922e-01 -2.524001002311706543e-01 5.387198645621538162e-03 6.032612174749374390e-02 2.990700006484985352e-01 2.194399014115333557e-02 -2.244097590446472168e-01 1.930672377347946167e-01 5.714682489633560181e-02
1.221459880471229553e-01 1.616283059120178223e-01 -1.152553828433156013e-03 -4.058949276804924011e-02 -4.862382262945175171e-02 2.164366245269775391e-01 1.868213266134262085e-01 4.254655912518501282e-02 1.486668288707733154e-01 6.717886030673980713e-02 -2.770143151283264160e-01 -1.212298199534416199e-01 -9.134476631879806519e-02 1.690445691347122192e-01 -2.138288766145706177e-01 2.411342859268188477e-01 2.400352060794830322e-01 -7.210199534893035889e-02 9.245805442333221436e-02 3.489030152559280396e-02 -1.727199405431747437e-01 -1.377530694007873535e-01 -2.575546095613390207e-04 2.242229133844375610e-01 -1.840133219957351685e-01 3.119635283946990967e-01 4.405305534601211548e-02 4.059407413005828857e-01 1.484098751097917557e-02 -3.469436988234519958e-02 3.680397868156433105e-01 7.807698845863342285e-02
-2.441088855266571045e-02 -3.342386335134506226e-02 5.637200921773910522e-02 -3.407288789749145508e-01 6.685061752796173096e-02 2.045466601848602295e-01 8.988655358552932739e-02 -8.247803896665573120e-03 2.446278035640716553e-01 1.220240890979766846e-01 -2.098191827535629272e-01 -2.217308878898620605e-01 8.009126037359237671e-02 -4.093264415860176086e-02 -1.000355258584022522e-01 7.944490760564804077e-02 3.523020446300506592e-01 1.709380745887756348e-01 -9.001246839761734009e-02 -8.862612396478652954e-02 -2.903793938457965851e-02 -1.786695271730422974e-01 -1.138417422771453857e-01 2.416271120309829712e-01 3.771981224417686462e-02 1.316540986299514771e-01 -8.292964100837707520e-02 4.449589550495147705e-01 -1.896306872367858887e-01 -3.053208589553833008e-01 6.980280578136444092e-02 3.390752524137496948e-02
-2.046308368444442749e-01 2.372066825628280640e-01 4.204409122467041016e-01 -1.196088194847106934e-01 3.136451123282313347e-03 3.620195984840393066e-01 3.661367343738675117e-03 -2.502478472888469696e-02 -1.450668573379516602e-01 -8.466247469186782837e-03 7.610093057155609131e-02 -7.390303164720535278e-02 9.131844341754913330e-02 3.823810443282127380e-02 2.520065009593963623e-01 2.453438341617584229e-01 1.837528645992279053e-01 -2.300513535737991333e-01 -4.480397328734397888e-02 2.481447309255599976e-01 -7.104724645614624023e-02 -3.106486201286315918e-01 2.228114753961563110e-03 5.707237869501113892e-02 1.155853718519210815e-01 -1.441390067338943481e-01 1.234392542392015457e-02 1.098667010664939880e-01 -1.407853364944458008e-01 -2.614181935787200928e-01 -1.471517831087112427e-01 -4.411772266030311584e-02
-6.116913259029388428e-02 -1.418605297803878784e-01 7.734533399343490601e-03 -2.339066267013549805e-01 5.040874332189559937e-02 4.167193174362182617e-01 5.941947922110557556e-02 -1.363447774201631546e-02 1.374074220657348633e-01 -1.844811439514160156e-02 -1.501929759979248047e-01 6.324521452188491821e-02 5.252844095230102539e-02 -1.761607974767684937e-01 1.535824090242385864e-01 5.084247589111328125e-01 -2.158475816249847412e-01 1.565167307853698730e-01 4.329529777169227600e-02 2.427961975336074829e-01 -3.825881332159042358e-02 -6.193418055772781372e-02 -1.253205835819244385e-01 -5.292783956974744797e-03 -7.483665645122528076e-02 -1.050653681159019470e-01 5.069508403539657593e-02 1.361791938543319702e-01 -6.927270442247390747e-02 -4.086487889289855957e-01 4.130293801426887512e-02 -1.248903200030326843e-01
-1.522666215896606445e-02 2.323657833039760590e-02 1.110129132866859436e-01 -7.778547704219818115e-02 5.348253995180130005e-02 1.078945770859718323e-01 3.862518072128295898e-01 1.091913133859634399e-01 9.128392674028873444e-03 2.656443715095520020e-01 -2.933412492275238037e-01 -1.721375882625579834e-01 -2.314451634883880615e-01 8.732907474040985107e-02 6.424514204263687134e-02 1.104616820812225342e-01 1.930244565010070801e-01 1.885632574558258057e-01 3.563458472490310669e-02 -4.944367706775665283e-02 -2.957569658756256104e-01 -1.775477975606918335e-01 1.162301190197467804e-02 2.397429198026657104e-01 -3.536175563931465149e-02 -4.506875202059745789e-02 1.226823031902313232e-01 4.003345668315887451e-01 3.330172970890998840e-02 -2.223014533519744873e-01 1.350209861993789673e-01 -2.022170573472976685e-01
-4.962598532438278198e-02 1.814567297697067261e-01 -6.282071769237518311e-02 2.615053057670593262e-01 -2.301024794578552246e-01 1.945392936468124390e-01 -1.526218354701995850e-01 -1.216754782944917679e-02 6.709588319063186646e-02 -2.882437109947204590e-01 -6.751418113708496094e-02 -1.723433881998062134e-01 -2.522211372852325439e-01 -1.222440972924232483e-01 1.346411854028701782e-01 3.797909319400787354e-01 1.453479081392288208e-01 1.013388261198997498e-01 -6.744759529829025269e-02 1.795984059572219849e-01 -2.109479606151580811e-01 -1.053076907992362976e-01 -8.478629752062261105e-04 2.242051959037780762e-01 -1.113903075456619263e-01 2.725686877965927124e-02 -4.370906949043273926e-02 1.143794655799865723e-01 1.739123016595840454e-01 -4.273839890956878662e-01 1.269789319485425949e-02 2.075633965432643890e-03
-7.959566265344619751e-02 -2.432990819215774536e-01 9.719264507293701172e-02 4.233298823237419128e-02 -3.384798392653465271e-02 3.167922198772430420e-01 1.767376214265823364e-01 6.546600908041000366e-02 -9.565544873476028442e-02 -1.059440523386001587e-01 -1.733866631984710693e-01 6.373815983533859253e-02 9.555299580097198486e-02 -1.763130575418472290e-01 -2.814629971981048584e-01 8.863190561532974243e-02 2.195790410041809082e-01 1.089010313153266907e-01 1.788120418787002563e-01 9.559294581413269043e-02 1.652898266911506653e-02 -1.466700285673141479e-01 4.624461755156517029e-02 -2.394771203398704529e-02 -1.884875446557998657e-01 3.885834664106369019e-02 1.277702003717422485e-01 3.328391313552856445e-01 -3.938422724604606628e-02 -4.202950000762939453e-01 3.522452414035797119e-01 1.109469830989837646e-01
-8.880124241113662720e-02 1.377428174018859863e-01 8.056887239217758179e-02 -3.508434891700744629e-01 1.940708011388778687e-01 3.579992651939392090e-01 7.987270504236221313e-02 1.465290039777755737e-01 -4.506624862551689148e-02 3.505603969097137451e-02 -2.174608409404754639e-01 3.212489932775497437e-02 2.425633370876312256e-01 -1.321072280406951904e-01 1.537141799926757812e-01 8.288930356502532959e-02 1.361041516065597534e-01 1.302452087402343750e-01 -1.067795455455780029e-01 -3.659612685441970825e-02 -6.888083182275295258e-03 -3.161393105983734131e-01 1.239739134907722473e-01 1.587525941431522369e-02 1.528098136186599731e-01 1.425895988941192627e-01 2.263801246881484985e-01 2.768494654446840286e-03 -1.898765712976455688e-01 -4.237060546875000000e-01 -9.853478521108627319e-02 8.627038449048995972e-02
1.251864433288574219e-01 1.116494908928871155e-01 -4.741686955094337463e-02 -3.796170651912689209e-02 1.439565885812044144e-02 1.453959494829177856e-01 6.538797914981842041e-02 2.396169900894165039e-01 -3.152682781219482422e-01 2.054301649332046509e-01 9.556366503238677979e-02 -1.225173100829124451e-01 -4.110822454094886780e-02 4.277087002992630005e-02 6.661483645439147949e-02 2.087518274784088135e-01 1.240516230463981628e-01 2.070456743240356445e-01 -1.583609730005264282e-01 2.104490101337432861e-01 -3.747272193431854248e-01 2.850000560283660889e-02 2.815716266632080078e-01 3.368259370326995850e-01 3.120050951838493347e-02 4.256409406661987305e-02 4.658476635813713074e-02 6.245904788374900818e-02 -8.620214462280273438e-02 -3.936667144298553467e-01 1.638237535953521729e-01 9.039871394634246826e-02
-1.661184728145599365e-01 2.552153766155242920e-01 1.151771545410156250e-01 3.649883344769477844e-02 -1.025334969162940979e-01 2.004389911890029907e-01 2.191952019929885864e-01 -1.561157754622399807e-03 -7.688138633966445923e-02 -1.740941405296325684e-01 1.487798150628805161e-02 7.039427012205123901e-02 3.387583047151565552e-02 6.212908774614334106e-02 -2.250801026821136475e-01 1.743656694889068604e-01 1.167557016015052795e-01 -1.989586204290390015e-01 1.766856163740158081e-01 1.701033487915992737e-02 -4.996762797236442566e-02 1.174048706889152527e-02 -9.877257794141769409e-02 1.497212648391723633e-01 -2.007360607385635376e-01 5.949474871158599854e-02 -6.274191290140151978e-02 1.751885414123535156e-01 2.561673223972320557e-01 -6.104264855384826660e-01 8.242814242839813232e-02 -1.530893296003341675e-01
1.254241615533828735e-01 1.894530355930328369e-01 1.777045428752899170e-02 -1.084346324205398560e-01 -2.187821269035339355e-02 2.712625563144683838e-01 9.322128444910049438e-02 1.480851620435714722e-01 -2.781774699687957764e-01 2.373358458280563354e-01 -1.175784878432750702e-02 -1.176015008240938187e-02 1.750301867723464966e-01 1.132162138819694519e-01 -7.117814570665359497e-02 4.901631549000740051e-02 1.557499915361404419e-01 1.280374974012374878e-01 -9.985731542110443115e-02 2.062031775712966919e-01 -3.602485358715057373e-01 6.632649898529052734e-02 1.941222399473190308e-01 2.585206925868988037e-01 1.559726893901824951e-01 3.443117067217826843e-02 4.922975599765777588e-02 1.841206103563308716e-01 -5.629224330186843872e-02 -4.692299962043762207e-01 1.296759247779846191e-01 1.134685277938842773e-01
9.720151126384735107e-02 7.320046890527009964e-03 7.664316892623901367e-02 -1.080100908875465393e-01 9.659448638558387756e-03 1.851953268051147461e-01 1.167755350470542908e-01 3.248127698898315430e-01 1.659732908010482788e-01 4.067499637603759766e-01 -1.890051364898681641e-01 3.455174341797828674e-02 -8.615913987159729004e-02 -2.698251008987426758e-01 -1.431844234466552734e-01 6.966023892164230347e-02 1.307776719331741333e-01 1.298304367810487747e-02 -2.317922860383987427e-01 1.319718062877655029e-01 -9.860982000827789307e-02 -2.715288400650024414e-01 -5.012626573443412781e-02 9.698221832513809204e-02 -3.318657875061035156e-01 -5.420681834220886230e-02 3.225213661789894104e-02 3.112612366676330566e-01 -7.422434538602828979e-02 -2.611116766929626465e-01 -1.142623722553253174e-01 4.906828328967094421e-02
-9.374779462814331055e-02 5.158897489309310913e-02 -1.983434148132801056e-02 3.052637577056884766e-01 2.100081928074359894e-02 2.002764642238616943e-01 -5.548748001456260681e-02 1.338447183370590210e-01 -1.835394948720932007e-01 2.337368950247764587e-02 -1.239955350756645203e-01 -2.843834161758422852e-01 1.686575263738632202e-02 2.234662882983684540e-02 -4.703847467899322510e-01 2.139939367771148682e-01 1.187718063592910767e-01 -1.798562146723270416e-02 2.336156368255615234e-01 2.186369849368929863e-03 1.896245777606964111e-02 -1.756373345851898193e-01 8.214112371206283569e-02 3.369809389114379883e-01 1.362788975238800049e-01 2.838872186839580536e-02 7.143122609704732895e-03 3.949455618858337402e-01 -1.394369006156921387e-01 -9.596441686153411865e-02 -9.662003070116043091e-02 3.440780192613601685e-02
-2.741859667003154755e-02 -6.360199302434921265e-02 1.717032492160797119e-01 1.125977560877799988e-02 1.311371475458145142e-01 2.454901933670043945e-01 -2.617461048066616058e-02 3.423989936709403992e-02 2.425599396228790283e-01 1.778748482465744019e-01 -2.517589926719665527e-01 -1.739198118448257446e-01 -9.853744506835937500e-02 1.466460824012756348e-01 -1.738151162862777710e-01 2.581933140754699707e-01 1.933225691318511963e-01 4.521867260336875916e-02 1.013357378542423248e-02 3.953995183110237122e-02 -2.746797502040863037e-01 -4.122799336910247803e-01 4.296116158366203308e-02 1.976756006479263306e-01 -4.829383641481399536e-02 2.695395052433013916e-01 9.347465634346008301e-02 3.474451303482055664e-01 -1.407109759747982025e-02 2.181111648678779602e-02 1.927981525659561157e-01 6.606707721948623657e-02
-4.576065018773078918e-02 1.979546397924423218e-01 3.385271430015563965e-01 -1.761315912008285522e-01 -6.698334217071533203e-02 2.402432262897491455e-03 1.832731664180755615e-01 -1.060468256473541260e-01 1.083218157291412354e-01 1.129381731152534485e-01 1.725100576877593994e-01 -8.213011920452117920e-02 1.408910155296325684e-01 4.538666829466819763e-02 -1.113553866744041443e-01 4.003998041152954102e-01 1.408414170145988464e-02 4.889838746748864651e-04 1.371324062347412109e-01 2.505314536392688751e-03 -1.637433469295501709e-01 -1.233559623360633850e-01 2.246120423078536987e-01 -2.498762682080268860e-02 -2.168706506490707397e-01 5.041954107582569122e-03 -1.018969938158988953e-01 4.774107635021209717e-01 -3.015886545181274414e-01 -4.068176075816154480e-02 5.030198395252227783e-02 1.246132850646972656e-01
-6.207012571394443512e-03 1.523769348859786987e-01 2.017480731010437012e-01 4.581999033689498901e-02 -4.981752485036849976e-02 4.083759784698486328e-01 5.546034500002861023e-02 -1.107414737343788147e-01 1.600635051727294922e-01 -3.256194293498992920e-01 8.797562122344970703e-02 6.459327787160873413e-02 -1.668084561824798584e-01 -1.471594721078872681e-01 -2.221045494079589844e-01 1.450039595365524292e-01 6.062424927949905396e-02 1.330513656139373779e-01 -1.037144288420677185e-02 1.862912625074386597e-01 -1.809099018573760986e-01 3.100858069956302643e-02 -9.682492166757583618e-02 1.492767184972763062e-01 -6.620860099792480469e-02 -1.349422056227922440e-02 -5.600478872656822205e-02 3.624036312103271484e-01 7.281872630119323730e-02 -4.564804732799530029e-01 -8.863292634487152100e-02 -6.197651848196983337e-02
-1.526485104113817215e-02 2.342552542686462402e-01 -1.144060790538787842e-01 -1.501547992229461670e-01 8.935489505529403687e-02 2.515397965908050537e-01 -8.132287859916687012e-02 8.587690442800521851e-02 -2.733061015605926514e-01 3.248845636844635010e-01 -1.392795443534851074e-01 2.288534678518772125e-02 6.361652910709381104e-02 1.140014156699180603e-01 -1.342538297176361084e-01 1.887926310300827026e-01 2.064657360315322876e-01 -2.006153464317321777e-01 -4.993313923478126526e-04 1.149627640843391418e-01 -3.860341012477874756e-01 2.069473732262849808e-03 2.039375305175781250e-01 1.874067187309265137e-01 9.031995385885238647e-02 2.574915625154972076e-02 1.778237968683242798e-01 2.522020936012268066e-01 -1.161139905452728271e-01 -3.155907392501831055e-01 9.593086689710617065e-02 7.051512598991394043e-02
-5.785788968205451965e-02 1.573079675436019897e-01 -6.339657306671142578e-02 -1.929807066917419434e-01 1.572328507900238037e-01 2.888978719711303711e-01 6.849649548530578613e-02 1.006439402699470520e-01 1.330807209014892578e-01 -7.769165933132171631e-02 -9.334921091794967651e-02 -4.082038700580596924e-01 -2.712780535221099854e-01 -1.224579662084579468e-01 3.433732083067297935e-03 5.146569386124610901e-02 3.767867982387542725e-01 1.965495198965072632e-01 -4.912936314940452576e-02 1.918699592351913452e-01 -2.350635379552841187e-01 7.658589631319046021e-02 -3.868896514177322388e-02 2.031505256891250610e-01 2.667626179754734039e-02 9.902708977460861206e-02 -7.143651694059371948e-02 1.381064951419830322e-01 -7.794968783855438232e-02 -2.569997608661651611e-01 2.171282768249511719e-01 -1.990536600351333618e-01
7.860727608203887939e-02 2.748771905899047852e-01 3.330974578857421875e-01 -2.944668829441070557e-01 4.056243342347443104e-04 3.952031433582305908e-01 8.601249754428863525e-02 9.202639758586883545e-02 2.104596607387065887e-02 -1.844843924045562744e-01 6.820286810398101807e-02 -1.669709943234920502e-02 3.506679832935333252e-02 -1.134105026721954346e-02 -4.149341955780982971e-03 3.868912160396575928e-01 1.769661456346511841e-01 1.424408257007598877e-01 -1.852280497550964355e-01 7.689766585826873779e-02 -4.004975780844688416e-02 5.438389629125595093e-02 1.297290772199630737e-01 -1.076215133070945740e-01 -1.775234788656234741e-01 -9.499594569206237793e-02 3.631782159209251404e-02 3.330768346786499023e-01 6.085494905710220337e-02 -2.680883407592773438e-01 5.481109768152236938e-02 -4.356972500681877136e-02
7.813429087400436401e-02 -1.731965839862823486e-01 7.094287872314453125e-02 -1.871922016143798828e-01 -3.292702836915850639e-03 1.372182965278625488e-01 9.250154346227645874e-02 -2.230869792401790619e-02 6.286702305078506470e-02 -2.639859020709991455e-01 -1.128449141979217529e-01 -5.420658364892005920e-02 -6.330853793770074844e-03 -3.410942256450653076e-01 2.128345817327499390e-01 7.786957919597625732e-02 1.502456516027450562e-01 6.299334764480590820e-02 4.882084950804710388e-02 3.127197921276092529e-01 -6.597566604614257812e-02 -3.498278856277465820e-01 -4.698373842984437943e-03 4.215070307254791260e-01 -8.844382129609584808e-03 8.837084472179412842e-02 6.337065994739532471e-02 3.190496563911437988e-01 -1.720662415027618408e-01 -2.031050175428390503e-01 5.453921854496002197e-02 1.421222239732742310e-01
-2.197671979665756226e-01 2.928087413311004639e-01 1.403717100620269775e-01 -4.002640023827552795e-02 1.226549744606018066e-01 2.861071825027465820e-01 7.841499149799346924e-02 1.524886637926101685e-01 3.022699058055877686e-02 -6.908043473958969116e-02 -6.671221554279327393e-02 -2.108296602964401245e-01 1.939601898193359375e-01 -1.903530210256576538e-01 7.705991715192794800e-02 2.481417804956436157e-01 -8.930864930152893066e-02 -1.589350253343582153e-01 -3.293399214744567871e-01 5.162901803851127625e-02 -1.742634475231170654e-01 -4.163627699017524719e-02 -1.215289235115051270e-01 -2.560635842382907867e-02 -1.888957619667053223e-01 1.438514292240142822e-01 -1.673125028610229492e-01 2.369078844785690308e-01 -4.040458798408508301e-01 2.844950184226036072e-02 8.127330802381038666e-03 -1.608969718217849731e-01
7.126918435096740723e-02 -4.390865191817283630e-02 1.063375771045684814e-01 4.058696329593658447e-02 -4.282520711421966553e-02 2.942804992198944092e-01 1.320355534553527832e-01 1.865945905447006226e-01 -1.492260098457336426e-01 1.545106023550033569e-01 -1.378339342772960663e-02 -1.192754060029983521e-01 1.946842484176158905e-02 1.656187325716018677e-01 7.617839425802230835e-02 4.587447941303253174e-01 -1.006598547101020813e-01 -1.093017682433128357e-01 1.767032295465469360e-01 2.631806768476963043e-02 4.860784113407135010e-02 -9.843835234642028809e-02 -6.630156189203262329e-02 6.224925071001052856e-02 -1.827152818441390991e-01 -1.224148273468017578e-01 -1.486532539129257202e-01 1.774554140865802765e-02 -2.363324761390686035e-01 -5.008872747421264648e-01 -2.177086323499679565e-01 -1.883985549211502075e-01
-6.900044530630111694e-02 2.744758129119873047e-01 -3.642283380031585693e-02 8.265295624732971191e-02 -1.525165140628814697e-01 2.688341736793518066e-01 1.528974473476409912e-01 1.962861716747283936e-01 -1.242160499095916748e-01 -7.262459397315979004e-02 -7.443576306104660034e-02 9.659599512815475464e-02 -2.900336682796478271e-01 9.469010680913925171e-02 2.435259073972702026e-01 1.775653809309005737e-01 1.635113358497619629e-01 -8.835765719413757324e-02 -8.636818081140518188e-02 3.203586339950561523e-01 8.800112456083297729e-02 -1.179837137460708618e-01 2.003664374351501465e-01 3.926736116409301758e-01 -1.491977572441101074e-01 2.430687099695205688e-01 -1.300924569368362427e-01 2.115373462438583374e-01 -8.069788664579391479e-02 -5.395482107996940613e-02 -1.073001176118850708e-01 -1.011075079441070557e-01
1.932373642921447754e-02 2.262200415134429932e-01 1.060595288872718811e-01 -1.611966937780380249e-01 8.744106441736221313e-02 3.112980127334594727e-01 -1.217086464166641235e-01 1.036042571067810059e-01 -1.097707003355026245e-01 2.119382172822952271e-01 -2.416719645261764526e-01 -7.523923367261886597e-02 1.976135224103927612e-01 -1.347951889038085938e-01 1.387655735015869141e-01 -1.192814111709594727e-02 -5.333637446165084839e-02 -1.556930541992187500e-01 4.720808938145637512e-02 8.525092899799346924e-02 -2.955105602741241455e-01 -3.213909566402435303e-01 2.086859196424484253e-01 4.159070253372192383e-01 1.355092525482177734e-01 1.255989074707031250e-01 1.535061299800872803e-01 -1.677297055721282959e-02 7.928863167762756348e-02 -1.883687824010848999e-01 -1.411014050245285034e-01 1.416875720024108887e-01
-1.813194006681442261e-01 1.938911378383636475e-01 5.760356411337852478e-02 -9.380304813385009766e-02 3.857272118330001831e-02 3.183037340641021729e-01 8.670399338006973267e-02 1.161653548479080200e-01 7.299344241619110107e-02 -1.483282595872879028e-01 4.622990638017654419e-02 2.425889484584331512e-02 -7.153525948524475098e-02 -7.295359671115875244e-02 1.096181571483612061e-02 9.735633432865142822e-02 -1.457974016666412354e-01 9.289203584194183350e-02 -1.009718328714370728e-01 4.355735704302787781e-02 -3.719373941421508789e-01 -1.165584400296211243e-01 5.545178800821304321e-02 1.878279745578765869e-01 -8.378200232982635498e-02 -5.001444220542907715e-01 -2.024282664060592651e-01 1.945331394672393799e-01 -9.474763274192810059e-02 -3.729168772697448730e-01 -1.271430402994155884e-01 1.051318943500518799e-01
-2.025195360183715820e-01 -2.835486456751823425e-02 1.657037883996963501e-01 -1.048038080334663391e-01 -7.511557638645172119e-02 5.132632851600646973e-01 4.943837225437164307e-02 -4.041905514895915985e-03 -1.353437453508377075e-01 -1.649436056613922119e-01 1.243794113397598267e-01 -2.112932689487934113e-02 -5.396735668182373047e-02 -1.839144900441169739e-02 1.007964536547660828e-01 2.037154883146286011e-01 -7.624121010303497314e-02 -2.097823172807693481e-01 6.800889223814010620e-02 1.709677428007125854e-01 -1.578193306922912598e-01 -1.932259052991867065e-01 -8.174595236778259277e-02 2.496265619993209839e-01 7.175595313310623169e-02 -4.022053629159927368e-02 -1.543601453304290771e-01 2.182980328798294067e-01 -9.845951944589614868e-02 -3.780955970287322998e-01 1.002314388751983643e-01 2.756565511226654053e-01
-2.131669074296951294e-01 -2.479517832398414612e-03 -8.108165115118026733e-03 1.387702822685241699e-01 6.522083282470703125e-02 2.565501034259796143e-01 2.620517611503601074e-01 2.099761515855789185e-01 -3.659632205963134766e-01 -1.914230883121490479e-01 -1.855010390281677246e-01 1.141200657002627850e-03 1.254888325929641724e-01 -1.777992956340312958e-02 -2.106362879276275635e-01 1.206061169505119324e-01 1.673035174608230591e-01 -5.437824502587318420e-02 -5.731010064482688904e-02 1.826454848051071167e-01 1.343302577733993530e-01 -1.863345801830291748e-01 -1.719680055975914001e-02 2.164770662784576416e-02 -1.975340768694877625e-02 2.602991461753845215e-01 -7.449805736541748047e-02 2.198849916458129883e-01 -5.672772414982318878e-03 -4.341478049755096436e-01 -8.424732089042663574e-02 1.834582239389419556e-01
8.368734270334243774e-02 1.400899738073348999e-01 7.162173092365264893e-02 1.574644297361373901e-01 1.595668494701385498e-01 1.791001558303833008e-01 -5.611189827322959900e-02 2.190174311399459839e-01 1.635815799236297607e-01 -1.085157319903373718e-01 -3.747769594192504883e-01 -9.532716870307922363e-02 -1.448349654674530029e-01 -1.845005527138710022e-02 -6.837962567806243896e-02 7.876839488744735718e-02 1.620825678110122681e-01 9.144435822963714600e-02 -3.671066835522651672e-02 1.717959344387054443e-01 -6.161750108003616333e-02 -3.511536121368408203e-02 -1.931209117174148560e-01 2.388175576925277710e-01 -1.527054011821746826e-01 -2.613557577133178711e-01 4.532924294471740723e-02 4.723852872848510742e-01 -1.234494149684906006e-01 -3.070275485515594482e-01 1.275234073400497437e-01 8.404511958360671997e-02
1.400471329689025879e-01 2.738128900527954102e-01 3.193077445030212402e-02 1.673861891031265259e-01 5.820013210177421570e-02 2.719268202781677246e-01 1.510807573795318604e-01 -1.359120849519968033e-02 2.047314792871475220e-01 -1.346211731433868408e-01 -2.791721522808074951e-01 -3.441106993705034256e-03 -3.060971796512603760e-01 8.661651611328125000e-02 7.753683626651763916e-02 3.705178201198577881e-01 1.606825143098831177e-01 -1.775191128253936768e-01 -5.778966099023818970e-02 2.511778771877288818e-01 -1.116601303219795227e-01 1.374886650592088699e-02 9.980696439743041992e-02 1.414947658777236938e-01 -6.280748546123504639e-02 1.649453490972518921e-01 -1.459642946720123291e-01 1.133064776659011841e-01 -8.475223183631896973e-02 -1.687810570001602173e-01 -3.405629396438598633e-01 1.010151058435440063e-01
4.455580562353134155e-02 -2.865785658359527588e-01 1.654982799664139748e-03 -2.238040119409561157e-01 7.688456773757934570e-02 2.242045402526855469e-01 1.799373030662536621e-01 5.899434536695480347e-02 -2.592561207711696625e-02 -9.781584888696670532e-02 -2.063657492399215698e-01 -1.549546867609024048e-01 -1.675110906362533569e-01 1.672757118940353394e-01 -1.058149933815002441e-01 -5.213786289095878601e-02 2.630514800548553467e-01 9.042077697813510895e-03 -4.184300824999809265e-02 1.217102780938148499e-01 -2.211515009403228760e-01 -1.758422851562500000e-01 5.744134541600942612e-03 3.317911326885223389e-01 -2.515496611595153809e-01 5.703802779316902161e-02 -2.970246374607086182e-01 3.195742964744567871e-01 -1.602909266948699951e-01 -1.684262007474899292e-01 1.681909710168838501e-01 1.092976704239845276e-01
-2.038663178682327271e-01 1.171899884939193726e-01 2.672862410545349121e-01 1.367025822401046753e-01 -8.837487548589706421e-02 3.909405469894409180e-01 -9.409362077713012695e-02 5.276421457529067993e-02 -9.232838451862335205e-02 -1.204926446080207825e-01 -9.478154033422470093e-02 1.684655062854290009e-02 1.658701449632644653e-01 6.823098659515380859e-02 3.103842437267303467e-01 3.564225733280181885e-01 1.612144559621810913e-01 -1.032849960029125214e-02 1.278935465961694717e-02 4.960259050130844116e-02 4.321246873587369919e-03 -2.198297232389450073e-01 7.112514227628707886e-03 3.238525614142417908e-02 9.684894233942031860e-02 -1.221372634172439575e-01 -1.141692604869604111e-02 1.909266561269760132e-01 -5.934325605630874634e-02 -4.340994656085968018e-01 -2.259131520986557007e-01 -1.113272681832313538e-01
2.675687968730926514e-01 1.292726546525955200e-01 2.375134080648422241e-01 1.429959088563919067e-01 -3.319419175386428833e-02 9.455180726945400238e-03 -6.369243562221527100e-02 1.303151994943618774e-01 -1.250259429216384888e-01 -3.464367389678955078e-01 -2.331523001194000244e-01 7.784585654735565186e-02 6.399272382259368896e-02 1.734958589076995850e-01 -2.485471367835998535e-01 2.742825746536254883e-01 2.234237641096115112e-01 2.802335098385810852e-02 1.092239022254943848e-01 2.172500044107437134e-01 -2.351991981267929077e-01 -3.330143094062805176e-01 1.489196568727493286e-01 8.626564592123031616e-02 -2.748165652155876160e-02 1.564838737249374390e-01 -5.618216469883918762e-02 2.423499673604965210e-01 -9.647341072559356689e-02 -7.582782953977584839e-02 -1.718307733535766602e-01 -8.916567265987396240e-02
-6.180117279291152954e-02 -7.164964824914932251e-02 5.131048336625099182e-02 1.433123499155044556e-01 1.358139067888259888e-01 1.534233391284942627e-01 1.757909655570983887e-01 6.967449188232421875e-02 3.978457674384117126e-02 -1.847402751445770264e-01 -2.492383420467376709e-01 1.105683073401451111e-01 1.792062520980834961e-01 -1.476930975914001465e-01 -4.129030108451843262e-01 2.042353898286819458e-02 1.905879527330398560e-01 -7.663220167160034180e-02 2.311616092920303345e-01 1.577051728963851929e-01 -2.448505759239196777e-01 -3.949527740478515625e-01 1.856396906077861786e-02 4.459677264094352722e-02 -2.702714502811431885e-02 7.624564319849014282e-02 -4.727502167224884033e-02 1.759461462497711182e-01 -8.180535584688186646e-02 -3.691864907741546631e-01 1.520898640155792236e-01 1.030037403106689453e-01
-1.050689741969108582e-01 3.448340296745300293e-02 2.204090803861618042e-01 9.490501135587692261e-02 2.566526234149932861e-01 3.288715779781341553e-01 2.519336640834808350e-01 1.671987324953079224e-01 -1.583229750394821167e-01 6.201308593153953552e-02 1.433223038911819458e-01 -8.556563407182693481e-03 -1.481077866628766060e-03 9.764048457145690918e-02 2.252825200557708740e-01 1.826708465814590454e-01 6.270422018133103848e-04 -1.064320281147956848e-01 9.711901843547821045e-02 3.728267848491668701e-01 -8.622831106185913086e-02 -2.833312749862670898e-01 7.390723377466201782e-02 1.799387335777282715e-01 -6.539120338857173920e-03 1.955563426017761230e-01 -1.575098186731338501e-01 6.743774563074111938e-02 -9.195782244205474854e-02 -2.604598402976989746e-01 -1.925248536281287670e-03 3.038002550601959229e-01
1.125824972987174988e-01 1.112657040357589722e-01 -1.586433686316013336e-02 2.368992567062377930e-02 2.027778476476669312e-01 9.240972250699996948e-02 -5.708141252398490906e-03 2.923358380794525146e-01 -1.276490390300750732e-01 1.803630143404006958e-01 1.473272740840911865e-01 -2.378522753715515137e-01 -2.649359405040740967e-01 -1.495000869035720825e-01 -2.292006276547908783e-02 3.828525245189666748e-01 1.579392105340957642e-01 -1.709884405136108398e-01 1.166664063930511475e-01 -1.185919493436813354e-01 -2.337468564510345459e-01 -7.032857835292816162e-02 -1.724835932254791260e-01 8.111134916543960571e-02 -2.886022329330444336e-01 3.011462390422821045e-01 2.977279201149940491e-02 8.336260169744491577e-02 -3.084341287612915039e-01 -8.963677287101745605e-02 6.322853267192840576e-02 -7.405117899179458618e-02
2.540720105171203613e-01 1.033176407217979431e-01 3.246055543422698975e-01 -8.123112842440605164e-03 -7.648557424545288086e-02 9.704100340604782104e-02 -1.886645890772342682e-02 3.434848189353942871e-01 -3.348352015018463135e-01 2.452058196067810059e-01 -5.897997319698333740e-02 1.298388186842203140e-02 3.804073110222816467e-02 3.799497708678245544e-02 -1.184688359498977661e-01 1.676381975412368774e-01 1.584212929010391235e-01 7.275611907243728638e-02 3.993338346481323242e-02 1.325321346521377563e-01 -2.366118431091308594e-01 -1.716834306716918945e-02 1.110258772969245911e-01 2.427188456058502197e-01 -2.835350930690765381e-01 -1.511371433734893799e-01 -2.475295960903167725e-01 1.273523364216089249e-02 -8.730228990316390991e-02 -2.855919599533081055e-01 -6.499201804399490356e-02 -1.722562313079833984e-01
-5.968566611409187317e-02 7.670929655432701111e-03 -3.690162673592567444e-02 1.184517890214920044e-01 1.067170128226280212e-01 2.412214726209640503e-01 1.647574901580810547e-01 -4.819940403103828430e-02 5.114725977182388306e-02 1.336580514907836914e-01 -2.655229866504669189e-01 -2.426836406812071800e-03 7.960178889334201813e-03 -1.728775799274444580e-01 -2.431413680315017700e-01 2.299029827117919922e-01 1.271297335624694824e-01 -3.684077039361000061e-02 -1.760342121124267578e-01 -1.334571540355682373e-01 -2.338376045227050781e-01 -2.857501208782196045e-01 -1.104228496551513672e-01 2.230934798717498779e-01 -2.031608968973159790e-01 8.141861110925674438e-02 -1.102702692151069641e-01 2.456011772155761719e-01 -2.776963710784912109e-01 2.636949904263019562e-02 -4.315320551395416260e-01 -1.170453731901943684e-03
-1.656877994537353516e-01 1.258180439472198486e-01 8.091795444488525391e-02 7.719191908836364746e-02 -8.275835961103439331e-02 2.666481137275695801e-01 -1.141750141978263855e-01 -7.074058800935745239e-02 1.011663228273391724e-01 -2.750067710876464844e-01 9.412570297718048096e-02 -3.994394838809967041e-02 -1.008863095194101334e-02 -1.652418524026870728e-01 -9.825470298528671265e-02 3.440732061862945557e-01 1.843118667602539062e-01 -8.251105248928070068e-02 -1.048617362976074219e-01 2.110118567943572998e-01 -4.426396638154983521e-02 -2.815034985542297363e-01 2.957042306661605835e-02 2.464015334844589233e-01 -9.468094445765018463e-03 -1.084702014923095703e-01 -6.422525644302368164e-02 1.277182549238204956e-01 5.928054824471473694e-02 -5.178729295730590820e-01 8.736445009708404541e-02 -2.138486951589584351e-01
8.403827250003814697e-02 -1.241274029016494751e-01 -6.601132452487945557e-02 -1.875031143426895142e-01 -2.407737262547016144e-02 1.801718622446060181e-01 1.325946003198623657e-01 1.425002366304397583e-01 -4.999277740716934204e-02 -1.025667265057563782e-01 -4.630776643753051758e-01 -2.102937698364257812e-01 -1.813064664602279663e-01 9.154707193374633789e-02 -2.344877645373344421e-02 8.859056979417800903e-02 4.633440449833869934e-02 -8.892378211021423340e-02 7.527434080839157104e-02 2.374145835638046265e-01 -1.707385033369064331e-01 -1.756694912910461426e-01 1.996118426322937012e-01 2.316806912422180176e-01 -2.894424200057983398e-01 -2.537664026021957397e-02 -3.140012547373771667e-02 3.054497241973876953e-01 -3.955916687846183777e-02 -1.167328283190727234e-01 3.491192460060119629e-01 6.596072018146514893e-02
2.080754339694976807e-01 2.213327139616012573e-01 2.839090228080749512e-01 -1.835440285503864288e-02 4.215948283672332764e-01 2.218736559152603149e-01 -9.919835627079010010e-02 2.058161497116088867e-01 4.812447354197502136e-02 2.213085591793060303e-01 -6.987667828798294067e-02 -8.778890967369079590e-02 3.822618722915649414e-02 -3.202418237924575806e-02 6.837821006774902344e-02 4.237089753150939941e-01 1.687153726816177368e-01 5.378469079732894897e-02 1.586165726184844971e-01 1.163777932524681091e-01 -2.171862572431564331e-01 -8.123954385519027710e-02 1.225463971495628357e-01 -6.401097774505615234e-02 -3.476131707429885864e-02 1.395323127508163452e-02 6.511544436216354370e-02 2.640917524695396423e-02 -3.744914829730987549e-01 -1.764210313558578491e-02 6.606767326593399048e-02 -5.313986912369728088e-02
-1.306908130645751953e-01 -2.669836208224296570e-02 2.132985591888427734e-01 1.723601110279560089e-02 3.860398232936859131e-01 3.208727240562438965e-01 1.812967061996459961e-01 3.040367960929870605e-01 -1.021036133170127869e-01 -2.425320595502853394e-01 -1.803286820650100708e-01 1.827235966920852661e-01 3.306290134787559509e-02 -1.129793561995029449e-02 1.431824564933776855e-01 2.186089903116226196e-01 6.510183960199356079e-02 -1.168902441859245300e-01 -2.642268240451812744e-01 2.912930548191070557e-01 -5.748621001839637756e-02 -1.736681722104549408e-02 6.579394638538360596e-02 4.243360459804534912e-02 1.254444867372512817e-01 1.794742196798324585e-01 -1.428861171007156372e-01 1.698510944843292236e-01 5.525096505880355835e-02 -2.204218506813049316e-01 3.641227260231971741e-02 1.482342928647994995e-01
1.447441130876541138e-01 4.666004478931427002e-01 2.062796354293823242e-01 -2.914343774318695068e-01 7.479377090930938721e-02 1.651037186384201050e-01 -1.221009269356727600e-01 2.500518560409545898e-01 -5.558157712221145630e-02 7.445323746651411057e-03 -4.435875639319419861e-02 -2.262734472751617432e-01 1.128370314836502075e-01 -3.889561817049980164e-02 9.507685154676437378e-02 2.671948373317718506e-01 -5.826727487146854401e-03 -8.992324769496917725e-02 -1.239301785826683044e-01 5.328248068690299988e-02 -1.092340275645256042e-01 -2.331971675157546997e-01 -7.635042816400527954e-02 1.248004436492919922e-01 -4.105317220091819763e-02 1.537358760833740234e-01 -1.813076585531234741e-01 1.491398215293884277e-01 -1.644131392240524292e-01 3.067389689385890961e-02 3.786232769489288330e-01 -8.228770643472671509e-02
1.035149097442626953e-01 2.460618764162063599e-01 2.579533457756042480e-01 -1.439495831727981567e-01 -1.362837702035903931e-01 -1.306113749742507935e-01 1.257071495056152344e-01 9.665898978710174561e-02 6.065893918275833130e-03 1.367928087711334229e-01 -1.092085465788841248e-01 -2.613802254199981689e-01 3.211542218923568726e-02 -2.858505547046661377e-01 1.492927670478820801e-01 1.959601491689682007e-01 1.407012790441513062e-01 -2.280976176261901855e-01 -1.198562979698181152e-01 3.389194011688232422e-01 1.493286527693271637e-02 -2.329484820365905762e-01 2.796126902103424072e-01 3.138824552297592163e-02 -4.351222142577171326e-02 -2.179637923836708069e-02 -5.804783664643764496e-03 1.948389559984207153e-01 -1.627299040555953979e-01 -2.785702943801879883e-01 -2.431302517652511597e-01 5.198261351324617863e-04
-2.462353855371475220e-01 1.699288189411163330e-01 3.117065429687500000e-01 -1.837863624095916748e-01 -1.419561356306076050e-01 4.130730032920837402e-01 4.364433512091636658e-02 -3.488644724711775780e-04 -1.180562302470207214e-01 1.248417142778635025e-02 7.503768056631088257e-02 -1.222854256629943848e-01 1.198427900671958923e-01 -1.051283702254295349e-01 1.989939808845520020e-02 1.833694875240325928e-01 1.783686876296997070e-02 -3.077025711536407471e-01 1.148098409175872803e-01 2.339829877018928528e-02 5.402767285704612732e-02 -2.874560654163360596e-01 1.650197803974151611e-02 1.169285643845796585e-02 2.413633167743682861e-01 -6.326182931661605835e-02 -1.022470146417617798e-01 2.210137099027633667e-01 -2.437326610088348389e-01 -3.263405859470367432e-01 2.543013542890548706e-02 9.979384392499923706e-02
-5.194684863090515137e-02 5.113946646451950073e-02 2.146924287080764771e-01 -7.038633525371551514e-02 7.231198251247406006e-02 2.489491365849971771e-02 2.704360149800777435e-02 1.696338802576065063e-01 6.011023744940757751e-02 1.420548558235168457e-01 1.405017971992492676e-01 3.036961257457733154e-01 -8.687405288219451904e-02 -1.605405658483505249e-01 -1.874288022518157959e-01 9.485130012035369873e-02 3.340931236743927002e-01 1.317274868488311768e-01 -1.786539852619171143e-01 3.888206928968429565e-02 9.532607346773147583e-02 -2.421672791242599487e-01 4.555652663111686707e-02 1.277522891759872437e-01 -9.527793526649475098e-02 2.314410731196403503e-02 1.495459228754043579e-01 4.124915599822998047e-01 -2.748915851116180420e-01 -3.294416964054107666e-01 -1.483172774314880371e-01 1.957608610391616821e-01
1.558685898780822754e-01 -1.778737157583236694e-01 3.429587930440902710e-02 1.745845228433609009e-01 -2.742515318095684052e-02 1.373530477285385132e-01 3.721400350332260132e-02 1.374786254018545151e-02 -4.118562489748001099e-02 5.807319656014442444e-02 6.769150495529174805e-02 -8.780142664909362793e-02 1.304945349693298340e-01 1.072421893477439880e-01 5.367878358811140060e-03 5.502214431762695312e-01 -7.533656060695648193e-02 -1.107527315616607666e-01 -1.718332916498184204e-01 1.398900300264358521e-01 -6.289589405059814453e-02 -8.755218237638473511e-02 -1.363901495933532715e-01 5.194118991494178772e-02 -5.200690403580665588e-02 7.739605754613876343e-02 1.488530337810516357e-01 1.426304131746292114e-01 -1.872376799583435059e-01 -5.831158757209777832e-01 -1.250932514667510986e-01 -2.590364590287208557e-02
-5.224530026316642761e-02 2.043965458869934082e-01 -4.100495949387550354e-02 2.980078458786010742e-01 -2.492687851190567017e-01 1.696249246597290039e-01 -4.158473387360572815e-02 5.704639106988906860e-02 9.356532245874404907e-02 -1.773423850536346436e-01 5.633855611085891724e-02 -1.051874384284019470e-01 -1.283033490180969238e-01 -2.324850857257843018e-01 -4.384343698620796204e-02 3.290275931358337402e-01 1.530992239713668823e-01 -4.188704118132591248e-02 -6.687761098146438599e-02 3.032436370849609375e-01 -1.301897466182708740e-01 -3.067246973514556885e-01 6.694283336400985718e-02 -2.031993353739380836e-03 -6.174455210566520691e-02 1.006848216056823730e-01 -1.453838683664798737e-02 1.645187586545944214e-01 1.312068253755569458e-01 -4.547258019447326660e-01 1.552915424108505249e-01 -8.662292361259460449e-02
3.533671051263809204e-02 -3.060451149940490723e-02 2.522047162055969238e-01 -1.233901381492614746e-01 5.745315924286842346e-02 4.847951829433441162e-01 -1.147230416536331177e-01 1.634100973606109619e-01 -2.721751928329467773e-01 1.398442219942808151e-02 -2.093193493783473969e-02 -9.527057409286499023e-03 -1.079036593437194824e-01 -1.105206906795501709e-01 -1.075257807970046997e-01 1.685017943382263184e-01 -6.879053264856338501e-02 4.317476972937583923e-02 -1.580505967140197754e-01 -2.088845223188400269e-01 -3.333249688148498535e-01 -2.558191716670989990e-01 7.373131066560745239e-02 3.548444211483001709e-01 -1.386680155992507935e-01 1.743952631950378418e-01 -3.376618400216102600e-02 -7.350130379199981689e-02 4.155383631587028503e-02 -1.424314677715301514e-01 7.005591690540313721e-02 1.896294355392456055e-01
2.611890435218811035e-02 2.380081266164779663e-01 4.413620829582214355e-01 -1.764834672212600708e-01 8.609177917242050171e-02 2.469849139451980591e-01 -6.900569051504135132e-02 1.721972525119781494e-01 2.952972240746021271e-02 -2.526603341102600098e-01 1.199885904788970947e-01 -5.190841481089591980e-02 2.290271818637847900e-01 -3.360377997159957886e-02 -1.635088026523590088e-02 4.113184213638305664e-01 1.377161145210266113e-01 2.816219069063663483e-02 -3.117695450782775879e-01 2.229624241590499878e-02 -1.193539574742317200e-01 -1.279438436031341553e-01 1.320298910140991211e-01 3.055008687078952789e-02 -1.098356246948242188e-01 8.140107989311218262e-02 3.812437877058982849e-02 2.090342640876770020e-01 6.695348769426345825e-03 -1.497974097728729248e-01 1.866522729396820068e-01 -1.465056687593460083e-01
-1.841173470020294189e-01 -4.109255224466323853e-02 9.973076730966567993e-02 -1.093899905681610107e-01 1.327240467071533203e-01 1.926300674676895142e-01 3.691535443067550659e-02 -4.542443156242370605e-02 1.323924213647842407e-01 3.141305968165397644e-02 -1.426140367984771729e-01 -1.157329902052879333e-01 3.372360020875930786e-02 -2.982589304447174072e-01 -1.715136617422103882e-01 9.080949425697326660e-02 -2.303715646266937256e-01 1.060933098196983337e-01 3.878642991185188293e-02 4.115934669971466064e-01 -5.107033625245094299e-02 -3.010380268096923828e-01 2.005424350500106812e-01 2.896187603473663330e-01 1.583923995494842529e-01 5.301691591739654541e-02 -2.681097015738487244e-02 4.348717927932739258e-01 -6.735692918300628662e-02 -1.698003411293029785e-01 -1.587835699319839478e-02 -2.059492655098438263e-02
-5.558614432811737061e-02 2.958528697490692139e-01 5.478717386722564697e-02 2.439882159233093262e-01 3.711249213665723801e-03 2.432415634393692017e-01 2.119182422757148743e-02 4.111853241920471191e-02 -1.799399107694625854e-01 1.502046287059783936e-01 -1.007224917411804199e-01 -8.147370815277099609e-02 2.485643625259399414e-01 8.931868523359298706e-02 6.780990958213806152e-02 4.145120978355407715e-01 2.954088151454925537e-02 3.782216310501098633e-01 -2.058693915605545044e-01 1.385205686092376709e-01 4.889590665698051453e-02 -2.101649045944213867e-01 -9.639573842287063599e-02 -1.976681314408779144e-02 -3.363445103168487549e-01 7.726620137691497803e-02 5.579587072134017944e-02 1.823567003011703491e-01 2.389097213745117188e-02 -2.036373615264892578e-01 -8.698581904172897339e-02 -2.860419452190399170e-02
8.384326845407485962e-02 4.698905721306800842e-02 5.010606348514556885e-02 2.898782491683959961e-02 3.316043689846992493e-02 2.319888621568679810e-01 6.410640478134155273e-02 1.139515042304992676e-01 6.327527016401290894e-02 2.125964313745498657e-01 -8.750782161951065063e-02 9.361596405506134033e-02 -1.896852254867553711e-02 -2.841866016387939453e-01 6.811409443616867065e-02 3.103508055210113525e-01 1.978131383657455444e-01 -8.714598417282104492e-02 -4.737971350550651550e-03 4.248477220535278320e-01 -2.921976149082183838e-01 4.103152826428413391e-02 -2.433628439903259277e-01 2.558758556842803955e-01 2.492470480501651764e-02 2.178458273410797119e-01 2.942576110363006592e-01 -1.850363478297367692e-04 -1.504082232713699341e-01 5.204938352108001709e-02 -2.620553076267242432e-01 -4.818844608962535858e-03
-2.629339508712291718e-02 1.350372582674026489e-01 -1.365772932767868042e-01 1.968265771865844727e-01 -2.173035293817520142e-01 2.937450706958770752e-01 -1.090191900730133057e-01 2.924937307834625244e-01 -7.380223274230957031e-02 -1.101087480783462524e-01 -1.275353729724884033e-01 -1.227821856737136841e-01 -1.864687055349349976e-01 -3.944760933518409729e-02 -2.118016779422760010e-01 3.338934481143951416e-01 2.841847017407417297e-02 -1.698886044323444366e-02 1.140215247869491577e-01 8.210033178329467773e-02 -2.805835902690887451e-01 -1.942098885774612427e-01 2.212049812078475952e-02 -1.445523928850889206e-02 4.354709014296531677e-02 -1.025000736117362976e-01 -1.619824767112731934e-01 3.537302613258361816e-01 2.516601681709289551e-01 -2.799802124500274658e-01 -6.979737430810928345e-02 5.302854254841804504e-02
-9.877225756645202637e-02 3.177129328250885010e-01 1.948701590299606323e-01 2.270790748298168182e-02 6.282590329647064209e-02 3.917636275291442871e-01 -6.141405925154685974e-02 -2.330297976732254028e-01 5.699871852993965149e-02 1.717471182346343994e-01 -2.128919661045074463e-01 -6.829718500375747681e-02 1.223682388663291931e-01 -2.796248495578765869e-01 8.145083673298358917e-03 4.183294773101806641e-01 -4.064804315567016602e-02 1.554462462663650513e-01 -7.864198647439479828e-03 6.353604048490524292e-02 1.350389122962951660e-01 7.727778702974319458e-02 -5.238625779747962952e-02 -1.012359261512756348e-01 -3.942106664180755615e-02 2.931379973888397217e-01 7.565080374479293823e-02 2.957067489624023438e-01 4.079811275005340576e-02 -1.514588147401809692e-01 1.053572520613670349e-01 2.966791018843650818e-02
1.240288764238357544e-01 -5.622737854719161987e-02 2.034927606582641602e-01 5.984758585691452026e-02 -7.660739868879318237e-02 2.590670883655548096e-01 1.530143469572067261e-01 1.946242749691009521e-01 -1.402862668037414551e-01 -8.081053197383880615e-02 4.978199303150177002e-02 3.040686622262001038e-02 1.244862526655197144e-01 1.284174174070358276e-01 7.693152874708175659e-02 4.133507609367370605e-01 -2.512716352939605713e-01 1.070456346496939659e-03 -9.267358481884002686e-02 1.300055384635925293e-01 -1.001065596938133240e-01 -6.052442640066146851e-02 -1.741980761289596558e-01 2.417976856231689453e-01 4.069720860570669174e-03 4.457067698240280151e-03 1.209395937621593475e-02 4.377122968435287476e-02 -3.466449677944183350e-01 -4.219471812248229980e-01 -2.450103908777236938e-01 -1.111503690481185913e-01
-5.559466779232025146e-02 -2.232939191162586212e-02 3.630918264389038086e-01 -9.830029308795928955e-02 1.617327183485031128e-01 1.584085673093795776e-01 1.742622405290603638e-01 -1.171709373593330383e-01 9.626516140997409821e-03 1.257564425468444824e-01 5.294071882963180542e-02 -6.122009083628654480e-02 1.488979905843734741e-01 -4.455762729048728943e-02 -3.101871013641357422e-01 3.281426429748535156e-01 -9.478710591793060303e-02 1.214248687028884888e-01 9.426602721214294434e-02 2.129476815462112427e-01 -1.493114531040191650e-01 -3.417559266090393066e-01 -8.704905211925506592e-02 4.210762083530426025e-01 -7.548925280570983887e-02 -5.884205549955368042e-02 9.022453427314758301e-02 7.544250786304473877e-02 -9.696038067340850830e-02 1.953666098415851593e-02 1.017212942242622375e-01 -2.529803514480590820e-01
-7.405786216259002686e-02 2.389540076255798340e-01 5.539041385054588318e-02 -2.585313618183135986e-01 1.696717590093612671e-01 2.123837769031524658e-01 -8.305739611387252808e-02 2.339552789926528931e-01 -1.753816306591033936e-01 -2.221852988004684448e-01 7.604571431875228882e-02 -1.627621054649353027e-01 1.301822513341903687e-01 -5.070855095982551575e-02 -1.347034424543380737e-01 2.188102304935455322e-01 1.998813450336456299e-02 -2.348183095455169678e-01 -2.529263310134410858e-02 1.658426970243453979e-01 2.235375717282295227e-02 -5.807397142052650452e-02 -1.515287812799215317e-02 -1.274244785308837891e-01 -2.414305061101913452e-01 -1.585642248392105103e-01 -6.131643429398536682e-03 2.791081368923187256e-01 4.080305248498916626e-02 -4.614312350749969482e-01 -2.301992028951644897e-01 3.275294974446296692e-02
-1.637718081474304199e-01 -1.612894535064697266e-01 2.615399658679962158e-01 1.264045685529708862e-01 1.767511367797851562e-01 3.189902901649475098e-01 1.796136945486068726e-01 4.587496072053909302e-02 -2.203743308782577515e-01 6.336034834384918213e-02 1.874736845493316650e-01 -1.378468871116638184e-01 1.171307172626256943e-02 -1.296375095844268799e-01 1.118984520435333252e-01 2.707598805427551270e-01 -6.151777505874633789e-02 -6.032663956284523010e-02 2.120472304522991180e-02 3.356684148311614990e-01 -1.618796885013580322e-01 -5.633012577891349792e-02 4.770446941256523132e-02 2.822647988796234131e-01 -3.673759475350379944e-02 2.642573229968547821e-02 -5.072931200265884399e-02 -4.691730812191963196e-02 -7.333447039127349854e-02 -3.715640604496002197e-01 1.011364161968231201e-01 3.058692514896392822e-01
5.039696767926216125e-02 -1.693332195281982422e-01 2.328782677650451660e-01 -2.427838183939456940e-02 -2.170519903302192688e-02 1.574786752462387085e-01 9.263616055250167847e-02 5.712259933352470398e-02 -2.292939424514770508e-01 -4.629268869757652283e-02 -1.495661884546279907e-01 -6.962414830923080444e-02 1.163581311702728271e-01 2.146715857088565826e-02 2.013972103595733643e-01 4.977847337722778320e-01 -1.292492002248764038e-01 -1.510680913925170898e-01 1.301950067281723022e-01 1.323392242193222046e-01 -1.344189345836639404e-01 -1.654872484505176544e-02 -5.112253502011299133e-02 2.524328827857971191e-01 -1.588474959135055542e-01 -8.244547247886657715e-02 -9.504755586385726929e-02 5.904499068856239319e-02 -3.051436245441436768e-01 -3.965789079666137695e-01 -1.625887602567672729e-01 -1.118955612182617188e-01
4.716815054416656494e-02 2.224418222904205322e-01 2.713334560394287109e-01 -5.737107619643211365e-02 1.443995237350463867e-01 2.048491835594177246e-01 -1.154770925641059875e-01 2.913737595081329346e-01 -1.343920081853866577e-01 6.331243366003036499e-02 5.055341869592666626e-02 -2.309175282716751099e-01 1.033545583486557007e-01 1.794481277465820312e-01 6.647750735282897949e-02 -5.153672304004430771e-03 4.103846382349729538e-03 -6.618857383728027344e-02 -6.522351503372192383e-02 7.411503791809082031e-02 -2.080646008253097534e-01 -4.341336190700531006e-01 4.858401045203208923e-02 5.958040803670883179e-02 1.777403056621551514e-01 -1.783056855201721191e-01 2.372837215662002563e-01 1.577762514352798462e-01 2.787940390408039093e-02 -4.154507815837860107e-01 -1.234451606869697571e-01 -6.390988826751708984e-03
-1.964120119810104370e-01 2.390559762716293335e-02 9.424605965614318848e-02 1.602893471717834473e-01 6.547370553016662598e-02 -8.028091490268707275e-02 2.609933912754058838e-01 2.195058390498161316e-02 5.225984007120132446e-02 1.953954249620437622e-02 -1.523368358612060547e-01 -1.076703220605850220e-01 -2.384818159043788910e-03 -2.970965206623077393e-01 -2.520286142826080322e-01 2.691612541675567627e-01 2.341069728136062622e-01 -1.729390770196914673e-01 -1.812345236539840698e-01 1.312847286462783813e-01 -2.021544799208641052e-02 4.271506518125534058e-02 2.115683257579803467e-01 2.582665085792541504e-01 -1.041797026991844177e-01 2.740478813648223877e-01 -2.043007165193557739e-01 3.161679804325103760e-01 -4.358555190265178680e-03 -1.009979620575904846e-01 -1.977204978466033936e-01 -2.435838878154754639e-01
1.919831186532974243e-01 4.291955232620239258e-01 6.605858355760574341e-02 4.852870479226112366e-03 3.013388514518737793e-01 2.027877271175384521e-01 1.443036179989576340e-02 2.096653580665588379e-01 3.892307355999946594e-02 8.029772341251373291e-02 -2.687152028083801270e-01 -1.458577215671539307e-01 -3.173212110996246338e-01 -1.221234574913978577e-01 -2.731856890022754669e-02 1.093477904796600342e-01 6.321694701910018921e-02 -3.872039029374718666e-03 4.056858364492654800e-03 7.634595036506652832e-02 -1.687782555818557739e-01 -1.152349561452865601e-01 -3.333097100257873535e-01 1.922970861196517944e-01 5.051815882325172424e-03 1.696722507476806641e-01 -4.630917310714721680e-02 2.155165821313858032e-01 -1.604042649269104004e-01 -1.960732340812683105e-01 1.617707312107086182e-01 -3.535785153508186340e-02
-1.138755902647972107e-01 3.195067942142486572e-01 -4.345931485295295715e-02 1.526932464912533760e-03 3.459196537733078003e-02 4.360492229461669922e-01 7.088643312454223633e-02 1.622750759124755859e-01 1.787070930004119873e-01 -9.220513515174388885e-03 -7.927380502223968506e-02 6.731403991580009460e-03 2.305226176977157593e-01 -2.021355181932449341e-01 2.127213925123214722e-01 3.111850321292877197e-01 -1.180951818823814392e-01 -8.396080136299133301e-02 -8.606211096048355103e-02 2.567511796951293945e-01 -2.267219871282577515e-01 -3.293460011482238770e-01 -2.611339837312698364e-02 -5.281586945056915283e-02 -7.780837267637252808e-02 2.216296941041946411e-01 -2.173965871334075928e-01 -1.136193051934242249e-02 -9.418588131666183472e-02 -7.823872566223144531e-02 -6.719043850898742676e-02 -7.866556942462921143e-02
4.225216805934906006e-02 1.300563365221023560e-01 9.457009285688400269e-02 1.878724619746208191e-02 2.111715525388717651e-01 1.743868589401245117e-01 5.980538204312324524e-02 -6.242221221327781677e-03 8.123748004436492920e-02 -4.652193561196327209e-02 -2.854826748371124268e-01 1.762119978666305542e-01 -2.456930428743362427e-01 4.204722866415977478e-02 2.592138387262821198e-02 3.281972408294677734e-01 2.292545884847640991e-01 -3.504521027207374573e-02 -2.838588654994964600e-01 2.186948657035827637e-01 5.487595871090888977e-02 7.408277690410614014e-02 2.502003610134124756e-01 1.778867095708847046e-01 -8.779209852218627930e-02 2.076310813426971436e-01 -1.113317012786865234e-01 -1.090604066848754883e-01 -2.653558850288391113e-01 -2.655092179775238037e-01 -3.150337040424346924e-01 -3.682085126638412476e-02
1.022594049572944641e-01 7.738377898931503296e-02 3.168160468339920044e-02 -2.449820041656494141e-01 -1.610677130520343781e-02 2.009380310773849487e-01 1.338749080896377563e-01 2.808462977409362793e-01 2.198566794395446777e-01 3.252281248569488525e-01 -3.329696655273437500e-01 1.724369525909423828e-01 -8.985724300146102905e-03 -8.388000540435314178e-03 -8.406918495893478394e-02 1.919184923171997070e-01 3.093809485435485840e-01 -4.382547363638877869e-02 -9.751696884632110596e-02 4.758436232805252075e-02 -7.350938022136688232e-02 -8.955866098403930664e-02 1.715917326509952545e-02 2.111623436212539673e-01 -3.494378328323364258e-01 -1.102572605013847351e-01 5.126672983169555664e-02 2.678275108337402344e-01 1.014208048582077026e-02 -2.548301219940185547e-01 6.526348739862442017e-02 2.634026668965816498e-02
2.154603041708469391e-02 3.039887845516204834e-01 3.672518208622932434e-02 -4.328901693224906921e-02 2.343989759683609009e-01 2.876072227954864502e-01 -2.039478160440921783e-02 -2.930425852537155151e-02 -3.537738323211669922e-02 -2.303399890661239624e-01 -1.620704829692840576e-01 2.225054502487182617e-01 -3.904668614268302917e-02 -7.936790585517883301e-02 -1.496739685535430908e-01 -7.411980628967285156e-02 3.622162938117980957e-01 1.251906454563140869e-01 1.042034178972244263e-01 2.709242403507232666e-01 -4.570822697132825851e-03 -2.394664883613586426e-01 5.662281066179275513e-02 2.416966557502746582e-01 -2.005091160535812378e-01 -7.989134639501571655e-02 -2.188610285520553589e-01 1.604669988155364990e-01 9.880591928958892822e-02 -3.010683953762054443e-01 -1.147347465157508850e-01 1.234485954046249390e-01
3.174972906708717346e-02 2.289147973060607910e-01 2.323428168892860413e-02 9.167486429214477539e-02 2.344738990068435669e-01 3.587735295295715332e-01 -1.100482121109962463e-01 2.568195462226867676e-01 -1.311278343200683594e-02 2.744238376617431641e-01 2.176952734589576721e-02 -2.822886109352111816e-01 -3.799282386898994446e-02 -1.960392147302627563e-01 6.955286115407943726e-02 4.281308352947235107e-01 1.619706302881240845e-01 2.643087804317474365e-01 8.284141123294830322e-02 1.077122688293457031e-01 -1.322658360004425049e-01 -7.386282831430435181e-02 -4.136592615395784378e-03 2.033894136548042297e-02 -1.975925266742706299e-01 -5.829168111085891724e-02 1.170714274048805237e-01 -1.213437393307685852e-01 -1.929866373538970947e-01 -2.126979380846023560e-01 5.882819648832082748e-03 3.007162548601627350e-02
2.065581530332565308e-01 1.108216680586338043e-02 2.304893881082534790e-01 -3.628123104572296143e-01 1.781357824802398682e-02 3.567587733268737793e-01 9.636276960372924805e-02 -2.971193566918373108e-02 1.778686493635177612e-01 -1.297972798347473145e-01 3.241297230124473572e-02 3.666579257696866989e-03 -1.506823301315307617e-02 -8.257734030485153198e-02 5.274705588817596436e-03 3.112537562847137451e-01 2.192735373973846436e-01 1.357487440109252930e-01 -2.423261106014251709e-01 1.009375080466270447e-01 -1.187921315431594849e-01 -5.770936235785484314e-02 1.767522692680358887e-01 -4.403803497552871704e-02 -7.048399001359939575e-02 1.675506830215454102e-01 6.687141954898834229e-02 4.109725952148437500e-01 -2.526093833148479462e-02 -2.773541212081909180e-01 7.637453824281692505e-02 -7.306924462318420410e-02
4.707198590040206909e-03 1.907735876739025116e-02 3.457353636622428894e-02 -9.868477284908294678e-02 -5.198629572987556458e-02 1.386907994747161865e-01 -7.271055877208709717e-02 -4.399059340357780457e-02 -9.955550730228424072e-02 1.514164209365844727e-01 -2.557300627231597900e-01 -2.048864513635635376e-01 -2.757610520347952843e-03 4.614210501313209534e-02 -1.366353482007980347e-01 1.759572029113769531e-01 1.140671074390411377e-01 1.292614191770553589e-01 4.359312355518341064e-02 2.980244457721710205e-01 -2.551245689392089844e-01 3.222014009952545166e-01 1.770452409982681274e-01 2.872808575630187988e-01 7.275450229644775391e-02 -2.712641609832644463e-03 1.663418561220169067e-01 9.757057577371597290e-02 -7.598097622394561768e-02 -5.383968353271484375e-01 1.332026869058609009e-01 -9.189816564321517944e-02
1.074131056666374207e-01 -7.025522738695144653e-02 2.344525456428527832e-01 -1.366370320320129395e-01 2.102602571249008179e-01 2.488429844379425049e-01 7.724400609731674194e-02 3.864209353923797607e-01 7.260931283235549927e-02 2.498657107353210449e-01 -6.315393000841140747e-02 -9.519343823194503784e-02 1.713443100452423096e-01 -2.078012749552726746e-02 5.592824518680572510e-02 -1.228875815868377686e-01 -1.047034934163093567e-01 -1.484644114971160889e-01 -2.876531183719635010e-01 1.054734587669372559e-01 -1.466932892799377441e-01 -1.287053972482681274e-01 1.236723288893699646e-01 3.273699283599853516e-01 8.450613170862197876e-02 1.059379503130912781e-01 2.318677902221679688e-01 1.509051024913787842e-01 -6.823398917913436890e-02 -3.297314643859863281e-01 1.347971111536026001e-01 -7.630278915166854858e-02
2.137245982885360718e-01 3.403155207633972168e-01 -5.171678587794303894e-02 -9.228259325027465820e-02 1.875161230564117432e-01 2.694048583507537842e-01 -4.852677881717681885e-02 2.355467528104782104e-01 2.065946906805038452e-02 2.408369034528732300e-01 -1.831108629703521729e-01 -4.709218069911003113e-02 -1.709366589784622192e-01 -7.086540013551712036e-02 9.294496849179267883e-03 3.171897232532501221e-01 1.185406371951103210e-01 9.583119302988052368e-03 -7.577650249004364014e-02 -6.511735171079635620e-02 -1.572988629341125488e-01 -1.800911277532577515e-01 -3.392407204955816269e-03 4.488743841648101807e-01 -1.458734460175037384e-02 -1.830777712166309357e-02 4.094666615128517151e-02 8.695944398641586304e-02 -3.141077458858489990e-01 2.050285972654819489e-02 1.976564228534698486e-01 4.341188073158264160e-02
-9.181138128042221069e-02 6.823602318763732910e-02 1.811309605836868286e-01 1.003880351781845093e-01 -1.895398646593093872e-01 2.992226183414459229e-01 9.133302420377731323e-02 1.010351777076721191e-01 2.612880468368530273e-01 7.229471206665039062e-02 -3.594770655035972595e-02 -1.868834719061851501e-02 4.186669737100601196e-02 -2.789835631847381592e-01 1.271857023239135742e-01 3.251288533210754395e-01 4.279593378305435181e-02 -7.930283248424530029e-02 -2.143019437789916992e-01 1.508141010999679565e-01 -1.743577271699905396e-01 -9.061159193515777588e-02 2.587207593023777008e-02 1.270027607679367065e-01 -1.761799603700637817e-01 -3.196378648281097412e-01 -2.465920299291610718e-01 3.672346174716949463e-01 2.665116218850016594e-03 -1.067459583282470703e-01 -1.880319118499755859e-01 1.247991025447845459e-01
-3.716537728905677795e-02 1.879959553480148315e-01 1.972953230142593384e-01 5.366191267967224121e-03 3.296947106719017029e-02 3.773426413536071777e-01 -4.061604291200637817e-02 1.470967978239059448e-01 6.440027058124542236e-02 -1.142397224903106689e-01 -1.980665922164916992e-01 -9.976575151085853577e-03 -7.995760440826416016e-02 -7.672249525785446167e-02 -8.910290151834487915e-02 3.015347421169281006e-01 -1.108186766505241394e-01 -7.246619462966918945e-02 -8.013150840997695923e-02 7.416265457868576050e-02 -3.020102679729461670e-01 -1.674536168575286865e-01 4.169774055480957031e-02 2.524112537503242493e-02 3.021087497472763062e-02 -5.013050436973571777e-01 -1.459397375583648682e-02 3.811042904853820801e-01 2.604515990242362022e-03 -9.998093545436859131e-02 -1.557669639587402344e-01 8.289231359958648682e-02
1.437646299600601196e-01 1.209220662713050842e-01 -9.714485704898834229e-02 -1.731782853603363037e-01 -5.665021017193794250e-02 3.212784230709075928e-01 -2.987918676808476448e-03 3.177532553672790527e-01 -1.531924959272146225e-02 1.849358230829238892e-01 -1.393121182918548584e-01 2.289809286594390869e-02 6.075143814086914062e-02 4.500584676861763000e-02 -1.051372513175010681e-01 3.437575399875640869e-01 -2.549315430223941803e-02 -2.864784561097621918e-02 1.312682181596755981e-01 6.712524592876434326e-02 -3.327422738075256348e-01 8.927103132009506226e-02 1.706537306308746338e-01 7.796227186918258667e-02 -1.038061529397964478e-01 3.137584626674652100e-01 3.577712923288345337e-02 1.685218960046768188e-01 -3.103733062744140625e-02 -1.602250486612319946e-01 3.565950095653533936e-01 -2.424435913562774658e-01
1.824955940246582031e-01 2.090333104133605957e-01 -1.303944853134453297e-03 6.124265864491462708e-02 2.961042523384094238e-01 9.208124876022338867e-02 -5.068879574537277222e-02 1.509607881307601929e-01 -2.240597270429134369e-02 6.216534972190856934e-02 -2.884664535522460938e-01 5.965200066566467285e-02 -2.856475412845611572e-01 -1.523768305778503418e-01 -1.326514929533004761e-01 8.913118392229080200e-02 6.989045441150665283e-02 9.903340041637420654e-02 -4.535530507564544678e-02 2.919614911079406738e-01 -1.151030361652374268e-01 -2.173584103584289551e-01 -1.682350486516952515e-01 2.948846518993377686e-01 1.212723739445209503e-02 3.116503357887268066e-02 9.080307930707931519e-02 2.628708183765411377e-01 -1.541740596294403076e-01 -3.543885648250579834e-01 2.644583880901336670e-01 2.707359381020069122e-02
8.561249822378158569e-02 -5.674362182617187500e-03 6.490951776504516602e-02 -3.975507989525794983e-02 -6.115715950727462769e-02 1.153379529714584351e-01 2.979268552735447884e-03 -6.001880019903182983e-02 -1.242823973298072815e-01 1.881695091724395752e-01 -1.034066453576087952e-01 -2.129993736743927002e-01 9.189375676214694977e-03 -1.120014339685440063e-01 4.437826573848724365e-04 1.527690440416336060e-01 9.224922955036163330e-02 6.848750263452529907e-02 1.231280192732810974e-01 2.427641153335571289e-01 -2.944280207157135010e-01 3.064885139465332031e-01 2.877019643783569336e-01 3.121010065078735352e-01 2.191885933279991150e-02 -9.028956294059753418e-03 6.143771857023239136e-02 2.442962378263473511e-01 -6.438543647527694702e-02 -4.920865595340728760e-01 1.933043003082275391e-01 -1.659257560968399048e-01
1.131408661603927612e-01 4.487484991550445557e-01 4.928716644644737244e-02 1.898145526647567749e-01 2.565287612378597260e-02 1.712673157453536987e-01 1.732753217220306396e-01 1.591038405895233154e-01 1.348678022623062134e-01 -6.057287752628326416e-02 -7.938448339700698853e-02 -8.396911434829235077e-03 -2.126184999942779541e-01 2.024682760238647461e-01 3.544633463025093079e-02 2.808829843997955322e-01 1.494182646274566650e-01 -1.468735635280609131e-01 -3.053244575858116150e-02 2.913018167018890381e-01 -1.777311903424561024e-03 -2.400701120495796204e-02 1.521458774805068970e-01 2.048896849155426025e-01 -6.702414900064468384e-02 6.410586833953857422e-02 -1.420410722494125366e-02 -2.883177809417247772e-02 -5.181411653757095337e-02 -3.253336548805236816e-01 -3.779872059822082520e-01 -1.049927026033401489e-01
-3.953294083476066589e-02 4.841811582446098328e-02 1.301240921020507812e-01 -9.455195069313049316e-02 5.403368920087814331e-02 1.065158471465110779e-01 1.886311620473861694e-01 5.031051114201545715e-02 -3.503229022026062012e-01 8.841626346111297607e-02 5.696727335453033447e-02 3.427991177886724472e-03 9.409718960523605347e-02 1.268925517797470093e-01 1.763134598731994629e-01 4.295811355113983154e-01 -8.386863023042678833e-02 -1.617354899644851685e-01 1.129395514726638794e-01 8.299402147531509399e-02 2.684709988534450531e-02 -1.814153790473937988e-01 -3.304088488221168518e-02 2.525070905685424805e-01 -2.222314625978469849e-01 -9.217789769172668457e-02 -1.256289780139923096e-01 4.798233509063720703e-02 -1.922578513622283936e-01 -4.911183118820190430e-01 -8.812138438224792480e-02 1.739130169153213501e-01
-1.424520313739776611e-01 1.141874045133590698e-01 2.471923381090164185e-01 5.863679945468902588e-02 1.467449665069580078e-01 1.069525778293609619e-01 1.932301074266433716e-01 1.942291855812072754e-01 2.512326836585998535e-01 2.043123543262481689e-01 2.089923918247222900e-01 -2.995773255825042725e-01 1.180472075939178467e-01 -2.101396024227142334e-01 2.571521699428558350e-02 3.714687824249267578e-01 -8.976706117391586304e-02 2.801606664434075356e-03 1.442000176757574081e-02 3.370914608240127563e-02 -2.074923962354660034e-01 5.207580700516700745e-02 1.916007101535797119e-01 -9.286187589168548584e-03 -1.371465176343917847e-01 1.674150973558425903e-01 -1.419443786144256592e-01 3.944988250732421875e-01 -1.807398162782192230e-02 -1.749342381954193115e-01 -6.669400632381439209e-02 9.537811577320098877e-02
1.128431633114814758e-01 2.808425724506378174e-01 2.515143454074859619e-01 -1.175347492098808289e-01 -7.018943876028060913e-02 3.883599303662776947e-03 1.712362617254257202e-01 1.135495007038116455e-01 -2.968336045742034912e-01 1.123210191726684570e-01 -1.282506436109542847e-01 -2.785843610763549805e-01 -8.034820668399333954e-03 -2.602120935916900635e-01 2.149865925312042236e-01 5.345359444618225098e-02 -3.003471903502941132e-02 -1.556114148115739226e-04 -1.471514552831649780e-01 2.614302933216094971e-02 1.014268547296524048e-01 -1.104013770818710327e-01 2.462159097194671631e-01 1.291269361972808838e-01 -1.779814064502716064e-01 2.736767055466771126e-03 2.662154100835323334e-02 2.791330218315124512e-01 1.550149321556091309e-01 -3.531641066074371338e-01 -2.806861102581024170e-01 1.080231741070747375e-01
7.821129262447357178e-02 1.897542923688888550e-01 1.474753022193908691e-01 -3.205704689025878906e-01 2.474102005362510681e-02 1.664940118789672852e-01 -2.135596275329589844e-01 6.663519889116287231e-02 -4.920468851923942566e-02 3.069531023502349854e-01 -6.293232552707195282e-03 -8.291330188512802124e-02 1.963073164224624634e-01 -5.032628774642944336e-02 -7.841723412275314331e-02 4.725522100925445557e-01 -4.945380240678787231e-02 -3.845902159810066223e-02 -4.386083036661148071e-02 6.117579713463783264e-02 -1.743976175785064697e-01 -4.074557125568389893e-01 -2.702165395021438599e-02 2.146956175565719604e-01 2.716936729848384857e-02 1.336670070886611938e-01 1.145902872085571289e-01 4.415171220898628235e-02 -2.311360556632280350e-03 -9.733027219772338867e-02 2.577568292617797852e-01 -1.358283907175064087e-01
9.692053496837615967e-02 1.824322273023426533e-03 -1.028743535280227661e-01 -7.884799502789974213e-03 7.225332409143447876e-02 3.613356351852416992e-01 4.250635206699371338e-02 1.690401434898376465e-01 1.286427229642868042e-01 6.232442334294319153e-02 -3.766794800758361816e-01 -1.399198621511459351e-01 -6.961128115653991699e-02 -2.339317947626113892e-01 5.371475592255592346e-02 8.233140408992767334e-02 6.237297132611274719e-02 -1.995873898267745972e-01 -1.432315707206726074e-01 1.754910796880722046e-01 -3.585188388824462891e-01 -1.337186098098754883e-01 -1.749639511108398438e-01 -4.180150106549263000e-02 -1.544290781021118164e-01 -2.805242538452148438e-01 -1.406947225332260132e-01 2.631437182426452637e-01 1.309949606657028198e-01 -2.405872195959091187e-01 -1.356069594621658325e-01 6.191534176468849182e-02
5.063580721616744995e-02 2.811127305030822754e-01 8.727958798408508301e-02 1.070380676537752151e-02 1.915063709020614624e-01 1.769881546497344971e-01 1.764822006225585938e-01 1.057849377393722534e-01 -1.124853193759918213e-01 1.841224730014801025e-01 7.206921279430389404e-02 1.888933926820755005e-01 -4.512372240424156189e-02 3.105975091457366943e-01 -1.851340383291244507e-01 2.839500308036804199e-01 3.772814869880676270e-01 -1.378388404846191406e-01 2.076412364840507507e-02 3.190975189208984375e-01 -2.690339386463165283e-01 -1.364364661276340485e-02 -2.141808392480015755e-03 -1.064832415431737900e-02 -2.246821671724319458e-01 -3.435201942920684814e-02 1.851500570774078369e-02 1.410970389842987061e-01 3.090882487595081329e-02 -2.319311648607254028e-01 1.911251693964004517e-01 6.110100541263818741e-03
2.764232829213142395e-02 1.732931435108184814e-01 5.723566934466362000e-02 1.873186416923999786e-02 3.607213795185089111e-01 7.097863405942916870e-02 -3.219077363610267639e-02 2.876169681549072266e-01 5.800484120845794678e-02 2.075904458761215210e-01 -1.793008297681808472e-01 -6.213010102510452271e-02 9.883242100477218628e-02 -1.100335270166397095e-02 -8.618672937154769897e-02 5.763352662324905396e-02 2.315996736288070679e-01 7.543144375085830688e-02 -8.440320938825607300e-02 -7.981471717357635498e-02 -3.646953999996185303e-01 -2.017196863889694214e-01 2.849395871162414551e-01 8.570101857185363770e-02 1.315949708223342896e-01 -2.785002253949642181e-02 2.187791913747787476e-01 1.459740698337554932e-01 -1.020915359258651733e-01 -3.647488951683044434e-01 2.366976886987686157e-01 1.474711149930953979e-01
-5.843348428606987000e-02 3.154889047145843506e-01 1.778034493327140808e-02 -6.856886297464370728e-02 -1.660742014646530151e-01 2.393760979175567627e-01 2.601931989192962646e-01 4.324894025921821594e-02 -1.391681730747222900e-01 1.721225380897521973e-01 -2.038949131965637207e-01 -1.810050755739212036e-01 -8.951802551746368408e-02 1.606500148773193359e-01 1.365040242671966553e-01 1.446059346199035645e-01 8.877199143171310425e-02 1.252862364053726196e-01 1.382330358028411865e-01 3.230975940823554993e-02 -1.002663671970367432e-01 1.834317445755004883e-01 -2.577592432498931885e-02 3.599353134632110596e-01 -1.002858020365238190e-02 -1.056220382452011108e-03 1.018040627241134644e-01 2.199125736951828003e-01 -4.287409186363220215e-01 -2.318799197673797607e-01 1.449265927076339722e-01 7.628888636827468872e-02
6.272350996732711792e-02 1.835935115814208984e-01 9.144166857004165649e-02 -2.649692893028259277e-01 -1.452092677354812622e-01 3.664742410182952881e-01 1.581036448478698730e-01 -5.852765589952468872e-02 1.482367813587188721e-01 -1.536583900451660156e-01 -1.637615710496902466e-01 -5.966182053089141846e-02 -4.954860359430313110e-02 -7.375744730234146118e-02 1.907962560653686523e-01 2.229876667261123657e-01 3.000374138355255127e-01 -1.872990429401397705e-01 -2.021876126527786255e-01 1.030303314328193665e-01 1.723877340555191040e-01 -4.836675897240638733e-02 2.801978290081024170e-01 -7.356759160757064819e-02 -1.726564206182956696e-02 -7.179889827966690063e-02 -1.102459803223609924e-01 2.733367979526519775e-01 -1.731327772140502930e-01 -3.248850703239440918e-01 -2.660153619945049286e-02 -9.413583576679229736e-02
3.922964259982109070e-02 2.424816340208053589e-01 3.303758054971694946e-02 -6.855101138353347778e-02 1.365860849618911743e-01 1.271247863769531250e-01 8.096526563167572021e-02 6.105101853609085083e-02 1.369474679231643677e-01 1.470823436975479126e-01 -1.932082027196884155e-01 -2.094073221087455750e-03 2.056084424257278442e-01 1.359304040670394897e-01 -2.533895149827003479e-02 1.285459250211715698e-01 1.979270130395889282e-01 -1.328089460730552673e-02 4.273542016744613647e-02 -1.678079664707183838e-01 -1.090822592377662659e-01 -1.561743859201669693e-02 1.293728798627853394e-01 4.670132398605346680e-01 -2.921791374683380127e-01 -6.678045541048049927e-02 2.099454253911972046e-01 4.717380702495574951e-01 -8.079246431589126587e-02 -1.439020931720733643e-01 1.815004199743270874e-01 1.398879010230302811e-02
-2.083590030670166016e-01 3.801059722900390625e-02 2.586676180362701416e-02 -1.651053130626678467e-01 4.443471133708953857e-02 2.309126853942871094e-01 6.218974664807319641e-02 -2.514429986476898193e-01 5.603374168276786804e-02 8.392775058746337891e-02 1.457919552922248840e-02 1.179381906986236572e-01 -6.193955242633819580e-02 -6.407513469457626343e-02 -1.274048164486885071e-02 1.773682683706283569e-01 -1.717605292797088623e-01 -2.752122003585100174e-03 1.271217763423919678e-01 4.349406808614730835e-02 -4.154672920703887939e-01 7.550734560936689377e-03 3.900337219238281250e-02 3.471868634223937988e-01 -3.439091145992279053e-01 2.418472319841384888e-01 1.965570002794265747e-01 9.575248509645462036e-02 -9.165386855602264404e-02 -3.364733755588531494e-01 -1.085662618279457092e-01 2.017373740673065186e-01
1.154814511537551880e-01 2.324130982160568237e-01 1.702823936939239502e-01 -9.460610151290893555e-02 -1.192522794008255005e-01 1.016808673739433289e-01 2.590906620025634766e-01 -1.571452021598815918e-01 1.753104180097579956e-01 7.679523527622222900e-02 -1.138913333415985107e-01 -2.878725528717041016e-01 -1.282947808504104614e-01 -2.212021350860595703e-01 -1.894008964300155640e-01 1.515825092792510986e-01 1.388040035963058472e-01 -2.830756008625030518e-01 -5.725133419036865234e-02 2.434359043836593628e-01 -1.480036415159702301e-02 -1.092909052968025208e-01 3.315154314041137695e-01 3.917336463928222656e-02 -2.152568697929382324e-01 -1.598580777645111084e-01 -4.854834452271461487e-02 1.477157622575759888e-01 -2.971091270446777344e-01 -1.488006114959716797e-01 -1.444268375635147095e-01 9.341939538717269897e-02
-5.523994565010070801e-02 3.761504963040351868e-02 2.819387018680572510e-01 -1.243040263652801514e-01 -1.475963443517684937e-01 3.956452310085296631e-01 9.208808094263076782e-02 -2.255155891180038452e-02 -2.677723765373229980e-01 8.606839925050735474e-02 -1.125364452600479126e-01 -1.183687672019004822e-01 2.352791279554367065e-01 -1.752574592828750610e-01 1.882983446121215820e-01 3.519070446491241455e-01 1.137512102723121643e-01 -2.363901138305664062e-01 3.506437316536903381e-02 2.968922257423400879e-01 3.343935683369636536e-02 -3.085326850414276123e-01 2.810089476406574249e-02 -1.072529610246419907e-02 2.779659815132617950e-02 3.606224805116653442e-02 -1.575631946325302124e-01 1.987216435372829437e-02 -8.518766611814498901e-02 -2.293353229761123657e-01 -1.391106098890304565e-01 -1.501822937279939651e-02
-1.651887297630310059e-01 2.540975511074066162e-01 8.548101782798767090e-02 2.518561296164989471e-02 3.120649456977844238e-01 1.273368000984191895e-01 1.480433046817779541e-01 2.498246133327484131e-01 -4.903113842010498047e-02 8.069242537021636963e-02 -4.551399499177932739e-02 -1.123311221599578857e-01 1.620989851653575897e-02 2.003674767911434174e-02 -3.623984754085540771e-02 2.531200051307678223e-01 -1.216754093766212463e-01 -2.484131604433059692e-02 -1.302033066749572754e-01 1.189627870917320251e-01 -4.735396057367324829e-02 -3.548461794853210449e-01 1.567783951759338379e-02 3.469119369983673096e-01 -6.434613466262817383e-02 1.796599626541137695e-01 -3.139726221561431885e-01 1.050363034009933472e-01 -3.946081101894378662e-01 1.136526688933372498e-01 4.914063215255737305e-02 1.640795357525348663e-02
2.420430779457092285e-01 1.565434038639068604e-01 9.816984832286834717e-02 -1.707399263978004456e-02 -2.871930003166198730e-01 1.875679790973663330e-01 1.090991646051406860e-01 6.653561443090438843e-02 3.794291242957115173e-02 3.216418325901031494e-01 -1.103526875376701355e-01 -1.535814702510833740e-01 -7.796370238065719604e-02 1.638177037239074707e-01 2.695896327495574951e-01 1.910903155803680420e-01 1.962674083188176155e-03 2.282809764146804810e-01 1.894827485084533691e-01 4.012196511030197144e-02 -9.966687858104705811e-02 -1.118015646934509277e-01 -2.354649826884269714e-02 3.261505067348480225e-01 -5.238768085837364197e-02 -5.525495484471321106e-02 6.983166188001632690e-02 3.227309286594390869e-01 -9.975251555442810059e-02 -3.261999487876892090e-01 1.298702955245971680e-01 -1.522454470396041870e-01
1.178474724292755127e-01 6.721372902393341064e-02 -1.256874054670333862e-01 1.680221557617187500e-01 3.268038332462310791e-01 2.483331263065338135e-01 3.184666633605957031e-01 1.419732123613357544e-01 1.962920427322387695e-01 2.541697621345520020e-01 9.342245012521743774e-02 3.329208493232727051e-02 -1.505060195922851562e-01 -1.679288893938064575e-01 1.221882104873657227e-01 1.590875387191772461e-01 1.701560020446777344e-01 -8.753035962581634521e-02 2.389108948409557343e-02 -9.894484281539916992e-02 -3.329308629035949707e-01 2.657270990312099457e-02 -1.376296952366828918e-02 1.428572386503219604e-01 1.575084775686264038e-02 2.801395952701568604e-01 -1.254751980304718018e-01 2.852940559387207031e-01 -1.403677612543106079e-01 -1.590488106012344360e-01 1.407335400581359863e-01 1.538426876068115234e-01
1.880805939435958862e-01 -3.344401344656944275e-02 1.829792261123657227e-01 5.684539303183555603e-02 -1.270612776279449463e-01 2.194337546825408936e-01 1.104925125837326050e-01 1.287890076637268066e-01 -1.925359219312667847e-01 -1.189087778329849243e-01 1.711077988147735596e-02 6.759356241673231125e-03 1.707247197628021240e-01 -3.731247410178184509e-02 2.289111912250518799e-01 4.036215841770172119e-01 -1.849990636110305786e-01 -1.384709626436233521e-01 1.037369072437286377e-01 1.136586368083953857e-01 -1.117279678583145142e-01 -6.072466820478439331e-02 -9.895709902048110962e-02 1.203334704041481018e-01 -1.186695769429206848e-01 -6.517704576253890991e-02 -1.943673193454742432e-02 1.840966045856475830e-01 -2.606512010097503662e-01 -4.915799200534820557e-01 -2.090316414833068848e-01 -1.135783344507217407e-01
-6.993407756090164185e-02 1.764687299728393555e-01 6.570323556661605835e-02 4.468699693679809570e-01 -1.709511280059814453e-01 2.833960354328155518e-01 -2.318773791193962097e-02 1.148085370659828186e-01 -2.876672521233558655e-02 -2.194336950778961182e-01 -4.646037518978118896e-02 -1.000658869743347168e-01 -8.961734920740127563e-02 -2.004670500755310059e-01 2.670545876026153564e-01 3.309651613235473633e-01 -1.952418498694896698e-02 1.045587565749883652e-02 1.103285420686006546e-02 2.858245670795440674e-01 -3.335600495338439941e-01 -1.028990373015403748e-01 4.045227169990539551e-02 9.113956987857818604e-02 -6.570349633693695068e-02 7.299828529357910156e-02 -7.404739409685134888e-02 1.412525773048400879e-01 1.979360282421112061e-01 -2.070721834897994995e-01 7.757086306810379028e-02 9.602245688438415527e-02
9.712231159210205078e-02 4.728098586201667786e-02 2.500099837779998779e-01 1.134784445166587830e-01 -1.888435035943984985e-01 7.262509316205978394e-02 1.982480287551879883e-01 5.807111784815788269e-02 -1.304620355367660522e-01 -2.439368963241577148e-01 -2.236847281455993652e-01 -9.333989769220352173e-02 1.008846834301948547e-01 -4.008209332823753357e-02 -2.288695573806762695e-01 3.360636234283447266e-01 2.181749194860458374e-01 1.088012233376502991e-01 -8.649072796106338501e-02 6.081497669219970703e-02 -3.053210973739624023e-01 -2.921688556671142578e-01 -4.728851839900016785e-02 1.545165628194808960e-01 2.517319470643997192e-02 8.430899679660797119e-02 -7.819800823926925659e-02 1.844324469566345215e-01 -5.107503011822700500e-02 -9.932477027177810669e-03 -4.321904778480529785e-01 -6.543268263339996338e-02
2.756025828421115875e-02 5.487289279699325562e-03 3.762610852718353271e-01 8.420132100582122803e-02 -1.743820458650588989e-01 1.491113901138305664e-01 2.330873906612396240e-01 -1.102130115032196045e-01 -2.049605250358581543e-01 1.267933398485183716e-01 9.656102396547794342e-03 -2.369933873414993286e-01 7.867480069398880005e-02 -1.025118008255958557e-01 -6.711627822369337082e-03 2.185149341821670532e-01 2.000861465930938721e-01 -2.498402744531631470e-01 7.116448134183883667e-02 -1.876053512096405029e-01 -6.603123247623443604e-02 -3.435173928737640381e-01 1.060038357973098755e-01 5.900839343667030334e-02 -9.489194303750991821e-02 9.759786725044250488e-02 -2.605162858963012695e-01 2.020635455846786499e-01 -1.967329978942871094e-01 -2.891116738319396973e-01 -1.335678100585937500e-01 7.372732460498809814e-02
-7.298062741756439209e-02 3.084286451339721680e-01 1.143523212522268295e-02 -1.262256652116775513e-01 8.438267558813095093e-02 2.985836565494537354e-01 6.722519546747207642e-02 1.156907975673675537e-01 -3.896832466125488281e-02 2.396608591079711914e-01 -6.582031399011611938e-02 7.607097178697586060e-02 1.658971160650253296e-01 7.424553856253623962e-03 1.271799504756927490e-01 -2.161829546093940735e-02 -7.750786840915679932e-02 6.731524318456649780e-02 -1.114335730671882629e-01 -7.889993488788604736e-02 -2.779751550406217575e-03 -4.197577238082885742e-01 2.031984478235244751e-01 2.940911352634429932e-01 8.063822984695434570e-03 6.865291297435760498e-02 2.882455587387084961e-01 1.405834108591079712e-01 2.955755963921546936e-02 -4.173877835273742676e-01 -1.848681271076202393e-01 7.718147337436676025e-02
3.404956660233438015e-04 -1.400005258619785309e-02 2.589488625526428223e-01 -3.270297870039939880e-02 1.916914246976375580e-02 1.602662056684494019e-01 2.281672805547714233e-01 1.705677956342697144e-01 -1.363783776760101318e-01 1.856942474842071533e-02 1.855620369315147400e-02 -1.420798301696777344e-01 8.376754075288772583e-02 7.567489147186279297e-02 9.029825776815414429e-02 4.236374199390411377e-01 -1.261094361543655396e-01 -1.160227358341217041e-01 1.590794771909713745e-01 8.889636397361755371e-02 -3.969323262572288513e-02 -5.717136338353157043e-02 -6.042665615677833557e-02 1.442916989326477051e-01 -9.031899273395538330e-02 -7.662766147404909134e-03 -6.038958206772804260e-02 1.243606675416231155e-02 -4.023026227951049805e-01 -5.152730345726013184e-01 -2.301777005195617676e-01 -1.974258385598659515e-02
-9.566182643175125122e-02 1.206188648939132690e-01 1.879776865243911743e-01 -1.391362696886062622e-01 3.462377563118934631e-02 2.425667345523834229e-01 -2.521479502320289612e-02 1.838748455047607422e-01 2.291635870933532715e-01 1.255390644073486328e-01 7.547821104526519775e-02 -4.305711761116981506e-02 -8.582374453544616699e-02 -2.097519189119338989e-01 5.909741856157779694e-03 -9.000158309936523438e-02 -1.090537905693054199e-01 -1.461733132600784302e-01 -1.914049088954925537e-01 1.722057312726974487e-01 -1.935051195323467255e-02 -2.507900297641754150e-01 8.701994270086288452e-02 3.941355943679809570e-01 -1.330412924289703369e-01 1.560377702116966248e-02 1.519225388765335083e-01 4.806372821331024170e-01 -1.728128939867019653e-01 -2.046532630920410156e-01 -1.975279860198497772e-02 1.479515880346298218e-01
-3.807283565402030945e-02 1.717753559350967407e-01 -4.744736105203628540e-02 1.439416855573654175e-01 2.237001657485961914e-01 3.585500642657279968e-02 6.874065846204757690e-02 2.604783140122890472e-02 -1.795452833175659180e-01 -5.212815850973129272e-02 -1.769064515829086304e-01 -8.647289127111434937e-02 4.378291219472885132e-02 6.441408395767211914e-02 -4.176963865756988525e-01 3.644381463527679443e-01 -1.506816148757934570e-01 2.119571119546890259e-01 1.136015951633453369e-01 -4.569107666611671448e-02 4.866715054959058762e-03 -1.419576853513717651e-01 2.873585224151611328e-01 2.179515063762664795e-01 7.431968697346746922e-04 6.094142794609069824e-02 -4.459682852029800415e-03 4.539922177791595459e-01 -7.309007644653320312e-02 -1.717286407947540283e-01 -9.107214212417602539e-02 -1.281239390373229980e-01
-2.282955311238765717e-02 -1.926439814269542694e-03 1.905065178871154785e-01 -8.828946202993392944e-02 -7.240539044141769409e-02 2.771000266075134277e-01 3.422591686248779297e-01 9.284011274576187134e-02 1.929314434528350830e-01 1.061647385358810425e-01 -9.478519856929779053e-02 -5.680100247263908386e-02 4.242103174328804016e-02 1.466448456048965454e-01 -6.008167192339897156e-02 -4.734946414828300476e-02 -1.208516731858253479e-01 -2.418004274368286133e-01 -2.237605899572372437e-01 1.717587709426879883e-01 -1.684407144784927368e-01 -6.217402964830398560e-02 -1.552240550518035889e-01 2.499449849128723145e-01 -2.003309130668640137e-01 -9.752302616834640503e-02 1.694237291812896729e-01 4.956291913986206055e-01 -3.093879111111164093e-02 -1.773587316274642944e-01 1.394010037183761597e-01 1.022262126207351685e-01
9.862502664327621460e-02 1.925934106111526489e-01 1.387354731559753418e-01 -1.804288774728775024e-01 2.139016091823577881e-01 1.317530721426010132e-01 7.741005718708038330e-02 1.089853346347808838e-01 1.841322332620620728e-01 -2.917685508728027344e-01 6.026561185717582703e-02 -3.979930281639099121e-01 -1.024679169058799744e-01 -1.223385706543922424e-01 -1.242336779832839966e-01 1.506849527359008789e-01 2.149279713630676270e-01 1.702416986227035522e-01 -5.590833351016044617e-02 8.633311092853546143e-02 -2.479100376367568970e-01 -2.779669463634490967e-01 -1.002504602074623108e-01 2.461010664701461792e-01 2.685402333736419678e-02 -3.701617941260337830e-02 4.066475853323936462e-02 1.928067058324813843e-01 -8.136324584484100342e-02 -3.021540343761444092e-01 9.617042541503906250e-02 -1.803999841213226318e-01
2.052634768187999725e-02 3.132735192775726318e-01 2.560011483728885651e-02 -2.892654016613960266e-02 -2.076062746345996857e-02 3.929876983165740967e-01 -4.820804297924041748e-02 -1.781330406665802002e-01 -1.653984934091567993e-01 1.578440964221954346e-01 -1.101474761962890625e-01 -5.302376300096511841e-02 -2.032065019011497498e-02 -6.921058148145675659e-02 -3.946606442332267761e-02 4.965172410011291504e-01 -2.257545739412307739e-01 3.205733597278594971e-01 -2.693876922130584717e-01 4.459088295698165894e-02 -4.038343206048011780e-02 -1.385882794857025146e-01 -4.224574193358421326e-02 1.542808562517166138e-01 -1.700097769498825073e-01 1.087547466158866882e-01 3.744220361113548279e-02 1.879117935895919800e-01 1.325229406356811523e-01 -8.563616126775741577e-02 -1.105857491493225098e-01 -3.508763015270233154e-02
1.016679927706718445e-01 2.293408215045928955e-01 1.699472665786743164e-01 -3.078811764717102051e-01 7.977909594774246216e-02 2.090041488409042358e-01 -1.877855323255062103e-02 -4.778174217790365219e-03 -1.940494179725646973e-01 -1.619759388267993927e-02 3.416174650192260742e-02 -1.481171399354934692e-01 7.972253113985061646e-02 1.921462267637252808e-02 1.869070157408714294e-02 1.132845580577850342e-01 5.888579785823822021e-02 3.079605475068092346e-02 -2.112696319818496704e-01 1.981388628482818604e-01 -1.758301556110382080e-01 -2.885949015617370605e-01 3.697868809103965759e-02 7.293079048395156860e-02 1.531162112951278687e-01 -9.230484254658222198e-03 5.270247459411621094e-01 1.307059675455093384e-01 -7.708845660090446472e-03 -3.878472745418548584e-01 5.766769126057624817e-02 -2.570727467536926270e-02
-8.675472438335418701e-02 9.495688974857330322e-02 3.587990701198577881e-01 3.226338326930999756e-02 3.476138114929199219e-01 3.738338351249694824e-01 7.306300848722457886e-02 6.031554564833641052e-02 -2.562350630760192871e-01 -1.832713484764099121e-01 -1.856166310608386993e-02 1.829660236835479736e-01 4.751220345497131348e-02 1.013651639223098755e-01 -2.113548852503299713e-02 2.058453112840652466e-01 1.604709029197692871e-01 -2.284230291843414307e-01 -4.241651296615600586e-02 2.358479797840118408e-01 1.068307459354400635e-01 1.162788420915603638e-01 1.636093109846115112e-01 8.499576151371002197e-02 5.204774811863899231e-02 2.760255038738250732e-01 -7.813914120197296143e-02 1.831909865140914917e-01 -8.506581932306289673e-02 -2.228388935327529907e-01 1.334383636713027954e-01 9.032450616359710693e-02
-1.097056781873106956e-03 2.180363088846206665e-01 1.993821561336517334e-01 2.637166716158390045e-02 2.815020084381103516e-01 2.018828690052032471e-01 -1.347792297601699829e-01 2.692717015743255615e-01 -9.470991790294647217e-02 1.936112344264984131e-01 -1.790916025638580322e-01 -8.268377184867858887e-02 1.976002156734466553e-01 -6.191396713256835938e-02 1.263383626937866211e-01 1.426687091588973999e-01 1.206934079527854919e-01 -1.725714653730392456e-02 -9.118737280368804932e-02 9.652706235647201538e-02 -1.490122228860855103e-01 -3.771758675575256348e-01 1.155824586749076843e-01 4.825037121772766113e-01 1.871409565210342407e-01 -5.343475379049777985e-03 1.845540553331375122e-01 3.972723614424467087e-03 -6.575956940650939941e-03 -8.861454576253890991e-02 -9.399358928203582764e-02 8.824518322944641113e-02
1.148735880851745605e-01 8.380495756864547729e-02 7.209341973066329956e-02 -1.972013115882873535e-01 2.667585387825965881e-02 2.334761321544647217e-01 2.983531057834625244e-01 2.783896625041961670e-01 1.506074517965316772e-01 1.392195373773574829e-01 -2.868844866752624512e-01 2.281578071415424347e-02 -1.024471074342727661e-01 -6.590581685304641724e-02 -5.470528453588485718e-02 1.875395178794860840e-01 2.379674315452575684e-01 2.089132741093635559e-02 -4.129769280552864075e-02 -3.763623535633087158e-02 -3.048174083232879639e-01 -1.849391311407089233e-01 -6.181404739618301392e-02 2.588880658149719238e-01 -1.325761079788208008e-01 -5.143700167536735535e-02 2.013067156076431274e-01 3.746929764747619629e-01 9.313629567623138428e-02 -1.814898103475570679e-01 1.663843095302581787e-01 -8.649291843175888062e-02
2.096142619848251343e-01 9.434980154037475586e-02 1.323583163321018219e-02 -9.921176731586456299e-02 -6.477434933185577393e-02 1.412151157855987549e-01 2.481827735900878906e-01 2.488973736763000488e-01 -6.244130432605743408e-02 2.778311818838119507e-02 -2.074995636940002441e-01 -2.011745572090148926e-01 1.150520052760839462e-02 2.512060105800628662e-01 -1.899304538965225220e-01 2.838828265666961670e-01 2.157876938581466675e-01 1.206343099474906921e-01 -1.202948018908500671e-01 -1.006342843174934387e-01 -2.316882610321044922e-01 -1.529938131570816040e-01 8.314869366586208344e-03 3.506769537925720215e-01 -3.141466528177261353e-03 -6.679683178663253784e-02 -9.738489985466003418e-02 4.276056773960590363e-03 1.017072610557079315e-02 -3.051977455615997314e-01 2.011358737945556641e-01 -2.963750064373016357e-01
-8.838798850774765015e-02 1.348830759525299072e-01 -2.388749271631240845e-02 2.003261595964431763e-01 -3.063413500785827637e-01 2.374464422464370728e-01 -5.142541229724884033e-02 7.927938550710678101e-02 2.224080711603164673e-01 -2.258765548467636108e-01 -3.228794038295745850e-02 -1.317346841096878052e-01 -8.378668129444122314e-02 -1.646426916122436523e-01 -1.202329695224761963e-01 3.726868927478790283e-01 -7.683456409722566605e-03 -4.449850320816040039e-02 -1.609227657318115234e-01 1.264680773019790649e-01 -3.980940878391265869e-01 -2.076849341392517090e-01 6.106139719486236572e-02 9.617280960083007812e-02 2.889024280011653900e-02 6.218203157186508179e-02 -2.167314291000366211e-01 1.482786387205123901e-01 8.284354209899902344e-02 -3.132484257221221924e-01 3.407305851578712463e-02 -1.716045588254928589e-01
-1.969541758298873901e-01 3.364181816577911377e-01 2.044137269258499146e-01 -1.687176525592803955e-02 1.760529577732086182e-01 -8.739956468343734741e-02 -1.750036627054214478e-01 5.206914618611335754e-02 -1.066357921808958054e-02 2.248392440378665924e-02 2.189839445054531097e-02 -2.245848625898361206e-01 -1.362835168838500977e-01 8.252420276403427124e-02 1.480027101933956146e-02 2.409978061914443970e-01 -3.007117472589015961e-02 7.095336914062500000e-02 -4.574607908725738525e-01 7.839986681938171387e-02 -1.527284383773803711e-01 -3.002128005027770996e-01 -6.298209726810455322e-02 2.031168639659881592e-01 -1.892267912626266479e-01 -4.752302914857864380e-02 8.138894289731979370e-02 2.893251776695251465e-01 1.361542642116546631e-01 -2.088257372379302979e-01 -1.384331583976745605e-01 -9.503214061260223389e-02
1.134652942419052124e-01 -1.247161030769348145e-01 -6.078167259693145752e-02 1.934947371482849121e-01 -4.123392701148986816e-02 1.763445287942886353e-01 6.713637709617614746e-02 -9.490212053060531616e-02 2.031176909804344177e-02 -1.304733306169509888e-01 -6.527954246848821640e-03 7.162017282098531723e-04 7.115123420953750610e-02 1.346737612038850784e-02 -5.201703403145074844e-03 4.893490672111511230e-01 -1.632511764764785767e-01 -1.981492489576339722e-01 -7.518741488456726074e-02 2.806747704744338989e-02 -2.110652476549148560e-01 -2.517810463905334473e-01 -1.949595361948013306e-01 6.348210573196411133e-02 -1.127746254205703735e-01 1.293640136718750000e-01 2.614312432706356049e-02 1.366588771343231201e-01 -4.618112742900848389e-02 -5.896651744842529297e-01 7.770118536427617073e-04 -3.043475002050399780e-02
-9.188700467348098755e-02 1.863952428102493286e-01 2.082698643207550049e-01 -1.712722629308700562e-01 1.786992102861404419e-01 6.843639165163040161e-02 -7.324212044477462769e-02 2.273836582899093628e-01 2.574378252029418945e-01 1.483152806758880615e-01 -1.484921574592590332e-01 -2.941873371601104736e-01 -3.718764707446098328e-02 8.737584948539733887e-02 -3.071535825729370117e-01 -1.934845000505447388e-02 7.787207514047622681e-02 -6.280901283025741577e-02 -1.006556302309036255e-01 2.148538380861282349e-01 -1.369216889142990112e-01 -1.074438989162445068e-01 -1.764163225889205933e-01 2.197101116180419922e-01 -6.252290308475494385e-02 2.039304375648498535e-01 -9.906992316246032715e-02 4.143773615360260010e-01 -1.014352068305015564e-01 -2.314526736736297607e-01 1.389674544334411621e-01 6.028335914015769958e-02
-1.757075190544128418e-01 -9.656924754381179810e-02 -2.216122299432754517e-01 -2.055275291204452515e-01 1.090079471468925476e-01 2.493977546691894531e-01 2.303514778614044189e-01 3.954869136214256287e-02 -3.232458233833312988e-01 -2.277387827634811401e-01 -1.588968485593795776e-01 -2.003474384546279907e-01 2.648426452651619911e-03 -1.840119808912277222e-01 1.650279611349105835e-01 1.367035508155822754e-01 1.048242822289466858e-01 -8.951108157634735107e-02 -5.177755281329154968e-02 2.245890647172927856e-01 -8.867727220058441162e-02 -2.065039277076721191e-01 4.674244672060012817e-02 2.981094717979431152e-01 -8.563591167330741882e-03 1.481353193521499634e-01 2.012050151824951172e-01 1.859439313411712646e-01 -4.548619315028190613e-02 -3.351535201072692871e-01 -3.995218873023986816e-02 1.070414409041404724e-01
-1.442863047122955322e-01 1.127773709595203400e-02 1.375880539417266846e-01 1.609661728143692017e-01 4.616136848926544189e-02 2.666670680046081543e-01 1.303899437189102173e-01 1.515171676874160767e-01 3.042611479759216309e-01 2.099820971488952637e-01 1.586976349353790283e-01 -2.436060458421707153e-01 7.352398242801427841e-03 2.222571987658739090e-03 8.317473344504833221e-03 2.991532385349273682e-01 8.289106190204620361e-02 1.448813918977975845e-02 -8.147979527711868286e-02 -4.357125982642173767e-02 -2.099749296903610229e-01 -6.063220277428627014e-02 2.138928323984146118e-01 8.156660199165344238e-02 -1.342587918043136597e-01 1.670793443918228149e-01 -7.318211346864700317e-02 5.326777696609497070e-01 2.467747405171394348e-02 -5.841694399714469910e-02 1.292937397956848145e-01 1.965391784906387329e-01
7.656881958246231079e-02 -5.335494130849838257e-02 -4.627486318349838257e-02 -1.364763379096984863e-01 1.628991365432739258e-01 4.228813648223876953e-01 2.195706367492675781e-01 -6.524631381034851074e-02 2.968174517154693604e-01 -9.388905763626098633e-02 -1.288317590951919556e-01 2.690201066434383392e-02 -7.442966103553771973e-02 -1.815937608480453491e-01 -2.680055238306522369e-02 1.005426496267318726e-01 -4.522924311459064484e-03 3.090762794017791748e-01 -4.422283917665481567e-02 3.662695288658142090e-01 -1.167502924799919128e-01 -1.827495694160461426e-01 -1.195529252290725708e-01 1.710317134857177734e-01 6.416800618171691895e-02 8.311054855585098267e-02 -1.196774914860725403e-01 2.160538733005523682e-01 -3.775865584611892700e-02 -3.567423224449157715e-01 1.185154449194669724e-02 -1.613116562366485596e-01
-2.205664068460464478e-01 7.518700510263442993e-02 3.887477517127990723e-02 -2.118029743432998657e-01 -5.480345711112022400e-02 1.987353414297103882e-01 2.631472945213317871e-01 -4.445914551615715027e-02 -2.222828269004821777e-01 -2.954641878604888916e-01 -1.888454854488372803e-01 -1.387380342930555344e-02 7.093563675880432129e-02 -3.835214534774422646e-03 2.054368145763874054e-02 2.575758993625640869e-01 3.219577074050903320e-01 -2.823501825332641602e-02 2.044630050659179688e-02 3.565858304500579834e-02 -3.818937763571739197e-02 8.958277851343154907e-02 -1.234611421823501587e-01 2.253081500530242920e-01 -8.615253120660781860e-02 3.047453761100769043e-01 2.693399786949157715e-02 3.560029268264770508e-01 1.044666115194559097e-02 -3.071560859680175781e-01 -4.444723576307296753e-02 1.881673336029052734e-01
1.918052509427070618e-02 2.963318675756454468e-02 4.231712222099304199e-02 1.098422110080718994e-01 2.185051292181015015e-01 1.606193035840988159e-01 -7.729493081569671631e-02 6.555737555027008057e-02 1.314065456390380859e-01 3.464539349079132080e-02 -4.906676411628723145e-01 -1.821723878383636475e-01 -1.395390182733535767e-01 -3.777235001325607300e-02 -5.051429197192192078e-02 4.021300002932548523e-02 5.619817599654197693e-02 -4.258264601230621338e-02 -4.461682215332984924e-02 1.321200132369995117e-01 -1.535498499870300293e-01 -2.461501657962799072e-01 -4.868755489587783813e-02 1.032696291804313660e-01 -1.322346776723861694e-01 -3.563545048236846924e-01 -8.919964730739593506e-02 4.140774607658386230e-01 -1.341052949428558350e-01 -3.277252316474914551e-01 1.480859424918889999e-02 1.117481663823127747e-01
-9.276141971349716187e-02 2.470578253269195557e-02 2.539812028408050537e-01 -2.982317209243774414e-01 1.291317194700241089e-01 2.081206738948822021e-01 1.236095204949378967e-01 -9.012557566165924072e-02 1.940637454390525818e-02 -1.063679009675979614e-01 -1.143516153097152710e-01 -3.717466816306114197e-02 1.721452325582504272e-01 -1.454210281372070312e-01 6.883909553289413452e-02 3.718988597393035889e-02 3.836083412170410156e-01 2.249700427055358887e-01 4.520868137478828430e-02 1.344261318445205688e-01 3.544187545776367188e-02 -1.965777128934860229e-01 7.349044084548950195e-03 1.288417428731918335e-01 -4.117040336132049561e-02 1.266932487487792969e-01 -5.733241140842437744e-02 5.168679952621459961e-01 -1.315787285566329956e-01 -2.621866762638092041e-01 1.302519589662551880e-01 7.247616350650787354e-02
5.846425890922546387e-02 -6.732065230607986450e-02 2.799825668334960938e-01 -3.486468493938446045e-01 1.005559414625167847e-01 5.061524510383605957e-01 6.711409986019134521e-02 1.142388582229614258e-01 2.457049638032913208e-01 -7.921102643013000488e-02 5.761839821934700012e-02 -8.595420420169830322e-02 5.111028440296649933e-03 -1.940218061208724976e-01 6.159436330199241638e-02 2.937084436416625977e-01 1.575108766555786133e-01 1.454564481973648071e-01 -1.027041971683502197e-01 9.637435525655746460e-02 -6.605979800224304199e-02 -1.054222211241722107e-01 2.035152614116668701e-01 6.735187768936157227e-02 -2.127458527684211731e-02 -1.452364772558212280e-01 7.284297049045562744e-02 3.012574315071105957e-01 -4.736263770610094070e-03 -2.307561486959457397e-01 6.204237043857574463e-02 -3.466498479247093201e-02
-2.928825654089450836e-02 -1.141534447669982910e-01 -2.913330681622028351e-02 8.316376805305480957e-02 -4.881177470088005066e-02 3.514524698257446289e-01 4.500658437609672546e-02 1.534677296876907349e-01 -9.486584365367889404e-02 -2.006023079156875610e-01 9.584338963031768799e-02 -1.478937268257141113e-01 1.334850192070007324e-01 -4.853487014770507812e-02 8.531204611063003540e-02 3.537189364433288574e-01 -1.804433017969131470e-01 -1.872436702251434326e-01 -6.512127071619033813e-02 1.631393432617187500e-01 -3.061331994831562042e-02 -8.778409659862518311e-02 -1.073251888155937195e-01 1.831633150577545166e-01 8.397904038429260254e-02 -9.582848846912384033e-02 7.938522100448608398e-02 1.888717561960220337e-01 -3.531292080879211426e-01 -4.524332284927368164e-01 -2.037901431322097778e-03 -2.328134179115295410e-01
3.622960671782493591e-02 2.925525307655334473e-01 1.366094499826431274e-01 3.976742625236511230e-01 -2.676256597042083740e-01 2.112851887941360474e-01 3.655913844704627991e-02 4.319103807210922241e-02 7.468837499618530273e-02 -2.576488852500915527e-01 1.118418411351740360e-03 -1.534127891063690186e-01 -1.071241497993469238e-01 -1.654554456472396851e-01 1.339962780475616455e-01 2.784453034400939941e-01 1.208340972661972046e-01 -7.864239625632762909e-03 1.032169535756111145e-01 1.983980685472488403e-01 -1.893825381994247437e-01 -3.062091171741485596e-01 8.618184179067611694e-02 9.403924643993377686e-02 -2.788599021732807159e-02 -1.364823579788208008e-01 6.119673326611518860e-02 2.399010509252548218e-01 -7.845026999711990356e-02 -2.460942566394805908e-01 -4.713848605751991272e-02 -1.636167019605636597e-01
-4.940786212682723999e-02 1.392128318548202515e-01 1.886770427227020264e-01 1.987363696098327637e-01 7.601698487997055054e-02 2.772956788539886475e-01 1.696557402610778809e-01 1.797569245100021362e-01 2.859653830528259277e-01 3.132006227970123291e-01 1.948890089988708496e-01 -2.062152624130249023e-01 5.750668421387672424e-02 -3.798079118132591248e-02 -3.326302766799926758e-02 1.650467216968536377e-01 -1.439726725220680237e-02 6.791573762893676758e-02 -1.126309335231781006e-01 -9.451097249984741211e-02 -8.841921389102935791e-02 -3.297169227153062820e-03 1.938592195510864258e-01 1.000600904226303101e-01 -1.714045554399490356e-01 2.112537026405334473e-01 -1.327509582042694092e-01 4.842698276042938232e-01 -1.153137609362602234e-01 -1.789562404155731201e-01 8.752691559493541718e-03 1.115154772996902466e-01
-3.522465229034423828e-01 2.475215643644332886e-01 9.383665025234222412e-02 9.714090079069137573e-02 1.282303314656019211e-02 6.136864796280860901e-02 2.048559784889221191e-01 8.313430100679397583e-02 1.166385319083929062e-02 -1.393047571182250977e-01 -9.319862723350524902e-02 1.232479587197303772e-01 -9.172595292329788208e-02 1.883350498974323273e-02 -1.230589151382446289e-01 1.005911454558372498e-01 -3.823168575763702393e-02 -1.928986907005310059e-01 4.822795093059539795e-02 1.328068822622299194e-01 -2.245027422904968262e-01 -1.705256663262844086e-02 -6.094160303473472595e-02 6.268525868654251099e-02 -1.623627096414566040e-01 2.319694906473159790e-01 -8.775240927934646606e-02 2.489630281925201416e-01 -8.753847330808639526e-03 -5.841412544250488281e-01 1.547985672950744629e-01 -1.845863014459609985e-01
3.490976244211196899e-02 2.366317212581634521e-01 2.434418722987174988e-02 1.200271472334861755e-01 9.645489603281021118e-02 1.118256375193595886e-01 2.199572324752807617e-01 5.014825984835624695e-02 -1.565706729888916016e-01 2.272225022315979004e-01 -2.349164187908172607e-01 -3.289230763912200928e-01 -2.593994438648223877e-01 6.015263497829437256e-02 9.098505228757858276e-02 1.646856516599655151e-01 5.522129312157630920e-02 -4.345456603914499283e-03 -6.428427249193191528e-02 1.083158999681472778e-01 1.649363152682781219e-02 -1.042823866009712219e-01 -5.528486147522926331e-02 2.293049395084381104e-01 -3.626933693885803223e-02 1.263841539621353149e-01 6.490682065486907959e-02 2.438262104988098145e-01 -4.680284559726715088e-01 -1.127404049038887024e-01 2.782218754291534424e-01 1.828071922063827515e-01
-4.372433945536613464e-02 5.828544497489929199e-02 1.322016566991806030e-01 -2.521607577800750732e-01 -4.169465228915214539e-02 1.710719913244247437e-01 2.056349813938140869e-01 5.521798133850097656e-02 -6.883416324853897095e-02 -1.405293792486190796e-01 -2.031882107257843018e-01 -2.072345316410064697e-01 -4.323391616344451904e-02 -2.315072119235992432e-01 7.691625040024518967e-03 3.012006282806396484e-01 3.069267272949218750e-01 -3.762519657611846924e-01 -2.285456210374832153e-01 1.129522621631622314e-01 4.952472820878028870e-02 -5.193690583109855652e-02 -4.886140581220388412e-03 -1.302447766065597534e-01 -9.289103001356124878e-02 -4.504393413662910461e-02 -1.734884381294250488e-01 1.559697538614273071e-01 -6.914737075567245483e-02 -3.662903010845184326e-01 -2.031108736991882324e-01 1.189152821898460388e-01
-8.820788562297821045e-02 4.243725910782814026e-02 -5.088855698704719543e-02 5.182582419365644455e-03 -1.120962277054786682e-01 4.027875661849975586e-01 6.044952198863029480e-02 1.790257543325424194e-01 -1.745977252721786499e-01 -5.007672682404518127e-02 -1.934788227081298828e-01 -1.315786242485046387e-01 -6.856798380613327026e-02 -4.695973172783851624e-02 -1.337579190731048584e-01 -3.463318943977355957e-02 1.673196852207183838e-01 -5.183266848325729370e-02 7.541403174400329590e-02 3.734436333179473877e-01 -2.518786787986755371e-01 -3.715324103832244873e-01 3.567339107394218445e-02 6.893061846494674683e-02 2.939387559890747070e-01 -8.692273497581481934e-02 3.978723660111427307e-03 1.618261486291885376e-01 1.079785823822021484e-01 -2.767909765243530273e-01 -2.527966499328613281e-01 -8.880794793367385864e-02
-8.396288752555847168e-02 2.357096411287784576e-02 1.456278264522552490e-01 3.171977028250694275e-02 7.624369859695434570e-02 4.777825772762298584e-01 5.688120611011981964e-03 1.195387542247772217e-01 -1.480237543582916260e-01 7.660705596208572388e-02 6.935270875692367554e-02 -7.942394167184829712e-02 1.288339793682098389e-01 -9.236413240432739258e-02 -1.152582913637161255e-01 5.213025212287902832e-01 3.705384582281112671e-02 3.001162782311439514e-02 -1.441218554973602295e-01 -9.881725907325744629e-02 -1.801717728376388550e-01 -1.763098686933517456e-01 1.670662760734558105e-01 -1.018053591251373291e-01 -3.427951633930206299e-01 1.798334158957004547e-02 1.794514656066894531e-01 8.674828708171844482e-02 -1.809859424829483032e-01 2.115082591772079468e-01 -1.731593161821365356e-02 5.213807895779609680e-02
-1.329465508460998535e-01 2.386202365159988403e-01 1.653408408164978027e-01 -1.640303619205951691e-02 1.516010314226150513e-01 3.083753883838653564e-01 -5.169313028454780579e-02 2.099095582962036133e-01 1.615206152200698853e-01 2.498685419559478760e-01 1.868681162595748901e-01 1.320477277040481567e-01 2.463387325406074524e-02 -1.252193152904510498e-01 -4.053515568375587463e-02 3.862375915050506592e-01 1.432618796825408936e-01 -6.504062097519636154e-03 -2.116764783859252930e-01 1.440259814262390137e-01 -1.772478669881820679e-01 1.225861534476280212e-02 1.517146974802017212e-01 -7.381070405244827271e-02 -1.593744158744812012e-01 7.177806459367275238e-03 -2.823097407817840576e-01 2.060793042182922363e-01 1.102540493011474609e-01 -1.735596209764480591e-01 2.774663567543029785e-01 -1.092833727598190308e-01
-4.111941903829574585e-02 3.009886145591735840e-01 3.345295488834381104e-01 -1.850710511207580566e-01 2.104741334915161133e-01 1.802552193403244019e-01 2.680645287036895752e-01 2.776648402214050293e-01 -2.065240442752838135e-01 1.611846685409545898e-01 -1.565814018249511719e-01 2.633384801447391510e-02 1.327722519636154175e-01 1.355250179767608643e-01 3.657882660627365112e-02 6.560157984495162964e-02 -1.007234584540128708e-02 -1.420018821954727173e-01 -1.896000057458877563e-01 -1.189431548118591309e-02 -1.151272132992744446e-01 -2.372849285602569580e-01 2.717825174331665039e-01 9.166496247053146362e-02 1.786898970603942871e-01 2.080483734607696533e-01 2.467833161354064941e-01 2.015917748212814331e-01 8.007718622684478760e-02 -9.324882924556732178e-02 -1.668378897011280060e-02 -1.181803294457495213e-03
-2.338707260787487030e-02 1.458474844694137573e-01 3.409741818904876709e-01 -4.378637298941612244e-02 -7.641520351171493530e-02 2.849483788013458252e-01 -1.400757879018783569e-01 2.540497183799743652e-01 5.988589674234390259e-02 2.054017186164855957e-01 -1.257191896438598633e-01 2.055070102214813232e-01 7.357928156852722168e-02 -2.326034605503082275e-01 -5.214132741093635559e-02 6.819052249193191528e-02 1.987621337175369263e-01 -1.373080462217330933e-01 -1.320285797119140625e-01 -5.313875153660774231e-02 -1.608450412750244141e-01 -1.803696155548095703e-01 -6.752935703843832016e-03 2.219003438949584961e-01 -3.378692269325256348e-01 1.741483211517333984e-01 -5.741956457495689392e-02 1.354365050792694092e-01 -1.058587506413459778e-01 -2.577795088291168213e-01 1.656481027603149414e-01 2.461264282464981079e-01
6.964088976383209229e-02 4.587574675679206848e-02 -2.676371335983276367e-01 9.621320664882659912e-02 3.278483054600656033e-04 2.811254858970642090e-01 -7.080624997615814209e-02 -1.440905779600143433e-01 2.585908025503158569e-02 -1.680229455232620239e-01 -1.592952013015747070e-02 -1.376210451126098633e-01 5.438986793160438538e-02 -6.035918369889259338e-02 -1.063519790768623352e-01 3.062990009784698486e-01 7.290253881365060806e-03 -8.234377950429916382e-02 -1.858931481838226318e-01 2.927823066711425781e-01 -5.182420089840888977e-02 -6.839536130428314209e-02 -8.934085816144943237e-02 6.819929927587509155e-02 5.987605825066566467e-02 -1.614075154066085815e-02 -1.129420548677444458e-01 2.190557122230529785e-01 -1.980814151465892792e-02 -6.412807703018188477e-01 4.486656934022903442e-02 -1.489467769861221313e-01
1.889896094799041748e-01 3.145429790019989014e-01 1.691229045391082764e-01 -1.828861609101295471e-02 -1.502614468336105347e-01 1.343558728694915771e-01 -3.185964375734329224e-02 1.738171130418777466e-01 -7.699637115001678467e-02 2.777877151966094971e-01 7.690199464559555054e-02 7.357954233884811401e-02 1.081173494458198547e-01 2.239920943975448608e-02 -2.133050709962844849e-01 1.793354004621505737e-01 -1.395705938339233398e-01 5.255095660686492920e-02 -2.555088885128498077e-02 1.125469580292701721e-01 -5.166566371917724609e-01 -1.676240116357803345e-01 -7.874203473329544067e-02 2.159035652875900269e-01 -2.909575700759887695e-01 2.230691164731979370e-02 -1.845062673091888428e-01 6.261644512414932251e-02 -1.570196300745010376e-01 -1.794220060110092163e-01 -4.789568856358528137e-02 -1.208758652210235596e-01
1.090581621974706650e-02 2.527113854885101318e-01 3.936380743980407715e-01 7.778222113847732544e-02 -7.095419615507125854e-02 3.137005493044853210e-02 -3.773011267185211182e-01 -7.178447395563125610e-02 -1.144017502665519714e-01 1.610442250967025757e-01 -1.164218708872795105e-01 4.616557434201240540e-02 -8.434968441724777222e-02 1.281191315501928329e-02 -1.960837393999099731e-01 3.666217625141143799e-01 -1.117843613028526306e-01 2.874716650694608688e-03 -2.497948110103607178e-01 1.932895183563232422e-01 -8.391543477773666382e-02 -1.122635006904602051e-01 1.906899064779281616e-01 9.374817460775375366e-02 -2.389044463634490967e-01 3.707950189709663391e-02 -1.616743355989456177e-01 1.476041972637176514e-01 -1.541172266006469727e-01 -2.740505039691925049e-01 5.490207299590110779e-02 -3.656980767846107483e-02
-4.713862761855125427e-02 2.178381830453872681e-01 1.295362710952758789e-01 -3.613970428705215454e-02 1.663566678762435913e-01 2.356389462947845459e-01 1.547343879938125610e-01 2.797748148441314697e-01 1.342246830463409424e-01 2.361809015274047852e-01 2.538278400897979736e-01 1.102897599339485168e-01 -6.077670305967330933e-02 7.026570290327072144e-02 -1.743457764387130737e-01 2.864257097244262695e-01 6.044091284275054932e-02 -9.776850789785385132e-02 -1.138544157147407532e-01 2.757231593132019043e-01 -4.417423009872436523e-01 4.276240989565849304e-02 1.349427700042724609e-01 -1.866688579320907593e-01 7.734672725200653076e-02 3.989800438284873962e-02 -1.829602420330047607e-01 1.205368489027023315e-01 -1.474907249212265015e-01 -1.174539551138877869e-01 1.224400475621223450e-01 -1.304933726787567139e-01
2.287490293383598328e-02 -1.023360490798950195e-01 1.347259711474180222e-02 9.466861188411712646e-02 4.772093519568443298e-02 8.678258955478668213e-02 -3.441731259226799011e-02 -1.271231025457382202e-01 -1.084287613630294800e-01 3.034338541328907013e-02 -1.683658808469772339e-01 8.421268314123153687e-02 1.578008234500885010e-01 -1.848719865083694458e-01 -1.479926612228155136e-02 3.651760220527648926e-01 1.072524264454841614e-01 1.433056592941284180e-01 -5.562421679496765137e-02 -2.360957115888595581e-02 -1.745286136865615845e-01 -1.168582811951637268e-01 7.776077836751937866e-02 3.945965766906738281e-01 6.050097569823265076e-02 1.700954735279083252e-01 -4.709501937031745911e-02 4.539612531661987305e-01 -6.204493343830108643e-02 -1.071823462843894958e-01 -4.578032493591308594e-01 -6.757285445928573608e-02
1.107632443308830261e-01 2.504565417766571045e-01 -4.966645687818527222e-02 -7.206121087074279785e-02 -1.016385704278945923e-01 1.232676357030868530e-01 -1.476576775312423706e-01 -2.365517243742942810e-02 -1.072487980127334595e-01 2.133401483297348022e-01 -1.030684038996696472e-01 -2.946758270263671875e-01 2.240422926843166351e-02 -3.493488207459449768e-02 -3.933278843760490417e-02 5.298110097646713257e-02 1.258236020803451538e-01 -8.455801755189895630e-02 -5.179345980286598206e-02 1.749434024095535278e-01 -6.168626248836517334e-02 2.266888618469238281e-01 9.433239698410034180e-02 3.848808407783508301e-01 1.151314303278923035e-01 9.743633121252059937e-02 -3.477500379085540771e-02 2.907317578792572021e-01 -6.656312942504882812e-02 -5.328039526939392090e-01 1.117048263549804688e-01 -1.764641553163528442e-01
3.276335820555686951e-02 9.662573039531707764e-02 1.108801141381263733e-01 -1.058540493249893188e-02 2.096919715404510498e-01 7.005143910646438599e-02 -2.949986048042774200e-02 -1.001537963747978210e-01 2.540318481624126434e-02 3.106327354907989502e-01 -2.159143090248107910e-01 2.263859100639820099e-02 -1.551766246557235718e-01 -1.866329163312911987e-01 -2.784369289875030518e-01 1.816768646240234375e-01 1.863361746072769165e-01 2.495251744985580444e-01 1.203349791467189789e-02 3.399509787559509277e-01 1.014180183410644531e-01 -3.368221595883369446e-02 -1.431688219308853149e-01 1.392799168825149536e-01 4.919105395674705505e-02 1.174406111240386963e-01 -1.846635192632675171e-01 1.815044879913330078e-01 -1.173182874917984009e-01 -4.220900237560272217e-01 7.369169592857360840e-02 -2.430380433797836304e-01
-1.505245268344879150e-01 1.761395186185836792e-01 1.116122901439666748e-01 -1.501720696687698364e-01 2.054942697286605835e-01 3.611086010932922363e-01 -8.672588318586349487e-02 -9.986947476863861084e-02 -1.452629119157791138e-01 1.250245273113250732e-01 2.145115658640861511e-02 1.896251142024993896e-01 -4.798488318920135498e-02 -3.665960207581520081e-02 1.808709353208541870e-01 1.308517158031463623e-01 1.742673814296722412e-01 -5.652163922786712646e-02 1.886611133813858032e-01 1.961115300655364990e-01 -4.068404734134674072e-01 -3.759136199951171875e-01 -8.848832547664642334e-02 3.103969097137451172e-01 -9.500668942928314209e-02 4.852981306612491608e-03 -7.240710407495498657e-02 6.433486938476562500e-02 -1.498641818761825562e-01 -1.509109735488891602e-01 -7.963189482688903809e-02 -7.696186751127243042e-02
-1.303412914276123047e-01 -1.036104559898376465e-01 -2.125696092844009399e-02 -3.857972919940948486e-01 7.269304245710372925e-02 1.509215384721755981e-01 2.043724954128265381e-01 2.096476405858993530e-01 -9.001093357801437378e-02 -2.407724857330322266e-01 -1.616925448179244995e-01 -2.346847355365753174e-01 8.530747145414352417e-02 -8.032460510730743408e-02 -9.071750100702047348e-04 3.098360896110534668e-01 4.983583465218544006e-02 -1.522984802722930908e-01 3.890944877639412880e-03 1.144475564360618591e-01 -8.033686876296997070e-02 -2.010067552328109741e-01 4.821374639868736267e-02 -6.726096570491790771e-02 2.097568213939666748e-01 2.422525286674499512e-01 4.416742548346519470e-02 4.475191533565521240e-01 1.194284576922655106e-02 -2.157088071107864380e-01 -6.396813690662384033e-02 -6.330958753824234009e-02
-9.945223480463027954e-02 2.787534594535827637e-01 -7.306985557079315186e-02 -1.784433126449584961e-01 -6.125946529209613800e-04 2.067028582096099854e-01 3.115007281303405762e-01 -5.299978703260421753e-02 -1.304420977830886841e-01 -8.417064696550369263e-02 -1.437007337808609009e-01 -9.341978281736373901e-02 -2.928126752376556396e-01 1.527176499366760254e-01 1.511894613504409790e-01 2.927871942520141602e-01 1.971055567264556885e-01 -1.480180174112319946e-01 -1.426561623811721802e-01 1.447346210479736328e-01 -1.606394499540328979e-01 7.121163606643676758e-02 2.262958437204360962e-01 5.159784853458404541e-02 9.473162889480590820e-02 7.744230329990386963e-03 -1.745095998048782349e-01 1.434709727764129639e-01 -1.428874433040618896e-01 -2.483917772769927979e-01 -3.622123003005981445e-01 -3.664834052324295044e-02
9.231027960777282715e-02 -1.485009938478469849e-01 1.950449645519256592e-01 1.445905189029872417e-03 1.276963502168655396e-01 2.400436550378799438e-01 6.595591455698013306e-02 -1.991342753171920776e-01 6.352332886308431625e-03 1.134107187390327454e-01 -8.266558498144149780e-02 -9.990721940994262695e-02 -3.510934710502624512e-01 -1.143934205174446106e-01 -6.435459852218627930e-02 1.833584606647491455e-01 -7.278201729059219360e-02 7.175433915108442307e-03 -3.146852552890777588e-02 2.171460241079330444e-01 -2.445990443229675293e-01 -5.027155876159667969e-01 -1.321440748870372772e-02 2.127246707677841187e-01 -9.729627519845962524e-02 1.372598558664321899e-01 2.182170748710632324e-02 2.194901406764984131e-01 4.963293299078941345e-02 -1.594575792551040649e-01 2.647471427917480469e-01 1.523432582616806030e-01
-3.157964348793029785e-02 1.097855716943740845e-02 3.236960470676422119e-01 -8.554747700691223145e-02 -9.858867526054382324e-02 2.424349635839462280e-01 2.113294787704944611e-02 3.313823044300079346e-01 4.782295972108840942e-02 2.262645661830902100e-01 -1.218902170658111572e-01 -7.362463325262069702e-02 -3.052829951047897339e-02 -3.801496699452400208e-02 -2.882632911205291748e-01 -4.157023876905441284e-02 5.587492510676383972e-02 -2.234906703233718872e-01 -1.259770542383193970e-01 -1.913373731076717377e-02 -2.899720370769500732e-01 -5.230234563350677490e-02 -5.531165376305580139e-02 4.084548056125640869e-01 -2.402193099260330200e-01 1.570252478122711182e-01 -1.440661549568176270e-01 3.072691857814788818e-01 2.148630842566490173e-02 -1.212753579020500183e-01 7.063739746809005737e-02 5.794038251042366028e-02
2.931223809719085693e-02 -5.691542476415634155e-02 9.828665852546691895e-02 -1.536813378334045410e-01 1.854671165347099304e-02 2.825994491577148438e-01 3.162717521190643311e-01 1.751753985881805420e-01 -2.139265835285186768e-01 -1.260455846786499023e-01 -1.301560699939727783e-01 -2.414216995239257812e-01 -8.862046152353286743e-02 8.034473657608032227e-02 2.576090991497039795e-01 2.195601910352706909e-01 1.437615305185317993e-01 -3.332453072071075439e-01 6.045983172953128815e-03 2.592510581016540527e-01 -1.580813080072402954e-01 1.371503025293350220e-01 1.076968610286712646e-01 1.450145840644836426e-01 1.004480347037315369e-01 -2.062163874506950378e-02 -2.114908546209335327e-01 1.719414889812469482e-01 2.005326300859451294e-01 -2.431671470403671265e-01 -1.099335849285125732e-01 -1.196491718292236328e-01
6.913015991449356079e-02 6.211750581860542297e-02 9.750600159168243408e-02 1.105380430817604065e-02 6.084003672003746033e-02 3.001351356506347656e-01 -1.920035481452941895e-01 1.001668497920036316e-01 -1.000197604298591614e-01 2.612582445144653320e-01 -1.615758538246154785e-01 1.832366585731506348e-01 9.797126986086368561e-03 3.744195997714996338e-01 1.299481093883514404e-01 3.607496619224548340e-01 2.255065888166427612e-01 -2.795493789017200470e-02 1.802813708782196045e-01 1.958920657634735107e-01 -2.342577874660491943e-01 -6.360155530273914337e-03 -5.308989435434341431e-02 2.267518341541290283e-01 2.569278469309210777e-03 8.299730718135833740e-02 -1.599887460470199585e-01 3.061987161636352539e-01 -1.091840490698814392e-01 -1.587933450937271118e-01 9.914521127939224243e-02 1.044942438602447510e-01
-1.216711923480033875e-01 -1.963713765144348145e-01 1.957710832357406616e-01 -1.147860214114189148e-01 -3.808625787496566772e-02 4.833119213581085205e-01 1.149628013372421265e-01 1.936201453208923340e-01 -1.686294823884963989e-01 -5.547673627734184265e-02 -6.484033167362213135e-02 -7.791523635387420654e-02 -1.364882290363311768e-01 1.380158215761184692e-01 -5.264981091022491455e-02 3.361362218856811523e-02 -5.054563283920288086e-02 -8.793044090270996094e-02 -8.119969069957733154e-02 4.757190868258476257e-02 5.598391871899366379e-03 -4.421374201774597168e-02 7.302513718605041504e-02 2.182598710060119629e-01 -2.643805742263793945e-02 1.040572486817836761e-02 -1.298723965883255005e-01 3.920068740844726562e-01 -1.695788349024951458e-03 -2.602950036525726318e-01 3.012489676475524902e-01 3.493823111057281494e-01
-4.401959106326103210e-02 4.097716808319091797e-01 -7.528796792030334473e-02 3.194253146648406982e-02 1.719141751527786255e-01 9.959025681018829346e-02 1.520317792892456055e-01 2.035846114158630371e-01 -4.275429621338844299e-02 1.057994887232780457e-01 -8.452493697404861450e-02 -3.127100467681884766e-01 -2.586974203586578369e-01 1.097711399197578430e-01 7.370150089263916016e-02 2.483285218477249146e-01 -2.207880280911922455e-02 6.052355095744132996e-02 -4.754733666777610779e-02 -4.169205576181411743e-02 -6.655231863260269165e-02 -1.599898934364318848e-01 -1.641300879418849945e-02 2.226842790842056274e-01 -1.562579274177551270e-01 5.661569163203239441e-02 -4.732097312808036804e-02 3.395754992961883545e-01 -3.528769314289093018e-01 -8.269597589969635010e-02 2.476922869682312012e-01 1.717062443494796753e-01
3.161459788680076599e-02 3.248571157455444336e-01 1.061758846044540405e-01 6.256053596735000610e-02 1.335544744506478310e-03 2.516161203384399414e-01 1.858007013797760010e-01 -2.240516617894172668e-02 3.555157035589218140e-02 3.334558755159378052e-02 -5.284763500094413757e-02 -5.198463052511215210e-02 -2.864236831665039062e-01 1.037690266966819763e-01 2.217263430356979370e-01 3.061662614345550537e-01 4.480963572859764099e-02 -1.720188260078430176e-01 -2.350321859121322632e-01 3.247072994709014893e-01 -7.353460043668746948e-02 5.157975107431411743e-02 1.959308236837387085e-01 3.144560754299163818e-01 -1.308103054761886597e-01 1.231806129217147827e-01 -1.580875813961029053e-01 1.343368738889694214e-01 1.823399029672145844e-02 -1.763517409563064575e-01 -3.007156848907470703e-01 -3.961066156625747681e-02
1.324413903057575226e-02 6.468621641397476196e-02 -8.333381265401840210e-02 -1.079368069767951965e-01 -1.151958405971527100e-01 2.463214397430419922e-01 5.748131871223449707e-02 8.544504642486572266e-02 -1.073145866394042969e-01 2.280978262424468994e-01 4.402750730514526367e-02 -1.924371719360351562e-01 -1.083585321903228760e-01 5.414290353655815125e-03 -1.865072846412658691e-01 1.741265654563903809e-01 1.380065530538558960e-01 -1.251298040151596069e-01 -8.514296263456344604e-02 2.056172341108322144e-01 -1.734123080968856812e-01 3.410001993179321289e-01 2.115133553743362427e-01 3.893837332725524902e-01 2.954123727977275848e-02 -6.889351643621921539e-03 6.984040886163711548e-02 1.569554060697555542e-01 -7.209859788417816162e-02 -4.587314724922180176e-01 1.794248372316360474e-01 -8.890535682439804077e-02
1.118090599775314331e-01 1.555183380842208862e-01 -6.484549492597579956e-02 -1.119645833969116211e-01 -1.720748245716094971e-01 2.103075385093688965e-01 -1.535034389235079288e-03 -3.972898051142692566e-02 -5.577612668275833130e-02 1.598416268825531006e-01 -8.770507574081420898e-02 -9.942217916250228882e-02 -4.170769453048706055e-02 5.263763666152954102e-02 -1.114450767636299133e-01 1.067029759287834167e-01 1.443947702646255493e-01 8.770434558391571045e-02 1.559428423643112183e-01 2.768551111221313477e-01 -1.368622630834579468e-01 2.624343037605285645e-01 2.587408423423767090e-01 3.794927299022674561e-01 -7.979170233011245728e-02 -7.000464200973510742e-02 -3.021999076008796692e-02 1.438378095626831055e-01 9.401493705809116364e-03 -5.400360226631164551e-01 1.315233409404754639e-01 -1.631868034601211548e-01
-2.119804322719573975e-01 -1.160167455673217773e-01 -5.527979508042335510e-02 4.256643820554018021e-03 -1.940933614969253540e-01 2.447495311498641968e-01 -2.274946682155132294e-02 -8.472426235675811768e-02 -3.818765282630920410e-02 -1.483784168958663940e-01 -2.759231328964233398e-01 1.801483780145645142e-01 2.324422635138034821e-02 -1.630988270044326782e-01 -3.293373063206672668e-02 2.781445384025573730e-01 1.859495043754577637e-01 6.108400225639343262e-02 -1.443147212266921997e-01 2.848787605762481689e-01 -1.219319924712181091e-01 -2.868326008319854736e-01 2.976341843605041504e-01 2.957232594490051270e-01 1.473913341760635376e-01 -7.892405986785888672e-02 -1.293716207146644592e-02 2.375632971525192261e-01 -5.233453586697578430e-03 -2.295211255550384521e-01 -1.856751441955566406e-01 -1.019745767116546631e-01
2.495618015527725220e-01 4.198248088359832764e-01 3.056087493896484375e-01 3.262102901935577393e-01 -2.708136290311813354e-02 3.237240314483642578e-01 6.733378395438194275e-03 -1.111136935651302338e-02 2.022879570722579956e-02 -1.529430504888296127e-02 -3.163753449916839600e-02 1.191705837845802307e-01 9.121761471033096313e-02 -1.105704829096794128e-01 5.873899441212415695e-03 3.846298456192016602e-01 7.409206777811050415e-02 6.092110276222229004e-02 -5.096343532204627991e-02 4.544911906123161316e-02 -1.061380729079246521e-01 -1.003668084740638733e-01 6.926887203007936478e-03 -1.101625636219978333e-01 1.952433437108993530e-01 1.777486354112625122e-01 9.524451196193695068e-02 3.329584598541259766e-01 4.008632525801658630e-02 -1.170850098133087158e-01 -1.315478533506393433e-01 4.399398714303970337e-02
5.314166471362113953e-02 2.801368832588195801e-01 1.364967077970504761e-01 1.593139469623565674e-01 2.298180758953094482e-01 2.569310665130615234e-01 1.208411157131195068e-01 1.448136195540428162e-02 -1.180033981800079346e-01 3.390250355005264282e-02 -4.210580289363861084e-01 4.525420442223548889e-02 7.110268622636795044e-02 -1.318496093153953552e-02 -7.895883917808532715e-02 -4.138522595167160034e-02 -2.274313867092132568e-01 -1.603042185306549072e-01 7.540640234947204590e-02 1.990751326084136963e-01 -2.269200794398784637e-02 -1.180282607674598694e-01 4.076386615633964539e-02 8.082072250545024872e-03 -1.140899360179901123e-01 2.641857862472534180e-01 -2.134187966585159302e-01 2.937027215957641602e-01 -2.912614345550537109e-01 -1.641871780157089233e-01 -2.258633077144622803e-01 -1.308423578739166260e-01
-2.424788288772106171e-02 1.551994532346725464e-01 1.273465603590011597e-01 -6.541229039430618286e-02 3.076423704624176025e-01 2.799986302852630615e-01 -1.243090406060218811e-01 2.703227400779724121e-01 -2.140719145536422729e-01 1.170696169137954712e-01 -7.087498903274536133e-02 2.234419994056224823e-02 1.238184515386819839e-02 -2.444010972976684570e-01 -7.834300398826599121e-02 3.263513445854187012e-01 6.898145377635955811e-02 1.939588189125061035e-01 -1.573973447084426880e-01 2.461190521717071533e-01 -9.975457936525344849e-02 -1.569804996252059937e-01 1.862974613904953003e-01 2.112328410148620605e-01 -1.979245543479919434e-01 -1.046627387404441833e-01 -7.663379609584808350e-02 -2.330195531249046326e-02 -3.724676072597503662e-01 9.381143748760223389e-02 -1.401640381664037704e-02 -9.877360612154006958e-02
-1.116703897714614868e-01 3.622523322701454163e-02 4.047485291957855225e-01 1.422095205634832382e-02 -1.196330264210700989e-01 3.453362882137298584e-01 2.603633038233965635e-04 3.090200722217559814e-01 -1.036584749817848206e-01 8.163500577211380005e-02 5.859945341944694519e-02 1.116452738642692566e-01 2.736205980181694031e-02 -1.964393854141235352e-01 -1.117299869656562805e-01 2.606653422117233276e-02 7.316383719444274902e-02 1.221854332834482193e-02 -7.739466428756713867e-02 -1.307319998741149902e-01 -2.338747680187225342e-01 -8.307023346424102783e-02 7.600639015436172485e-02 3.484029769897460938e-01 -2.420933097600936890e-01 2.013960331678390503e-01 -2.113033235073089600e-01 8.032622933387756348e-02 1.375144720077514648e-01 -3.316377401351928711e-01 7.988883554935455322e-02 6.658536195755004883e-02
-8.811985142529010773e-03 4.507288336753845215e-01 -8.072043210268020630e-02 -1.441996246576309204e-01 2.610215684399008751e-03 4.174854159355163574e-01 9.635942429304122925e-02 9.454777836799621582e-02 -4.954640567302703857e-02 -1.552585512399673462e-01 -8.804967254400253296e-02 -2.129040807485580444e-01 1.410178542137145996e-01 -1.359125226736068726e-01 -1.021928489208221436e-01 2.815355062484741211e-01 -1.537641286849975586e-01 4.902116954326629639e-02 -1.724111437797546387e-01 2.151393443346023560e-01 -2.418924719095230103e-01 -1.971676498651504517e-01 -9.824977815151214600e-02 -7.728005759418010712e-03 8.604816347360610962e-02 2.109128087759017944e-01 -1.796552836894989014e-01 7.530818134546279907e-02 -2.343351393938064575e-01 9.386311471462249756e-02 6.734037306159734726e-03 8.040548861026763916e-02
-1.298490762710571289e-01 1.210164725780487061e-01 1.021066606044769287e-01 2.718216776847839355e-01 -1.986691653728485107e-01 3.713262379169464111e-01 3.316471353173255920e-02 9.408169984817504883e-02 -7.075320184230804443e-02 -2.162349820137023926e-01 -8.966747671365737915e-02 -5.324288830161094666e-02 -1.312715858221054077e-01 -9.140940010547637939e-02 1.496270895004272461e-01 2.536608278751373291e-01 -2.050948329269886017e-03 -1.030182242393493652e-01 1.050877384841442108e-02 1.199503988027572632e-01 -2.191017121076583862e-01 -2.977896034717559814e-01 -1.888200454413890839e-02 1.760800629854202271e-01 1.664542257785797119e-01 -1.515860110521316528e-01 2.046370506286621094e-01 2.360144406557083130e-01 2.948888204991817474e-02 -3.704984784126281738e-01 -3.422474861145019531e-02 -2.029382586479187012e-01
8.270482718944549561e-02 2.045297920703887939e-01 1.638653129339218140e-01 -1.572963595390319824e-01 9.684871882200241089e-02 3.231415525078773499e-02 2.303599417209625244e-01 -2.072123438119888306e-02 -2.477276325225830078e-02 2.053127884864807129e-01 -3.350919187068939209e-01 -6.190515682101249695e-02 2.408999204635620117e-01 2.709655463695526123e-01 -2.345049679279327393e-01 3.415007889270782471e-01 2.031881362199783325e-02 1.715105958282947540e-02 8.757608383893966675e-02 1.586647778749465942e-01 -3.455807864665985107e-01 -1.531895846128463745e-01 -9.125649929046630859e-02 2.756633162498474121e-01 3.864941000938415527e-02 -1.449802517890930176e-02 -3.150733187794685364e-02 1.269670575857162476e-01 1.553229149430990219e-02 -6.908292323350906372e-02 2.232376188039779663e-01 -1.985698640346527100e-01
-1.019302383065223694e-01 5.272976160049438477e-01 9.002842754125595093e-02 1.411274448037147522e-02 -1.003666073083877563e-01 1.834426373243331909e-01 1.120638400316238403e-01 8.639171719551086426e-02 2.179380878806114197e-02 2.597269974648952484e-02 -2.707050740718841553e-01 -2.624366581439971924e-01 8.986807614564895630e-02 -1.058713570237159729e-01 -2.510314807295799255e-02 3.078314960002899170e-01 -2.767253434285521507e-03 -1.592954844236373901e-01 -2.500936686992645264e-01 3.360908329486846924e-01 1.135286763310432434e-01 -1.144279912114143372e-01 -5.458243563771247864e-02 5.317152291536331177e-02 -2.267184257507324219e-01 -2.579484321177005768e-02 -3.068364784121513367e-02 8.969497680664062500e-02 -1.126042976975440979e-01 -6.932186335325241089e-02 -2.476132959127426147e-01 -9.492603689432144165e-02
4.628961533308029175e-02 1.684856116771697998e-01 1.535808742046356201e-01 -5.667405202984809875e-02 2.803142927587032318e-02 1.027687415480613708e-01 1.162905339151620865e-02 4.302751123905181885e-01 1.894884854555130005e-01 2.524495124816894531e-01 -2.251403331756591797e-01 -1.579999476671218872e-01 -1.771321147680282593e-02 -1.961018592119216919e-01 3.336539724841713905e-03 1.046456471085548401e-01 2.413500249385833740e-01 -1.104529853910207748e-02 4.809799045324325562e-02 3.543958067893981934e-02 -2.869410812854766846e-01 -1.900783032178878784e-01 2.972090989351272583e-02 2.539769411087036133e-01 -8.885442465543746948e-02 -1.003682613372802734e-01 2.267535775899887085e-01 4.406953752040863037e-01 -8.722128719091415405e-02 4.905906319618225098e-02 3.853358700871467590e-02 -1.183208730071783066e-02
2.034905552864074707e-01 4.523934721946716309e-01 1.948756873607635498e-01 -2.735978551208972931e-02 5.078994482755661011e-02 -1.341494079679250717e-02 -1.674840599298477173e-01 -1.935204565525054932e-01 -5.913892760872840881e-02 2.601320482790470123e-02 1.326877623796463013e-01 6.556074321269989014e-02 2.038214057683944702e-01 -1.194300353527069092e-01 2.675679046660661697e-03 3.208793699741363525e-01 -1.349992752075195312e-01 -5.614123120903968811e-02 -1.834751814603805542e-01 2.147348225116729736e-01 4.709978774189949036e-02 -3.076306283473968506e-01 1.157692521810531616e-01 2.751243710517883301e-01 -2.043621093034744263e-01 1.028758138418197632e-01 -1.321577280759811401e-01 2.810615003108978271e-01 -1.000944748520851135e-01 -7.066054642200469971e-02 1.049747988581657410e-01 -1.218014210462570190e-02
-2.900416217744350433e-02 3.556322306394577026e-02 1.662396192550659180e-01 4.345388337969779968e-02 -6.476992368698120117e-02 5.005347728729248047e-01 -5.884248390793800354e-02 8.338297158479690552e-02 -4.491762071847915649e-02 -1.311753988265991211e-01 1.468914654105901718e-02 -3.849768266081809998e-02 1.173250451683998108e-01 -2.858209796249866486e-02 5.698566883802413940e-02 2.073113024234771729e-01 -1.517348438501358032e-01 -2.590381503105163574e-01 1.606516167521476746e-02 1.191929206252098083e-01 -2.012918330729007721e-02 -6.715969741344451904e-02 -1.844710484147071838e-02 3.686170652508735657e-02 7.914528995752334595e-02 -6.761850416660308838e-02 -2.885990738868713379e-01 1.499713361263275146e-01 -2.138327211141586304e-01 -5.807246565818786621e-01 2.725811908021569252e-03 1.034446954727172852e-01
-7.674731314182281494e-02 1.204124316573143005e-01 -1.321066915988922119e-01 -1.861886382102966309e-01 -3.407080471515655518e-02 9.647715091705322266e-02 -5.898564681410789490e-02 1.975605823099613190e-02 -1.807978749275207520e-01 1.942558437585830688e-01 -1.558982878923416138e-01 -2.715463936328887939e-01 -1.730264723300933838e-01 5.815107375383377075e-03 -2.706369012594223022e-02 8.306415379047393799e-02 1.260937303304672241e-01 -1.014089211821556091e-01 3.714948892593383789e-02 2.540403306484222412e-01 -6.632513552904129028e-02 1.424352526664733887e-01 1.675955951213836670e-01 3.731841146945953369e-01 -2.321091294288635254e-02 7.034685462713241577e-02 1.475928723812103271e-01 2.153142988681793213e-01 -3.628603368997573853e-02 -5.302183628082275391e-01 1.961390674114227295e-01 -1.685045659542083740e-01
1.937297172844409943e-02 1.646966189146041870e-01 4.885947704315185547e-01 -1.295022815465927124e-01 -6.820801645517349243e-02 2.941398918628692627e-01 -1.149140819907188416e-01 1.934441179037094116e-01 -1.201153844594955444e-01 1.190120950341224670e-01 -7.103380560874938965e-02 1.072947829961776733e-01 -4.157932102680206299e-02 -8.323729783296585083e-02 -1.383804380893707275e-01 4.125988855957984924e-02 -6.885488517582416534e-03 -1.861406862735748291e-01 -1.713764071464538574e-01 -8.843140676617622375e-03 -1.845243722200393677e-01 -8.571312576532363892e-02 6.043468415737152100e-02 4.678687155246734619e-01 -1.856726557016372681e-01 1.739064157009124756e-01 -1.529621332883834839e-01 1.094394475221633911e-01 -5.413790792226791382e-02 -1.838113814592361450e-01 1.429691612720489502e-01 1.233124583959579468e-01
-1.010704487562179565e-01 9.935908019542694092e-02 1.109291762113571167e-01 9.845701605081558228e-02 9.638157486915588379e-02 3.358433842658996582e-01 -4.530745744705200195e-02 -5.437327548861503601e-02 8.900979906320571899e-02 -1.315529793500900269e-01 -1.736366748809814453e-01 3.686810284852981567e-02 -2.987790154293179512e-03 3.629774320870637894e-03 -6.084339320659637451e-02 1.581505388021469116e-01 -4.892611131072044373e-02 5.075292289257049561e-02 -1.414123773574829102e-01 1.807274520397186279e-01 -3.416090607643127441e-01 -2.927919030189514160e-01 3.821463510394096375e-02 8.080243319272994995e-02 -1.398571878671646118e-01 -4.193511307239532471e-01 7.619863003492355347e-02 3.407164812088012695e-01 -4.096834361553192139e-02 -2.236081510782241821e-01 -2.610535621643066406e-01 2.004257887601852417e-01
2.625186182558536530e-02 1.126510202884674072e-01 -7.699576020240783691e-02 6.162762176245450974e-03 6.882846355438232422e-02 3.143607825040817261e-02 -4.134769085794687271e-03 2.221059054136276245e-02 -2.318458110094070435e-01 9.779917448759078979e-02 -2.012005150318145752e-01 -1.365395039319992065e-01 1.758928969502449036e-02 -4.379810765385627747e-02 -3.913932442665100098e-01 3.035676479339599609e-01 -2.220056802034378052e-01 1.349423378705978394e-01 1.782860159873962402e-01 6.223831698298454285e-02 1.121887564659118652e-01 -2.995483577251434326e-01 2.700249664485454559e-02 2.801576852798461914e-01 3.231547027826309204e-02 1.006096228957176208e-01 1.297811418771743774e-01 4.028428196907043457e-01 -1.147539317607879639e-01 -2.604639530181884766e-01 -2.092606425285339355e-01 6.801658868789672852e-02
7.654035091400146484e-02 3.795396387577056885e-01 7.918370515108108521e-02 1.226228550076484680e-01 1.068494096398353577e-01 1.158225387334823608e-01 1.160788387060165405e-01 1.063306555151939392e-01 -1.147379651665687561e-01 1.336492300033569336e-01 -3.954953253269195557e-01 -1.223645731806755066e-01 -1.001723632216453552e-01 6.030005589127540588e-02 4.384107887744903564e-02 1.812809705734252930e-01 -6.424756348133087158e-02 -4.207683727145195007e-02 1.909220516681671143e-01 2.027256637811660767e-01 -6.370143592357635498e-02 -2.494377493858337402e-01 -2.400452345609664917e-01 2.442872077226638794e-01 -2.878348827362060547e-01 9.028366953134536743e-02 1.085086688399314880e-01 9.057569503784179688e-02 -3.260395228862762451e-01 -1.230830848217010498e-01 -8.724708855152130127e-02 1.457296311855316162e-01
1.624449901282787323e-02 1.317225545644760132e-01 2.083342224359512329e-01 1.242793127894401550e-01 -3.948131948709487915e-02 1.926099658012390137e-01 -2.655116654932498932e-02 -6.976196914911270142e-02 -7.190914452075958252e-02 -2.543747425079345703e-01 5.910092219710350037e-02 -2.366374880075454712e-01 -5.712855979800224304e-02 -5.838201567530632019e-02 6.821224838495254517e-02 3.106139898300170898e-01 1.446289569139480591e-01 -3.363404870033264160e-01 -6.564255058765411377e-02 -8.965350687503814697e-02 -1.256946027278900146e-01 -2.874723970890045166e-01 5.847120285034179688e-02 2.699750065803527832e-01 -1.438175290822982788e-01 -3.124116063117980957e-01 -1.877219676971435547e-01 3.025185167789459229e-01 3.972642868757247925e-02 -2.036966979503631592e-01 2.759695611894130707e-02 -1.792384237051010132e-01
-1.482261568307876587e-01 4.748552441596984863e-01 2.756829857826232910e-01 -5.502606928348541260e-02 -1.046988442540168762e-01 1.854798346757888794e-01 6.161623820662498474e-02 8.822908252477645874e-02 -1.313512325286865234e-01 1.395937055349349976e-01 8.270515501499176025e-02 -5.554337427020072937e-02 4.206030666828155518e-01 -8.475796878337860107e-02 -8.154477924108505249e-02 1.701652109622955322e-01 -2.551608160138130188e-02 -4.034929350018501282e-02 9.792746044695377350e-03 -6.960224360227584839e-02 -1.142099052667617798e-01 -1.473825573921203613e-01 -1.715337485074996948e-01 2.006870806217193604e-01 -7.851653546094894409e-02 6.182593293488025665e-03 -2.697527706623077393e-01 2.625772356986999512e-01 -1.264018714427947998e-01 -1.900694221258163452e-01 -1.368239372968673706e-01 -1.406429260969161987e-01
-1.295641362667083740e-01 -1.124458312988281250e-01 -9.166200459003448486e-02 -1.324260830879211426e-01 1.770230382680892944e-01 3.793614208698272705e-01 -3.176342695951461792e-02 -1.070070266723632812e-01 5.266643688082695007e-02 1.215056516230106354e-02 -2.699322700500488281e-01 -1.477505173534154892e-02 -4.159232228994369507e-02 2.123343646526336670e-01 2.836451530456542969e-01 1.948375105857849121e-01 1.240561231970787048e-01 9.438620507717132568e-02 -1.517659574747085571e-01 1.657712906599044800e-01 -1.569497734308242798e-01 -2.535494565963745117e-01 -1.399638652801513672e-01 7.721146196126937866e-02 -3.580212220549583435e-02 3.179912865161895752e-01 1.385221779346466064e-01 3.016705811023712158e-01 -4.128104075789451599e-02 -2.316656857728958130e-01 1.613376140594482422e-01 -1.800086796283721924e-01
8.466254174709320068e-02 2.162973135709762573e-01 -1.254641413688659668e-01 -1.977083832025527954e-02 -8.519978076219558716e-02 8.978138864040374756e-02 4.420674219727516174e-02 -1.675104349851608276e-01 -3.823249042034149170e-02 -1.353029161691665649e-01 -3.544569015502929688e-01 -3.446084633469581604e-02 1.316911447793245316e-02 -8.226003497838973999e-02 -1.234426815062761307e-02 4.905433356761932373e-01 2.165942043066024780e-01 -1.881310939788818359e-01 8.396932482719421387e-02 1.103201732039451599e-01 -3.178149461746215820e-01 -6.103249266743659973e-02 3.469192087650299072e-01 3.358562663197517395e-02 -9.063025563955307007e-02 1.973051764070987701e-02 4.887408763170242310e-02 1.479960680007934570e-01 -1.006952300667762756e-01 -7.467581331729888916e-02 -2.951920926570892334e-01 -1.636212915182113647e-01
-7.999734580516815186e-02 3.984645009040832520e-02 2.407992333173751831e-01 -1.151495873928070068e-01 -4.737767204642295837e-02 2.908896505832672119e-01 1.782727539539337158e-01 1.272940188646316528e-01 -2.347806841135025024e-01 -3.777070716023445129e-02 5.033213645219802856e-02 -1.257457137107849121e-01 3.023349680006504059e-03 -8.028955757617950439e-02 2.997126579284667969e-01 2.094283998012542725e-01 -8.158815652132034302e-02 -1.970270425081253052e-01 -1.177664324641227722e-01 2.219126075506210327e-01 5.982227995991706848e-02 4.885239899158477783e-02 2.265670802444219589e-03 2.427246421575546265e-01 2.534056603908538818e-01 3.322349116206169128e-02 -1.784507557749748230e-02 1.918620020151138306e-01 -1.198405995965003967e-01 -4.604825675487518311e-01 -1.948871910572052002e-01 -1.748558282852172852e-01
9.120529145002365112e-02 2.591190338134765625e-01 9.117219597101211548e-03 -8.870728197507560253e-04 2.330714277923107147e-02 4.133663326501846313e-02 1.547959297895431519e-01 -3.779420861974358559e-03 9.027702361345291138e-02 -8.803183585405349731e-02 -1.223111897706985474e-01 2.239089757204055786e-01 -4.715389758348464966e-02 -1.312185078859329224e-01 -1.030440181493759155e-01 3.861797153949737549e-01 1.221243366599082947e-01 1.489423364400863647e-01 -1.733827888965606689e-01 9.874264150857925415e-02 -9.991407394409179688e-02 -1.386667191982269287e-01 1.633647680282592773e-01 2.092135399580001831e-01 3.086000494658946991e-02 2.090940326452255249e-01 -7.858411222696304321e-02 1.312517672777175903e-01 -3.816491961479187012e-01 -1.218292117118835449e-01 -4.782682061195373535e-01 6.437275558710098267e-02
-1.490478664636611938e-01 2.788442671298980713e-01 1.340012103319168091e-01 2.709722518920898438e-01 -1.998096257448196411e-01 2.667751014232635498e-01 -2.777381101623177528e-03 1.108664274215698242e-01 -1.263252180069684982e-02 -2.222320735454559326e-01 -1.891784369945526123e-02 -7.847248762845993042e-02 -1.382857412099838257e-01 -1.580915153026580811e-01 7.306020706892013550e-02 3.145518004894256592e-01 1.316169500350952148e-01 -1.535519361495971680e-01 3.885411890223622322e-03 -1.248929277062416077e-02 -2.525578141212463379e-01 -2.403577566146850586e-01 -3.696999326348304749e-02 -3.166083618998527527e-02 -9.460708498954772949e-02 -1.916540414094924927e-01 -7.152714580297470093e-02 1.832470595836639404e-01 -1.262507140636444092e-01 -3.548003137111663818e-01 1.653499901294708252e-01 -2.495161443948745728e-01
-4.174027591943740845e-02 -5.567447468638420105e-02 -3.688686992973089218e-03 -2.844465374946594238e-01 4.428886622190475464e-02 2.314969748258590698e-01 -4.957864806056022644e-02 -8.400072902441024780e-02 2.171440124511718750e-01 3.848655521869659424e-02 -4.375952761620283127e-03 -1.241292804479598999e-02 -5.557520687580108643e-02 -2.039499133825302124e-01 9.177432209253311157e-02 2.280399948358535767e-01 6.853663176298141479e-02 2.687587738037109375e-01 -6.444795429706573486e-02 2.901996374130249023e-01 1.443783566355705261e-02 -3.406413495540618896e-01 -3.878203406929969788e-02 2.646489441394805908e-01 1.606706827878952026e-01 2.904705703258514404e-02 -6.712399423122406006e-02 2.242989987134933472e-01 -2.747541964054107666e-01 -4.284638464450836182e-01 3.276602551341056824e-02 2.340966090559959412e-02
-8.392572402954101562e-02 5.651342496275901794e-02 -4.234125092625617981e-02 -3.565508127212524414e-01 -4.571642354130744934e-02 4.169611334800720215e-01 2.379505708813667297e-02 -2.019914239645004272e-02 -1.986740827560424805e-01 -5.211116373538970947e-02 -3.375129029154777527e-02 2.858320809900760651e-02 -9.569770097732543945e-02 -2.301137149333953857e-01 7.902744412422180176e-02 1.228281483054161072e-01 -5.267922952771186829e-02 -2.185291200876235962e-01 -2.142767459154129028e-01 7.157593965530395508e-02 -6.257090717554092407e-02 5.151044949889183044e-02 -2.111602760851383209e-02 1.028152368962764740e-02 1.553137451410293579e-01 -8.825819194316864014e-02 5.958098918199539185e-02 2.990860641002655029e-01 -2.077843546867370605e-01 -4.463927447795867920e-01 -2.336669415235519409e-01 -1.602866351604461670e-01
-4.988983273506164551e-02 2.120023220777511597e-01 8.395120501518249512e-02 8.875767886638641357e-02 4.246989488601684570e-01 1.683425903320312500e-01 -4.559101536870002747e-02 3.061960935592651367e-01 -1.208242699503898621e-01 3.137440681457519531e-01 2.150457911193370819e-02 -1.821987330913543701e-01 -4.963564872741699219e-02 -4.446444101631641388e-03 4.062547907233238220e-02 3.966637253761291504e-01 -7.813042029738426208e-03 -2.020602859556674957e-02 1.621492803096771240e-01 -9.348782896995544434e-02 -2.711279988288879395e-01 -5.387277156114578247e-02 -5.012170225381851196e-02 5.377660319209098816e-02 -1.691003292798995972e-01 1.702619194984436035e-01 1.541454046964645386e-01 8.260481059551239014e-02 -3.174842596054077148e-01 -3.591101989150047302e-02 -6.081626936793327332e-02 -1.168648898601531982e-01
-1.328836530447006226e-01 2.074046880006790161e-01 -1.119905859231948853e-01 -1.778822839260101318e-01 2.726688385009765625e-01 3.273610472679138184e-01 1.166022121906280518e-01 -9.627101570367813110e-02 -7.941152900457382202e-02 3.017077222466468811e-02 -1.104786396026611328e-01 6.611771881580352783e-02 -1.790549010038375854e-01 4.514231532812118530e-02 -5.699275061488151550e-02 1.801658272743225098e-01 2.582110762596130371e-01 -2.198730036616325378e-02 -7.786426693201065063e-02 1.738916784524917603e-01 7.614545524120330811e-03 -2.322902083396911621e-01 -1.341462284326553345e-01 2.750385403633117676e-01 5.155850201845169067e-02 5.614031478762626648e-02 4.415019154548645020e-01 2.504279837012290955e-02 -7.695234566926956177e-02 -3.333438336849212646e-01 -9.422013908624649048e-02 -1.370017975568771362e-01
-6.650078296661376953e-02 1.085955798625946045e-01 -6.145238876342773438e-03 -2.104088664054870605e-01 -1.828537732362747192e-01 4.470727741718292236e-01 6.112382188439369202e-02 -9.731181710958480835e-02 -1.071972772479057312e-01 -2.947874180972576141e-02 1.060119047760963440e-01 2.210190705955028534e-02 9.302652627229690552e-02 7.848178967833518982e-03 5.618970468640327454e-02 1.496732085943222046e-01 3.303693979978561401e-02 -1.966853439807891846e-01 -2.202881425619125366e-01 2.949810326099395752e-01 -6.475774943828582764e-02 -1.203964278101921082e-02 -3.335570916533470154e-02 1.930793821811676025e-01 2.988087534904479980e-01 2.482258528470993042e-02 -3.585576638579368591e-02 2.162596434354782104e-01 -2.082454860210418701e-01 -4.156160950660705566e-01 -2.498909831047058105e-01 -6.648735608905553818e-03
1.606543958187103271e-01 1.460449993610382080e-01 6.872493773698806763e-02 -8.074963092803955078e-02 -1.948376148939132690e-01 2.391068488359451294e-01 -4.799865558743476868e-02 -7.062988355755805969e-03 -2.077505439519882202e-01 2.162844836711883545e-01 -1.501882225275039673e-01 -2.662864923477172852e-01 -1.752931028604507446e-01 -2.461337484419345856e-02 -2.270651794970035553e-02 1.630833595991134644e-01 1.687970608472824097e-01 7.396922260522842407e-02 -2.296931110322475433e-02 1.880560666322708130e-01 -2.077343314886093140e-01 3.316592276096343994e-01 2.845483087003231049e-02 3.415061831474304199e-01 8.733700960874557495e-02 7.623481005430221558e-02 9.447040408849716187e-02 2.355266362428665161e-01 -1.344418674707412720e-01 -3.439771234989166260e-01 1.652548760175704956e-01 -1.424611955881118774e-01
5.171604454517364502e-02 -2.120726704597473145e-01 2.410321086645126343e-01 -8.758867532014846802e-02 1.481369584798812866e-01 2.510713040828704834e-01 3.514531254768371582e-02 -1.412995755672454834e-01 -6.894346326589584351e-02 3.386398777365684509e-02 -9.843709319829940796e-02 -1.048879548907279968e-01 -3.434711396694183350e-01 -8.811812847852706909e-02 -1.686851978302001953e-01 2.933848202228546143e-01 2.231325767934322357e-02 2.334201335906982422e-02 2.070037880912423134e-03 2.138247340917587280e-01 -2.527136504650115967e-01 -4.117506444454193115e-01 2.938071824610233307e-02 8.971853554248809814e-02 -2.630373537540435791e-01 3.084038943052291870e-02 1.474290937185287476e-01 1.911323666572570801e-01 -4.803848639130592346e-02 -7.662963122129440308e-02 1.983177214860916138e-01 2.203236222267150879e-01
1.111130267381668091e-01 -7.341285794973373413e-02 5.755012482404708862e-02 4.613984376192092896e-02 6.686919927597045898e-02 3.745227679610252380e-02 3.908810615539550781e-01 1.000977903604507446e-01 1.444900315254926682e-02 2.583321630954742432e-01 -1.215110272169113159e-01 1.526079047471284866e-02 -1.669634580612182617e-01 9.825771674513816833e-03 3.806217014789581299e-02 2.295658439397811890e-01 1.872900426387786865e-01 1.636130213737487793e-01 -2.889589779078960419e-02 -2.143022418022155762e-02 -1.687959879636764526e-01 -1.502982676029205322e-01 -9.120599180459976196e-02 3.648358285427093506e-01 1.074487343430519104e-02 4.453642293810844421e-02 2.266748398542404175e-01 4.404459297657012939e-01 1.128191947937011719e-01 -1.604858636856079102e-01 2.719006836414337158e-01 -1.689496934413909912e-01
-7.991112768650054932e-02 -8.912591636180877686e-02 4.630366712808609009e-02 -3.144668042659759521e-02 3.797630965709686279e-02 1.818856596946716309e-01 2.057688087224960327e-01 6.892422679811716080e-03 1.199647486209869385e-01 2.251231670379638672e-01 -3.133921921253204346e-01 -5.063325911760330200e-02 1.514642685651779175e-02 2.203284353017807007e-01 -1.002915278077125549e-01 4.196928739547729492e-01 3.135260343551635742e-01 -3.972446545958518982e-02 1.227735579013824463e-01 -1.059299428015947342e-02 -9.761395305395126343e-02 -2.648500800132751465e-01 -2.420337311923503876e-02 6.729656457901000977e-02 -1.304817497730255127e-01 2.270684838294982910e-01 7.092892378568649292e-02 3.821231126785278320e-01 3.686924651265144348e-02 -2.642752416431903839e-02 2.835323512554168701e-01 -5.353793874382972717e-02
3.181580454111099243e-02 1.027614325284957886e-01 -9.503442049026489258e-02 -3.352167829871177673e-02 -2.469901144504547119e-01 3.327720463275909424e-01 6.573409307748079300e-03 2.272384017705917358e-01 1.557656675577163696e-01 -3.913737535476684570e-01 4.666518419981002808e-02 -3.325502872467041016e-01 -2.143720723688602448e-02 -1.124185919761657715e-01 4.271776974201202393e-02 3.851915001869201660e-01 1.645879596471786499e-01 1.794533133506774902e-01 1.164295524358749390e-01 1.161702647805213928e-01 -1.883310973644256592e-01 -1.721829921007156372e-01 9.563388675451278687e-02 1.311544477939605713e-01 2.675491571426391602e-02 -3.501983359456062317e-03 1.157058402895927429e-01 1.362721025943756104e-01 5.095885321497917175e-02 -2.668630182743072510e-01 4.464989528059959412e-02 -1.226901933550834656e-01
-1.638409122824668884e-02 3.970731496810913086e-01 -7.817152887582778931e-02 6.501373648643493652e-02 4.599187150597572327e-02 2.755007743835449219e-01 -9.446859359741210938e-02 5.007104948163032532e-02 -6.001945957541465759e-02 -7.893186062574386597e-02 -2.266801595687866211e-01 -3.878737390041351318e-01 3.012590706348419189e-01 -2.167641669511795044e-01 4.329920187592506409e-02 2.253780961036682129e-01 -1.274584829807281494e-01 -7.182740420103073120e-02 5.101275164633989334e-03 5.994797497987747192e-02 -2.979980707168579102e-01 -7.311856001615524292e-02 -1.567176580429077148e-01 2.070628702640533447e-01 -1.082723960280418396e-01 2.187357842922210693e-01 -2.527253888547420502e-02 8.523935824632644653e-02 9.200293570756912231e-02 -7.111159712076187134e-02 -1.375767886638641357e-01 -2.316734343767166138e-01
1.856420934200286865e-01 1.852088868618011475e-01 6.294221431016921997e-02 -1.890291720628738403e-01 1.316188424825668335e-01 1.462620049715042114e-01 -7.824210077524185181e-02 -1.846714690327644348e-02 6.962184607982635498e-02 -2.272430658340454102e-01 -1.066724732518196106e-01 -4.180063903331756592e-01 -1.451023966073989868e-01 -1.643862575292587280e-01 -1.035045459866523743e-01 1.319301277399063110e-01 2.591758966445922852e-01 1.203935146331787109e-01 -9.542118757963180542e-03 2.624163925647735596e-01 -2.623049020767211914e-01 -9.284925460815429688e-02 -1.234662383794784546e-01 9.491176158189773560e-02 -5.718828737735748291e-02 4.009968414902687073e-02 1.541746109724044800e-01 1.591674238443374634e-01 -2.689452283084392548e-02 -4.088140130043029785e-01 1.932116746902465820e-01 -1.269171088933944702e-01
-8.650637418031692505e-02 1.908601671457290649e-01 -3.891379386186599731e-02 1.671004891395568848e-01 1.401624381542205811e-01 2.160618752241134644e-01 -2.907622838392853737e-03 -8.539155125617980957e-03 -1.123245060443878174e-01 1.520448029041290283e-01 -3.841747716069221497e-02 -6.533024134114384651e-04 7.439926266670227051e-02 2.542921006679534912e-01 -1.984340548515319824e-01 2.994832396507263184e-01 3.210583031177520752e-01 -2.526992857456207275e-01 -5.298005789518356323e-02 2.836762964725494385e-01 -4.754389524459838867e-01 -1.151347458362579346e-01 9.162700176239013672e-02 -1.359152793884277344e-02 -2.308545112609863281e-01 1.975866779685020447e-02 -1.386196911334991455e-01 9.171806275844573975e-02 5.533761531114578247e-02 -8.601841330528259277e-02 1.725089102983474731e-01 -6.434559822082519531e-02
-1.216225698590278625e-01 7.860910147428512573e-02 -1.209090054035186768e-01 -1.235397718846797943e-02 -1.689388453960418701e-01 2.092730849981307983e-01 1.643214970827102661e-01 1.235399674624204636e-02 1.002340689301490784e-01 -1.707165688276290894e-01 3.645893186330795288e-02 1.426797807216644287e-01 -1.465835124254226685e-01 -1.145591586828231812e-01 2.304754592478275299e-02 3.461595177650451660e-01 -3.215465322136878967e-02 -1.602211147546768188e-01 -6.567557901144027710e-02 3.069567382335662842e-01 -2.850201427936553955e-01 -1.749054789543151855e-01 -1.112297028303146362e-01 6.583039462566375732e-02 -6.874490529298782349e-02 5.847277864813804626e-02 -5.282184109091758728e-02 1.704798936843872070e-01 1.473698616027832031e-01 -5.371819138526916504e-01 1.212312579154968262e-01 -1.736915260553359985e-01
1.010004729032516479e-01 9.868348389863967896e-02 -1.583930701017379761e-01 -1.737385429441928864e-02 3.144803047180175781e-01 2.894797921180725098e-01 3.680083155632019043e-02 1.402016580104827881e-01 -2.524680197238922119e-01 2.265208214521408081e-01 -2.224284261465072632e-01 2.756026014685630798e-02 -1.297191381454467773e-01 1.681666821241378784e-01 -1.416701227426528931e-01 8.528245240449905396e-02 3.326139450073242188e-01 -1.792244985699653625e-02 2.900197543203830719e-02 1.971104145050048828e-01 -3.373671770095825195e-01 -2.570532448589801788e-02 2.320178039371967316e-02 3.197062313556671143e-01 -2.205886133015155792e-02 -3.328554332256317139e-02 -5.616685375571250916e-02 3.952392190694808960e-02 -2.153994888067245483e-01 -2.851058542728424072e-01 4.086754471063613892e-02 -9.842893481254577637e-02
-1.084799990057945251e-01 3.286730647087097168e-01 2.653933465480804443e-01 1.006640195846557617e-01 -3.128949925303459167e-02 -3.294140100479125977e-02 -3.682069182395935059e-01 3.572886437177658081e-02 -8.320185542106628418e-02 -7.095228880643844604e-02 2.950654365122318268e-02 -9.647558629512786865e-02 2.555583231151103973e-02 8.691572397947311401e-02 -9.529810398817062378e-02 7.890839129686355591e-03 1.764470897614955902e-02 3.670682758092880249e-02 -1.056492477655410767e-01 2.119273841381072998e-01 -2.431937158107757568e-01 -1.836334466934204102e-01 1.116293445229530334e-01 2.742491960525512695e-01 -3.602289557456970215e-01 2.538759708404541016e-01 -1.583060622215270996e-01 2.592796981334686279e-01 -1.503325998783111572e-01 -2.643470168113708496e-01 -4.316207394003868103e-02 -4.601190984249114990e-02
-1.037209108471870422e-02 9.769383072853088379e-02 3.210828304290771484e-01 4.125637467950582504e-03 -1.169045716524124146e-01 3.081218004226684570e-01 -2.805894613265991211e-01 2.539449334144592285e-01 -6.880936771631240845e-02 8.801469951868057251e-02 -1.742938309907913208e-01 1.026860475540161133e-01 8.548790961503982544e-02 -1.902466863393783569e-01 6.300227344036102295e-02 1.461249589920043945e-01 6.413845717906951904e-02 -1.632789224386215210e-01 -1.402755081653594971e-01 -6.502796709537506104e-02 -2.136988043785095215e-01 -2.365968525409698486e-01 -1.477467641234397888e-02 3.320925235748291016e-01 -2.008713334798812866e-01 1.643571555614471436e-01 -1.574394851922988892e-01 2.254587970674037933e-02 -1.395379304885864258e-01 -2.027168571949005127e-01 1.179989501833915710e-01 2.814421057701110840e-01
6.989382952451705933e-02 5.729867517948150635e-02 2.228881865739822388e-01 8.887959271669387817e-02 9.321894496679306030e-02 4.062981605529785156e-01 6.962117552757263184e-02 -1.760888993740081787e-01 -1.905569136142730713e-01 1.343870013952255249e-01 -7.374456617981195450e-03 -1.331543922424316406e-01 -5.320317298173904419e-02 -1.133575439453125000e-01 -1.924050152301788330e-01 1.593768149614334106e-01 5.861178785562515259e-02 2.148552983999252319e-01 -3.993523493409156799e-02 1.423146277666091919e-01 -2.031673341989517212e-01 -4.929836094379425049e-01 2.262126654386520386e-01 1.765075027942657471e-01 -2.617100179195404053e-01 1.546082925051450729e-02 -3.460835292935371399e-02 1.170402914285659790e-01 -1.371419802308082581e-02 7.117533683776855469e-02 2.092279791831970215e-01 6.026993319392204285e-02
-1.314013004302978516e-01 -1.202424168586730957e-01 -8.183342963457107544e-02 8.883851766586303711e-02 1.525630950927734375e-01 1.294435113668441772e-01 1.429354548454284668e-01 -1.792683452367782593e-01 -2.850741706788539886e-02 -6.127978861331939697e-02 9.124874323606491089e-02 -1.126241981983184814e-01 1.047420352697372437e-01 -2.789033055305480957e-01 -7.933565974235534668e-02 9.711909294128417969e-02 -4.939762130379676819e-02 -1.519284769892692566e-02 4.089119285345077515e-02 1.964085400104522705e-01 -4.296563267707824707e-01 -6.292901188135147095e-02 1.524064987897872925e-01 3.717195987701416016e-02 -1.913315057754516602e-01 1.008517667651176453e-01 2.152520567178726196e-01 3.569632470607757568e-01 -3.699753284454345703e-01 -3.284173011779785156e-01 -9.335510432720184326e-02 3.068907931447029114e-02
1.346628298051655293e-03 8.990021049976348877e-02 -5.186500027775764465e-02 3.183380365371704102e-01 7.320626080036163330e-02 5.242114663124084473e-01 5.870426073670387268e-02 -8.874033391475677490e-02 -2.486251890659332275e-01 -6.495070457458496094e-02 -1.853620260953903198e-01 1.162524372339248657e-01 3.231000155210494995e-02 -2.756819427013397217e-01 -2.988740429282188416e-02 1.460089236497879028e-01 -5.188717693090438843e-02 2.750510908663272858e-02 -1.565837562084197998e-01 4.579407721757888794e-02 -3.192767202854156494e-01 5.189479514956474304e-02 1.802810132503509521e-01 2.093489021062850952e-01 -3.042371273040771484e-01 6.203806027770042419e-02 -1.359277963638305664e-01 1.081572473049163818e-01 -2.110569477081298828e-01 7.773301098495721817e-03 -4.463986027985811234e-03 3.184403479099273682e-02
-5.504820868372917175e-02 2.239004671573638916e-01 2.972814440727233887e-01 -7.990612089633941650e-02 1.150664463639259338e-01 2.530144155025482178e-01 2.722214721143245697e-02 -8.897481113672256470e-02 3.183023259043693542e-02 9.528520703315734863e-02 5.727103445678949356e-03 -8.907189965248107910e-02 1.255317330360412598e-01 -2.168380320072174072e-01 -1.354357898235321045e-01 1.418216824531555176e-01 -3.661909326910972595e-02 -1.831827452406287193e-03 -2.360842078924179077e-01 1.089667603373527527e-01 -1.564964503049850464e-01 -3.038909733295440674e-01 5.438068136572837830e-02 2.190089523792266846e-01 1.727613806724548340e-02 2.680487465113401413e-03 4.431519657373428345e-03 3.867791295051574707e-01 -6.369295716285705566e-02 -1.020918488502502441e-01 -4.045222699642181396e-01 2.865529954433441162e-01
-2.951707132160663605e-02 -9.442726150155067444e-03 1.898925155401229858e-01 -3.553357720375061035e-02 -3.853717073798179626e-02 1.781704872846603394e-01 -4.799992591142654419e-02 2.421435862779617310e-01 1.068301796913146973e-01 -2.786216735839843750e-01 -1.215445920825004578e-01 -2.740764617919921875e-01 -3.467828780412673950e-02 -8.216421119868755341e-03 -1.828147470951080322e-01 1.905289739370346069e-01 -6.749211996793746948e-02 -9.787938743829727173e-02 -2.304402589797973633e-01 -4.299288988113403320e-02 -1.045144349336624146e-01 -2.235909551382064819e-01 -2.095634788274765015e-01 1.082608699798583984e-01 -9.757060557603836060e-02 -8.471657335758209229e-02 -1.575893014669418335e-01 5.217509269714355469e-01 3.438454493880271912e-02 -3.294388949871063232e-01 -4.590073972940444946e-02 8.005899935960769653e-02
-2.704032361507415771e-01 -1.494808495044708252e-02 9.893789142370223999e-02 4.916931688785552979e-02 8.756567840464413166e-04 1.126616671681404114e-01 3.552871942520141602e-02 -4.006056115031242371e-02 -6.035742536187171936e-02 -1.854812055826187134e-01 -2.307512313127517700e-01 1.397137194871902466e-01 -3.418838605284690857e-02 -4.941715672612190247e-02 -1.158592328429222107e-01 1.916353702545166016e-01 1.935802251100540161e-01 -1.006528660655021667e-01 -1.038702726364135742e-01 2.209065258502960205e-01 -1.999677419662475586e-01 -2.772895097732543945e-01 2.515523731708526611e-01 3.610294461250305176e-01 2.188590764999389648e-01 -1.267884075641632080e-01 1.457949280738830566e-01 2.185745686292648315e-01 -5.310996249318122864e-02 -2.689688205718994141e-01 -2.502009570598602295e-01 -2.141487002372741699e-01
-2.184569239616394043e-01 3.803737461566925049e-01 1.676931828260421753e-01 -2.460032887756824493e-02 1.609190404415130615e-01 2.869305908679962158e-01 6.032419577240943909e-02 8.017618954181671143e-02 9.193836152553558350e-02 -6.060352921485900879e-02 4.214960709214210510e-02 -8.249232172966003418e-02 1.797700822353363037e-01 -3.809001296758651733e-02 -1.087551489472389221e-01 4.573745429515838623e-01 -4.063830524682998657e-02 6.706220656633377075e-02 -2.149624079465866089e-01 6.127449870109558105e-02 -1.350885033607482910e-01 -2.441023439168930054e-01 -1.819788664579391479e-02 3.788634762167930603e-02 2.287310175597667694e-02 2.000091075897216797e-01 -2.961317002773284912e-01 1.736920177936553955e-01 -2.756784260272979736e-01 7.701379805803298950e-02 9.183571487665176392e-02 -2.476834878325462341e-02
1.522242724895477295e-01 8.016264438629150391e-02 2.557144500315189362e-02 -3.074249327182769775e-01 1.286720782518386841e-01 2.754431068897247314e-01 4.272968694567680359e-02 1.111376881599426270e-01 -1.013880521059036255e-01 -4.941361956298351288e-03 -1.718619652092456818e-02 9.598129428923130035e-03 1.522017866373062134e-01 -7.036717236042022705e-02 7.101121824234724045e-03 1.676553487777709961e-01 4.820981994271278381e-02 1.340276300907135010e-01 -2.032401859760284424e-01 3.914007171988487244e-02 -1.647779196500778198e-01 -5.704891681671142578e-01 1.569760590791702271e-01 1.531155705451965332e-01 2.073409110307693481e-01 -1.691129207611083984e-01 1.640828698873519897e-01 1.340004354715347290e-01 4.996682330965995789e-02 -3.270176351070404053e-01 -1.091778576374053955e-01 4.519820213317871094e-03
-1.674619168043136597e-01 1.436949521303176880e-01 1.409058272838592529e-01 2.090912163257598877e-01 2.954824827611446381e-02 3.558868765830993652e-01 1.590624302625656128e-01 -3.201690688729286194e-02 7.790230959653854370e-02 -1.243683397769927979e-01 3.157516196370124817e-02 1.873794645071029663e-01 -2.614438347518444061e-02 7.165183313190937042e-03 -1.256482005119323730e-01 1.929841041564941406e-01 -2.234564907848834991e-02 -2.526219002902507782e-02 -6.390855461359024048e-02 7.410383783280849457e-03 -1.740153431892395020e-01 -1.707463711500167847e-01 1.578400284051895142e-02 2.062408626079559326e-01 9.899309277534484863e-02 -3.894362449645996094e-01 2.187345027923583984e-01 3.653422892093658447e-01 9.604624472558498383e-03 -3.109622001647949219e-01 -6.820893380790948868e-03 -2.745133340358734131e-01
3.526718169450759888e-02 2.417841255664825439e-01 3.486211597919464111e-01 2.984947562217712402e-01 7.288412749767303467e-02 1.670542061328887939e-01 -7.711941841989755630e-03 -6.581780314445495605e-02 -3.934894874691963196e-02 -6.576056778430938721e-02 -1.402160227298736572e-01 1.448732465505599976e-01 -1.469238661229610443e-02 -1.423346251249313354e-01 1.009654160588979721e-02 2.722239792346954346e-01 -1.598721928894519806e-02 1.059996709227561951e-02 -1.993085592985153198e-01 -1.991769671440124512e-01 -7.697442173957824707e-02 -2.924464410170912743e-03 6.833507865667343140e-02 1.849975436925888062e-02 1.611769348382949829e-01 2.534498870372772217e-01 9.267761372029781342e-03 5.175716876983642578e-01 -1.275927275419235229e-01 -1.550393253564834595e-01 -2.475695908069610596e-01 1.865718699991703033e-02
-5.279317498207092285e-02 1.008607372641563416e-01 2.620763778686523438e-01 -6.138360872864723206e-02 -2.695307731628417969e-01 3.474508970975875854e-02 2.260733097791671753e-01 -2.926538325846195221e-02 5.784246698021888733e-02 -3.665179014205932617e-02 1.719234734773635864e-01 -3.090705871582031250e-01 8.842866867780685425e-02 -2.794853970408439636e-02 -2.120950631797313690e-02 4.108432531356811523e-01 -4.444757103919982910e-02 -7.752161473035812378e-02 -6.998630613088607788e-02 1.737952381372451782e-01 -2.131386846303939819e-01 -1.398601569235324860e-02 8.008150756359100342e-02 -5.212181061506271362e-02 -1.436910405755043030e-02 3.102801442146301270e-01 -6.566090881824493408e-02 4.707816839218139648e-01 -2.170370966196060181e-01 -8.130570501089096069e-02 8.191522955894470215e-02 2.144552022218704224e-02
-1.093686744570732117e-01 -1.546461284160614014e-01 3.749143481254577637e-01 -7.470516115427017212e-02 -1.241659671068191528e-01 3.950558006763458252e-01 1.309859454631805420e-01 2.020167261362075806e-01 -9.267383068799972534e-02 1.106102317571640015e-01 3.469216078519821167e-02 -7.789465785026550293e-02 -2.979992330074310303e-02 -8.641730248928070068e-02 -5.473472177982330322e-02 -1.595630310475826263e-02 1.376784313470125198e-02 -2.720317840576171875e-01 -6.468728929758071899e-02 1.028399690985679626e-01 -7.330958545207977295e-02 -1.265427172183990479e-01 -1.472174841910600662e-02 2.443371713161468506e-01 1.687218807637691498e-02 -4.152347147464752197e-02 -1.800766140222549438e-01 3.796882033348083496e-01 5.242186784744262695e-02 -2.502310574054718018e-01 2.513648867607116699e-01 2.672502398490905762e-01
-6.810800731182098389e-02 2.834411859512329102e-01 3.894178196787834167e-02 -6.431923806667327881e-02 2.358744144439697266e-01 4.159091785550117493e-02 2.549637854099273682e-01 1.217773705720901489e-01 1.575039178133010864e-01 -1.407117396593093872e-01 -4.397841542959213257e-02 1.100584194064140320e-01 -2.684684097766876221e-01 3.903365507721900940e-02 4.419461637735366821e-02 3.054952323436737061e-01 -5.155060812830924988e-02 -1.941471844911575317e-01 -2.040777504444122314e-01 1.901286840438842773e-01 -1.626657396554946899e-01 8.107766509056091309e-03 2.474610209465026855e-01 3.259778022766113281e-01 6.250676512718200684e-02 1.312824487686157227e-01 -9.070830047130584717e-02 5.857018753886222839e-02 -1.157902851700782776e-01 -1.774591654539108276e-01 -3.924100399017333984e-01 -2.784636244177818298e-02
-1.955603994429111481e-02 2.401162236928939819e-01 -6.060182675719261169e-02 -3.427789807319641113e-01 8.639426529407501221e-02 3.218630850315093994e-01 2.781486697494983673e-02 2.404009401798248291e-01 -3.363828063011169434e-01 -6.763070076704025269e-02 -8.379375934600830078e-02 1.341368705034255981e-01 7.798382639884948730e-02 -9.653572738170623779e-02 6.784418225288391113e-02 -2.128095366060733795e-02 1.462733000516891479e-01 -2.035648971796035767e-01 -3.930984809994697571e-02 -6.554182618856430054e-03 5.769904702901840210e-02 -3.142032027244567871e-01 2.662925049662590027e-02 2.267421633005142212e-01 1.301591098308563232e-01 3.152554482221603394e-02 4.048569500446319580e-02 1.355379074811935425e-01 9.460780769586563110e-02 -4.276981353759765625e-01 -1.524403840303421021e-01 -1.277185529470443726e-01
-3.140185400843620300e-02 1.254509389400482178e-01 3.429078729823231697e-03 -2.931069135665893555e-01 5.551907792687416077e-02 1.904171258211135864e-01 -7.183428108692169189e-02 2.000583410263061523e-01 -1.228086426854133606e-01 -3.365141451358795166e-01 -4.523515328764915466e-02 -9.797086566686630249e-02 1.189114153385162354e-01 -1.351837217807769775e-01 -1.889922618865966797e-01 3.407669961452484131e-01 -4.780195280909538269e-02 -2.149095982313156128e-01 -1.160012837499380112e-02 3.035978972911834717e-01 4.776693135499954224e-02 -1.016862783581018448e-02 1.378732472658157349e-01 -3.902184218168258667e-02 -1.883203387260437012e-01 5.065103247761726379e-02 2.555011585354804993e-02 7.120890915393829346e-02 -3.184652328491210938e-02 -4.772201180458068848e-01 -2.254815101623535156e-01 -3.952232748270034790e-02
5.265196412801742554e-02 9.939511865377426147e-02 1.209868770092725754e-02 -2.409282512962818146e-02 -2.286099083721637726e-02 9.235648065805435181e-02 -8.031576871871948242e-02 1.360298842191696167e-01 -3.109087944030761719e-01 1.978603899478912354e-01 -6.266347318887710571e-02 1.574647128582000732e-01 -2.557143270969390869e-01 -1.420548856258392334e-01 2.628043293952941895e-01 2.506184279918670654e-01 1.467430740594863892e-01 1.883350759744644165e-01 -4.733611270785331726e-02 3.040697872638702393e-01 -3.125171065330505371e-01 -2.460451722145080566e-01 1.355368271470069885e-02 3.923173546791076660e-01 1.626011878252029419e-01 1.127642914652824402e-01 -3.607251495122909546e-02 1.072715669870376587e-01 -9.498417377471923828e-02 -1.104799360036849976e-01 1.562563031911849976e-01 -9.498888254165649414e-02
2.588870003819465637e-02 1.954856365919113159e-01 -1.360067427158355713e-01 1.729238927364349365e-01 3.425329625606536865e-01 1.285172551870346069e-01 2.731091082096099854e-01 2.000052630901336670e-01 2.370557636022567749e-01 2.665796875953674316e-01 -6.877470761537551880e-03 -7.883845269680023193e-02 -5.897977948188781738e-02 -1.018069833517074585e-01 5.826571956276893616e-02 2.071595042943954468e-01 2.035164684057235718e-01 -4.315438494086265564e-02 2.244311571121215820e-01 -1.242774799466133118e-01 -1.395942270755767822e-01 -2.156111784279346466e-02 1.249511614441871643e-01 3.082160055637359619e-01 -1.216416582465171814e-01 2.813119590282440186e-01 -6.570710986852645874e-02 2.568196654319763184e-01 1.823791675269603729e-02 -2.265821397304534912e-01 8.792616426944732666e-02 8.564655482769012451e-02
2.154773175716400146e-01 2.549029290676116943e-01 9.422340989112854004e-02 -1.205273419618606567e-01 7.687369734048843384e-02 1.239218786358833313e-01 -1.342915594577789307e-01 2.916786074638366699e-01 -2.495271712541580200e-01 3.826476931571960449e-01 -4.873831942677497864e-02 -8.323639631271362305e-02 -9.516802430152893066e-02 1.685422211885452271e-01 -1.103497073054313660e-01 3.472544252872467041e-01 -1.032954268157482147e-02 -1.433291137218475342e-01 1.892123371362686157e-01 9.711616486310958862e-02 -3.393854200839996338e-01 4.951030015945434570e-02 1.203644648194313049e-01 5.760132521390914917e-02 -1.408405601978302002e-01 3.026290051639080048e-02 -3.350230399519205093e-03 1.765154302120208740e-02 -3.098372137174010277e-03 -3.591698110103607178e-01 -1.149015221744775772e-02 3.252411261200904846e-02
5.146337673068046570e-02 2.385000586509704590e-01 -4.324806109070777893e-02 -2.449949979782104492e-01 -8.096870779991149902e-02 6.612000614404678345e-02 1.910890936851501465e-01 2.081314474344253540e-01 2.064706385135650635e-01 1.440053582191467285e-01 -2.598231732845306396e-01 -1.278894487768411636e-02 -4.199710860848426819e-02 -2.033822424709796906e-02 -2.674268484115600586e-01 1.735751032829284668e-01 1.904060393571853638e-01 2.108491212129592896e-01 -2.636020630598068237e-02 6.043974310159683228e-02 -2.382973730564117432e-01 -1.523324549198150635e-01 -6.479948759078979492e-02 3.594974875450134277e-01 -2.592458128929138184e-01 5.539284646511077881e-02 -5.003250762820243835e-02 3.122363686561584473e-01 8.110519498586654663e-02 -2.325314581394195557e-01 6.391649693250656128e-02 -1.394952982664108276e-01
-1.651919335126876831e-01 2.675305819138884544e-03 1.091745048761367798e-01 -2.776931598782539368e-02 2.401864677667617798e-01 1.967782378196716309e-01 6.737969815731048584e-02 4.782653972506523132e-02 -1.731041260063648224e-02 8.389591425657272339e-02 1.379513293504714966e-01 -1.312189549207687378e-01 3.820507228374481201e-02 -1.662641577422618866e-02 -1.645163744688034058e-01 -5.332824215292930603e-02 4.204245284199714661e-03 -1.529273539781570435e-01 -1.090492233633995056e-01 1.258155107498168945e-01 -1.959490031003952026e-01 -3.421201109886169434e-01 6.676476448774337769e-02 1.121443733572959900e-01 -1.256223469972610474e-01 -9.248936548829078674e-03 -2.248257547616958618e-01 5.193716883659362793e-01 7.025738060474395752e-02 -3.255635201930999756e-01 3.329462707042694092e-01 -2.300913765793666244e-04
-5.948986858129501343e-03 -7.841150462627410889e-02 1.579160094261169434e-01 -4.453641595318913460e-04 2.675685100257396698e-03 1.602367907762527466e-01 1.520731300115585327e-01 6.729818880558013916e-02 -1.683100163936614990e-01 -2.533321082592010498e-02 1.492312923073768616e-02 -8.838636428117752075e-02 1.569774150848388672e-01 3.077814541757106781e-02 2.006561011075973511e-01 4.609564542770385742e-01 -1.272526383399963379e-01 -1.622491031885147095e-01 5.641972646117210388e-02 7.444961369037628174e-02 -2.060907892882823944e-02 -1.732244789600372314e-01 -5.243819952011108398e-02 2.965288460254669189e-01 -1.617571413516998291e-01 -4.058169946074485779e-02 -1.505563855171203613e-01 5.814045295119285583e-02 -2.963634729385375977e-01 -4.990077316761016846e-01 -1.870542168617248535e-01 -4.646444693207740784e-02
1.553715467453002930e-01 2.097371220588684082e-02 -2.554755099117755890e-02 1.063948497176170349e-01 -9.332612971775233746e-04 2.288549095392227173e-01 -9.790831059217453003e-02 1.775604188442230225e-01 -1.596802622079849243e-01 -1.123457998037338257e-01 -1.364197582006454468e-01 3.629328310489654541e-02 -3.231880068778991699e-01 -7.450675964355468750e-02 -4.528146982192993164e-01 2.090689390897750854e-01 4.064343497157096863e-02 -1.291022300720214844e-01 7.204488664865493774e-02 1.097996234893798828e-01 -2.560857832431793213e-01 -3.505248129367828369e-01 8.568197488784790039e-02 -4.751271009445190430e-02 1.188923567533493042e-01 -3.107100352644920349e-02 -1.568153798580169678e-01 3.481033444404602051e-01 8.446696400642395020e-02 -2.214660942554473877e-01 -1.370508037507534027e-02 -4.805016890168190002e-02
6.802374124526977539e-02 -3.855120018124580383e-02 1.577284336090087891e-01 -7.526100426912307739e-02 -5.132040753960609436e-02 2.140211760997772217e-01 3.628553450107574463e-01 2.599487006664276123e-01 2.226830422878265381e-01 2.945664338767528534e-02 -1.182523965835571289e-01 -6.348661333322525024e-02 2.368154376745223999e-02 1.345245689153671265e-01 -9.433733671903610229e-02 2.366709895431995392e-02 -7.205913215875625610e-02 -1.356503646820783615e-02 -9.452738449908792973e-04 1.247978433966636658e-01 -2.385068982839584351e-01 1.158580780029296875e-01 -2.502808570861816406e-01 2.751703262329101562e-01 -1.917017698287963867e-01 4.120399802923202515e-02 2.030488103628158569e-01 4.873801171779632568e-01 -1.662325710058212280e-01 -1.764359623193740845e-01 9.492568671703338623e-02 6.687179952859878540e-02
-2.197880856692790985e-02 3.040492534637451172e-01 2.321357280015945435e-01 -8.813758194446563721e-02 -7.021175324916839600e-02 1.479138433933258057e-01 2.743808925151824951e-01 -1.083836052566766739e-02 2.101557999849319458e-01 1.309398859739303589e-01 4.112225491553544998e-03 -1.509755402803421021e-01 3.775286674499511719e-01 -6.187691912055015564e-02 -5.648359190672636032e-03 2.916464507579803467e-01 -7.220598310232162476e-02 -1.237619146704673767e-01 5.877700448036193848e-02 1.474731117486953735e-01 -2.034762799739837646e-01 -2.124077230691909790e-01 1.417120359838008881e-02 -2.138351351022720337e-01 -2.109660655260086060e-01 1.522003710269927979e-01 -3.592611476778984070e-02 2.602365911006927490e-01 -2.385999560356140137e-01 -1.830586194992065430e-01 5.817357450723648071e-02 1.376527249813079834e-01
8.800048381090164185e-02 9.590024501085281372e-02 -1.760913282632827759e-01 -8.541698753833770752e-02 -5.068800412118434906e-03 2.688336372375488281e-01 7.012014836072921753e-02 2.398312091827392578e-01 -7.671973854303359985e-02 2.814536690711975098e-01 -6.045941635966300964e-02 -1.252792477607727051e-01 1.945442855358123779e-01 1.275593936443328857e-01 -1.832405477762222290e-01 3.419640362262725830e-01 -2.951002866029739380e-02 -1.622871682047843933e-02 5.309975519776344299e-02 2.148728370666503906e-01 -2.608968913555145264e-01 2.646162509918212891e-01 1.106180064380168915e-02 9.471702575683593750e-02 -2.393475025892257690e-01 2.230354249477386475e-01 1.269713938236236572e-01 1.413130611181259155e-01 -8.746432512998580933e-02 -2.606539130210876465e-01 2.649213969707489014e-01 -1.213687956333160400e-01
1.820548176765441895e-01 8.893280476331710815e-02 -1.065635681152343750e-01 -1.610946357250213623e-01 -5.167673155665397644e-02 2.077343463897705078e-01 -3.286758437752723694e-02 1.272591650485992432e-01 7.596334069967269897e-02 3.003091812133789062e-01 -1.145866066217422485e-01 3.711226163432002068e-03 -7.073287665843963623e-02 2.878606505692005157e-02 5.925034359097480774e-02 1.773296445608139038e-01 1.820264309644699097e-01 1.106209009885787964e-01 -1.888900995254516602e-01 -1.231767609715461731e-01 -2.133852839469909668e-01 -2.361637651920318604e-01 -1.016265898942947388e-01 2.577222287654876709e-01 -2.788647413253784180e-01 -1.871779710054397583e-01 6.512688100337982178e-02 4.254578053951263428e-01 -1.275049149990081787e-01 -2.953964471817016602e-01 1.809620112180709839e-01 -7.334117311984300613e-03
-3.606456890702247620e-02 1.175910979509353638e-01 2.554033994674682617e-01 -2.656193822622299194e-02 4.916311427950859070e-02 1.988325417041778564e-01 1.251766085624694824e-01 7.896196097135543823e-02 4.236536845564842224e-02 -3.268417716026306152e-01 6.083268672227859497e-02 -1.434033364057540894e-01 3.181078657507896423e-02 -4.036143422126770020e-02 4.762068018317222595e-02 1.138400435447692871e-01 1.861121207475662231e-01 -3.582398593425750732e-01 -2.634189724922180176e-01 -1.301446408033370972e-01 8.861532434821128845e-03 -3.700346946716308594e-01 -7.238209992647171021e-02 3.234927058219909668e-01 -1.479735523462295532e-01 -1.716253757476806641e-01 -1.254410892724990845e-01 2.647662758827209473e-01 -7.039479166269302368e-02 -2.465506792068481445e-01 -3.474432975053787231e-02 -6.321643292903900146e-02
-7.100380212068557739e-02 1.432142704725265503e-01 1.800304204225540161e-01 1.427446603775024414e-01 -1.578165292739868164e-01 3.507624864578247070e-01 3.421519324183464050e-02 -2.901698648929595947e-02 7.526943460106849670e-03 -1.389220356941223145e-01 -1.038605421781539917e-01 -2.320135682821273804e-01 -1.612655073404312134e-02 -2.128006070852279663e-01 -1.091027334332466125e-01 4.327621757984161377e-01 -6.769972294569015503e-02 -2.986146807670593262e-01 8.216661214828491211e-02 -1.139235571026802063e-01 -3.362742364406585693e-01 -1.616476327180862427e-01 1.692509860731661320e-03 7.976461201906204224e-02 -5.081046745181083679e-02 -1.964601576328277588e-01 -2.285584956407546997e-01 2.196139544248580933e-01 1.619713604450225830e-01 -1.131796389818191528e-01 -3.197677433490753174e-02 -4.722550511360168457e-02
9.034606814384460449e-02 1.691170483827590942e-01 1.074608787894248962e-01 2.060689181089401245e-01 9.668324142694473267e-02 5.363373756408691406e-01 2.496191263198852539e-01 1.083484962582588196e-01 -1.035866066813468933e-01 1.351452525705099106e-02 -1.231316849589347839e-01 6.454077363014221191e-02 -2.671337723731994629e-01 1.060850322246551514e-01 3.148370236158370972e-02 1.186601743102073669e-01 -1.734888553619384766e-02 3.657092899084091187e-02 -1.436338424682617188e-01 2.734166085720062256e-01 1.163760647177696228e-01 8.601445704698562622e-03 3.373927623033523560e-02 2.836675047874450684e-01 -3.179420828819274902e-01 1.933900862932205200e-01 -2.801836840808391571e-02 1.531602293252944946e-01 -1.638080775737762451e-01 8.565472438931465149e-03 -1.682920604944229126e-01 -6.098006851971149445e-03
1.658099591732025146e-01 1.805500537157058716e-01 3.756277263164520264e-02 1.973306201398372650e-02 -1.432241946458816528e-01 2.543638348579406738e-01 1.738612651824951172e-01 1.720663607120513916e-01 2.431876808404922485e-01 -2.143923006951808929e-02 -2.426422387361526489e-01 1.391850560903549194e-01 -1.326222270727157593e-01 7.690482586622238159e-02 -2.310287356376647949e-01 2.025096677243709564e-02 8.971514552831649780e-02 2.408943027257919312e-01 -8.571854233741760254e-02 3.759986907243728638e-02 -2.270188331604003906e-01 -5.652624741196632385e-02 2.193472906947135925e-02 2.168429493904113770e-01 -3.119131028652191162e-01 -4.686402156949043274e-02 1.683648303151130676e-02 4.963440597057342529e-01 -2.577904984354972839e-02 -2.271047383546829224e-01 3.980778157711029053e-02 2.994829602539539337e-02
1.178145483136177063e-01 2.932649552822113037e-01 3.311103954911231995e-02 -1.876082643866539001e-02 7.356457412242889404e-02 1.366559714078903198e-01 1.721236556768417358e-01 2.181531637907028198e-01 -7.713905721902847290e-02 1.902512460947036743e-01 -2.336377650499343872e-01 -2.848213911056518555e-01 -3.058219254016876221e-01 8.740008622407913208e-02 5.533124879002571106e-02 2.399559766054153442e-01 -1.989398710429668427e-02 1.366717070341110229e-01 4.152377694845199585e-02 3.599528968334197998e-02 4.887400195002555847e-03 -7.805299758911132812e-02 -7.883126288652420044e-02 1.456522941589355469e-01 -1.411480363458395004e-02 1.392557471990585327e-01 4.174553602933883667e-02 2.822604775428771973e-01 -4.115724861621856689e-01 -1.577050983905792236e-01 1.886670738458633423e-01 2.668294012546539307e-01
-1.442971378564834595e-01 1.997252255678176880e-01 2.896320521831512451e-01 -1.426896154880523682e-01 3.341741114854812622e-02 4.460560902953147888e-02 3.796552494168281555e-02 1.555166300386190414e-02 -1.305288225412368774e-01 -1.666542142629623413e-01 1.081678569316864014e-01 -1.459245830774307251e-01 9.597516059875488281e-02 -3.805475234985351562e-01 1.293666809797286987e-01 3.209276199340820312e-01 7.590374909341335297e-03 -1.637673079967498779e-01 -3.630124777555465698e-02 -4.697045311331748962e-02 1.907967962324619293e-02 1.011923234909772873e-02 -1.052317619323730469e-01 2.282691448926925659e-01 -1.098601426929235458e-02 2.264200299978256226e-01 -7.860715687274932861e-02 4.631341695785522461e-01 1.261912137269973755e-01 -2.006514966487884521e-01 -1.589098721742630005e-01 1.764740347862243652e-01
2.388359233736991882e-02 5.218991637229919434e-02 4.317469000816345215e-01 -2.572793364524841309e-01 1.253784447908401489e-02 3.993695974349975586e-01 5.750725045800209045e-02 4.808004200458526611e-02 2.240588217973709106e-01 -1.342891603708267212e-01 9.364214539527893066e-02 -2.946785390377044678e-01 -1.228078678250312805e-01 -5.091452971100807190e-02 1.210206747055053711e-01 2.667227685451507568e-01 1.429808288812637329e-01 -4.128007963299751282e-02 -1.256746649742126465e-01 2.356054484844207764e-01 -1.556335687637329102e-01 -5.851443111896514893e-02 8.981022983789443970e-02 7.916893810033798218e-02 -9.899020940065383911e-02 8.338806033134460449e-02 -3.494695946574211121e-02 3.028689324855804443e-01 1.648221909999847412e-01 -1.704390496015548706e-01 4.417652264237403870e-02 9.073347598314285278e-02
1.297652162611484528e-02 -7.262471318244934082e-02 1.352507770061492920e-01 -4.221970587968826294e-02 2.534038126468658447e-01 -7.199961692094802856e-03 1.713134050369262695e-01 1.406778544187545776e-01 2.267170324921607971e-02 -3.377263993024826050e-02 1.338887810707092285e-01 9.135100990533828735e-02 -9.213934093713760376e-02 -2.216515094041824341e-01 -1.078130006790161133e-01 1.684269635006785393e-03 1.872656139312312007e-04 1.150637492537498474e-01 -2.492653429508209229e-01 2.527438402175903320e-01 -2.551227807998657227e-01 -1.088678538799285889e-01 3.655510246753692627e-01 1.470184624195098877e-01 -2.292786091566085815e-01 1.980938762426376343e-01 5.501776188611984253e-02 3.982160240411758423e-02 -2.756766080856323242e-01 -4.644716382026672363e-01 6.512105464935302734e-02 -8.819615468382835388e-03
-6.116501614451408386e-02 8.933486044406890869e-02 1.177463009953498840e-01 -2.280896008014678955e-01 8.146455883979797363e-02 1.519467234611511230e-01 2.132089249789714813e-02 2.288330495357513428e-01 1.509570628404617310e-01 1.870244294404983521e-01 -2.902466952800750732e-01 -1.331915408372879028e-01 -1.028600782155990601e-01 2.820050343871116638e-02 -1.400990784168243408e-01 1.026279702782630920e-01 1.713946312665939331e-01 4.009861871600151062e-02 -9.377180039882659912e-02 -2.587521634995937347e-02 -2.157246321439743042e-01 -2.826612591743469238e-01 -1.176402717828750610e-01 2.115239650011062622e-01 -2.200178503990173340e-01 1.687297224998474121e-01 1.180944070219993591e-01 5.051994323730468750e-01 -2.292024437338113785e-04 -2.154830843210220337e-01 1.238212734460830688e-01 7.268283516168594360e-02
1.200454756617546082e-01 1.677435338497161865e-01 8.775693178176879883e-02 7.139651477336883545e-02 -1.780520193278789520e-02 3.534550070762634277e-01 -1.953584700822830200e-02 2.830709218978881836e-01 -1.647793352603912354e-01 3.130466043949127197e-01 -5.377400666475296021e-02 2.490874193608760834e-02 -2.331149578094482422e-02 3.756353557109832764e-01 7.460402697324752808e-02 3.338234722614288330e-01 2.113875746726989746e-01 -1.042770072817802429e-01 1.664809286594390869e-01 6.217467784881591797e-02 -1.705619394779205322e-01 -7.659058086574077606e-03 -7.097052037715911865e-02 -3.365872427821159363e-02 -1.725025027990341187e-01 -1.031239181756973267e-01 7.568735629320144653e-02 2.015135288238525391e-01 -2.946316301822662354e-01 -1.716844290494918823e-01 1.605586409568786621e-01 1.823306642472743988e-02
2.527030706405639648e-01 4.925343394279479980e-02 1.128241866827011108e-01 -3.706676140427589417e-02 8.113520592451095581e-02 1.628866344690322876e-01 1.676137745380401611e-01 2.282514274120330811e-01 2.232565879821777344e-01 9.335919469594955444e-02 -3.978966176509857178e-01 8.991630375385284424e-02 -7.713226228952407837e-02 -2.112524211406707764e-01 -1.367833614349365234e-01 1.388961821794509888e-01 2.224619984626770020e-01 1.318911910057067871e-01 -1.685284674167633057e-01 6.240443140268325806e-02 -2.678629457950592041e-01 -2.510971762239933014e-02 -2.496124245226383209e-03 1.827921271324157715e-01 -3.022532761096954346e-01 6.413102149963378906e-02 1.226919516921043396e-01 3.872565031051635742e-01 5.906174331903457642e-02 -1.470289975404739380e-01 -4.415090754628181458e-02 1.523499283939599991e-02
1.824923604726791382e-02 4.523981362581253052e-02 2.888516895473003387e-02 1.462691575288772583e-01 -4.437094554305076599e-02 3.975483179092407227e-01 1.583809591829776764e-02 1.133045628666877747e-01 5.090606212615966797e-02 -1.615004390478134155e-01 -1.113020479679107666e-01 -8.564477413892745972e-02 8.116162568330764771e-02 -4.297481849789619446e-02 -2.269589155912399292e-02 5.017005205154418945e-01 -1.539963185787200928e-01 -1.908661723136901855e-01 -5.741650983691215515e-02 1.751081347465515137e-01 -2.724674344062805176e-02 -2.611993253231048584e-01 -1.201001480221748352e-01 -4.054069891571998596e-02 -8.033857494592666626e-02 -1.124797016382217407e-01 6.420511752367019653e-02 3.588419407606124878e-02 -9.462980233365669847e-05 -5.203017592430114746e-01 -1.330798715353012085e-01 -3.406003490090370178e-02
-8.657129853963851929e-02 -1.068054512143135071e-01 3.952915966510772705e-02 1.809691637754440308e-01 -1.098706796765327454e-01 2.886474430561065674e-01 1.408697366714477539e-01 2.142157107591629028e-01 -4.718363285064697266e-02 -1.291139721870422363e-01 -1.245051175355911255e-01 5.117023363709449768e-02 9.589076787233352661e-02 -9.183325804769992828e-03 9.888318181037902832e-02 5.187094211578369141e-01 -1.249058842658996582e-01 -6.755337864160537720e-02 5.439432337880134583e-03 1.366715431213378906e-01 -1.819190010428428650e-02 -6.625974923372268677e-02 -3.988252487033605576e-03 4.234605655074119568e-02 2.449236437678337097e-02 1.498232185840606689e-01 -3.559978306293487549e-02 1.157334148883819580e-01 -3.718043267726898193e-01 -4.090019166469573975e-01 -1.764638870954513550e-01 -2.018852978944778442e-01
-5.689895525574684143e-02 3.274606168270111084e-01 6.969703733921051025e-02 8.986112475395202637e-02 -1.216597259044647217e-01 2.654463946819305420e-01 2.497838586568832397e-01 1.397177875041961670e-01 -1.188144832849502563e-01 2.004549801349639893e-01 -2.926723957061767578e-01 -2.769688665866851807e-01 -2.372340112924575806e-01 -8.158016949892044067e-03 2.817171253263950348e-02 9.976444393396377563e-02 1.638624519109725952e-01 2.150841951370239258e-01 1.251630932092666626e-01 4.119025915861129761e-02 -1.589983701705932617e-01 4.770809039473533630e-02 9.903833270072937012e-02 2.031221836805343628e-01 -6.516455858945846558e-02 5.666961893439292908e-03 1.143682301044464111e-01 1.719033420085906982e-01 -3.245258629322052002e-01 -2.036609947681427002e-01 2.129917740821838379e-01 1.322662383317947388e-01
-1.925047785043716431e-01 -5.171452835202217102e-02 -5.818023532629013062e-02 -1.868171542882919312e-01 2.209679335355758667e-01 1.488353312015533447e-01 2.019499689340591431e-01 -3.523674607276916504e-02 -7.631511241197586060e-02 -2.541323006153106689e-01 5.837661772966384888e-02 4.346232488751411438e-02 -4.472864046692848206e-02 -8.328597247600555420e-02 1.843917369842529297e-02 1.711791008710861206e-01 -2.892680466175079346e-02 1.039686240255832672e-02 -1.289997547864913940e-01 -1.267813052982091904e-02 -2.067493349313735962e-01 -2.088339328765869141e-01 1.281645447015762329e-01 4.310501813888549805e-01 -4.601528346538543701e-01 2.452420443296432495e-01 3.982757404446601868e-02 8.227052539587020874e-02 -2.350233495235443115e-01 -2.102369368076324463e-01 9.036741405725479126e-02 2.279160544276237488e-02
2.202974110841751099e-01 2.659430503845214844e-01 2.663373947143554688e-01 -1.614661216735839844e-01 -6.472600996494293213e-02 4.554607272148132324e-01 3.976102545857429504e-02 6.238471344113349915e-02 2.178636640310287476e-01 -2.175659239292144775e-01 8.623188734054565430e-02 -1.764002442359924316e-02 2.048273980617523193e-01 -1.247813403606414795e-01 -7.321777939796447754e-02 3.797510862350463867e-01 1.676791608333587646e-01 1.580730527639389038e-01 -7.630185782909393311e-02 6.936638057231903076e-02 -6.133151426911354065e-02 -1.229480281472206116e-01 2.308366298675537109e-01 6.001037731766700745e-02 -2.257320284843444824e-01 6.033381074666976929e-02 3.483612462878227234e-02 1.446765512228012085e-01 1.696041785180568695e-02 -1.897136270999908447e-01 -3.854237496852874756e-02 -5.459665879607200623e-02
2.531968243420124054e-02 2.227541655302047729e-01 1.756474375724792480e-01 2.123697251081466675e-01 4.271564632654190063e-02 2.073932141065597534e-01 -1.868209093809127808e-01 2.763651311397552490e-01 2.557186186313629150e-01 -3.747818619012832642e-02 -2.108101993799209595e-01 -1.716546863317489624e-01 -1.701923310756683350e-01 -5.180287361145019531e-02 -2.023453265428543091e-01 2.170032262802124023e-01 1.349980086088180542e-01 7.055067270994186401e-02 -2.205657958984375000e-02 1.089599058032035828e-01 -7.312080264091491699e-02 7.776608318090438843e-02 -1.777564287185668945e-01 3.471669852733612061e-01 2.255366444587707520e-01 -4.918748512864112854e-02 1.866424679756164551e-01 2.150964438915252686e-01 -2.899928577244281769e-02 -3.221734464168548584e-01 3.680366650223731995e-02 1.335216462612152100e-01
-9.995192289352416992e-02 1.127470359206199646e-01 8.202522248029708862e-02 -1.821551918983459473e-01 6.994696706533432007e-02 3.701312541961669922e-01 -1.802773922681808472e-01 -1.847290098667144775e-01 5.426553636789321899e-02 -1.265867054462432861e-01 -1.747144460678100586e-01 -3.510030359029769897e-02 1.134922169148921967e-02 -3.796062618494033813e-02 3.087258636951446533e-01 2.921646535396575928e-01 9.314978122711181641e-02 3.168628364801406860e-02 2.216188423335552216e-02 3.534038066864013672e-01 -9.256689250469207764e-02 -1.968306005001068115e-01 -1.884410828351974487e-01 8.862226456403732300e-02 1.395090371370315552e-01 1.737592667341232300e-01 9.857352823019027710e-02 3.455037474632263184e-01 -5.352598801255226135e-02 -2.680957615375518799e-01 9.675567597150802612e-02 -8.555093407630920410e-02
-4.854213818907737732e-02 4.986258689314126968e-03 -9.325500577688217163e-02 2.751854062080383301e-01 -2.851717174053192139e-02 5.646339654922485352e-01 -6.340257078409194946e-02 3.441536054015159607e-02 -2.799046337604522705e-01 1.048421636223793030e-01 -7.534132152795791626e-02 9.120693057775497437e-02 -7.756225764751434326e-02 -2.187291085720062256e-01 -1.425216794013977051e-01 3.093308508396148682e-01 -7.909618318080902100e-02 6.105167046189308167e-02 -3.016840517520904541e-01 3.266103938221931458e-02 -1.547280251979827881e-01 7.428381592035293579e-02 6.525018066167831421e-02 1.943339109420776367e-01 -2.567868530750274658e-01 -6.276249140501022339e-02 9.797109663486480713e-02 1.344395726919174194e-01 -1.353207826614379883e-01 -5.283099412918090820e-02 -1.221412196755409241e-01 8.976898342370986938e-02
8.099801093339920044e-02 -7.816701196134090424e-03 1.915236562490463257e-01 1.315244100987911224e-02 -2.569747865200042725e-01 2.995738983154296875e-01 2.040597051382064819e-01 -6.584405153989791870e-02 -1.580919325351715088e-01 -1.325877159833908081e-01 3.161324933171272278e-02 -9.631989896297454834e-02 9.786956943571567535e-03 -7.122834026813507080e-02 9.232868254184722900e-02 2.495593428611755371e-01 2.716708183288574219e-01 -2.431691437959671021e-01 -6.319586187601089478e-02 5.875071510672569275e-02 -2.032785490155220032e-02 -2.763346731662750244e-01 2.028376758098602295e-01 1.127629727125167847e-01 7.105565071105957031e-02 -3.455198183655738831e-02 -3.047984838485717773e-01 2.711693383753299713e-02 -3.103102445602416992e-01 -3.016321957111358643e-01 -2.186140716075897217e-01 1.413623392581939697e-01
-1.200911551713943481e-01 1.035051047801971436e-01 2.758770883083343506e-01 1.431613415479660034e-01 4.945806041359901428e-02 3.616114556789398193e-01 2.258981205523014069e-02 -4.531359300017356873e-02 -2.099754661321640015e-01 -2.083786129951477051e-01 -3.617050871253013611e-02 -1.257536709308624268e-01 2.456398904323577881e-01 -1.420441921800374985e-02 2.200923413038253784e-01 4.475562572479248047e-01 1.219055876135826111e-01 -4.445472732186317444e-02 -1.536308079957962036e-01 1.323482394218444824e-01 1.585328429937362671e-01 -2.829277217388153076e-01 -1.071439776569604874e-02 6.236907839775085449e-02 -9.944409877061843872e-02 5.174011364579200745e-02 -2.868227474391460419e-02 7.291174679994583130e-02 -5.152342468500137329e-02 -3.519435226917266846e-01 -1.059417203068733215e-01 -7.055938243865966797e-02
-7.961762696504592896e-02 2.235792428255081177e-01 2.556601725518703461e-02 -3.399800881743431091e-02 3.803397715091705322e-01 2.707621455192565918e-01 2.296843566000461578e-02 -2.655515372753143311e-01 -1.632993225939571857e-03 -2.026318386197090149e-02 -9.492287412285804749e-03 -8.838988095521926880e-02 -4.350135475397109985e-02 -1.198497321456670761e-02 -2.005338370800018311e-01 1.960429400205612183e-01 2.433724552392959595e-01 9.812661260366439819e-02 9.573163092136383057e-02 1.526993215084075928e-01 -1.122286394238471985e-01 -4.300687015056610107e-01 -2.239417433738708496e-01 2.627237439155578613e-01 6.939380615949630737e-02 -4.470555484294891357e-02 1.365441530942916870e-01 1.744903028011322021e-01 -6.014561653137207031e-02 -2.466251999139785767e-01 9.384769015014171600e-03 -1.592048853635787964e-01
-4.278969392180442810e-02 1.451258063316345215e-01 5.040505528450012207e-02 1.873384788632392883e-02 3.970399796962738037e-01 1.152826398611068726e-01 -1.199573464691638947e-02 4.545866847038269043e-01 1.453803200274705887e-02 1.871491074562072754e-01 -9.596817940473556519e-02 -4.586455971002578735e-02 -1.587737351655960083e-01 1.866725855506956577e-03 -1.674722693860530853e-02 2.225938290357589722e-01 -2.966865338385105133e-02 1.065886765718460083e-01 -2.683956027030944824e-01 1.854726225137710571e-01 -4.437422007322311401e-02 -2.213478088378906250e-01 1.292317360639572144e-01 2.446881979703903198e-01 -1.199087649583816528e-01 5.411618947982788086e-02 -1.897174119949340820e-01 1.872927397489547729e-01 -3.502942323684692383e-01 6.805299967527389526e-02 1.124602332711219788e-01 1.800606958568096161e-02
-1.349307745695114136e-01 4.367901980876922607e-01 -6.802447140216827393e-02 -2.921234965324401855e-01 1.927647590637207031e-01 1.993110328912734985e-01 3.997667506337165833e-02 -4.963980615139007568e-02 -1.099265646189451218e-02 -9.601770341396331787e-02 -1.712901145219802856e-01 -3.381421416997909546e-02 -3.008027374744415283e-02 4.879073053598403931e-02 7.698532193899154663e-03 2.509010732173919678e-01 9.169782698154449463e-02 8.426763862371444702e-02 3.412078693509101868e-02 3.414590060710906982e-01 3.155672922730445862e-02 -4.243166372179985046e-02 -4.361347854137420654e-02 6.719694286584854126e-02 1.315169036388397217e-01 2.753128856420516968e-02 3.913223445415496826e-01 1.509293764829635620e-01 -2.708911150693893433e-02 -4.166383445262908936e-01 -1.127965562045574188e-02 5.550878122448921204e-02
3.002970851957798004e-02 -2.142343856394290924e-02 1.017233505845069885e-01 -3.043554127216339111e-01 1.416811496019363403e-01 1.865351498126983643e-01 1.919163912534713745e-01 -1.339696794748306274e-01 -1.666371375322341919e-01 -9.109169989824295044e-02 -1.901331394910812378e-01 4.371903836727142334e-02 2.330191284418106079e-01 -1.364357173442840576e-01 1.192571371793746948e-01 1.622340381145477295e-01 1.570910513401031494e-01 2.082453966140747070e-01 -2.624531835317611694e-02 8.185901492834091187e-02 1.073787063360214233e-01 -2.391289472579956055e-01 -2.044061571359634399e-01 2.444361895322799683e-01 -7.720471918582916260e-02 1.411500126123428345e-01 -9.373296797275543213e-02 3.747106194496154785e-01 -2.261412739753723145e-01 -2.872274219989776611e-01 4.839444532990455627e-02 2.041851133108139038e-01
2.275381833314895630e-01 2.594721615314483643e-01 7.170648872852325439e-02 5.330432578921318054e-02 8.205284178256988525e-02 4.012271016836166382e-02 2.214241027832031250e-01 -1.983906328678131104e-01 2.216878086328506470e-01 7.842947542667388916e-02 -2.027841061353683472e-01 1.078563183546066284e-01 -1.543513983488082886e-01 -1.542569231241941452e-02 -7.819288969039916992e-02 4.214240312576293945e-01 2.111357450485229492e-01 -1.361388415098190308e-01 -1.730171144008636475e-01 1.890202909708023071e-01 -1.156737506389617920e-01 -3.717986121773719788e-02 1.712670028209686279e-01 2.867439985275268555e-01 6.017515063285827637e-02 4.053192585706710815e-02 -1.610910594463348389e-01 -9.653898887336254120e-03 -1.338589936494827271e-01 -1.989385634660720825e-01 -3.393353223800659180e-01 3.630432114005088806e-02
9.140360355377197266e-02 1.712821722030639648e-01 1.027640998363494873e-01 1.655118912458419800e-01 -1.069753468036651611e-01 2.374177426099777222e-01 2.540276646614074707e-01 -4.604699090123176575e-02 -1.489981114864349365e-01 1.154285818338394165e-01 -4.612597823143005371e-02 -4.229267314076423645e-02 -1.034603267908096313e-01 1.910607218742370605e-01 2.221044301986694336e-01 8.934850990772247314e-02 1.067167744040489197e-01 1.533119082450866699e-01 -8.773774653673171997e-02 -8.164939284324645996e-02 -2.444790601730346680e-01 -4.208974540233612061e-02 3.082166053354740143e-02 2.006199210882186890e-01 -2.573248445987701416e-01 -1.369275599718093872e-01 -2.490667998790740967e-02 2.546042203903198242e-01 -4.117132723331451416e-01 -2.673943340778350830e-01 3.018325567245483398e-01 -1.068319082260131836e-01
1.585203558206558228e-01 1.786869913339614868e-01 -1.545164734125137329e-01 3.058194741606712341e-02 2.087936103343963623e-01 1.476974040269851685e-01 -4.014390707015991211e-02 9.646136313676834106e-02 -3.693450689315795898e-01 1.344107389450073242e-01 -9.962732344865798950e-02 -3.736954182386398315e-02 -9.616788476705551147e-03 8.427769690752029419e-02 -2.034391611814498901e-01 9.497479349374771118e-02 3.196292817592620850e-01 -6.833872944116592407e-02 -2.214416861534118652e-02 2.028589844703674316e-01 -4.346647262573242188e-01 -5.582153052091598511e-02 5.776720866560935974e-02 3.233015835285186768e-01 6.741169374436140060e-03 9.917743504047393799e-03 1.226016059517860413e-01 1.392014026641845703e-01 -2.042223811149597168e-01 -2.507995963096618652e-01 5.047892406582832336e-02 -1.682438105344772339e-01
7.762084901332855225e-02 1.679122596979141235e-01 1.819040924310684204e-01 -7.988783717155456543e-02 -2.671090066432952881e-01 -5.177067592740058899e-02 2.514449059963226318e-01 -1.007409617304801941e-01 8.337871730327606201e-02 -1.761899888515472412e-02 -2.276488021016120911e-02 -2.639820575714111328e-01 8.393171243369579315e-03 -1.723079830408096313e-01 -4.998809844255447388e-02 2.926219999790191650e-01 1.683254987001419067e-01 -2.516801059246063232e-01 -7.434480637311935425e-02 2.858697064220905304e-02 -1.723037213087081909e-01 -2.319725453853607178e-01 2.703056633472442627e-01 -5.360116064548492432e-02 -2.042064666748046875e-01 -5.037057399749755859e-02 4.381284117698669434e-02 1.963135898113250732e-01 -3.577530086040496826e-01 -2.842335104942321777e-01 -1.037013083696365356e-01 1.478836834430694580e-01
1.071726754307746887e-01 1.648119390010833740e-01 4.211398959159851074e-01 -6.931325048208236694e-02 2.002710253000259399e-01 2.081036865711212158e-01 2.780045324470847845e-04 8.932592719793319702e-02 -1.625847965478897095e-01 3.292659223079681396e-01 -1.443015038967132568e-01 -1.395149230957031250e-01 -2.120132558047771454e-02 -1.464552134275436401e-01 4.851365089416503906e-02 1.374386698007583618e-01 2.474203556776046753e-01 1.433419287204742432e-01 -1.225750613957643509e-02 1.310140192508697510e-01 -2.869908511638641357e-01 -2.528796195983886719e-01 -2.852041423320770264e-01 7.375088334083557129e-02 -2.819789052009582520e-01 1.143666431307792664e-01 5.695050954818725586e-02 -4.832159727811813354e-02 -1.012842878699302673e-01 -9.294207394123077393e-02 3.697558864951133728e-02 -1.375110447406768799e-01
1.431267410516738892e-01 1.797538995742797852e-02 3.189898133277893066e-01 -6.488157808780670166e-02 6.794082373380661011e-02 2.996322512626647949e-01 -2.176675647497177124e-01 1.925463825464248657e-01 -2.659478783607482910e-01 -2.301334030926227570e-02 -1.748752743005752563e-01 5.018950905650854111e-04 7.329344749450683594e-02 -2.287749201059341431e-01 8.153408765792846680e-03 3.732414171099662781e-02 -1.997740752995014191e-02 -1.486189067363739014e-01 -3.033508732914924622e-02 -8.543834090232849121e-02 -2.186632007360458374e-01 -2.336257100105285645e-01 -5.877389572560787201e-03 3.347932100296020508e-01 -3.067015111446380615e-01 1.093902215361595154e-01 -4.505946859717369080e-02 -9.894987195730209351e-02 -2.446126192808151245e-01 -2.435061931610107422e-01 5.602506175637245178e-02 2.191457897424697876e-01
-9.271568059921264648e-02 1.695026904344558716e-01 3.825042769312858582e-02 -1.750270277261734009e-01 1.995811164379119873e-01 2.139840871095657349e-01 1.954369097948074341e-01 1.094756722450256348e-01 -1.551082730293273926e-01 -2.803820073604583740e-01 2.992607653141021729e-02 -5.565953999757766724e-02 1.833611577749252319e-01 1.124890223145484924e-01 -1.665543206036090851e-02 4.211517572402954102e-01 -5.342504382133483887e-02 -1.671772897243499756e-01 -8.594091236591339111e-02 1.372980028390884399e-01 -3.038345091044902802e-02 -3.896901011466979980e-02 2.861781418323516846e-01 3.776361793279647827e-02 4.604181274771690369e-02 1.589437127113342285e-01 -2.837853133678436279e-02 8.795478940010070801e-02 5.185683444142341614e-02 -4.753378927707672119e-01 -1.892428249120712280e-01 1.449416726827621460e-01
-7.785769551992416382e-02 1.054795011878013611e-01 -1.832201518118381500e-02 -1.651127040386199951e-01 3.803684711456298828e-01 3.113823235034942627e-01 3.022163510322570801e-01 -1.270517800003290176e-02 -1.597030460834503174e-01 -1.690295338630676270e-01 -2.148742228746414185e-02 -1.270645558834075928e-01 -7.912702858448028564e-02 -1.706682294607162476e-01 1.649683862924575806e-01 1.656896620988845825e-01 1.229377537965774536e-01 -1.905564218759536743e-01 3.827713802456855774e-02 3.210757672786712646e-01 7.576899975538253784e-02 -1.737053990364074707e-01 1.173250749707221985e-02 2.984330654144287109e-01 3.749926388263702393e-02 8.360701799392700195e-02 5.146571621298789978e-02 1.437647491693496704e-01 1.644331216812133789e-01 -3.438652455806732178e-01 -4.859510064125061035e-02 2.980928495526313782e-02
-1.171667203307151794e-01 1.430552154779434204e-01 1.565646678209304810e-01 -3.695829585194587708e-02 3.912092745304107666e-02 3.990501761436462402e-01 -5.393297597765922546e-02 -1.118404045701026917e-02 -3.556517064571380615e-01 -6.705781072378158569e-02 -1.005723979324102402e-02 3.347937464714050293e-01 -8.820509910583496094e-02 -8.512142300605773926e-02 1.939299553632736206e-01 2.076535820960998535e-01 2.991922199726104736e-02 -8.290065079927444458e-02 -7.113132625818252563e-02 2.323726415634155273e-01 -1.872897148132324219e-01 -3.057112097740173340e-01 4.643436521291732788e-02 1.331945508718490601e-01 -2.182592600584030151e-01 -8.961134403944015503e-02 1.121544167399406433e-01 1.785299628973007202e-01 -6.799335032701492310e-02 -6.282448023557662964e-02 -1.973635107278823853e-01 -2.725740075111389160e-01
-1.531783640384674072e-01 1.694315373897552490e-01 1.528637111186981201e-01 -3.311357274651527405e-02 8.284371346235275269e-03 4.325569570064544678e-01 1.155663281679153442e-01 1.605718582868576050e-02 -4.245949909090995789e-02 -1.633499562740325928e-01 -1.269878000020980835e-01 -4.910136014223098755e-02 -4.687266424298286438e-02 -4.124378785490989685e-02 -4.001495987176895142e-02 2.432966679334640503e-01 -6.750023365020751953e-02 6.521297246217727661e-02 -3.269204497337341309e-02 1.105544436722993851e-02 -3.375864326953887939e-01 -8.915093541145324707e-02 6.005276367068290710e-02 6.208619102835655212e-02 -9.772725403308868408e-02 -5.039725303649902344e-01 -1.299647241830825806e-01 1.125895455479621887e-01 -1.187711656093597412e-01 -2.940250933170318604e-01 -1.750029474496841431e-01 2.172541767358779907e-01
-9.629753232002258301e-02 2.841182351112365723e-01 -3.403178229928016663e-02 1.692566275596618652e-02 1.259470880031585693e-01 1.337209343910217285e-01 -6.465104967355728149e-02 -1.555999815464019775e-01 8.648325502872467041e-02 8.538206666707992554e-02 1.536349058151245117e-01 -1.908288151025772095e-01 -1.378072798252105713e-01 -2.374975942075252533e-02 -2.065047621726989746e-01 2.563651204109191895e-01 -4.268966615200042725e-02 -2.322819642722606659e-02 6.178466975688934326e-02 1.893697977066040039e-01 -1.174974143505096436e-01 -4.631533324718475342e-01 -2.896799445152282715e-01 3.528826534748077393e-01 3.011868335306644440e-02 1.338007673621177673e-02 -5.584711208939552307e-03 2.487340718507766724e-01 -2.215273231267929077e-01 -1.758381128311157227e-01 1.277934461832046509e-01 -7.486606389284133911e-02
-9.624414145946502686e-02 1.002843081951141357e-01 3.908510208129882812e-01 1.842971332371234894e-02 -2.196090854704380035e-02 4.110895693302154541e-01 -2.432483248412609100e-02 -1.410788297653198242e-01 1.649445155635476112e-03 3.044003248214721680e-01 -8.000344038009643555e-02 -2.638737298548221588e-02 -3.750016540288925171e-02 -1.871090531349182129e-01 -2.331182807683944702e-01 3.644311726093292236e-01 1.229267716407775879e-01 -1.219263002276420593e-01 3.415978327393531799e-02 -2.802071720361709595e-02 4.664200544357299805e-02 3.938772156834602356e-02 -7.931275665760040283e-02 2.425563335418701172e-01 -2.426059991121292114e-01 2.322061657905578613e-01 -1.204172521829605103e-01 4.904619231820106506e-02 -1.084840446710586548e-01 -7.900118827819824219e-02 5.104934424161911011e-02 2.513872385025024414e-01
2.237988263368606567e-02 6.538246572017669678e-02 -2.082267217338085175e-02 -7.535857707262039185e-02 -4.529011622071266174e-02 7.494651526212692261e-02 -2.680256403982639313e-02 2.056638449430465698e-01 -3.378981053829193115e-01 2.562310993671417236e-01 3.604822233319282532e-02 -1.896069794893264771e-01 7.508984208106994629e-02 1.397643685340881348e-01 -6.906894594430923462e-02 7.021529972553253174e-02 2.720176279544830322e-01 -1.082195490598678589e-01 -4.708639904856681824e-02 1.657545119524002075e-01 -2.830253839492797852e-01 1.239675134420394897e-01 8.617891371250152588e-02 3.482906818389892578e-01 -5.821869522333145142e-02 6.221989169716835022e-03 8.673401921987533569e-02 1.788357347249984741e-01 -1.553559452295303345e-01 -5.131825208663940430e-01 3.356153145432472229e-02 1.237824633717536926e-01
-1.010152399539947510e-01 -3.409952670335769653e-02 4.217045903205871582e-01 -1.416737139225006104e-01 -4.628762975335121155e-02 2.996925711631774902e-01 8.994697034358978271e-02 4.299450516700744629e-01 2.804493717849254608e-02 8.855093270540237427e-02 1.030433028936386108e-01 6.859234720468521118e-02 1.676121801137924194e-01 -6.647165119647979736e-02 -1.004021391272544861e-01 -1.124832220375537872e-02 1.969862170517444611e-02 -7.063324749469757080e-02 -6.776390224695205688e-02 -3.225717321038246155e-02 -2.954664826393127441e-01 -8.351035416126251221e-02 1.515377461910247803e-01 4.648517370223999023e-01 -5.647993460297584534e-02 4.194915294647216797e-02 -1.510962694883346558e-01 8.225663006305694580e-02 -2.191375941038131714e-01 -6.363130360841751099e-02 5.741560459136962891e-02 7.005796581506729126e-02
-1.855448037385940552e-01 5.898064002394676208e-02 1.215744763612747192e-01 -3.735415935516357422e-01 -2.329138666391372681e-01 1.577288359403610229e-01 2.991035282611846924e-01 -1.418488025665283203e-01 -2.509929426014423370e-02 -2.548581175506114960e-02 -2.879579663276672363e-01 -9.329567104578018188e-02 -8.164879982359707355e-04 -9.702330082654953003e-02 5.582183599472045898e-02 3.740097582340240479e-01 2.567410171031951904e-01 -2.029549628496170044e-01 -2.411230206489562988e-01 3.954038396477699280e-02 8.662180602550506592e-02 7.877609692513942719e-03 1.616317927837371826e-01 -3.361975774168968201e-02 -5.033579841256141663e-02 -7.772255688905715942e-03 9.503188729286193848e-02 1.830550134181976318e-01 8.687588386237621307e-03 -3.257979452610015869e-01 -1.325156539678573608e-01 -5.663182213902473450e-02
-1.228341832756996155e-01 -1.052771210670471191e-01 -1.710652559995651245e-01 -2.095022797584533691e-01 2.264464944601058960e-01 3.200424015522003174e-01 1.870991587638854980e-01 4.065128974616527557e-03 -2.656024694442749023e-01 -1.985246241092681885e-01 -1.748830378055572510e-01 -1.916332095861434937e-01 1.829463057219982147e-02 -1.146161407232284546e-01 2.400085330009460449e-01 2.498033046722412109e-01 2.037435472011566162e-01 -2.060473561286926270e-01 -9.006133675575256348e-02 1.263422966003417969e-01 5.977180972695350647e-02 -1.911206394433975220e-01 -3.650342579931020737e-03 1.818166971206665039e-01 -1.043948084115982056e-01 1.776737272739410400e-01 1.948614045977592468e-02 3.090401589870452881e-01 7.314376533031463623e-02 -2.494627982378005981e-01 -7.660542428493499756e-02 9.051028639078140259e-02
1.423525810241699219e-01 9.288800507783889771e-02 3.669438958168029785e-01 -2.240514159202575684e-01 -5.587177723646163940e-02 3.643405139446258545e-01 7.228849083185195923e-02 1.131148412823677063e-01 5.573544651269912720e-02 -1.750806570053100586e-01 -3.350970521569252014e-02 -9.588157385587692261e-02 1.835097745060920715e-02 -5.062455311417579651e-02 8.848125115036964417e-03 1.962621659040451050e-01 1.532617807388305664e-01 1.917803436517715454e-01 -2.333420813083648682e-01 1.067928783595561981e-02 -9.463249891996383667e-02 -1.118159592151641846e-01 2.087996602058410645e-01 -1.009851694107055664e-01 -2.071973085403442383e-01 1.072936281561851501e-01 7.025949656963348389e-02 4.229111671447753906e-01 2.560824155807495117e-02 -2.963267564773559570e-01 1.536710858345031738e-01 -8.002410084009170532e-02
-3.557065129280090332e-02 4.555900022387504578e-02 1.339505761861801147e-01 -1.679072976112365723e-01 -8.264636993408203125e-02 2.344699352979660034e-01 2.323305308818817139e-01 7.220023125410079956e-02 1.992780715227127075e-01 2.077114135026931763e-01 -7.699707895517349243e-02 -2.736937701702117920e-01 -5.993659794330596924e-02 -5.242927744984626770e-02 -1.698419004678726196e-01 6.358335912227630615e-02 2.004928439855575562e-01 -2.934635579586029053e-01 -3.546845316886901855e-01 7.735445350408554077e-02 8.659002184867858887e-02 -1.999934017658233643e-01 2.279454469680786133e-01 2.871436253190040588e-02 -2.457027137279510498e-01 -8.309812843799591064e-02 -9.211242944002151489e-02 2.838607430458068848e-01 -1.856330186128616333e-01 -1.945048868656158447e-01 -7.272307574748992920e-02 1.852149367332458496e-01
-1.110847070813179016e-01 -4.415934160351753235e-02 3.825160488486289978e-02 -1.496013551950454712e-01 3.075119853019714355e-01 -3.160383179783821106e-02 2.329465895891189575e-01 1.610635668039321899e-01 -3.602501749992370605e-02 1.512785702943801880e-01 1.021823845803737640e-02 6.756515800952911377e-02 5.574346706271171570e-02 -1.722591370344161987e-01 -1.812702715396881104e-01 -2.128596417605876923e-02 -6.918480247259140015e-02 7.120281457901000977e-02 -2.092415094375610352e-01 3.905947506427764893e-01 -2.192238122224807739e-01 -1.047580912709236145e-01 2.658267915248870850e-01 4.118455573916435242e-02 -2.930783331394195557e-01 1.646422892808914185e-01 -1.092589944601058960e-01 3.659205511212348938e-02 -1.414677947759628296e-01 -4.356774091720581055e-01 7.773070596158504486e-03 -1.318728029727935791e-01
-1.248918566852807999e-02 1.525384485721588135e-01 -1.539861261844635010e-01 -1.330017000436782837e-01 -2.340230904519557953e-02 1.546545922756195068e-01 -1.073700468987226486e-02 1.143097281455993652e-01 -1.204750910401344299e-01 1.755675971508026123e-01 -4.886491224169731140e-02 -1.278554052114486694e-01 2.101509720087051392e-01 -3.597361221909523010e-02 -2.449905276298522949e-01 3.718394935131072998e-01 7.590651512145996094e-02 -1.198645904660224915e-01 1.615536063909530640e-01 -1.552391238510608673e-02 -4.099931120872497559e-01 2.713150084018707275e-01 8.970555663108825684e-02 5.220496281981468201e-02 -1.244736239314079285e-01 2.880873382091522217e-01 1.000728979706764221e-01 1.676879525184631348e-01 -1.083848103880882263e-01 -2.876782417297363281e-01 2.023726999759674072e-01 -1.366776376962661743e-01
2.912460565567016602e-01 7.998153567314147949e-02 1.763826794922351837e-02 5.764900892972946167e-02 8.047219365835189819e-03 9.672629088163375854e-02 1.120221465826034546e-01 2.565449178218841553e-01 1.158616617321968079e-01 1.305305678397417068e-02 -4.521586298942565918e-01 9.386027604341506958e-02 -6.861843913793563843e-02 -1.853854507207870483e-01 -8.027131669223308563e-03 1.449865102767944336e-01 1.991759091615676880e-01 1.004337966442108154e-01 -1.163447573781013489e-01 -6.394004914909601212e-03 -2.748015224933624268e-01 -5.542173981666564941e-02 -5.547742918133735657e-02 2.655092179775238037e-01 -2.652492821216583252e-01 1.324181854724884033e-01 3.773760050535202026e-02 3.817100822925567627e-01 -1.037975773215293884e-01 -1.766458451747894287e-01 1.859240233898162842e-01 -5.733056366443634033e-02
5.124258249998092651e-02 1.922688931226730347e-01 7.105439901351928711e-02 1.217231079936027527e-01 1.648740321397781372e-01 3.383866548538208008e-01 8.764022588729858398e-02 5.748819187283515930e-02 -1.083992570638656616e-01 4.409037530422210693e-02 -3.424093425273895264e-01 4.277192428708076477e-02 7.377770543098449707e-02 -7.320999354124069214e-02 -1.026002317667007446e-01 -9.220865555107593536e-03 -1.257882714271545410e-01 -8.497123420238494873e-02 6.800948828458786011e-02 9.219009429216384888e-02 -1.937071233987808228e-01 -1.343392580747604370e-01 2.366463886573910713e-03 -5.426008626818656921e-02 1.829489693045616150e-02 2.825335860252380371e-01 -2.971446216106414795e-01 4.050130248069763184e-01 -2.175086736679077148e-01 -1.018595397472381592e-01 -3.835036456584930420e-01 -4.180106893181800842e-02
-1.374354213476181030e-01 2.746538631618022919e-02 1.572904437780380249e-01 -1.090580150485038757e-01 1.602540165185928345e-01 3.379300236701965332e-01 1.696358174085617065e-01 -4.018824696540832520e-01 -6.091078370809555054e-02 -1.857826858758926392e-01 -8.382973819971084595e-02 7.352766394615173340e-02 1.332611218094825745e-02 -5.483505129814147949e-02 1.308192592114210129e-02 1.447681933641433716e-01 9.546987712383270264e-02 -3.233450651168823242e-02 3.148763673380017281e-03 1.287585822865366936e-03 7.637271191924810410e-03 -1.942862570285797119e-01 3.556814044713973999e-02 4.946642816066741943e-01 -8.943494409322738647e-02 5.901087820529937744e-02 1.728161126375198364e-01 3.748296201229095459e-01 3.757292404770851135e-02 -1.409715563058853149e-01 1.991012245416641235e-01 -4.338595643639564514e-02
1.551683545112609863e-01 2.164234071969985962e-01 2.109046876430511475e-01 -2.164851129055023193e-01 1.359445601701736450e-01 1.730402410030364990e-01 -1.099872142076492310e-01 1.877271533012390137e-01 -1.943826675415039062e-01 2.779978513717651367e-01 8.501093089580535889e-02 -1.429648995399475098e-01 -4.522510338574647903e-03 1.087531447410583496e-01 8.992986381053924561e-02 1.487577557563781738e-01 1.013350021094083786e-02 -2.920541912317276001e-02 -1.662036031484603882e-01 1.496719717979431152e-01 -1.416727751493453979e-01 -3.885246813297271729e-01 1.344968527555465698e-01 3.653188347816467285e-01 5.232821777462959290e-02 3.647778555750846863e-02 3.255888819694519043e-01 9.433610737323760986e-02 8.980638533830642700e-02 -2.008578330278396606e-01 -9.165271371603012085e-02 8.855016529560089111e-02
-3.587728831917047501e-03 1.647517830133438110e-01 2.655504643917083740e-01 -2.944426238536834717e-01 6.864413619041442871e-02 3.713999986648559570e-01 -8.819132298231124878e-02 2.413623332977294922e-01 -1.205237284302711487e-01 2.828586995601654053e-01 -2.948050154373049736e-03 2.052939124405384064e-02 3.286990523338317871e-02 -4.997755587100982666e-02 6.686620414257049561e-02 -7.402674108743667603e-02 3.540619462728500366e-02 -1.144048646092414856e-01 -8.408743143081665039e-02 -8.770232647657394409e-02 -2.780926823616027832e-01 -2.844519019126892090e-01 -9.610250592231750488e-02 3.880285620689392090e-01 1.748034916818141937e-02 1.305171996355056763e-01 7.280925288796424866e-03 -6.996761541813611984e-03 -1.178500149399042130e-02 -2.749762833118438721e-01 -8.955959230661392212e-02 2.237943857908248901e-01
-4.908441752195358276e-02 -3.096623718738555908e-02 2.604782283306121826e-01 -1.204022541642189026e-01 1.382119804620742798e-01 1.841567158699035645e-01 8.097555488348007202e-02 -3.176811337471008301e-01 -1.271660476922988892e-01 -1.212712749838829041e-01 -2.924732677638530731e-02 8.867957442998886108e-02 -2.105021923780441284e-01 -1.031802780926227570e-02 -1.570048183202743530e-01 1.687060147523880005e-01 3.505351021885871887e-02 2.478464692831039429e-02 2.359395287930965424e-02 1.097946539521217346e-01 -2.158874273300170898e-01 -1.730714142322540283e-01 -3.756444901227951050e-02 4.033472537994384766e-01 1.705074161291122437e-01 5.313727632164955139e-02 2.625548653304576874e-02 3.879400491714477539e-01 -2.068526111543178558e-02 -3.133316040039062500e-01 2.819449901580810547e-01 1.917934976518154144e-02
2.228629887104034424e-01 -1.566382497549057007e-02 1.828307956457138062e-01 9.929040819406509399e-02 -1.324390172958374023e-01 9.972810000181198120e-02 -1.061759069561958313e-01 1.420954614877700806e-01 -9.435119479894638062e-02 -2.363688200712203979e-01 -3.156850636005401611e-01 2.524903975427150726e-02 -5.508023127913475037e-02 -1.006449759006500244e-01 -2.319605648517608643e-01 2.771852314472198486e-01 8.299076557159423828e-02 -1.855432800948619843e-02 3.360256925225257874e-02 2.909271419048309326e-01 -2.979531586170196533e-01 -2.923704981803894043e-01 2.446285337209701538e-01 8.009640872478485107e-02 4.103880375623703003e-02 7.226797193288803101e-02 1.041158661246299744e-01 3.755831420421600342e-01 9.671583771705627441e-02 -1.625604927539825439e-03 -1.833024621009826660e-01 6.084986776113510132e-02
9.600858390331268311e-02 -2.400418184697628021e-02 1.719500124454498291e-01 -8.463755995035171509e-02 1.521117389202117920e-01 1.880833953619003296e-01 1.421366035938262939e-01 4.263297021389007568e-01 -9.913043677806854248e-02 -6.003478169441223145e-02 -1.965618692338466644e-02 -2.841160893440246582e-01 2.162416428327560425e-01 1.510319709777832031e-01 1.295947432518005371e-01 8.662117272615432739e-02 -1.262730807065963745e-01 -6.361958384513854980e-02 -3.979514241218566895e-01 1.465719789266586304e-01 -2.236758023500442505e-01 3.276148438453674316e-02 9.696847200393676758e-02 1.596789211034774780e-01 1.009881943464279175e-01 3.154097497463226318e-02 8.009219914674758911e-02 3.434718251228332520e-01 1.245440542697906494e-01 -1.731405705213546753e-01 -9.118524938821792603e-02 -1.713590174913406372e-01
8.715529739856719971e-02 2.159143686294555664e-01 1.098494157195091248e-01 3.598754107952117920e-02 4.210754930973052979e-01 2.748903073370456696e-02 -4.362525045871734619e-02 1.547606438398361206e-01 -2.311863005161285400e-01 -1.676362305879592896e-01 -5.144027248024940491e-02 -2.649900615215301514e-01 -8.505693823099136353e-02 -2.149325981736183167e-02 -3.459083437919616699e-01 9.476143866777420044e-02 1.992347240447998047e-01 3.244637697935104370e-02 4.890377447009086609e-02 1.166160628199577332e-01 -1.209511607885360718e-01 -9.382507205009460449e-02 -8.218588680028915405e-02 1.289311349391937256e-01 1.561602950096130371e-01 -1.040664687752723694e-01 -1.634167581796646118e-01 3.251870274543762207e-01 -3.331169784069061279e-01 -1.743930727243423462e-01 -1.323605328798294067e-01 8.746466040611267090e-02
-1.731471568346023560e-01 -7.345428317785263062e-02 9.875062108039855957e-02 -2.551058828830718994e-01 2.501814961433410645e-01 2.990229725837707520e-01 3.820707499980926514e-01 1.212921515107154846e-01 -1.560715287923812866e-01 -1.725112944841384888e-01 -6.607306748628616333e-02 -1.291870325803756714e-01 -1.580040156841278076e-02 7.606983650475740433e-03 -2.358889952301979065e-02 2.297948449850082397e-01 1.159375533461570740e-01 -2.349289953708648682e-01 1.327682938426733017e-02 2.812583148479461670e-01 -8.596429228782653809e-02 -1.094905659556388855e-01 2.421479299664497375e-02 7.190617173910140991e-02 1.817766726016998291e-01 1.461962461471557617e-01 2.156631201505661011e-01 2.627373337745666504e-01 1.607448160648345947e-01 -2.635173201560974121e-01 -6.234790757298469543e-02 -7.797218859195709229e-02
-2.299850136041641235e-01 -2.905667200684547424e-02 1.970838010311126709e-01 9.098356962203979492e-02 -1.161382813006639481e-02 2.013518214225769043e-01 -1.015812382102012634e-01 -1.775012910366058350e-01 2.254921942949295044e-02 -3.491789102554321289e-02 -6.520924717187881470e-02 -4.306958988308906555e-02 3.451465815305709839e-02 -1.740758717060089111e-01 -1.189737692475318909e-01 2.247880995273590088e-01 -1.206816136837005615e-01 -1.774762570858001709e-01 -1.899888068437576294e-01 -2.902630902826786041e-02 -3.170596063137054443e-01 -1.400758177042007446e-01 1.228670850396156311e-01 1.482571214437484741e-01 -2.203219830989837646e-01 3.344362974166870117e-02 1.408185213804244995e-01 3.942681252956390381e-01 -1.394782513380050659e-01 -2.035867869853973389e-01 -3.252622485160827637e-01 2.841960489749908447e-01
9.247110784053802490e-02 8.892529457807540894e-02 2.388595789670944214e-01 -6.557207554578781128e-02 -7.523954659700393677e-02 2.519453465938568115e-01 -2.421193867921829224e-01 -4.226852208375930786e-02 2.128013595938682556e-02 -6.237190961837768555e-02 1.221025437116622925e-01 -8.257325738668441772e-02 7.550887763500213623e-02 2.161278016865253448e-02 -2.018616907298564911e-02 1.633794754743576050e-01 -2.198600769042968750e-01 -2.788017392158508301e-01 -9.072594344615936279e-02 2.681327164173126221e-01 -1.683158874511718750e-01 -4.215827956795692444e-02 2.436625584959983826e-02 1.150352284312248230e-01 1.009646728634834290e-01 -6.839462369680404663e-02 2.509961463510990143e-02 3.340837359428405762e-01 -2.987300455570220947e-01 -4.368551671504974365e-01 -5.748780444264411926e-02 2.695777118206024170e-01
-1.679406128823757172e-02 1.380897611379623413e-01 1.559291500598192215e-02 9.628402441740036011e-02 9.077834337949752808e-02 3.785685598850250244e-01 8.888150565326213837e-03 -1.032843962311744690e-01 -2.773470059037208557e-02 -6.009808555245399475e-02 -2.055985182523727417e-01 -1.016189977526664734e-01 -1.857212334871292114e-01 1.085819676518440247e-01 2.410455048084259033e-02 2.957170307636260986e-01 2.948922514915466309e-01 -2.890345752239227295e-01 -1.462677568197250366e-01 1.355240195989608765e-01 -6.825125217437744141e-02 9.875354915857315063e-02 4.064713716506958008e-01 2.159995436668395996e-01 1.751719266176223755e-01 -1.328926980495452881e-01 1.306092645972967148e-02 1.526762545108795166e-01 -2.367009222507476807e-01 -1.125496849417686462e-01 -1.862321346998214722e-01 -7.610164582729339600e-02
9.047709405422210693e-02 1.649596691131591797e-01 -2.333113923668861389e-02 3.619933873414993286e-02 3.007623255252838135e-01 -3.415960352867841721e-03 -7.085956633090972900e-02 2.197324186563491821e-01 -1.428474932909011841e-01 -6.923061329871416092e-03 -8.319095522165298462e-02 -1.136503070592880249e-01 -2.046299725770950317e-01 -1.515178382396697998e-01 -4.431202113628387451e-01 1.086977869272232056e-01 1.924149990081787109e-01 -5.093605071306228638e-02 4.352978896349668503e-03 2.102764844894409180e-01 -2.174583971500396729e-01 -2.753470540046691895e-01 -8.004180155694484711e-03 1.239173114299774170e-01 2.804208546876907349e-02 5.491953343152999878e-02 -1.000573113560676575e-01 3.758877217769622803e-01 -8.126849681138992310e-02 -1.832997649908065796e-01 -1.842952966690063477e-01 2.324468493461608887e-01
1.252941489219665527e-01 6.349526345729827881e-02 -2.385999262332916260e-02 -8.968423306941986084e-02 -2.504151165485382080e-01 2.142593562602996826e-01 1.267534196376800537e-01 2.894000336527824402e-02 7.430946081876754761e-02 -4.169188439846038818e-03 -2.626194059848785400e-01 3.580939397215843201e-02 -2.049460262060165405e-01 8.594296872615814209e-02 -2.278231531381607056e-01 8.892600983381271362e-02 1.448157578706741333e-01 1.514674425125122070e-01 1.629680097103118896e-01 8.139601349830627441e-02 -1.733666956424713135e-01 -5.290558561682701111e-02 -2.571655623614788055e-02 3.265670537948608398e-01 -2.735846936702728271e-01 -9.278197586536407471e-02 1.957290992140769958e-02 5.731032490730285645e-01 -9.257841855287551880e-02 -1.460576057434082031e-01 3.094119764864444733e-02 2.718096971511840820e-02
3.563934192061424255e-02 2.184217274188995361e-01 -1.329251080751419067e-01 -2.562358677387237549e-01 4.993145540356636047e-02 4.584662318229675293e-01 -4.397035017609596252e-02 4.776673763990402222e-02 -2.298944145441055298e-01 2.288262546062469482e-01 -1.747793406248092651e-01 -7.381252944469451904e-02 -2.363054372835904360e-04 9.019243717193603516e-02 -4.785300046205520630e-02 4.239737056195735931e-03 1.628006398677825928e-01 5.381594225764274597e-02 -6.403275299817323685e-03 1.409932076930999756e-01 -3.152137100696563721e-01 -1.224597245454788208e-01 4.650157690048217773e-02 2.066711634397506714e-01 1.894075274467468262e-01 -2.166412025690078735e-02 2.738501727581024170e-01 2.527180016040802002e-01 -9.083929471671581268e-03 -3.374297618865966797e-01 -2.578417770564556122e-03 3.795116767287254333e-02
-8.989857137203216553e-02 4.289614409208297729e-02 -2.438930235803127289e-02 2.360387519001960754e-02 -1.673172712326049805e-01 2.505955994129180908e-01 2.239916473627090454e-01 4.854377359151840210e-02 2.764713391661643982e-02 -1.091920882463455200e-01 7.443308830261230469e-02 1.002569915726780891e-03 8.004496991634368896e-02 -3.330398723483085632e-02 1.340176537632942200e-02 4.944860637187957764e-01 -4.868010431528091431e-02 -4.105697385966777802e-03 3.024320490658283234e-02 4.723211005330085754e-02 -9.961538016796112061e-02 -1.410532593727111816e-01 -2.038726061582565308e-01 5.714238435029983521e-02 3.502197796478867531e-03 1.650156527757644653e-01 -8.769740164279937744e-02 5.254439637064933777e-02 -1.202955618500709534e-01 -6.139719486236572266e-01 -2.254378795623779297e-01 -1.226109787821769714e-01
3.481007739901542664e-02 1.414227187633514404e-01 1.506452681496739388e-03 -1.600189507007598877e-01 3.352541103959083557e-02 1.978473365306854248e-01 2.107917070388793945e-01 2.029044330120086670e-01 -2.405544370412826538e-01 2.223425805568695068e-01 -1.508531272411346436e-01 -5.196266621351242065e-02 1.403422355651855469e-01 2.825182676315307617e-02 -1.298428922891616821e-01 2.609118521213531494e-01 2.873431332409381866e-02 -2.983902581036090851e-02 8.944173902273178101e-02 1.996868848800659180e-01 -4.112832546234130859e-01 1.917602121829986572e-01 7.046692818403244019e-02 5.036964640021324158e-02 -5.613346025347709656e-02 3.006053566932678223e-01 2.145987004041671753e-02 9.790821373462677002e-02 -9.218204021453857422e-02 -2.318887114524841309e-01 2.538849115371704102e-01 -3.095363974571228027e-01
2.115067839622497559e-02 1.692251563072204590e-01 7.275721430778503418e-02 1.405844539403915405e-01 1.808055788278579712e-01 3.288873136043548584e-01 1.339380592107772827e-01 9.519411623477935791e-02 2.375176399946212769e-01 1.004872843623161316e-01 7.009391486644744873e-02 -2.695571482181549072e-01 6.651207804679870605e-02 -1.254570204764604568e-03 1.548085510730743408e-01 8.088681846857070923e-02 -2.975344844162464142e-02 -1.003137826919555664e-01 -1.357150375843048096e-01 -1.075802892446517944e-01 -2.756076157093048096e-01 -4.256694391369819641e-02 1.750518530607223511e-01 1.156784594058990479e-01 -2.687666714191436768e-01 2.815614342689514160e-01 3.410865366458892822e-02 5.115334987640380859e-01 1.350958198308944702e-01 -1.045657787472009659e-03 3.602955490350723267e-02 4.847728088498115540e-02
-6.917602568864822388e-02 -1.431709378957748413e-01 -5.488677322864532471e-02 2.855849266052246094e-01 1.484183035790920258e-02 8.768432587385177612e-02 2.046658396720886230e-01 5.361998453736305237e-02 -1.194907054305076599e-01 -2.610756456851959229e-01 -4.350386559963226318e-02 9.734039008617401123e-02 1.094237640500068665e-01 -1.736049167811870575e-02 -2.393459081649780273e-01 4.257196485996246338e-01 4.044944886118173599e-03 -2.207706123590469360e-01 1.210017800331115723e-01 -1.334801316261291504e-02 -1.045862883329391479e-01 -2.132015079259872437e-01 -1.846099272370338440e-02 1.590752899646759033e-01 -1.834544725716114044e-02 2.152029424905776978e-01 1.091516092419624329e-01 7.586290687322616577e-02 -1.938228905200958252e-01 -4.662832021713256836e-01 9.143744409084320068e-02 -1.399564146995544434e-01
7.507743686437606812e-02 9.940974414348602295e-02 1.043396666646003723e-01 -1.712847054004669189e-01 8.670178055763244629e-02 5.179469287395477295e-02 6.899665296077728271e-02 2.706025540828704834e-01 1.576958000659942627e-01 2.329948246479034424e-01 -3.696158528327941895e-02 1.722878962755203247e-01 -2.882487326860427856e-02 -2.359622865915298462e-01 -2.140948176383972168e-01 -6.125772371888160706e-02 2.027238160371780396e-01 8.654594421386718750e-02 -1.450673639774322510e-01 2.017094343900680542e-01 -6.593253463506698608e-02 -3.232057988643646240e-01 1.398193091154098511e-01 2.114868015050888062e-01 -1.923943907022476196e-01 1.019637659192085266e-01 4.202350974082946777e-02 4.762246310710906982e-01 -1.339795142412185669e-01 -2.250536829233169556e-01 -7.732950150966644287e-02 7.626523077487945557e-02
-5.032466351985931396e-02 1.682127863168716431e-01 8.158368617296218872e-02 4.884251952171325684e-02 -3.168237162753939629e-03 -1.556200068444013596e-02 -3.696553111076354980e-01 3.243827074766159058e-02 -4.652794077992439270e-02 8.362697064876556396e-02 1.650480329990386963e-01 -1.521204560995101929e-01 -2.074583172798156738e-01 -5.040910094976425171e-02 -1.227805316448211670e-01 2.830160260200500488e-01 2.978624030947685242e-02 1.974111199378967285e-01 -2.494488805532455444e-01 -1.997229456901550293e-02 -1.645920872688293457e-01 -3.743669688701629639e-01 -3.927548229694366455e-02 3.429476618766784668e-01 -1.280574202537536621e-01 9.630987793207168579e-02 -1.002347841858863831e-01 3.100873827934265137e-01 5.228301137685775757e-02 -2.717650830745697021e-01 -1.201541125774383545e-01 -1.005330383777618408e-01
2.708393633365631104e-01 2.817633152008056641e-01 3.322345614433288574e-01 -2.981064021587371826e-01 -1.804535984992980957e-01 3.802893459796905518e-01 6.312149018049240112e-02 1.751890592277050018e-02 1.046040058135986328e-01 -1.776954233646392822e-01 6.436554342508316040e-02 -1.345239207148551941e-02 7.631859928369522095e-02 -6.668317655567079782e-05 -7.909741997718811035e-02 3.188811838626861572e-01 1.486935168504714966e-01 1.169456467032432556e-01 -1.395955234766006470e-01 8.446761965751647949e-02 -9.042637795209884644e-02 -6.922014802694320679e-02 1.156072691082954407e-01 -1.615619659423828125e-02 -2.069815248250961304e-01 2.093746699392795563e-02 2.912954054772853851e-02 2.914480566978454590e-01 2.095171995460987091e-02 -2.610619962215423584e-01 1.069823652505874634e-02 -1.383718997240066528e-01
5.451443791389465332e-02 1.366798132658004761e-01 6.529955565929412842e-02 -4.205140843987464905e-02 -1.811670064926147461e-01 1.732781827449798584e-01 -5.592327192425727844e-02 -3.449964523315429688e-02 -1.160375028848648071e-02 1.981726884841918945e-01 -8.239128440618515015e-02 -1.052801012992858887e-01 -1.172692030668258667e-01 -2.744237706065177917e-02 -1.209392845630645752e-01 1.995714753866195679e-01 1.637066453695297241e-01 1.022494211792945862e-01 5.955142155289649963e-02 2.601478993892669678e-01 -1.017335280776023865e-01 2.212052941322326660e-01 1.458281725645065308e-01 3.846944570541381836e-01 1.113836541771888733e-01 7.118806242942810059e-02 -3.198493272066116333e-02 2.155170142650604248e-01 -1.036387234926223755e-01 -4.944839775562286377e-01 3.391386866569519043e-01 -8.173152059316635132e-02
-1.742367893457412720e-01 -3.076815232634544373e-02 1.951748579740524292e-01 1.694846004247665405e-01 1.543560028076171875e-01 3.607576787471771240e-01 1.927267163991928101e-01 -2.324335649609565735e-02 1.002407521009445190e-01 3.166055083274841309e-01 2.119998931884765625e-01 -2.497887909412384033e-01 6.372928619384765625e-02 -6.061727926135063171e-02 1.124054845422506332e-02 2.727715969085693359e-01 1.324920356273651123e-01 -4.134032875299453735e-02 1.504659503698348999e-01 -1.587976664304733276e-01 -1.684078276157379150e-01 -1.379306707531213760e-02 1.521024852991104126e-01 2.220046371221542358e-01 -4.808581992983818054e-02 7.296696305274963379e-02 -8.924888074398040771e-02 3.046026825904846191e-01 1.955465674400329590e-01 -1.488812863826751709e-01 -2.586729228496551514e-01 8.084533363580703735e-02
2.255757451057434082e-01 3.308464288711547852e-01 -1.700832135975360870e-02 -5.124784633517265320e-02 2.865073680877685547e-01 7.657068222761154175e-02 1.370450407266616821e-01 1.427868455648422241e-01 1.461593210697174072e-01 2.211879193782806396e-01 -1.619983166456222534e-01 -4.272329155355691910e-03 -2.315321266651153564e-01 -9.512116760015487671e-02 -1.932697594165802002e-01 1.580347567796707153e-01 5.341717973351478577e-02 1.365855634212493896e-01 1.261394023895263672e-01 1.265010088682174683e-01 -1.873173750936985016e-02 -1.686243265867233276e-01 -2.395224869251251221e-01 3.498286604881286621e-01 -1.107529476284980774e-01 1.155532598495483398e-01 -6.194859370589256287e-02 1.328375339508056641e-01 -1.257302016019821167e-01 -3.637567460536956787e-01 1.567932367324829102e-01 -7.948485761880874634e-02
1.526001542806625366e-01 2.145114094018936157e-01 6.085937097668647766e-02 8.809845894575119019e-03 4.529878497123718262e-02 2.561402618885040283e-01 -9.003150276839733124e-03 2.038938552141189575e-01 -3.687676489353179932e-01 2.742429375648498535e-01 1.253515575081110001e-02 -2.708733826875686646e-02 1.350354850292205811e-01 9.727105498313903809e-03 7.370033767074346542e-03 2.948222681879997253e-03 2.411483079195022583e-01 1.633436232805252075e-01 -4.306862130761146545e-03 1.337025314569473267e-01 -3.585031628608703613e-01 8.035858720541000366e-02 2.309395521879196167e-01 2.257693558931350708e-01 1.099032014608383179e-01 1.627812720835208893e-02 -3.455499187111854553e-02 2.342388182878494263e-01 -1.366443783044815063e-01 -3.935240209102630615e-01 3.078829124569892883e-02 -4.710878431797027588e-02
-6.103821471333503723e-02 -2.586390636861324310e-02 2.381420582532882690e-01 -1.728338152170181274e-01 -2.537179505452513695e-03 1.380444616079330444e-01 2.056514322757720947e-01 6.224555894732475281e-02 -2.751579284667968750e-01 -3.616958856582641602e-02 -1.084909513592720032e-01 -1.490988731384277344e-01 1.184316817671060562e-02 -5.779356509447097778e-02 2.659633159637451172e-01 3.811783790588378906e-01 -1.785593926906585693e-01 -2.960769236087799072e-01 -9.414936602115631104e-02 1.614337116479873657e-01 -1.183616444468498230e-01 1.377863287925720215e-01 8.336231112480163574e-02 1.671605706214904785e-01 3.739019110798835754e-02 -9.276433289051055908e-02 -1.420898288488388062e-01 5.039849504828453064e-02 -2.432857602834701538e-01 -3.905069231986999512e-01 -5.648536980152130127e-02 -2.080724984407424927e-01
-2.815240295603871346e-03 2.716455459594726562e-01 -6.215161830186843872e-02 -5.218287929892539978e-02 -7.964507490396499634e-02 2.276879847049713135e-01 -5.470512807369232178e-02 -1.487183719873428345e-01 8.692318946123123169e-02 -1.424374729394912720e-01 -3.294215500354766846e-01 -2.487291954457759857e-02 1.410395056009292603e-01 1.258696764707565308e-01 1.348112523555755615e-01 4.774796068668365479e-01 2.857601940631866455e-01 -2.037323415279388428e-01 -4.075409471988677979e-02 1.524812430143356323e-01 -1.138544753193855286e-01 -2.117443643510341644e-02 3.534118235111236572e-01 1.867559105157852173e-01 4.343702644109725952e-02 -5.710258334875106812e-02 3.221512213349342346e-02 6.069937348365783691e-02 -5.916692689061164856e-02 -2.128020077943801880e-01 -1.931089907884597778e-01 1.517211087048053741e-02
1.805461943149566650e-01 1.418422311544418335e-01 1.189614906907081604e-01 -8.725515753030776978e-02 1.534140855073928833e-01 -9.352455846965312958e-03 1.035067364573478699e-01 -1.951116025447845459e-01 4.106900840997695923e-02 -1.607513576745986938e-01 -5.388123914599418640e-02 1.260721236467361450e-01 -1.053218767046928406e-01 -1.957766115665435791e-01 8.818845264613628387e-03 5.165382623672485352e-01 8.405343443155288696e-02 -4.402781650424003601e-02 -1.898420155048370361e-01 4.807369783520698547e-02 -3.007314205169677734e-01 -1.908097118139266968e-01 2.494279295206069946e-01 1.643467843532562256e-01 -4.759405553340911865e-02 2.869194746017456055e-01 8.055104315280914307e-02 1.597603261470794678e-01 -1.023590639233589172e-01 -1.403069216758012772e-02 -2.978447973728179932e-01 1.051925644278526306e-01
-2.144816219806671143e-01 4.836385324597358704e-02 3.052284717559814453e-01 -1.405627131462097168e-01 2.013833969831466675e-01 2.574330270290374756e-01 1.101029515266418457e-01 2.710188627243041992e-01 1.491397321224212646e-01 -8.610667660832405090e-03 1.462879125028848648e-02 -1.175064034759998322e-02 -1.059473901987075806e-01 -7.585950940847396851e-02 -1.108317896723747253e-01 -1.042986288666725159e-01 -2.539111673831939697e-01 -7.669842988252639771e-02 -1.714486032724380493e-01 1.461030542850494385e-01 -1.471734791994094849e-01 -1.648247838020324707e-01 8.451281487941741943e-02 2.167423218488693237e-01 -5.092250183224678040e-02 9.864615648984909058e-02 1.159164980053901672e-01 4.853996038436889648e-01 -7.844834774732589722e-02 -2.099516391754150391e-01 8.724872022867202759e-02 2.006591856479644775e-01
9.018014371395111084e-02 1.527671962976455688e-01 -5.975972488522529602e-02 2.537590563297271729e-01 -1.874025017023086548e-01 1.470977216958999634e-01 -6.332886870950460434e-03 -2.737618237733840942e-02 1.711126416921615601e-01 -1.661015152931213379e-01 -1.043245643377304077e-01 -1.306369602680206299e-01 -3.869976848363876343e-02 1.671377010643482208e-02 2.075611799955368042e-01 5.148701071739196777e-01 5.169777944684028625e-02 -2.005688473582267761e-02 3.182360157370567322e-02 1.345389038324356079e-01 -3.857240974903106689e-01 -1.898787766695022583e-01 1.102532222867012024e-01 2.702887058258056641e-01 1.095587909221649170e-01 1.355239599943161011e-01 -1.800199747085571289e-01 1.118689402937889099e-01 4.790633171796798706e-02 -9.722625464200973511e-02 -1.104244813323020935e-01 -2.382827252149581909e-01
-1.157111451029777527e-01 1.889271289110183716e-01 1.996767520904541016e-01 2.072952501475811005e-02 -1.969957202672958374e-01 -2.649200707674026489e-02 3.108743727207183838e-01 -2.901358604431152344e-01 -2.791295759379863739e-02 4.706484079360961914e-02 4.127372428774833679e-02 -5.586479231715202332e-02 2.042450383305549622e-02 -6.582453101873397827e-02 1.685552448034286499e-01 4.758644402027130127e-01 7.806011289358139038e-02 -1.418295949697494507e-01 -5.693985521793365479e-02 2.690620906651020050e-02 -1.068387478590011597e-01 -3.232401311397552490e-01 1.310757845640182495e-01 -7.346867024898529053e-02 -1.120993494987487793e-01 6.379282474517822266e-02 -1.284075975418090820e-01 3.490888178348541260e-01 -2.638694047927856445e-01 -1.591746956110000610e-01 -5.202045291662216187e-02 -3.937471657991409302e-02
6.294301897287368774e-02 -1.316740661859512329e-01 -1.140357181429862976e-01 1.015548184514045715e-01 -1.506610866636037827e-02 4.038741588592529297e-01 -8.441106975078582764e-02 -9.752027690410614014e-02 -6.502871215343475342e-02 -2.344198226928710938e-01 -7.115083932876586914e-02 -1.137483343482017517e-01 -4.349921643733978271e-02 -4.140218719840049744e-02 -5.043850466609001160e-02 1.654751002788543701e-01 1.122459918260574341e-01 -7.498767971992492676e-02 -1.942447125911712646e-01 1.665105074644088745e-01 -3.165726959705352783e-01 -7.567846775054931641e-02 -2.404377460479736328e-01 -2.049093134701251984e-02 -1.955640166997909546e-01 7.794434577226638794e-02 -1.350727230310440063e-01 2.049610763788223267e-02 -1.103778183460235596e-01 -5.728983283042907715e-01 -4.278507828712463379e-02 -1.078174263238906860e-01
-3.456431999802589417e-02 1.428605169057846069e-01 5.843069776892662048e-02 -1.008194237947463989e-01 -3.511350974440574646e-02 6.829426437616348267e-02 3.340430855751037598e-01 -3.257725387811660767e-02 -1.371194869279861450e-01 2.792288064956665039e-01 -3.837657868862152100e-01 -2.630178630352020264e-01 -3.444860875606536865e-01 -5.800861865282058716e-02 -3.884622454643249512e-02 1.051246225833892822e-01 1.537748724222183228e-01 -2.491631358861923218e-02 -4.055723175406455994e-02 -1.665556430816650391e-01 -3.063755929470062256e-01 -2.657772973179817200e-02 3.719881176948547363e-02 1.013041064143180847e-01 -3.124241530895233154e-02 -5.506997182965278625e-02 1.707235127687454224e-01 3.126625716686248779e-01 -1.475713700056076050e-01 -1.887558847665786743e-01 3.517168760299682617e-02 -2.214162051677703857e-01
-6.470468640327453613e-02 1.855532079935073853e-01 2.694801092147827148e-01 1.561203002929687500e-01 1.080722063779830933e-01 2.836740016937255859e-01 2.043246030807495117e-01 -1.765895485877990723e-01 -4.240226745605468750e-02 -5.254164710640907288e-02 -2.144193202257156372e-01 -1.530762612819671631e-01 -1.884355843067169189e-01 -1.448191851377487183e-01 -5.289337784051895142e-02 3.230158984661102295e-01 2.428712248802185059e-01 -2.861275076866149902e-01 2.760997787117958069e-02 -9.926666319370269775e-02 1.057160943746566772e-01 1.150538623332977295e-01 2.733788490295410156e-01 1.343970894813537598e-01 -1.614899784326553345e-01 3.212873265147209167e-02 3.295769914984703064e-02 -7.129750680178403854e-03 -2.937930226325988770e-01 -1.370660364627838135e-01 -2.357899248600006104e-01 -6.397647410631179810e-02
1.571264415979385376e-01 1.574551910161972046e-01 5.477013811469078064e-02 -1.829972267150878906e-01 1.687557250261306763e-01 2.927634716033935547e-01 7.963783107697963715e-03 1.643214225769042969e-01 5.897118896245956421e-02 -2.146894186735153198e-01 -1.395541056990623474e-02 -3.349063694477081299e-01 5.505764111876487732e-02 -1.395754218101501465e-01 8.809722959995269775e-03 2.669695019721984863e-01 2.407336980104446411e-01 3.005729615688323975e-01 5.426348745822906494e-02 4.120576754212379456e-02 -1.013775840401649475e-01 -2.476381808519363403e-01 -7.948508858680725098e-02 -9.078359603881835938e-02 -2.406181991100311279e-01 -1.737309843301773071e-01 2.518218196928501129e-02 2.387185394763946533e-01 -8.548743091523647308e-03 -3.049316704273223877e-01 1.465262472629547119e-01 -1.328948140144348145e-01
-1.451345086097717285e-01 2.951352596282958984e-01 3.425597846508026123e-01 1.690188050270080566e-01 -1.234482005238533020e-01 2.683857977390289307e-01 -8.556263521313667297e-03 -1.338724195957183838e-01 1.905957907438278198e-01 -7.640269398689270020e-02 -1.820558905601501465e-01 -1.100914031267166138e-01 -3.029096126556396484e-02 -2.526096105575561523e-01 1.382901966571807861e-01 4.499155580997467041e-01 -1.433594245463609695e-02 8.073674887418746948e-02 -2.631886862218379974e-02 6.346564739942550659e-02 -5.363723635673522949e-02 1.960799843072891235e-02 4.166386276483535767e-02 -3.808364272117614746e-03 1.347886472940444946e-01 2.650663256645202637e-01 1.830748282372951508e-02 2.666993439197540283e-01 -1.531234476715326309e-02 -1.769754290580749512e-01 1.848614364862442017e-01 1.576976180076599121e-01
7.401835173368453979e-02 9.742314368486404419e-02 1.368119963444769382e-03 -2.832811698317527771e-02 -5.087064579129219055e-03 2.122763246297836304e-01 2.597008049488067627e-01 8.388469368219375610e-02 4.869446624070405960e-03 2.873376011848449707e-01 -3.758514523506164551e-01 -5.127503722906112671e-02 -1.139011755585670471e-01 -4.837166517972946167e-02 7.845770567655563354e-02 1.124611049890518188e-01 2.581610381603240967e-01 1.574781686067581177e-01 8.585666306316852570e-03 -1.406808346509933472e-01 -2.795237004756927490e-01 -1.533288210630416870e-01 2.361186407506465912e-02 1.966173201799392700e-01 2.777719311416149139e-02 -5.077007040381431580e-02 2.165307402610778809e-01 4.136377274990081787e-01 -2.799107320606708527e-02 -3.025881648063659668e-01 1.206298843026161194e-01 -1.538342088460922241e-01
-1.702272742986679077e-01 2.060765027999877930e-01 4.559217020869255066e-02 2.772201411426067352e-02 -2.387383580207824707e-02 1.157646030187606812e-01 1.385272443294525146e-01 -7.141456753015518188e-02 -1.076636184006929398e-02 -1.328390389680862427e-01 -1.479318737983703613e-01 -1.542470455169677734e-01 1.615718603134155273e-01 -7.633066922426223755e-02 -3.386897444725036621e-01 9.418939799070358276e-02 3.356909006834030151e-02 2.443170845508575439e-01 -1.316423118114471436e-01 2.252455949783325195e-01 -5.758848786354064941e-02 -2.141805589199066162e-01 2.624008655548095703e-01 2.081375867128372192e-01 -3.335908651351928711e-01 6.432054936885833740e-02 1.475390861742198467e-03 3.565464317798614502e-01 -1.323687434196472168e-01 -7.615710794925689697e-02 -3.223983347415924072e-01 9.185001999139785767e-02
1.565999388694763184e-01 9.892231225967407227e-02 2.192804217338562012e-02 2.221515625715255737e-01 9.781695902347564697e-03 1.898911297321319580e-01 1.412183940410614014e-01 3.120683431625366211e-01 1.686439961194992065e-01 4.361079260706901550e-02 -4.146771430969238281e-01 -4.946229048073291779e-03 -5.116127058863639832e-02 -1.306633502244949341e-01 -6.571372039616107941e-03 2.470236085355281830e-02 7.454286515712738037e-02 6.675832718610763550e-02 5.100135505199432373e-02 1.109790652990341187e-01 -1.228086650371551514e-01 -2.863250970840454102e-01 1.145183946937322617e-02 -1.245686598122119904e-02 -4.348297789692878723e-02 -1.958563923835754395e-01 -2.713526189327239990e-01 4.045634269714355469e-01 9.699196368455886841e-02 -3.516775965690612793e-01 6.427352875471115112e-02 -5.153600126504898071e-02
6.183092668652534485e-02 7.505646347999572754e-02 4.265300929546356201e-02 -1.973917335271835327e-01 2.840471267700195312e-01 8.303800225257873535e-02 1.710108518600463867e-01 5.343836173415184021e-02 1.332349181175231934e-01 1.565962582826614380e-01 -3.652420043945312500e-01 -9.669656306505203247e-02 2.929200790822505951e-02 1.786278486251831055e-01 -2.015200629830360413e-02 2.377699911594390869e-01 4.271928919479250908e-04 -2.279260009527206421e-01 -2.870141863822937012e-01 -1.152459159493446350e-01 -3.170957565307617188e-01 1.615081913769245148e-02 1.276616007089614868e-01 2.103816419839859009e-01 -1.267394274473190308e-01 -4.971253126859664917e-02 1.778922975063323975e-02 3.445616662502288818e-01 -1.445043385028839111e-01 -2.268462441861629486e-02 2.072832137346267700e-01 -2.107993811368942261e-01
-1.850670389831066132e-02 3.084454312920570374e-02 2.076802998781204224e-01 8.666949719190597534e-02 -2.022095769643783569e-02 2.868937551975250244e-01 2.139695733785629272e-01 1.147828772664070129e-01 -7.109604775905609131e-02 5.065770074725151062e-02 -1.656626462936401367e-01 -1.119731180369853973e-02 1.699487566947937012e-01 1.801381409168243408e-01 1.216157078742980957e-01 5.177437067031860352e-01 -9.753745794296264648e-02 -1.982832700014114380e-02 9.731422364711761475e-02 5.044005811214447021e-02 -2.437282167375087738e-02 -4.420924186706542969e-02 -4.120075702667236328e-02 6.364588439464569092e-02 2.088709175586700439e-02 -1.265155076980590820e-01 -1.675080209970474243e-01 7.007390260696411133e-02 -2.707697153091430664e-01 -4.689680039882659912e-01 -2.078898698091506958e-01 -1.045086011290550232e-01
2.668521134182810783e-03 1.006850376725196838e-01 3.295646011829376221e-01 1.894522309303283691e-01 7.550238817930221558e-02 3.470443189144134521e-01 1.224340125918388367e-01 7.426721043884754181e-03 9.204621613025665283e-02 2.883564531803131104e-01 -3.797442838549613953e-02 -3.819592297077178955e-02 1.616719365119934082e-01 -1.721944659948348999e-01 -1.286868155002593994e-01 2.811367213726043701e-01 -7.623877376317977905e-02 -1.880098134279251099e-01 4.174966737627983093e-02 -1.721003204584121704e-01 -1.433855742216110229e-01 -7.739437371492385864e-02 7.167043536901473999e-02 2.832420766353607178e-01 -3.432495892047882080e-01 1.326882988214492798e-01 2.756661362946033478e-02 -1.598989963531494141e-01 -1.416283398866653442e-01 -1.705229878425598145e-01 -6.092545762658119202e-02 2.433491796255111694e-01
-2.040069364011287689e-02 -1.199477687478065491e-01 1.526397466659545898e-01 -3.309483826160430908e-02 1.881266534328460693e-01 2.170352339744567871e-01 2.481483519077301025e-01 8.624429255723953247e-02 -1.861716359853744507e-01 2.496398985385894775e-02 -3.424655273556709290e-02 -6.970268674194812775e-03 1.129944175481796265e-01 2.252369560301303864e-02 7.405190914869308472e-02 5.166478157043457031e-01 -1.245112642645835876e-01 -3.604380413889884949e-02 7.200901955366134644e-02 1.416697353124618530e-01 -3.114317916333675385e-02 -1.084235310554504395e-02 -3.031603805720806122e-02 1.719390600919723511e-01 -1.267247647047042847e-01 -1.218339130282402039e-01 -7.938461750745773315e-02 -5.299841240048408508e-02 -3.457601964473724365e-01 -4.715965092182159424e-01 -7.614527642726898193e-02 -1.603432595729827881e-01
6.495271623134613037e-02 2.129715308547019958e-02 2.273204773664474487e-01 1.153915151953697205e-01 1.193513721227645874e-01 1.269018352031707764e-01 4.175677150487899780e-02 3.144502341747283936e-01 1.324533820152282715e-01 1.509481072425842285e-01 -1.607864946126937866e-01 1.750405430793762207e-01 -6.733261793851852417e-02 -2.012488842010498047e-01 -1.837446540594100952e-01 7.843048870563507080e-02 1.137029230594635010e-01 -2.279443740844726562e-01 -1.747849434614181519e-01 5.178753659129142761e-02 2.140130661427974701e-02 -1.618308871984481812e-01 2.366764694452285767e-01 -1.274140831083059311e-02 -1.904438734054565430e-01 3.756008297204971313e-02 7.703697681427001953e-02 5.583760738372802734e-01 -2.087260335683822632e-01 -1.473600417375564575e-01 -5.663494020700454712e-02 1.129868924617767334e-01
2.573747336864471436e-01 8.373222500085830688e-02 8.531585335731506348e-02 -4.939383268356323242e-02 -8.081061393022537231e-02 9.422118961811065674e-02 5.732932686805725098e-02 2.819146513938903809e-01 -3.017777204513549805e-01 2.675178647041320801e-01 -4.856350645422935486e-02 -1.154626682400703430e-01 -5.841470509767532349e-02 2.400660067796707153e-01 -3.183976188302040100e-02 1.732946485280990601e-01 1.282254606485366821e-01 -1.635136641561985016e-02 1.432733144611120224e-02 1.417209208011627197e-02 -3.634061813354492188e-01 -2.378555946052074432e-02 6.630434095859527588e-02 3.941930234432220459e-01 -8.975049108266830444e-02 1.487130671739578247e-02 -9.623987227678298950e-02 9.050401300191879272e-02 -1.163903549313545227e-01 -4.443022906780242920e-01 3.844800963997840881e-02 -2.748274803161621094e-02
[truncated: 3,267,663 more chars]
