# Supplementary material for: The Language of Innovation
Source: PLoS One. 2020 Apr 30;15(4):e0230107. doi: 10.1371/journal.pone.0230107 (PMC7194493; doi:10.1371/journal.pone.0230107)
Supplement: S28 File — (GZ) [file pone.0230107.s028.tar.gz › 2006-2010/V2Run_14_VS_4500_embeddings2006-2010ED32.txt]

1.049239560961723328e-01 -6.484659016132354736e-02 1.610361337661743164e-01 -2.323794066905975342e-01 -1.149754449725151062e-01 1.957673728466033936e-01 6.766864657402038574e-02 -3.690008223056793213e-01 2.521409280598163605e-02 1.456976830959320068e-01 1.355498433113098145e-01 -9.426305443048477173e-02 2.742242068052291870e-02 -3.609328567981719971e-01 9.716137312352657318e-03 -2.320781536400318146e-02 -2.647423446178436279e-01 8.108246326446533203e-02 8.997670561075210571e-02 -7.792763411998748779e-02 1.378250569105148315e-01 -2.046183124184608459e-02 -1.038396656513214111e-01 -7.696416974067687988e-02 -2.511162161827087402e-01 3.611297905445098877e-01 4.556594416499137878e-03 1.065065711736679077e-01 2.035531401634216309e-01 -3.607723414897918701e-01 8.852346986532211304e-02 -1.434242129325866699e-01
2.152348160743713379e-01 -1.520882099866867065e-01 1.698524355888366699e-01 6.438263505697250366e-02 1.653133183717727661e-01 3.238842189311981201e-01 -3.681769967079162598e-02 9.264098107814788818e-02 2.153764665126800537e-02 -4.682256840169429779e-03 3.147116899490356445e-01 -1.653962731361389160e-01 -1.897152662277221680e-01 3.481947258114814758e-02 -2.746353112161159515e-02 9.219399653375148773e-03 1.956231519579887390e-02 1.011945679783821106e-01 2.017248272895812988e-01 -2.514036893844604492e-01 2.038423120975494385e-01 2.123671118170022964e-03 1.314853578805923462e-01 3.737443685531616211e-02 -2.523319125175476074e-01 1.786400079727172852e-01 3.115002810955047607e-02 -3.486212193965911865e-01 1.028831526637077332e-01 -2.572064995765686035e-01 2.456653863191604614e-01 2.459848672151565552e-01
-2.359601482748985291e-02 1.179506629705429077e-01 -3.726220726966857910e-01 -9.141426533460617065e-02 1.158432886004447937e-01 1.078955456614494324e-01 -9.582250565290451050e-02 -4.570034891366958618e-02 8.446832001209259033e-02 -7.682670652866363525e-02 2.337591201066970825e-01 -2.453511804342269897e-01 -1.520742177963256836e-01 -1.308168321847915649e-01 -1.068841516971588135e-01 -1.606679856777191162e-01 -1.915215402841567993e-01 -2.985398459713906050e-04 -1.050620079040527344e-01 -5.169838666915893555e-02 -4.153138771653175354e-02 -3.904895186424255371e-01 -1.521620303392410278e-01 -2.575468271970748901e-02 -3.436855599284172058e-02 4.245034158229827881e-01 -3.289700299501419067e-02 -1.355977505445480347e-01 1.610341966152191162e-01 -1.673486828804016113e-01 3.284249007701873779e-01 -7.463966310024261475e-02
5.152307078242301941e-02 -1.040757372975349426e-01 2.395562827587127686e-02 4.013479128479957581e-02 1.686479151248931885e-01 5.635549873113632202e-02 1.155234426259994507e-01 -1.480389386415481567e-01 -1.393871307373046875e-01 2.745928987860679626e-02 1.364294439554214478e-01 -1.450251042842864990e-01 -1.022352799773216248e-01 1.139093488454818726e-01 -1.909589171409606934e-01 -1.929163634777069092e-01 -2.163838148117065430e-01 5.860775709152221680e-01 -1.081143170595169067e-01 -3.024725615978240967e-01 -6.149908993393182755e-03 -6.963223963975906372e-02 1.206424757838249207e-01 -2.363284975290298462e-01 -1.033418178558349609e-01 2.059771567583084106e-01 2.509984374046325684e-01 3.166727721691131592e-02 7.792300730943679810e-02 -1.250084638595581055e-01 2.158059179782867432e-01 -7.970078289508819580e-02
1.252475082874298096e-01 -2.836681306362152100e-01 1.045974493026733398e-01 8.414631336927413940e-02 2.193894088268280029e-01 -1.676518917083740234e-01 -8.593978732824325562e-02 -1.384944766759872437e-01 2.306706160306930542e-01 -1.620742678642272949e-01 3.818117827177047729e-02 -3.001980185508728027e-01 1.631427705287933350e-01 -1.557647287845611572e-01 6.418623030185699463e-02 -3.001201152801513672e-01 -2.640627920627593994e-01 2.229443490505218506e-01 -1.709335446357727051e-01 -2.734980285167694092e-01 2.335826307535171509e-01 -8.192931860685348511e-02 -1.760208308696746826e-01 -1.612695753574371338e-01 -1.312494128942489624e-01 1.539327055215835571e-01 4.577855393290519714e-02 1.689314655959606171e-02 -2.555199153721332550e-02 -1.779603809118270874e-01 1.501105427742004395e-01 1.643759161233901978e-01
3.115523979067802429e-02 -2.023645639419555664e-01 9.040372818708419800e-02 -1.163991242647171021e-01 3.466304391622543335e-02 -1.078388281166553497e-02 1.518297493457794189e-01 -2.169154286384582520e-01 2.169588357210159302e-01 -2.987435460090637207e-01 2.877159714698791504e-01 -4.929413273930549622e-02 -1.884151697158813477e-01 -8.099620044231414795e-02 -1.764097660779953003e-01 -2.844078242778778076e-01 -3.140940666198730469e-01 3.162595927715301514e-01 -1.665649563074111938e-01 -2.528839111328125000e-01 1.537558883428573608e-01 5.990766361355781555e-02 -4.132815450429916382e-02 3.747519804164767265e-03 -1.079776138067245483e-01 9.276132285594940186e-02 6.512151658535003662e-02 8.319392055273056030e-02 2.347411215305328369e-01 -2.798869013786315918e-01 4.628312587738037109e-02 -5.483339354395866394e-02
1.094428151845932007e-01 -2.932064831256866455e-01 -7.244874257594347000e-03 4.892963916063308716e-04 2.873606681823730469e-01 5.599842965602874756e-02 5.345328897237777710e-02 -2.069945484399795532e-01 1.707995384931564331e-01 -3.341290652751922607e-01 2.293107956647872925e-01 -2.163841873407363892e-01 -2.367471158504486084e-01 4.935448616743087769e-02 8.888986706733703613e-02 -3.498134016990661621e-02 -3.348552286624908447e-01 2.794115841388702393e-01 3.592871874570846558e-02 7.689516991376876831e-02 1.756162345409393311e-01 -1.461659520864486694e-01 1.496997922658920288e-01 -3.170748949050903320e-01 -1.095412522554397583e-01 1.437759399414062500e-01 -3.075774526223540306e-03 4.740002006292343140e-02 6.575091928243637085e-02 -1.341229975223541260e-01 1.350503712892532349e-01 -1.213285103440284729e-01
4.235088825225830078e-02 3.241997212171554565e-02 3.847032189369201660e-01 -6.139410287141799927e-02 3.166535496711730957e-01 2.721634805202484131e-01 -1.270538866519927979e-01 -1.290632039308547974e-01 -1.164390891790390015e-01 2.505709975957870483e-02 3.450423479080200195e-02 -5.497220903635025024e-02 -6.607201695442199707e-02 -1.834999322891235352e-01 4.169751331210136414e-02 -1.003025099635124207e-01 6.292790174484252930e-03 1.174996346235275269e-01 -1.692015677690505981e-01 -1.977110654115676880e-01 5.040645971894264221e-02 -3.249565362930297852e-01 2.597803473472595215e-01 -1.394535303115844727e-01 -1.605866551399230957e-01 9.003394097089767456e-02 2.514759302139282227e-01 7.027579098939895630e-02 1.374804377555847168e-01 -2.994233965873718262e-01 2.730267643928527832e-01 9.057882428169250488e-02
1.972652077674865723e-01 -3.618476390838623047e-01 1.442018896341323853e-01 -1.448328047990798950e-01 1.773390024900436401e-01 1.856188178062438965e-01 1.016991361975669861e-01 -1.825307607650756836e-01 2.669479511678218842e-02 4.049185663461685181e-02 6.599170714616775513e-02 5.976149439811706543e-02 5.477295070886611938e-02 -2.122025042772293091e-01 -9.249234944581985474e-02 -1.034757122397422791e-01 -2.823780775070190430e-01 4.436089694499969482e-01 -1.646464914083480835e-01 -1.676001250743865967e-01 2.339129596948623657e-01 -2.269782721996307373e-01 1.350375115871429443e-01 -3.060767352581024170e-01 -1.483847666531801224e-02 1.606731712818145752e-01 -2.271940000355243683e-02 -1.100063044577836990e-02 1.287324875593185425e-01 -5.446839705109596252e-02 3.493405133485794067e-02 6.275459378957748413e-02
1.222790032625198364e-01 -5.021715760231018066e-01 -7.072281837463378906e-02 -1.018664762377738953e-01 1.222301721572875977e-01 3.654896840453147888e-02 1.215638890862464905e-01 -1.617335379123687744e-01 1.076516658067703247e-01 -2.349898368120193481e-01 9.346442297101020813e-03 -2.368733882904052734e-01 -2.466473355889320374e-02 -6.574187427759170532e-02 -2.315034270286560059e-01 -1.659372001886367798e-01 -4.186237752437591553e-01 9.188538789749145508e-02 -4.463858157396316528e-02 -9.569317102432250977e-02 7.305984199047088623e-02 -1.671901047229766846e-01 1.348688155412673950e-01 -1.431255787611007690e-01 -1.797712743282318115e-01 1.451115906238555908e-01 2.309164404869079590e-01 -9.171469509601593018e-02 3.056227043271064758e-02 -1.467171460390090942e-01 2.058440297842025757e-01 6.687607616186141968e-02
1.240397524088621140e-02 -3.291984647512435913e-02 -3.063454926013946533e-01 6.793930381536483765e-02 -1.680403351783752441e-01 5.158607661724090576e-02 -1.209032163023948669e-01 2.487843483686447144e-01 -1.637831032276153564e-01 1.205479875206947327e-01 1.571421921253204346e-01 -2.982428073883056641e-01 -1.097641214728355408e-01 -1.409411281347274780e-01 1.142688840627670288e-01 6.776463985443115234e-02 -3.542485535144805908e-01 -2.602309919893741608e-02 -1.011234670877456665e-01 5.040513351559638977e-02 5.577545985579490662e-02 -2.143366187810897827e-01 -6.733933091163635254e-02 -1.393390744924545288e-01 -2.560807466506958008e-01 2.951627373695373535e-01 -2.111835964024066925e-02 -5.287041887640953064e-02 3.744289278984069824e-02 -3.109074532985687256e-01 3.091761469841003418e-01 -1.636952459812164307e-01
1.051141321659088135e-02 -2.120369225740432739e-01 1.210093870759010315e-01 -5.606480315327644348e-02 1.044221222400665283e-01 8.189962059259414673e-02 2.765568159520626068e-02 1.986082941293716431e-01 -2.746700122952461243e-02 -1.749632209539413452e-01 -5.156546831130981445e-02 -1.549030542373657227e-01 -1.899861842393875122e-01 -2.283330559730529785e-01 -1.810108125209808350e-01 2.430768869817256927e-02 -7.175813615322113037e-02 1.735100150108337402e-01 2.333018779754638672e-01 -3.885061442852020264e-01 1.591662466526031494e-01 -9.288328140974044800e-02 -6.917247921228408813e-02 -2.354846894741058350e-01 -1.950084418058395386e-01 3.225809931755065918e-01 1.748305857181549072e-01 1.729647368192672729e-01 1.674534231424331665e-01 -1.893602460622787476e-01 2.212601304054260254e-01 2.224200069904327393e-01
5.572996288537979126e-02 -3.588560223579406738e-01 1.661491096019744873e-01 1.515167951583862305e-01 5.281118676066398621e-02 6.943294312804937363e-03 -4.207496717572212219e-02 -1.995328217744827271e-01 6.951712816953659058e-02 -2.371132373809814453e-01 2.051542252302169800e-01 -2.282796353101730347e-01 6.921768933534622192e-02 -8.124829828739166260e-02 -2.225302904844284058e-01 -2.685471475124359131e-01 -3.360479474067687988e-01 3.396114110946655273e-01 -1.905121840536594391e-02 -1.885481365025043488e-02 1.614915579557418823e-01 -2.147389501333236694e-01 2.499545179307460785e-02 -1.686334051191806793e-02 -2.262190356850624084e-02 1.068142130970954895e-01 -9.091079235076904297e-02 -7.502001523971557617e-02 2.303779572248458862e-01 -2.329026311635971069e-01 2.222138494253158569e-01 -1.592365838587284088e-02
5.307408794760704041e-02 2.950090356171131134e-02 3.093179315328598022e-02 -1.712772995233535767e-01 1.581223011016845703e-01 4.492385685443878174e-02 2.039677500724792480e-01 7.314482331275939941e-02 -6.084327399730682373e-02 1.554194539785385132e-01 2.939382791519165039e-01 -3.557474315166473389e-01 1.255763620138168335e-01 -1.281689703464508057e-01 -1.883751153945922852e-01 -7.547287270426750183e-03 -2.913865447044372559e-01 1.975369751453399658e-01 4.708746448159217834e-02 -1.517791002988815308e-01 -1.112869754433631897e-01 -2.046013623476028442e-01 -2.031171023845672607e-01 -6.741087138652801514e-02 -5.256462097167968750e-02 1.308280229568481445e-01 -2.277030199766159058e-01 -9.899171441793441772e-02 -5.852197855710983276e-02 -4.510839581489562988e-01 2.117046862840652466e-01 3.191532939672470093e-02
-9.746219962835311890e-02 1.111932992935180664e-01 3.627630770206451416e-01 -1.472314298152923584e-01 -9.475118666887283325e-02 2.893072366714477539e-02 7.387378066778182983e-02 -2.053061425685882568e-01 -6.592963635921478271e-02 4.977479949593544006e-02 6.775952875614166260e-02 -6.483352184295654297e-02 -6.870488077402114868e-02 -8.481638878583908081e-02 6.047393381595611572e-02 -2.055662125349044800e-01 -3.166849017143249512e-01 -4.232882335782051086e-02 1.868985295295715332e-01 -3.521487712860107422e-01 1.087749004364013672e-01 -1.650861501693725586e-01 1.673843115568161011e-01 6.380841881036758423e-02 -1.395455449819564819e-01 1.257962286472320557e-01 7.689440995454788208e-02 -1.824544370174407959e-01 2.968376576900482178e-01 -2.472771555185317993e-01 3.095667660236358643e-01 2.054434120655059814e-01
-1.617739647626876831e-01 2.098408155143260956e-02 -1.692379713058471680e-01 1.034683547914028168e-02 2.697861008346080780e-02 1.635726839303970337e-01 1.402635872364044189e-02 -1.065663397312164307e-01 -1.641990542411804199e-01 -3.513419255614280701e-02 7.912752032279968262e-02 -2.375102490186691284e-01 -1.666520833969116211e-01 -2.639166414737701416e-01 1.181069388985633850e-01 -5.260162055492401123e-02 -7.183115184307098389e-02 8.137133717536926270e-02 2.740458771586418152e-02 -4.647035524249076843e-02 5.258760880678892136e-03 -3.759583234786987305e-01 -1.859717220067977905e-01 -1.405458301305770874e-01 -2.076902240514755249e-02 2.697827517986297607e-01 -1.515530347824096680e-01 -1.597669422626495361e-01 -6.494911015033721924e-02 -5.150820612907409668e-01 2.242062538862228394e-01 -2.206527590751647949e-01
-1.639627665281295776e-02 -1.163709610700607300e-01 -1.767046451568603516e-01 -1.917139887809753418e-01 1.791836172342300415e-01 1.034866869449615479e-01 7.654472440481185913e-02 -4.069644212722778320e-02 -1.320720314979553223e-01 -3.501125797629356384e-02 1.862342953681945801e-01 -1.644469648599624634e-01 -5.720607005059719086e-03 -2.629832327365875244e-01 -2.373832315206527710e-01 4.219869524240493774e-02 -4.358736276626586914e-01 7.299748715013265610e-03 3.163123875856399536e-02 8.539809845387935638e-03 -3.409478440880775452e-02 -9.682623296976089478e-02 -2.953345775604248047e-01 -1.860847175121307373e-01 -7.599335163831710815e-02 2.573877871036529541e-01 -2.821838557720184326e-01 2.102480977773666382e-01 1.335642337799072266e-01 -3.050483763217926025e-01 1.720545440912246704e-01 -1.751715503633022308e-02
1.457640230655670166e-01 -2.925063669681549072e-01 1.019436717033386230e-01 -4.098565503954887390e-02 1.451984941959381104e-01 2.433084696531295776e-02 4.183856025338172913e-02 -2.527909576892852783e-01 -1.278242617845535278e-01 -1.521171033382415771e-01 -2.575102634727954865e-02 -2.900191247463226318e-01 -1.679038852453231812e-01 -1.802999526262283325e-01 2.910138107836246490e-03 -1.127475127577781677e-02 -4.970678687095642090e-01 3.208047151565551758e-01 2.453544437885284424e-01 -1.648306697607040405e-01 -4.924964159727096558e-02 4.069652408361434937e-03 2.401420101523399353e-02 -1.853655725717544556e-01 1.304833739995956421e-01 1.780603975057601929e-01 1.311214119195938110e-01 -3.172019124031066895e-02 -9.330433607101440430e-02 -2.010423243045806885e-01 1.270766705274581909e-01 4.197869449853897095e-02
5.879856646060943604e-02 -5.339126288890838623e-02 1.011401414871215820e-01 3.235370293259620667e-02 -3.314522281289100647e-02 6.525288522243499756e-02 2.477456480264663696e-01 -1.591480076313018799e-01 5.900845304131507874e-02 2.319731190800666809e-02 8.448775857686996460e-02 -1.587220132350921631e-01 -1.564779877662658691e-01 -4.314585775136947632e-02 -7.072835415601730347e-02 -1.812604665756225586e-01 -1.505212299525737762e-02 2.409059256315231323e-01 2.891605496406555176e-01 -3.511384427547454834e-01 9.940054267644882202e-02 -4.134254530072212219e-02 -1.275756359100341797e-01 -1.845032870769500732e-01 -2.205093055963516235e-01 1.896380335092544556e-01 -5.979673191905021667e-02 -2.017639204859733582e-02 4.647682309150695801e-01 -1.326361000537872314e-01 3.087574541568756104e-01 2.126360833644866943e-01
-1.477090083062648773e-02 -2.523369491100311279e-01 8.446978405117988586e-03 -1.307304054498672485e-01 1.030032038688659668e-01 -1.665749214589595795e-02 1.726042032241821289e-01 -3.760435581207275391e-01 1.957862079143524170e-01 -6.985011696815490723e-02 8.244861662387847900e-02 -3.019929230213165283e-01 -9.744635224342346191e-02 -3.905141949653625488e-01 1.618080027401447296e-02 -1.635139286518096924e-01 -4.014312624931335449e-01 2.952859103679656982e-01 1.287986636161804199e-01 -1.072027683258056641e-01 7.577813416719436646e-02 -1.534034907817840576e-01 1.018858477473258972e-01 -1.152782887220382690e-01 -8.987663686275482178e-02 -4.067076742649078369e-02 1.210228353738784790e-01 -4.569312557578086853e-02 5.264602135866880417e-03 1.180554856546223164e-03 2.136390358209609985e-01 -7.175792753696441650e-02
8.005551248788833618e-02 -3.250151574611663818e-01 2.089011371135711670e-01 -4.446978494524955750e-02 7.699007540941238403e-02 2.976397275924682617e-01 -6.869539618492126465e-02 2.240023948252201080e-02 1.984736621379852295e-01 -1.613415591418743134e-02 2.564496397972106934e-01 -1.272239834070205688e-01 -5.268719792366027832e-02 1.303185075521469116e-01 -1.932339072227478027e-01 -2.486262470483779907e-01 -1.816430985927581787e-01 2.972757816314697266e-01 -1.189965307712554932e-01 -2.715038359165191650e-01 2.577985227108001709e-01 -1.416085511445999146e-01 4.765478894114494324e-02 -6.645663827657699585e-02 1.624027639627456665e-01 2.462053962517529726e-04 2.275662422180175781e-01 6.424800306558609009e-02 -8.743314445018768311e-02 -9.335350990295410156e-02 3.042438030242919922e-01 -9.180918335914611816e-02
-1.599838584661483765e-01 -2.108310908079147339e-01 -8.073103427886962891e-02 -1.648929566144943237e-01 4.962681606411933899e-02 1.345636248588562012e-01 -6.173847615718841553e-02 -4.143373668193817139e-01 1.139129549264907837e-01 -1.933705657720565796e-01 -5.155739933252334595e-02 3.903739899396896362e-02 -1.703191995620727539e-01 7.155177742242813110e-02 3.154766163788735867e-04 -8.613895624876022339e-02 -3.905037641525268555e-01 4.433980584144592285e-01 2.322150766849517822e-02 -2.487222701311111450e-01 6.760634481906890869e-02 -1.311462968587875366e-01 8.906061202287673950e-02 -2.595600485801696777e-01 7.250902056694030762e-02 8.119159191846847534e-02 8.646997809410095215e-02 -1.916099712252616882e-02 1.190539225935935974e-01 -5.372163653373718262e-02 2.416262924671173096e-01 1.962276920676231384e-02
1.075322702527046204e-01 -7.304674386978149414e-02 -4.114760458469390869e-02 -3.865395188331604004e-01 3.308883905410766602e-01 8.474552631378173828e-02 -1.977742835879325867e-02 2.077639475464820862e-02 -4.071182757616043091e-02 -7.653275132179260254e-02 1.562781929969787598e-01 -2.118567973375320435e-01 -3.302824124693870544e-02 -1.382618546485900879e-01 1.437350921332836151e-02 2.079658769071102142e-02 -2.078552693128585815e-01 1.401855498552322388e-01 7.176824659109115601e-02 -5.040852725505828857e-02 1.624378003180027008e-02 -4.019666835665702820e-02 -4.610132277011871338e-01 -5.198389664292335510e-02 -9.018437005579471588e-03 3.054396808147430420e-01 -6.001154333353042603e-02 -3.458135575056076050e-02 -3.435648232698440552e-02 -4.655451774597167969e-01 1.112450212240219116e-01 2.670823596417903900e-02
-1.553874164819717407e-01 -3.107372224330902100e-01 -1.514281332492828369e-01 -5.580172687768936157e-02 1.064159795641899109e-01 -5.023685842752456665e-02 -1.134707778692245483e-01 -9.066865593194961548e-02 2.202745229005813599e-01 -2.122242897748947144e-01 7.982575893402099609e-02 -2.794420123100280762e-01 1.848707944154739380e-01 9.007740765810012817e-02 -2.222746461629867554e-01 8.551254868507385254e-02 -3.760915994644165039e-01 2.326349914073944092e-01 -1.832569986581802368e-01 -8.821627497673034668e-02 2.233548611402511597e-01 4.855102673172950745e-02 -4.756370186805725098e-02 -1.765249073505401611e-01 -7.119832187891006470e-02 2.864057719707489014e-01 -6.253514438867568970e-02 -2.798907831311225891e-02 1.861405223608016968e-01 -1.771588474512100220e-01 1.924382895231246948e-01 1.543501466512680054e-01
-5.309625715017318726e-02 -2.050788514316082001e-02 3.303403779864311218e-02 4.455958306789398193e-02 2.082803249359130859e-01 6.444390863180160522e-02 -1.684331893920898438e-02 -2.189870029687881470e-01 -2.428943663835525513e-01 9.184966981410980225e-02 1.181901693344116211e-01 -2.038280069828033447e-01 -9.672763198614120483e-02 -8.316911011934280396e-02 -1.351410597562789917e-01 4.023923352360725403e-02 -2.837966084480285645e-01 6.772856414318084717e-02 -1.030748188495635986e-01 -2.834028303623199463e-01 1.048301234841346741e-01 3.782218322157859802e-02 1.969736963510513306e-01 -1.230076998472213745e-01 1.001098379492759705e-01 4.313467741012573242e-01 -1.034513413906097412e-01 3.233825266361236572e-01 2.164731621742248535e-01 -1.030617654323577881e-01 2.730585038661956787e-01 2.301823943853378296e-01
-6.657902896404266357e-02 -3.130575418472290039e-01 -1.081455275416374207e-01 1.442887037992477417e-01 1.928728073835372925e-01 -1.159993465989828110e-02 -2.480311244726181030e-01 1.574704237282276154e-02 -1.611116826534271240e-01 4.227681085467338562e-03 3.822906315326690674e-01 -2.763364911079406738e-01 -1.473622322082519531e-01 -2.433501183986663818e-01 2.133895903825759888e-01 -1.578654348850250244e-01 -1.947458237409591675e-01 -7.049115747213363647e-02 2.448824048042297363e-01 7.201733440160751343e-02 1.392386388033628464e-02 -1.939282119274139404e-01 -6.829905509948730469e-02 3.192146867513656616e-02 -1.243700385093688965e-01 2.948705255985260010e-01 -6.211119145154953003e-02 2.866650000214576721e-02 6.346154958009719849e-02 -2.632446885108947754e-01 5.018409341573715210e-02 -1.777551174163818359e-01
8.617547899484634399e-02 -1.085004732012748718e-01 -1.561225801706314087e-01 -2.788958847522735596e-01 4.924962297081947327e-02 1.484425812959671021e-01 -4.925721511244773865e-02 -6.751359254121780396e-02 4.172276239842176437e-03 8.909776806831359863e-02 1.093244273215532303e-02 -2.703608572483062744e-01 -2.394868284463882446e-01 -2.612666189670562744e-01 -1.816413253545761108e-01 -4.227977618575096130e-02 -1.473136395215988159e-01 1.407838985323905945e-02 -2.208593487739562988e-02 -1.617788225412368774e-01 -6.478113681077957153e-02 -4.522428810596466064e-01 -3.077760636806488037e-01 -1.128091514110565186e-01 -1.762839108705520630e-01 3.185684382915496826e-01 -1.627180352807044983e-02 2.302893809974193573e-02 1.401747763156890869e-02 -2.824546694755554199e-01 1.616329252719879150e-01 -3.797754645347595215e-02
1.110127940773963928e-01 -3.434439301490783691e-01 4.619651287794113159e-02 1.076237112283706665e-01 1.519960016012191772e-01 8.974589407444000244e-03 -1.975271254777908325e-01 -1.279890686273574829e-01 1.072213873267173767e-01 -1.953327506780624390e-01 2.521068602800369263e-02 -5.943167209625244141e-02 -1.746494770050048828e-01 -1.011617667973041534e-02 -1.928480863571166992e-01 -2.479110211133956909e-01 -3.781075179576873779e-01 2.296796888113021851e-01 3.435221686959266663e-02 -1.515121161937713623e-01 5.966612324118614197e-02 -1.579760611057281494e-01 1.158219799399375916e-01 -1.687437146902084351e-01 -9.079491347074508667e-02 1.165026128292083740e-01 2.074807733297348022e-01 -5.382018536329269409e-02 1.225886568427085876e-01 -4.600127637386322021e-01 8.739942312240600586e-02 4.528181999921798706e-02
9.602871537208557129e-02 -3.598330020904541016e-01 1.293575167655944824e-01 6.947073340415954590e-02 -3.402795270085334778e-02 2.455745264887809753e-02 -4.773785825818777084e-03 -7.468592375516891479e-02 1.250413656234741211e-01 -2.206208407878875732e-01 3.131421282887458801e-02 -1.423637568950653076e-01 9.549687616527080536e-03 1.295659244060516357e-01 -5.594546440988779068e-03 -2.472305297851562500e-01 -4.259948134422302246e-01 2.415518164634704590e-01 -8.086575567722320557e-02 -5.094682052731513977e-02 2.334640771150588989e-01 -4.511422012001276016e-04 1.622615940868854523e-02 -3.031757175922393799e-01 -1.475661396980285645e-01 8.584672957658767700e-02 9.396610409021377563e-02 2.526174113154411316e-02 1.517403423786163330e-01 -3.908186852931976318e-01 2.182715982198715210e-01 1.054965704679489136e-01
1.989689469337463379e-02 -4.424420297145843506e-01 -2.670928835868835449e-01 -9.247143752872943878e-03 1.935837119817733765e-01 -1.540841013193130493e-01 1.675932109355926514e-01 -5.852560326457023621e-02 5.592632293701171875e-02 -5.514726787805557251e-02 1.084523573517799377e-01 -2.046074420213699341e-01 -9.401823580265045166e-02 -2.034462690353393555e-01 5.672033503651618958e-02 -7.431150972843170166e-02 -4.423037767410278320e-01 3.219926655292510986e-01 -1.521764090284705162e-03 -7.673121243715286255e-02 9.753081947565078735e-02 -2.195186316967010498e-01 1.604299843311309814e-01 -2.119702100753784180e-01 -2.383727207779884338e-02 9.852721542119979858e-02 1.042810901999473572e-01 -4.823463503271341324e-03 6.266563385725021362e-02 -7.969614118337631226e-02 2.057219892740249634e-01 1.165590807795524597e-01
1.809402555227279663e-01 -1.032424345612525940e-01 9.070287644863128662e-02 -8.649979531764984131e-02 2.858420908451080322e-01 -3.785157576203346252e-02 -9.505186229944229126e-02 -1.481122523546218872e-01 -1.052679494023323059e-01 -2.940943539142608643e-01 8.278375118970870972e-02 7.838391512632369995e-02 -1.965490728616714478e-01 -4.769193381071090698e-02 -8.243064582347869873e-02 -1.657335162162780762e-01 -3.890335559844970703e-01 2.618488967418670654e-01 6.478355079889297485e-02 -1.100974753499031067e-01 2.770038545131683350e-01 1.142284721136093140e-01 -6.379437632858753204e-03 -1.523116379976272583e-01 9.026648104190826416e-02 1.255700141191482544e-01 3.664898574352264404e-01 -9.086283296346664429e-02 5.549093708395957947e-02 -1.035301163792610168e-01 2.716555893421173096e-01 1.941983848810195923e-01
-7.678300887346267700e-02 5.440152250230312347e-03 1.582984328269958496e-01 -2.103112190961837769e-01 8.500619232654571533e-02 4.526778757572174072e-01 1.872098743915557861e-01 -1.130717620253562927e-01 1.890834569931030273e-01 1.380357798188924789e-02 1.389817148447036743e-01 -8.516892045736312866e-02 8.168523013591766357e-02 -1.300483345985412598e-01 -1.800022274255752563e-01 -1.359902471303939819e-01 -1.566292494535446167e-01 3.581668436527252197e-01 -6.093237549066543579e-02 -6.317847222089767456e-02 -7.583563029766082764e-02 -4.073715209960937500e-02 -2.728441655635833740e-01 -1.180287301540374756e-01 -2.953040599822998047e-01 3.002880513668060303e-01 -1.233457177877426147e-01 2.934525720775127411e-02 4.368019849061965942e-02 -2.406029552221298218e-01 1.348277032375335693e-01 -9.100524708628654480e-03
-1.237513218075037003e-02 -3.184741735458374023e-01 2.024043649435043335e-01 4.287171363830566406e-02 1.679746657609939575e-01 1.122062429785728455e-01 -2.753925025463104248e-01 -2.543736696243286133e-01 -3.583343327045440674e-02 -1.376189440488815308e-01 2.027786374092102051e-01 -1.283981800079345703e-01 -2.650071084499359131e-01 2.346359658986330032e-03 -9.542599320411682129e-02 -1.080379411578178406e-01 -1.723278164863586426e-01 3.259529769420623779e-01 1.529435515403747559e-01 -2.895986139774322510e-01 3.305554389953613281e-02 -1.389903724193572998e-01 -2.026165463030338287e-02 3.597633913159370422e-02 -1.135211065411567688e-01 1.912276744842529297e-01 -2.730068750679492950e-02 3.571287691593170166e-01 1.558257341384887695e-01 -1.520164459943771362e-01 1.217004433274269104e-01 -1.272819377481937408e-02
3.193617612123489380e-02 -1.720361970365047455e-02 -6.441433727741241455e-02 -3.802219033241271973e-02 6.378567218780517578e-02 4.719819128513336182e-02 1.021589338779449463e-01 1.006247568875551224e-02 5.818538367748260498e-02 -1.971015334129333496e-02 2.349145710468292236e-01 -3.021750748157501221e-01 -2.089233249425888062e-01 -3.194707632064819336e-01 -9.591718018054962158e-02 -6.991843879222869873e-02 -2.700003087520599365e-01 -1.054744422435760498e-01 -1.115398630499839783e-01 -1.233261153101921082e-01 1.187646016478538513e-01 -2.755238413810729980e-01 -3.423199355602264404e-01 -2.897669374942779541e-02 -9.075982868671417236e-02 3.381875157356262207e-01 -7.427580654621124268e-02 -4.979884997010231018e-02 1.645967513322830200e-01 -3.930659890174865723e-01 5.240070074796676636e-02 -1.775594502687454224e-01
1.177413240075111389e-01 -3.060252964496612549e-01 7.814319431781768799e-02 -2.614736855030059814e-01 9.591054916381835938e-02 1.310599893331527710e-01 4.435964301228523254e-02 -1.869663409888744354e-02 -2.525803260505199432e-02 -1.991237998008728027e-01 7.646377384662628174e-02 -2.079153060913085938e-01 1.622320264577865601e-01 -4.180116206407546997e-02 -2.254403829574584961e-01 -8.069475740194320679e-02 -3.316512703895568848e-01 4.623288810253143311e-01 1.492070779204368591e-02 -2.657814323902130127e-01 1.380705684423446655e-01 -1.649529039859771729e-01 -4.928128421306610107e-02 -7.435338944196701050e-02 2.899139747023582458e-02 2.293256521224975586e-01 3.193303942680358887e-02 1.851170510053634644e-01 -5.187328159809112549e-02 -2.556949257850646973e-01 7.330773770809173584e-02 5.963206291198730469e-02
-1.919234395027160645e-01 -1.092108190059661865e-01 9.070066362619400024e-02 -1.562945991754531860e-01 2.660531997680664062e-01 3.919794559478759766e-01 -3.218593075871467590e-02 -2.665410041809082031e-01 -8.037409745156764984e-03 -2.580760046839714050e-03 1.879740059375762939e-01 -1.231257244944572449e-01 -1.562605351209640503e-01 -1.031159982085227966e-01 -2.115448378026485443e-02 -9.233579039573669434e-02 1.400517523288726807e-01 2.317539900541305542e-01 -8.212149888277053833e-02 -4.083690047264099121e-01 1.796154379844665527e-01 -1.808509081602096558e-01 1.425211727619171143e-01 -2.084676362574100494e-02 -1.100725755095481873e-01 9.361982345581054688e-02 2.822034293785691261e-03 1.872096769511699677e-02 3.010964393615722656e-01 -5.894434079527854919e-02 2.431884407997131348e-01 -1.428986191749572754e-01
3.661610186100006104e-02 -2.271096408367156982e-01 1.068449858576059341e-02 1.028183847665786743e-01 2.354291975498199463e-01 4.449275881052017212e-02 8.093808591365814209e-02 -3.329656645655632019e-02 3.136610239744186401e-02 -2.836277941241860390e-03 4.344061389565467834e-02 3.781531378626823425e-02 -1.367597877979278564e-01 -3.982032462954521179e-02 -6.501503754407167435e-03 7.403714954853057861e-02 -2.465779334306716919e-01 3.543055653572082520e-01 -1.526501476764678955e-01 -3.182511627674102783e-01 4.696273431181907654e-02 -3.442941009998321533e-01 -1.644648462533950806e-01 -6.142076477408409119e-02 -7.967390120029449463e-02 3.095085322856903076e-01 -1.909811645746231079e-01 -2.527239322662353516e-01 -4.461250826716423035e-02 -3.976687192916870117e-01 -3.118379227817058563e-02 1.230159997940063477e-01
9.303004294633865356e-02 -1.663454174995422363e-01 -2.699710726737976074e-01 1.358835250139236450e-01 9.797912836074829102e-02 1.369875371456146240e-01 -4.988179355859756470e-02 -4.446665197610855103e-02 8.624304085969924927e-02 6.050607562065124512e-02 1.421830207109451294e-01 -1.054778695106506348e-01 9.539101272821426392e-02 -1.929935514926910400e-01 1.426600068807601929e-01 -7.243740558624267578e-02 5.860934406518936157e-02 3.514798730611801147e-02 -9.858746826648712158e-02 -1.155814975500106812e-01 -3.663678839802742004e-02 -3.232907056808471680e-01 9.514418989419937134e-02 -3.279764652252197266e-01 -1.620989739894866943e-01 4.214940965175628662e-01 -1.368983536958694458e-01 -4.903613775968551636e-02 1.601462960243225098e-01 -4.676579236984252930e-01 1.851389370858669281e-02 -7.146820425987243652e-02
-4.262853413820266724e-02 -6.938566919416189194e-03 -1.571198850870132446e-01 8.365702629089355469e-02 1.057948470115661621e-01 2.046286016702651978e-01 2.562114894390106201e-01 8.187282830476760864e-02 6.402637064456939697e-02 2.630657851696014404e-01 4.660258293151855469e-01 -1.088093668222427368e-01 -3.516457378864288330e-01 2.473460435867309570e-01 2.308993935585021973e-01 -1.563729196786880493e-01 -2.046254277229309082e-01 -6.615956872701644897e-02 -3.599997609853744507e-02 8.169486373662948608e-02 1.784238815307617188e-01 8.983154781162738800e-03 -9.038977324962615967e-02 -5.496207997202873230e-02 -1.101333424448966980e-01 1.663556694984436035e-01 -3.180235624313354492e-02 5.820915848016738892e-02 6.081808358430862427e-03 -3.374790251255035400e-01 9.175264090299606323e-02 1.106154918670654297e-01
-4.604484140872955322e-02 -3.826761245727539062e-01 -8.708240464329719543e-03 -6.001111492514610291e-02 2.876239269971847534e-02 -1.025384366512298584e-01 -1.484170854091644287e-01 3.153634816408157349e-02 6.581880152225494385e-03 -8.961622416973114014e-02 2.611824274063110352e-01 -2.944429218769073486e-01 5.568798258900642395e-02 -1.629646718502044678e-01 -1.854367107152938843e-01 2.629038691520690918e-02 -4.349788427352905273e-01 3.277501463890075684e-01 -1.708994358777999878e-01 -6.019852310419082642e-02 2.214464098215103149e-01 -4.979537799954414368e-02 -1.207589656114578247e-01 -1.825271099805831909e-01 -8.160903304815292358e-02 -4.692433029413223267e-02 1.283681541681289673e-01 -1.120830923318862915e-01 7.245489209890365601e-02 -2.487935423851013184e-01 1.993457973003387451e-01 1.095918342471122742e-01
-1.062911562621593475e-02 -1.154462471604347229e-01 -1.655100286006927490e-01 -2.007855325937271118e-01 -1.136692911386489868e-01 1.138220131397247314e-01 1.118190307170152664e-02 -1.234686598181724548e-01 9.712867438793182373e-02 -1.744577102363109589e-02 1.302002817392349243e-01 -2.737794518470764160e-01 -1.700781136751174927e-01 -2.306541353464126587e-01 -2.004823088645935059e-01 -2.657423019409179688e-01 -1.554536670446395874e-01 -7.562799006700515747e-02 1.102590560913085938e-01 1.947479695081710815e-02 -3.782088682055473328e-02 -4.261244237422943115e-01 -2.646569609642028809e-01 -1.718136221170425415e-01 -1.940218210220336914e-01 3.453190326690673828e-01 -6.794069893658161163e-03 2.561528608202934265e-02 -1.691056229174137115e-02 -2.784851789474487305e-01 1.357487887144088745e-01 -6.451679021120071411e-02
-7.023641839623451233e-03 -7.258739322423934937e-02 -1.907589584589004517e-01 -2.296380400657653809e-01 -9.163506329059600830e-03 2.224241942167282104e-02 1.236047875136137009e-02 1.784793846309185028e-02 -2.556150592863559723e-02 1.142188161611557007e-01 9.824403375387191772e-02 -2.477006018161773682e-01 -2.804796993732452393e-01 -3.375184237957000732e-01 -1.324618011713027954e-01 -1.622982472181320190e-01 -9.107094258069992065e-02 7.704094052314758301e-02 1.498079579323530197e-02 -1.137738972902297974e-01 3.295394405722618103e-02 -4.226166009902954102e-01 -1.340215951204299927e-01 -3.103012219071388245e-02 -1.972157061100006104e-01 4.327141344547271729e-01 -7.351535558700561523e-02 -6.121284328401088715e-03 1.251710355281829834e-01 -2.015168219804763794e-01 2.037506848573684692e-01 -1.671694964170455933e-01
-7.619909942150115967e-02 -4.590164422988891602e-01 1.263999491930007935e-01 -1.350681930780410767e-01 -4.379233345389366150e-02 -1.531652212142944336e-01 3.928904235363006592e-02 -7.212364673614501953e-02 8.808173239231109619e-02 -1.423633694648742676e-01 1.157130599021911621e-01 -2.969218194484710693e-01 8.377933502197265625e-02 -7.300128042697906494e-02 -6.947120279073715210e-02 1.719485782086849213e-02 -2.416439503431320190e-01 2.760198414325714111e-01 -9.641785919666290283e-02 5.483183078467845917e-03 9.178671985864639282e-02 9.697688370943069458e-02 7.286731898784637451e-02 -2.421895414590835571e-01 -5.563478544354438782e-02 2.105191946029663086e-01 1.071178913116455078e-01 -1.699275970458984375e-01 5.811082199215888977e-02 -4.405160844326019287e-01 2.214126437902450562e-01 -1.009384691715240479e-01
2.087306417524814606e-02 -1.804468035697937012e-01 5.730601772665977478e-02 -2.816459536552429199e-01 -5.587604269385337830e-02 -4.772227630019187927e-02 1.901648240163922310e-03 2.321173250675201416e-02 2.104837000370025635e-01 -1.322833746671676636e-01 6.174299120903015137e-02 -1.707187294960021973e-01 1.161528378725051880e-01 -1.999133974313735962e-01 -1.740015298128128052e-01 -1.280459612607955933e-01 -4.238076508045196533e-01 2.108253985643386841e-01 -1.934105455875396729e-01 -1.083668917417526245e-01 3.295797109603881836e-01 -1.017932444810867310e-01 -2.405840307474136353e-01 -5.032256245613098145e-02 -2.647710144519805908e-01 1.229522377252578735e-01 -6.710092723369598389e-02 -1.164435967803001404e-01 1.098715588450431824e-01 -2.224353104829788208e-01 5.913077294826507568e-02 2.502543330192565918e-01
-1.115014553070068359e-01 1.034011505544185638e-02 8.721262961626052856e-02 7.601279020309448242e-02 6.814009696245193481e-02 1.818260401487350464e-01 3.661456704139709473e-02 -1.498191654682159424e-01 2.069638222455978394e-01 -1.652667522430419922e-01 1.734425425529479980e-01 -9.534864872694015503e-02 -1.567870229482650757e-01 1.650067570153623819e-04 -2.756874263286590576e-01 -1.111000180244445801e-01 -3.324936032295227051e-01 3.310940861701965332e-01 2.120294421911239624e-01 -4.724556207656860352e-02 3.037397749722003937e-02 -1.655559241771697998e-01 -5.230642855167388916e-02 -2.714641690254211426e-01 -1.719610393047332764e-01 -3.568351501598954201e-03 8.661510422825813293e-03 7.649443298578262329e-02 -2.306607924401760101e-02 -3.786977613344788551e-03 4.113366007804870605e-01 3.360930681228637695e-01
3.475089743733406067e-02 4.649724438786506653e-02 -1.903270035982131958e-01 -1.976451128721237183e-01 3.478769212961196899e-02 1.054999828338623047e-01 -1.745291799306869507e-02 2.178305061534047127e-03 5.046715494245290756e-03 2.546387258917093277e-03 7.270908355712890625e-02 -2.984021008014678955e-01 -1.857070475816726685e-01 -3.559201657772064209e-01 -1.533844172954559326e-01 -2.304980605840682983e-01 -1.406448185443878174e-01 6.570533663034439087e-02 -7.772182673215866089e-02 -4.883310198783874512e-02 6.018028780817985535e-02 -3.751669526100158691e-01 -1.709368526935577393e-01 -4.916648566722869873e-02 -8.751489967107772827e-02 3.140132427215576172e-01 -4.737411066889762878e-02 4.321740567684173584e-02 1.484500765800476074e-01 -3.541383743286132812e-01 2.186446636915206909e-01 -2.496870160102844238e-01
-1.785440146923065186e-01 -1.549563487060368061e-03 2.874879240989685059e-01 -5.699620395898818970e-02 2.989347279071807861e-01 3.927382081747055054e-02 1.172570660710334778e-01 4.081659764051437378e-02 1.237504184246063232e-01 2.981676720082759857e-02 2.264478653669357300e-01 -4.728917777538299561e-02 -1.842239052057266235e-01 -2.631256878376007080e-01 1.518866121768951416e-01 -2.834645211696624756e-01 -7.396264001727104187e-03 1.025648638606071472e-01 9.946583956480026245e-02 -2.560003399848937988e-01 1.509306430816650391e-01 6.521067023277282715e-02 -2.735120803117752075e-02 -1.666502803564071655e-01 -2.466949969530105591e-01 4.010570347309112549e-01 2.187512218952178955e-01 9.384758770465850830e-02 1.010832563042640686e-01 -3.784402459859848022e-02 2.274520993232727051e-01 1.276041716337203979e-01
1.253644078969955444e-01 -2.452801764011383057e-01 -5.839590355753898621e-02 9.549944847822189331e-02 4.115550965070724487e-02 -7.182680815458297729e-02 9.994743019342422485e-02 -1.722172498703002930e-01 1.883556246757507324e-01 -1.449861824512481689e-01 2.644855380058288574e-01 -1.486778408288955688e-01 7.983636856079101562e-02 3.878427669405937195e-03 -1.594897359609603882e-01 -2.235671132802963257e-01 -2.696282565593719482e-01 2.970129847526550293e-01 1.354938093572854996e-02 -2.315711826086044312e-01 2.307681888341903687e-01 -1.313692033290863037e-01 1.411543041467666626e-01 -3.055872917175292969e-01 1.127307955175638199e-02 -3.554463386535644531e-02 7.213640213012695312e-02 -1.239114180207252502e-01 2.588350139558315277e-02 -4.508330821990966797e-01 6.261154264211654663e-02 7.994769513607025146e-02
-7.984870672225952148e-02 -5.427813529968261719e-02 -2.271147817373275757e-01 -1.445522606372833252e-01 -1.557046920061111450e-02 7.318248599767684937e-02 -6.178842112421989441e-02 1.999561488628387451e-02 -5.688218399882316589e-02 1.161300614476203918e-01 1.988165080547332764e-01 -1.884018033742904663e-01 -2.806586921215057373e-01 -3.348161876201629639e-01 -2.088528871536254883e-01 -1.743319034576416016e-01 -1.078007742762565613e-01 1.015969142317771912e-01 -3.979269042611122131e-02 -1.140774711966514587e-01 3.290795907378196716e-02 -4.309287369251251221e-01 -9.343195706605911255e-02 5.213158577680587769e-02 -1.247234642505645752e-01 2.748770415782928467e-01 -8.744495362043380737e-02 -7.172776013612747192e-02 2.004108130931854248e-01 -3.433328568935394287e-01 2.008118629455566406e-01 -1.213113889098167419e-01
1.086987257003784180e-01 1.221711859107017517e-01 1.811346858739852905e-01 5.783149227499961853e-02 6.952513009309768677e-02 1.367230266332626343e-01 -1.470672488212585449e-01 1.880475878715515137e-01 2.042094469070434570e-01 2.036734484136104584e-02 2.012915313243865967e-01 2.315640896558761597e-01 -2.795664370059967041e-01 -3.744295537471771240e-01 -2.329513803124427795e-02 -2.344392389059066772e-01 -4.869442880153656006e-01 -8.132400922477245331e-03 -9.779436886310577393e-02 -8.624482154846191406e-02 1.313539594411849976e-01 1.823906414210796356e-02 -1.036877464503049850e-02 -1.797917336225509644e-01 -9.035008400678634644e-02 1.984550356864929199e-01 -5.599541217088699341e-02 9.622214734554290771e-02 -7.645835634320974350e-03 -8.653980493545532227e-02 2.715971469879150391e-01 3.185695409774780273e-02
1.032751277089118958e-01 -1.415138393640518188e-01 -2.097329199314117432e-01 -1.895723049528896809e-03 -3.782064467668533325e-02 1.326171904802322388e-01 -4.736153781414031982e-02 7.088254392147064209e-02 -1.960456073284149170e-01 -1.261319667100906372e-01 1.846987307071685791e-01 -1.881032139062881470e-01 4.904466867446899414e-02 -3.355812728404998779e-01 1.708828099071979523e-02 -1.823860406875610352e-01 -2.039262801408767700e-01 -1.300525963306427002e-01 -7.491082698106765747e-02 -2.157626599073410034e-01 9.865295886993408203e-02 -4.156399667263031006e-01 -2.332837134599685669e-01 -7.839878648519515991e-02 -1.494036614894866943e-01 2.149727195501327515e-01 3.033901937305927277e-02 -1.577245071530342102e-02 9.451772272586822510e-02 -4.104308485984802246e-01 1.530300229787826538e-01 -4.883015528321266174e-02
-1.852005720138549805e-01 -2.210968881845474243e-01 -1.079142391681671143e-01 1.711407862603664398e-02 6.039690226316452026e-02 1.264823526144027710e-01 3.541428968310356140e-02 -1.232512816786766052e-01 -1.899759024381637573e-01 -2.792115509510040283e-01 2.760049700736999512e-01 -5.130607634782791138e-02 -9.070113301277160645e-02 -1.912152022123336792e-01 -5.449278280138969421e-02 6.044887378811836243e-02 8.878017961978912354e-02 -9.211996942758560181e-02 -8.199849724769592285e-02 -4.124607741832733154e-01 1.578867584466934204e-01 9.941952675580978394e-02 -4.827791824936866760e-02 -2.892645597457885742e-01 -4.225401207804679871e-02 7.160035520792007446e-02 1.686876416206359863e-01 5.790885537862777710e-02 7.411725819110870361e-02 -2.747716009616851807e-01 4.055937528610229492e-01 -1.620515137910842896e-01
1.037901043891906738e-01 -2.034149467945098877e-01 1.021067276597023010e-01 4.500069841742515564e-02 -5.998701602220535278e-02 -6.133920326828956604e-02 4.402274265885353088e-02 6.090625748038291931e-02 1.085453033447265625e-01 -3.468350172042846680e-01 5.960284173488616943e-02 -2.483450621366500854e-01 -1.809138357639312744e-01 -5.211547017097473145e-02 -1.942240148782730103e-01 -2.205244451761245728e-01 -2.840607166290283203e-01 1.691105365753173828e-01 -6.165458634495735168e-02 -1.959653049707412720e-01 2.826237380504608154e-01 -2.696473598480224609e-01 1.036545634269714355e-01 -3.232997655868530273e-01 7.390700280666351318e-02 3.256916254758834839e-02 4.694616887718439102e-03 -3.134596720337867737e-02 1.358661055564880371e-01 -2.944418787956237793e-01 2.609184682369232178e-01 5.638523772358894348e-02
1.723726652562618256e-02 -3.034510016441345215e-01 2.463016659021377563e-02 1.186121441423892975e-02 1.536651104688644409e-01 1.226521003991365433e-02 1.040195301175117493e-01 -1.593331433832645416e-02 1.557466983795166016e-01 -5.821489915251731873e-02 -8.798143826425075531e-03 -1.574734002351760864e-01 6.782172713428735733e-03 -2.879232726991176605e-02 -6.755433976650238037e-02 -3.071720898151397705e-01 -4.905801415443420410e-01 2.067935615777969360e-01 -1.349612772464752197e-01 -1.245308071374893188e-01 9.992002695798873901e-02 -1.931396126747131348e-01 8.000620454549789429e-02 -1.630248427391052246e-01 1.069981083273887634e-01 -8.632584661245346069e-02 -3.300003474578261375e-03 1.042369753122329712e-02 1.853691190481185913e-01 -3.969296813011169434e-01 2.423871606588363647e-01 -2.293782979249954224e-01
-9.769871085882186890e-02 -4.926024377346038818e-02 -4.976648464798927307e-02 9.725585579872131348e-02 2.178855240345001221e-03 -3.018202632665634155e-02 1.415619403123855591e-01 -9.332681447267532349e-02 -1.748114079236984253e-01 -4.185906350612640381e-01 1.275521367788314819e-01 1.028064936399459839e-01 -2.392190136015415192e-02 -1.125312000513076782e-01 3.325101360678672791e-02 -8.918406069278717041e-02 -3.383890390396118164e-01 1.219133809208869934e-01 5.368611589074134827e-02 -1.716957986354827881e-01 3.408460319042205811e-01 3.268237411975860596e-02 2.255523502826690674e-01 5.824566259980201721e-02 -1.102360710501670837e-01 2.203652858734130859e-01 2.540531754493713379e-01 1.946977674961090088e-01 1.919357329607009888e-01 -1.596944034099578857e-01 2.750923931598663330e-01 2.389438301324844360e-01
6.504960358142852783e-02 -2.593439817428588867e-02 -2.545186877250671387e-01 -7.190276682376861572e-02 6.206984631717205048e-03 1.806705147027969360e-01 -9.920040518045425415e-02 5.172557011246681213e-02 -1.986011862754821777e-01 2.202417105436325073e-01 1.213424727320671082e-01 -2.991837859153747559e-01 -2.145040482282638550e-01 -2.575724422931671143e-01 -8.547896891832351685e-02 -2.160536944866180420e-01 -1.247171312570571899e-01 4.680696874856948853e-02 -4.656568914651870728e-02 -1.354388296604156494e-01 4.352485761046409607e-02 -3.747854828834533691e-01 -1.430623382329940796e-01 -3.567612171173095703e-02 -1.548038721084594727e-01 3.537960350513458252e-01 -5.050260946154594421e-02 -1.159880235791206360e-01 8.895902335643768311e-02 -3.100593388080596924e-01 1.959757357835769653e-01 -1.071090400218963623e-01
3.256594538688659668e-01 -1.717975921928882599e-02 5.279874056577682495e-02 1.794079244136810303e-01 1.536635607481002808e-01 2.731055617332458496e-01 -1.271101646125316620e-02 -3.124109804630279541e-01 2.108809649944305420e-01 -2.017078250646591187e-01 2.203427255153656006e-01 -7.499570399522781372e-02 -3.525416553020477295e-02 6.920812278985977173e-02 1.178745627403259277e-01 -1.218341290950775146e-01 6.272616237401962280e-02 2.002324908971786499e-01 -1.854962855577468872e-01 -1.245037987828254700e-01 4.523945748805999756e-01 -1.764976680278778076e-01 -5.487216264009475708e-02 1.397867649793624878e-01 1.135712414979934692e-01 1.062149330973625183e-01 1.086263954639434814e-01 1.127027273178100586e-01 9.230075031518936157e-02 -4.934654012322425842e-02 2.648690044879913330e-01 -8.073847740888595581e-02
7.031406462192535400e-02 -1.685855537652969360e-01 -1.407942622900009155e-01 -1.499110134318470955e-03 1.672900170087814331e-01 1.612118929624557495e-01 7.014553248882293701e-02 -3.801340609788894653e-02 -2.862615510821342468e-02 -2.993933623656630516e-03 2.546674013137817383e-01 -2.574281394481658936e-01 -3.913202509284019470e-02 -1.926467716693878174e-01 -2.687639594078063965e-01 6.873419880867004395e-02 -1.570665985345840454e-01 6.870708614587783813e-02 1.330044865608215332e-01 2.779744751751422882e-02 1.607657372951507568e-01 -8.853229135274887085e-02 -4.600809216499328613e-01 5.505700781941413879e-02 -3.325966373085975647e-02 3.544863760471343994e-01 -3.221901357173919678e-01 -1.294966600835323334e-02 5.830009281635284424e-02 -2.489835768938064575e-01 1.419129371643066406e-01 -1.624769717454910278e-01
1.962347775697708130e-01 -3.590700030326843262e-01 9.517285227775573730e-02 1.883554458618164062e-02 -5.345961824059486389e-02 7.749458402395248413e-02 2.788801677525043488e-02 -1.684163659811019897e-01 1.342382188886404037e-02 -1.147766783833503723e-01 1.418941617012023926e-01 -2.668827474117279053e-01 -1.920417994260787964e-01 8.365143835544586182e-02 -4.214871209114789963e-03 -6.046936661005020142e-02 -1.370609551668167114e-01 3.525449037551879883e-01 -2.074446529150009155e-01 -3.639640808105468750e-01 1.150186285376548767e-01 -5.330661684274673462e-02 1.090576276183128357e-01 -4.567109979689121246e-03 -1.306610554456710815e-01 8.947253227233886719e-02 1.343681663274765015e-01 2.753720581531524658e-01 1.199745684862136841e-01 -3.295358717441558838e-01 1.341489404439926147e-01 1.623849123716354370e-01
2.220228873193264008e-02 -1.650223284959793091e-01 -2.070048898458480835e-01 -1.898874640464782715e-01 1.021035611629486084e-01 1.499223262071609497e-01 -6.973106414079666138e-02 4.296424798667430878e-03 -7.711857557296752930e-02 1.192138046026229858e-01 1.067150458693504333e-01 -1.697509735822677612e-01 -2.008303701877593994e-01 -3.025038838386535645e-01 -1.676263511180877686e-01 -7.962638884782791138e-02 -1.822685599327087402e-01 3.051107749342918396e-02 -4.703274369239807129e-02 2.262274362146854401e-02 2.574737556278705597e-02 -5.067460536956787109e-01 -1.079890131950378418e-01 -5.042963102459907532e-02 -1.047554537653923035e-01 3.276571929454803467e-01 5.918812379240989685e-02 -8.122169412672519684e-03 1.289919316768646240e-01 -2.609172165393829346e-01 1.869098097085952759e-01 -2.808032333850860596e-01
1.333320140838623047e-01 -2.114931195974349976e-01 -5.629554763436317444e-02 1.366740763187408447e-01 1.876615174114704132e-02 3.002905547618865967e-01 3.660885989665985107e-02 -4.987197369337081909e-02 1.111407205462455750e-01 -1.353524327278137207e-01 2.061489969491958618e-01 -3.768516704440116882e-02 3.068390488624572754e-02 -1.020807847380638123e-01 1.532642245292663574e-01 4.170606285333633423e-02 -1.071729958057403564e-01 -2.786515057086944580e-01 -5.166536197066307068e-02 -2.871599495410919189e-01 6.211397051811218262e-02 -1.894140802323818207e-02 8.482743054628372192e-02 -2.127512842416763306e-01 -1.255928538739681244e-02 3.888580799102783203e-01 -9.156047366559505463e-03 9.679496288299560547e-02 7.628779858350753784e-02 -1.744763702154159546e-01 5.309515595436096191e-01 1.331776473671197891e-02
-2.381723932921886444e-02 -2.076669931411743164e-01 -2.556092143058776855e-01 1.574419252574443817e-02 1.590290665626525879e-02 5.155114829540252686e-02 2.135016024112701416e-02 -9.205176495015621185e-03 -1.385422199964523315e-01 -2.005158551037311554e-02 1.265252530574798584e-01 -1.211956590414047241e-01 -8.079262077808380127e-02 -3.086118698120117188e-01 -8.583322167396545410e-02 -3.509247303009033203e-01 -3.524746298789978027e-01 -4.341992735862731934e-02 -1.517375260591506958e-01 -2.685086615383625031e-02 -4.364896193146705627e-02 -1.984495967626571655e-01 -1.897901296615600586e-01 -5.999610200524330139e-02 -3.860308090224862099e-03 3.545649647712707520e-01 -5.039303377270698547e-02 -1.746603101491928101e-01 -6.982526183128356934e-02 -3.854525685310363770e-01 1.960459649562835693e-01 -1.525074988603591919e-01
-1.558159887790679932e-01 4.782652109861373901e-02 -1.244472339749336243e-02 1.388111268170177937e-03 1.969950832426548004e-02 1.223782002925872803e-01 8.273807913064956665e-02 -1.983487308025360107e-01 4.673068225383758545e-02 -3.700008094310760498e-01 2.077447623014450073e-02 1.079065576195716858e-01 -2.968797087669372559e-01 -3.265352547168731689e-02 -2.217286527156829834e-01 -3.994777798652648926e-02 -3.165943920612335205e-01 1.482887417078018188e-01 1.414216458797454834e-01 -4.231851175427436829e-02 5.205675959587097168e-03 5.815682560205459595e-02 2.261518239974975586e-01 -2.523206770420074463e-01 2.388827688992023468e-02 3.784492611885070801e-01 -4.619842022657394409e-02 2.112530637532472610e-03 -9.255098551511764526e-02 -3.818223774433135986e-01 2.311816215515136719e-01 6.809990108013153076e-02
2.301947623491287231e-01 -1.681901812553405762e-01 1.940999329090118408e-01 8.686131983995437622e-02 1.520524024963378906e-01 -1.185416281223297119e-01 5.427890270948410034e-02 -2.052671462297439575e-01 5.381459370255470276e-02 -3.322700858116149902e-01 6.059429422020912170e-02 -1.568201482295989990e-01 -4.673239216208457947e-02 -6.645914912223815918e-02 -6.780134141445159912e-02 -1.040192395448684692e-01 -4.024285972118377686e-01 1.225951537489891052e-01 -9.006296098232269287e-02 -8.116360008716583252e-02 1.105781868100166321e-01 -3.203297257423400879e-01 3.170865401625633240e-02 -1.327705830335617065e-01 -3.118582963943481445e-01 8.485244959592819214e-02 4.603534564375877380e-02 -1.175528988242149353e-01 1.706650406122207642e-01 -3.317778408527374268e-01 2.026104927062988281e-01 4.325893521308898926e-02
1.103559434413909912e-01 -3.683266639709472656e-01 -1.115648299455642700e-01 -1.629307493567466736e-02 2.006189823150634766e-01 4.857341200113296509e-02 9.859546273946762085e-02 -3.792187869548797607e-01 7.310410588979721069e-02 -1.510464698076248169e-01 1.135671436786651611e-01 -2.514505982398986816e-01 -1.557851433753967285e-01 -1.734382957220077515e-01 5.135028809309005737e-02 -1.262370347976684570e-01 -4.010809659957885742e-01 3.069144487380981445e-01 -2.861074917018413544e-02 -1.888458244502544403e-02 2.303208410739898682e-01 1.250511594116687775e-02 8.749759942293167114e-02 -4.023428773507475853e-04 1.345607489347457886e-01 -2.723222132772207260e-03 1.689835786819458008e-01 -1.753779500722885132e-01 3.832520171999931335e-02 -7.036221772432327271e-02 2.552514076232910156e-01 -2.365203574299812317e-03
1.252383440732955933e-01 6.826574355363845825e-02 3.726756572723388672e-01 -1.002754867076873779e-01 9.178764373064041138e-02 9.148559719324111938e-02 -8.958947658538818359e-02 -1.202178895473480225e-01 -7.253564894199371338e-02 5.028186738491058350e-02 2.295142561197280884e-01 -1.535838246345520020e-01 -1.254765540361404419e-01 -3.072842359542846680e-01 -2.887874841690063477e-01 9.877525269985198975e-02 5.200527980923652649e-02 2.129627466201782227e-01 3.646472236141562462e-03 -2.814729213714599609e-01 -2.646693773567676544e-02 -1.742313951253890991e-01 -8.910766243934631348e-02 -2.629677951335906982e-01 -9.471865370869636536e-03 2.638549804687500000e-01 7.194875180721282959e-02 -4.657338932156562805e-02 2.574089765548706055e-01 -1.853783279657363892e-01 2.980060577392578125e-01 4.613104090094566345e-02
-1.328023988753557205e-02 -9.317063540220260620e-02 -5.998345441184937954e-04 -6.461316347122192383e-02 3.559077903628349304e-02 3.048178851604461670e-01 2.900795778259634972e-03 -1.740643680095672607e-01 9.941798448562622070e-02 -2.404952347278594971e-01 2.059990763664245605e-01 -9.057029336690902710e-02 -1.480204332619905472e-02 -3.019116520881652832e-01 2.933599241077899933e-02 -8.731359243392944336e-02 -3.664210962597280741e-04 -3.468045294284820557e-01 -1.650162190198898315e-01 -1.697212904691696167e-01 1.773896515369415283e-01 -1.251178383827209473e-01 8.277353644371032715e-02 -2.550587654113769531e-01 -1.263783872127532959e-01 3.153121471405029297e-01 -7.217693328857421875e-02 5.895618721842765808e-02 1.342939734458923340e-01 -1.050085127353668213e-01 4.414971768856048584e-01 -2.947277948260307312e-02
1.027488410472869873e-01 1.035240851342678070e-02 1.012650504708290100e-01 1.871670484542846680e-01 1.798729598522186279e-01 2.695524990558624268e-01 -9.890494495630264282e-02 -1.254424750804901123e-01 3.677528202533721924e-01 7.333263754844665527e-02 6.585108488798141479e-02 1.406939029693603516e-01 3.045655041933059692e-02 -1.334498915821313858e-02 -1.093413308262825012e-01 -6.960017234086990356e-02 -8.567093871533870697e-03 2.712043225765228271e-01 -6.658117473125457764e-02 -2.919352054595947266e-01 4.696498811244964600e-02 -2.230054885149002075e-01 -1.721751689910888672e-01 -3.543801605701446533e-02 1.419683694839477539e-01 1.868506371974945068e-01 1.176266819238662720e-01 1.347194910049438477e-01 2.357525527477264404e-01 -4.014022648334503174e-01 2.623799145221710205e-01 -1.101847663521766663e-01
8.236681669950485229e-02 7.684649527072906494e-02 5.794028192758560181e-02 -2.454791031777858734e-02 2.032105065882205963e-02 3.635798096656799316e-01 2.466302067041397095e-01 2.771969651803374290e-03 4.262106865644454956e-02 1.048627272248268127e-01 1.499660462141036987e-01 -2.730846703052520752e-01 6.133547052741050720e-02 1.028588265180587769e-01 -1.758843213319778442e-01 -1.528057307004928589e-01 -2.817096933722496033e-02 1.207525469362735748e-02 1.125666722655296326e-01 -4.092331230640411377e-01 1.067417562007904053e-01 -1.916390955448150635e-01 1.155638322234153748e-01 -1.490535438060760498e-01 -1.424952894449234009e-01 6.117841228842735291e-02 7.219563424587249756e-02 1.037918701767921448e-01 3.650070428848266602e-01 -3.920015692710876465e-01 1.349825710058212280e-01 3.855532407760620117e-02
1.644190400838851929e-01 -5.956130474805831909e-02 -2.079807370901107788e-01 -7.641606777906417847e-02 2.463648170232772827e-01 5.003199726343154907e-02 -5.221625789999961853e-02 -1.104635447263717651e-01 6.904473155736923218e-02 -3.532889485359191895e-02 8.639665693044662476e-02 -2.733151018619537354e-01 -4.975636303424835205e-02 -3.270553946495056152e-01 -9.481478482484817505e-02 -1.760930940508842468e-02 -2.487426400184631348e-01 -1.327643841505050659e-01 2.322434261441230774e-02 1.396264974027872086e-02 6.080140545964241028e-02 -1.520146876573562622e-01 -3.188115656375885010e-01 -9.471687674522399902e-02 -1.597160398960113525e-01 2.046848237514495850e-01 -3.224660158157348633e-01 -1.209471654146909714e-02 1.002789512276649475e-01 -4.008949995040893555e-01 2.702338099479675293e-01 -4.783905297517776489e-02
2.814427316188812256e-01 -2.932332754135131836e-01 4.189161211252212524e-02 -1.191669553518295288e-01 -2.609221264719963074e-02 -7.210334390401840210e-02 -1.333567202091217041e-01 6.013806443661451340e-03 1.304211914539337158e-01 -1.895530074834823608e-01 1.153713762760162354e-01 -2.000196278095245361e-01 -3.836174309253692627e-02 -2.859330922365188599e-02 -2.019409835338592529e-01 -7.002902030944824219e-02 -4.117299020290374756e-01 2.968132197856903076e-01 -4.501885920763015747e-02 -7.845756411552429199e-02 3.577933311462402344e-01 -1.600755900144577026e-01 2.022060193121433258e-02 -1.888861507177352905e-01 -2.742723822593688965e-01 -5.656721442937850952e-02 3.911170060746371746e-04 -5.723058804869651794e-02 1.392735689878463745e-01 -2.240964174270629883e-01 1.828049123287200928e-01 -2.556231990456581116e-02
2.141048945486545563e-02 -1.814398318529129028e-01 -8.730691671371459961e-02 9.919732809066772461e-02 -1.599005609750747681e-01 5.856589414179325104e-03 1.909225881099700928e-01 -2.065620720386505127e-01 -9.992317110300064087e-02 2.846274077892303467e-01 4.065642654895782471e-01 7.949355989694595337e-02 -4.727312549948692322e-02 1.272222399711608887e-01 1.161395236849784851e-01 -2.862115949392318726e-02 -1.743441522121429443e-01 1.222497746348381042e-01 6.276359409093856812e-02 4.951357375830411911e-03 1.885150074958801270e-01 -2.025087028741836548e-01 -3.957175612449645996e-01 -1.964076608419418335e-01 -5.371142178773880005e-03 -1.400588639080524445e-02 2.168698236346244812e-02 1.347776502370834351e-01 1.696589440107345581e-01 -2.913563251495361328e-01 2.156807482242584229e-01 2.214179784059524536e-01
3.889714134857058525e-03 5.542679876089096069e-02 -2.755182087421417236e-01 -1.126527711749076843e-01 8.906813710927963257e-02 1.022595614194869995e-01 -4.792131856083869934e-02 8.117714524269104004e-02 -1.695504486560821533e-01 6.916934996843338013e-02 1.121384501457214355e-01 -1.880893558263778687e-01 -2.129399478435516357e-01 -2.096255421638488770e-01 -8.108738064765930176e-02 -2.660015523433685303e-01 -9.707889705896377563e-02 3.607720509171485901e-02 -6.547043472528457642e-02 -1.866927593946456909e-01 9.573300927877426147e-02 -2.851300835609436035e-01 -1.367777884006500244e-01 -2.612218260765075684e-01 -2.067920863628387451e-01 3.957379162311553955e-01 -4.791112616658210754e-02 -9.308230876922607422e-02 4.932880029082298279e-02 -3.626775741577148438e-01 1.055627465248107910e-01 -2.240852862596511841e-01
-1.540078669786453247e-01 -1.407502740621566772e-01 9.777597337961196899e-02 -2.626482844352722168e-01 9.869706630706787109e-02 6.200683861970901489e-02 -1.705370694398880005e-01 -1.556917428970336914e-01 -4.928978532552719116e-02 -1.032505854964256287e-01 2.315940260887145996e-01 -3.602973371744155884e-02 -1.919163912534713745e-01 -4.000369086861610413e-02 2.274525463581085205e-01 -9.730046242475509644e-02 -1.500145196914672852e-01 3.153855800628662109e-01 3.491360321640968323e-02 -4.430194199085235596e-01 4.991781339049339294e-02 1.361995097249746323e-02 9.841687977313995361e-02 -5.876740440726280212e-02 -1.364031583070755005e-01 1.009215861558914185e-01 2.204228490591049194e-01 1.901000738143920898e-01 1.258868724107742310e-01 -2.867541909217834473e-01 2.224323153495788574e-01 2.168369442224502563e-01
-1.586269289255142212e-01 -3.601104486733675003e-03 1.301723867654800415e-01 7.193363457918167114e-02 1.357457484118640423e-03 6.412005424499511719e-02 -8.655912429094314575e-02 8.325682580471038818e-02 1.128429546952247620e-01 -1.039341241121292114e-01 1.677131466567516327e-02 -9.845007210969924927e-02 -3.073448836803436279e-01 -1.231317520141601562e-01 2.286307811737060547e-01 2.071759998798370361e-01 -4.465439319610595703e-01 1.970014870166778564e-01 -3.633569926023483276e-02 -7.079908251762390137e-02 4.888433814048767090e-01 1.531397104263305664e-01 5.266482476145029068e-03 -1.527308672666549683e-01 -7.244178652763366699e-02 1.921649277210235596e-01 3.568711504340171814e-02 1.832377016544342041e-01 6.254788488149642944e-02 2.781188348308205605e-03 2.580942213535308838e-01 1.340399980545043945e-01
-8.494137972593307495e-02 2.386265397071838379e-01 9.310210496187210083e-02 1.880091577768325806e-01 1.059668660163879395e-01 3.029698729515075684e-01 -1.494020968675613403e-01 -1.299689710140228271e-01 1.857592165470123291e-02 -1.965465992689132690e-01 -4.060890525579452515e-03 -8.431840687990188599e-03 -6.764663010835647583e-02 -9.683318436145782471e-02 1.540600806474685669e-01 -3.167235478758811951e-02 -1.658153831958770752e-01 1.205756366252899170e-01 1.108486205339431763e-01 -1.479631066322326660e-01 2.511402070522308350e-01 2.486403845250606537e-02 5.311688408255577087e-02 -8.152229711413383484e-03 -1.191490516066551208e-01 1.369648724794387817e-01 5.284802988171577454e-02 -2.514243125915527344e-01 3.146945536136627197e-01 -4.615812897682189941e-01 3.336442410945892334e-01 8.171945810317993164e-02
2.365169487893581390e-02 -4.220744371414184570e-01 1.013033166527748108e-01 -7.956960797309875488e-02 -1.169636962004005909e-03 -7.524915039539337158e-02 1.865282654762268066e-02 -1.582192033529281616e-01 8.436053758487105370e-04 1.518926322460174561e-01 -1.771760880947113037e-01 -1.506131142377853394e-01 -2.388511896133422852e-01 -6.394332647323608398e-02 -2.429994642734527588e-01 1.058947965502738953e-01 -2.531813383102416992e-01 4.751404523849487305e-01 -1.828878372907638550e-01 -1.081273332238197327e-01 1.049173176288604736e-01 1.604041084647178650e-02 1.729066832922399044e-03 -1.781273335218429565e-01 -5.197738111019134521e-02 1.059080585837364197e-01 -1.956446021795272827e-01 1.172573864459991455e-01 3.515081852674484253e-02 -1.413173824548721313e-01 2.905461490154266357e-01 -1.246699765324592590e-01
1.832872815430164337e-02 -1.212105900049209595e-01 -2.567526996135711670e-01 -6.761855632066726685e-02 2.432779222726821899e-02 1.217266172170639038e-01 -1.886110566556453705e-02 -4.574591293931007385e-03 -1.818400174379348755e-01 3.989138454198837280e-02 9.169439226388931274e-02 -3.319896757602691650e-01 -2.627739906311035156e-01 -1.219666525721549988e-01 -1.508779674768447876e-01 -1.875074505805969238e-01 -1.389019042253494263e-01 4.466790705919265747e-02 -7.355394959449768066e-02 -1.219718754291534424e-01 1.346352417021989822e-02 -4.726485311985015869e-01 -1.359367221593856812e-01 -1.096501797437667847e-01 -1.154979169368743896e-01 2.639415562152862549e-01 -4.171161912381649017e-03 -4.071784391999244690e-02 4.026726260781288147e-02 -2.644718587398529053e-01 2.286807745695114136e-01 -3.152181506156921387e-01
-2.185292690992355347e-01 -8.796671777963638306e-02 2.613875865936279297e-01 -1.642169207334518433e-01 4.094716534018516541e-02 1.996795684099197388e-01 -9.885070845484733582e-03 -1.978148669004440308e-01 -3.873498365283012390e-02 6.360036879777908325e-02 3.916174918413162231e-02 -2.096371203660964966e-01 -2.481528744101524353e-02 3.231579065322875977e-02 -5.704440176486968994e-02 2.679358422756195068e-02 5.550586059689521790e-02 1.577127128839492798e-01 1.647292077541351318e-01 -2.519623935222625732e-01 3.805931285023689270e-02 -1.729801893234252930e-01 1.793367564678192139e-01 -2.240965962409973145e-01 9.938739240169525146e-03 3.585407137870788574e-01 7.709945738315582275e-02 -2.368082851171493530e-02 1.651086509227752686e-01 -1.035531759262084961e-01 4.869244396686553955e-01 2.630952000617980957e-01
1.428593397140502930e-01 -9.213700145483016968e-02 2.916385047137737274e-02 -2.886480987071990967e-01 1.110600978136062622e-01 1.023486256599426270e-01 1.066520214080810547e-01 -7.844806648790836334e-03 -6.278420239686965942e-02 -2.042620182037353516e-01 8.410204946994781494e-02 -1.678112000226974487e-01 1.898854970932006836e-01 -4.205000028014183044e-02 -2.100979685783386230e-01 -1.520500034093856812e-01 -2.135610282421112061e-01 4.316274225711822510e-01 -1.691449582576751709e-01 -2.547523081302642822e-01 4.169450402259826660e-01 -1.662430763244628906e-01 1.682493463158607483e-02 1.243727840483188629e-02 -6.142315641045570374e-02 1.093309000134468079e-01 6.022548303008079529e-02 2.332140505313873291e-01 4.922556877136230469e-02 -2.403425425291061401e-01 6.837505847215652466e-02 -2.761252969503402710e-02
-7.016948610544204712e-02 -1.827835589647293091e-01 -2.535485029220581055e-01 -1.506251543760299683e-01 1.647783666849136353e-01 1.479525566101074219e-01 -2.604652382433414459e-02 -1.734177917242050171e-01 -1.463564485311508179e-01 1.222290545701980591e-01 2.986146509647369385e-01 -3.520240187644958496e-01 -8.074740320444107056e-02 -1.279765069484710693e-01 -2.281105369329452515e-01 -8.704805374145507812e-02 -2.681125700473785400e-01 -5.742266029119491577e-02 -1.585490256547927856e-02 7.623165845870971680e-02 -3.412033244967460632e-02 2.451939508318901062e-03 -3.405172526836395264e-01 -4.286205023527145386e-02 7.430012803524732590e-03 -2.853864617645740509e-02 -8.684398978948593140e-02 -8.894613385200500488e-02 1.758043020963668823e-01 -4.332528114318847656e-01 1.667107939720153809e-01 1.285386388190090656e-03
2.373698353767395020e-01 2.491536736488342285e-02 -3.085964918136596680e-01 -6.288441270589828491e-02 5.902104824781417847e-02 3.842439502477645874e-02 1.432656347751617432e-01 -1.130734011530876160e-01 -2.655202709138393402e-02 3.630384802818298340e-02 8.987054973840713501e-02 -1.582722216844558716e-01 -1.734066605567932129e-01 -1.374315023422241211e-01 -6.156021356582641602e-02 -8.390381932258605957e-02 -2.862007617950439453e-01 4.123830795288085938e-02 -4.183983802795410156e-02 -2.414541840553283691e-01 2.747399173676967621e-02 -1.723989844322204590e-01 -4.697934687137603760e-01 -2.357687801122665405e-02 -1.300714910030364990e-01 2.905443906784057617e-01 -1.862989962100982666e-01 2.568847127258777618e-02 1.199775487184524536e-01 -3.633118569850921631e-01 1.086676642298698425e-01 -1.426202803850173950e-01
-3.217777311801910400e-01 -2.322240173816680908e-01 -1.805828213691711426e-01 2.358884960412979126e-01 -3.405961766839027405e-02 -2.076880037784576416e-01 -2.953147701919078827e-02 -2.337846755981445312e-01 1.516499742865562439e-02 5.418666824698448181e-02 5.957878753542900085e-02 4.482122883200645447e-02 -2.304205894470214844e-01 -2.344384193420410156e-01 1.668168455362319946e-01 8.877667784690856934e-02 2.515995316207408905e-02 -8.381439372897148132e-03 -9.579779952764511108e-02 -1.380975246429443359e-01 2.449095398187637329e-01 -1.231660693883895874e-01 -5.349249113351106644e-03 -2.638372480869293213e-01 -1.703424900770187378e-01 5.108790099620819092e-02 2.687712907791137695e-01 -7.976725697517395020e-02 1.230551749467849731e-01 -2.520950734615325928e-01 3.569883406162261963e-01 1.089202463626861572e-01
-2.874054908752441406e-01 -5.741512402892112732e-02 -8.489204943180084229e-02 -1.227758228778839111e-01 -7.750588655471801758e-02 2.612864971160888672e-01 -1.016155481338500977e-01 -8.633285760879516602e-02 -1.762194037437438965e-01 -1.311810314655303955e-01 1.971773989498615265e-02 -1.045080572366714478e-01 -8.471042662858963013e-02 -3.005448877811431885e-01 -2.513982653617858887e-01 8.470707572996616364e-03 -1.364066004753112793e-01 2.148980349302291870e-01 -1.365384906530380249e-01 -1.986993998289108276e-01 3.740023076534271240e-01 -3.340440690517425537e-01 -1.073333993554115295e-01 -2.733095735311508179e-02 1.183480303734540939e-02 1.565176695585250854e-01 -1.229548156261444092e-01 -2.950230240821838379e-01 -1.662124842405319214e-01 -7.054123282432556152e-02 1.815697997808456421e-01 2.021026611328125000e-02
-6.277578324079513550e-02 -6.193385273218154907e-02 8.038116991519927979e-02 -2.548109292984008789e-01 9.742629528045654297e-02 2.554335594177246094e-01 -1.186326369643211365e-01 -2.132070362567901611e-01 -5.771223828196525574e-02 6.570301204919815063e-02 6.773530691862106323e-02 -1.171903386712074280e-01 -5.966382101178169250e-02 -1.155743971467018127e-01 2.145583555102348328e-02 1.291528996080160141e-02 -1.781495064496994019e-01 5.232800915837287903e-02 -1.082113683223724365e-01 -1.445691138505935669e-01 7.870259881019592285e-02 -3.638603910803794861e-02 2.539794445037841797e-01 9.349265694618225098e-02 -1.144139915704727173e-01 4.816685020923614502e-01 1.000646799802780151e-01 3.456197381019592285e-01 2.332213521003723145e-01 -2.093616575002670288e-01 3.004078865051269531e-01 1.793615818023681641e-01
1.683505326509475708e-01 -1.112229451537132263e-01 1.883591115474700928e-01 -9.716936387121677399e-03 4.649587441235780716e-03 1.671848446130752563e-01 -2.188615798950195312e-01 -2.632235586643218994e-01 7.668935507535934448e-02 -2.303834110498428345e-01 8.044123649597167969e-02 -1.008674353361129761e-01 1.152738183736801147e-01 1.265597641468048096e-01 -3.520870232023298740e-04 -8.614672720432281494e-02 -2.527587115764617920e-01 3.049960732460021973e-01 -7.935543358325958252e-02 -5.176687613129615784e-02 3.599984347820281982e-01 -9.556648437865078449e-04 -8.863350749015808105e-02 -1.726830601692199707e-01 2.493848055601119995e-01 1.318814307451248169e-01 1.506668180227279663e-01 5.806346237659454346e-02 1.344410479068756104e-01 -2.976511120796203613e-01 3.195026516914367676e-01 -1.365768909454345703e-01
-1.373205929994583130e-01 -2.791511714458465576e-01 2.952314019203186035e-01 1.320376805961132050e-02 1.093338802456855774e-01 1.019548401236534119e-01 -1.320658326148986816e-01 -2.979210019111633301e-01 1.228215619921684265e-01 1.300819218158721924e-02 1.015552431344985962e-01 -1.414211541414260864e-01 -6.950102001428604126e-02 -7.618208229541778564e-02 -2.808155119419097900e-01 -6.513329595327377319e-02 -3.945896327495574951e-01 2.297987043857574463e-01 2.747402759268879890e-03 5.805695895105600357e-03 3.224678337574005127e-01 -4.715946689248085022e-02 -1.589266657829284668e-01 -2.517743594944477081e-02 -2.459873706102371216e-01 7.087362464517354965e-03 9.811631590127944946e-02 -1.387771517038345337e-01 -3.922250494360923767e-02 -2.514508962631225586e-01 4.803728684782981873e-02 2.255281060934066772e-01
-2.349065849557518959e-03 -1.478122640401124954e-02 -2.382534891366958618e-01 -1.294923275709152222e-01 -7.230919320136308670e-03 4.157049953937530518e-02 -5.745920538902282715e-02 -1.162873655557632446e-01 -5.647232010960578918e-02 4.179768636822700500e-02 5.330784991383552551e-02 -3.068817257881164551e-01 -1.647326648235321045e-01 -3.345890939235687256e-01 -2.088918983936309814e-01 -1.965842396020889282e-01 -2.197551280260086060e-01 -6.568774580955505371e-03 -3.950155526399612427e-02 -1.774364709854125977e-02 1.153887510299682617e-01 -3.472439944744110107e-01 -2.511166632175445557e-01 -1.378204524517059326e-01 -1.337677091360092163e-01 3.896609246730804443e-01 -7.405245304107666016e-02 -1.126189380884170532e-01 1.483111232519149780e-01 -3.002396523952484131e-01 1.311269998550415039e-01 -3.045994788408279419e-02
-1.391261368989944458e-01 8.015016466379165649e-02 -2.190251499414443970e-01 2.736163325607776642e-02 3.016050755977630615e-01 -4.735013842582702637e-02 -1.016414463520050049e-01 2.675019390881061554e-02 -2.370027601718902588e-01 -1.040856391191482544e-01 1.861182898283004761e-01 -2.027902901172637939e-01 1.801857203245162964e-01 -3.377302885055541992e-01 9.307081997394561768e-02 9.169888496398925781e-02 -2.945495843887329102e-01 1.349240392446517944e-01 3.721933811902999878e-02 -2.358239889144897461e-01 1.979442834854125977e-01 1.078209355473518372e-01 -5.241237115114927292e-03 -2.451240122318267822e-01 -1.902077049016952515e-01 3.216865062713623047e-01 2.498501092195510864e-01 -8.428340405225753784e-02 5.079009756445884705e-02 -1.022233068943023682e-01 1.096896678209304810e-01 -8.799851685762405396e-02
-5.599287152290344238e-02 6.192356720566749573e-02 -3.389568254351615906e-02 2.106022834777832031e-02 4.343418404459953308e-02 4.095346331596374512e-01 -2.021636217832565308e-01 1.479573547840118408e-02 5.099755898118019104e-02 6.528867036104202271e-02 1.925410926342010498e-01 4.918446298688650131e-03 -2.380605936050415039e-01 -1.930497735738754272e-01 1.696305274963378906e-01 -2.842430584132671356e-02 -2.823016643524169922e-01 4.930769652128219604e-02 2.898888289928436279e-02 -8.864869922399520874e-02 1.705692708492279053e-01 -1.263067871332168579e-01 -2.309888750314712524e-01 -9.321627765893936157e-02 9.336647391319274902e-02 -6.262157112360000610e-02 1.075300574302673340e-02 1.669317367486655712e-03 -6.732858717441558838e-02 1.046330481767654419e-01 6.153503656387329102e-01 9.191973507404327393e-02
2.643389105796813965e-01 -5.328151956200599670e-02 2.004915028810501099e-01 1.108518540859222412e-01 1.256005167961120605e-01 2.981021702289581299e-01 -1.363354176282882690e-01 -1.696680635213851929e-01 1.290645599365234375e-01 -2.439039498567581177e-01 4.063533246517181396e-02 -7.177226990461349487e-02 -2.862373739480972290e-02 1.055525019764900208e-01 -1.757654547691345215e-01 -1.584490090608596802e-01 -1.792984604835510254e-01 -1.340183615684509277e-02 -8.336114138364791870e-02 -5.741155520081520081e-02 2.962797284126281738e-01 -2.447175681591033936e-01 -5.681971460580825806e-02 8.711103349924087524e-02 2.056703418493270874e-01 1.514510661363601685e-01 2.433739304542541504e-01 6.907998025417327881e-02 -3.400715067982673645e-02 -4.581088721752166748e-01 1.488872915506362915e-01 -9.159915149211883545e-02
-2.361376397311687469e-02 5.636444687843322754e-02 1.563364863395690918e-01 -9.790131449699401855e-02 2.007267903536558151e-03 1.542102098464965820e-01 -5.605771671980619431e-03 -3.388088643550872803e-01 1.917380392551422119e-01 -2.081212848424911499e-01 1.918170303106307983e-01 1.596343815326690674e-01 2.317283116281032562e-02 -2.240945547819137573e-01 -4.629685077816247940e-03 -9.753729403018951416e-02 -2.193269729614257812e-01 7.916011661291122437e-02 2.341272383928298950e-01 -3.325978815555572510e-01 7.236501574516296387e-02 -4.493747279047966003e-02 2.909870445728302002e-01 -9.446701407432556152e-02 -5.656739696860313416e-02 2.468268275260925293e-01 4.252123087644577026e-02 -6.854793429374694824e-02 1.566904187202453613e-01 -1.827479302883148193e-01 3.633000552654266357e-01 1.993992924690246582e-01
9.828882664442062378e-02 -4.276462197303771973e-01 -1.448599398136138916e-01 1.883464753627777100e-01 8.852119743824005127e-02 6.401316728442907333e-03 3.813061863183975220e-02 -2.254996895790100098e-01 3.073031604290008545e-01 -6.702598184347152710e-02 2.198150008916854858e-01 -1.359653472900390625e-01 -3.064808249473571777e-02 -8.279283531010150909e-03 6.447039078921079636e-03 -1.755250692367553711e-01 -3.657193481922149658e-01 3.473939597606658936e-01 -5.691882595419883728e-02 -8.260709792375564575e-02 3.317794203758239746e-02 5.671199038624763489e-02 1.338833123445510864e-01 -6.198967993259429932e-02 -1.635502558201551437e-03 2.950833141803741455e-01 1.590962707996368408e-01 -8.956658840179443359e-02 3.859306499361991882e-02 -1.189040467143058777e-01 2.542650699615478516e-01 -4.422858729958534241e-02
1.169397607445716858e-01 2.427128851413726807e-01 6.757511943578720093e-02 1.042008101940155029e-01 1.148054674267768860e-01 1.885015815496444702e-01 1.886603832244873047e-01 1.461358517408370972e-01 -4.124880209565162659e-02 4.861558601260185242e-02 3.177790641784667969e-01 3.144045472145080566e-01 -3.286990523338317871e-01 -5.549930781126022339e-02 -1.924191974103450775e-02 -9.061441570520401001e-02 -3.335351347923278809e-01 -4.421332105994224548e-02 3.780544549226760864e-02 -1.470896452665328979e-01 2.990745902061462402e-01 -6.395161896944046021e-02 -6.324245780706405640e-02 -2.693309783935546875e-01 -1.949666254222393036e-02 1.423386782407760620e-01 -1.142546981573104858e-01 1.476881951093673706e-01 -7.019224110990762711e-03 -1.204633936285972595e-01 3.260532319545745850e-01 3.077969886362552643e-03
-8.610182441771030426e-03 5.746233090758323669e-02 1.004958897829055786e-01 1.709263399243354797e-02 -6.154314428567886353e-02 1.380910873413085938e-01 5.159704014658927917e-02 -3.980266451835632324e-01 -3.051851131021976471e-02 1.762722432613372803e-01 2.662865221500396729e-01 -2.452616095542907715e-01 -1.789228618144989014e-01 4.644437134265899658e-02 -8.815222233533859253e-02 1.081443279981613159e-01 -2.228906750679016113e-01 2.699908316135406494e-01 -1.650733947753906250e-01 -7.297240942716598511e-02 2.813474461436271667e-02 3.198723122477531433e-02 2.611874043941497803e-01 -3.031015768647193909e-02 -1.643684692680835724e-02 3.702424168586730957e-01 2.378851547837257385e-02 1.371558457612991333e-01 2.047128677368164062e-01 -1.201511733233928680e-02 3.614887297153472900e-01 1.732968538999557495e-01
1.425836384296417236e-01 -3.381225466728210449e-01 -1.534707993268966675e-01 -1.731505990028381348e-01 1.160098686814308167e-01 -1.840813010931015015e-01 -2.064502090215682983e-01 5.197755992412567139e-03 9.593513607978820801e-02 -2.105061151087284088e-02 4.315301403403282166e-02 -2.048159390687942505e-01 -2.537735104560852051e-01 -6.308545917272567749e-02 -4.441355541348457336e-02 -1.162618547677993774e-01 -1.147270351648330688e-01 5.713222026824951172e-01 -7.967788726091384888e-03 -1.385408788919448853e-01 1.893786787986755371e-01 -5.947081372141838074e-02 1.862085759639739990e-01 1.398120820522308350e-02 -4.537008702754974365e-02 6.053747236728668213e-02 -1.036053597927093506e-01 3.422316908836364746e-02 7.580449339002370834e-03 -1.377004235982894897e-01 3.256179988384246826e-01 9.334862977266311646e-02
1.321333348751068115e-01 4.637150838971138000e-02 3.556170463562011719e-01 -1.881223618984222412e-01 2.001363337039947510e-01 5.647223815321922302e-02 -4.134161397814750671e-02 -3.234413564205169678e-01 1.512903720140457153e-02 5.774872377514839172e-02 1.862960904836654663e-01 -8.763027191162109375e-02 -2.560696899890899658e-01 5.681742355227470398e-02 -2.239717915654182434e-02 -7.924516499042510986e-02 1.954837441444396973e-01 7.479444146156311035e-02 4.857046529650688171e-02 -2.901335954666137695e-01 7.840140908956527710e-02 -1.989590376615524292e-01 -1.217513605952262878e-01 -1.036441698670387268e-01 -6.264790147542953491e-02 3.871813714504241943e-01 1.077732816338539124e-01 1.457884162664413452e-01 1.697360575199127197e-01 -1.598582714796066284e-01 2.877442836761474609e-01 1.480959504842758179e-01
5.671096593141555786e-02 -3.266882598400115967e-01 1.391286961734294891e-02 2.299465686082839966e-01 1.021692678332328796e-01 2.137735188007354736e-01 1.952195614576339722e-01 -2.526871562004089355e-01 5.325884744524955750e-02 2.786120958626270294e-02 8.504862897098064423e-03 -3.456637263298034668e-01 -1.659612804651260376e-01 -1.362912803888320923e-01 -8.819595910608768463e-03 -1.615500301122665405e-01 -4.593992233276367188e-01 1.259771436452865601e-01 9.549672901630401611e-02 -5.615121917799115181e-04 2.160811126232147217e-01 -7.035434991121292114e-02 9.712783992290496826e-02 -2.975017726421356201e-01 -2.341952174901962280e-01 -4.920988157391548157e-02 7.449571043252944946e-02 4.837560653686523438e-02 1.268236041069030762e-01 -6.714849174022674561e-02 1.161555852741003036e-02 -1.091817393898963928e-01
-1.791010200977325439e-01 -1.782278418540954590e-01 -3.435684740543365479e-02 -5.930033978074789047e-03 2.441175431013107300e-01 4.968977868556976318e-01 7.796207070350646973e-02 -3.863771259784698486e-02 -2.145443111658096313e-02 -1.102391630411148071e-01 2.224460057914257050e-02 -1.373429000377655029e-01 -1.634389013051986694e-01 -5.463754758238792419e-02 5.351653322577476501e-02 -6.865710020065307617e-02 -1.564109921455383301e-01 1.555654704570770264e-01 -1.620636284351348877e-01 -2.946548461914062500e-01 1.684533548541367054e-03 -1.139070689678192139e-01 1.720649600028991699e-01 1.479377448558807373e-01 -1.718400120735168457e-01 -3.387572616338729858e-02 9.383015334606170654e-02 4.152583330869674683e-02 5.929340422153472900e-02 -1.316711455583572388e-01 4.479600787162780762e-01 2.503544092178344727e-01
-1.192799508571624756e-01 -1.753014922142028809e-01 -2.227733731269836426e-01 7.850889116525650024e-03 -1.150001138448715210e-01 2.352904379367828369e-01 3.498082235455513000e-02 1.381515711545944214e-01 8.969301357865333557e-03 -1.283116042613983154e-01 1.671169102191925049e-01 -1.157063916325569153e-01 -4.954219982028007507e-02 -1.929597258567810059e-01 -1.612032055854797363e-01 2.237921580672264099e-02 -1.206181645393371582e-01 7.903689891099929810e-02 4.269374534487724304e-03 -4.416760504245758057e-01 2.293311655521392822e-01 -8.884871006011962891e-02 -7.483445852994918823e-02 2.160745859146118164e-01 -2.410974167287349701e-02 2.538442611694335938e-01 -2.881569862365722656e-01 -9.029670059680938721e-02 -1.188500970602035522e-01 -3.742593526840209961e-01 2.309804558753967285e-01 -3.879043797496706247e-04
-3.482244908809661865e-02 -1.585124880075454712e-01 6.837220489978790283e-02 -1.128851529210805893e-02 -1.072704493999481201e-01 4.176478385925292969e-01 1.248560398817062378e-01 -1.425881683826446533e-01 -2.262305021286010742e-01 -2.079584151506423950e-01 1.736170798540115356e-01 -4.879799485206604004e-02 -5.714427307248115540e-02 -1.552498787641525269e-01 1.743899192661046982e-03 -2.654136158525943756e-02 -2.078967541456222534e-01 -2.214345932006835938e-01 -1.496089696884155273e-01 -3.389601409435272217e-01 1.213331222534179688e-01 1.170629262924194336e-02 -1.234408542513847351e-01 -1.008092910051345825e-01 -1.728159487247467041e-01 4.004105180501937866e-02 5.315189808607101440e-02 2.159339562058448792e-02 1.661242842674255371e-01 -1.315101832151412964e-01 4.892208874225616455e-01 -5.653268098831176758e-02
-5.849458649754524231e-02 -4.469331726431846619e-02 -3.043258488178253174e-01 -1.552410423755645752e-01 -1.756447553634643555e-02 7.864460349082946777e-02 -7.665009051561355591e-02 1.605694890022277832e-01 5.265155807137489319e-03 6.773838400840759277e-02 1.210189387202262878e-01 -1.151964068412780762e-01 -2.296192497014999390e-01 -3.409929871559143066e-01 -1.754616498947143555e-01 -1.931923776865005493e-01 -5.408284068107604980e-02 7.182227075099945068e-02 5.616335198283195496e-02 -5.914902687072753906e-02 1.113554760813713074e-01 -3.589419722557067871e-01 -1.880861222743988037e-01 -3.331604972481727600e-02 -1.003222465515136719e-01 4.104509651660919189e-01 -6.418584845960140228e-03 -9.888150542974472046e-02 2.407178096473217010e-02 -3.407179117202758789e-01 2.491194754838943481e-01 -1.026081591844558716e-01
3.141404986381530762e-01 -1.184307709336280823e-01 -7.229171693325042725e-02 1.023393683135509491e-02 2.058498710393905640e-01 1.963507533073425293e-01 7.142130285501480103e-02 -2.857806384563446045e-01 7.675456255674362183e-02 -2.600359357893466949e-02 2.221932075917720795e-02 -3.534106314182281494e-01 -2.604602277278900146e-01 -2.410608381032943726e-01 -5.590110272169113159e-02 -1.664140522480010986e-01 -4.858126640319824219e-01 1.264502555131912231e-01 7.131364196538925171e-02 -1.804843395948410034e-01 5.238554254174232483e-02 -1.657065600156784058e-01 1.543260961771011353e-01 -8.621001988649368286e-02 -2.196878939867019653e-02 -7.025070488452911377e-02 -9.485186077654361725e-03 1.633807420730590820e-01 1.499690562486648560e-01 -8.487112075090408325e-02 9.539092332124710083e-02 -5.849221348762512207e-02
-1.914381086826324463e-01 -1.290324777364730835e-01 1.119722202420234680e-01 2.724803611636161804e-02 2.578610777854919434e-01 -9.412261098623275757e-02 2.365279197692871094e-02 -2.229609191417694092e-01 5.406789481639862061e-02 -2.135092467069625854e-01 1.486972719430923462e-01 -1.642559766769409180e-01 8.387074619531631470e-02 -4.135033860802650452e-02 -1.045584380626678467e-01 5.732679739594459534e-02 -2.954643070697784424e-01 3.449468314647674561e-01 2.025682777166366577e-01 -3.577818274497985840e-01 2.925496995449066162e-01 8.149942755699157715e-02 -1.147890556603670120e-02 -2.418499290943145752e-01 8.146584033966064453e-02 -1.238308008760213852e-02 -5.043445900082588196e-02 -1.013155952095985413e-01 1.289325505495071411e-01 -2.901287674903869629e-01 2.009104639291763306e-01 -1.715510524809360504e-02
-1.442454457283020020e-01 -8.274991065263748169e-02 8.969124406576156616e-02 7.996981590986251831e-02 -7.877553999423980713e-02 2.539829015731811523e-01 -3.024605102837085724e-02 -2.026174770435318351e-04 7.120760530233383179e-02 -1.335639599710702896e-02 2.821150720119476318e-01 3.151604533195495605e-01 -6.511082500219345093e-02 -5.320161208510398865e-02 4.337991029024124146e-02 7.979322969913482666e-02 -4.783967137336730957e-01 2.580712735652923584e-02 1.379255354404449463e-01 -2.675121128559112549e-01 2.584819495677947998e-01 1.145455762743949890e-01 1.401781290769577026e-02 -2.688620388507843018e-01 -1.334143280982971191e-01 1.927523016929626465e-01 1.972888037562370300e-02 9.223625063896179199e-02 -1.895325034856796265e-01 4.602520540356636047e-02 3.315747380256652832e-01 4.930457100272178650e-02
3.344098106026649475e-02 -5.782983824610710144e-02 3.938886895775794983e-02 -2.819148004055023193e-01 8.655377477407455444e-02 1.785049736499786377e-01 -5.852301418781280518e-02 -2.994765341281890869e-01 -2.331506609916687012e-01 1.916944235563278198e-01 7.854758948087692261e-02 -1.598722636699676514e-01 -1.246338710188865662e-01 -6.177415326237678528e-02 7.784810662269592285e-02 7.083285599946975708e-02 -2.782490253448486328e-01 8.172855526208877563e-02 -1.721327900886535645e-01 -2.362619787454605103e-01 1.296929717063903809e-01 -2.530207484960556030e-02 2.274062633514404297e-01 1.523446142673492432e-01 -1.104865446686744690e-01 2.702054381370544434e-01 9.704154916107654572e-03 2.244887202978134155e-01 1.117756292223930359e-01 -7.984183728694915771e-02 3.577240705490112305e-01 2.903513908386230469e-01
-1.771541684865951538e-02 -6.922256201505661011e-02 1.835421025753021240e-01 -1.926198601722717285e-01 7.475502789020538330e-02 -3.350354731082916260e-02 7.533941534347832203e-04 -1.219866052269935608e-01 3.226818982511758804e-03 -1.928908377885818481e-02 3.180671036243438721e-01 -4.209013879299163818e-01 -3.434768915176391602e-01 -8.214989304542541504e-02 -6.717085093259811401e-02 -6.320729106664657593e-02 -2.744858562946319580e-01 2.343360930681228638e-01 -4.088451340794563293e-02 -1.828087493777275085e-02 2.483775466680526733e-02 1.136756781488656998e-02 1.739545166492462158e-01 7.019156962633132935e-02 -9.430681169033050537e-02 2.879405915737152100e-01 9.553745388984680176e-02 2.330741286277770996e-01 1.409181952476501465e-01 -7.866884768009185791e-02 2.390277832746505737e-01 2.897286117076873779e-01
5.228118225932121277e-02 -6.924181431531906128e-02 -4.531277809292078018e-03 -2.218970209360122681e-01 3.992662727832794189e-01 3.197010755538940430e-01 -9.936360269784927368e-02 -1.257462054491043091e-01 5.460712686181068420e-02 -8.023945987224578857e-02 -9.331383556127548218e-02 -2.042799890041351318e-01 2.543839216232299805e-01 5.555678624659776688e-03 -7.410845905542373657e-02 -2.348948568105697632e-01 -1.741486936807632446e-01 3.167006373405456543e-01 -7.493959367275238037e-02 -2.158505469560623169e-01 1.205276325345039368e-01 -1.051041558384895325e-01 -1.311147511005401611e-01 7.362847030162811279e-02 -2.011400908231735229e-01 7.958527654409408569e-02 -2.994280308485031128e-02 8.942546695470809937e-02 -8.299532532691955566e-02 -1.505736857652664185e-01 3.308897018432617188e-01 2.118592560291290283e-01
2.048677653074264526e-01 -2.269371300935745239e-01 -4.566957056522369385e-02 -2.662377059459686279e-01 1.514808684587478638e-01 9.187718480825424194e-02 7.372096180915832520e-02 -1.442286819219589233e-01 -1.246724128723144531e-01 5.127593502402305603e-02 1.783517599105834961e-01 -2.435779422521591187e-01 4.981506243348121643e-02 -3.019847571849822998e-01 -1.740504801273345947e-01 4.894649237394332886e-02 -2.892027497291564941e-01 -6.223092973232269287e-02 1.040345281362533569e-01 -7.412333041429519653e-02 -2.796098031103610992e-02 -1.277565062046051025e-01 -3.407620191574096680e-01 3.378736600279808044e-02 -1.486469656229019165e-01 3.149468600749969482e-01 -1.784105896949768066e-01 -6.639853864908218384e-02 1.143115535378456116e-01 -2.755949497222900391e-01 2.179978787899017334e-01 8.942443877458572388e-02
3.115842118859291077e-02 1.505538728088140488e-02 -1.497871875762939453e-01 -1.847533285617828369e-01 1.682777889072895050e-02 4.091681446880102158e-03 6.317541003227233887e-02 -2.798229642212390900e-02 -6.081325933337211609e-02 1.993199437856674194e-02 1.926852464675903320e-01 -2.353210747241973877e-01 -7.022355496883392334e-02 -1.659850329160690308e-01 -1.329457759857177734e-01 -7.596481591463088989e-02 -1.505524665117263794e-01 -6.647386401891708374e-02 -1.466033011674880981e-01 -1.641785800457000732e-01 1.969853416085243225e-02 -4.013690352439880371e-01 -1.657875478267669678e-01 -2.684926986694335938e-02 -1.721889227628707886e-01 4.756665825843811035e-01 -8.729695528745651245e-02 -9.633468091487884521e-02 9.810068458318710327e-02 -4.225165843963623047e-01 2.267654240131378174e-01 -8.386173844337463379e-02
4.228691011667251587e-02 -9.403581172227859497e-02 -3.269889652729034424e-01 -9.378546476364135742e-02 4.917479678988456726e-02 1.263401955366134644e-01 -1.401324383914470673e-02 7.232575118541717529e-02 -6.316258758306503296e-02 9.480825066566467285e-02 6.189422309398651123e-02 -2.070467323064804077e-01 -2.833243906497955322e-01 -2.028794139623641968e-01 -2.164707481861114502e-01 -1.262648403644561768e-01 -8.603693544864654541e-02 2.309097722172737122e-02 -2.322340570390224457e-02 -5.983036011457443237e-02 6.270067393779754639e-02 -4.803583323955535889e-01 -1.701904684305191040e-01 -3.571385145187377930e-02 -1.172736957669258118e-01 3.329634666442871094e-01 1.390423774719238281e-01 -5.103626847267150879e-02 7.280006259679794312e-02 -3.559837341308593750e-01 2.072010934352874756e-01 -8.631183207035064697e-02
7.059476524591445923e-02 2.181890187785029411e-03 1.226288452744483948e-01 -1.501147300004959106e-01 5.536704137921333313e-02 2.889664769172668457e-01 2.131629884243011475e-01 -8.946613222360610962e-02 1.181194931268692017e-01 -5.285998806357383728e-02 1.515571624040603638e-01 -7.025656104087829590e-02 3.775043413043022156e-02 -5.018310621380805969e-02 5.347616970539093018e-02 -7.425073068588972092e-03 -4.828312397003173828e-01 1.037361994385719299e-01 4.769824445247650146e-02 -1.256065517663955688e-01 -3.450482711195945740e-02 -6.276037544012069702e-02 -4.074358940124511719e-01 3.068150393664836884e-02 -2.171402573585510254e-01 2.307265549898147583e-01 -9.571808576583862305e-02 -1.638975143432617188e-01 -2.572283893823623657e-02 -1.495484560728073120e-01 3.046523928642272949e-01 2.822354435920715332e-01
1.086409315466880798e-01 -4.566410183906555176e-01 3.073103493079543114e-03 8.083987049758434296e-03 1.367969959974288940e-01 -4.579614102840423584e-02 2.400338351726531982e-01 -3.828451931476593018e-01 1.055715903639793396e-01 -1.828506886959075928e-01 1.404877305030822754e-01 -1.715769320726394653e-01 -1.147614605724811554e-02 -5.953425914049148560e-02 -3.442953899502754211e-02 1.083781570196151733e-02 -4.096600115299224854e-01 2.640681564807891846e-01 -1.694547981023788452e-01 -6.674734503030776978e-02 9.721462428569793701e-02 -9.248803555965423584e-02 7.170511037111282349e-02 -6.455239653587341309e-02 8.987288177013397217e-02 3.307026028633117676e-01 8.058519102632999420e-03 5.878414213657379150e-02 2.753132022917270660e-03 -1.545410007238388062e-01 1.122675538063049316e-01 1.940724067389965057e-02
-9.691645950078964233e-02 -6.081222370266914368e-02 -3.122556507587432861e-01 -1.576312333345413208e-01 2.300849929451942444e-02 7.699890434741973877e-02 -1.466303765773773193e-01 -1.147406361997127533e-02 -1.282443292438983917e-02 1.564990580081939697e-01 1.797539144754409790e-01 -3.451172411441802979e-01 1.118656024336814880e-01 -6.445138901472091675e-02 4.228141158819198608e-02 -1.232145652174949646e-01 -1.212964057922363281e-01 -2.234263569116592407e-01 5.593702569603919983e-02 -1.807820200920104980e-01 3.005170263350009918e-02 -2.727689445018768311e-01 3.993098437786102295e-02 -3.293957114219665527e-01 6.951611489057540894e-02 3.337242901325225830e-01 -2.589738229289650917e-03 -1.669549196958541870e-02 -3.347797319293022156e-02 -4.525979757308959961e-01 1.055038049817085266e-01 -8.558391779661178589e-02
1.598487347364425659e-01 -3.440879583358764648e-01 -1.676745563745498657e-01 -2.229327335953712463e-02 2.275934666395187378e-01 6.039504706859588623e-02 1.203294172883033752e-01 -3.869727849960327148e-01 7.465188205242156982e-02 8.715309947729110718e-02 1.733865439891815186e-01 -2.098552137613296509e-01 -4.516239836812019348e-02 -1.304795145988464355e-01 -7.161183655261993408e-02 -2.282166853547096252e-03 -4.820250868797302246e-01 1.598117053508758545e-01 2.439336329698562622e-01 -3.162312880158424377e-02 8.794678747653961182e-02 -1.512547880411148071e-01 3.746352717280387878e-02 -2.102363109588623047e-01 -1.244594007730484009e-01 4.469132050871849060e-02 8.150567859411239624e-02 3.649197146296501160e-02 7.797276973724365234e-02 1.028242632746696472e-01 2.165374308824539185e-01 -1.126391515135765076e-01
4.750272631645202637e-02 3.480907902121543884e-02 2.611869573593139648e-02 1.109712645411491394e-01 1.753062307834625244e-01 1.173204258084297180e-01 -3.249553218483924866e-02 -2.398065850138664246e-02 -1.287708282470703125e-01 1.134615093469619751e-01 2.604475915431976318e-01 -2.028065919876098633e-01 3.335242345929145813e-02 -1.795422732830047607e-01 1.484637241810560226e-02 -6.813822686672210693e-02 4.580175969749689102e-03 1.242965683341026306e-01 2.408718913793563843e-01 -3.793426454067230225e-01 3.144133687019348145e-01 -4.814980551600456238e-02 -3.878822028636932373e-01 -8.091638982295989990e-02 -1.399221569299697876e-01 2.703217975795269012e-02 1.604181826114654541e-01 9.014149755239486694e-02 1.907636523246765137e-01 -1.248173788189888000e-01 3.530952334403991699e-01 2.332335859537124634e-01
-8.575879782438278198e-02 -2.368337512016296387e-01 2.255327701568603516e-01 -2.940979003906250000e-01 2.085660547018051147e-01 3.360936939716339111e-01 -8.807134814560413361e-03 -1.525943279266357422e-01 -9.276878833770751953e-02 2.044290117919445038e-02 -6.671429425477981567e-02 -2.050811648368835449e-01 -7.883613556623458862e-02 -4.689886793494224548e-02 -2.672563306987285614e-02 -1.604762226343154907e-01 -1.382081061601638794e-01 2.743185758590698242e-01 -1.232881247997283936e-01 -3.617725968360900879e-01 1.734069138765335083e-01 -7.732556015253067017e-02 3.099206835031509399e-02 9.813835471868515015e-02 -1.330665498971939087e-01 1.644449979066848755e-01 1.667384058237075806e-01 2.609498798847198486e-01 1.073182374238967896e-01 -1.751554012298583984e-01 2.299821227788925171e-01 -7.844994962215423584e-02
2.376483380794525146e-02 2.099157124757766724e-02 7.295581698417663574e-02 -1.292752772569656372e-01 1.904999017715454102e-01 1.347380727529525757e-01 6.953156739473342896e-02 -3.053598105907440186e-01 -1.557657122611999512e-01 1.194771938025951385e-02 1.040261387825012207e-01 -2.049306184053421021e-01 -1.777445226907730103e-01 -1.146652624011039734e-01 1.885843276977539062e-02 -1.220252066850662231e-01 -2.084288559854030609e-02 1.501507312059402466e-01 -1.151044964790344238e-01 -5.827180668711662292e-02 2.338140159845352173e-01 5.981914326548576355e-02 2.543984651565551758e-01 -4.327532276511192322e-02 5.818913877010345459e-02 4.679386913776397705e-01 1.325390208512544632e-02 1.325349602848291397e-02 1.960364878177642822e-01 -5.211054906249046326e-02 3.854120671749114990e-01 3.322203159332275391e-01
-3.610030934214591980e-02 -1.352557539939880371e-01 -2.452188432216644287e-01 -6.417421251535415649e-02 9.195484966039657593e-02 3.274275362491607666e-02 2.750771343708038330e-01 -1.671060174703598022e-01 -4.783390462398529053e-02 -2.032303512096405029e-01 -5.029025301337242126e-02 -5.948270857334136963e-02 -1.799675673246383667e-01 -3.191471695899963379e-01 8.859487622976303101e-02 5.009772256016731262e-02 -4.209676384925842285e-01 1.451065689325332642e-01 1.704389154911041260e-01 -3.210949897766113281e-01 2.517557442188262939e-01 1.380487531423568726e-01 1.480529755353927612e-01 -5.885436665266752243e-03 5.135031044483184814e-02 -1.342206299304962158e-01 -7.249990105628967285e-02 7.251536101102828979e-02 9.573158621788024902e-02 -2.899766862392425537e-01 1.779427379369735718e-01 1.337057203054428101e-01
-1.163384392857551575e-01 2.963982522487640381e-01 -1.200123131275177002e-01 -1.961602568626403809e-01 -3.535468829795718193e-03 -6.838226318359375000e-02 3.100988864898681641e-01 -1.564313918352127075e-01 5.782787501811981201e-02 -1.212043454870581627e-03 1.516714543104171753e-01 -1.051186919212341309e-01 -2.460950762033462524e-01 1.187940463423728943e-01 -1.417982429265975952e-01 -1.136060431599617004e-01 -2.198896259069442749e-01 8.063423633575439453e-02 5.458857864141464233e-02 -2.533905208110809326e-03 5.604080557823181152e-01 -3.175757527351379395e-01 -8.383984863758087158e-02 -2.074307799339294434e-01 -9.656802564859390259e-02 -2.213160134851932526e-02 1.390829831361770630e-01 2.836878038942813873e-02 -2.756110392510890961e-02 -9.652582556009292603e-02 9.879730641841888428e-02 5.209226533770561218e-02
-3.530134260654449463e-02 6.308132410049438477e-02 -1.419404596090316772e-01 -5.622668191790580750e-02 2.530323266983032227e-01 1.294953376054763794e-01 5.035273730754852295e-02 -1.917098909616470337e-01 9.367683529853820801e-02 -8.865562826395034790e-02 3.008198440074920654e-01 -7.895261049270629883e-02 -2.174451202154159546e-01 8.691023290157318115e-02 2.935760617256164551e-01 4.849110729992389679e-03 5.417158082127571106e-02 -1.872444301843643188e-01 2.425469644367694855e-02 -2.704323232173919678e-01 2.509133219718933105e-01 -1.451926976442337036e-01 -3.374230861663818359e-02 -2.126426845788955688e-01 -1.388652920722961426e-01 -4.353929311037063599e-02 -1.383204609155654907e-01 1.967082172632217407e-01 9.246355295181274414e-02 -4.264423549175262451e-01 2.777765393257141113e-01 9.108756482601165771e-02
1.249507442116737366e-01 -1.180593762546777725e-02 4.501259699463844299e-02 3.153066337108612061e-02 7.077080011367797852e-02 2.211926132440567017e-01 2.034269869327545166e-01 -2.887066900730133057e-01 -1.599263548851013184e-01 -1.296320278197526932e-02 1.027050316333770752e-01 1.020966214127838612e-03 1.285441666841506958e-01 -7.832726091146469116e-02 -9.116909652948379517e-02 -9.287643246352672577e-03 -1.527220606803894043e-01 -1.042956709861755371e-01 -5.828595906496047974e-02 -5.366082787513732910e-01 3.667614459991455078e-01 -6.519874185323715210e-02 -1.748818904161453247e-02 -5.720335617661476135e-02 -2.972292900085449219e-01 2.813954353332519531e-01 1.075174361467361450e-01 1.186740864068269730e-02 -1.536971926689147949e-01 5.955963954329490662e-02 2.345536351203918457e-01 -7.682916522026062012e-02
-3.088163211941719055e-02 -3.659704923629760742e-01 -1.032496765255928040e-01 -1.265626959502696991e-02 1.405401825904846191e-01 -7.324156910181045532e-02 2.603366374969482422e-01 -3.620510101318359375e-01 3.411068022251129150e-02 -5.400274693965911865e-02 1.339656412601470947e-01 -3.127021789550781250e-01 -1.088472306728363037e-01 -7.871069014072418213e-02 -2.758502028882503510e-03 -1.590551882982254028e-01 -4.154224097728729248e-01 2.787857651710510254e-01 1.106204539537429810e-01 -3.777769207954406738e-02 6.777003407478332520e-02 -1.372227817773818970e-01 9.431783854961395264e-02 -2.266239225864410400e-01 5.430168006569147110e-03 7.816585153341293335e-02 5.459771305322647095e-02 -1.412885189056396484e-01 1.028166967444121838e-03 -5.666227638721466064e-02 2.557484805583953857e-01 1.477186828851699829e-01
1.171937957406044006e-01 -2.191507965326309204e-01 1.043901965022087097e-01 -3.073123097419738770e-01 1.866191029548645020e-01 1.649278104305267334e-01 8.451413363218307495e-02 -4.324974119663238525e-02 -8.577017486095428467e-02 6.202274933457374573e-02 1.240555383265018463e-02 -3.504161834716796875e-01 3.676248714327812195e-03 1.010726243257522583e-01 -1.281924992799758911e-01 -1.702372729778289795e-01 -2.841064929962158203e-01 3.886511325836181641e-01 -1.624219417572021484e-01 -2.341587245464324951e-01 3.416704535484313965e-01 -1.788889318704605103e-01 -2.134789712727069855e-03 -6.943522393703460693e-02 -1.576039753854274750e-02 1.737192571163177490e-01 -1.650742739439010620e-01 2.819250896573066711e-02 -1.361511740833520889e-02 -2.077900767326354980e-01 -3.844632580876350403e-02 -4.704222455620765686e-02
1.595760285854339600e-01 -3.677327036857604980e-01 -7.644466310739517212e-02 6.068009138107299805e-02 1.883743107318878174e-01 -1.078264508396387100e-02 4.878268390893936157e-02 -2.929648160934448242e-01 4.562823846936225891e-02 -8.663314580917358398e-02 1.417391449213027954e-01 -1.880851984024047852e-01 4.494444280862808228e-02 -1.050214767456054688e-01 1.383684277534484863e-01 -7.461708039045333862e-02 -5.489813089370727539e-01 3.612274229526519775e-01 5.086497589945793152e-02 -1.502325683832168579e-01 7.617304474115371704e-02 -1.149218901991844177e-01 1.486879587173461914e-01 -5.720299109816551208e-02 -6.521838903427124023e-02 6.750595569610595703e-02 1.020481958985328674e-01 -6.082564592361450195e-02 6.844439357519149780e-02 -1.344370394945144653e-01 2.284453660249710083e-01 6.225042790174484253e-02
-6.183375790715217590e-02 -3.454070538282394409e-02 -8.508157730102539062e-02 1.137087270617485046e-01 2.479533851146697998e-01 1.062170565128326416e-01 1.192785352468490601e-01 -8.344718255102634430e-03 -3.043845295906066895e-01 -1.694052368402481079e-01 3.534105718135833740e-01 -7.463848590850830078e-02 1.890178173780441284e-01 -2.451279908418655396e-01 1.308281421661376953e-01 5.354855582118034363e-02 -1.853798627853393555e-01 1.401991397142410278e-02 -2.623042557388544083e-03 -1.240241602063179016e-01 3.150727748870849609e-01 3.574683889746665955e-02 -6.236116588115692139e-02 -1.295623481273651123e-01 -9.521612524986267090e-02 3.267350792884826660e-01 1.677030622959136963e-01 -1.443647965788841248e-02 -5.072215199470520020e-02 -3.090853095054626465e-01 7.180613279342651367e-02 -3.186624050140380859e-01
7.318010181188583374e-02 5.505860596895217896e-02 4.259715322405099869e-03 -9.680674970149993896e-02 -1.476937253028154373e-02 1.600431054830551147e-01 7.077567279338836670e-02 1.063751205801963806e-01 -2.437528371810913086e-01 -6.693794578313827515e-02 2.641764283180236816e-01 -1.444965302944183350e-01 -7.875245809555053711e-02 -1.738971322774887085e-01 1.469070166349411011e-01 -5.691047757863998413e-02 2.082514762878417969e-02 2.023226171731948853e-01 3.079992234706878662e-01 -3.685621619224548340e-01 2.936644554138183594e-01 1.273499131202697754e-01 -1.771301776170730591e-01 -1.640209555625915527e-02 -1.768198460340499878e-01 -4.085345193743705750e-02 1.706736087799072266e-01 1.907205134630203247e-01 5.668220669031143188e-02 -2.386665493249893188e-01 3.921306729316711426e-01 7.543067634105682373e-02
3.549019247293472290e-02 3.347923979163169861e-02 -8.900384418666362762e-03 -9.271337836980819702e-02 2.800623774528503418e-01 -1.140075456351041794e-02 -3.346692398190498352e-02 -1.596234738826751709e-01 -5.896284803748130798e-02 1.656840741634368896e-02 1.785478889942169189e-01 -1.974652111530303955e-01 -1.712531596422195435e-01 -1.241557449102401733e-01 -8.466130495071411133e-02 -1.314424127340316772e-01 -2.813765108585357666e-01 -1.434328556060791016e-01 -5.585123971104621887e-02 -7.755293697118759155e-02 9.502787888050079346e-02 -3.066949844360351562e-01 -4.147667884826660156e-01 -5.204162374138832092e-02 -1.562532633543014526e-01 3.159683644771575928e-01 -2.271860986948013306e-01 1.581067964434623718e-02 1.240229681134223938e-01 -3.828318119049072266e-01 1.135773286223411560e-01 4.798272252082824707e-02
1.269908249378204346e-01 -2.910633683204650879e-01 1.253511160612106323e-01 -2.626625299453735352e-01 -9.408791549503803253e-03 -2.111270576715469360e-01 1.079252287745475769e-01 5.056791007518768311e-02 2.884463667869567871e-01 1.744313724339008331e-02 1.906314194202423096e-01 -1.291063427925109863e-01 5.944012198597192764e-03 1.959300786256790161e-02 -1.751832664012908936e-01 -4.963085055351257324e-02 -1.376289278268814087e-01 -6.430452316999435425e-02 8.859265595674514771e-02 -3.667377308011054993e-02 3.516599535942077637e-01 -2.535596191883087158e-01 -1.097699254751205444e-01 -2.049237936735153198e-01 8.158747106790542603e-03 1.383337825536727905e-01 -6.892280280590057373e-02 1.235373541712760925e-01 -1.797357499599456787e-01 -2.090859860181808472e-01 3.147642314434051514e-01 3.113084435462951660e-01
-1.156660616397857666e-01 -1.114642620086669922e-01 1.628107875585556030e-01 1.187492609024047852e-01 5.321872234344482422e-02 -2.959197200834751129e-02 4.237755015492439270e-02 -2.430837452411651611e-01 -7.563661783933639526e-02 -2.371138036251068115e-01 1.720670908689498901e-01 1.886094063520431519e-01 -1.839091926813125610e-01 -7.205232232809066772e-02 -7.292550057172775269e-02 -1.374965161085128784e-01 -3.135762512683868408e-01 2.325045466423034668e-01 9.312867373228073120e-02 -3.709667026996612549e-01 3.046965897083282471e-01 8.863173425197601318e-02 2.463168650865554810e-01 9.716291725635528564e-02 3.763766214251518250e-02 1.549935489892959595e-01 1.689074486494064331e-01 5.092219635844230652e-02 -2.529760636389255524e-02 -2.297394126653671265e-01 3.148883879184722900e-01 -3.122960450127720833e-03
-9.408262372016906738e-02 9.299919009208679199e-02 -1.026673763990402222e-01 7.676059752702713013e-02 6.578528881072998047e-02 4.517390578985214233e-02 -3.967027366161346436e-02 -2.576358616352081299e-01 -2.222421020269393921e-01 -1.720575839281082153e-01 2.668491005897521973e-01 8.826198056340217590e-03 -4.301151260733604431e-03 -1.858537495136260986e-01 1.497133672237396240e-01 -6.967705488204956055e-02 -6.855299323797225952e-02 1.228557247668504715e-02 1.128513738512992859e-01 -4.496153891086578369e-01 2.287032604217529297e-01 7.070145010948181152e-02 -6.839913129806518555e-02 -2.602893859148025513e-03 -1.473544817417860031e-02 -8.974856138229370117e-02 1.667693704366683960e-01 8.691458031535148621e-03 1.424869745969772339e-01 -3.593850731849670410e-01 4.607094824314117432e-01 -5.990603007376194000e-03
2.024845927953720093e-01 -1.816105991601943970e-01 1.195358410477638245e-01 1.384426746517419815e-02 2.674728399142622948e-03 1.563435941934585571e-01 -1.213075071573257446e-01 1.010006368160247803e-01 -9.668227285146713257e-02 -1.375441253185272217e-01 -1.531491242349147797e-02 -2.573796510696411133e-01 -8.313529938459396362e-02 -1.359188407659530640e-01 5.826303735375404358e-02 -3.974963426589965820e-01 -3.484974205493927002e-01 1.053949669003486633e-01 -4.168672859668731689e-02 -3.116797804832458496e-01 2.524388730525970459e-01 -1.636932790279388428e-01 2.990873456001281738e-01 -2.250631153583526611e-01 -1.311326771974563599e-01 9.665958583354949951e-02 8.527586609125137329e-02 -9.703680872917175293e-02 -1.885615475475788116e-02 -1.253202706575393677e-01 6.608886271715164185e-02 -2.343469560146331787e-01
1.179227232933044434e-02 -1.897028386592864990e-01 -1.980336159467697144e-01 -2.048893421888351440e-01 1.742013543844223022e-01 -1.978886500000953674e-02 -3.060848824679851532e-02 -1.487685889005661011e-01 2.953204140067100525e-02 1.036976203322410583e-01 1.999557763338088989e-01 -2.644563615322113037e-01 2.772304974496364594e-02 -1.922225505113601685e-01 -7.130572944879531860e-02 -1.545147150754928589e-01 -2.194516062736511230e-01 -3.615308552980422974e-02 1.412436515092849731e-01 -1.835153438150882721e-03 -6.026377156376838684e-02 -3.658343851566314697e-02 -3.258837759494781494e-01 -1.858505159616470337e-01 -1.031309440732002258e-01 3.580130040645599365e-01 -2.896439135074615479e-01 -6.980402022600173950e-02 2.809776365756988525e-01 -2.827648818492889404e-01 1.966767907142639160e-01 -1.888485252857208252e-02
-1.061478480696678162e-01 -4.726971033960580826e-03 2.416564524173736572e-02 -1.690079420804977417e-01 4.798957612365484238e-03 2.619309723377227783e-01 6.134578143246471882e-04 -3.046876490116119385e-01 -2.386985123157501221e-01 3.490617126226425171e-02 1.998711228370666504e-01 -2.303265929222106934e-01 -3.025195896625518799e-01 -1.761236041784286499e-01 -1.020651161670684814e-01 -1.593805500306189060e-03 -2.342641502618789673e-01 1.190588772296905518e-01 -4.926122352480888367e-02 -5.904732644557952881e-02 1.694650650024414062e-01 -9.363655117340385914e-04 2.785391807556152344e-01 6.982783973217010498e-02 2.626353316009044647e-02 2.728987634181976318e-01 -1.578398346900939941e-01 9.134001284837722778e-02 1.913027614355087280e-01 -7.682307064533233643e-02 3.335051238536834717e-01 2.562300860881805420e-01
3.426909148693084717e-01 -7.524751126766204834e-02 6.127432361245155334e-02 -5.724622681736946106e-02 1.087655592709779739e-02 -1.320365816354751587e-01 1.244739443063735962e-01 -4.934073239564895630e-02 7.407195121049880981e-02 1.549207717180252075e-01 3.390751779079437256e-01 1.557989865541458130e-01 -7.622765004634857178e-02 -6.339675188064575195e-02 -2.497006952762603760e-02 6.416147947311401367e-02 -5.498320981860160828e-02 6.219896674156188965e-02 -1.833677440881729126e-01 1.356178708374500275e-02 2.601920068264007568e-01 -1.543208956718444824e-02 -1.598091274499893188e-01 5.136927217245101929e-02 1.578239351511001587e-01 9.870271384716033936e-02 -7.511696219444274902e-02 1.142885610461235046e-01 -1.327448487281799316e-01 -4.010251462459564209e-01 4.808424115180969238e-01 2.264161109924316406e-01
-1.626566350460052490e-01 -8.127927780151367188e-02 4.136677458882331848e-02 -1.559564471244812012e-01 2.405974268913269043e-01 1.935974508523941040e-01 2.348699271678924561e-01 4.601047560572624207e-02 -6.809481419622898102e-03 -1.239204872399568558e-02 -9.378296136856079102e-02 -6.777370721101760864e-02 -1.357298344373703003e-01 -6.362006068229675293e-02 6.814435869455337524e-02 -3.957245647907257080e-01 -6.542576476931571960e-03 3.019959926605224609e-01 -2.038214169442653656e-02 -3.579610884189605713e-01 3.741244077682495117e-01 1.452221572399139404e-01 5.864386260509490967e-02 -3.707955777645111084e-02 4.575576167553663254e-03 3.072245717048645020e-01 3.971949592232704163e-02 2.208374589681625366e-01 3.011414594948291779e-02 -1.912474781274795532e-01 1.464498043060302734e-01 -4.001890122890472412e-02
1.309330463409423828e-01 -2.783722579479217529e-01 1.690057069063186646e-01 -4.351144284009933472e-02 1.210483070462942123e-02 -6.323409825563430786e-02 -1.159328315407037735e-02 -3.427060842514038086e-01 1.246978901326656342e-02 -9.522613137960433960e-02 -4.361547902226448059e-02 1.321014016866683960e-01 -3.027080595493316650e-01 -2.029906772077083588e-02 -5.969040840864181519e-02 -2.529208958148956299e-01 -3.267895877361297607e-01 1.133188605308532715e-01 -1.290863156318664551e-01 -1.918929815292358398e-01 1.604180335998535156e-01 1.262064930051565170e-02 -5.535541847348213196e-02 -1.439425051212310791e-01 -1.974186599254608154e-01 1.310055106878280640e-01 -1.044007465243339539e-01 -3.190085291862487793e-02 -2.727905213832855225e-01 -2.313355915248394012e-02 3.237267732620239258e-01 3.072965443134307861e-01
-8.092734217643737793e-02 -2.491870224475860596e-01 1.691970527172088623e-01 -2.231596857309341431e-01 5.335323512554168701e-02 2.481807619333267212e-01 -4.176522791385650635e-02 -1.357360184192657471e-01 -8.007024228572845459e-02 1.692718863487243652e-01 1.097693368792533875e-01 -5.876638367772102356e-02 -1.087701469659805298e-01 -6.912471354007720947e-02 -8.075925707817077637e-02 -2.582243084907531738e-01 -1.629026085138320923e-01 3.066589534282684326e-01 8.546422235667705536e-03 -3.410143554210662842e-01 2.051719650626182556e-02 1.762640313245356083e-03 2.729812264442443848e-01 3.526712581515312195e-02 1.560477316379547119e-01 9.045125544071197510e-02 2.043036371469497681e-01 2.532765865325927734e-01 1.167454570531845093e-01 -3.297371864318847656e-01 2.215564399957656860e-01 7.035337388515472412e-02
-1.201685890555381775e-01 -1.320656538009643555e-01 -1.138262972235679626e-01 -2.300072833895683289e-02 -5.987313017249107361e-02 7.353820651769638062e-02 5.939071625471115112e-02 -1.623442918062210083e-01 -2.591551244258880615e-01 -3.106331080198287964e-02 2.148472219705581665e-01 8.939145505428314209e-02 4.714865237474441528e-02 -9.090919047594070435e-02 2.125821560621261597e-01 -1.361418515443801880e-02 3.654908016324043274e-02 8.484274893999099731e-02 -1.479636132717132568e-01 -4.273288846015930176e-01 1.767686456441879272e-01 9.859941899776458740e-02 -1.753411144018173218e-01 -1.987041234970092773e-01 -1.339721232652664185e-01 1.144753545522689819e-01 -1.234762743115425110e-02 -5.576896294951438904e-02 1.009082794189453125e-01 -3.037308454513549805e-01 5.201743245124816895e-01 -7.778587937355041504e-02
1.186135485768318176e-01 -7.808056473731994629e-02 -1.288633793592453003e-01 -3.247654736042022705e-01 -6.126642599701881409e-02 1.448173373937606812e-01 8.513959497213363647e-02 -2.450527846813201904e-01 -1.901554912328720093e-01 -1.341135948896408081e-01 3.176597654819488525e-01 -2.516469359397888184e-01 -4.027049615979194641e-02 -5.260329321026802063e-02 -1.617882102727890015e-01 -1.887790113687515259e-01 1.455672201700508595e-03 -1.281027793884277344e-01 -2.536613643169403076e-01 9.061558544635772705e-02 2.586207166314125061e-02 -2.039361894130706787e-01 -1.610855758190155029e-01 -1.157956942915916443e-01 -2.366753220558166504e-01 1.921667456626892090e-01 7.848694175481796265e-02 1.542655080556869507e-01 4.396431613713502884e-03 -3.470408916473388672e-01 2.466974407434463501e-01 -7.967501878738403320e-02
-5.489912629127502441e-02 -1.915205568075180054e-01 -2.631451189517974854e-01 2.024065405130386353e-01 -4.323602095246315002e-02 -3.296357765793800354e-02 3.750214353203773499e-02 -1.749326288700103760e-01 -3.666369244456291199e-02 6.883276253938674927e-02 -1.196916867047548294e-02 2.669907212257385254e-01 8.599020540714263916e-02 2.568718194961547852e-01 -2.320587337017059326e-01 -3.277472406625747681e-02 -9.022514522075653076e-02 1.890737563371658325e-01 1.424927115440368652e-01 2.524476498365402222e-03 1.155341491103172302e-01 -2.455820441246032715e-01 -4.465625807642936707e-02 -2.272815071046352386e-02 -6.440867483615875244e-02 3.416789472103118896e-01 2.355556339025497437e-01 1.220502629876136780e-01 1.053935289382934570e-01 -2.144644260406494141e-01 4.412749707698822021e-01 1.607621908187866211e-01
-1.079018488526344299e-01 -1.462006866931915283e-01 -3.432055413722991943e-01 6.789555400609970093e-02 -1.531652957201004028e-01 1.619242727756500244e-01 -1.220581978559494019e-01 1.728408969938755035e-02 -1.811695694923400879e-01 5.016184970736503601e-02 2.184677422046661377e-01 -3.070341944694519043e-01 -1.492425650358200073e-01 -1.931477934122085571e-01 7.482122629880905151e-02 -1.615134775638580322e-01 -9.048045426607131958e-02 9.321523457765579224e-02 -4.700552672147750854e-02 -9.899801015853881836e-02 5.602780729532241821e-02 -3.481788933277130127e-01 -1.851346641778945923e-01 -1.889151707291603088e-02 -3.306003659963607788e-02 2.604972124099731445e-01 -1.446897089481353760e-01 -5.016839504241943359e-02 6.051512807607650757e-02 -4.325744509696960449e-01 2.000480294227600098e-01 3.848389722406864166e-03
2.040624171495437622e-01 -3.710460066795349121e-01 -1.682220697402954102e-01 -1.633841246366500854e-01 1.627357602119445801e-01 -5.067373812198638916e-02 8.473386615514755249e-02 -2.215395420789718628e-01 -1.095429137349128723e-01 -1.153118163347244263e-02 8.554651588201522827e-02 3.149211406707763672e-02 -1.118376627564430237e-01 2.155517190694808960e-01 -9.720068424940109253e-02 -1.576814055442810059e-01 -4.124424606561660767e-02 2.583971023559570312e-01 -5.902077257633209229e-02 -2.605949938297271729e-01 2.137044817209243774e-01 1.034131199121475220e-01 8.698349446058273315e-02 -2.058973908424377441e-01 -1.991131603717803955e-01 1.424435079097747803e-01 -2.954158782958984375e-01 -3.156348690390586853e-02 -3.200165033340454102e-01 -7.806932926177978516e-02 2.347418665885925293e-01 9.304053336381912231e-02
2.330704331398010254e-01 -2.525231540203094482e-01 -4.926863592118024826e-03 -9.388795495033264160e-02 -1.011555343866348267e-01 -1.531775295734405518e-01 -6.200120784342288971e-03 4.158305749297142029e-02 2.289016097784042358e-01 7.642485946416854858e-02 1.378376409411430359e-02 -1.439675688743591309e-01 -3.749330043792724609e-01 4.775816202163696289e-02 -5.205160379409790039e-02 -7.579696178436279297e-02 -1.834205687046051025e-01 1.559135168790817261e-01 6.166032329201698303e-02 8.101997524499893188e-02 5.077910423278808594e-01 -4.151358082890510559e-02 1.723703742027282715e-02 -1.208288520574569702e-01 -7.319652289152145386e-02 1.257400959730148315e-01 -1.565724015235900879e-01 -9.883547574281692505e-02 -2.795698344707489014e-01 -1.193626299500465393e-01 3.343301117420196533e-01 6.869466602802276611e-02
-2.700727991759777069e-02 1.838466338813304901e-02 -4.153213277459144592e-02 -1.204143539071083069e-01 3.569615632295608521e-02 1.301963478326797485e-01 -4.194184206426143646e-03 -1.917985975742340088e-01 -3.023887574672698975e-01 1.376301795244216919e-01 1.239392459392547607e-01 -2.817798554897308350e-01 -2.081797868013381958e-01 -4.943818226456642151e-02 -7.730699330568313599e-02 7.471960037946701050e-02 -2.260289192199707031e-01 1.361047476530075073e-01 -6.916707754135131836e-02 -1.747196018695831299e-01 -1.466032862663269043e-02 -4.853003844618797302e-02 3.737826347351074219e-01 -7.934493571519851685e-02 2.195212058722972870e-02 4.163905680179595947e-01 4.321727156639099121e-02 1.274314224720001221e-01 1.062802374362945557e-01 -7.110704481601715088e-02 4.231994748115539551e-01 1.557930409908294678e-01
1.151024997234344482e-01 -9.624426811933517456e-02 -6.488398462533950806e-02 -1.885354369878768921e-01 -1.844763159751892090e-01 7.318581640720367432e-02 1.308132149279117584e-02 -5.143164843320846558e-02 -1.629793792963027954e-01 1.712724566459655762e-01 5.619248747825622559e-01 9.486741386353969574e-03 -8.065596222877502441e-02 -1.124403551220893860e-01 -7.462185621261596680e-02 -2.719109877943992615e-02 -8.672939985990524292e-02 8.331646770238876343e-02 1.422937512397766113e-01 -5.206566303968429565e-02 9.452435374259948730e-02 -1.526594758033752441e-01 -5.516511946916580200e-02 -4.177617430686950684e-01 7.395527511835098267e-02 5.349050462245941162e-02 -7.609252631664276123e-02 -1.811928749084472656e-01 4.375223070383071899e-02 -1.023520827293395996e-01 3.860467076301574707e-01 2.066961228847503662e-01
-8.808656036853790283e-02 -1.792792379856109619e-01 -1.196683570742607117e-01 -1.598642170429229736e-01 3.853328526020050049e-01 1.744050830602645874e-01 1.729683130979537964e-01 4.944561794400215149e-02 7.908809930086135864e-02 2.364655584096908569e-01 3.130615949630737305e-01 -5.120342597365379333e-02 -1.081715524196624756e-02 -1.959592998027801514e-01 -1.309601068496704102e-01 -1.274554282426834106e-01 -1.842672973871231079e-01 1.359211206436157227e-01 -8.430353365838527679e-03 -7.973929494619369507e-02 4.678997024893760681e-02 3.348341584205627441e-02 -3.539489805698394775e-01 -8.404406905174255371e-02 -9.242169559001922607e-02 2.194832265377044678e-01 -2.568851113319396973e-01 -1.536120474338531494e-01 1.168778538703918457e-01 -2.183219939470291138e-01 2.387900203466415405e-01 1.228392869234085083e-01
-1.353009492158889771e-01 8.022126555442810059e-02 -1.062224712222814560e-02 -2.984400838613510132e-02 1.399425268173217773e-01 3.715443313121795654e-01 -1.158997416496276855e-01 -7.987321913242340088e-02 -4.022194445133209229e-02 -7.468367367982864380e-02 3.569318950176239014e-01 7.192481309175491333e-02 4.694953560829162598e-02 -1.051607504487037659e-01 -8.884526044130325317e-02 8.704107254743576050e-02 -1.457445905543863773e-03 -1.596854999661445618e-02 9.002060629427433014e-03 -2.828227281570434570e-01 2.902680933475494385e-01 -1.340853422880172729e-01 -2.719838619232177734e-01 -7.382912933826446533e-02 -1.216223016381263733e-01 9.320252388715744019e-02 -1.361441984772682190e-02 8.912967145442962646e-02 1.128996685147285461e-01 -4.432367980480194092e-01 3.428882956504821777e-01 8.909788727760314941e-02
1.246108263731002808e-01 -2.413701713085174561e-01 6.695843487977981567e-02 2.427780069410800934e-02 1.912538409233093262e-01 -1.964335143566131592e-02 3.435985743999481201e-02 -2.303397208452224731e-01 2.113414257764816284e-01 -1.279960423707962036e-01 6.548193097114562988e-02 8.529460988938808441e-03 1.164352670311927795e-01 -1.600912660360336304e-01 -1.436090189963579178e-02 2.264363318681716919e-01 -3.548714816570281982e-01 2.706944942474365234e-01 -2.503455616533756256e-02 -2.321497946977615356e-01 3.392191529273986816e-01 5.539053119719028473e-03 2.059529870748519897e-01 -5.462281778454780579e-02 8.254440128803253174e-02 1.428442192263901234e-03 -4.616273567080497742e-02 -2.091828584671020508e-01 7.269902527332305908e-02 -4.243556857109069824e-01 1.208399012684822083e-01 8.345383405685424805e-02
1.875566393136978149e-01 -8.572349697351455688e-02 -2.454551309347152710e-01 -1.902060210704803467e-01 2.336834520101547241e-01 5.135327205061912537e-02 8.607580326497554779e-03 -1.713356077671051025e-01 3.637540712952613831e-02 -5.269531533122062683e-02 2.125821858644485474e-01 -1.947701275348663330e-01 -1.071650236845016479e-01 -2.799246013164520264e-01 -3.963624686002731323e-02 -2.489471063017845154e-02 -4.221249818801879883e-01 -7.680417597293853760e-02 4.546053241938352585e-03 1.325515471398830414e-02 3.976592794060707092e-02 -2.169475108385086060e-01 -2.871676087379455566e-01 -1.987735778093338013e-01 -6.133050657808780670e-03 1.987000107765197754e-01 -2.538431882858276367e-01 -9.920776635408401489e-02 6.032453477382659912e-02 -3.310094475746154785e-01 9.006647020578384399e-02 -7.133171707391738892e-02
1.333098560571670532e-01 -3.201020956039428711e-01 -2.465247213840484619e-01 -1.300515234470367432e-01 2.277742177248001099e-01 1.480181813240051270e-01 8.807055652141571045e-02 8.147409558296203613e-02 -1.861172616481781006e-01 1.023753955960273743e-01 1.221672296524047852e-01 -4.265755116939544678e-01 2.128879074007272720e-03 -5.885528773069381714e-02 -1.767603009939193726e-01 -1.586264222860336304e-01 -3.062806725502014160e-01 -2.103673368692398071e-01 4.461417719721794128e-02 5.749819800257682800e-02 1.045186594128608704e-01 5.117715150117874146e-02 -1.653660237789154053e-01 -1.487356722354888916e-01 1.173591800034046173e-02 2.115627676248550415e-01 -1.134303361177444458e-01 -1.727281212806701660e-01 1.603231430053710938e-01 -2.091799229383468628e-01 2.202668935060501099e-01 7.611854001879692078e-03
-1.024278029799461365e-01 1.518858671188354492e-01 1.005263030529022217e-01 -6.582176685333251953e-02 7.986105978488922119e-02 2.925089597702026367e-01 1.053123734891414642e-02 -9.887709282338619232e-03 1.512588188052177429e-02 -1.394443064928054810e-01 3.440059423446655273e-01 8.262469619512557983e-02 -7.968344539403915405e-02 -8.594388514757156372e-02 1.927275769412517548e-02 2.562421001493930817e-02 -4.042895138263702393e-02 8.958053588867187500e-02 2.274728752672672272e-02 -4.483279883861541748e-01 2.729731798171997070e-01 3.829335048794746399e-02 -2.346978634595870972e-01 -2.096611410379409790e-01 -8.535651862621307373e-02 1.098408699035644531e-01 -3.474875539541244507e-02 1.481581330299377441e-01 1.166155040264129639e-01 -3.528927564620971680e-01 3.648243844509124756e-01 1.772770285606384277e-02
-1.027097702026367188e-01 2.324482798576354980e-02 -5.103056505322456360e-02 -2.608668990433216095e-02 1.297826319932937622e-02 7.381238788366317749e-02 3.538781777024269104e-02 -3.985013812780380249e-02 -2.155453264713287354e-01 -1.179493516683578491e-01 2.400117814540863037e-01 3.058324567973613739e-02 7.185288704931735992e-03 -7.522726058959960938e-02 1.031774207949638367e-01 -3.560155257582664490e-02 5.784351006150245667e-02 1.709817647933959961e-01 -8.771594613790512085e-02 -4.927376508712768555e-01 3.128597736358642578e-01 1.812182664871215820e-01 -7.962504029273986816e-02 -1.818522661924362183e-01 -8.245037496089935303e-02 8.856084942817687988e-02 5.134963244199752808e-02 -3.731281682848930359e-02 1.488040536642074585e-01 -3.387568593025207520e-01 4.758760929107666016e-01 -7.354085147380828857e-02
8.210289478302001953e-02 -3.744236230850219727e-01 -1.548603177070617676e-01 -1.401522662490606308e-02 6.550362706184387207e-02 -4.070504754781723022e-02 1.162140369415283203e-01 -3.801794052124023438e-01 8.078210800886154175e-02 -3.143886104226112366e-02 9.837073832750320435e-02 -2.715072631835937500e-01 -1.468507796525955200e-01 -1.951671391725540161e-01 1.470388621091842651e-01 1.655853539705276489e-02 -4.495276510715484619e-01 3.293675482273101807e-01 8.992242068052291870e-02 -6.789561361074447632e-02 3.948680311441421509e-02 -2.500368356704711914e-01 3.573061153292655945e-02 -4.638538509607315063e-02 -1.778731644153594971e-01 2.115364000201225281e-02 1.073320582509040833e-01 -1.371509730815887451e-01 1.277137082070112228e-02 -1.455347687005996704e-01 1.329089403152465820e-01 1.600318960845470428e-02
1.396897584199905396e-01 -5.445404723286628723e-02 -3.957043588161468506e-02 -1.031848117709159851e-01 1.123570203781127930e-01 2.715607583522796631e-01 2.162077277898788452e-01 7.169331610202789307e-02 -7.190767675638198853e-02 1.866560578346252441e-01 4.267145693302154541e-01 -2.164076454937458038e-02 1.714172959327697754e-01 -1.137731671333312988e-01 3.045560326427221298e-03 -2.263174392282962799e-02 -2.560422420501708984e-01 9.763076901435852051e-02 1.212768405675888062e-01 -2.363981492817401886e-02 1.342671513557434082e-01 -1.187681332230567932e-01 -3.922652602195739746e-01 -1.696976274251937866e-01 -5.139784142374992371e-02 2.257438749074935913e-01 1.827693283557891846e-01 -8.328704535961151123e-02 1.793488860130310059e-01 -9.241345524787902832e-02 3.009600937366485596e-01 1.767852902412414551e-01
1.153016239404678345e-01 -2.134262174367904663e-01 8.242285996675491333e-02 -4.924557730555534363e-02 -1.419533193111419678e-01 -8.261462673544883728e-03 -1.011742502450942993e-01 2.130356058478355408e-02 1.185545921325683594e-01 -9.488426148891448975e-02 -6.351256370544433594e-02 2.904996462166309357e-02 -1.807357966899871826e-01 -2.907330095767974854e-01 -3.507389873266220093e-02 -1.319783926010131836e-01 -4.009665548801422119e-01 5.611147731542587280e-02 2.245651185512542725e-02 1.160800606012344360e-01 4.027124643325805664e-01 1.890353858470916748e-01 -1.504902839660644531e-01 -2.474286556243896484e-01 -8.487226068973541260e-02 2.747111916542053223e-01 -2.276799455285072327e-02 8.849377930164337158e-02 -2.034492343664169312e-01 -3.288808511570096016e-03 3.639099597930908203e-01 1.127747148275375366e-01
-1.072502210736274719e-01 -9.276758879423141479e-02 -1.545060276985168457e-01 -5.705695599317550659e-02 3.108958899974822998e-01 1.042957156896591187e-01 -2.951760962605476379e-02 -4.382191598415374756e-02 -1.995907276868820190e-01 -9.409319609403610229e-02 4.157621264457702637e-01 -1.321413218975067139e-01 8.689485490322113037e-02 -1.120393872261047363e-01 -7.893073558807373047e-02 2.141578942537307739e-01 -2.411348223686218262e-01 1.144028604030609131e-01 1.315858662128448486e-01 -1.985192596912384033e-01 3.038149774074554443e-01 1.345033012330532074e-02 3.967647626996040344e-02 -1.877737343311309814e-01 -7.778288424015045166e-02 2.378092557191848755e-01 2.473829686641693115e-01 -1.021376997232437134e-01 -2.623131871223449707e-01 -1.208361461758613586e-01 1.605831980705261230e-01 -1.747143864631652832e-01
-3.819933906197547913e-02 -2.937829196453094482e-01 9.220817685127258301e-02 9.951835870742797852e-02 8.887045085430145264e-02 1.587014198303222656e-01 1.549145728349685669e-01 -1.870822310447692871e-01 -3.821464627981185913e-02 -6.392633914947509766e-02 2.596358358860015869e-01 -1.302630454301834106e-02 -2.095395699143409729e-02 -2.599496543407440186e-01 -1.539257820695638657e-02 4.879114218056201935e-03 -1.084400787949562073e-01 -3.063823878765106201e-01 -8.714035898447036743e-02 -1.944560855627059937e-01 7.905597984790802002e-02 -7.964707911014556885e-02 6.770574301481246948e-02 -2.181079536676406860e-01 -1.117597520351409912e-01 9.946473687887191772e-02 -2.639913745224475861e-02 -1.509796231985092163e-01 3.660126030445098877e-02 -1.899055242538452148e-01 5.720790028572082520e-01 -1.844042241573333740e-01
-2.641242742538452148e-02 -9.226842224597930908e-02 -9.803197532892227173e-02 -4.914169013500213623e-02 6.332305073738098145e-02 1.635063737630844116e-01 -7.905378006398677826e-03 -2.769576311111450195e-01 -2.373549044132232666e-01 -2.611893117427825928e-01 1.675733923912048340e-01 -4.441734775900840759e-02 -6.399044394493103027e-02 -2.153397053480148315e-01 9.737285226583480835e-02 2.689540199935436249e-02 1.047064177691936493e-02 9.643593430519104004e-02 -9.976496547460556030e-02 -4.647215604782104492e-01 1.918291598558425903e-01 2.019756585359573364e-01 -1.256252825260162354e-01 -1.183707341551780701e-01 -6.980925798416137695e-02 -3.932042513042688370e-03 1.709216088056564331e-01 4.099348187446594238e-02 8.351422846317291260e-02 -3.524349927902221680e-01 3.689556419849395752e-01 -1.007898002862930298e-01
2.377676405012607574e-02 -3.723774850368499756e-01 -3.597372770309448242e-02 -4.272833466529846191e-02 3.112215995788574219e-01 -1.967393048107624054e-02 6.819978356361389160e-02 -3.839600384235382080e-01 8.046623319387435913e-02 -3.459329158067703247e-02 -1.588082872331142426e-02 -2.431419342756271362e-01 -1.641552299261093140e-01 -2.204124927520751953e-01 3.710626438260078430e-02 -1.302245706319808960e-01 -3.907854557037353516e-01 1.117028817534446716e-01 1.075417622923851013e-01 -2.490713493898510933e-03 8.699839562177658081e-02 -2.255813777446746826e-01 1.004717946052551270e-01 -3.293238282203674316e-01 -7.966114580631256104e-02 1.223355531692504883e-01 8.467581868171691895e-02 -7.841806858777999878e-02 1.224013119935989380e-01 -8.737640082836151123e-02 1.897358894348144531e-01 2.018225006759166718e-02
4.922696575522422791e-02 -1.011501997709274292e-01 -2.124390602111816406e-01 -2.097182273864746094e-01 3.204810246825218201e-02 9.008035063743591309e-02 1.456029340624809265e-02 -1.619456708431243896e-02 -7.113167643547058105e-02 1.232691854238510132e-01 1.620632261037826538e-01 -2.029818296432495117e-01 -2.396896481513977051e-01 -2.349885404109954834e-01 -9.325631707906723022e-02 -1.808586120605468750e-01 -1.411005407571792603e-01 -1.762732863426208496e-02 2.769510075449943542e-02 -3.696487471461296082e-02 1.100587472319602966e-01 -4.827346205711364746e-01 -1.961354762315750122e-01 1.414161548018455505e-02 -1.514556556940078735e-01 3.174395561218261719e-01 -1.567781865596771240e-01 -1.122047305107116699e-01 8.832556009292602539e-02 -2.473455965518951416e-01 2.424892783164978027e-01 -2.280182838439941406e-01
-1.964541338384151459e-02 1.607661135494709015e-02 1.403540745377540588e-02 -1.429339796304702759e-01 3.015606999397277832e-01 3.641518354415893555e-01 2.420220971107482910e-01 -5.652566254138946533e-02 -5.908002331852912903e-02 1.173347383737564087e-01 1.396310478448867798e-01 -1.725791543722152710e-01 1.519645154476165771e-01 -1.178837865591049194e-01 2.028105407953262329e-02 1.038503050804138184e-01 -2.937876284122467041e-01 3.069025874137878418e-01 -8.261544257402420044e-02 2.100409381091594696e-02 7.533337175846099854e-02 -9.105383604764938354e-02 -3.902781307697296143e-01 -1.947208121418952942e-02 -1.762773543596267700e-01 1.040299907326698303e-01 3.627301380038261414e-02 -1.662667840719223022e-01 -2.897550165653228760e-02 -2.634927034378051758e-01 2.740989327430725098e-01 8.947397768497467041e-02
2.277985587716102600e-02 -1.238330155611038208e-01 8.319273591041564941e-02 -2.267940491437911987e-01 1.040704324841499329e-01 2.196316123008728027e-01 -1.109155789017677307e-01 8.861975744366645813e-03 6.936700642108917236e-02 8.511462807655334473e-02 -2.190367504954338074e-02 -8.690394461154937744e-02 -1.903374046087265015e-01 -7.112289220094680786e-02 1.725523322820663452e-01 -2.962683737277984619e-01 -1.516896188259124756e-01 4.244779944419860840e-01 -3.476936742663383484e-02 -2.585911452770233154e-01 2.120071947574615479e-01 1.929068863391876221e-01 8.174099028110504150e-02 -1.564373224973678589e-01 5.610030516982078552e-02 3.436959087848663330e-01 3.023645579814910889e-01 7.444145530462265015e-02 -1.797571480274200439e-01 -1.311207562685012817e-01 1.447712182998657227e-01 -4.613223299384117126e-02
1.505268961191177368e-01 -1.009978950023651123e-01 -2.637637220323085785e-02 -5.887040123343467712e-02 4.997304826974868774e-02 -4.510949924588203430e-02 5.995585024356842041e-02 5.850081145763397217e-02 -1.701315790414810181e-01 -1.499603837728500366e-01 9.754687547683715820e-02 -2.204625606536865234e-01 -2.801266610622406006e-01 -1.109412834048271179e-01 -1.865597516298294067e-01 -1.467695832252502441e-01 7.294481247663497925e-02 7.136879954487085342e-03 -5.526117980480194092e-02 2.382153272628784180e-02 7.806975860148668289e-03 -2.695094943046569824e-01 -1.543191224336624146e-01 -1.486857980489730835e-01 -9.346719086170196533e-02 3.131681084632873535e-01 -2.458505146205425262e-02 2.305893003940582275e-01 2.131445854902267456e-01 -3.677952885627746582e-01 4.686509966850280762e-01 -7.885684072971343994e-02
-6.050419434905052185e-02 -1.371670812368392944e-01 1.421397477388381958e-01 2.051382958889007568e-01 -2.011946886777877808e-01 8.751618117094039917e-02 -3.459345549345016479e-02 -9.791026264429092407e-02 7.211038470268249512e-02 9.213869273662567139e-02 1.168580949306488037e-01 -1.571724861860275269e-01 -1.089117750525474548e-01 -3.077902793884277344e-01 8.455070108175277710e-02 -1.243607774376869202e-01 9.856409579515457153e-02 4.537479206919670105e-02 2.360840737819671631e-01 -2.059656977653503418e-01 2.281089574098587036e-01 1.094899922609329224e-01 -2.511009871959686279e-01 -1.224177032709121704e-01 1.824000626802444458e-01 9.757661074399948120e-02 -2.612589597702026367e-01 3.533312305808067322e-02 8.765836246311664581e-04 -3.296152055263519287e-01 4.125130772590637207e-01 1.787663251161575317e-01
-1.719553321599960327e-01 -1.353710591793060303e-01 -1.179217621684074402e-01 5.217429995536804199e-02 -1.113882102072238922e-02 2.543309926986694336e-01 3.859804198145866394e-02 -1.100131794810295105e-01 -1.834576763212680817e-02 -8.269502222537994385e-02 8.171478658914566040e-02 -1.747639924287796021e-01 1.364171057939529419e-01 -1.815693080425262451e-01 -3.914875537157058716e-02 1.184844821691513062e-01 -2.167372256517410278e-01 3.757359683513641357e-01 -2.496080547571182251e-01 -3.519277572631835938e-01 2.238174080848693848e-01 -2.212625443935394287e-01 -1.428274363279342651e-01 1.467463970184326172e-01 -1.126198023557662964e-01 3.296098411083221436e-01 -1.372816134244203568e-02 -4.839147999882698059e-02 -1.555242240428924561e-01 -2.843218743801116943e-01 -2.028691378654912114e-04 3.682758659124374390e-02
3.543969094753265381e-01 -2.962220273911952972e-02 -2.153260558843612671e-01 1.788485608994960785e-02 1.833473592996597290e-01 1.038623005151748657e-01 1.376565825194120407e-02 3.172361059114336967e-03 -1.529198586940765381e-01 1.714293807744979858e-01 -1.607830524444580078e-01 2.127906382083892822e-01 1.185165494680404663e-01 6.984242796897888184e-02 3.036549314856529236e-02 6.589213758707046509e-02 -1.948067247867584229e-01 -8.692056685686111450e-02 2.517160773277282715e-01 -2.786032557487487793e-01 2.797138094902038574e-01 -2.415740787982940674e-01 1.496386229991912842e-01 6.854039430618286133e-02 -3.143355250358581543e-02 1.345329135656356812e-01 1.237631589174270630e-01 1.024979799985885620e-01 -6.612765043973922729e-02 -2.819784581661224365e-01 3.937338888645172119e-01 -1.228770893067121506e-02
-1.378923654556274414e-01 -8.070872165262699127e-03 -1.155018806457519531e-01 1.171980146318674088e-02 -3.110164403915405273e-02 1.891261488199234009e-01 1.120092868804931641e-01 -1.527120023965835571e-01 -2.474899962544441223e-02 -1.571478992700576782e-01 2.129788845777511597e-01 -1.722897589206695557e-02 2.604212984442710876e-02 -1.531158685684204102e-01 -2.139787003397941589e-02 8.025141805410385132e-02 -8.796416223049163818e-03 2.049949914216995239e-01 -5.338166281580924988e-02 -4.469656944274902344e-01 3.143011629581451416e-01 1.908086687326431274e-01 -1.338567882776260376e-01 -2.382091991603374481e-02 -2.431838214397430420e-01 3.035412542521953583e-02 1.078972145915031433e-01 -2.702187933027744293e-02 2.497937828302383423e-01 -2.732509672641754150e-01 4.292894005775451660e-01 -2.575425803661346436e-02
2.098597139120101929e-01 -1.592750102281570435e-01 2.662314176559448242e-01 -1.071874871850013733e-01 1.480147242546081543e-01 2.092327326536178589e-01 1.272284835577011108e-01 -1.168613210320472717e-01 -1.548484805971384048e-02 -1.363728940486907959e-02 1.531073004007339478e-01 -2.101397216320037842e-01 -2.194044888019561768e-01 -1.020631417632102966e-01 -4.629453644156455994e-02 -2.589388787746429443e-01 -9.989799559116363525e-02 4.656620621681213379e-01 -1.347866207361221313e-01 -2.675513327121734619e-01 9.488839656114578247e-02 8.718709647655487061e-02 5.090707913041114807e-02 -2.142973840236663818e-01 -3.235795348882675171e-02 2.598367035388946533e-01 5.454617738723754883e-02 1.110018268227577209e-01 9.206395596265792847e-02 -2.190209180116653442e-01 1.146128326654434204e-01 -1.475955694913864136e-01
-1.376378466375172138e-03 -1.539753228425979614e-01 2.186889052391052246e-01 6.108904257416725159e-02 1.995980041101574898e-03 6.261748075485229492e-02 -1.005931049585342407e-01 -1.920107007026672363e-01 3.217823803424835205e-01 -9.295028448104858398e-02 8.037097007036209106e-02 -8.728823065757751465e-02 -3.359673619270324707e-01 7.009816356003284454e-03 3.396183624863624573e-02 -2.300713025033473969e-02 -2.034417688846588135e-01 9.167069196701049805e-02 3.597775995731353760e-01 2.131053060293197632e-02 3.051032125949859619e-01 -1.069100052118301392e-01 6.525882519781589508e-03 -4.354126378893852234e-02 -4.561151843518018723e-03 3.325217366218566895e-01 2.364185750484466553e-01 2.032337188720703125e-01 1.973753049969673157e-02 -1.100420281291007996e-01 2.303516119718551636e-01 2.710365056991577148e-01
-6.382770091295242310e-02 1.675463654100894928e-02 6.508216261863708496e-02 -2.660368382930755615e-01 1.529376953840255737e-01 2.083750218152999878e-01 7.297753542661666870e-02 -2.252990305423736572e-01 -2.746665775775909424e-01 1.026905328035354614e-01 6.967412680387496948e-02 -2.256716489791870117e-01 -2.082288116216659546e-01 2.944605983793735504e-02 7.814372330904006958e-02 -1.609966158866882324e-02 -2.260774672031402588e-01 1.142225712537765503e-01 -1.018247902393341064e-01 -1.740829199552536011e-01 1.395284682512283325e-01 1.858315616846084595e-01 2.737738490104675293e-01 -6.617746502161026001e-02 -4.581895470619201660e-02 3.328717052936553955e-01 -9.745304286479949951e-02 2.000970840454101562e-01 2.451394051313400269e-01 -1.996712535619735718e-01 3.109931945800781250e-01 8.997539430856704712e-02
2.465278059244155884e-01 -3.554656803607940674e-01 2.358465455472469330e-02 8.737655729055404663e-02 2.262768447399139404e-01 9.783402830362319946e-02 1.420655697584152222e-01 -2.585155665874481201e-01 9.748935699462890625e-02 -2.764766849577426910e-02 6.647158414125442505e-02 -2.849091589450836182e-01 -1.274960488080978394e-01 -1.139308512210845947e-01 1.103758737444877625e-01 -2.358184009790420532e-01 -4.452857971191406250e-01 1.057098433375358582e-01 -4.284487664699554443e-02 8.987568318843841553e-02 6.136951223015785217e-02 -1.121366098523139954e-01 1.603102385997772217e-01 -1.938691437244415283e-01 -2.716936767101287842e-01 1.285954117774963379e-01 1.565424650907516479e-01 8.206681907176971436e-02 1.518540978431701660e-01 -1.196663305163383484e-01 7.067596912384033203e-02 3.225364908576011658e-02
-2.031110785901546478e-02 -1.344790756702423096e-01 -7.599764503538608551e-03 -1.573169231414794922e-01 4.188791289925575256e-02 2.434510290622711182e-01 -5.140667036175727844e-02 -1.479529142379760742e-01 1.872725435532629490e-03 1.300592124462127686e-01 1.984549164772033691e-01 -1.416482031345367432e-01 3.913823887705802917e-02 -3.858137875795364380e-02 4.485987499356269836e-02 -1.519939750432968140e-01 2.807687781751155853e-02 -3.630035817623138428e-01 7.191938161849975586e-02 -2.551138103008270264e-01 1.415423303842544556e-01 -4.008693620562553406e-02 -1.056204438209533691e-01 -3.713970482349395752e-01 -2.168406248092651367e-01 2.595311701297760010e-01 -8.304043859243392944e-02 4.709737841039896011e-03 1.983679533004760742e-01 -2.632396221160888672e-01 3.776815235614776611e-01 1.432057768106460571e-01
-9.543482214212417603e-02 1.770960092544555664e-01 -4.368862509727478027e-02 -4.822914674878120422e-02 1.311475634574890137e-01 2.262644916772842407e-01 -1.157183572649955750e-01 -5.997032672166824341e-02 1.644282601773738861e-02 -6.672103703022003174e-02 3.473626077175140381e-01 3.519303351640701294e-02 2.695900760591030121e-02 -2.582086436450481415e-02 -1.272192299365997314e-01 7.436608523130416870e-02 6.929519772529602051e-02 3.665449470281600952e-02 -4.301413521170616150e-02 -4.112588167190551758e-01 3.525345921516418457e-01 -9.479581564664840698e-02 -2.711034119129180908e-01 -8.737748861312866211e-02 -1.057357341051101685e-01 4.110015928745269775e-02 3.976895287632942200e-02 1.727963984012603760e-01 9.460834413766860962e-02 -4.035617411136627197e-01 3.212980329990386963e-01 9.643241018056869507e-02
2.139458507299423218e-01 -1.018564030528068542e-01 -1.009081080555915833e-01 1.154415309429168701e-01 1.750798374414443970e-01 9.553489089012145996e-02 1.471900045871734619e-01 -1.468740850687026978e-01 1.116388738155364990e-01 1.154750436544418335e-01 -2.211273759603500366e-01 1.331016048789024353e-02 -2.431306242942810059e-01 9.930619597434997559e-02 -2.010708451271057129e-01 -5.154339596629142761e-02 -2.165247052907943726e-01 1.144282519817352295e-01 3.483069315552711487e-02 -2.561063133180141449e-02 3.508089482784271240e-01 2.833279222249984741e-02 1.209291350096464157e-02 1.373503804206848145e-01 -1.649336330592632294e-02 5.118547677993774414e-01 6.598251312971115112e-02 8.302459120750427246e-02 4.918603971600532532e-02 3.085174597799777985e-03 4.028348922729492188e-01 -8.630272746086120605e-02
-3.415277972817420959e-02 -5.078392028808593750e-01 -1.089481189846992493e-01 -2.112414874136447906e-02 2.252926230430603027e-01 -5.351712554693222046e-02 1.852790713310241699e-01 -3.818954229354858398e-01 1.549365818500518799e-01 -7.203635759651660919e-03 1.645972877740859985e-01 -1.749323159456253052e-01 -1.659469753503799438e-01 2.798200026154518127e-02 1.397364027798175812e-02 -1.045382171869277954e-01 -2.898715734481811523e-01 2.726435959339141846e-01 1.060280352830886841e-01 -9.691417217254638672e-02 2.107316702604293823e-01 -1.911758333444595337e-01 -2.192825824022293091e-02 -1.428429782390594482e-01 1.071529742330312729e-02 4.246069118380546570e-02 2.081920653581619263e-01 -6.804628670215606689e-02 6.358399242162704468e-02 -8.772184699773788452e-02 1.763504147529602051e-01 -7.955820299685001373e-03
-3.918707370758056641e-02 -1.215314045548439026e-01 2.443507164716720581e-01 1.275868969969451427e-03 2.017159759998321533e-02 1.474887579679489136e-01 1.238035708665847778e-01 1.463581342250108719e-02 -1.679845154285430908e-01 -9.952324628829956055e-02 1.228185743093490601e-01 -3.016229569911956787e-01 -2.169813066720962524e-01 -8.627735078334808350e-02 7.753036916255950928e-02 -1.169619485735893250e-01 -1.405924111604690552e-01 4.441584944725036621e-01 -1.156854405999183655e-01 -2.888728082180023193e-01 2.109906375408172607e-01 -1.787564754486083984e-01 -3.475499749183654785e-01 1.145430505275726318e-01 -2.579343132674694061e-02 1.278515756130218506e-01 -1.018504351377487183e-01 6.325065344572067261e-02 -1.565144807100296021e-01 -2.222083806991577148e-01 1.075576096773147583e-01 -1.637099832296371460e-01
1.302998065948486328e-01 -9.726331382989883423e-02 1.028154641389846802e-01 1.502433419227600098e-01 1.469379663467407227e-01 -1.950890272855758667e-01 -5.399155989289283752e-02 1.021075174212455750e-01 3.537699952721595764e-02 2.565499208867549896e-02 1.030252315104007721e-03 -1.776335686445236206e-01 -3.043855726718902588e-01 -1.278903335332870483e-01 -4.181690141558647156e-02 -3.702014684677124023e-01 -2.182428687810897827e-01 8.230087906122207642e-02 2.107360512018203735e-01 -4.432238340377807617e-01 9.530860930681228638e-02 -1.425537914037704468e-01 -2.092956751585006714e-02 -1.696382910013198853e-01 -1.826212555170059204e-01 -3.325397521257400513e-02 2.416189573705196381e-02 1.108104363083839417e-02 2.709928452968597412e-01 -2.508948147296905518e-01 2.359122186899185181e-01 7.123000919818878174e-02
2.331669069826602936e-02 -1.089844033122062683e-01 -1.995877176523208618e-01 -6.274726986885070801e-02 3.979792818427085876e-02 6.349352747201919556e-02 4.459920898079872131e-02 6.669104099273681641e-02 -1.509958878159523010e-02 8.496541529893875122e-02 1.810499429702758789e-01 -2.500180602073669434e-01 -2.668623328208923340e-01 -2.635262608528137207e-01 -1.813895255327224731e-01 -2.303021848201751709e-01 -1.045085862278938293e-01 9.428678452968597412e-02 4.992410540580749512e-02 6.456867326050996780e-03 1.074634492397308350e-02 -4.451901614665985107e-01 -1.833512783050537109e-01 3.818693011999130249e-02 -5.846854671835899353e-02 3.595946133136749268e-01 -3.402616130188107491e-03 -1.038087382912635803e-01 1.218848526477813721e-01 -3.177332580089569092e-01 2.631864249706268311e-01 -1.345066130161285400e-01
5.048967152833938599e-02 -1.388702243566513062e-01 1.739821955561637878e-02 1.664008013904094696e-02 -2.030790550634264946e-03 4.361452460289001465e-01 7.978679984807968140e-02 -1.987030208110809326e-01 1.028390899300575256e-01 -1.269599497318267822e-01 2.413062304258346558e-01 -1.116408035159111023e-01 -3.951901942491531372e-02 -1.497133225202560425e-01 7.833455502986907959e-02 -3.961594402790069580e-02 -9.360843896865844727e-02 -3.445810973644256592e-01 -1.307394206523895264e-01 -2.953123748302459717e-01 1.582577675580978394e-01 -1.444933712482452393e-01 -1.667250096797943115e-01 -1.856601387262344360e-01 -1.195734217762947083e-01 2.366619110107421875e-01 -3.405722230672836304e-02 -6.835731118917465210e-02 4.745224863290786743e-02 -1.653033792972564697e-01 3.869437575340270996e-01 -1.304171979427337646e-01
4.658527672290802002e-02 -1.374645978212356567e-01 -8.227845653891563416e-03 2.304671145975589752e-02 8.228541165590286255e-02 3.129174411296844482e-01 6.809524446725845337e-02 -2.380660176277160645e-01 -5.352964252233505249e-02 -1.122236698865890503e-01 1.973700523376464844e-01 -7.926852256059646606e-02 -1.042868494987487793e-01 -4.583837836980819702e-02 9.927154332399368286e-02 -1.943978220224380493e-01 -8.186776936054229736e-02 -3.471693396568298340e-01 -9.098766744136810303e-02 -3.256284296512603760e-01 3.404821828007698059e-02 -6.817433238029479980e-02 -1.591410189867019653e-01 -3.124000728130340576e-01 -7.105376571416854858e-02 2.406747937202453613e-01 -3.645953908562660217e-02 -1.083202846348285675e-02 1.775383353233337402e-01 -1.309086829423904419e-01 4.475974440574645996e-01 -8.558781445026397705e-02
-2.122184261679649353e-02 1.696226187050342560e-02 -1.557804830372333527e-02 -1.864909827709197998e-01 2.166010588407516479e-01 1.390361785888671875e-01 -8.214822411537170410e-02 -2.980795800685882568e-01 1.399069428443908691e-01 -5.898772180080413818e-02 2.130079716444015503e-01 -2.660390175879001617e-02 -7.184149324893951416e-02 3.335788147523999214e-03 3.144616186618804932e-01 6.044027954339981079e-02 4.785412922501564026e-02 -2.604187428951263428e-01 2.482340112328529358e-02 -1.837126016616821289e-01 1.504622399806976318e-01 -1.136633083224296570e-01 -1.017404794692993164e-01 -2.642086446285247803e-01 -9.030792862176895142e-02 6.006573513150215149e-02 1.858459971845149994e-02 2.550844848155975342e-01 1.041159629821777344e-01 -4.012327194213867188e-01 3.892154991626739502e-01 6.974828988313674927e-02
-9.816613048315048218e-02 -2.338353395462036133e-01 1.646591722965240479e-01 -4.978947713971138000e-02 3.285830616950988770e-01 3.946915864944458008e-01 8.707714080810546875e-02 -1.120257377624511719e-01 -2.294568568468093872e-01 7.691199332475662231e-02 1.076039224863052368e-01 -3.078639879822731018e-02 -9.563975781202316284e-02 -3.465994447469711304e-02 2.990593016147613525e-02 -6.423345953226089478e-02 6.858115643262863159e-02 8.691651374101638794e-02 9.514462202787399292e-02 -4.945144951343536377e-01 1.528918892145156860e-01 -1.139570027589797974e-01 9.987669438123703003e-02 -1.733357459306716919e-01 3.034954331815242767e-02 1.741390079259872437e-01 -2.856347709894180298e-02 5.901265889406204224e-02 1.557011604309082031e-01 -2.481300681829452515e-01 2.093521356582641602e-01 -1.683155298233032227e-01
-2.190619856119155884e-01 -2.427750378847122192e-01 7.436184585094451904e-02 -1.174676269292831421e-01 2.430360764265060425e-01 6.046886090189218521e-03 1.521823555231094360e-01 -1.837245076894760132e-01 1.269379258155822754e-01 1.131522934883832932e-02 1.290085911750793457e-01 -1.704455763101577759e-01 -1.436184793710708618e-01 2.904502674937248230e-02 -4.444777220487594604e-02 8.569719642400741577e-02 -4.426446259021759033e-01 3.581629097461700439e-01 -1.391371786594390869e-01 -2.022756189107894897e-01 2.061320990324020386e-01 -7.837049663066864014e-02 9.321815520524978638e-02 -1.559559255838394165e-01 -8.759120851755142212e-02 1.884370893239974976e-01 -2.214181572198867798e-01 -4.555838927626609802e-02 -1.846198290586471558e-01 -1.299337744712829590e-01 1.544325500726699829e-01 1.725344210863113403e-01
-2.222332730889320374e-02 -2.867351174354553223e-01 1.747036278247833252e-01 1.726182401180267334e-01 2.159337997436523438e-01 2.852268815040588379e-01 2.463269531726837158e-01 -2.290921807289123535e-01 -7.104484830051660538e-03 1.926692016422748566e-02 1.209478378295898438e-01 -2.190895974636077881e-01 7.316941022872924805e-02 1.546071376651525497e-02 -1.240087375044822693e-01 4.209397733211517334e-02 -2.566126286983489990e-01 2.771643400192260742e-01 1.640378683805465698e-01 -1.270523965358734131e-01 -1.245484203100204468e-01 -2.237975895404815674e-01 2.397051155567169189e-01 -3.351768245920538902e-03 -1.970442533493041992e-01 5.550569295883178711e-02 4.629285633563995361e-02 7.671117782592773438e-02 1.324055790901184082e-01 -1.171410754323005676e-01 3.709676563739776611e-01 -4.941593483090400696e-02
7.141102105379104614e-03 -2.106465101242065430e-01 1.898193806409835815e-01 -7.341740280389785767e-02 1.663006544113159180e-01 3.639427721500396729e-01 1.469318121671676636e-01 -6.883434951305389404e-02 -1.280927658081054688e-01 -6.459786742925643921e-02 1.268168687820434570e-01 -2.907976508140563965e-01 -3.891427442431449890e-02 -3.471178561449050903e-02 6.676166504621505737e-02 4.937592521309852600e-02 2.304106391966342926e-02 -1.937877535820007324e-01 -2.096277289092540741e-02 -1.675356179475784302e-01 1.902844905853271484e-01 -2.126270979642868042e-01 -1.645694822072982788e-01 -3.591842055320739746e-01 7.837934046983718872e-02 4.538411647081375122e-02 2.681400626897811890e-02 -7.785319536924362183e-02 1.370690912008285522e-01 -3.281684219837188721e-01 3.723074793815612793e-01 -1.126569136977195740e-01
1.058733370155096054e-02 -6.376517005264759064e-03 2.596503198146820068e-01 -1.967618055641651154e-02 -1.334038078784942627e-01 -4.146552644670009613e-03 -4.323050752282142639e-02 -1.837912797927856445e-01 2.620158195495605469e-01 -8.446588367223739624e-02 2.188684940338134766e-01 -1.554748266935348511e-01 -2.878371477127075195e-01 -2.079465836286544800e-01 -1.335262358188629150e-01 -2.407024614512920380e-02 -2.591843605041503906e-01 1.955532282590866089e-01 2.277471572160720825e-01 -2.236838787794113159e-01 3.720076978206634521e-01 -1.072141826152801514e-01 -1.101839095354080200e-01 -2.502798661589622498e-02 3.754184348508715630e-03 2.246950119733810425e-01 1.720213145017623901e-01 2.186807990074157715e-01 1.032337918877601624e-01 3.307240456342697144e-02 2.206969708204269409e-01 1.669472903013229370e-01
3.037273585796356201e-01 4.286074265837669373e-02 1.794259063899517059e-02 6.358505785465240479e-02 3.220437765121459961e-01 1.793318092823028564e-01 5.198923125863075256e-02 4.847060143947601318e-02 5.920395627617835999e-02 1.023122854530811310e-02 -9.638236463069915771e-02 -2.539086937904357910e-01 3.091944614425301552e-03 -2.521225214004516602e-01 -9.996750205755233765e-02 -2.314566820859909058e-01 -3.392354026436805725e-02 1.549198180437088013e-01 -1.054897680878639221e-01 -4.762844145298004150e-01 2.898282930254936218e-02 5.934058502316474915e-02 1.742236018180847168e-01 -1.324577629566192627e-01 -1.377097144722938538e-02 1.822189688682556152e-01 9.742330759763717651e-02 -9.723556041717529297e-02 1.928752809762954712e-01 -1.799090206623077393e-01 3.133594393730163574e-01 -1.436162441968917847e-01
-2.280633151531219482e-01 -1.766314506530761719e-01 -2.298664301633834839e-02 7.534032315015792847e-02 1.600490510463714600e-01 2.498628497123718262e-01 1.916132122278213501e-01 1.905168741941452026e-01 -2.447177655994892120e-02 -1.208478882908821106e-01 9.371980279684066772e-02 -1.545570045709609985e-01 -1.066754236817359924e-01 -1.837942004203796387e-01 -2.342160046100616455e-01 -1.054621115326881409e-01 -2.273884266614913940e-01 2.724700272083282471e-01 -2.497285753488540649e-01 -2.803488969802856445e-01 1.867835968732833862e-01 -2.909016013145446777e-01 4.025482013821601868e-02 1.742765605449676514e-01 7.414182275533676147e-02 2.357926666736602783e-01 -5.184671655297279358e-02 1.593701392412185669e-01 -1.505035907030105591e-01 -1.723814606666564941e-01 1.614992022514343262e-01 6.685868650674819946e-02
-7.001113891601562500e-02 -1.436169743537902832e-01 -3.577054738998413086e-01 -1.030308380722999573e-01 3.159558773040771484e-02 9.201990813016891479e-02 -1.660135835409164429e-01 5.828794464468955994e-02 -1.201224699616432190e-01 8.884596824645996094e-02 1.170214787125587463e-01 -2.009829431772232056e-01 -2.785289287567138672e-01 -2.009837329387664795e-01 -1.604308634996414185e-01 -1.957870423793792725e-01 -6.628184765577316284e-02 6.793796271085739136e-02 -2.288672700524330139e-02 -6.844282895326614380e-02 1.356307268142700195e-01 -4.041635394096374512e-01 -2.437440007925033569e-01 -3.329912573099136353e-02 -1.853161007165908813e-01 3.189257383346557617e-01 -2.144203335046768188e-02 -6.485871970653533936e-02 1.006261408329010010e-01 -2.598537504673004150e-01 2.174852788448333740e-01 -1.219552159309387207e-01
2.112417817115783691e-01 -1.602699309587478638e-01 1.476765722036361694e-01 1.690308600664138794e-01 1.282157748937606812e-01 -1.084420755505561829e-01 9.318247437477111816e-02 -5.649759620428085327e-02 -1.954398490488529205e-02 -2.095243930816650391e-01 1.500486880540847778e-01 -1.195514947175979614e-01 -3.627581298351287842e-01 1.695817708969116211e-02 -5.158756393939256668e-03 -1.452319324016571045e-01 -2.080080807209014893e-01 7.629225403070449829e-02 1.316434890031814575e-01 -3.501936793327331543e-01 2.792951166629791260e-01 -2.050783336162567139e-01 8.023124188184738159e-02 -3.646127581596374512e-01 -7.498943060636520386e-02 1.446446925401687622e-01 9.269517660140991211e-02 -6.796905398368835449e-02 1.891513019800186157e-01 -2.568745017051696777e-01 3.795467689633369446e-02 1.170051172375679016e-01
1.509058102965354919e-02 -4.594640061259269714e-02 -2.138560265302658081e-01 -2.319461852312088013e-01 -6.360173225402832031e-02 9.581966698169708252e-02 -6.802981346845626831e-02 1.717252098023891449e-02 9.257685393095016479e-03 2.745005115866661072e-02 1.316964030265808105e-01 -2.590422332286834717e-01 -1.882558315992355347e-01 -1.597811132669448853e-01 -1.701934784650802612e-01 -1.661417335271835327e-01 -1.599466204643249512e-01 -8.706849184818565845e-04 -5.488837137818336487e-02 -1.284356266260147095e-01 4.944607242941856384e-02 -4.317834973335266113e-01 -2.019671499729156494e-01 5.542210862040519714e-02 -6.731767207384109497e-02 3.357571065425872803e-01 -2.335167676210403442e-02 -9.233804792165756226e-02 3.637291491031646729e-02 -4.095617830753326416e-01 2.554340064525604248e-01 -1.966477632522583008e-01
-4.834286123514175415e-02 -2.417669743299484253e-01 1.943861879408359528e-02 1.917748153209686279e-01 1.065035350620746613e-02 2.771057486534118652e-01 1.024393364787101746e-01 -2.819813787937164307e-01 -1.690319180488586426e-01 2.171398326754570007e-02 2.268516719341278076e-01 -1.329331696033477783e-01 1.181402578949928284e-01 -2.146567702293395996e-01 -6.722246855497360229e-02 5.825309082865715027e-02 -7.729229331016540527e-02 -1.723759621381759644e-01 -2.239403575658798218e-01 -3.464223146438598633e-01 9.518037736415863037e-02 -1.725308299064636230e-01 -7.177787274122238159e-02 3.944991528987884521e-02 -1.066258549690246582e-01 7.549890130758285522e-02 7.373901456594467163e-02 -3.208980709314346313e-02 -1.382393836975097656e-01 -1.208612918853759766e-01 4.873032569885253906e-01 -1.514148712158203125e-01
5.361040309071540833e-02 -1.099242828786373138e-02 -2.620726823806762695e-01 5.345802381634712219e-02 -2.710939384996891022e-02 1.526197195053100586e-01 4.988148808479309082e-02 -2.716180384159088135e-01 -8.893624693155288696e-02 2.064532972872257233e-02 3.055375628173351288e-02 4.820014908909797668e-02 1.443577706813812256e-01 1.345819421112537384e-02 8.714217692613601685e-03 -3.464053273200988770e-01 -4.541173279285430908e-01 -5.767650529742240906e-02 2.793316543102264404e-01 -1.977368146181106567e-01 3.045405028387904167e-03 1.366593758575618267e-03 -1.866273432970046997e-01 7.102679461240768433e-02 -7.158814370632171631e-02 6.610581278800964355e-02 1.224739030003547668e-01 7.616256922483444214e-02 -1.388033926486968994e-01 -3.469075560569763184e-01 3.583472073078155518e-01 -8.721956610679626465e-02
-9.296514838933944702e-02 6.466528028249740601e-02 -1.091429740190505981e-01 2.916799299418926239e-02 2.449328899383544922e-01 2.595753669738769531e-01 -8.636921644210815430e-02 -1.190984994173049927e-01 6.661205738782882690e-02 -1.353723406791687012e-01 2.883840799331665039e-01 1.432005763053894043e-01 -1.460307370871305466e-02 -1.069225836545228958e-03 8.711511641740798950e-02 7.201853394508361816e-02 1.775709539651870728e-01 4.062305763363838196e-02 2.037804108113050461e-03 -2.197808027267456055e-01 2.554122507572174072e-01 -1.695429235696792603e-01 -1.649196147918701172e-01 -1.914074122905731201e-01 -2.126333117485046387e-01 1.616790704429149628e-02 -5.748182535171508789e-02 2.453856468200683594e-01 -8.241663686931133270e-03 -4.878017008304595947e-01 3.079676926136016846e-01 6.937281042337417603e-02
-1.293403208255767822e-01 -1.217728331685066223e-01 -1.213542371988296509e-01 3.156765177845954895e-02 2.710558474063873291e-01 -6.812353432178497314e-02 8.428592234849929810e-02 -2.794625759124755859e-01 -1.146496608853340149e-01 2.644560933113098145e-01 1.551018953323364258e-01 2.718587517738342285e-01 -2.758236229419708252e-01 5.123238265514373779e-02 -1.744309812784194946e-01 2.587259709835052490e-01 -1.776741743087768555e-01 1.217609643936157227e-02 3.905043005943298340e-02 -2.435382753610610962e-01 1.349774975096806884e-04 4.919444397091865540e-02 5.299449339509010315e-02 -1.231305748224258423e-01 -2.238555997610092163e-01 1.442842632532119751e-01 4.550103098154067993e-02 4.935511387884616852e-03 1.847309172153472900e-01 -3.945235311985015869e-01 2.271012067794799805e-01 -7.052868604660034180e-02
1.771333161741495132e-03 1.085723377764225006e-02 1.602128446102142334e-01 7.398261874914169312e-02 1.124519035220146179e-01 -5.921102128922939301e-03 -1.512655150145292282e-02 -6.304010748863220215e-02 -2.187093347311019897e-02 -8.027423918247222900e-02 7.651837915182113647e-02 -1.607970446348190308e-01 -8.248111605644226074e-02 -2.454776614904403687e-01 2.254943596199154854e-03 -1.663082093000411987e-01 -1.698388010263442993e-01 1.817202866077423096e-01 2.014373987913131714e-01 -2.716638445854187012e-01 2.788723707199096680e-01 -4.898181185126304626e-02 2.044746875762939453e-01 -6.669989973306655884e-02 -1.176131814718246460e-01 1.730764210224151611e-01 5.752880871295928955e-02 3.500130400061607361e-02 3.001344501972198486e-01 -9.721385687589645386e-02 4.843559265136718750e-01 3.651943802833557129e-01
4.970138892531394958e-03 -7.376966625452041626e-02 -1.964951902627944946e-01 -1.909208446741104126e-01 9.998415410518646240e-02 -1.780357584357261658e-02 6.268916279077529907e-02 -1.012744754552841187e-01 -1.083878725767135620e-01 -6.619999557733535767e-02 1.894922256469726562e-01 -2.766280770301818848e-01 -2.857341244816780090e-02 -1.763497292995452881e-01 -1.988373249769210815e-01 -5.937271565198898315e-02 -1.346373111009597778e-01 5.188598297536373138e-03 3.611096367239952087e-02 -9.832001477479934692e-02 1.039171740412712097e-01 -1.909788995981216431e-01 -4.291197061538696289e-01 -1.871763169765472412e-01 -2.054131478071212769e-01 3.036864995956420898e-01 -1.635882407426834106e-01 -1.928162276744842529e-01 1.340868622064590454e-01 -3.261655569076538086e-01 2.225039601325988770e-01 -1.537151187658309937e-01
2.409411668777465820e-01 1.130200549960136414e-02 1.823998093605041504e-01 -7.998657226562500000e-02 2.162605077028274536e-01 1.100922301411628723e-01 -4.308339208364486694e-02 -4.668368399143218994e-02 -8.433325588703155518e-02 2.790544647723436356e-03 3.196173608303070068e-01 -2.599379122257232666e-01 -1.526028811931610107e-01 -2.307541519403457642e-01 2.018052786588668823e-01 1.610165275633335114e-02 2.408095821738243103e-02 1.318800598382949829e-01 5.933123757131397724e-04 -1.658386588096618652e-01 -1.295451819896697998e-01 -1.319702565670013428e-01 -1.813551932573318481e-01 -6.173817440867424011e-02 -1.166728064417839050e-01 3.033895492553710938e-01 3.576496243476867676e-02 2.094530910253524780e-01 2.587486803531646729e-01 -9.337603300809860229e-02 4.480885863304138184e-01 -3.506604209542274475e-02
-7.575354725122451782e-02 3.576291352510452271e-02 -8.638902753591537476e-02 -1.039801836013793945e-01 -1.596199534833431244e-02 1.334504634141921997e-01 7.673923391848802567e-03 -1.707849055528640747e-01 -1.358245611190795898e-01 4.674538597464561462e-02 1.260445564985275269e-01 -1.961460113525390625e-01 -2.454447448253631592e-01 -7.133395224809646606e-02 -6.744412332773208618e-02 1.100633069872856140e-01 -2.295614778995513916e-01 1.885122209787368774e-01 -1.624673306941986084e-01 -1.567286998033523560e-01 1.236454844474792480e-01 2.270243465900421143e-01 3.608359694480895996e-01 -2.180946804583072662e-02 4.010139498859643936e-03 4.311686456203460693e-01 -7.610468566417694092e-02 2.224409282207489014e-01 1.114359870553016663e-01 -1.465968340635299683e-01 3.452192842960357666e-01 1.986162066459655762e-01
3.618587739765644073e-03 -1.845900341868400574e-02 1.906506568193435669e-01 -2.964995205402374268e-01 1.188116222620010376e-01 3.344453573226928711e-01 2.602697312831878662e-01 -4.857162758708000183e-02 6.815213710069656372e-02 -1.220050752162933350e-01 -3.479864820837974548e-02 -1.864240914583206177e-01 4.827928915619850159e-02 -1.597715616226196289e-01 -2.016868442296981812e-01 -7.729469239711761475e-02 -8.173635601997375488e-02 2.774985432624816895e-01 -5.333333835005760193e-02 -2.027012258768081665e-01 2.374825924634933472e-01 7.567913830280303955e-02 2.716316469013690948e-02 1.692906618118286133e-01 3.883342072367668152e-02 2.811184525489807129e-01 1.997101455926895142e-01 1.011417359113693237e-01 1.882097274065017700e-01 -2.801824510097503662e-01 2.879498898983001709e-01 -5.178764089941978455e-02
8.126467582769691944e-04 -1.569076627492904663e-01 5.570515990257263184e-02 2.796002030372619629e-01 1.591549068689346313e-01 -1.122023388743400574e-01 2.325467020273208618e-02 -2.800900638103485107e-01 -3.104142546653747559e-01 1.184856817126274109e-01 7.519637048244476318e-02 1.380830854177474976e-01 -6.724303960800170898e-02 9.039258211851119995e-02 -7.909394800662994385e-02 1.329012364149093628e-01 -1.513944268226623535e-01 -3.747594729065895081e-02 -2.449072599411010742e-01 -4.841120168566703796e-02 2.879771292209625244e-01 -2.051361948251724243e-01 -6.848741322755813599e-02 -3.739038854837417603e-02 -2.005629613995552063e-02 2.985262274742126465e-01 2.410068660974502563e-01 5.807233043015003204e-03 -3.897687047719955444e-02 -3.518068790435791016e-01 2.210564166307449341e-01 2.567514777183532715e-01
4.989653080701828003e-02 -4.440681040287017822e-01 -1.521797180175781250e-01 3.693494945764541626e-02 1.717427521944046021e-01 3.308830037713050842e-02 2.400323152542114258e-01 -3.910653293132781982e-01 1.443316489458084106e-01 -2.599371597170829773e-02 1.146317124366760254e-01 -3.293777108192443848e-01 -8.692926913499832153e-02 -1.250058412551879883e-01 4.644223675131797791e-02 -8.610343933105468750e-02 -4.090211987495422363e-01 1.403534263372421265e-01 1.491105407476425171e-01 -1.206737360917031765e-03 1.984492540359497070e-01 -1.917307972908020020e-01 -1.396683044731616974e-03 -1.365036815404891968e-01 9.463557600975036621e-02 1.415390986949205399e-03 5.243091285228729248e-02 -1.530037354677915573e-02 7.225207239389419556e-02 -3.581786155700683594e-02 1.903980821371078491e-01 7.431385572999715805e-03
3.101829290390014648e-01 -8.112902194261550903e-02 -7.566825952380895615e-03 -2.336827665567398071e-01 -9.606542438268661499e-02 -2.326739728450775146e-01 1.163939312100410461e-01 5.009347945451736450e-02 9.698937833309173584e-02 -4.307506605982780457e-02 2.611672282218933105e-01 -1.525726616382598877e-01 2.650451660156250000e-02 -2.943679457530379295e-03 -1.300989240407943726e-01 9.089528769254684448e-02 -2.670135200023651123e-01 1.208799774758517742e-03 -3.221130371093750000e-02 -7.034570723772048950e-02 3.857972919940948486e-01 -1.721670031547546387e-01 -6.397623568773269653e-02 -1.213744506239891052e-01 -3.322861343622207642e-02 7.205132395029067993e-02 -1.136490926146507263e-01 1.474563181400299072e-01 -2.275994867086410522e-01 -1.907152235507965088e-01 4.012435674667358398e-01 2.641107439994812012e-01
-1.691989451646804810e-01 -1.372343599796295166e-01 -1.765358895063400269e-01 1.264778822660446167e-01 1.371045410633087158e-01 5.344520881772041321e-02 1.573223620653152466e-01 9.054329246282577515e-02 8.207344263792037964e-02 -5.539701879024505615e-02 1.813714206218719482e-01 -1.399751454591751099e-01 7.774951308965682983e-02 2.332080528140068054e-02 -1.142968088388442993e-01 -1.316654682159423828e-02 -2.056747525930404663e-01 1.841298192739486694e-01 -1.592248976230621338e-01 -2.235455214977264404e-01 2.104039490222930908e-01 -2.542812228202819824e-01 -1.018844246864318848e-01 1.037158891558647156e-01 -1.043192446231842041e-01 3.981665074825286865e-01 -1.519075185060501099e-01 -3.767537176609039307e-01 -2.077296525239944458e-01 -1.640026867389678955e-01 2.737834751605987549e-01 -8.725475519895553589e-02
-1.828026175498962402e-01 7.348861545324325562e-02 -1.190445385873317719e-02 2.373057007789611816e-01 4.938064515590667725e-02 2.317169159650802612e-01 2.955197915434837341e-02 -2.299676835536956787e-01 -7.509737461805343628e-02 -1.729051470756530762e-01 1.326186805963516235e-01 1.767064630985260010e-02 -1.171466261148452759e-01 -1.559339761734008789e-01 -2.028014212846755981e-01 -2.008327841758728027e-02 -3.438757956027984619e-01 1.568555086851119995e-01 7.617691159248352051e-02 -2.471604347229003906e-01 2.146352678537368774e-01 1.537849195301532745e-02 2.408522069454193115e-01 -1.834461241960525513e-01 1.161303669214248657e-01 1.114800423383712769e-01 -5.595236271619796753e-02 9.310072287917137146e-03 -1.550755500793457031e-01 -3.778907954692840576e-01 1.543794274330139160e-01 3.070899546146392822e-01
-1.386957243084907532e-02 -1.236236542463302612e-01 5.394162610173225403e-02 2.712151408195495605e-02 2.245671898126602173e-01 1.318973600864410400e-01 5.773803964257240295e-02 -9.941412508487701416e-02 9.295210987329483032e-02 -3.936798125505447388e-02 5.438007786870002747e-02 -1.825609654188156128e-01 5.806084349751472473e-02 -4.504560679197311401e-02 -1.140760183334350586e-01 1.161596924066543579e-01 -3.846496641635894775e-01 4.047734439373016357e-01 -2.595944888889789581e-02 -2.774572670459747314e-01 2.675808966159820557e-01 5.705197528004646301e-02 1.651183366775512695e-01 -9.064675867557525635e-02 1.044061034917831421e-01 -1.580047421157360077e-02 2.534804120659828186e-02 -1.843071877956390381e-01 1.575985848903656006e-01 -4.755422770977020264e-01 1.091500669717788696e-01 1.140659600496292114e-01
1.689758747816085815e-01 -2.132244855165481567e-01 -3.670023754239082336e-02 -1.095032505691051483e-02 -5.541859567165374756e-02 1.204240769147872925e-01 -1.778152436017990112e-01 4.333798214793205261e-02 7.691782712936401367e-02 -2.127423882484436035e-01 -4.331609606742858887e-02 -1.732901334762573242e-01 6.099358946084976196e-02 -2.238860577344894409e-01 -5.081147328019142151e-02 -3.154904246330261230e-01 -3.068207502365112305e-01 2.793855667114257812e-01 7.407890260219573975e-02 -2.983227372169494629e-01 8.295158296823501587e-02 -1.226387452334165573e-02 2.382182925939559937e-01 -2.811385989189147949e-01 -6.111422181129455566e-02 2.906941473484039307e-01 -1.172191724181175232e-01 1.601266302168369293e-02 8.131992071866989136e-02 -2.616746425628662109e-01 1.326944530010223389e-01 -1.731374263763427734e-01
-3.268188610672950745e-02 -4.614719655364751816e-03 2.889401912689208984e-01 3.390860185027122498e-02 -9.241773188114166260e-02 2.857217490673065186e-01 -1.108753606677055359e-01 -2.453810423612594604e-01 1.229724474251270294e-02 -1.750688999891281128e-01 2.721365094184875488e-01 -1.019536051899194717e-02 -1.690916270017623901e-01 -2.168473452329635620e-01 9.590852260589599609e-02 -4.441269207745790482e-03 -1.435777395963668823e-01 -3.459514584392309189e-03 1.398418396711349487e-01 -1.463219970464706421e-01 -4.064895957708358765e-02 -9.325736761093139648e-02 -2.066516876220703125e-01 -2.183923870325088501e-01 -1.176215186715126038e-01 9.028682112693786621e-02 -4.492117092013359070e-02 -9.483908116817474365e-02 6.701396405696868896e-02 -2.299042642116546631e-01 5.556502938270568848e-01 1.899732649326324463e-02
6.489673256874084473e-02 -4.302281886339187622e-02 -1.027307584881782532e-01 2.387307584285736084e-03 -9.599467366933822632e-02 -1.563936173915863037e-01 -1.064537558704614639e-02 -7.473289966583251953e-03 3.415492177009582520e-01 -3.034219145774841309e-03 2.601928077638149261e-02 -5.157460272312164307e-02 -2.321038842201232910e-01 -6.870600581169128418e-02 4.695213213562965393e-02 -1.785080432891845703e-01 -1.887706071138381958e-01 2.021286338567733765e-01 1.310646347701549530e-02 1.350040733814239502e-01 4.779511988162994385e-01 -2.723335660994052887e-02 -7.963092625141143799e-02 -1.527008861303329468e-01 -1.218934208154678345e-01 3.377434909343719482e-01 -1.445865631103515625e-01 2.188208252191543579e-01 -1.432212591171264648e-01 3.473725914955139160e-02 4.045694768428802490e-01 5.743935704231262207e-03
-5.276874452829360962e-02 -2.599548362195491791e-02 2.552470564842224121e-01 -1.773093044757843018e-01 1.639045923948287964e-01 1.947795003652572632e-01 -1.464322358369827271e-01 -1.248359903693199158e-01 6.983837485313415527e-02 7.986100018024444580e-02 3.062566816806793213e-01 -3.257180377840995789e-02 5.545217916369438171e-02 2.772603742778301239e-02 1.502790953963994980e-02 -9.222128242254257202e-02 8.483982831239700317e-02 1.512959301471710205e-01 1.534925587475299835e-02 -2.060667872428894043e-01 1.807269454002380371e-01 7.525847107172012329e-02 5.848995409905910492e-03 -1.958976686000823975e-01 6.733289361000061035e-02 9.024547040462493896e-02 -6.541220843791961670e-02 -6.311628222465515137e-02 2.183644622564315796e-01 -3.975112438201904297e-01 3.857419788837432861e-01 -3.930359184741973877e-01
-2.238295376300811768e-01 -2.516276836395263672e-01 1.572096347808837891e-01 -7.158416509628295898e-02 1.137205660343170166e-01 1.864797323942184448e-01 1.898411810398101807e-01 -2.316022664308547974e-01 1.323110759258270264e-01 -3.948394209146499634e-02 3.675685822963714600e-02 -1.247118934988975525e-01 -1.384124457836151123e-01 3.588026016950607300e-02 -5.727609992027282715e-02 1.110427752137184143e-01 -5.916514992713928223e-01 2.485860735177993774e-01 -6.330806761980056763e-02 -5.096230283379554749e-02 2.095525860786437988e-01 -1.618136316537857056e-01 5.592315644025802612e-02 -1.291709989309310913e-01 -1.738550513982772827e-01 1.054593175649642944e-01 -9.515152126550674438e-02 1.004132106900215149e-01 1.562497112900018692e-02 -9.940737485885620117e-02 1.136111021041870117e-01 2.354891598224639893e-01
2.699136734008789062e-01 -2.645215764641761780e-02 -2.154853194952011108e-01 3.088594377040863037e-01 -7.184740621596574783e-03 9.609812498092651367e-02 1.946897655725479126e-01 -1.328670084476470947e-01 1.160481758415699005e-02 1.065222099423408508e-01 -2.394817322492599487e-01 -2.464132457971572876e-01 -3.172919452190399170e-01 1.202059388160705566e-01 -1.067989692091941833e-01 -1.277578703593462706e-04 -3.762046247720718384e-02 1.343342661857604980e-01 2.776087522506713867e-01 -6.736342608928680420e-02 3.082538545131683350e-01 -1.059994846582412720e-01 -1.319936942309141159e-02 4.780162498354911804e-02 4.541949927806854248e-02 2.978923320770263672e-01 2.250124700367450714e-02 -1.216864958405494690e-01 7.339186966419219971e-02 -1.880561113357543945e-01 3.182443380355834961e-01 7.591845840215682983e-02
2.678217887878417969e-01 1.487255543470382690e-01 7.946606725454330444e-02 -2.648892253637313843e-02 2.863970696926116943e-01 4.359335079789161682e-02 -4.578700661659240723e-02 -6.969387829303741455e-02 -8.335763216018676758e-02 -3.489553928375244141e-02 3.239767998456954956e-02 -1.761530935764312744e-01 4.424479976296424866e-02 -8.425966650247573853e-02 -1.672769486904144287e-01 -1.830341368913650513e-01 -4.941850528120994568e-02 1.038025915622711182e-01 2.199705839157104492e-01 -5.033662319183349609e-01 2.129932492971420288e-01 2.365212142467498779e-02 4.621611163020133972e-02 -2.750762999057769775e-01 4.727935045957565308e-02 2.470148801803588867e-01 -1.769691556692123413e-01 -2.995724976062774658e-01 1.333993021398782730e-02 -1.460934728384017944e-01 2.166259884834289551e-01 -7.746184617280960083e-02
1.177662461996078491e-01 -3.649638593196868896e-01 -1.356469281017780304e-02 5.915798991918563843e-02 4.178695753216743469e-02 -2.114905864000320435e-01 -7.661303132772445679e-02 -7.251631468534469604e-02 1.539178788661956787e-01 3.379516303539276123e-02 9.263961017131805420e-02 -2.158848941326141357e-01 2.100912779569625854e-01 -3.120744973421096802e-02 -2.249214202165603638e-01 2.092063724994659424e-01 -2.916496694087982178e-01 2.648897469043731689e-01 -9.157574176788330078e-02 -8.671481162309646606e-02 1.239133477210998535e-01 -1.235309094190597534e-01 6.267102062702178955e-02 -2.248490601778030396e-01 -3.029231727123260498e-02 7.253976911306381226e-02 7.282290607690811157e-02 -6.967693567276000977e-02 1.830656677484512329e-01 -4.048132598400115967e-01 2.780707776546478271e-01 -1.577241271734237671e-01
2.332929074764251709e-01 -2.394980341196060181e-01 -2.715101242065429688e-01 3.253281712532043457e-01 8.882834762334823608e-02 2.841851711273193359e-01 1.477210968732833862e-02 1.087134182453155518e-01 -1.440024524927139282e-01 2.922095358371734619e-01 1.583787649869918823e-01 -5.895062536001205444e-02 -7.240313291549682617e-02 -1.376702189445495605e-01 -7.293432205915451050e-02 5.764104425907135010e-02 -2.401836663484573364e-01 1.043491717427968979e-02 -1.657763309776782990e-02 5.825269594788551331e-02 1.394302248954772949e-01 1.886600106954574585e-01 -1.647875458002090454e-01 -2.791785895824432373e-01 7.745091617107391357e-02 7.531537860631942749e-02 1.760227605700492859e-02 -3.352290485054254532e-03 8.173222839832305908e-02 -3.507547676563262939e-01 2.356230616569519043e-01 1.470967084169387817e-01
7.659569382667541504e-03 -1.907127499580383301e-01 -1.556370556354522705e-01 5.738170072436332703e-02 4.489641264081001282e-02 2.612996697425842285e-01 -1.122071295976638794e-01 -5.192001909017562866e-02 -2.059457451105117798e-01 8.121650665998458862e-02 2.608832716941833496e-01 -2.600723206996917725e-01 -1.013701781630516052e-01 -2.881010770797729492e-01 1.419345736503601074e-01 -9.513156861066818237e-02 -2.489428222179412842e-01 7.795912027359008789e-02 4.582880530506372452e-03 2.611000239849090576e-01 4.692185670137405396e-02 -1.203508898615837097e-01 9.041491895914077759e-03 -1.018997654318809509e-01 4.531773552298545837e-02 3.629459142684936523e-01 -8.662969619035720825e-02 -1.690992414951324463e-01 -4.723518341779708862e-02 -2.036188542842864990e-01 1.953373849391937256e-01 -3.580044806003570557e-01
-7.217369973659515381e-02 4.805301316082477570e-03 -7.486885040998458862e-02 -1.573494970798492432e-01 5.292489752173423767e-02 2.694240212440490723e-01 2.303018718957901001e-01 -2.015275806188583374e-01 -4.038740321993827820e-02 2.886394225060939789e-02 -7.633429020643234253e-02 2.082702219486236572e-01 5.474783107638359070e-02 5.556859076023101807e-02 -1.598776131868362427e-01 7.122011482715606689e-02 -1.807871609926223755e-01 -1.866459548473358154e-01 1.593506038188934326e-01 -4.110332205891609192e-02 4.023571014404296875e-01 -7.618989050388336182e-02 -5.634349212050437927e-02 -4.601319506764411926e-02 -1.652249321341514587e-02 1.220296919345855713e-01 1.584272384643554688e-01 3.181669395416975021e-03 -2.152712494134902954e-01 -3.211258053779602051e-01 4.858611822128295898e-01 -1.165593788027763367e-01
-6.104237586259841919e-02 7.079806644469499588e-03 2.647078931331634521e-01 3.949760273098945618e-02 5.472238734364509583e-02 -5.731861107051372528e-03 -8.359944075345993042e-02 -2.587610483169555664e-01 2.223295532166957855e-02 -1.025427207350730896e-01 9.673817455768585205e-02 -3.518037199974060059e-01 -3.026107847690582275e-01 9.284024685621261597e-02 -1.335255615413188934e-02 -8.571176975965499878e-02 -3.746163249015808105e-01 2.020237147808074951e-01 5.737102031707763672e-02 -3.026832044124603271e-01 2.804172933101654053e-01 -2.199535965919494629e-01 1.272940486669540405e-01 -2.762812934815883636e-02 -9.674433618783950806e-02 3.201927617192268372e-02 1.822645030915737152e-02 1.608877778053283691e-01 1.640385389328002930e-01 -1.546464860439300537e-01 1.988758295774459839e-01 2.207974791526794434e-01
5.238372460007667542e-02 6.616931408643722534e-02 1.057508066296577454e-01 -2.798963189125061035e-01 2.311821877956390381e-01 2.121771425008773804e-01 -1.685368716716766357e-01 -1.084811016917228699e-01 2.778696417808532715e-01 -7.877605408430099487e-02 3.032206892967224121e-01 -1.200482621788978577e-01 -4.966128244996070862e-02 -9.857600927352905273e-02 3.445107117295265198e-02 -1.679393649101257324e-01 2.166946418583393097e-02 -9.578875452280044556e-02 -1.052359417080879211e-01 -1.913023889064788818e-01 3.185818344354629517e-02 1.191183850169181824e-01 -7.179524749517440796e-03 -1.358295679092407227e-01 1.094015538692474365e-01 7.539368420839309692e-02 -1.311890482902526855e-01 8.348068594932556152e-02 9.824301302433013916e-02 -4.206318259239196777e-01 4.359636008739471436e-01 -1.544944792985916138e-01
7.036704570055007935e-02 -3.026744723320007324e-01 -2.980686537921428680e-02 -5.294087529182434082e-02 5.306157469749450684e-02 1.403003185987472534e-01 1.785392165184020996e-01 -1.867053806781768799e-01 1.026511341333389282e-01 3.231644034385681152e-01 2.986553907394409180e-01 -1.283370554447174072e-01 -2.464920133352279663e-01 2.003971859812736511e-02 -1.429019123315811157e-02 -1.175936311483383179e-01 -1.456436812877655029e-01 -4.873913526535034180e-02 -1.483595520257949829e-01 5.269663780927658081e-02 -2.129894495010375977e-02 1.603832840919494629e-01 -1.689121723175048828e-01 -1.942623257637023926e-01 -3.129691630601882935e-02 4.658378958702087402e-01 -1.551756076514720917e-02 -2.327458858489990234e-01 -3.756754100322723389e-02 -2.023849934339523315e-01 1.258044540882110596e-01 2.080049961805343628e-01
7.722780108451843262e-02 -1.995719820261001587e-01 1.673316955566406250e-01 -1.359018534421920776e-01 -1.738083362579345703e-01 -4.770024865865707397e-02 -3.710643053054809570e-01 -8.086250722408294678e-02 1.915374100208282471e-01 1.074700430035591125e-01 2.207839041948318481e-01 -1.191250383853912354e-01 8.740258216857910156e-02 6.472234427928924561e-02 -7.004217803478240967e-02 -1.927102655172348022e-01 -4.533164203166961670e-01 2.042524516582489014e-01 -6.878914684057235718e-02 -2.221828252077102661e-01 -2.248885855078697205e-02 -1.406763941049575806e-01 6.168271601200103760e-02 -1.056371480226516724e-01 -1.000876654870808125e-03 2.951945662498474121e-01 -9.877099841833114624e-02 4.998213797807693481e-02 5.289873108267784119e-02 -3.502796292304992676e-01 6.411876529455184937e-02 2.024787105619907379e-02
-2.282654494047164917e-01 -1.354578435420989990e-01 -2.018594369292259216e-02 8.133462816476821899e-02 -1.138624995946884155e-01 7.007005065679550171e-02 2.362434752285480499e-02 3.227286040782928467e-02 -3.146367967128753662e-01 -1.805528067052364349e-02 4.908888041973114014e-01 -1.176609471440315247e-01 -6.712454557418823242e-02 -1.250541359186172485e-01 1.802472621202468872e-01 1.187209859490394592e-01 -1.420298516750335693e-01 1.019085850566625595e-02 -2.436919808387756348e-01 -2.259034849703311920e-02 2.460569590330123901e-01 -1.592160314321517944e-01 -2.862119348719716072e-03 -1.209407225251197815e-01 -1.854722574353218079e-02 3.262806534767150879e-01 8.917173743247985840e-02 2.028103321790695190e-01 3.364818170666694641e-02 -3.120496869087219238e-01 6.059230864048004150e-02 2.083663344383239746e-01
-1.095579490065574646e-01 -5.216974392533302307e-02 -1.014646515250205994e-01 -1.657502204179763794e-01 7.990701496601104736e-02 -7.192539423704147339e-02 -1.759393960237503052e-01 -1.626518517732620239e-01 -7.814750075340270996e-02 -6.583683937788009644e-02 -7.553529739379882812e-02 2.219254374504089355e-01 -1.564788520336151123e-01 8.237665891647338867e-02 -5.553337931632995605e-02 -6.312744319438934326e-02 -2.891434133052825928e-01 1.268513053655624390e-01 -1.132623776793479919e-01 -1.685009300708770752e-01 2.388747185468673706e-01 -1.547768115997314453e-01 1.923903375864028931e-01 -1.367592960596084595e-01 -3.190338611602783203e-01 3.773383498191833496e-01 -2.170148938894271851e-01 -9.153831750154495239e-03 -1.029539629817008972e-01 -5.330723524093627930e-02 3.176279067993164062e-01 -3.024480044841766357e-01
-6.330400705337524414e-02 -2.710679173469543457e-01 1.198744699358940125e-01 -1.014195382595062256e-01 3.762697875499725342e-01 2.482100576162338257e-02 1.358000338077545166e-01 -1.660909205675125122e-01 1.264226734638214111e-01 5.898716300725936890e-02 2.361083636060357094e-03 -2.017746418714523315e-01 -8.432577550411224365e-02 -3.792116791009902954e-02 -2.365909218788146973e-01 1.342120021581649780e-01 -3.867980539798736572e-01 1.638585478067398071e-01 -5.051735788583755493e-02 -3.438586890697479248e-01 1.037729829549789429e-01 1.322205811738967896e-01 2.310665547847747803e-01 -3.694497793912887573e-02 -9.930051118135452271e-02 1.512026786804199219e-01 -1.205912753939628601e-01 -1.873274147510528564e-01 -1.255838423967361450e-01 -2.693521380424499512e-01 1.226128861308097839e-01 3.074244409799575806e-02
6.834231782704591751e-03 -1.752195507287979126e-02 7.374563068151473999e-02 2.096592038869857788e-01 -1.472310163080692291e-02 9.375417977571487427e-02 4.204243421554565430e-03 -8.092876523733139038e-02 -1.605398058891296387e-01 7.089073956012725830e-02 1.705141551792621613e-02 -3.815784752368927002e-01 1.100900471210479736e-01 -1.174847632646560669e-01 -1.892847120761871338e-01 4.999921098351478577e-02 3.837754204869270325e-02 -3.231820464134216309e-02 -3.753809025511145592e-03 -5.068086385726928711e-01 3.622878789901733398e-01 -7.040713727474212646e-02 9.586941450834274292e-03 -6.691991817206144333e-03 -2.110119014978408813e-01 5.237545073032379150e-02 -1.949405819177627563e-01 1.245644390583038330e-01 -4.487626254558563232e-02 -8.568918704986572266e-02 4.174363911151885986e-01 -1.166401505470275879e-01
2.258398234844207764e-01 -2.136806845664978027e-01 -1.492024660110473633e-01 -5.017273873090744019e-02 9.311041980981826782e-02 1.363433003425598145e-01 3.167853951454162598e-01 -3.206331133842468262e-01 7.941944897174835205e-02 1.035174168646335602e-02 6.346779316663742065e-02 -3.169115781784057617e-01 -1.917777657508850098e-01 -2.477745711803436279e-01 2.168548293411731720e-02 -1.444930024445056915e-02 -3.110098540782928467e-01 2.013995498418807983e-01 1.496051251888275146e-01 3.870768845081329346e-02 1.414610594511032104e-01 -8.349381387233734131e-03 2.378526479005813599e-01 -3.124147653579711914e-01 -1.687697917222976685e-01 4.751143604516983032e-02 9.659621864557266235e-02 8.990006148815155029e-02 1.867489516735076904e-01 -1.256996244192123413e-01 3.893394023180007935e-02 -5.141337215900421143e-02
-5.638682842254638672e-02 -6.349410861730575562e-02 3.614535033702850342e-01 2.247152775526046753e-01 3.850864619016647339e-02 -3.941089287400245667e-02 -2.044687047600746155e-03 -8.979665488004684448e-02 2.323428690433502197e-01 -5.253444984555244446e-02 1.351364403963088989e-01 -2.772278785705566406e-01 -3.329956829547882080e-01 -3.252825140953063965e-02 -2.572072669863700867e-02 3.637236729264259338e-02 -2.271248251199722290e-01 1.912532299757003784e-01 1.548305451869964600e-01 -9.739673882722854614e-02 2.428959757089614868e-01 -2.185474783182144165e-01 1.545601617544889450e-02 -1.684764027595520020e-01 -1.113086789846420288e-01 2.418335229158401489e-01 2.040319591760635376e-01 2.486161887645721436e-01 1.021340712904930115e-01 -1.005977839231491089e-01 2.768102586269378662e-01 7.909964025020599365e-02
-4.182815179228782654e-02 1.256884038448333740e-01 -5.275979265570640564e-02 4.633798077702522278e-02 1.437494605779647827e-01 5.512443557381629944e-02 -6.132269278168678284e-02 -4.161504656076431274e-02 -3.546478971838951111e-02 -7.127004209905862808e-03 4.964490830898284912e-01 -5.424528568983078003e-02 1.492392718791961670e-01 -1.065992563962936401e-01 -1.993852704763412476e-01 3.743167966604232788e-02 -1.901729106903076172e-01 7.950899749994277954e-02 -2.046902179718017578e-01 -1.751313507556915283e-01 2.607668042182922363e-01 -2.547347843647003174e-01 2.306918799877166748e-02 -1.511238962411880493e-01 -8.791744709014892578e-02 2.130923569202423096e-01 3.199595212936401367e-01 -1.917650252580642700e-01 -1.941431909799575806e-01 -2.530266046524047852e-01 3.978818655014038086e-02 -2.364823073148727417e-01
-1.479862630367279053e-01 -3.560139983892440796e-02 -1.575355418026447296e-02 -7.910802960395812988e-02 5.443000234663486481e-03 1.464503854513168335e-01 1.219797693192958832e-02 -1.067898944020271301e-01 -6.432280689477920532e-02 1.672299802303314209e-01 2.994984090328216553e-01 -1.706472039222717285e-01 -3.141185641288757324e-01 -1.183444913476705551e-02 -4.943278618156909943e-03 2.569941580295562744e-01 -1.797875463962554932e-01 1.908281594514846802e-01 -1.675425767898559570e-01 -1.960467994213104248e-01 2.494304180145263672e-01 1.793142035603523254e-02 3.676700890064239502e-01 5.612723529338836670e-03 9.085357934236526489e-02 4.610229730606079102e-01 -6.330767180770635605e-03 9.418280422687530518e-02 1.461127400398254395e-01 -9.725271165370941162e-02 1.216626986861228943e-01 1.148159727454185486e-01
-2.518469095230102539e-01 1.438938826322555542e-01 -6.294368952512741089e-02 4.134143143892288208e-02 6.591456383466720581e-02 2.673873901367187500e-01 -2.054747641086578369e-01 5.023864656686782837e-02 -1.940150558948516846e-02 1.333135962486267090e-01 3.023453429341316223e-02 -9.779380261898040771e-02 7.876621186733245850e-02 -3.175751864910125732e-02 -1.924727559089660645e-01 -1.377478390932083130e-01 -1.561153680086135864e-01 2.787136137485504150e-01 1.262971162796020508e-01 -2.783006131649017334e-01 1.480998545885086060e-01 1.631787717342376709e-01 3.005131147801876068e-02 1.323699057102203369e-01 -3.108521401882171631e-01 5.116852372884750366e-02 9.237997978925704956e-02 1.051843017339706421e-01 1.132693886756896973e-01 -3.239485323429107666e-01 4.418125450611114502e-01 5.912286043167114258e-02
6.232526153326034546e-03 1.923359036445617676e-01 -3.177864849567413330e-02 8.783010393381118774e-02 -5.508736521005630493e-02 1.307629887014627457e-02 -1.764324158430099487e-01 -5.545047670602798462e-02 -1.773455291986465454e-01 2.310551702976226807e-01 2.647051811218261719e-01 -1.556628495454788208e-01 -2.073432207107543945e-01 9.891491383314132690e-02 -6.647033244371414185e-02 -1.837799400091171265e-01 -3.996087312698364258e-01 3.929531574249267578e-02 -7.048228755593299866e-03 1.417077928781509399e-01 4.566903710365295410e-01 2.694342471659183502e-02 7.452960312366485596e-02 -2.113200128078460693e-01 5.374308302998542786e-02 3.513250052928924561e-01 2.050606310367584229e-01 -1.149251684546470642e-01 5.021746456623077393e-02 -3.305511176586151123e-02 1.360232830047607422e-01 4.660615697503089905e-02
-8.213982731103897095e-02 -1.602835357189178467e-01 -4.852924868464469910e-02 -1.759007722139358521e-01 2.323862761259078979e-01 7.617506384849548340e-02 1.591198742389678955e-01 -5.310595780611038208e-02 2.047715187072753906e-01 5.771189928054809570e-02 -4.986700788140296936e-02 -1.356855928897857666e-01 1.396634988486766815e-02 8.480108529329299927e-02 2.398146875202655792e-02 -2.640516459941864014e-01 6.054125353693962097e-02 2.704728022217750549e-02 1.545238792896270752e-01 2.541296184062957764e-01 3.081761598587036133e-01 -1.675916835665702820e-02 4.380410164594650269e-02 -2.324876636266708374e-01 1.170613169670104980e-01 4.004637002944946289e-01 -5.229419842362403870e-02 -2.161422371864318848e-01 -1.260138452053070068e-01 -2.165198475122451782e-01 3.933286666870117188e-01 1.319205909967422485e-01
-8.594388514757156372e-02 7.758414000272750854e-02 8.559775352478027344e-02 2.089543193578720093e-01 4.708068445324897766e-03 -4.874492995440959930e-03 -2.194789424538612366e-02 -1.283871531486511230e-01 9.218332916498184204e-02 -1.536500155925750732e-01 3.748688846826553345e-02 -3.384545743465423584e-01 -2.130395770072937012e-01 -1.610995084047317505e-01 -1.364021450281143188e-01 4.373590275645256042e-02 -3.091992735862731934e-01 7.534079253673553467e-02 2.736382484436035156e-01 -1.480360180139541626e-01 -9.276224672794342041e-02 -7.551051676273345947e-02 -8.876165747642517090e-02 6.595279276371002197e-02 1.504531055688858032e-01 2.207614183425903320e-01 1.675676703453063965e-01 -8.229193836450576782e-02 -1.867191046476364136e-01 -2.364876568317413330e-01 4.905642867088317871e-01 1.280627846717834473e-01
-1.476695984601974487e-01 6.502645462751388550e-02 1.081183031201362610e-01 1.497459858655929565e-01 1.858469396829605103e-01 1.147707477211952209e-01 6.098354980349540710e-02 2.233070507645606995e-02 -2.132988125085830688e-01 3.518197238445281982e-01 -1.541508268564939499e-02 -1.829335093498229980e-02 -1.787710934877395630e-01 1.586324125528335571e-01 -1.173306331038475037e-01 -2.112006302922964096e-03 -3.137740492820739746e-01 9.978887625038623810e-03 -8.590123057365417480e-02 -1.462901830673217773e-01 2.226206660270690918e-01 2.839303016662597656e-01 -1.515122503042221069e-01 -1.107471436262130737e-01 -2.500801980495452881e-01 2.323391437530517578e-01 2.796074450016021729e-01 -4.536006972193717957e-02 1.598694324493408203e-01 -1.554759740829467773e-01 3.266949653625488281e-01 -3.510071337223052979e-02
4.210020229220390320e-02 -2.957252264022827148e-01 -2.175675183534622192e-01 -4.839127510786056519e-02 2.636984586715698242e-01 3.351363167166709900e-02 2.201600819826126099e-01 -2.740761637687683105e-01 1.198850423097610474e-01 8.999243378639221191e-03 1.226118020713329315e-02 -3.156954348087310791e-01 -2.474240064620971680e-01 -2.177528887987136841e-01 1.660740375518798828e-02 -6.206101534189656377e-05 -4.806210696697235107e-01 1.856050938367843628e-01 1.524562835693359375e-01 -1.956336433067917824e-03 7.774371653795242310e-02 -4.060437902808189392e-02 -2.946042083203792572e-02 -1.526615470647811890e-01 -6.416896730661392212e-02 6.845482438802719116e-02 2.080240249633789062e-01 -1.200114376842975616e-02 1.333789378404617310e-01 -3.752479329705238342e-02 2.261102944612503052e-01 -2.378692105412483215e-02
-2.473243623971939087e-01 -9.410036355257034302e-02 -7.829662412405014038e-02 3.125070780515670776e-02 4.923517629504203796e-02 4.645756483078002930e-01 -5.184503272175788879e-03 -2.093306779861450195e-01 -2.102901972830295563e-02 8.021254837512969971e-02 2.606659233570098877e-01 -1.634508222341537476e-01 1.222200244665145874e-01 7.864025980234146118e-02 -1.876926273107528687e-01 -1.508419960737228394e-01 -6.093196198344230652e-02 -1.276487205177545547e-02 4.026047885417938232e-02 -9.750721044838428497e-03 2.240410745143890381e-01 -9.597243368625640869e-02 -1.035497710108757019e-01 -1.798990666866302490e-01 -2.549292147159576416e-01 2.302190959453582764e-01 3.261825442314147949e-01 8.617003262042999268e-02 7.768404483795166016e-02 -2.184882909059524536e-01 8.977754972875118256e-03 2.939036786556243896e-01
3.113713487982749939e-02 -7.005335390567779541e-02 -1.045593153685331345e-02 1.666330397129058838e-01 4.029045999050140381e-02 -2.897349558770656586e-02 -1.173250190913677216e-02 -1.060739159584045410e-01 -7.770374882966279984e-03 -1.685467511415481567e-01 -2.787573821842670441e-02 -3.716085106134414673e-03 -3.081828057765960693e-01 -2.322244048118591309e-01 3.218829631805419922e-01 -9.987368434667587280e-02 -2.921046614646911621e-01 3.660330772399902344e-01 -9.553229063749313354e-02 -3.239720165729522705e-01 2.420755028724670410e-01 -1.276193559169769287e-01 1.787273436784744263e-01 -9.863040409982204437e-03 2.117814719676971436e-01 2.967376112937927246e-01 -1.356776654720306396e-01 3.366744890809059143e-02 3.398145735263824463e-02 -6.118075177073478699e-02 2.464852184057235718e-01 -4.722904041409492493e-02
-4.743555560708045959e-02 -4.281207025051116943e-01 -7.550583779811859131e-02 4.897288978099822998e-02 1.310073733329772949e-01 -1.222017705440521240e-01 -8.801893144845962524e-02 -1.156948693096637726e-02 1.897962391376495361e-01 3.598758578300476074e-02 8.515967428684234619e-02 -3.537738919258117676e-01 2.290452457964420319e-02 3.163631632924079895e-02 -1.068988889455795288e-01 7.192086428403854370e-02 -2.885547876358032227e-01 1.292703449726104736e-01 -1.075605824589729309e-01 -1.768516898155212402e-01 4.048362374305725098e-01 -3.896537795662879944e-02 1.246289312839508057e-01 -1.973129808902740479e-01 3.956140950322151184e-02 1.974134147167205811e-02 1.626378744840621948e-01 -2.110958099365234375e-01 1.411594599485397339e-01 -3.190962970256805420e-01 1.193828284740447998e-01 -8.288782835006713867e-02
2.684006281197071075e-02 -4.761574566364288330e-01 -1.759500205516815186e-01 -5.930077284574508667e-03 2.529904246330261230e-01 -1.455510854721069336e-01 9.444709867238998413e-02 -2.799866199493408203e-01 1.281421184539794922e-01 7.271520048379898071e-02 8.410216122865676880e-02 -2.090488374233245850e-01 -2.193737924098968506e-01 -1.357098966836929321e-01 1.078200861811637878e-01 -1.413930356502532959e-01 -3.755575418472290039e-01 1.898556500673294067e-01 1.668088287115097046e-01 -1.439678221940994263e-01 1.062816157937049866e-01 -1.251704990863800049e-01 8.959424495697021484e-02 -1.578868627548217773e-01 -1.288071721792221069e-01 1.010210439562797546e-01 1.196026206016540527e-01 -1.626031100749969482e-01 5.359498038887977600e-02 -5.260122474282979965e-03 1.911269277334213257e-01 -7.672214508056640625e-02
-2.811943292617797852e-01 4.278271645307540894e-02 -5.999580770730972290e-02 2.634738571941852570e-02 -2.261021286249160767e-01 1.064613610506057739e-01 -5.979658290743827820e-02 -3.583985567092895508e-02 -2.112298645079135895e-02 -1.757842153310775757e-01 1.311723291873931885e-01 -8.294623345136642456e-02 -1.777296960353851318e-01 -1.214110031723976135e-01 -5.017022415995597839e-02 -1.786837726831436157e-02 -4.872751832008361816e-01 1.912535130977630615e-01 -9.520236402750015259e-02 -4.113595485687255859e-01 -1.479824073612689972e-02 -1.673978716135025024e-01 -2.465714067220687866e-01 -6.288588792085647583e-02 -4.202425479888916016e-02 3.568209707736968994e-01 -3.962473571300506592e-02 -5.061870440840721130e-02 -1.105577722191810608e-01 -1.680204123258590698e-01 1.244451254606246948e-01 9.188915789127349854e-02
1.992751210927963257e-01 -2.413337826728820801e-01 -1.138541474938392639e-01 5.936503037810325623e-02 -1.148510426282882690e-01 -8.765731751918792725e-02 1.913963556289672852e-01 -2.643929123878479004e-01 1.339664012193679810e-01 -3.629600256681442261e-02 -1.119935736060142517e-01 -2.409499511122703552e-02 -3.346172347664833069e-02 1.244636252522468567e-01 2.003499120473861694e-01 -1.038027107715606689e-01 -1.330284923315048218e-01 -4.268009588122367859e-02 -4.145005345344543457e-02 -2.146467268466949463e-01 3.692103326320648193e-01 5.920434743165969849e-02 7.620492950081825256e-03 -2.989394031465053558e-02 -2.559856474399566650e-01 3.115554898977279663e-02 3.634459972381591797e-01 1.984054744243621826e-01 -9.363609552383422852e-02 -1.840842515230178833e-01 4.116995930671691895e-01 6.724630482494831085e-03
2.347983121871948242e-01 -5.109594017267227173e-02 5.335972830653190613e-02 -1.118345856666564941e-01 -9.998698532581329346e-02 2.844230830669403076e-01 3.147954493761062622e-02 2.832940779626369476e-02 -3.345926403999328613e-01 1.790479123592376709e-01 1.754978299140930176e-01 7.237622141838073730e-02 -5.857048183679580688e-02 -7.765833288431167603e-02 1.011750623583793640e-01 -3.835650160908699036e-02 -1.315394043922424316e-01 -1.182339806109666824e-02 1.302758157253265381e-01 -2.324129492044448853e-01 1.208926513791084290e-01 9.462825022637844086e-03 -3.347068428993225098e-01 -3.077489733695983887e-01 -1.485237758606672287e-02 2.781101167201995850e-01 -2.991704083979129791e-02 3.365949913859367371e-02 2.177340351045131683e-02 -2.065122425556182861e-01 3.933863937854766846e-01 2.136813104152679443e-01
-1.231691911816596985e-01 -2.990642786026000977e-01 1.360359340906143188e-01 2.687646448612213135e-01 5.055717378854751587e-02 -1.507719457149505615e-01 1.146355047821998596e-01 -1.736707091331481934e-01 -1.363089233636856079e-01 8.475102484226226807e-02 2.769857347011566162e-01 -1.171387359499931335e-01 -4.302252829074859619e-02 3.484053015708923340e-01 -2.254991829395294189e-01 4.178748279809951782e-02 -2.405014336109161377e-01 1.626206934452056885e-01 1.177723985165357590e-02 5.599034205079078674e-02 2.938511073589324951e-01 -1.077097728848457336e-01 4.600792005658149719e-02 -2.748865261673927307e-02 -8.470959961414337158e-02 4.012875854969024658e-01 9.111303836107254028e-02 2.755147404968738556e-03 -2.351070987060666084e-03 -1.365336030721664429e-01 1.884969323873519897e-01 1.579334884881973267e-01
1.359293609857559204e-01 -1.155308261513710022e-02 -2.227765768766403198e-01 -5.323769897222518921e-02 -1.220980659127235413e-01 -4.784234613180160522e-02 -4.255836829543113708e-02 -1.015831343829631805e-02 3.141152262687683105e-01 1.233604997396469116e-01 -9.620046615600585938e-02 -1.413290202617645264e-01 -6.691333651542663574e-02 1.319140046834945679e-01 -5.584040284156799316e-02 -1.641075611114501953e-01 -1.855788230895996094e-01 1.399722248315811157e-01 -8.219704031944274902e-02 -3.030199371278285980e-02 5.160607099533081055e-01 7.827796041965484619e-02 -4.115133360028266907e-02 -5.254191905260086060e-02 -5.346552655100822449e-02 1.385910660028457642e-01 -1.557474881410598755e-01 1.851506233215332031e-01 -1.765166074037551880e-01 -4.524968266487121582e-01 2.433635890483856201e-01 -2.059448696672916412e-02
-2.349131368100643158e-02 -2.207582592964172363e-01 3.609406948089599609e-02 6.584947556257247925e-02 5.931702628731727600e-02 2.321616560220718384e-01 1.211909651756286621e-01 -1.366995275020599365e-01 -1.682776659727096558e-01 -2.395124137401580811e-01 2.236375063657760620e-01 -5.120954290032386780e-02 -1.019051820039749146e-01 -1.753243952989578247e-01 1.736247092485427856e-01 -3.241869853809475899e-03 -1.601765304803848267e-01 -3.252644538879394531e-01 2.147537656128406525e-02 -3.029537200927734375e-01 1.982416361570358276e-01 -1.336110383272171021e-01 -7.285492122173309326e-02 -1.517744809389114380e-01 -7.588496804237365723e-02 2.526698410511016846e-01 -8.870687335729598999e-02 8.029666543006896973e-02 9.239292889833450317e-02 -1.051757484674453735e-01 3.573053777217864990e-01 -3.229725658893585205e-01
1.264279633760452271e-01 1.159010082483291626e-01 3.510931134223937988e-01 -1.314883232116699219e-01 -3.859725594520568848e-02 1.070577874779701233e-01 1.675260961055755615e-01 3.079175576567649841e-02 1.727517843246459961e-01 1.591489017009735107e-01 -5.047966912388801575e-02 -5.313127767294645309e-03 1.139242351055145264e-01 -3.934367373585700989e-02 3.634232282638549805e-02 -8.122182637453079224e-02 -1.276658326387405396e-01 1.491250842809677124e-01 1.294076591730117798e-01 -3.540862798690795898e-01 4.114457964897155762e-01 -4.153710603713989258e-02 1.012424081563949585e-01 -1.049024164676666260e-01 1.354718655347824097e-01 3.300498425960540771e-01 -1.330583393573760986e-01 -1.597284972667694092e-01 -5.504991859197616577e-02 -1.929503977298736572e-01 3.439197242259979248e-01 7.680234313011169434e-02
-1.473652422428131104e-01 -1.421058177947998047e-01 -4.783245176076889038e-02 4.998951219022274017e-03 5.595967173576354980e-02 2.344424277544021606e-01 1.123316138982772827e-01 -1.042626127600669861e-01 1.415567845106124878e-01 3.202668428421020508e-01 2.895515263080596924e-01 -1.348585169762372971e-02 -2.477582544088363647e-01 8.336835354566574097e-02 -8.471172302961349487e-02 -2.179290950298309326e-01 -2.446077615022659302e-01 -5.101566016674041748e-02 -1.860079169273376465e-02 8.294376730918884277e-02 1.210901886224746704e-01 -4.651813581585884094e-02 5.010992661118507385e-02 -3.648538589477539062e-01 1.759191304445266724e-01 2.833408117294311523e-01 -9.567574411630630493e-02 -2.296438217163085938e-01 7.038848102092742920e-02 -3.477090299129486084e-01 -2.377584762871265411e-02 1.513264477252960205e-01
-2.958326973021030426e-02 -1.155277863144874573e-01 7.592477649450302124e-02 -2.054697573184967041e-01 7.437828928232192993e-02 2.175485044717788696e-01 5.808434262871742249e-02 -1.597376018762588501e-01 -2.419808655977249146e-01 1.083903610706329346e-01 2.282009460031986237e-02 -3.368852138519287109e-01 -4.516999423503875732e-02 -4.636299237608909607e-02 -4.057950153946876526e-02 -4.213508963584899902e-02 -7.743648439645767212e-02 1.327058970928192139e-01 -1.499032080173492432e-01 -2.378161698579788208e-01 1.762705594301223755e-01 1.683063209056854248e-01 2.316762208938598633e-01 4.951314628124237061e-02 9.022574871778488159e-02 3.503932058811187744e-01 -1.028610765933990479e-02 2.123375833034515381e-01 1.266408711671829224e-01 -1.677739024162292480e-01 4.526856541633605957e-01 1.440170705318450928e-01
2.900290787220001221e-01 -9.862107783555984497e-02 7.328606396913528442e-02 -3.286526352167129517e-02 2.182055823504924774e-02 3.649729117751121521e-02 -2.881499007344245911e-02 -1.668580621480941772e-01 -6.950955837965011597e-02 -1.211576163768768311e-01 1.977655291557312012e-01 -1.731726080179214478e-01 -2.547334432601928711e-01 -2.202690839767456055e-01 -1.129320412874221802e-01 -4.539511725306510925e-02 1.117449328303337097e-01 1.816165447235107422e-02 -1.658151298761367798e-01 3.081014752388000488e-02 -4.370594769716262817e-02 -3.261922597885131836e-01 -8.811889588832855225e-02 7.097854465246200562e-02 -2.040709182620048523e-02 4.364636540412902832e-01 1.474238839000463486e-02 7.221639901399612427e-02 1.468026041984558105e-01 -4.203392267227172852e-01 2.994120419025421143e-01 -7.605917006731033325e-02
-7.468418031930923462e-02 -2.366083413362503052e-01 -3.441756069660186768e-01 -7.216357439756393433e-02 -2.371207475662231445e-01 3.157584369182586670e-01 1.058704406023025513e-02 -6.422236561775207520e-02 -1.869665086269378662e-02 -8.265167474746704102e-02 2.170416712760925293e-01 5.060323979705572128e-03 4.292370378971099854e-02 -1.562209576368331909e-01 -5.214195698499679565e-02 1.736302822828292847e-01 -2.862120233476161957e-02 1.400205492973327637e-01 -1.346692591905593872e-01 -3.725006282329559326e-01 6.053771451115608215e-02 -1.224933117628097534e-01 -2.075202167034149170e-01 -8.738674223423004150e-02 -3.606089204549789429e-02 2.537128627300262451e-01 1.197247281670570374e-01 -2.404430508613586426e-01 -1.042065303772687912e-02 -3.237578868865966797e-01 1.470280140638351440e-01 -1.735808402299880981e-01
-1.019056653603911400e-03 -2.270651236176490784e-02 -6.098717916756868362e-03 -1.375660998746752739e-03 -1.313585340976715088e-01 2.460375726222991943e-01 9.733922779560089111e-02 -4.689481481909751892e-02 -1.946192681789398193e-01 2.271248102188110352e-01 3.329599797725677490e-01 -1.394920051097869873e-01 9.525822848081588745e-02 -1.492756754159927368e-01 9.778666496276855469e-02 6.320463120937347412e-02 -2.118051499128341675e-01 -4.502398893237113953e-02 -1.671557873487472534e-01 -2.261559665203094482e-02 5.746562033891677856e-02 -1.135131791234016418e-01 -2.135834097862243652e-01 -2.989701926708221436e-01 7.914565503597259521e-02 1.756278872489929199e-01 -9.497492015361785889e-02 -2.374694645404815674e-01 9.035364538431167603e-02 -3.706210553646087646e-01 3.787586688995361328e-01 1.650780886411666870e-01
-2.248868346214294434e-01 1.168526560068130493e-01 4.655310884118080139e-02 1.284049004316329956e-01 1.597608625888824463e-01 -8.294647932052612305e-02 -7.385941222310066223e-03 -1.528553962707519531e-01 -1.040221229195594788e-01 -2.596219778060913086e-01 7.910349406301975250e-03 2.915005199611186981e-02 -3.082384169101715088e-01 -1.977994441986083984e-01 1.633981056511402130e-02 1.251508016139268875e-02 -1.961412429809570312e-01 -1.260344404727220535e-02 -1.002521812915802002e-02 -1.268737167119979858e-01 1.663234978914260864e-01 -4.746246710419654846e-02 3.708769977092742920e-01 -1.265490502119064331e-01 -2.310848087072372437e-01 1.315746158361434937e-01 1.061568558216094971e-01 1.241272091865539551e-01 -2.709363400936126709e-01 -3.281701207160949707e-01 3.514180481433868408e-01 8.546321094036102295e-02
-3.196644783020019531e-02 2.201322913169860840e-01 5.563955754041671753e-02 1.100320219993591309e-01 -1.313085295259952545e-02 1.916295140981674194e-01 9.001494199037551880e-02 -2.398870587348937988e-01 -1.514404453337192535e-02 -1.800807267427444458e-01 5.022978410124778748e-02 -6.960315257310867310e-02 -3.069591820240020752e-01 -2.501860558986663818e-01 -2.267744950950145721e-02 -1.018927805125713348e-02 -1.746935248374938965e-01 2.180702537298202515e-01 1.401127874851226807e-02 -1.280870288610458374e-01 1.539740562438964844e-01 3.028543107211589813e-02 2.494912147521972656e-01 -1.037998273968696594e-01 -1.067485734820365906e-01 1.549082100391387939e-01 1.016193926334381104e-01 -6.487965583801269531e-02 -2.476113140583038330e-01 -4.159896671772003174e-01 2.941468656063079834e-01 2.686705589294433594e-01
6.040277704596519470e-02 -7.691011577844619751e-02 -2.863249778747558594e-01 -1.705683320760726929e-01 -6.114931777119636536e-02 1.616272628307342529e-01 2.211662530899047852e-01 -3.348045051097869873e-01 -1.131717711687088013e-01 -5.795428529381752014e-02 4.035751819610595703e-01 -3.970261514186859131e-01 -4.078928381204605103e-03 -1.421044021844863892e-01 7.045385986566543579e-02 -1.693978756666183472e-01 5.392193421721458435e-02 -1.245855987071990967e-01 -1.600752919912338257e-01 -8.999946713447570801e-02 -4.007707908749580383e-02 -1.519591212272644043e-01 -9.321921318769454956e-02 -7.829703390598297119e-02 -9.563471376895904541e-02 3.292703926563262939e-01 6.371180713176727295e-02 7.852646708488464355e-02 -4.683979973196983337e-02 -2.412863820791244507e-01 1.197738349437713623e-01 6.107662245631217957e-02
3.273491561412811279e-02 -6.230622529983520508e-02 1.810907013714313507e-02 -4.791961982846260071e-02 3.597503155469894409e-02 2.908292710781097412e-01 -6.361432373523712158e-02 -7.942894101142883301e-02 -6.204823404550552368e-02 8.750354498624801636e-02 2.336416840553283691e-01 3.660711646080017090e-02 5.036576837301254272e-02 -1.818380951881408691e-01 2.127925157546997070e-01 -2.359579205513000488e-01 -1.214964017271995544e-01 6.977725028991699219e-02 1.800720095634460449e-01 -3.836903274059295654e-01 -5.048823729157447815e-02 -2.274518311023712158e-01 -2.778044044971466064e-01 -1.330236643552780151e-01 -7.078102231025695801e-02 2.119712531566619873e-01 -1.707044094800949097e-01 3.057023510336875916e-02 1.301003154367208481e-02 -1.157593652606010437e-01 4.401802718639373779e-01 2.375369220972061157e-01
1.494156569242477417e-01 -4.271297529339790344e-02 -8.122131973505020142e-02 -9.348364174365997314e-02 -5.950451642274856567e-02 5.608476698398590088e-02 -1.188168767839670181e-02 -4.509136453270912170e-02 -2.509453594684600830e-01 -1.150870844721794128e-01 1.534402519464492798e-01 -2.487047314643859863e-01 -1.368621736764907837e-01 -1.338544338941574097e-01 -2.884402275085449219e-01 -9.861096739768981934e-02 8.043430745601654053e-02 3.985278680920600891e-02 4.376029130071401596e-03 4.337520897388458252e-02 -1.653459109365940094e-02 -3.032427430152893066e-01 -6.729768961668014526e-02 -7.441461086273193359e-02 4.954098910093307495e-02 4.263418018817901611e-01 8.888240158557891846e-02 1.284963935613632202e-01 1.339941173791885376e-01 -3.628060817718505859e-01 4.265229701995849609e-01 -8.986154198646545410e-02
1.903928369283676147e-01 -1.593298316001892090e-01 -8.882009238004684448e-02 6.351274996995925903e-02 -4.284548759460449219e-02 -8.122547715902328491e-02 -1.563765406608581543e-01 -1.421009153127670288e-01 2.386535704135894775e-01 6.129027530550956726e-02 -2.856878191232681274e-02 -1.372688412666320801e-01 -2.490514963865280151e-01 3.274664655327796936e-02 -9.299275279045104980e-02 -7.460409402847290039e-02 -3.484448492527008057e-01 9.459120780229568481e-02 1.339825801551342010e-02 -2.857569791376590729e-02 5.325805544853210449e-01 -5.256178602576255798e-02 -1.691597700119018555e-01 -1.811270862817764282e-01 -1.006291806697845459e-01 7.954972237348556519e-02 -2.153105288743972778e-01 1.812961995601654053e-01 -1.042716205120086670e-01 -6.483370065689086914e-02 3.415839374065399170e-01 9.517162293195724487e-02
8.636543527245521545e-03 -3.747861385345458984e-01 -6.022820249199867249e-02 -1.309365183115005493e-01 1.346930414438247681e-01 -1.618136167526245117e-01 8.004776388406753540e-02 -2.684668898582458496e-01 2.038698792457580566e-01 -5.336863920092582703e-02 1.976392120122909546e-01 -3.499255776405334473e-01 8.015576750040054321e-02 -2.380902133882045746e-02 1.076307594776153564e-01 -1.869941502809524536e-01 -4.502893388271331787e-01 7.533292472362518311e-02 1.174496635794639587e-01 -1.882845908403396606e-01 2.327682971954345703e-01 -1.451890170574188232e-01 1.390563994646072388e-01 -7.750663906335830688e-02 2.929423004388809204e-02 8.810542523860931396e-02 4.108894988894462585e-02 -1.285429745912551880e-01 9.628381580114364624e-02 -8.670394867658615112e-02 1.618310809135437012e-01 -1.682915538549423218e-01
-1.139568462967872620e-01 -2.345897257328033447e-01 -2.002052515745162964e-01 1.354907900094985962e-01 4.515976086258888245e-02 -1.814700216054916382e-01 -1.016536802053451538e-01 -1.785097718238830566e-01 9.153732657432556152e-02 2.456025183200836182e-01 1.408259421586990356e-01 4.505743086338043213e-02 -3.787011206150054932e-01 -1.041358802467584610e-02 -2.552385255694389343e-02 7.263798266649246216e-02 2.410787343978881836e-02 -2.335247211158275604e-02 -2.077542990446090698e-01 -2.928487658500671387e-01 -4.672864917665719986e-03 5.560396611690521240e-02 9.732352942228317261e-02 1.697983592748641968e-02 -5.443090572953224182e-02 2.049846649169921875e-01 2.785653769969940186e-01 -7.510851323604583740e-02 8.286762237548828125e-02 -3.554039001464843750e-01 3.789471685886383057e-01 9.184293448925018311e-02
1.550974547863006592e-01 -8.888301998376846313e-02 -1.599974334239959717e-01 2.019852213561534882e-02 5.428753048181533813e-02 -6.026962026953697205e-02 -1.029986739158630371e-01 4.885205067694187164e-03 -2.067319154739379883e-01 -1.029567699879407883e-02 -1.035287529230117798e-01 1.618496626615524292e-01 -2.736546993255615234e-01 1.556951701641082764e-01 -4.805592820048332214e-02 1.361252963542938232e-01 -1.846521198749542236e-01 2.387682534754276276e-02 -2.777749896049499512e-01 -3.335406482219696045e-01 4.270384013652801514e-01 -1.524868756532669067e-01 1.057301312685012817e-01 -8.123691380023956299e-02 -1.412528455257415771e-01 3.237072229385375977e-01 -3.548384457826614380e-02 2.596430480480194092e-02 5.360445007681846619e-02 -3.135650753974914551e-01 7.798728346824645996e-02 -2.113827764987945557e-01
-2.360668033361434937e-01 -2.101961225271224976e-01 -1.169733405113220215e-01 -1.325554586946964264e-02 -1.223678328096866608e-02 2.888364493846893311e-01 1.351063698530197144e-01 -1.065813452005386353e-01 -3.335152864456176758e-01 -3.994541615247726440e-02 4.446150660514831543e-01 -2.358092814683914185e-01 3.788110800087451935e-03 -4.930889979004859924e-02 -2.917913720011711121e-02 3.560456261038780212e-02 -1.676528900861740112e-01 7.188870757818222046e-02 -7.689294964075088501e-02 -5.736938118934631348e-02 2.672396004199981689e-01 -1.353189945220947266e-01 -1.709584593772888184e-01 -6.908521801233291626e-02 -1.279357671737670898e-01 2.896103262901306152e-01 1.284417957067489624e-01 -6.141271069645881653e-02 3.582615777850151062e-02 -2.452647835016250610e-01 -1.417353600263595581e-01 1.847048401832580566e-01
1.190750524401664734e-01 -4.086373839527368546e-03 2.496088892221450806e-01 2.398988455533981323e-01 1.455617547035217285e-01 1.584187746047973633e-01 1.417819857597351074e-01 -2.152285873889923096e-01 1.035182923078536987e-01 -2.339911013841629028e-01 1.004128605127334595e-01 4.329612106084823608e-02 -2.693623006343841553e-01 -2.803246974945068359e-01 2.493048757314682007e-01 3.765713796019554138e-02 -1.032306030392646790e-01 -7.203917205333709717e-02 6.843766570091247559e-02 -7.910877466201782227e-02 8.176304399967193604e-02 -1.303183566778898239e-02 1.431595683097839355e-01 -7.016614824533462524e-02 -7.759386301040649414e-02 1.553782075643539429e-01 -1.350300759077072144e-01 -2.070733811706304550e-03 -2.088401019573211670e-01 -3.747714161872863770e-01 4.061088860034942627e-01 -6.819033622741699219e-02
2.117012441158294678e-01 -1.716188788414001465e-01 -1.283517181873321533e-01 -1.716299504041671753e-01 2.903553247451782227e-01 8.994465321302413940e-02 -1.784219220280647278e-02 -3.073847889900207520e-01 -5.261195078492164612e-02 1.488268673419952393e-01 2.565398216247558594e-01 -3.015037178993225098e-01 -7.400174438953399658e-02 -3.707463443279266357e-01 -1.399279534816741943e-01 -2.386720776557922363e-01 -1.592186540365219116e-01 3.861396387219429016e-02 -9.765520691871643066e-02 -4.278419911861419678e-02 7.670201361179351807e-02 2.264757640659809113e-02 -3.213809132575988770e-01 3.840098157525062561e-02 8.791867643594741821e-02 1.393496543169021606e-01 -1.535894721746444702e-01 9.254936128854751587e-02 8.691482990980148315e-02 -3.262528404593467712e-02 1.692357361316680908e-01 -2.134556323289871216e-01
-1.476916521787643433e-01 -1.023329123854637146e-01 -1.206122338771820068e-01 -1.798397600650787354e-01 3.965874761343002319e-02 1.494180113077163696e-01 -1.436543301679193974e-03 -4.256098344922065735e-02 -1.843624264001846313e-01 -4.606030136346817017e-02 1.198866516351699829e-01 -1.970069855451583862e-01 -1.202264353632926941e-01 -3.758485913276672363e-01 1.475388705730438232e-01 -1.133962161839008331e-02 -1.827079206705093384e-01 -2.199240624904632568e-01 -2.478387765586376190e-02 -3.604965806007385254e-01 1.668918579816818237e-01 -2.159058898687362671e-01 -2.751168906688690186e-01 1.184310987591743469e-01 7.336446642875671387e-02 9.559782594442367554e-02 -1.782369315624237061e-01 -2.089784741401672363e-01 -1.479450911283493042e-01 -2.398968636989593506e-01 2.761274874210357666e-01 7.780940830707550049e-02
2.745122909545898438e-01 -9.892851114273071289e-02 -1.061745434999465942e-01 -2.240010648965835571e-01 -4.534091055393218994e-02 9.380079060792922974e-02 -9.903943538665771484e-02 -4.986726492643356323e-02 -8.433976769447326660e-02 3.849317878484725952e-02 2.875973284244537354e-01 -1.951319277286529541e-01 -1.630233675241470337e-01 -9.669899940490722656e-02 8.168210834264755249e-02 -6.546231359243392944e-02 3.316102176904678345e-02 6.030156835913658142e-02 -8.584219962358474731e-03 3.796187788248062134e-02 9.307292848825454712e-02 -4.478636980056762695e-01 -9.354741126298904419e-02 -2.241029739379882812e-01 1.064529344439506531e-01 5.974521487951278687e-02 -4.668515920639038086e-02 -5.644461140036582947e-02 3.256421685218811035e-01 -1.747444570064544678e-01 4.446127116680145264e-01 1.580947041511535645e-01
5.809607729315757751e-02 -1.647924631834030151e-01 2.428992092609405518e-01 -1.869539767503738403e-01 1.226538196206092834e-01 -2.721917815506458282e-02 2.915708115324378014e-03 -3.074591457843780518e-01 -1.527096778154373169e-01 3.413936495780944824e-02 -7.583372294902801514e-02 -2.393593639135360718e-01 -1.748508214950561523e-01 7.198502123355865479e-02 -1.459516137838363647e-01 -1.923065818846225739e-02 -1.794883608818054199e-01 1.897980570793151855e-01 -2.044441252946853638e-01 -1.526077836751937866e-01 2.417540699243545532e-01 -1.251967623829841614e-02 3.060331046581268311e-01 -1.646821945905685425e-01 -1.456454545259475708e-01 2.048881053924560547e-01 -2.728699445724487305e-01 2.007268667221069336e-01 -5.729664117097854614e-02 -1.088969334959983826e-01 3.118059039115905762e-01 1.312506943941116333e-01
-1.143012344837188721e-01 -1.073962524533271790e-01 -1.193726435303688049e-01 -1.060639992356300354e-01 -1.035991236567497253e-01 1.182246506214141846e-01 -6.329053547233343124e-03 6.255673617124557495e-02 -1.368382722139358521e-01 -1.431402564048767090e-01 7.132828235626220703e-02 -8.799055218696594238e-02 -3.272767364978790283e-02 1.038737371563911438e-01 9.651499986648559570e-02 8.099656552076339722e-02 -1.316755563020706177e-01 -2.929964065551757812e-01 -7.869283854961395264e-02 -3.032375574111938477e-01 1.942298859357833862e-01 -1.551077365875244141e-01 -3.805226832628250122e-02 -3.759243488311767578e-01 -2.242264747619628906e-01 4.434690997004508972e-02 -5.013509839773178101e-02 7.466644048690795898e-02 2.729138135910034180e-01 -3.167126178741455078e-01 4.326860308647155762e-01 -1.150558590888977051e-01
-4.203664138913154602e-02 -1.300310343503952026e-01 7.937235385179519653e-02 2.372080646455287933e-02 9.961476922035217285e-02 3.188964426517486572e-01 -1.409234255552291870e-01 -1.774741411209106445e-01 1.053426042199134827e-01 -6.365964072756469250e-04 9.083631634712219238e-02 -5.216598138213157654e-02 3.826749622821807861e-01 -3.634119033813476562e-01 9.419826418161392212e-02 -1.019235178828239441e-01 -2.232488989830017090e-01 1.429833024740219116e-01 9.948846697807312012e-02 1.210468728095293045e-02 4.061084687709808350e-01 -1.703965961933135986e-01 5.699221789836883545e-02 -8.190357685089111328e-02 -3.070854842662811279e-01 3.952239826321601868e-02 1.153385937213897705e-01 -6.661546882241964340e-03 -1.342708021402359009e-01 -2.820368409156799316e-01 2.336472831666469574e-02 -8.562094531953334808e-03
-1.171034760773181915e-02 -2.415634393692016602e-01 6.054832413792610168e-02 -1.264775991439819336e-01 7.671553641557693481e-02 -1.243789121508598328e-01 1.205731332302093506e-01 -2.700062096118927002e-01 -1.169690117239952087e-01 5.183548852801322937e-02 1.968204677104949951e-01 3.630756139755249023e-01 -2.399974465370178223e-01 -1.561047881841659546e-01 -1.237122192978858948e-01 -8.835698664188385010e-02 -1.114209145307540894e-01 -3.649126039817929268e-03 7.553131133317947388e-02 -1.209066137671470642e-01 2.539462447166442871e-01 -4.102876782417297363e-02 1.039678379893302917e-01 -1.531561557203531265e-02 -4.205133914947509766e-01 1.927850991487503052e-01 -2.355730086565017700e-01 1.061612442135810852e-01 -1.848521679639816284e-01 -7.239490747451782227e-02 2.989873886108398438e-01 -3.880812600255012512e-02
-5.865903943777084351e-02 -2.809354066848754883e-01 1.165943220257759094e-02 -4.885110631585121155e-02 2.721513807773590088e-01 -2.670627832412719727e-02 5.624016001820564270e-02 -2.607625722885131836e-01 2.417736500501632690e-01 1.505592465400695801e-01 1.513931304216384888e-01 -7.469309121370315552e-02 -1.136282160878181458e-01 5.563562363386154175e-02 -8.099535852670669556e-02 1.615560799837112427e-02 -4.042421579360961914e-01 3.042858541011810303e-01 -1.117794141173362732e-01 -1.315856575965881348e-01 3.336495161056518555e-02 -5.629152059555053711e-02 2.196909785270690918e-01 -1.224333047866821289e-01 7.234991341829299927e-02 2.869451344013214111e-01 -2.715259492397308350e-01 -7.668788731098175049e-02 -2.247310280799865723e-01 -2.308608442544937134e-01 1.093692779541015625e-01 2.083520218729972839e-02
-1.657973974943161011e-01 -1.938119530677795410e-01 -2.329703606665134430e-02 -4.631362389773130417e-03 -2.294297367334365845e-01 3.247207030653953552e-02 1.641138195991516113e-01 -1.922891885042190552e-01 -9.437238425016403198e-02 2.394017279148101807e-01 3.787253499031066895e-01 9.341380745172500610e-02 -3.990516811609268188e-02 6.762256473302841187e-02 -8.421135717071592808e-04 8.810102008283138275e-03 -7.249117828905582428e-03 1.822084933519363403e-01 1.634301431477069855e-02 -2.008031122386455536e-02 3.057459294795989990e-01 1.009749341756105423e-02 -1.813501715660095215e-01 -5.833554081618785858e-03 5.922286212444305420e-02 1.416768580675125122e-01 3.438967093825340271e-02 2.286050915718078613e-01 -1.195357739925384521e-01 -5.069068670272827148e-01 1.260481029748916626e-01 2.599605321884155273e-01
1.329530775547027588e-01 -2.408131957054138184e-01 -2.848023772239685059e-01 -1.997179239988327026e-01 1.539674103260040283e-01 1.500298529863357544e-01 6.661450117826461792e-02 1.696783453226089478e-01 -2.378383725881576538e-01 -5.318891722708940506e-03 2.017839848995208740e-01 -2.582637667655944824e-01 -1.991438865661621094e-01 -2.898681908845901489e-02 1.966703981161117554e-01 -8.526648581027984619e-02 -5.032555758953094482e-02 -2.527359314262866974e-02 9.758635610342025757e-02 -1.799176931381225586e-01 1.154412329196929932e-01 -3.105662167072296143e-01 5.511650443077087402e-02 -1.773925423622131348e-01 1.175095587968826294e-01 8.097166568040847778e-02 1.690660789608955383e-02 1.197950616478919983e-01 3.283818066120147705e-01 -2.680479586124420166e-01 2.628282904624938965e-01 1.777161657810211182e-02
7.383607327938079834e-02 -1.086683794856071472e-01 -1.832025945186614990e-01 1.419364754110574722e-02 -4.191219806671142578e-02 3.290969133377075195e-02 3.556020185351371765e-02 7.349076680839061737e-03 1.062483265995979309e-01 2.202167212963104248e-01 1.466550119221210480e-02 -1.623642444610595703e-01 -1.293068677186965942e-01 -2.924903631210327148e-01 2.365499436855316162e-01 1.654859632253646851e-01 -7.785547990351915359e-03 -2.365014255046844482e-01 -6.477905809879302979e-02 -2.799345552921295166e-01 2.668675780296325684e-01 1.803754717111587524e-01 -3.700879588723182678e-02 -3.106192946434020996e-01 1.302746683359146118e-01 1.841126084327697754e-01 1.995734125375747681e-02 1.093994174152612686e-02 -4.282054305076599121e-02 -4.115960896015167236e-01 2.886981666088104248e-01 1.634123325347900391e-01
1.025022566318511963e-01 -1.982503831386566162e-01 -1.098698601126670837e-01 -5.323349311947822571e-02 2.047291845083236694e-01 -4.837295413017272949e-02 2.469127029180526733e-01 -3.557363152503967285e-01 1.293662041425704956e-01 5.345370247960090637e-02 4.083600640296936035e-02 -2.704880833625793457e-01 -2.263133674860000610e-01 -1.036555096507072449e-01 1.656429171562194824e-01 -6.607465445995330811e-02 -5.672174096107482910e-01 1.126810386776924133e-01 1.168236136436462402e-01 -4.261290654540061951e-02 1.549202054738998413e-01 -1.222302988171577454e-01 1.864775121212005615e-01 -1.509559154510498047e-01 -2.182793803513050079e-03 7.378610968589782715e-02 1.505126208066940308e-01 2.399148419499397278e-02 -7.573483511805534363e-03 -6.218807399272918701e-02 1.893656998872756958e-01 2.157473564147949219e-02
-5.093090236186981201e-02 -6.837435811758041382e-02 2.634041607379913330e-01 2.898592734709382057e-03 -1.048433408141136169e-01 -1.056674867868423462e-01 -3.305989876389503479e-02 -1.250017136335372925e-01 2.299032807350158691e-01 -1.056830734014511108e-01 9.748713672161102295e-02 -1.913494467735290527e-01 -3.209697008132934570e-01 -1.419267654418945312e-01 -1.005552038550376892e-01 1.604388654232025146e-01 -3.385672867298126221e-01 1.823946535587310791e-01 1.239990070462226868e-02 6.303754448890686035e-02 2.868429124355316162e-01 1.571105420589447021e-02 -1.772120743989944458e-01 -4.512824490666389465e-02 -1.083569601178169250e-01 2.556812465190887451e-01 3.426159620285034180e-01 -1.873433440923690796e-01 -1.223652157932519913e-02 -4.142675548791885376e-02 3.212691247463226318e-01 1.124218180775642395e-01
2.231396883726119995e-01 -1.963384076952934265e-02 -2.245462834835052490e-01 1.450794637203216553e-01 1.035374701023101807e-01 1.801484674215316772e-01 1.033476814627647400e-01 -2.418637126684188843e-01 8.091746270656585693e-02 -5.033984407782554626e-02 -2.515300214290618896e-01 1.712205410003662109e-01 -1.925183832645416260e-01 1.958556286990642548e-02 -5.574530363082885742e-02 -1.952339112758636475e-01 -1.828870624303817749e-01 1.953345723450183868e-02 1.557643413543701172e-01 -2.318400330841541290e-02 2.690401673316955566e-01 -2.215672731399536133e-01 1.768368333578109741e-01 -6.442537996917963028e-04 7.359378784894943237e-02 4.226305186748504639e-01 1.026537641882896423e-01 1.219734996557235718e-01 1.189019810408353806e-02 -1.029687747359275818e-01 3.495985865592956543e-01 1.785465627908706665e-01
1.702572256326675415e-01 -9.678222239017486572e-02 -6.722502876073122025e-03 -6.829188019037246704e-02 2.963962256908416748e-01 -2.263123840093612671e-01 -8.052718639373779297e-02 -1.301112473011016846e-01 -2.555148303508758545e-01 1.639395058155059814e-01 1.822544932365417480e-01 3.806492895819246769e-04 -2.258176803588867188e-01 -4.713155701756477356e-02 -2.338660359382629395e-01 1.085571646690368652e-01 -4.224947690963745117e-01 4.604726657271385193e-02 -9.516909718513488770e-02 -2.681490778923034668e-01 2.696969211101531982e-01 -1.093322411179542542e-01 7.668318599462509155e-02 3.274609800428152084e-03 -1.119114309549331665e-01 -1.835323721170425415e-01 5.051516741514205933e-02 -5.655685812234878540e-02 -4.457300901412963867e-02 -1.544585227966308594e-01 3.356639146804809570e-01 -8.212047815322875977e-02
-4.478498399257659912e-01 -2.346075177192687988e-01 -1.153272166848182678e-01 4.825417697429656982e-02 -2.629526518285274506e-02 1.174584850668907166e-01 1.291974037885665894e-01 2.327900193631649017e-02 -8.566081523895263672e-02 -1.062529459595680237e-01 8.388731628656387329e-02 -8.125358819961547852e-02 9.208727627992630005e-02 -1.976408362388610840e-01 -9.691131114959716797e-02 5.370009690523147583e-02 -1.128336116671562195e-01 1.123380959033966064e-01 1.638261228799819946e-02 -2.473818808794021606e-01 2.638746201992034912e-01 -3.939124643802642822e-01 -1.588640548288822174e-02 -2.849651686847209930e-02 -1.746478490531444550e-02 2.124851793050765991e-01 -2.484167218208312988e-01 -6.927675753831863403e-02 -2.470466494560241699e-01 -2.530275583267211914e-01 2.134771347045898438e-01 9.840560704469680786e-02
-4.094917699694633484e-02 -4.659369289875030518e-01 -1.474097520112991333e-01 -3.141918033361434937e-02 1.223210617899894714e-01 -3.790069371461868286e-02 9.368401020765304565e-02 -3.904885053634643555e-01 6.881646066904067993e-02 -2.028638869524002075e-02 1.043902039527893066e-01 -2.578366398811340332e-01 -7.309363037347793579e-02 -1.015627756714820862e-01 2.098819911479949951e-01 -7.912436872720718384e-02 -4.516632854938507080e-01 1.109968870878219604e-01 3.253055736422538757e-02 -1.894012652337551117e-02 2.365936189889907837e-01 -8.884953707456588745e-02 1.788878254592418671e-02 -2.193957865238189697e-01 -8.645717054605484009e-02 1.108940839767456055e-01 1.782039850950241089e-01 -7.144687324762344360e-02 7.943329960107803345e-02 3.319378942251205444e-02 1.734699159860610962e-01 -9.033327549695968628e-02
-2.141813784837722778e-01 1.749255461618304253e-04 -6.842756271362304688e-02 1.228679940104484558e-01 -2.364507876336574554e-03 9.577050060033798218e-02 1.059870123863220215e-01 -1.988928318023681641e-01 3.892791224643588066e-03 -2.029169201850891113e-01 1.694947481155395508e-01 -4.836657270789146423e-02 7.949841767549514771e-02 -2.069620192050933838e-01 -2.235329151153564453e-01 -7.262873649597167969e-02 9.351155906915664673e-02 1.025551483035087585e-01 -2.543787844479084015e-02 -3.900184035301208496e-01 3.634252250194549561e-01 6.827532500028610229e-02 -4.578930139541625977e-02 3.592413663864135742e-02 -2.910742461681365967e-01 1.711386442184448242e-01 1.822640597820281982e-01 -1.516935974359512329e-01 9.102679789066314697e-02 -1.705943495035171509e-01 4.115495383739471436e-01 -9.257286041975021362e-02
4.406413063406944275e-02 3.230056911706924438e-02 -2.721017897129058838e-01 1.613676398992538452e-01 -1.924756169319152832e-02 1.517017483711242676e-01 -1.937394589185714722e-02 -2.536530494689941406e-01 -1.855055093765258789e-01 -1.116011738777160645e-01 1.026966944336891174e-01 -1.042943969368934631e-01 6.492467969655990601e-02 -2.160913310945034027e-02 -1.884651333093643188e-01 -1.738215386867523193e-01 -1.539125591516494751e-01 5.837994161993265152e-03 4.035582840442657471e-01 4.581653699278831482e-02 2.061992883682250977e-01 7.571730762720108032e-03 4.543652758002281189e-02 2.270794101059436798e-02 -1.092753037810325623e-01 -7.835138589143753052e-02 2.894678711891174316e-02 1.496438831090927124e-01 -1.018189862370491028e-01 -4.096046090126037598e-01 4.562123119831085205e-01 -9.332606196403503418e-02
-5.114739388227462769e-02 5.206646397709846497e-02 -1.029856577515602112e-01 -1.216999590396881104e-01 -2.099627628922462463e-02 2.629045844078063965e-01 3.798105195164680481e-02 -2.700908780097961426e-01 -1.600338965654373169e-01 -1.471246033906936646e-01 5.296425893902778625e-02 -1.760971099138259888e-01 -2.944247983396053314e-02 -1.755559146404266357e-01 -5.346563085913658142e-02 1.672119796276092529e-01 -1.145831272006034851e-01 -6.285502761602401733e-02 2.651179581880569458e-02 -3.945532441139221191e-01 2.073652446269989014e-01 6.105885282158851624e-02 8.758348971605300903e-02 -4.481368958950042725e-01 -1.139427423477172852e-01 -2.111922018229961395e-02 1.988279521465301514e-01 -1.758762896060943604e-01 2.017398327589035034e-01 -2.122554183006286621e-01 2.868138849735260010e-01 -3.375078737735748291e-02
1.107619032263755798e-01 1.774875223636627197e-01 1.294139539822936058e-03 9.852138906717300415e-02 1.458260267972946167e-01 2.832739949226379395e-01 -2.052722573280334473e-01 -3.050579130649566650e-01 -1.455193161964416504e-01 3.252138942480087280e-02 1.861801296472549438e-01 -7.075832784175872803e-02 -1.211960390210151672e-01 -1.089604273438453674e-01 6.621782481670379639e-02 4.977324604988098145e-02 1.297667175531387329e-01 4.028685688972473145e-01 4.278426244854927063e-02 -2.081092298030853271e-01 -9.832748211920261383e-03 -1.625931560993194580e-01 4.078180715441703796e-02 -6.516532599925994873e-02 -2.709429860115051270e-01 1.996098160743713379e-01 -3.367929160594940186e-02 1.569920033216476440e-01 2.324675321578979492e-01 -2.816764414310455322e-01 2.567270398139953613e-01 1.394179016351699829e-01
-1.380943953990936279e-01 2.265694439411163330e-01 -9.260103851556777954e-02 1.057995110750198364e-01 1.722302883863449097e-01 4.445292800664901733e-02 -8.582894504070281982e-02 -2.495214343070983887e-01 -1.242370754480361938e-01 8.304195106029510498e-02 1.024379804730415344e-01 1.530915219336748123e-02 -2.840411067008972168e-01 1.803592145442962646e-01 -8.217274397611618042e-02 -1.569494456052780151e-01 -1.895463764667510986e-01 -1.741391234099864960e-02 1.371919810771942139e-01 2.128416001796722412e-01 3.422988355159759521e-01 1.041065305471420288e-01 1.621002145111560822e-02 -3.257232904434204102e-01 -1.238538473844528198e-01 4.404127001762390137e-01 2.714302949607372284e-02 -5.006751045584678650e-02 1.041190475225448608e-01 -1.994802951812744141e-01 1.790467053651809692e-01 -3.083986043930053711e-02
-2.364369481801986694e-01 -8.692163974046707153e-03 8.559694141149520874e-02 1.110325828194618225e-01 -1.108855307102203369e-01 1.501701623201370239e-01 -1.622190177440643311e-01 6.345427036285400391e-02 -2.043302506208419800e-01 1.322924047708511353e-01 7.338418811559677124e-02 -3.533115386962890625e-01 -1.453931033611297607e-01 3.682464361190795898e-02 7.922820001840591431e-02 3.665048256516456604e-02 -1.794026941061019897e-01 2.379664778709411621e-01 -1.119390353560447693e-01 -3.405333459377288818e-01 2.153898328542709351e-01 -2.958004176616668701e-01 -2.566250860691070557e-01 2.062873449176549911e-03 -5.346541292965412140e-03 3.478081822395324707e-01 -1.100322380661964417e-01 2.770468965172767639e-02 3.593060374259948730e-02 -2.834999859333038330e-01 3.505683690309524536e-02 7.597970962524414062e-02
-1.692342385649681091e-02 -1.752544343471527100e-01 5.136945284903049469e-03 -2.602438628673553467e-01 -7.892589271068572998e-02 -2.214665263891220093e-01 -3.101834058761596680e-01 -3.866711631417274475e-02 1.513175219297409058e-01 9.383950382471084595e-02 2.046079039573669434e-01 -2.828629612922668457e-01 -5.464542191475629807e-03 1.742988526821136475e-01 1.242373064160346985e-01 -2.174158394336700439e-01 -2.841721475124359131e-01 2.090554684400558472e-01 -5.003416165709495544e-02 -1.347404271364212036e-01 1.049520224332809448e-01 -6.539043784141540527e-02 1.625934392213821411e-01 -2.206884697079658508e-02 -2.173550873994827271e-01 1.754893511533737183e-01 -2.834238344803452492e-03 -1.467762142419815063e-01 2.916485071182250977e-01 -3.221589326858520508e-01 1.470067799091339111e-01 -6.472462415695190430e-02
-3.436099886894226074e-01 -2.271690666675567627e-01 -1.339899152517318726e-01 4.458862915635108948e-02 -7.177914679050445557e-02 2.026817649602890015e-01 2.948157489299774170e-01 8.025422692298889160e-02 4.738915711641311646e-02 1.895849592983722687e-02 1.820675730705261230e-01 -1.202906444668769836e-01 -8.035530894994735718e-02 4.120040684938430786e-03 -1.664349138736724854e-01 8.079669438302516937e-03 -2.087794989347457886e-01 1.755319982767105103e-01 -6.329537183046340942e-02 -1.158381476998329163e-01 1.675685942173004150e-01 -2.221466749906539917e-01 -2.997948825359344482e-01 -2.348900958895683289e-02 3.259274363517761230e-02 3.011344373226165771e-01 -9.539390355348587036e-02 -1.832053512334823608e-01 -2.387670874595642090e-01 -2.832665741443634033e-01 2.190631777048110962e-01 -8.368637412786483765e-02
-8.865325897932052612e-02 -1.901797652244567871e-01 4.552394896745681763e-02 4.866206273436546326e-02 1.439720541238784790e-01 3.845556974411010742e-01 9.498309344053268433e-02 -5.449183657765388489e-02 1.373442541807889938e-02 -1.077214181423187256e-01 2.415369898080825806e-01 -1.900547444820404053e-01 -2.193688973784446716e-02 -9.447453916072845459e-02 2.243992313742637634e-02 -9.742753580212593079e-03 -9.468517452478408813e-02 -3.446043431758880615e-01 -1.246013194322586060e-01 -3.018196523189544678e-01 1.509125530719757080e-01 -1.236602291464805603e-02 2.060369029641151428e-02 -2.352446019649505615e-01 -3.740154206752777100e-02 2.198048233985900879e-01 -1.306954026222229004e-01 7.163739204406738281e-02 2.599975466728210449e-01 -2.658281326293945312e-01 3.496270477771759033e-01 -9.598149359226226807e-02
-9.128239750862121582e-02 -5.186887457966804504e-02 -1.764880120754241943e-01 -1.022408977150917053e-01 1.645689755678176880e-01 1.140746995806694031e-01 -1.054458096623420715e-01 1.043710857629776001e-01 1.139959767460823059e-01 1.513432413339614868e-01 1.007148027420043945e-01 -4.013251066207885742e-01 9.144536405801773071e-02 -8.719840645790100098e-02 1.756666004657745361e-01 -1.241680905222892761e-01 3.074179217219352722e-02 -1.491398513317108154e-01 -2.523485384881496429e-02 -1.253765970468521118e-01 1.394869685173034668e-01 -2.131603360176086426e-01 8.706644922494888306e-02 -4.125204384326934814e-01 2.203776128590106964e-02 4.127704799175262451e-01 -5.168923735618591309e-02 1.330445706844329834e-01 1.210603788495063782e-01 -2.791020572185516357e-01 1.672620028257369995e-01 -1.481921225786209106e-01
1.022772118449211121e-01 -3.715930134057998657e-02 2.510599493980407715e-01 1.145313531160354614e-01 3.358536958694458008e-02 -1.609502583742141724e-01 -1.928401291370391846e-01 -3.623842298984527588e-01 1.710666865110397339e-01 -3.845126554369926453e-02 6.031939014792442322e-02 -1.601126194000244141e-01 -3.171103596687316895e-01 -1.031886711716651917e-01 1.596293412148952484e-02 6.820918526500463486e-03 -1.784621924161911011e-01 1.482946127653121948e-01 2.138805985450744629e-01 -8.994876593351364136e-02 1.574130207300186157e-01 -8.062172681093215942e-02 -1.904530078172683716e-02 -1.874446123838424683e-02 -1.205156892538070679e-01 3.474932909011840820e-01 2.984844148159027100e-01 4.868841171264648438e-02 -4.943904280662536621e-02 -1.570364832878112793e-01 2.632357478141784668e-01 2.865955829620361328e-01
-1.748448014259338379e-01 5.142337828874588013e-02 2.105844914913177490e-01 1.826596707105636597e-01 -2.570086121559143066e-01 9.173313528299331665e-02 -7.959917187690734863e-02 -2.163268029689788818e-01 -1.733056306838989258e-01 -1.277451366186141968e-01 2.701997756958007812e-01 1.090477332472801208e-01 -5.082985386252403259e-02 1.270375959575176239e-02 -1.517753303050994873e-01 -5.816822871565818787e-02 -1.469761729240417480e-01 1.241531521081924438e-01 1.569376587867736816e-01 -1.772792190313339233e-01 2.064441591501235962e-01 1.043363437056541443e-01 -1.322025805711746216e-01 -1.926201432943344116e-01 -1.728207021951675415e-01 5.584154129028320312e-01 4.418281093239784241e-02 -2.372629381716251373e-02 4.711897671222686768e-02 -1.810654848814010620e-01 7.286664843559265137e-02 -1.239866018295288086e-01
3.103987574577331543e-01 -8.725854009389877319e-02 1.313051860779523849e-02 2.143530696630477905e-01 1.567936688661575317e-01 8.343502134084701538e-02 6.923691183328628540e-02 -1.542693674564361572e-01 9.292677044868469238e-02 -2.237268723547458649e-02 1.264019757509231567e-01 -3.700094819068908691e-01 -1.322933733463287354e-01 -2.897348701953887939e-01 -2.252517640590667725e-02 9.112347662448883057e-02 -3.656845688819885254e-01 3.059487342834472656e-01 9.708832949399948120e-02 -1.069561317563056946e-01 9.680732339620590210e-02 -8.219780027866363525e-02 1.896556764841079712e-01 -2.359902262687683105e-01 -1.366325914859771729e-01 -4.179074242711067200e-02 1.539647281169891357e-01 1.401579380035400391e-01 1.654489487409591675e-01 -6.087693572044372559e-02 2.576679885387420654e-01 1.674786210060119629e-02
-6.024033948779106140e-02 -6.629317253828048706e-02 -2.447808720171451569e-02 -9.824743121862411499e-02 1.384419649839401245e-01 5.278637260198593140e-02 -2.914663404226303101e-02 -1.955485194921493530e-01 -2.017273306846618652e-01 -1.496873944997787476e-01 2.697885632514953613e-01 -6.632327102124691010e-03 -4.829145595431327820e-02 -2.734213769435882568e-01 1.743015646934509277e-01 1.162152271717786789e-02 1.123450621962547302e-01 8.775872737169265747e-02 8.436420559883117676e-02 -4.429454505443572998e-01 1.729360371828079224e-01 1.126106530427932739e-01 -2.756244242191314697e-01 -1.266496330499649048e-01 -9.102804958820343018e-02 1.197748184204101562e-01 1.814446300268173218e-01 2.755649015307426453e-02 7.625707238912582397e-02 -2.934574186801910400e-01 4.061328470706939697e-01 7.561562955379486084e-02
1.447206139564514160e-01 -1.178336143493652344e-02 1.412026435136795044e-01 -1.694307327270507812e-01 -1.697022281587123871e-02 2.635666429996490479e-01 5.118356645107269287e-02 -2.507126517593860626e-02 1.065879389643669128e-01 2.839697292074561119e-03 8.135387301445007324e-02 -2.252938002347946167e-01 8.419252187013626099e-02 -1.449153572320938110e-01 -8.897291868925094604e-02 -2.218879461288452148e-01 -2.449920326471328735e-01 5.172274708747863770e-01 -1.711000204086303711e-01 -2.011068612337112427e-01 3.191663324832916260e-01 -1.031722128391265869e-01 -7.233798503875732422e-02 -6.769008189439773560e-02 6.937994807958602905e-02 2.371582835912704468e-01 1.876812614500522614e-02 2.455547153949737549e-01 -1.357812248170375824e-02 -2.410313934087753296e-01 -6.389340851455926895e-03 -6.054064631462097168e-02
-2.605679929256439209e-01 2.099587768316268921e-02 -1.542244404554367065e-01 -1.423492748290300369e-02 3.489207476377487183e-02 5.479180067777633667e-02 -1.577084660530090332e-01 -3.207965791225433350e-01 -2.743438258767127991e-02 2.867650687694549561e-01 1.519422829151153564e-01 1.049411594867706299e-01 -1.448432654142379761e-01 -1.221336349844932556e-01 1.186925023794174194e-01 1.144529655575752258e-01 -1.220565661787986755e-01 -1.400866806507110596e-01 -2.140781730413436890e-01 -4.107731878757476807e-01 5.298219248652458191e-02 6.758715212345123291e-02 2.649331837892532349e-02 -1.552169919013977051e-01 -9.961466491222381592e-02 1.724058687686920166e-01 1.841234266757965088e-01 1.257692724466323853e-01 4.479997232556343079e-02 -3.661710619926452637e-01 2.883496582508087158e-01 7.515800744295120239e-02
6.166972965002059937e-02 -6.413038820028305054e-02 2.709168195724487305e-01 -2.185073867440223694e-02 2.766318023204803467e-01 2.402140796184539795e-01 -1.417570747435092926e-03 8.960195630788803101e-02 -1.806219965219497681e-01 -1.108297426253557205e-02 3.497860953211784363e-02 -2.434393763542175293e-01 6.789837032556533813e-02 -1.856222897768020630e-01 -5.650784820318222046e-02 -6.597963720560073853e-02 -1.435238122940063477e-01 2.321733385324478149e-01 3.033133447170257568e-01 -2.854907186701893806e-03 8.860293775796890259e-02 8.380784094333648682e-02 9.853695333003997803e-02 -6.423153728246688843e-02 -2.065371721982955933e-01 2.693569660186767578e-01 1.177921444177627563e-01 2.021359503269195557e-01 2.123557329177856445e-01 -4.948752000927925110e-02 4.661473929882049561e-01 -7.813132554292678833e-02
8.829762041568756104e-02 -2.184250950813293457e-01 8.690635859966278076e-02 -1.411551833152770996e-01 2.814080566167831421e-02 2.023193240165710449e-01 6.976082921028137207e-02 -1.119352132081985474e-01 6.933037191629409790e-02 1.299015581607818604e-01 -1.626127399504184723e-02 -9.751233458518981934e-02 -1.841499656438827515e-01 7.320587337017059326e-02 4.351259022951126099e-02 -2.547263801097869873e-01 -3.505757078528404236e-02 5.042063593864440918e-01 1.300540268421173096e-01 -3.523125350475311279e-01 2.447014600038528442e-01 -4.100023582577705383e-02 7.537493109703063965e-02 -2.199999094009399414e-01 1.009850427508354187e-01 3.523358404636383057e-01 1.613574326038360596e-01 1.093611679971218109e-02 -4.188505187630653381e-02 -2.062591910362243652e-01 1.764616928994655609e-02 -5.618323385715484619e-02
7.900438457727432251e-02 2.895264327526092529e-02 1.375410109758377075e-01 8.030925691127777100e-02 9.934887290000915527e-02 3.232772350311279297e-01 -3.741895407438278198e-02 -2.618006169795989990e-01 -9.221553057432174683e-02 -2.265082597732543945e-01 1.842865496873855591e-01 -5.403217859566211700e-03 -1.164904162287712097e-01 -2.875551879405975342e-01 1.895273849368095398e-02 -2.147814072668552399e-02 -8.628068119287490845e-02 1.135597750544548035e-01 3.347208723425865173e-02 -2.189176678657531738e-01 -5.604311078786849976e-02 2.426843158900737762e-02 -1.376999765634536743e-01 -1.086271628737449646e-01 -1.238420978188514709e-01 7.347204536199569702e-02 2.285176143050193787e-02 -7.093997299671173096e-02 -2.354092001914978027e-01 -2.625726759433746338e-01 5.502433776855468750e-01 1.872434318065643311e-01
-1.648822724819183350e-01 -8.720982819795608521e-02 2.299433648586273193e-01 -5.749929323792457581e-02 2.606685161590576172e-01 3.030827939510345459e-01 5.099307000637054443e-02 -1.401480734348297119e-01 -1.236753985285758972e-01 1.632331162691116333e-01 1.041264925152063370e-02 -3.147931993007659912e-01 -2.089189887046813965e-01 -7.488003373146057129e-02 1.245274208486080170e-02 -2.414173632860183716e-01 9.178796410560607910e-02 1.285916566848754883e-01 -7.691463828086853027e-02 -4.731918573379516602e-01 2.929129302501678467e-01 -3.107896260917186737e-02 1.020642742514610291e-01 3.478547930717468262e-02 -5.766157433390617371e-02 1.688378155231475830e-01 5.651518236845731735e-03 9.829008579254150391e-02 1.092188432812690735e-01 -8.201146870851516724e-02 2.169922590255737305e-01 -1.330458074808120728e-01
-2.091699242591857910e-01 -3.177242353558540344e-02 1.738607138395309448e-01 -2.958950996398925781e-01 1.728846281766891479e-01 1.206833273172378540e-01 1.767963469028472900e-01 -2.880796194076538086e-01 -1.429472118616104126e-01 -3.035473404452204704e-03 2.397652268409729004e-01 -2.797945141792297363e-01 -1.117603853344917297e-01 6.558079272508621216e-02 -5.304448306560516357e-02 -5.769007280468940735e-02 -1.331385821104049683e-01 6.383632868528366089e-02 -8.422815799713134766e-02 -2.256861627101898193e-01 1.341784149408340454e-01 7.007871568202972412e-02 3.018791377544403076e-01 5.060720443725585938e-02 -6.007616594433784485e-02 2.147249132394790649e-01 -4.124782234430313110e-02 2.844251990318298340e-01 1.082232296466827393e-01 -2.120615839958190918e-01 3.359734714031219482e-01 3.600208088755607605e-02
5.931962281465530396e-02 -2.192821502685546875e-01 -1.649690419435501099e-01 5.620479956269264221e-02 2.809658348560333252e-01 1.759078502655029297e-01 1.075183674693107605e-01 -2.679832577705383301e-01 1.498979479074478149e-01 -1.471924334764480591e-01 -8.947833627462387085e-02 -3.099053800106048584e-01 -1.109617128968238831e-01 -1.402800083160400391e-01 8.184838294982910156e-02 -8.290975540876388550e-02 -4.558734297752380371e-01 2.284266799688339233e-01 1.538859605789184570e-01 -1.093518584966659546e-01 1.198753640055656433e-01 -2.550790645182132721e-02 1.173506081104278564e-01 -1.902919262647628784e-01 -1.451811641454696655e-01 1.834367029368877411e-02 7.353370636701583862e-02 1.188044473528862000e-01 1.837420091032981873e-02 5.525823682546615601e-02 3.474944233894348145e-01 7.276777923107147217e-02
-2.398714423179626465e-02 -1.881018094718456268e-02 2.310915738344192505e-01 -5.253504216670989990e-02 -3.300689905881881714e-02 7.643380016088485718e-02 -4.226179048418998718e-02 -1.856988519430160522e-01 1.637892872095108032e-01 -1.798236221075057983e-01 -4.792845249176025391e-02 -1.272277832031250000e-01 -4.511398077011108398e-01 2.617524005472660065e-02 -1.652621328830718994e-01 3.724484890699386597e-02 -4.064625799655914307e-01 2.799096331000328064e-02 9.351626783609390259e-02 -2.228438667953014374e-02 2.657162249088287354e-01 -1.212322637438774109e-01 1.825575344264507294e-02 -8.130117505788803101e-02 -2.752869427204132080e-01 2.630792856216430664e-01 6.781928241252899170e-02 -9.210882335901260376e-02 -7.287029922008514404e-02 8.005642890930175781e-02 3.835597038269042969e-01 6.892299652099609375e-02
-2.060957103967666626e-01 -8.100780099630355835e-02 -2.339722514152526855e-01 5.604671686887741089e-02 -8.320032060146331787e-02 -1.790731847286224365e-01 -2.185941673815250397e-02 -1.260108649730682373e-01 -5.334784835577011108e-02 2.569285333156585693e-01 1.566751450300216675e-01 5.043524876236915588e-02 -1.507176011800765991e-01 -1.370851397514343262e-01 2.627129107713699341e-02 2.501419745385646820e-02 -3.093102760612964630e-02 -6.799611449241638184e-02 -1.360210627317428589e-01 -3.294559121131896973e-01 2.115782201290130615e-01 2.150484770536422729e-01 1.260392814874649048e-01 -2.228014022111892700e-01 -2.215944677591323853e-01 2.798477411270141602e-01 1.164037063717842102e-01 -1.493358761072158813e-01 8.804672956466674805e-02 -3.228839933872222900e-01 3.389524221420288086e-01 1.401190757751464844e-01
1.743921339511871338e-01 -1.366251111030578613e-01 2.198887020349502563e-01 1.268044114112854004e-01 2.396013140678405762e-01 -1.752711832523345947e-01 -4.455233365297317505e-02 -8.351963944733142853e-03 -3.577423095703125000e-02 -4.436352476477622986e-02 1.252174377441406250e-01 -2.438259571790695190e-01 -1.788838207721710205e-01 1.376046240329742432e-01 -1.800817400217056274e-01 -2.103833556175231934e-01 -2.295848429203033447e-01 -4.728054255247116089e-02 2.100853770971298218e-01 -3.787962198257446289e-01 1.513670533895492554e-01 -9.602183103561401367e-02 -4.349358752369880676e-02 -3.134048283100128174e-01 -1.653379052877426147e-01 1.683390736579895020e-01 9.350878000259399414e-02 -6.956634670495986938e-02 2.180587649345397949e-01 -2.133567631244659424e-01 2.260781526565551758e-01 4.527675732970237732e-02
9.808829426765441895e-02 -5.384413525462150574e-02 -7.569401711225509644e-02 -7.790438085794448853e-02 -2.030513584613800049e-01 1.037332266569137573e-01 2.089962176978588104e-02 6.533091515302658081e-02 -1.189109012484550476e-01 2.103472799062728882e-01 4.285677969455718994e-01 9.335318207740783691e-02 -1.591532491147518158e-02 -1.079874411225318909e-01 9.221947938203811646e-02 3.129754448309540749e-03 -1.259672343730926514e-01 9.051322191953659058e-02 1.167446095496416092e-02 -1.325247585773468018e-01 1.886665970087051392e-01 -3.083113431930541992e-01 -6.464494019746780396e-02 -3.713690042495727539e-01 6.604298949241638184e-02 -7.505437731742858887e-02 4.712495021522045135e-03 -1.372555922716856003e-02 1.652602404356002808e-01 -2.752408087253570557e-01 4.307577311992645264e-01 1.856210529804229736e-01
-1.362731121480464935e-02 -2.009245604276657104e-01 2.135554887354373932e-02 4.118930920958518982e-02 1.366209536790847778e-01 -1.754994541406631470e-01 -4.122569039463996887e-02 -3.131929039955139160e-01 -1.752082258462905884e-01 -3.502308204770088196e-02 -9.071815758943557739e-02 2.545777335762977600e-02 -1.700680255889892578e-01 -1.221212074160575867e-01 -1.094095557928085327e-01 -2.191126346588134766e-01 -1.746879965066909790e-01 3.626681864261627197e-01 -1.394239664077758789e-01 -4.251197576522827148e-01 2.922242283821105957e-01 -5.172848701477050781e-03 2.466391175985336304e-01 -9.499203413724899292e-02 -1.407326757907867432e-01 2.003502547740936279e-01 -1.366351246833801270e-01 4.419337213039398193e-02 -1.630553007125854492e-01 -7.536511123180389404e-02 1.794234216213226318e-01 -3.003926947712898254e-02
8.898859471082687378e-02 1.710292398929595947e-01 -4.168785363435745239e-02 -1.758041083812713623e-01 1.114185452461242676e-01 -8.210525661706924438e-02 1.900511384010314941e-01 3.743513021618127823e-03 1.662062853574752808e-01 -2.383438050746917725e-01 -4.233628138899803162e-02 -2.407013773918151855e-01 -2.247508428990840912e-02 -1.960249096155166626e-01 -3.184217959642410278e-02 7.828008383512496948e-02 -2.331872284412384033e-01 3.205936551094055176e-01 1.915683038532733917e-02 -4.550794064998626709e-01 9.443683922290802002e-02 -2.587993144989013672e-01 -1.832856982946395874e-01 -1.291284989565610886e-02 -1.744195073843002319e-01 1.159546449780464172e-01 -1.313994731754064560e-02 -5.675920471549034119e-02 -7.064855843782424927e-02 -3.625656664371490479e-02 3.886851966381072998e-01 7.577170431613922119e-02
-1.411128789186477661e-01 9.172355383634567261e-02 -3.107944428920745850e-01 -5.305644124746322632e-02 1.130947098135948181e-01 2.701551616191864014e-01 1.644615530967712402e-01 -3.751746714115142822e-01 7.700100541114807129e-03 1.397863179445266724e-01 1.270265728235244751e-01 6.740085314959287643e-03 -1.160395517945289612e-01 1.420967280864715576e-01 -4.734063893556594849e-02 -1.573119014501571655e-01 -3.873951435089111328e-01 -1.611228436231613159e-01 -1.999445855617523193e-01 -1.314809322357177734e-01 2.831583917140960693e-01 -2.402505464851856232e-02 -6.692300736904144287e-02 -2.019672691822052002e-01 -9.558209776878356934e-02 1.597847789525985718e-01 2.244265824556350708e-01 -1.251014620065689087e-01 -6.939870864152908325e-02 -3.222682699561119080e-02 3.729233145713806152e-02 2.345342338085174561e-01
-1.079676672816276550e-01 -2.818800210952758789e-01 -1.321971118450164795e-01 1.028319522738456726e-01 2.722829878330230713e-01 -5.821300670504570007e-02 -1.425785303581506014e-04 -2.903010249137878418e-01 -4.765744879841804504e-02 1.447792500257492065e-01 3.756868541240692139e-01 -9.373540431261062622e-02 -2.066537439823150635e-01 -2.842710018157958984e-01 1.148854568600654602e-01 9.349044412374496460e-03 -1.740927249193191528e-02 -2.803498134016990662e-02 -3.211491405963897705e-01 -1.048934832215309143e-01 2.472637593746185303e-01 1.807056516408920288e-01 -7.301253825426101685e-02 9.338918328285217285e-02 -9.853276424109935760e-03 2.589702308177947998e-01 -7.998190820217132568e-02 1.943448483943939209e-01 1.051518172025680542e-01 -6.395572423934936523e-02 2.431861013174057007e-01 -1.955847814679145813e-02
-2.033001482486724854e-01 -1.864827424287796021e-01 -1.622904539108276367e-01 3.231608867645263672e-02 -2.084295302629470825e-01 -6.263362709432840347e-03 1.827325671911239624e-01 2.758933790028095245e-02 -1.144818887114524841e-01 5.130219459533691406e-02 1.442068070173263550e-01 5.817706137895584106e-02 8.223497122526168823e-02 -1.103655770421028137e-01 -5.893224105238914490e-02 -1.779206395149230957e-01 -2.935484945774078369e-01 9.168174862861633301e-02 -2.488075643777847290e-01 -4.386769831180572510e-01 3.382023274898529053e-01 -6.729329377412796021e-02 -6.522729992866516113e-02 -9.932495886459946632e-04 -8.302729576826095581e-02 3.111372590065002441e-01 -1.261163800954818726e-01 -1.000552475452423096e-01 8.825770020484924316e-02 -2.717302739620208740e-01 -4.751675203442573547e-02 -1.982457041740417480e-01
1.723750680685043335e-02 -2.868319675326347351e-02 -1.623231321573257446e-01 1.575716435909271240e-01 3.705696761608123779e-01 2.245538830757141113e-01 8.023329824209213257e-02 -7.587859034538269043e-02 -2.862580120563507080e-01 -1.288592070341110229e-01 3.457283079624176025e-01 -9.084972739219665527e-02 2.902649901807308197e-02 -2.111130952835083008e-01 -1.495980098843574524e-02 1.142557710409164429e-01 -9.183529019355773926e-02 2.115427143871784210e-02 2.038412727415561676e-03 -1.981384754180908203e-01 2.898202240467071533e-01 2.666247077286243439e-02 1.025517061352729797e-01 -2.098608464002609253e-01 -1.519207954406738281e-01 1.963067650794982910e-01 -3.228749707341194153e-02 -1.413672864437103271e-01 -1.995318382978439331e-01 -1.186167374253273010e-01 2.271099537611007690e-01 -2.953426241874694824e-01
1.130042150616645813e-01 2.595973946154117584e-02 -5.095738172531127930e-02 -1.613291352987289429e-02 5.159615352749824524e-02 2.952749095857143402e-02 -1.272748261690139771e-01 -1.162455305457115173e-01 1.672081947326660156e-01 -7.063708454370498657e-02 -1.678518764674663544e-02 -3.257598578929901123e-01 -3.145155310630798340e-01 -2.349843680858612061e-01 9.105817414820194244e-03 7.540702074766159058e-02 -2.847560346126556396e-01 3.320837020874023438e-01 2.256550937891006470e-01 -3.851737678050994873e-01 6.283465772867202759e-02 -1.764757782220840454e-01 7.158480584621429443e-02 -7.539378106594085693e-02 -2.132323533296585083e-01 2.168678790330886841e-01 1.177141070365905762e-01 1.836555153131484985e-01 2.265861481428146362e-01 3.501229360699653625e-02 1.457146108150482178e-01 2.768250182271003723e-02
-6.491248495876789093e-03 -2.432809397578239441e-02 -2.148348093032836914e-01 3.753120452165603638e-02 -6.274796277284622192e-02 2.847556173801422119e-01 6.923504918813705444e-02 -1.124122217297554016e-01 -3.077068328857421875e-01 1.325113177299499512e-01 3.919641077518463135e-01 -2.000062316656112671e-01 1.483381688594818115e-01 -2.942358851432800293e-01 1.717675626277923584e-01 -2.244301326572895050e-02 -3.107393085956573486e-01 -3.994444385170936584e-02 -4.750920087099075317e-02 1.483611166477203369e-01 2.643367648124694824e-01 -4.430159926414489746e-02 -2.357687335461378098e-03 1.310357153415679932e-01 -1.238782927393913269e-01 2.098927050828933716e-01 -2.789302729070186615e-02 -1.341846883296966553e-01 2.129120230674743652e-01 -2.335321307182312012e-01 6.293249875307083130e-02 -1.069285199046134949e-01
1.177214309573173523e-01 1.874008178710937500e-01 -9.291677176952362061e-02 2.798845469951629639e-01 -4.834880679845809937e-02 1.042770445346832275e-01 9.008377790451049805e-02 -2.981768846511840820e-01 -2.087202072143554688e-01 8.523876219987869263e-02 3.385135233402252197e-01 -5.167473107576370239e-02 -1.713701188564300537e-01 -4.073497653007507324e-01 -3.116486407816410065e-02 1.024933457374572754e-01 -3.344266116619110107e-01 7.526470720767974854e-02 6.128372624516487122e-02 -4.991762340068817139e-03 3.165056705474853516e-01 -1.073805708438158035e-02 8.254760503768920898e-02 -1.964195445179939270e-02 -1.528879255056381226e-01 2.882430255413055420e-01 7.818345725536346436e-02 -6.417081505060195923e-02 1.230307221412658691e-01 -2.034652046859264374e-02 -3.134139999747276306e-02 -1.301881223917007446e-01
-5.465191602706909180e-02 -3.104114532470703125e-01 -1.932204663753509521e-01 -7.602473348379135132e-02 3.154584467411041260e-01 -1.601100550033152103e-03 1.219795085489749908e-02 -1.712042689323425293e-01 7.960104942321777344e-02 1.687802821397781372e-01 1.562467068433761597e-01 -3.353537619113922119e-01 -1.438539326190948486e-01 -4.070700407028198242e-01 7.129490375518798828e-02 7.004508748650550842e-03 -4.167255386710166931e-02 -7.491970062255859375e-02 -3.494463860988616943e-01 4.127509519457817078e-02 1.156110465526580811e-01 7.465177774429321289e-02 -2.550236284732818604e-01 -7.919439673423767090e-02 -8.058812469244003296e-02 8.321796357631683350e-02 7.247431576251983643e-02 2.111466228961944580e-01 3.345318511128425598e-02 -4.166321828961372375e-02 2.704740166664123535e-01 6.824675202369689941e-02
2.120684236288070679e-01 5.545754358172416687e-02 -2.550881505012512207e-01 -1.422692835330963135e-01 -1.202424988150596619e-02 1.187789291143417358e-01 5.156255885958671570e-02 -6.936055421829223633e-02 1.061777994036674500e-01 -5.673842038959264755e-03 -1.417843252420425415e-01 -2.839905209839344025e-02 1.350610256195068359e-01 5.357928574085235596e-02 4.106117784976959229e-02 4.310662299394607544e-02 -1.647115200757980347e-01 4.838726297020912170e-02 1.465980261564254761e-01 1.095996703952550888e-02 2.396031767129898071e-01 -1.528480350971221924e-01 2.579708397388458252e-01 2.462625205516815186e-01 -2.004023045301437378e-01 1.903005391359329224e-01 -1.160133071243762970e-02 1.940926462411880493e-01 1.946364156901836395e-02 -3.033128976821899414e-01 5.643083453178405762e-01 -6.320185959339141846e-02
7.826572656631469727e-02 2.112595364451408386e-03 6.925871223211288452e-02 -1.326331645250320435e-01 8.969591930508613586e-03 -3.057096339762210846e-02 -8.721525967121124268e-02 -2.933196537196636200e-02 -1.200263649225234985e-01 -1.981927081942558289e-02 1.100783497095108032e-01 -2.452976852655410767e-01 -3.014960885047912598e-01 -1.465606875717639923e-02 -1.556672751903533936e-01 -3.297354653477668762e-02 5.493114143610000610e-02 -2.142427302896976471e-02 -1.147820502519607544e-01 2.753605134785175323e-02 5.840851366519927979e-02 -2.751518785953521729e-01 -2.134703546762466431e-01 -9.525280445814132690e-02 5.612916871905326843e-02 3.767330050468444824e-01 -8.010209351778030396e-02 1.655623614788055420e-01 1.821734160184860229e-01 -4.331098794937133789e-01 4.355723559856414795e-01 -1.338125914335250854e-01
1.213027536869049072e-01 -1.180300861597061157e-01 -3.733511641621589661e-02 1.793853379786014557e-02 2.305512428283691406e-01 2.305791229009628296e-01 -8.001054078340530396e-02 -3.115115500986576080e-02 -2.483489066362380981e-01 2.424436360597610474e-01 -3.972972929477691650e-02 -1.384382396936416626e-01 -1.847576349973678589e-01 -2.678128778934478760e-01 4.276074841618537903e-02 -7.070290297269821167e-02 -2.360184490680694580e-02 1.770329773426055908e-01 3.272004723548889160e-01 -2.119461447000503540e-01 -1.314499229192733765e-01 -8.722147345542907715e-02 -1.078234165906906128e-01 -2.675130963325500488e-01 -1.626556366682052612e-01 7.185743749141693115e-02 8.045499026775360107e-02 8.970767259597778320e-02 -2.536896802484989166e-02 -7.946322113275527954e-02 3.967420160770416260e-01 3.155979514122009277e-01
-1.146244071424007416e-02 -1.610371097922325134e-02 1.497486233711242676e-02 -2.823989987373352051e-01 2.998686432838439941e-01 2.682144641876220703e-01 1.293372511863708496e-01 1.659489981830120087e-02 4.545940458774566650e-02 1.660438627004623413e-01 1.902316063642501831e-01 1.462164074182510376e-01 2.249426692724227905e-01 -6.335857510566711426e-02 3.117112256586551666e-02 -9.439956396818161011e-02 -4.696110785007476807e-01 2.309763878583908081e-01 -7.496195286512374878e-02 -9.532690048217773438e-02 7.588382810354232788e-02 -1.060793995857238770e-01 -3.241061568260192871e-01 -3.005962818861007690e-02 -2.075461447238922119e-01 1.147178187966346741e-01 1.033327430486679077e-01 -5.757733806967735291e-02 -1.737530156970024109e-02 -2.725769281387329102e-01 1.405823826789855957e-01 1.137046515941619873e-01
1.418233811855316162e-01 -2.642278969287872314e-01 9.178129583597183228e-02 -1.466557234525680542e-01 2.324466593563556671e-02 1.864781379699707031e-01 2.760289609432220459e-02 -7.184744626283645630e-02 -9.541066735982894897e-02 1.107253283262252808e-01 1.842594593763351440e-01 -1.988978534936904907e-01 -1.014809682965278625e-01 -2.228690087795257568e-01 -1.780422925949096680e-01 -2.230106741189956665e-01 -6.081258133053779602e-02 4.035001099109649658e-01 -2.564950883388519287e-01 -3.359740674495697021e-01 -3.119260445237159729e-02 -4.369163140654563904e-02 2.210488915443420410e-01 8.516883105039596558e-02 -2.105550318956375122e-01 1.299148797988891602e-01 1.140467673540115356e-01 1.021879538893699646e-01 1.119249034672975540e-02 -3.231144249439239502e-01 6.003341823816299438e-02 -7.518756389617919922e-02
2.980653345584869385e-01 -1.825251579284667969e-01 -1.889036595821380615e-01 -1.967702955007553101e-01 -6.256721168756484985e-02 -8.138983696699142456e-02 -6.166571751236915588e-02 -4.052656143903732300e-02 1.080072820186614990e-01 2.000752836465835571e-01 -2.413612976670265198e-02 -7.803519070148468018e-02 -1.396720856428146362e-01 -3.146132826805114746e-02 -1.912141293287277222e-01 -2.801383733749389648e-01 -2.172268629074096680e-01 3.643799722194671631e-01 -9.365290403366088867e-02 -1.263962965458631516e-02 3.303842246532440186e-01 -5.054417997598648071e-03 8.944545686244964600e-02 -1.094701364636421204e-01 -1.985179632902145386e-01 1.444537192583084106e-01 -2.988304793834686279e-01 1.433415561914443970e-01 -1.688450127840042114e-01 -1.516414284706115723e-01 1.936871409416198730e-01 1.278770118951797485e-01
-3.876469284296035767e-02 2.773258090019226074e-01 3.579323366284370422e-02 2.828220464289188385e-02 1.613159328699111938e-01 1.964035630226135254e-01 -1.196645274758338928e-01 1.206934452056884766e-01 -1.356114819645881653e-02 2.131893485784530640e-02 2.606705725193023682e-01 -8.282132446765899658e-02 6.274147331714630127e-02 7.246457040309906006e-02 -2.209412902593612671e-01 4.200339317321777344e-02 4.078017175197601318e-02 1.173723489046096802e-01 -2.379213087260723114e-02 -2.947548627853393555e-01 4.491851627826690674e-01 -1.836316883563995361e-01 -9.661979228258132935e-02 -9.662621468305587769e-02 -1.528154611587524414e-01 1.055609285831451416e-01 1.064874753355979919e-01 1.636633276939392090e-01 1.033865362405776978e-01 -4.085409343242645264e-01 2.739300131797790527e-01 9.225211292505264282e-02
-1.715680211782455444e-02 -1.132659465074539185e-01 -2.157070785760879517e-01 -1.663462317083030939e-04 2.784633040428161621e-01 3.118264377117156982e-01 -2.050174772739410400e-02 -2.038391232490539551e-01 -1.453039795160293579e-01 -1.004397422075271606e-01 1.768846362829208374e-01 -1.033554300665855408e-01 1.414149254560470581e-01 -2.329126596450805664e-01 2.268963605165481567e-01 2.429749369621276855e-01 -8.751299977302551270e-02 -3.524979576468467712e-02 6.789925042539834976e-03 -2.819848358631134033e-01 1.952051222324371338e-01 7.128074020147323608e-02 -1.153820566833019257e-02 -1.385332792997360229e-01 -1.002820208668708801e-01 2.060127705335617065e-01 2.248961776494979858e-01 -1.418431550264358521e-01 2.128427661955356598e-02 -1.834940761327743530e-01 2.753823101520538330e-01 -2.855422496795654297e-01
9.748826920986175537e-02 -3.981236815452575684e-01 -1.162035167217254639e-01 -9.944455325603485107e-02 -8.335974812507629395e-02 -2.504721879959106445e-01 4.774262756109237671e-02 -1.863546669483184814e-01 -6.743001192808151245e-02 -6.039269268512725830e-03 1.874385029077529907e-01 -2.255108505487442017e-01 -4.860913008451461792e-02 1.325011439621448517e-02 -6.232331693172454834e-02 -1.329172551631927490e-01 -1.084466278553009033e-01 5.039621591567993164e-01 -8.666628599166870117e-02 -1.986955404281616211e-01 1.887564212083816528e-01 1.051734760403633118e-01 5.399158969521522522e-02 9.509239345788955688e-02 -9.505119919776916504e-02 1.439437568187713623e-01 -1.738186478614807129e-01 1.407008320093154907e-01 1.478657275438308716e-01 -2.654380500316619873e-01 1.920987218618392944e-01 8.295793831348419189e-02
5.270227789878845215e-02 -2.769880592823028564e-01 -6.979616731405258179e-02 -3.374221026897430420e-01 4.934711381793022156e-02 2.066513448953628540e-01 -3.627822548151016235e-02 -1.004404872655868530e-01 7.474480569362640381e-02 2.140774428844451904e-01 3.282569348812103271e-01 -1.625112444162368774e-01 1.679207980632781982e-01 -1.482332777231931686e-02 -8.537802100181579590e-02 -1.752463877201080322e-01 -3.460386395454406738e-01 -9.192074090242385864e-02 5.366068705916404724e-02 6.304087489843368530e-02 -5.980606749653816223e-02 -3.161986172199249268e-02 -2.259119600057601929e-01 -3.969882428646087646e-02 -1.728975772857666016e-01 1.970552802085876465e-01 -2.076372206211090088e-01 2.698283642530441284e-02 1.858038902282714844e-01 -2.863360345363616943e-01 1.776024699211120605e-01 -2.009483277797698975e-01
2.950218506157398224e-02 -2.064114622771739960e-02 -1.518279314041137695e-02 -2.609636187553405762e-01 1.401478946208953857e-01 1.764169037342071533e-01 -7.496908307075500488e-02 -1.167549267411231995e-01 1.057472825050354004e-01 -2.770401723682880402e-02 8.262524753808975220e-02 -1.529427170753479004e-01 2.193252444267272949e-01 -4.232589900493621826e-02 1.260893046855926514e-01 1.629494577646255493e-01 -3.329973220825195312e-01 1.831935644149780273e-01 -1.659793406724929810e-01 -3.532097041606903076e-01 5.953186005353927612e-02 2.480857670307159424e-01 -2.571946755051612854e-02 -1.698621213436126709e-01 7.365091890096664429e-02 8.052087575197219849e-02 2.048652172088623047e-01 -9.601062536239624023e-02 1.526707112789154053e-01 -4.449518322944641113e-01 1.890388131141662598e-01 -1.198311224579811096e-01
3.538971766829490662e-02 -2.153312601149082184e-02 -4.220833629369735718e-02 -1.658654361963272095e-01 -1.054782271385192871e-01 5.971372872591018677e-02 3.313020989298820496e-02 -6.890223175287246704e-02 -1.959288865327835083e-01 1.942562609910964966e-01 3.952850699424743652e-01 -2.919241040945053101e-02 -1.171196531504392624e-02 -6.506385654211044312e-02 1.754795461893081665e-01 9.363548457622528076e-02 -1.003690585494041443e-01 3.492214903235435486e-02 5.193179473280906677e-02 -2.103694379329681396e-01 2.503484487533569336e-01 -1.458978205919265747e-01 -1.785275936126708984e-01 -3.791371285915374756e-01 1.547474563121795654e-01 -6.979491095989942551e-03 4.356169328093528748e-02 -1.873361319303512573e-02 7.225907593965530396e-02 -3.014156818389892578e-01 3.680121600627899170e-01 3.093934953212738037e-01
2.541916966438293457e-01 -2.258313894271850586e-01 -4.461428895592689514e-02 -1.500545814633369446e-02 -1.349930912256240845e-01 -2.719388008117675781e-01 3.373907133936882019e-02 -7.092464715242385864e-02 2.172304391860961914e-01 9.066472202539443970e-02 4.221225529909133911e-02 -1.076174899935722351e-01 -2.632089853286743164e-01 -3.212112188339233398e-02 -6.363172084093093872e-02 -1.402429193258285522e-01 -2.386664450168609619e-01 4.742701724171638489e-02 -1.620276868343353271e-01 -6.905171554535627365e-03 4.729151725769042969e-01 -1.433807611465454102e-01 -6.895637512207031250e-02 -4.865771904587745667e-02 -2.596885152161121368e-02 1.056653484702110291e-01 -2.046835124492645264e-01 7.927390187978744507e-02 -1.036997437477111816e-01 -1.763715296983718872e-01 3.880029320716857910e-01 1.782172322273254395e-01
2.814530432224273682e-01 4.225538671016693115e-02 -1.026998907327651978e-01 -1.369811147451400757e-01 -2.346397936344146729e-02 -4.526888951659202576e-03 1.243531331419944763e-01 5.318851396441459656e-02 -1.170081272721290588e-01 4.062601178884506226e-02 1.041737198829650879e-01 -2.158302664756774902e-01 -2.219496518373489380e-01 -1.385915279388427734e-01 -2.068019360303878784e-01 -1.953677833080291748e-01 3.516099229454994202e-02 9.325468912720680237e-03 -1.402858942747116089e-01 -1.062686219811439514e-01 1.716639660298824310e-02 -2.071513980627059937e-01 -3.659435734152793884e-02 2.108404040336608887e-02 2.028737589716911316e-02 4.489101767539978027e-01 -1.541517395526170731e-02 1.580018997192382812e-01 9.915809333324432373e-02 -4.447593986988067627e-01 3.662672340869903564e-01 -4.926705360412597656e-02
2.172119170427322388e-01 3.288276493549346924e-02 -1.532137859612703323e-03 -2.444315701723098755e-01 -3.243860974907875061e-02 1.152228657156229019e-02 -5.366178601980209351e-02 -1.399512439966201782e-01 -2.573518753051757812e-01 4.106514528393745422e-02 1.601465791463851929e-01 -3.258200883865356445e-01 -1.592019051313400269e-01 -1.241186540573835373e-02 -1.242981702089309692e-01 -3.279228881001472473e-02 -2.134144678711891174e-02 1.107971444725990295e-01 -1.389790624380111694e-01 3.900128649547696114e-03 -7.920968532562255859e-02 -3.783406317234039307e-01 -7.764902710914611816e-02 -1.121869161725044250e-01 -8.231631666421890259e-02 3.496519625186920166e-01 5.917382985353469849e-02 5.435781925916671753e-02 8.625993877649307251e-02 -2.968314290046691895e-01 4.201674163341522217e-01 -1.375463157892227173e-01
9.045019000768661499e-02 -7.595646381378173828e-02 1.108689755201339722e-01 -7.652214169502258301e-02 2.052904665470123291e-01 1.384177803993225098e-01 2.770269215106964111e-01 -1.984489858150482178e-01 1.277934461832046509e-01 -1.717793345451354980e-01 -1.469763070344924927e-01 -1.037904098629951477e-01 -9.096812456846237183e-02 2.123825252056121826e-01 -1.669128686189651489e-01 2.321653737453743815e-04 -2.577957808971405029e-01 1.840455532073974609e-01 2.378789782524108887e-01 -2.378521263599395752e-01 1.579246819019317627e-01 -2.250422239303588867e-01 -3.649571910500526428e-02 6.268738210201263428e-02 -2.654751539230346680e-01 1.599484235048294067e-01 -2.193331867456436157e-01 2.130162119865417480e-01 -1.335449516773223877e-02 -2.504037618637084961e-01 2.677702307701110840e-01 -1.120479181408882141e-01
2.857499569654464722e-02 -2.260200530290603638e-01 5.234032869338989258e-02 1.050686761736869812e-01 1.176756247878074646e-01 -2.630165033042430878e-02 1.362093687057495117e-01 -7.871311902999877930e-02 9.670328348875045776e-02 1.302924901247024536e-01 -2.075082957744598389e-01 -2.262045256793498993e-02 -3.402334451675415039e-01 -2.026192694902420044e-01 -2.422104477882385254e-01 -7.863353192806243896e-02 -2.437525540590286255e-01 -1.253740936517715454e-01 -1.037988066673278809e-01 -1.047104410827159882e-02 2.063021808862686157e-01 1.135084852576255798e-01 -1.083143427968025208e-01 9.821791201829910278e-02 -2.596778096631169319e-03 4.073064327239990234e-01 1.634129285812377930e-01 1.631343662738800049e-01 2.514939904212951660e-01 -1.311373710632324219e-01 3.622401654720306396e-01 9.870460629463195801e-02
1.940357871353626251e-02 -7.691523525863885880e-03 -9.857501834630966187e-02 -8.196949213743209839e-02 3.298590332269668579e-02 -5.264585465192794800e-02 -2.169839590787887573e-01 -2.721861600875854492e-01 -1.331506818532943726e-01 1.266693770885467529e-01 2.844030782580375671e-02 1.239871680736541748e-01 2.071588635444641113e-01 -6.325486302375793457e-02 -2.190397828817367554e-01 1.473082154989242554e-01 -1.389653682708740234e-01 1.843746453523635864e-01 1.949601620435714722e-01 -7.961346767842769623e-03 2.134582996368408203e-01 -1.638060659170150757e-01 -2.217273861169815063e-01 -5.691580101847648621e-02 4.627311602234840393e-02 2.703136205673217773e-01 1.468346118927001953e-01 1.688401550054550171e-01 -8.309479057788848877e-02 -1.328911781311035156e-01 5.426358580589294434e-01 1.762870997190475464e-01
-1.441491097211837769e-01 3.659595921635627747e-02 8.821850270032882690e-02 5.038208886981010437e-02 -3.037181869149208069e-02 2.326720952987670898e-01 4.812321066856384277e-01 -2.449630647897720337e-01 -3.974973410367965698e-02 2.449006289243698120e-01 2.487635314464569092e-01 3.077377192676067352e-02 -9.333072602748870850e-02 -6.046962365508079529e-02 4.444762319326400757e-02 -7.370177656412124634e-02 -1.778074204921722412e-01 9.576509892940521240e-02 -6.344371289014816284e-02 1.320817321538925171e-01 3.531381785869598389e-01 -5.281852558255195618e-02 -1.162507310509681702e-01 -1.506457477807998657e-01 5.419791862368583679e-02 2.881361842155456543e-01 4.095494374632835388e-02 -3.825742006301879883e-02 -1.643669456243515015e-01 -3.653914332389831543e-01 -1.877012080512940884e-03 -3.399780392646789551e-02
6.618389487266540527e-02 -1.844063960015773773e-02 -3.874029219150543213e-01 5.855734646320343018e-02 2.868707180023193359e-01 8.603629469871520996e-02 -3.300220519304275513e-02 -5.669455602765083313e-02 -1.435725092887878418e-01 -1.646551787853240967e-01 2.588675618171691895e-01 -1.324208825826644897e-01 1.313184648752212524e-01 -4.340149834752082825e-02 1.023468151688575745e-01 2.574602067470550537e-01 -1.660024523735046387e-01 2.097522020339965820e-01 3.425677493214607239e-02 -1.495460271835327148e-01 1.433151066303253174e-01 -8.809668011963367462e-03 1.717709600925445557e-01 -1.514186263084411621e-01 -1.902518868446350098e-01 2.622541785240173340e-01 2.887788712978363037e-01 -3.915015980601310730e-02 -5.147732421755790710e-02 -2.719497680664062500e-01 1.702564358711242676e-01 -2.365909516811370850e-01
-2.508419156074523926e-01 -1.689215302467346191e-01 -3.212577849626541138e-02 1.289977431297302246e-01 -5.832778662443161011e-02 5.350841581821441650e-02 -3.441085107624530792e-03 -2.975370883941650391e-01 -1.723349243402481079e-01 3.834064677357673645e-02 1.747555285692214966e-01 6.008290499448776245e-02 -3.395549952983856201e-02 2.063670456409454346e-01 1.013331231661140919e-03 9.455129504203796387e-03 -1.164229586720466614e-01 1.740961372852325439e-01 -1.246633455157279968e-01 2.050108909606933594e-01 4.921545982360839844e-01 -8.319963514804840088e-02 1.970831677317619324e-02 9.466695785522460938e-02 8.828070014715194702e-02 3.192565739154815674e-01 1.499802619218826294e-01 6.899298168718814850e-03 9.983436763286590576e-02 -2.945811450481414795e-01 2.683056592941284180e-01 1.612479388713836670e-01
6.116093695163726807e-02 7.097441703081130981e-02 2.161773294210433960e-01 3.078450635075569153e-02 1.004516705870628357e-01 1.926397085189819336e-01 -1.352068129926919937e-02 7.783717010170221329e-03 2.505947053432464600e-01 -1.483194380998611450e-01 6.208357587456703186e-02 -1.580379307270050049e-01 -2.693102359771728516e-01 -2.402822300791740417e-02 -1.917527057230472565e-02 1.196334064006805420e-01 -5.562592148780822754e-01 1.735722571611404419e-01 7.980985939502716064e-02 -1.081524789333343506e-01 1.285412609577178955e-01 -1.943354308605194092e-01 -3.157548233866691589e-02 -1.481947600841522217e-01 -3.063635826110839844e-01 1.727194786071777344e-01 1.682151108980178833e-02 1.379209104925394058e-02 -3.073810972273349762e-02 -1.120546236634254456e-01 3.087338507175445557e-01 1.638234853744506836e-01
-1.296800225973129272e-01 -3.514369577169418335e-02 -1.221189200878143311e-01 -1.790349483489990234e-01 6.763656437397003174e-02 3.215064704418182373e-01 -6.934081763029098511e-02 -1.270667091012001038e-02 9.686673991382122040e-03 -4.030770808458328247e-02 2.083383798599243164e-01 -2.518743276596069336e-01 2.267391085624694824e-01 -5.390481278300285339e-02 3.584313904866576195e-03 7.455197162926197052e-03 -3.762673959136009216e-02 -1.722200512886047363e-01 1.267682388424873352e-02 5.563489720225334167e-02 1.105591952800750732e-01 -4.895979538559913635e-02 5.711364373564720154e-02 -4.116954505443572998e-01 -1.692463457584381104e-01 4.451735317707061768e-01 -1.913261599838733673e-02 4.312402755022048950e-02 1.676609516143798828e-01 -4.128187596797943115e-01 6.841841340065002441e-02 7.179772108793258667e-02
-7.566557824611663818e-02 -1.483722329139709473e-01 1.147502660751342773e-01 5.803962051868438721e-02 9.752845764160156250e-02 -1.751320362091064453e-01 -2.688112109899520874e-02 -1.182011216878890991e-01 -2.578062713146209717e-01 -4.724606126546859741e-02 1.625190675258636475e-01 5.773395299911499023e-02 -8.404799550771713257e-02 1.905732750892639160e-01 -7.913132198154926300e-03 -1.831622868776321411e-01 -1.634645015001296997e-01 5.791245959699153900e-03 -1.797316595911979675e-02 2.026755176484584808e-02 6.121232509613037109e-01 3.063289681449532509e-03 1.344510260969400406e-02 -3.023687284439802170e-03 -1.647240668535232544e-01 3.596532046794891357e-01 -1.776683777570724487e-01 2.123000025749206543e-01 -5.311729386448860168e-02 -6.514313817024230957e-02 2.634834349155426025e-01 1.158425360918045044e-01
-1.049055233597755432e-01 -2.157371342182159424e-01 -1.219358667731285095e-01 2.133619226515293121e-02 -7.844193279743194580e-02 2.891203761100769043e-01 1.703511625528335571e-01 -3.764554113149642944e-02 -1.551516354084014893e-01 -4.315809905529022217e-02 2.451751232147216797e-01 -5.523871257901191711e-02 -2.231892347335815430e-01 -8.654500544071197510e-02 -4.113656934350728989e-03 -2.274492755532264709e-03 -4.890463128685951233e-02 -3.388195335865020752e-01 -1.068638488650321960e-01 -3.548417985439300537e-01 1.523887515068054199e-01 -6.959699839353561401e-02 -6.412499397993087769e-02 -2.017090171575546265e-01 -1.559542119503021240e-01 6.150125712156295776e-02 -2.585222013294696808e-02 1.713261553959455341e-05 -5.764597281813621521e-02 -1.487057656049728394e-01 5.161041021347045898e-01 -1.120984181761741638e-01
-2.529090642929077148e-02 -2.876152470707893372e-02 2.025733143091201782e-02 2.082091718912124634e-01 -1.034152284264564514e-01 5.017772689461708069e-02 4.331180080771446228e-02 -3.738819360733032227e-01 -4.041296839714050293e-01 4.081086814403533936e-02 3.224071562290191650e-01 -1.358577460050582886e-01 -2.922129631042480469e-01 -6.615413725376129150e-02 -2.728792726993560791e-01 9.708495438098907471e-02 1.391408499330282211e-02 1.906354129314422607e-01 1.707607507705688477e-01 2.829419262707233429e-02 2.862129509449005127e-01 -6.849348545074462891e-02 1.368100494146347046e-01 -1.722232848405838013e-01 1.369257718324661255e-01 2.248455137014389038e-01 1.624308675527572632e-01 2.078798785805702209e-02 -9.809972345829010010e-02 -1.193503141403198242e-01 1.313133835792541504e-01 1.177227683365345001e-02
-1.151549890637397766e-01 -1.503336876630783081e-01 -8.155226707458496094e-02 2.192128077149391174e-02 4.736062884330749512e-02 1.539938300848007202e-01 1.191124320030212402e-01 -1.710395067930221558e-01 1.996773630380630493e-01 -5.110316723585128784e-02 4.130719974637031555e-02 -1.939791440963745117e-01 -8.691906929016113281e-02 -8.434332907199859619e-02 -4.201610013842582703e-02 9.917402267456054688e-02 -5.903413891792297363e-01 3.278769552707672119e-01 1.040032356977462769e-01 -2.858333587646484375e-01 2.445884495973587036e-01 4.546650499105453491e-02 7.934796810150146484e-02 -1.896911710500717163e-01 2.572700083255767822e-01 -1.351982727646827698e-02 2.408156730234622955e-02 -2.770896814763545990e-02 2.436686307191848755e-02 -1.767252534627914429e-01 1.186629608273506165e-01 1.149088740348815918e-01
1.650660037994384766e-01 -6.858767010271549225e-03 1.232251431792974472e-02 -9.701455384492874146e-02 -6.157569959759712219e-02 -4.406595230102539062e-02 1.610877923667430878e-02 -3.222905844449996948e-02 -7.831268012523651123e-02 4.810411483049392700e-02 8.708135038614273071e-02 -2.907280623912811279e-01 -1.948968917131423950e-01 -4.217291623353958130e-02 -3.960624337196350098e-02 -2.007450535893440247e-02 -1.021540164947509766e-01 -1.213773153722286224e-02 -5.680050700902938843e-02 -1.743173897266387939e-01 -9.739100933074951172e-02 -2.765457034111022949e-01 -2.394337654113769531e-01 -3.767850250005722046e-02 5.683442950248718262e-02 3.733730018138885498e-01 1.105450317263603210e-01 1.934498399496078491e-01 2.575062215328216553e-01 -4.945550262928009033e-01 3.257213532924652100e-01 -1.250903755426406860e-01
-4.595116525888442993e-02 -1.691506430506706238e-02 -2.213402092456817627e-01 4.671218618750572205e-02 2.053406238555908203e-01 2.278518676757812500e-01 8.249906450510025024e-02 -3.297151997685432434e-02 -2.689430117607116699e-01 -8.530833572149276733e-02 2.589280605316162109e-01 -1.920954585075378418e-01 1.121198236942291260e-01 -8.780433237552642822e-02 2.780820429325103760e-02 2.347380071878433228e-01 -2.247308194637298584e-01 1.601127386093139648e-01 2.123636007308959961e-02 -5.787884816527366638e-02 2.880474925041198730e-01 2.683554403483867645e-02 -4.288023337721824646e-02 -2.242850214242935181e-01 -1.598280668258666992e-01 2.143903523683547974e-01 2.868051826953887939e-01 -9.732331335544586182e-02 -1.395119279623031616e-01 -2.031715810298919678e-01 1.387835592031478882e-01 -3.545856773853302002e-01
-4.987377673387527466e-02 4.329958185553550720e-02 8.741173893213272095e-03 2.391071915626525879e-01 -8.405814319849014282e-02 2.253511399030685425e-01 3.448069840669631958e-02 -2.865698039531707764e-01 4.313398525118827820e-02 -1.588941216468811035e-01 3.498642146587371826e-02 6.039271131157875061e-02 -1.769946515560150146e-01 -2.170169055461883545e-01 -1.329654902219772339e-01 2.940327115356922150e-02 -1.741071194410324097e-01 2.023618966341018677e-01 1.686041802167892456e-01 -2.724438905715942383e-01 1.479841917753219604e-01 -8.075719699263572693e-03 9.467753767967224121e-02 -1.262030750513076782e-02 -2.154674530029296875e-01 1.059525758028030396e-01 -1.390823572874069214e-01 1.782036013901233673e-02 -1.415701210498809814e-01 -4.261260032653808594e-01 2.009135633707046509e-01 3.794368207454681396e-01
2.327846735715866089e-01 1.522125750780105591e-01 -1.917853802442550659e-01 1.148912906646728516e-01 8.401834219694137573e-02 2.320286929607391357e-01 -1.014948487281799316e-01 -3.766958415508270264e-01 -1.133630573749542236e-01 7.447425276041030884e-02 8.060903847217559814e-02 6.610041856765747070e-02 4.342688620090484619e-02 -5.050672590732574463e-02 -2.797740697860717773e-02 -2.440670579671859741e-01 -2.395533174276351929e-01 -3.906922414898872375e-02 4.030477702617645264e-01 -7.164293527603149414e-02 2.104573696851730347e-01 -1.435624212026596069e-01 6.831632554531097412e-02 7.328129140660166740e-04 -4.923065006732940674e-02 -5.013000220060348511e-03 1.236172020435333252e-02 1.463842093944549561e-01 -1.756486445665359497e-01 -3.879486322402954102e-01 2.505262792110443115e-01 -3.603036329150199890e-02
2.010468207299709320e-02 -1.140199527144432068e-01 -8.767943084239959717e-02 -7.960761338472366333e-02 -1.025395747274160385e-02 1.361625194549560547e-01 4.875953122973442078e-02 -9.954016655683517456e-03 -1.838284134864807129e-01 2.649901807308197021e-01 3.550170958042144775e-01 1.141985133290290833e-01 -3.514442965388298035e-02 -2.126543521881103516e-01 4.102711006999015808e-02 -2.647370398044586182e-01 -2.425811588764190674e-01 1.753223389387130737e-01 -5.889716371893882751e-02 1.991889998316764832e-02 2.846424281597137451e-01 -1.052915230393409729e-01 -3.046252429485321045e-01 -2.088589370250701904e-01 1.421658843755722046e-01 -4.568433016538619995e-02 3.515448048710823059e-02 1.967461965978145599e-02 7.742655277252197266e-02 1.005321368575096130e-01 4.659520685672760010e-01 1.049842014908790588e-01
-1.001469208858907223e-03 5.900882557034492493e-02 1.322348713874816895e-01 -2.727390266954898834e-03 1.972759366035461426e-01 2.421635389328002930e-02 -1.495208144187927246e-01 -4.175374805927276611e-01 7.849411666393280029e-02 -1.630982458591461182e-01 1.001248508691787720e-01 -2.334565073251724243e-01 -3.120836019515991211e-01 1.298100501298904419e-01 -5.980291590094566345e-02 -9.575871378183364868e-02 -3.839476406574249268e-01 -3.728121146559715271e-02 -1.150249391794204712e-01 -2.713133096694946289e-01 2.633136510848999023e-01 1.126274652779102325e-02 2.620811574161052704e-02 1.073853969573974609e-01 -6.612086296081542969e-02 1.513847261667251587e-01 -1.353044342249631882e-02 1.716381162405014038e-01 -2.262498885393142700e-01 -2.060896009206771851e-01 1.720020473003387451e-01 1.450432687997817993e-01
-1.914763301610946655e-01 -1.544757485389709473e-01 4.301565140485763550e-02 1.518404334783554077e-01 2.195269018411636353e-01 3.753816336393356323e-02 -8.811450004577636719e-02 -3.809314668178558350e-01 -4.681351184844970703e-01 1.052312329411506653e-01 1.256626993417739868e-01 5.821373686194419861e-02 -1.056143268942832947e-01 -1.241885051131248474e-01 5.002104863524436951e-02 7.572595030069351196e-02 -2.906948626041412354e-01 1.217565163969993591e-01 8.458043448626995087e-03 4.426995292305946350e-02 3.993112444877624512e-01 -1.414040029048919678e-01 -7.482847664505243301e-03 6.425912678241729736e-02 -2.600765973329544067e-02 6.916823238134384155e-02 5.726813524961471558e-02 -2.162754237651824951e-01 1.431234627962112427e-01 -1.634864658117294312e-01 1.897729933261871338e-01 -6.438652426004409790e-02
-1.987949609756469727e-01 5.937343928962945938e-03 7.480176538228988647e-02 -2.143723517656326294e-01 3.716242909431457520e-01 3.998416364192962646e-01 -1.181326210498809814e-01 4.576234146952629089e-02 8.875977993011474609e-02 1.606011949479579926e-02 1.529428362846374512e-01 -9.915379434823989868e-02 -4.453008249402046204e-02 2.090262323617935181e-01 8.303646743297576904e-02 2.722406573593616486e-02 -2.757611870765686035e-01 2.499431818723678589e-01 4.614875465631484985e-02 -1.388521939516067505e-01 9.350778907537460327e-02 -3.208691775798797607e-01 -1.475771665573120117e-01 -1.806366741657257080e-01 -3.203514218330383301e-02 1.401735120452940464e-03 -7.643871754407882690e-02 3.160564899444580078e-01 4.859637096524238586e-02 -2.314397394657135010e-01 1.016014590859413147e-01 -3.391845896840095520e-02
3.239757418632507324e-01 -1.465194076299667358e-01 -8.829870820045471191e-02 -5.099807400256395340e-03 1.166891865432262421e-02 -2.599189877510070801e-01 1.435213088989257812e-01 -3.599505424499511719e-01 4.037692397832870483e-02 4.459678381681442261e-02 -2.334337085485458374e-01 -8.546888828277587891e-02 -9.372795000672340393e-03 -1.068673953413963318e-01 -1.663531363010406494e-01 1.044927164912223816e-02 3.524465858936309814e-02 2.187415361404418945e-01 2.426741719245910645e-01 -9.368345141410827637e-02 3.722890019416809082e-01 -1.035784557461738586e-01 6.407659500837326050e-02 -1.066220626235008240e-01 -2.344093769788742065e-01 2.899028062820434570e-01 -2.478315681219100952e-02 -3.313058242201805115e-02 -1.578554213047027588e-01 -1.830416172742843628e-01 2.479585111141204834e-01 3.189982473850250244e-02
-6.345276534557342529e-02 -3.781004548072814941e-01 -6.783497333526611328e-02 -4.959983378648757935e-02 8.213530480861663818e-02 -2.219976671040058136e-02 1.599270701408386230e-01 -2.427797913551330566e-01 1.139901112765073776e-03 1.370447594672441483e-02 -5.112019181251525879e-02 -3.763028681278228760e-01 -1.161431893706321716e-01 -5.810011923313140869e-02 1.795514672994613647e-02 -4.840342700481414795e-02 -2.716420292854309082e-01 5.649030804634094238e-01 1.443754732608795166e-01 -5.846524983644485474e-02 1.937348991632461548e-01 1.607015030458569527e-03 3.752620890736579895e-02 5.194325000047683716e-03 -5.940854921936988831e-02 5.914784222841262817e-02 -2.034592777490615845e-01 1.127749234437942505e-01 5.858000367879867554e-02 -1.511326432228088379e-01 2.159591019153594971e-01 -8.174519054591655731e-03
2.341385483741760254e-01 -5.415250360965728760e-02 -1.260374039411544800e-01 -3.821167349815368652e-02 1.526439636945724487e-01 4.899914190173149109e-02 1.873703114688396454e-02 -2.067558318376541138e-01 2.097653746604919434e-01 1.262389421463012695e-01 -2.125280201435089111e-01 8.904836326837539673e-02 -2.821719646453857422e-02 -1.037873178720474243e-01 -6.014066562056541443e-02 4.580307006835937500e-02 -1.198257207870483398e-01 7.090386003255844116e-02 -7.978167384862899780e-03 6.939086318016052246e-02 5.848431587219238281e-01 3.329992294311523438e-02 -5.979270860552787781e-02 1.404006183147430420e-01 4.015197232365608215e-02 2.381969988346099854e-01 2.225013822317123413e-02 8.875571191310882568e-02 -1.648112237453460693e-01 -3.236868977546691895e-01 3.324013054370880127e-01 -1.610322892665863037e-01
5.428954586386680603e-02 1.136607229709625244e-01 1.877413094043731689e-01 1.104608252644538879e-01 1.143606901168823242e-01 1.310086846351623535e-01 -4.563724249601364136e-02 -1.654429137706756592e-01 2.734732329845428467e-01 -1.793521456420421600e-02 1.729752719402313232e-01 -2.692413628101348877e-01 -3.460600674152374268e-01 -6.208239123225212097e-03 -6.097867339849472046e-02 -2.530412748456001282e-02 -3.518415689468383789e-01 6.905026733875274658e-02 -7.050782442092895508e-02 -1.517431288957595825e-01 3.441662192344665527e-01 -4.797670990228652954e-02 1.460132747888565063e-01 -1.391672492027282715e-01 -2.113104313611984253e-01 1.790758520364761353e-01 1.608055830001831055e-01 -1.036539003252983093e-01 -8.450373262166976929e-02 2.285514213144779205e-02 2.177542150020599365e-01 2.981845736503601074e-01
-2.721958458423614502e-01 -1.500913798809051514e-01 1.426386088132858276e-01 -6.283808499574661255e-02 2.082237005233764648e-01 3.179826438426971436e-01 7.389622181653976440e-02 7.074193656444549561e-02 -4.632192850112915039e-02 -8.849549293518066406e-02 1.127976849675178528e-01 -3.304476737976074219e-01 -2.022824622690677643e-02 -1.413559466600418091e-01 -3.005188331007957458e-02 -2.273701876401901245e-01 -1.645479202270507812e-01 2.271738946437835693e-01 2.130554020404815674e-01 -1.231308132410049438e-01 1.232150848954916000e-02 -7.844351977109909058e-02 1.522303521633148193e-01 2.437111437320709229e-01 -1.130580529570579529e-01 1.042199730873107910e-01 2.183904349803924561e-01 1.633887588977813721e-01 8.646603673696517944e-02 -1.446321755647659302e-01 4.040249288082122803e-01 -3.857477381825447083e-02
5.854238569736480713e-02 -7.400520890951156616e-02 -7.435372471809387207e-02 6.875804811716079712e-02 2.019222229719161987e-01 2.579683363437652588e-01 -6.605003494769334793e-03 -1.557346135377883911e-01 -1.273530721664428711e-01 -3.739509731531143188e-02 -1.941071301698684692e-01 -1.759366840124130249e-01 -1.287201642990112305e-01 -2.406248003244400024e-01 -2.491408027708530426e-03 3.002160228788852692e-02 -1.642397940158843994e-01 6.230367422103881836e-01 7.701712846755981445e-02 -5.579980090260505676e-02 2.043702751398086548e-01 -1.017167605459690094e-02 4.563470929861068726e-02 -8.979131281375885010e-02 8.768177591264247894e-03 2.740505151450634003e-02 -3.139794170856475830e-01 7.961028255522251129e-03 1.477174647152423859e-02 -9.435398876667022705e-02 3.158155083656311035e-01 5.524855107069015503e-02
1.860181689262390137e-01 -2.936287820339202881e-01 -1.856353431940078735e-01 1.442819386720657349e-01 9.849005937576293945e-02 3.006560504436492920e-01 2.378407567739486694e-01 -2.065658196806907654e-02 1.366339158266782761e-02 3.116084933280944824e-01 2.399279028177261353e-01 2.284648455679416656e-02 -1.471430212259292603e-01 -8.491519093513488770e-02 -1.003515645861625671e-01 -1.586052030324935913e-01 -3.015697598457336426e-01 -1.228894069790840149e-01 -7.041269540786743164e-02 5.224405601620674133e-02 1.440469175577163696e-01 1.763226240873336792e-01 -1.472725421190261841e-01 -2.675211131572723389e-01 -2.869068831205368042e-02 1.316041052341461182e-01 2.571286866441369057e-03 -2.346104755997657776e-02 -1.054808218032121658e-02 -3.710174858570098877e-01 1.106325350701808929e-02 1.787005960941314697e-01
1.524315923452377319e-01 -8.610265702009201050e-02 1.201304420828819275e-01 1.575290225446224213e-02 -4.510930273681879044e-03 2.831443846225738525e-01 1.967737227678298950e-01 1.491553634405136108e-01 -9.833617508411407471e-02 7.164177298545837402e-02 8.125465363264083862e-02 -3.528781533241271973e-01 -1.018036976456642151e-01 -8.255063742399215698e-02 1.545087248086929321e-01 -5.274454876780509949e-02 -1.465001106262207031e-01 3.018909394741058350e-01 -7.229063659906387329e-02 -2.367481440305709839e-01 1.805204600095748901e-01 -2.702496349811553955e-01 -2.522426545619964600e-01 -2.409389242529869080e-02 -3.277352452278137207e-01 3.496189415454864502e-02 6.340534240007400513e-02 8.995524048805236816e-02 -1.131633222103118896e-01 -3.027063012123107910e-01 3.320811688899993896e-02 2.318659424781799316e-01
-1.442364999093115330e-03 -1.640714257955551147e-01 -8.317095786333084106e-02 -3.250663876533508301e-01 9.399289637804031372e-02 9.772830456495285034e-02 8.561662584543228149e-02 -2.130983322858810425e-01 2.030073851346969604e-02 -3.047193214297294617e-02 -2.517862021923065186e-01 -1.836335510015487671e-01 -2.314213514328002930e-01 -1.870386153459548950e-01 -8.467709273099899292e-02 1.197266764938831329e-02 -3.430128693580627441e-01 4.914313256740570068e-01 5.251719802618026733e-02 -8.066500723361968994e-02 1.519933193922042847e-01 -2.041520923376083374e-02 1.163700968027114868e-01 1.504306308925151825e-02 1.503662858158349991e-02 -6.200837343931198120e-02 -2.434830516576766968e-01 -9.701138362288475037e-03 -5.915129929780960083e-02 -2.782369554042816162e-01 2.106140404939651489e-01 2.487123198807239532e-02
1.803028136491775513e-01 -7.973051071166992188e-02 -4.854844138026237488e-02 -2.818119227886199951e-01 4.987465217709541321e-02 1.652264967560768127e-02 1.548839211463928223e-01 1.248520147055387497e-02 -1.417775154113769531e-01 -6.649859994649887085e-02 2.049114704132080078e-01 -2.211316674947738647e-01 -2.620565593242645264e-01 -1.929277926683425903e-01 2.866890840232372284e-02 -7.763139158487319946e-02 7.189203798770904541e-02 4.558760672807693481e-02 -1.134434714913368225e-02 -5.562509223818778992e-02 -6.671904772520065308e-02 -2.829617857933044434e-01 -1.165660917758941650e-01 -1.489980369806289673e-01 4.072895273566246033e-02 4.358558356761932373e-01 1.236700043082237244e-01 1.962001621723175049e-02 1.775372028350830078e-01 -2.967828512191772461e-01 4.075375199317932129e-01 -2.298528328537940979e-02
-1.163010001182556152e-01 1.178415194153785706e-01 9.650835394859313965e-02 1.129240021109580994e-01 1.661197096109390259e-01 2.229969948530197144e-01 1.836787536740303040e-02 6.807881593704223633e-02 6.427258253097534180e-02 -5.423489492386579514e-03 4.096617102622985840e-01 -1.092343106865882874e-01 1.420298665761947632e-01 -1.355301886796951294e-01 -2.810642719268798828e-01 7.855773717164993286e-02 4.735613986849784851e-02 1.141405254602432251e-01 -5.873842164874076843e-02 -1.975538879632949829e-01 4.023515284061431885e-01 -2.470914833247661591e-02 -1.221420168876647949e-01 -9.177983738481998444e-03 -1.234239786863327026e-01 5.837675556540489197e-02 7.589267194271087646e-02 3.501855134963989258e-01 1.433097273111343384e-01 -3.080192208290100098e-01 2.459080964326858521e-01 4.937326163053512573e-02
-2.127078324556350708e-01 -2.017189711332321167e-01 4.768979176878929138e-02 -6.631045043468475342e-02 1.041161566972732544e-01 3.358222246170043945e-01 1.149743646383285522e-01 -2.258980087935924530e-02 7.915776968002319336e-02 -1.017318516969680786e-01 5.875149741768836975e-02 -3.604419827461242676e-01 -8.748370409011840820e-02 -5.447175353765487671e-02 1.279866993427276611e-01 -1.084982752799987793e-01 5.184809863567352295e-02 -1.871047317981719971e-01 4.430265352129936218e-02 -1.628327220678329468e-01 1.726578325033187866e-01 -7.110247761011123657e-02 -1.428766399621963501e-01 -3.536929190158843994e-01 -3.809390217065811157e-02 3.349628299474716187e-03 3.977461904287338257e-02 -3.105308674275875092e-02 2.188748568296432495e-01 -4.251500666141510010e-01 3.019888997077941895e-01 -1.042682006955146790e-01
-2.812085207551717758e-03 -2.691283524036407471e-01 7.424812763929367065e-02 -1.986926496028900146e-01 2.108127474784851074e-01 1.500274837017059326e-01 -6.824850291013717651e-02 -6.187580991536378860e-03 2.032508552074432373e-01 -1.258818656206130981e-01 2.660334408283233643e-01 -4.845697432756423950e-02 -7.450666278600692749e-02 -7.497635483741760254e-02 1.760862916707992554e-01 1.071443557739257812e-01 1.352113783359527588e-01 -1.411050707101821899e-01 2.522764168679714203e-02 -1.703720390796661377e-01 2.497755885124206543e-01 -1.298473179340362549e-01 -7.697318494319915771e-02 -2.176940441131591797e-01 -2.440632581710815430e-01 -1.041333377361297607e-01 -7.351064682006835938e-02 2.408200353384017944e-01 -6.198689341545104980e-02 -4.455125629901885986e-01 2.868878841400146484e-01 -9.016239643096923828e-02
4.828483983874320984e-02 -1.277334243059158325e-02 2.149005085229873657e-01 2.221630141139030457e-02 -6.538145989179611206e-02 2.283007502555847168e-01 -9.731188416481018066e-02 -2.952977716922760010e-01 -3.497980535030364990e-02 -1.449261792004108429e-02 9.001239389181137085e-02 -4.658095836639404297e-01 -2.521310746669769287e-01 -8.591919392347335815e-02 -1.415764838457107544e-01 1.667895019054412842e-01 -1.586493700742721558e-01 2.795749902725219727e-01 4.720656201243400574e-02 -1.058983951807022095e-01 1.921587139368057251e-01 4.231070354580879211e-02 -1.224718708544969559e-02 7.931724190711975098e-02 -6.582374870777130127e-02 3.221637308597564697e-01 1.425078660249710083e-01 2.512145340442657471e-01 8.086157590150833130e-02 -7.715718448162078857e-02 1.602911204099655151e-01 2.465327084064483643e-01
4.569796379655599594e-03 -1.493431478738784790e-01 1.738936752080917358e-01 1.546882838010787964e-01 1.483779847621917725e-01 -1.331770271062850952e-01 -6.252054125070571899e-02 -4.483492970466613770e-01 -1.822933852672576904e-01 1.673817485570907593e-01 7.374998927116394043e-02 2.003124170005321503e-02 -1.116186827421188354e-01 7.397002726793289185e-02 7.989997416734695435e-02 -1.945648193359375000e-01 -4.546185582876205444e-02 -1.189061999320983887e-01 1.700690984725952148e-01 1.418323963880538940e-01 4.654028713703155518e-01 -3.574285507202148438e-01 -3.487293794751167297e-02 -3.181353583931922913e-02 5.192888155579566956e-02 1.918130069971084595e-01 8.842650055885314941e-02 -4.305773600935935974e-02 1.381645947694778442e-01 -2.256163954734802246e-01 1.324958801269531250e-01 -3.216577693819999695e-02
1.403694897890090942e-01 6.402922421693801880e-02 1.859278976917266846e-01 -6.328218430280685425e-02 6.061125546693801880e-02 1.605967879295349121e-01 3.062051348388195038e-02 -2.235593795776367188e-01 -2.190784960985183716e-01 1.707324013113975525e-02 2.070503085851669312e-01 -1.487578302621841431e-01 -1.668725907802581787e-01 -2.795159816741943359e-01 1.847898513078689575e-01 4.585115984082221985e-02 1.274657715111970901e-02 3.366002142429351807e-01 8.810471743345260620e-02 -2.273232638835906982e-01 -5.028309300541877747e-02 -2.180497795343399048e-01 -1.098763719201087952e-01 2.397397160530090332e-02 -1.631333678960800171e-02 3.108403086662292480e-01 1.035454273223876953e-01 1.531663984060287476e-01 2.785004377365112305e-01 -2.208963036537170410e-01 3.037102222442626953e-01 1.282235383987426758e-01
-5.599502008408308029e-03 -2.699027210474014282e-02 -7.559671252965927124e-02 -1.947268098592758179e-01 2.230937182903289795e-01 -1.813277951441705227e-03 8.679517358541488647e-02 -2.509519159793853760e-01 1.079353392124176025e-01 2.115806490182876587e-01 3.725986778736114502e-01 -3.882839083671569824e-01 -1.782511323690414429e-01 -4.063804447650909424e-01 -1.956550478935241699e-01 2.119724825024604797e-02 -1.997838914394378662e-01 5.157221481204032898e-02 -1.443587522953748703e-02 7.102004438638687134e-02 3.328904043883085251e-03 4.241930693387985229e-02 -2.636668682098388672e-01 -4.489663988351821899e-02 5.705290287733078003e-02 1.132147982716560364e-01 -6.877844035625457764e-02 -1.068000681698322296e-02 5.691144615411758423e-02 -6.338380277156829834e-02 2.724567055702209473e-01 -1.734500825405120850e-01
2.622688412666320801e-01 -9.648519009351730347e-02 2.302816808223724365e-01 2.786840684711933136e-02 4.277528822422027588e-02 -3.105816245079040527e-02 9.174703806638717651e-02 -1.824600547552108765e-01 1.460372656583786011e-01 -6.590306013822555542e-02 1.340530067682266235e-01 -2.389030158519744873e-01 -1.851517856121063232e-01 3.208886459469795227e-02 -1.401583105325698853e-01 -9.871540963649749756e-02 -3.749090135097503662e-01 1.481446921825408936e-01 1.878861039876937866e-01 -3.736931085586547852e-01 -8.101267740130424500e-03 -1.072490215301513672e-01 -8.752903342247009277e-02 -1.732902377843856812e-01 -2.100398242473602295e-01 8.848217129707336426e-02 2.006278634071350098e-01 2.187630683183670044e-01 1.514458358287811279e-01 -2.379875034093856812e-01 1.619216203689575195e-01 1.600737571716308594e-01
-4.196149483323097229e-02 4.374317452311515808e-02 -9.520898014307022095e-02 -8.725434541702270508e-02 1.895452588796615601e-01 1.550797820091247559e-01 2.306784391403198242e-01 -1.793337166309356689e-01 -6.651374697685241699e-02 1.411132663488388062e-01 1.461321860551834106e-01 -1.979093998670578003e-01 -1.008350402116775513e-01 -1.776828616857528687e-01 1.560319215059280396e-02 -8.525061607360839844e-02 -3.261165916919708252e-01 -5.674188211560249329e-02 1.903429031372070312e-01 -1.325086057186126709e-01 7.486926764249801636e-02 -3.428275585174560547e-01 -4.324091672897338867e-01 -1.020059958100318909e-01 -5.465535447001457214e-03 1.524994671344757080e-01 -1.432488858699798584e-01 -1.261454913765192032e-02 1.958307176828384399e-01 -3.535958230495452881e-01 7.976816594600677490e-02 -5.099020525813102722e-02
-4.193841665983200073e-02 1.109458878636360168e-01 5.465110391378402710e-02 1.696453541517257690e-01 1.526739820837974548e-02 -2.221521548926830292e-02 -2.478210926055908203e-01 -2.479180097579956055e-01 -1.609152555465698242e-01 -7.117198407649993896e-02 4.027215838432312012e-01 -7.036454975605010986e-02 -2.097344994544982910e-01 -2.624031305313110352e-01 5.847035720944404602e-02 1.478382945060729980e-01 -2.563978135585784912e-01 -6.453356239944696426e-03 3.330268263816833496e-01 -2.989639528095722198e-02 2.834694385528564453e-01 5.068883299827575684e-02 -3.516912460327148438e-02 -1.224888861179351807e-02 -6.166544929146766663e-02 3.102487921714782715e-01 3.496083989739418030e-02 -1.552038788795471191e-01 2.825142256915569305e-02 -2.968891561031341553e-01 1.292136404663324356e-02 -1.340808868408203125e-01
-4.654110409319400787e-03 1.300248652696609497e-01 -2.399443238973617554e-01 6.043045967817306519e-02 3.185596168041229248e-01 1.316122561693191528e-01 6.612041965126991272e-03 7.471243850886821747e-03 -1.853752583265304565e-01 -8.725848048925399780e-02 4.571363329887390137e-01 -1.523578613996505737e-01 -4.105945304036140442e-02 -2.242837846279144287e-02 3.844795981422066689e-03 6.848812848329544067e-02 -3.719480335712432861e-01 1.091888919472694397e-01 -8.280330151319503784e-02 -1.722714602947235107e-01 2.676356136798858643e-01 -8.239298313856124878e-02 6.425503641366958618e-02 -9.031832963228225708e-02 -1.741978824138641357e-01 5.269808694720268250e-02 1.200978606939315796e-01 -2.414978891611099243e-01 -1.171474456787109375e-01 -2.536821737885475159e-02 2.644348442554473877e-01 -2.328559309244155884e-01
-2.007999718189239502e-01 1.859790384769439697e-01 5.553063470870256424e-03 -3.572530671954154968e-02 1.425695568323135376e-01 6.335065513849258423e-02 -5.290624871850013733e-02 -2.018635869026184082e-01 1.790865063667297363e-01 2.073352634906768799e-01 3.285343647003173828e-01 -5.586270615458488464e-02 8.800346404314041138e-02 -9.276398271322250366e-02 -1.787922531366348267e-01 2.390462532639503479e-02 3.812713176012039185e-02 -2.414630027487874031e-03 -1.181682348251342773e-01 -1.303604394197463989e-01 4.059037566184997559e-01 -2.520560920238494873e-01 -1.284061968326568604e-01 -1.593481153249740601e-01 2.980316989123821259e-02 4.074200987815856934e-01 1.627030074596405029e-01 1.121666282415390015e-01 -1.367610692977905273e-01 -1.982342302799224854e-01 3.061353415250778198e-02 2.311617732048034668e-01
-1.185483261942863464e-01 -9.645397961139678955e-02 -1.273534595966339111e-01 -2.309192568063735962e-01 -6.047664955258369446e-02 3.232906162738800049e-01 -3.690412938594818115e-01 -2.042081654071807861e-01 2.706795930862426758e-02 1.649401783943176270e-01 -6.369616836309432983e-02 -3.580022230744361877e-02 -1.229957025498151779e-02 -3.159465268254280090e-02 -7.227414101362228394e-02 9.123219060711562634e-04 -2.429408431053161621e-01 4.619181528687477112e-02 3.336887359619140625e-01 -1.614276617765426636e-01 1.754567623138427734e-01 -8.389203250408172607e-02 5.659070983529090881e-02 3.216801211237907410e-02 -3.992390334606170654e-01 1.634584069252014160e-01 2.062680125236511230e-01 9.373515099287033081e-02 -1.819906383752822876e-01 -1.823299974203109741e-01 1.503348797559738159e-01 1.198050975799560547e-01
-1.734983772039413452e-01 1.661388278007507324e-01 -1.884608902037143707e-02 -1.631441563367843628e-01 -2.619098685681819916e-02 -4.274147376418113708e-02 2.675949037075042725e-01 -2.091180384159088135e-01 -5.082684382796287537e-02 1.591934263706207275e-01 1.751782000064849854e-02 -1.236439943313598633e-01 6.542106717824935913e-02 -5.527260154485702515e-02 -3.507740497589111328e-01 -1.097304001450538635e-01 -2.412721812725067139e-01 -9.498030692338943481e-02 -8.714035898447036743e-02 1.216540578752756119e-02 4.518424868583679199e-01 -7.923749089241027832e-02 -1.611696332693099976e-01 -3.795075118541717529e-01 -6.689855456352233887e-02 1.333580072969198227e-02 2.191493064165115356e-01 -4.418312013149261475e-02 -2.601231448352336884e-02 -1.775063425302505493e-01 2.510726153850555420e-01 -7.915053516626358032e-02
-2.786018550395965576e-01 -1.861514896154403687e-02 -8.957503736019134521e-02 -1.452948898077011108e-01 9.725454449653625488e-02 -7.224513590335845947e-02 1.831651628017425537e-01 -1.629689037799835205e-01 -6.329634040594100952e-02 -3.623143211007118225e-02 -6.631528493016958237e-03 1.990760117769241333e-01 3.276035189628601074e-02 -2.733252644538879395e-01 -1.352935135364532471e-01 -5.306245759129524231e-02 -1.712666004896163940e-01 1.462670564651489258e-01 5.010524764657020569e-02 -2.104187011718750000e-01 3.985262215137481689e-01 2.810812182724475861e-02 -1.561462040990591049e-02 1.699400693178176880e-01 -1.761194020509719849e-01 3.413457870483398438e-01 1.045653745532035828e-01 -4.482477530837059021e-02 -2.219956964254379272e-01 -2.971447408199310303e-01 3.022789359092712402e-01 -2.328933589160442352e-02
1.524103153496980667e-02 -5.264806747436523438e-02 6.936901062726974487e-02 1.850189119577407837e-01 4.770231246948242188e-02 1.014892309904098511e-01 1.112102344632148743e-01 -3.574320375919342041e-01 -1.442948430776596069e-01 -2.541952729225158691e-01 5.473062396049499512e-02 1.087384670972824097e-01 -1.352005004882812500e-01 -8.067796379327774048e-02 1.027230098843574524e-01 3.806553035974502563e-02 -2.524402141571044922e-01 1.357484906911849976e-01 1.998162567615509033e-01 -4.846823215484619141e-01 5.080588534474372864e-02 1.027388796210289001e-01 1.224088445305824280e-01 -5.620244517922401428e-02 6.299586594104766846e-02 2.293375581502914429e-01 1.833463609218597412e-01 5.528156831860542297e-02 4.497740417718887329e-02 -3.370200395584106445e-01 2.626076936721801758e-01 4.610207676887512207e-02
3.188560158014297485e-02 1.700452528893947601e-02 5.604355409741401672e-02 -1.868784874677658081e-01 2.038025557994842529e-01 8.216051757335662842e-02 7.292047888040542603e-02 -1.739247888326644897e-01 1.526978015899658203e-01 -1.067653149366378784e-01 -2.384476363658905029e-01 -9.314791113138198853e-02 -8.681650459766387939e-02 1.870118528604507446e-01 -4.910886660218238831e-02 -1.006400138139724731e-01 -2.780056893825531006e-01 2.491255849599838257e-01 1.359522044658660889e-01 -2.758306562900543213e-01 1.812572330236434937e-01 -2.937835752964019775e-01 -1.224295347929000854e-01 -6.328152958303689957e-03 -2.928123474121093750e-01 3.932886570692062378e-02 -5.901246145367622375e-02 6.309067457914352417e-02 -1.797794699668884277e-01 -2.558588683605194092e-01 3.971552848815917969e-01 5.570445209741592407e-02
-2.474821507930755615e-01 -1.886325776576995850e-01 -3.628369048237800598e-02 1.478077918291091919e-01 -2.226999402046203613e-02 -1.297333240509033203e-01 1.041560173034667969e-01 -2.827017307281494141e-01 -1.508035808801651001e-01 1.404192745685577393e-01 1.605598628520965576e-01 2.523158118128776550e-02 -8.594159036874771118e-02 1.171005815267562866e-01 8.257743716239929199e-02 1.864817291498184204e-01 -2.205345779657363892e-01 9.864914417266845703e-02 3.739260509610176086e-02 -1.921149156987667084e-02 2.408276796340942383e-01 7.696866989135742188e-02 -1.611433476209640503e-01 -5.525165423750877380e-02 -8.087336272001266479e-02 3.873086571693420410e-01 2.805489599704742432e-01 8.970208466053009033e-02 8.023311942815780640e-02 -3.526827991008758545e-01 1.067215725779533386e-01 3.189855217933654785e-01
-2.634068429470062256e-01 1.863932050764560699e-02 -3.014386259019374847e-02 1.228027418255805969e-01 -3.953894227743148804e-02 2.243532836437225342e-01 1.057881955057382584e-02 1.463602017611265182e-02 -3.582591935992240906e-02 -8.395867049694061279e-02 -3.023274242877960205e-02 -2.345919758081436157e-01 -1.207482442259788513e-01 -7.901262491941452026e-02 -4.063270241022109985e-02 -5.856782570481300354e-02 -2.332611531019210815e-01 2.279693782329559326e-01 -1.368240714073181152e-01 -3.147216737270355225e-01 1.874506771564483643e-01 -1.277826577425003052e-01 -1.060655340552330017e-01 1.696942001581192017e-01 4.308534041047096252e-02 5.079290866851806641e-01 -1.558730006217956543e-01 -1.353542804718017578e-01 -9.032603353261947632e-02 -3.481130003929138184e-01 1.111680939793586731e-01 1.097424477338790894e-01
7.742682844400405884e-02 2.640778720378875732e-01 -7.892331108450889587e-03 1.532768458127975464e-02 -1.671465858817100525e-02 2.307017445564270020e-01 1.142026856541633606e-01 -1.599851101636886597e-01 8.089316636323928833e-02 -2.280883491039276123e-01 8.883723616600036621e-02 -1.677168756723403931e-01 -2.541465684771537781e-02 -5.878959968686103821e-02 5.135688558220863342e-02 1.773789152503013611e-02 -4.111148416996002197e-01 8.749601244926452637e-02 3.916351124644279480e-02 -1.715755015611648560e-01 6.209119036793708801e-02 4.792752489447593689e-02 7.772710174322128296e-02 -1.905668675899505615e-01 -4.741896390914916992e-01 1.978496611118316650e-01 4.382877610623836517e-03 9.579966962337493896e-02 4.491552338004112244e-02 -3.076110482215881348e-01 9.569729119539260864e-02 3.082819879055023193e-01
3.305960074067115784e-02 -1.278455853462219238e-01 6.222172081470489502e-02 2.140220254659652710e-01 9.387362003326416016e-02 -8.155836910009384155e-02 1.272656619548797607e-01 -1.370299756526947021e-01 1.327716708183288574e-01 1.267620474100112915e-01 -2.193872332572937012e-01 7.169238477945327759e-02 -4.012370482087135315e-02 -3.671053946018218994e-01 -2.514490187168121338e-01 1.820085644721984863e-01 -7.241965085268020630e-02 7.899491488933563232e-02 -1.367620658129453659e-02 1.613572798669338226e-02 2.350768893957138062e-01 -1.144651472568511963e-01 4.584253206849098206e-02 1.316992789506912231e-01 -2.232302725315093994e-01 3.222229182720184326e-01 1.003104597330093384e-01 4.016094654798507690e-02 1.600276380777359009e-01 -2.502754926681518555e-01 4.576323628425598145e-01 -1.926650729728862643e-04
-3.902344033122062683e-02 -2.962686717510223389e-01 -7.783535867929458618e-02 -1.646584272384643555e-01 3.822305798530578613e-01 -6.588517874479293823e-02 1.029269471764564514e-01 -1.971655189990997314e-01 7.506203651428222656e-02 2.185642719268798828e-01 1.666076779365539551e-01 9.048026800155639648e-02 -4.010040760040283203e-01 4.470236226916313171e-02 -6.990603357553482056e-02 1.516732275485992432e-01 -1.171928867697715759e-01 4.804628342390060425e-02 1.467926055192947388e-02 -2.373402267694473267e-01 9.861164540052413940e-02 3.144611716270446777e-01 9.699123911559581757e-03 2.403078600764274597e-02 -3.888286277651786804e-02 1.472148746252059937e-01 1.177873313426971436e-01 -2.382084913551807404e-02 5.872801318764686584e-02 -2.256538122892379761e-01 3.487679064273834229e-01 4.555511474609375000e-02
6.331244949251413345e-03 -1.232107728719711304e-01 -7.720552384853363037e-02 -2.153700590133666992e-01 3.181152045726776123e-01 3.744586929678916931e-02 -1.021856665611267090e-01 -1.585139632225036621e-01 8.325038850307464600e-02 -2.136573046445846558e-01 1.867359727621078491e-01 -1.266698241233825684e-01 4.872606322169303894e-02 -2.411542832851409912e-01 -3.694596467539668083e-03 2.740238904953002930e-01 -1.742356717586517334e-01 1.270484924316406250e-01 -1.754530072212219238e-01 -4.414968490600585938e-01 1.714646816253662109e-01 1.301847249269485474e-01 1.016180664300918579e-01 -1.522406935691833496e-01 -2.175796078518033028e-03 6.956066191196441650e-02 1.829366199672222137e-02 -1.694764345884323120e-01 -4.474012926220893860e-02 -3.222836852073669434e-01 2.017120718955993652e-01 -1.504233479499816895e-01
8.321972936391830444e-02 -1.942615360021591187e-01 -3.123186528682708740e-01 -9.110295027494430542e-02 -1.007271464914083481e-02 -2.332407049834728241e-02 -1.638402976095676422e-02 1.910613104701042175e-02 2.913433015346527100e-01 4.712273553013801575e-02 -8.587025851011276245e-02 -9.651747345924377441e-02 -2.151263356208801270e-01 -1.427000854164361954e-02 -1.374205499887466431e-01 -1.299258321523666382e-01 -2.894010543823242188e-01 1.691795289516448975e-01 -1.385646909475326538e-01 -2.747210487723350525e-02 4.399065971374511719e-01 -2.134277112782001495e-02 -1.077945232391357422e-01 4.743370413780212402e-02 -1.103128418326377869e-01 -1.299283746629953384e-02 -3.558220341801643372e-02 2.130320817232131958e-01 -2.388682663440704346e-01 -3.558671474456787109e-01 2.652852237224578857e-01 9.456034004688262939e-02
8.637347817420959473e-02 -1.877739280462265015e-02 1.238168030977249146e-01 -4.833786934614181519e-02 -7.885675132274627686e-02 1.352396905422210693e-01 3.801972046494483948e-02 1.425850484520196915e-02 -3.976201266050338745e-02 -1.017165407538414001e-01 -5.717954039573669434e-02 -8.345321565866470337e-02 -2.786112576723098755e-02 -1.626988202333450317e-01 8.635437488555908203e-02 -1.013314872980117798e-01 -2.619651257991790771e-01 4.402109384536743164e-01 -2.366898953914642334e-01 -2.781496942043304443e-01 1.281655430793762207e-01 -2.449401468038558960e-01 -8.810784667730331421e-02 9.741422533988952637e-02 1.151699647307395935e-01 3.221585750579833984e-01 -2.244992703199386597e-01 -1.449749171733856201e-01 -2.290564030408859253e-01 -2.940047383308410645e-01 2.530179023742675781e-01 -1.903931796550750732e-02
1.147824749350547791e-01 -1.238375306129455566e-01 -2.605659142136573792e-02 2.147557884454727173e-01 -1.659125089645385742e-01 8.052699267864227295e-02 1.906057447195053101e-02 -6.464862078428268433e-02 -8.398857712745666504e-02 -1.144535318017005920e-01 5.563892051577568054e-02 -1.545780152082443237e-01 -3.316909968852996826e-01 -1.992341428995132446e-01 1.461390852928161621e-01 -9.643195196986198425e-03 -3.702254593372344971e-01 5.123773217201232910e-01 -8.246386423707008362e-03 -1.871987134218215942e-01 1.968163996934890747e-01 -1.480453461408615112e-01 2.383074462413787842e-01 -9.435451030731201172e-02 8.012644946575164795e-02 2.522574663162231445e-01 -9.686291217803955078e-02 4.256095364689826965e-02 4.735812544822692871e-02 -3.868757188320159912e-02 1.458982378244400024e-01 -2.234754338860511780e-02
-1.432527005672454834e-01 -2.642286755144596100e-02 4.377937689423561096e-02 -2.128938138484954834e-01 1.112684607505798340e-01 2.333605289459228516e-01 8.714759349822998047e-02 1.274515688419342041e-01 2.358730509877204895e-02 2.930715680122375488e-01 1.047391518950462341e-01 -1.505047380924224854e-01 -1.494897156953811646e-01 -5.470841750502586365e-02 8.068031817674636841e-02 -1.733509749174118042e-01 -2.064623385667800903e-01 9.152963012456893921e-02 -6.631448119878768921e-02 9.554840624332427979e-03 -8.583281189203262329e-02 -4.276584088802337646e-01 -2.247344851493835449e-01 -3.708174079656600952e-02 -1.907073706388473511e-01 1.525002866983413696e-01 -5.109546333551406860e-02 -8.543217182159423828e-02 -1.463378220796585083e-01 -4.065936207771301270e-01 2.603543996810913086e-01 1.928962767124176025e-01
1.158133670687675476e-01 -1.685388833284378052e-01 -4.471681267023086548e-02 3.069835342466831207e-02 5.958841741085052490e-02 -4.578271880745887756e-02 -8.942314982414245605e-02 -1.807052940130233765e-01 1.455928832292556763e-01 3.418016731739044189e-01 2.858817577362060547e-02 -5.429209396243095398e-02 -1.184547170996665955e-01 -2.095155268907546997e-01 2.734053432941436768e-01 6.089909374713897705e-02 -5.243660137057304382e-02 -1.972496956586837769e-01 -8.194814622402191162e-02 -2.901383042335510254e-01 2.103480398654937744e-01 9.524455666542053223e-02 -1.827253401279449463e-01 -3.293002545833587646e-01 1.057507395744323730e-01 2.242408096790313721e-01 -9.444236010313034058e-02 -1.411037743091583252e-01 1.458447705954313278e-02 -3.551484644412994385e-01 2.934865951538085938e-01 1.709381863474845886e-02
2.776957862079143524e-02 -3.308554589748382568e-01 -3.697904348373413086e-01 -2.988793514668941498e-02 1.073254346847534180e-01 2.125058323144912720e-01 -1.334356665611267090e-01 3.928094170987606049e-03 -7.547083497047424316e-02 1.428023427724838257e-01 2.087629288434982300e-01 -2.352155745029449463e-01 -2.561891078948974609e-01 -3.501452505588531494e-01 -1.844608969986438751e-02 7.867066562175750732e-02 -1.996733248233795166e-01 -1.171580553054809570e-01 -1.309920474886894226e-02 9.135280549526214600e-02 6.802301853895187378e-02 -1.960521787405014038e-01 -1.173129826784133911e-01 -5.581795051693916321e-02 1.077865883708000183e-01 3.015393316745758057e-01 -1.016162037849426270e-01 3.840900585055351257e-02 -5.074350163340568542e-03 -3.462416231632232666e-01 3.863415122032165527e-02 -8.142845705151557922e-03
2.104421146214008331e-02 -1.363073736429214478e-01 -1.056911144405603409e-02 -5.427666381001472473e-02 5.697916075587272644e-02 1.205841004848480225e-01 1.342860907316207886e-01 -1.650921702384948730e-01 6.062394008040428162e-02 -1.996978968381881714e-01 2.644148468971252441e-01 -7.752321660518646240e-02 1.090085785835981369e-02 -6.100637465715408325e-02 8.636229485273361206e-02 -1.666126847267150879e-01 4.679845646023750305e-02 -3.392746150493621826e-01 -6.282003223896026611e-02 -3.883327543735504150e-01 1.140730381011962891e-01 -3.344536200165748596e-02 2.900527231395244598e-02 -3.136684596538543701e-01 -1.492529511451721191e-01 4.477839469909667969e-01 -5.582473054528236389e-02 1.132621057331562042e-02 1.609176844358444214e-01 -2.068856954574584961e-01 2.423718124628067017e-01 1.320140361785888672e-01
1.643281131982803345e-01 1.480419188737869263e-01 -1.089655756950378418e-01 -7.449451833963394165e-02 2.836947441101074219e-01 -3.973930142819881439e-03 -7.995768636465072632e-02 -2.741138339042663574e-01 2.229514531791210175e-02 3.284882754087448120e-02 2.185889929533004761e-01 -2.236940264701843262e-01 1.088178306818008423e-01 -2.961776219308376312e-02 3.080704063177108765e-02 -4.513135179877281189e-02 1.433013193309307098e-02 1.217755451798439026e-01 -7.444652915000915527e-02 -5.670438408851623535e-01 2.368194609880447388e-01 2.551553845405578613e-01 -1.173611432313919067e-01 -1.325496137142181396e-01 -9.601524472236633301e-02 1.218655183911323547e-01 7.283248007297515869e-02 -4.379183053970336914e-02 1.563805341720581055e-01 -2.343130856752395630e-01 2.073633670806884766e-01 9.071996062994003296e-02
-5.375207588076591492e-02 -4.493792951107025146e-01 -1.908040940761566162e-01 -1.040923520922660828e-01 2.832242548465728760e-01 -8.342996984720230103e-02 1.636079102754592896e-01 -3.283746540546417236e-01 6.434845924377441406e-02 -1.225070729851722717e-01 1.622603535652160645e-01 -1.479225307703018188e-01 -2.019704878330230713e-01 -1.399434208869934082e-01 1.710506714880466461e-02 -1.828762888908386230e-01 -4.200707972049713135e-01 1.810631901025772095e-01 1.762857288122177124e-01 1.085452456027269363e-02 1.660075187683105469e-01 -8.670664578676223755e-02 7.512583583593368530e-02 -1.298345774412155151e-01 2.890788204967975616e-02 5.525585636496543884e-02 1.269197463989257812e-01 8.062085136771202087e-03 1.137680411338806152e-01 -9.345471113920211792e-02 1.576700955629348755e-01 8.260802365839481354e-03
1.437727957963943481e-01 2.631278336048126221e-01 -3.275542706251144409e-02 6.722766906023025513e-02 -1.443200185894966125e-02 9.288060665130615234e-02 9.563426673412322998e-02 -2.069190740585327148e-01 9.813684225082397461e-02 -7.901982218027114868e-02 1.122742611914873123e-02 -2.756223082542419434e-01 -1.872157156467437744e-01 -8.588285744190216064e-02 -9.016132354736328125e-02 -1.125479266047477722e-01 -2.062957882881164551e-01 4.360254481434822083e-02 3.565293252468109131e-01 -3.808894753456115723e-01 5.771618708968162537e-02 -7.188189774751663208e-02 -1.235271990299224854e-01 -1.819101162254810333e-02 3.397632762789726257e-02 9.948054701089859009e-02 1.115492209792137146e-01 -1.931578367948532104e-01 -1.963310688734054565e-01 -1.405566334724426270e-01 4.675885438919067383e-01 -1.001579985022544861e-01
1.057828292250633240e-01 3.124777460470795631e-03 -1.826530843973159790e-01 -1.682988405227661133e-01 2.158268354833126068e-02 2.116703987121582031e-01 -3.537523001432418823e-02 -2.390906512737274170e-01 -4.749021306633949280e-02 -1.591306924819946289e-01 6.495987623929977417e-02 -1.640181839466094971e-01 -1.432071924209594727e-01 -1.231240853667259216e-01 -8.056304603815078735e-02 -1.186365820467472076e-02 -8.913119137287139893e-02 -1.965104192495346069e-01 1.617681421339511871e-02 -2.790150940418243408e-01 1.244263648986816406e-01 1.771858036518096924e-01 1.218919157981872559e-01 -4.232939183712005615e-01 -1.291935443878173828e-01 -3.546478971838951111e-02 1.481091529130935669e-01 -6.341177970170974731e-02 3.458864986896514893e-01 -2.828796207904815674e-01 3.344778418540954590e-01 3.748587146401405334e-02
-1.318951100111007690e-01 -2.470889389514923096e-01 -1.847506016492843628e-01 7.760498672723770142e-02 2.430917322635650635e-01 -1.097173169255256653e-01 1.388596743345260620e-01 -1.785605251789093018e-01 -5.093872547149658203e-02 2.694593369960784912e-01 2.724913656711578369e-01 1.570190489292144775e-01 -2.437375932931900024e-01 6.870137155055999756e-02 -2.905054688453674316e-01 2.755100429058074951e-01 -1.678043603897094727e-01 3.771926090121269226e-02 7.800090126693248749e-03 -1.826546937227249146e-01 1.590370535850524902e-01 1.404014825820922852e-01 1.419863402843475342e-01 -4.217336699366569519e-02 -1.250629313290119171e-02 2.086448073387145996e-01 4.712169617414474487e-02 -1.123490929603576660e-01 1.016318649053573608e-01 -1.661829054355621338e-01 3.645130097866058350e-01 3.557322174310684204e-02
7.496900111436843872e-02 -7.634196430444717407e-02 -2.543413341045379639e-01 -1.488781273365020752e-01 1.271163225173950195e-01 2.190210521221160889e-01 1.914111971855163574e-01 -3.316513597965240479e-01 -1.056843325495719910e-01 5.681375414133071899e-02 3.410072028636932373e-01 -4.260527789592742920e-01 -1.854856908321380615e-01 -1.023081317543983459e-01 4.304154589772224426e-02 -6.614206731319427490e-02 1.221595928072929382e-01 -1.057182997465133667e-01 -2.284161001443862915e-02 1.195874214172363281e-01 3.115957602858543396e-02 -1.295358389616012573e-01 -7.142667472362518311e-02 -1.442084759473800659e-01 -1.858882904052734375e-01 3.265753388404846191e-01 -8.934573084115982056e-02 1.355784237384796143e-01 -6.262005865573883057e-02 -2.038582861423492432e-01 1.732283383607864380e-01 -2.574648708105087280e-03
1.730727404356002808e-02 -1.865522861480712891e-01 -1.911946833133697510e-01 -7.474505156278610229e-02 2.306999862194061279e-01 4.259694218635559082e-01 1.717594452202320099e-02 -1.479678750038146973e-01 -1.691551953554153442e-01 -2.325486242771148682e-01 1.409040540456771851e-01 -6.855690479278564453e-02 -1.061080023646354675e-01 -4.780533909797668457e-02 1.520100086927413940e-01 -1.046269759535789490e-02 -6.446218490600585938e-02 -2.099883854389190674e-01 -2.508252672851085663e-02 -2.327862083911895752e-01 1.176827102899551392e-01 -2.618420720100402832e-01 -1.922953724861145020e-01 -5.835022777318954468e-02 3.289840742945671082e-02 1.672380715608596802e-01 -1.407478451728820801e-01 1.675063371658325195e-02 2.193923890590667725e-01 -1.834632754325866699e-01 3.786193728446960449e-01 -1.474441289901733398e-01
1.545581151731312275e-03 -1.001310870051383972e-01 5.670892074704170227e-02 2.894691191613674164e-02 1.772934645414352417e-01 7.682575378566980362e-04 -7.373149693012237549e-02 -3.747877776622772217e-01 1.863744296133518219e-02 -2.047492861747741699e-01 1.361072212457656860e-01 -1.567568928003311157e-01 -1.691317111253738403e-01 2.848897874355316162e-01 1.423471570014953613e-01 -1.503750383853912354e-01 -2.887382209300994873e-01 1.285333037376403809e-01 -1.123973652720451355e-01 -3.271927833557128906e-01 1.638658046722412109e-01 -1.871015690267086029e-02 1.458370834589004517e-01 1.010313332080841064e-01 1.046181246638298035e-01 8.438502997159957886e-02 7.153352349996566772e-02 2.526321113109588623e-01 -1.855671554803848267e-01 -2.835916578769683838e-01 2.916125059127807617e-01 7.356200367212295532e-02
1.005947217345237732e-01 2.226092619821429253e-03 1.224881708621978760e-01 8.010452613234519958e-03 1.857844144105911255e-01 -4.141120240092277527e-03 -8.714473247528076172e-02 -1.990089118480682373e-01 9.284559637308120728e-02 -1.601873636245727539e-01 2.766336686909198761e-02 8.651201613247394562e-03 -3.236858546733856201e-01 1.104138419032096863e-01 3.426210023462772369e-04 -2.687944099307060242e-02 -4.503505527973175049e-01 -1.262412667274475098e-01 -5.602619424462318420e-02 -1.267198771238327026e-01 1.184759736061096191e-01 1.129048988223075867e-01 1.912823319435119629e-01 1.008334942162036896e-02 -2.732849493622779846e-02 2.597141861915588379e-01 2.436314076185226440e-01 -2.283512614667415619e-03 -1.814957410097122192e-01 -3.833504617214202881e-01 2.851576209068298340e-01 2.237696945667266846e-01
1.865872293710708618e-01 -5.399106070399284363e-02 2.956530451774597168e-02 -4.573589935898780823e-02 -7.084465026855468750e-02 -3.164035975933074951e-01 1.920219063758850098e-01 -1.406233012676239014e-01 -3.280859068036079407e-02 4.803996905684471130e-02 4.046292006969451904e-01 -1.161465421319007874e-01 2.869783202186226845e-03 -1.141627132892608643e-01 -2.150829285383224487e-01 -1.846058666706085205e-01 -1.443687826395034790e-01 2.666269196197390556e-03 1.245931759476661682e-01 1.079898402094841003e-01 5.065420866012573242e-01 -8.542204648256301880e-02 -1.188174337148666382e-01 -4.422918334603309631e-02 1.371510326862335205e-01 6.535997986793518066e-02 -8.428062498569488525e-02 -1.245110109448432922e-02 5.237087141722440720e-03 -1.511089205741882324e-01 3.709813952445983887e-01 6.875220686197280884e-02
1.187497675418853760e-01 -4.148403927683830261e-02 -5.945522710680961609e-02 1.259680539369583130e-01 1.246735360473394394e-02 1.931372284889221191e-01 3.645764430984854698e-03 -2.180675864219665527e-01 -4.943853244185447693e-02 -1.031859219074249268e-01 1.146832183003425598e-01 2.056050114333629608e-02 -6.241811439394950867e-02 -2.053106389939785004e-02 9.161913394927978516e-02 -1.105106696486473083e-01 -3.566434234380722046e-02 -2.842724025249481201e-01 4.019128531217575073e-02 -3.505203723907470703e-01 1.015110313892364502e-01 -2.241924405097961426e-01 2.208251953125000000e-01 -2.146160304546356201e-01 -1.223846226930618286e-01 1.958576738834381104e-01 -6.682775169610977173e-02 -1.605836115777492523e-02 3.363149166107177734e-01 -2.688378989696502686e-01 4.248106777667999268e-01 2.056674212217330933e-01
1.364636570215225220e-01 -7.797717303037643433e-02 -1.924293488264083862e-02 -1.272955834865570068e-01 -1.816328912973403931e-01 1.970540136098861694e-01 8.894369751214981079e-02 -4.669573530554771423e-02 -9.979162365198135376e-02 1.292216777801513672e-01 3.645554482936859131e-01 4.960073158144950867e-02 -2.864284627139568329e-02 -2.012465149164199829e-01 9.619793295860290527e-02 -1.651702970266342163e-01 -1.367558985948562622e-01 -1.131456065922975540e-02 1.581695396453142166e-03 -1.185831129550933838e-01 1.685943603515625000e-01 -2.060687243938446045e-01 -8.801908791065216064e-02 -4.245662987232208252e-01 1.828732788562774658e-01 -3.723010048270225525e-02 8.871608227491378784e-02 4.998854175209999084e-02 5.655148252844810486e-02 -2.784848213195800781e-01 3.844090402126312256e-01 2.672632038593292236e-01
-3.010038137435913086e-01 -1.923149228096008301e-01 4.284602403640747070e-02 -1.014591455459594727e-01 -6.068614125251770020e-02 8.482700586318969727e-02 1.525677889585494995e-01 -2.276927828788757324e-01 -1.239052712917327881e-01 -7.880464941263198853e-02 -1.427771989256143570e-02 1.463028341531753540e-01 -2.342837005853652954e-01 -6.712749600410461426e-02 -1.346074626781046391e-03 -1.777521967887878418e-01 -9.160703420639038086e-02 2.862286269664764404e-01 6.919825449585914612e-03 -1.973822563886642456e-01 3.706474602222442627e-01 -1.155020967125892639e-01 3.300477266311645508e-01 1.149957440793514252e-02 -1.443416029214859009e-01 1.874400526285171509e-01 2.853126823902130127e-01 8.459249138832092285e-02 -9.747148491442203522e-03 -2.984237670898437500e-01 -5.747945979237556458e-02 -1.184293776750564575e-01
-1.022722497582435608e-01 -2.129736393690109253e-01 2.027858197689056396e-01 -1.726915389299392700e-01 1.673920601606369019e-01 -1.102161183953285217e-01 1.960953883826732635e-02 -2.688997685909271240e-01 -8.194230496883392334e-02 5.818457901477813721e-02 2.779339253902435303e-01 -1.988064050674438477e-01 -1.375023275613784790e-01 -1.286177337169647217e-01 -2.195134572684764862e-02 1.467898041009902954e-01 -5.518580600619316101e-02 1.813097745180130005e-01 -1.438922882080078125e-01 -3.362425863742828369e-01 9.567889571189880371e-02 2.027389109134674072e-01 2.465921789407730103e-01 4.724769294261932373e-02 2.157429233193397522e-02 2.770145237445831299e-01 -8.379592560231685638e-03 2.770414650440216064e-01 4.643993452191352844e-02 -2.383881658315658569e-01 2.784545421600341797e-01 5.001525580883026123e-02
-3.125649690628051758e-02 9.436103282496333122e-04 -2.383458465337753296e-01 1.367787271738052368e-02 1.174811646342277527e-01 3.717902302742004395e-01 -4.163659811019897461e-01 -1.127878651022911072e-01 1.515228003263473511e-01 1.240841224789619446e-01 6.165038794279098511e-02 -4.052772745490074158e-02 -1.935342848300933838e-01 -2.651622891426086426e-01 -7.937902957201004028e-02 -3.711349517107009888e-02 -1.503822207450866699e-01 1.816524863243103027e-01 6.214474141597747803e-02 -1.400575190782546997e-01 3.693246543407440186e-01 3.064962476491928101e-02 -1.472584158182144165e-01 -7.892363704741001129e-03 -3.118146359920501709e-01 -5.413031950592994690e-02 1.239948794245719910e-01 3.846939280629158020e-02 2.010446041822433472e-01 -1.209800615906715393e-01 1.108639761805534363e-01 -1.487726271152496338e-01
-9.097832441329956055e-02 -1.013408526778221130e-01 -1.446397509425878525e-02 6.437011808156967163e-02 1.818468272686004639e-01 3.532209098339080811e-01 1.453552395105361938e-01 -5.681764334440231323e-02 -1.431816667318344116e-01 -1.657415628433227539e-01 2.890309095382690430e-01 -5.303305108100175858e-03 -6.033881008625030518e-02 -9.364411979913711548e-02 1.446743756532669067e-01 5.554288253188133240e-02 -1.411352027207612991e-02 -1.094489544630050659e-01 -4.195776954293251038e-02 -4.237042665481567383e-01 2.319729179143905640e-01 -5.911555141210556030e-02 -1.420653462409973145e-01 -2.143977433443069458e-01 -1.980001777410507202e-01 5.465418100357055664e-02 -2.219219133257865906e-02 7.933181524276733398e-02 8.747358620166778564e-02 -3.332601487636566162e-01 3.771031796932220459e-01 -1.138430833816528320e-02
2.333028614521026611e-01 -3.636538982391357422e-01 -2.124889194965362549e-01 -3.620819151401519775e-01 1.867143362760543823e-01 6.499433517456054688e-02 6.857579108327627182e-03 -1.024846062064170837e-01 -7.741013914346694946e-02 1.162885650992393494e-01 3.942330479621887207e-01 -2.205568701028823853e-01 -7.954462617635726929e-02 -1.253150254487991333e-01 6.640551984310150146e-02 -1.639725826680660248e-02 -2.653352022171020508e-01 -1.858834475278854370e-01 1.327554136514663696e-01 -5.589011311531066895e-02 8.936801552772521973e-02 1.776138320565223694e-02 -2.038626521825790405e-01 -1.749774962663650513e-01 1.203634217381477356e-02 1.336231082677841187e-01 -9.477560967206954956e-02 -1.221279874444007874e-01 1.588992774486541748e-01 -2.463752925395965576e-01 4.979521781206130981e-02 -2.519411407411098480e-02
3.121706284582614899e-02 -8.565933257341384888e-02 8.634883165359497070e-02 1.972866505384445190e-01 -3.732194192707538605e-03 2.327907532453536987e-01 -3.206961229443550110e-02 -2.039445042610168457e-01 1.118954643607139587e-02 -8.321151882410049438e-02 1.775214374065399170e-01 1.081390455365180969e-01 3.456743806600570679e-02 -2.691268920898437500e-01 3.740064799785614014e-02 -6.411297619342803955e-02 -1.030457913875579834e-01 -2.846316099166870117e-01 -1.276516616344451904e-01 -1.988345682621002197e-01 1.364886611700057983e-01 -1.199839413166046143e-01 1.264669448137283325e-01 -1.797129213809967041e-01 -1.780932694673538208e-01 2.984403371810913086e-01 -2.020596116781234741e-01 7.128749042749404907e-02 1.806399822235107422e-01 -1.553203463554382324e-01 5.121110677719116211e-01 -6.786327064037322998e-02
3.429714217782020569e-02 -2.495181709527969360e-01 1.604515165090560913e-01 2.262756526470184326e-01 7.354182749986648560e-02 1.005504429340362549e-01 5.869336798787117004e-02 -3.863620460033416748e-01 1.837450116872787476e-01 -8.433531969785690308e-02 6.314367800951004028e-02 -2.622602581977844238e-01 -1.764793246984481812e-01 -1.743967533111572266e-01 2.712249755859375000e-02 8.196474052965641022e-03 -5.231704711914062500e-01 1.579962819814682007e-01 -4.179339390248060226e-03 -2.098420411348342896e-01 5.982695147395133972e-02 -1.380531042814254761e-01 2.294335961341857910e-01 -1.377728432416915894e-01 -1.294915527105331421e-01 1.429410278797149658e-01 7.856956869363784790e-02 5.465487483888864517e-03 -5.176108330488204956e-02 -7.686384022235870361e-02 1.391662359237670898e-01 8.388990908861160278e-02
9.567229449748992920e-02 -2.497790753841400146e-01 7.340440992265939713e-03 -1.566153950989246368e-02 1.709274798631668091e-01 6.287219375371932983e-02 -2.103906357660889626e-03 -2.788062393665313721e-01 4.627375304698944092e-02 3.512619528919458389e-03 9.662801772356033325e-02 -3.590438663959503174e-01 -1.423593014478683472e-01 -2.312028408050537109e-01 -5.898456089198589325e-03 -1.399968713521957397e-01 -5.327304005622863770e-01 1.355895251035690308e-01 8.616341650485992432e-02 3.276472538709640503e-02 1.334038376808166504e-01 -1.995750367641448975e-01 1.959118545055389404e-01 -2.869907319545745850e-01 -2.280100286006927490e-01 -3.708116710186004639e-03 1.495723426342010498e-01 4.243729263544082642e-02 -1.054701954126358032e-02 -1.705800928175449371e-02 1.067534163594245911e-01 8.040077984333038330e-02
9.265581518411636353e-02 -1.464350521564483643e-01 -6.609311699867248535e-02 -1.557030975818634033e-01 -5.331917479634284973e-02 1.746341437101364136e-01 4.704506322741508484e-02 2.254856750369071960e-02 -8.099182695150375366e-02 -4.750312492251396179e-02 3.203425407409667969e-01 -1.700702682137489319e-02 -2.256081998348236084e-01 -2.212202101945877075e-01 -5.036341771483421326e-02 -8.625125139951705933e-02 -1.073245331645011902e-02 -3.077036328613758087e-02 -2.030854113399982452e-02 8.988498710095882416e-03 1.346561908721923828e-01 -3.971618115901947021e-01 -8.257992565631866455e-02 -4.369419217109680176e-01 6.006583943963050842e-02 -1.878684759140014648e-02 1.125521361827850342e-01 -7.785554230213165283e-02 1.863423734903335571e-01 -1.499563455581665039e-01 4.478036761283874512e-01 1.678359210491180420e-01
2.509777843952178955e-01 -2.585166320204734802e-02 5.794604308903217316e-03 9.850971400737762451e-02 -2.824762836098670959e-02 1.622692942619323730e-01 -9.986598789691925049e-02 -4.704944416880607605e-02 2.816982865333557129e-01 -7.735879626125097275e-03 1.748703867197036743e-01 -1.297559887170791626e-01 2.754967212677001953e-01 -2.356929518282413483e-02 -1.550401151180267334e-01 -8.994121849536895752e-02 -9.745704382658004761e-02 2.088826745748519897e-01 1.229917779564857483e-01 -1.040008217096328735e-01 4.737078845500946045e-01 5.518348887562751770e-02 -2.468057349324226379e-02 7.707170210778713226e-03 1.694522425532341003e-02 2.990025877952575684e-01 1.503526717424392700e-01 9.579203277826309204e-02 6.759061664342880249e-02 -4.038583040237426758e-01 7.806871086359024048e-02 -2.223844379186630249e-01
-2.162735611200332642e-01 1.550646126270294189e-01 9.354571253061294556e-02 -1.393979489803314209e-01 -1.705875806510448456e-02 9.306872636079788208e-02 3.935867175459861755e-02 -1.559280753135681152e-01 -1.009157076478004456e-01 2.114789038896560669e-01 1.438048183917999268e-01 -1.176541522145271301e-01 -1.586319059133529663e-01 -1.803532391786575317e-01 -8.176171779632568359e-02 4.338226094841957092e-02 -2.705394029617309570e-01 1.487812697887420654e-01 -2.257951200008392334e-01 -1.064654290676116943e-01 2.113711088895797729e-01 -6.438158452510833740e-02 3.409837186336517334e-01 -1.046350002288818359e-01 -6.583822518587112427e-02 4.305441081523895264e-01 -4.155113175511360168e-02 1.847880035638809204e-01 1.936403214931488037e-01 2.228723838925361633e-02 3.262390196323394775e-01 8.250365406274795532e-02
-1.725905686616897583e-01 2.024679481983184814e-01 1.064562797546386719e-01 8.780004456639289856e-03 -7.093279063701629639e-02 1.499074846506118774e-01 -1.193855106830596924e-01 2.323038876056671143e-02 1.683602780103683472e-01 -1.893199235200881958e-02 1.658187210559844971e-01 1.163025349378585815e-01 -3.801783621311187744e-01 -2.181500941514968872e-01 1.560571640729904175e-01 -1.763707697391510010e-01 -1.970289051532745361e-01 6.381811201572418213e-02 2.516123056411743164e-01 -1.420255601406097412e-01 8.788378536701202393e-02 -5.091922730207443237e-02 -1.759421527385711670e-01 -1.136926412582397461e-01 -1.206261590123176575e-01 1.775924414396286011e-01 -4.227305576205253601e-02 5.822876002639532089e-03 1.912649422883987427e-01 -4.938299208879470825e-02 5.391195416450500488e-01 -7.007786072790622711e-03
-1.518455445766448975e-01 -9.865396469831466675e-02 2.828099131584167480e-01 -1.693298965692520142e-01 3.582435846328735352e-01 2.712536454200744629e-01 1.493670046329498291e-01 6.830956786870956421e-02 2.832367271184921265e-02 -2.278073318302631378e-02 1.308948993682861328e-01 -2.011888921260833740e-01 -2.434615939855575562e-01 -1.142007391899824142e-02 -6.046963110566139221e-02 3.309819847345352173e-02 -1.630079448223114014e-01 4.741451144218444824e-01 6.711008399724960327e-02 -1.027033701539039612e-01 1.838505566120147705e-01 -9.575711935758590698e-02 -7.674345374107360840e-02 -3.150929883122444153e-02 -1.424283534288406372e-01 2.063883692026138306e-01 3.505996242165565491e-02 1.280183643102645874e-01 1.136422753334045410e-01 -1.894337534904479980e-01 2.013031989336013794e-01 1.430479735136032104e-01
-1.271656062453985214e-02 3.687766492366790771e-01 -1.039509475231170654e-01 -7.067397981882095337e-02 2.111403197050094604e-01 -6.379115581512451172e-02 1.835193186998367310e-01 -3.206609189510345459e-01 1.971283182501792908e-02 2.054352015256881714e-01 4.317605495452880859e-02 -1.744733005762100220e-01 9.038972668349742889e-03 7.470543496310710907e-03 -2.720885574817657471e-01 -2.402523756027221680e-01 -1.277873516082763672e-01 -7.480022311210632324e-02 -1.280478537082672119e-01 -4.927993193268775940e-02 4.712709784507751465e-01 -4.381101951003074646e-02 -9.421594440937042236e-02 -2.637667953968048096e-01 -2.987710759043693542e-02 9.279026091098785400e-02 1.332939951680600643e-03 -6.142957508563995361e-02 -6.058182939887046814e-02 -2.183495759963989258e-01 2.192235291004180908e-01 -1.423622108995914459e-02
9.110905975103378296e-02 -2.226731330156326294e-01 -1.428247895091772079e-02 -1.747461259365081787e-01 2.508136034011840820e-01 -1.864366680383682251e-01 -1.286363136023283005e-02 -2.558414638042449951e-01 -9.164753369987010956e-03 6.896726787090301514e-02 6.449238955974578857e-02 -9.780798107385635376e-02 -9.271322190761566162e-02 2.975573018193244934e-02 -1.966882348060607910e-01 2.353097125887870789e-02 -5.260598659515380859e-01 1.347962170839309692e-01 1.109071914106607437e-02 -2.473099082708358765e-01 2.632228732109069824e-01 -9.337782114744186401e-02 1.659479886293411255e-01 -9.778826683759689331e-02 -5.802721530199050903e-02 -5.407394468784332275e-02 -1.519515067338943481e-01 2.666642516851425171e-02 -3.068048655986785889e-01 -9.442579001188278198e-02 2.753826975822448730e-01 2.298299595713615417e-02
-6.743646413087844849e-02 -3.774612545967102051e-01 2.253759503364562988e-01 3.267082199454307556e-02 1.591709852218627930e-01 1.256932318210601807e-01 2.037012483924627304e-03 -3.283852338790893555e-01 1.022872179746627808e-01 2.068582922220230103e-02 1.764715276658535004e-02 -8.688180148601531982e-02 -2.050409466028213501e-01 4.363191872835159302e-02 1.590955257415771484e-02 -6.645327806472778320e-02 -4.768996834754943848e-01 1.319797486066818237e-01 -1.079719066619873047e-01 -4.154980555176734924e-02 3.235602080821990967e-01 3.157273679971694946e-02 1.968124210834503174e-01 -2.039258182048797607e-01 -3.157832100987434387e-02 1.638303250074386597e-01 2.413131110370159149e-02 7.759433239698410034e-02 -5.142182856798171997e-02 -2.155262678861618042e-01 -2.549382485449314117e-02 2.373638004064559937e-01
1.430379897356033325e-01 1.657960116863250732e-01 9.447709470987319946e-02 -4.219396412372589111e-02 2.095922082662582397e-02 3.780743181705474854e-01 7.789330184459686279e-02 -1.088868156075477600e-01 -8.488540351390838623e-02 4.712934419512748718e-02 9.104323387145996094e-02 -2.584360241889953613e-01 -1.540819406509399414e-01 -1.556112915277481079e-01 8.095619827508926392e-02 -2.088276669383049011e-02 1.781753823161125183e-02 3.556379973888397217e-01 1.736952215433120728e-01 -2.289988398551940918e-01 3.560812175273895264e-01 -1.837858855724334717e-01 -3.534875512123107910e-01 -2.956358343362808228e-02 -2.585336863994598389e-01 6.705397367477416992e-02 4.857226088643074036e-02 -3.088933601975440979e-02 6.722068041563034058e-02 -1.367286741733551025e-01 6.578283756971359253e-02 2.063893228769302368e-01
-1.567662954330444336e-01 -7.070526480674743652e-02 -2.233369275927543640e-02 3.758122399449348450e-02 -2.776795327663421631e-01 1.931468844413757324e-01 3.248409926891326904e-01 -2.795004844665527344e-01 -8.667405694723129272e-02 2.137070894241333008e-01 3.556175827980041504e-01 8.201892673969268799e-02 5.342159420251846313e-02 -9.386854618787765503e-02 2.026401273906230927e-02 2.855675108730792999e-02 2.399053424596786499e-03 9.447311609983444214e-02 -3.607696667313575745e-02 -1.279646903276443481e-01 1.816199570894241333e-01 -3.625831753015518188e-02 -2.169373184442520142e-01 -1.243037506937980652e-01 1.708959043025970459e-01 9.881380945444107056e-02 -8.248585462570190430e-02 1.096185594797134399e-01 -1.374755352735519409e-01 -4.520801901817321777e-01 2.451165467500686646e-01 8.139856904745101929e-02
-4.449274763464927673e-02 -3.109280765056610107e-01 3.253442347049713135e-01 4.765302315354347229e-02 -1.932721771299839020e-02 2.264685034751892090e-01 2.052366733551025391e-01 7.661661505699157715e-02 -1.258025318384170532e-02 5.667813122272491455e-02 8.398112654685974121e-02 -3.202909827232360840e-01 -2.307517230510711670e-01 -4.054197669029235840e-02 1.594835668802261353e-01 3.328728675842285156e-02 -4.110271483659744263e-02 4.179137647151947021e-01 9.510691463947296143e-02 -1.664539873600006104e-01 1.367734223604202271e-01 -2.262192368507385254e-01 -2.770301699638366699e-01 -5.301670730113983154e-02 -8.493348211050033569e-02 2.395507097244262695e-01 -9.171106666326522827e-02 -1.943323574960231781e-02 8.448590338230133057e-02 -1.749183386564254761e-01 1.591957658529281616e-01 -1.144995260983705521e-02
-1.683319211006164551e-01 -2.395743038505315781e-03 5.964307114481925964e-02 -1.461720317602157593e-01 1.397978663444519043e-01 4.469681382179260254e-01 1.876409053802490234e-01 6.980407238006591797e-02 -9.342493861913681030e-02 -1.788197457790374756e-02 -2.161286212503910065e-02 -2.159227579832077026e-01 -1.040792241692543030e-01 -2.129877358675003052e-01 -2.440021187067031860e-02 -3.641234934329986572e-01 -4.473554342985153198e-02 3.220813572406768799e-01 -8.601895719766616821e-02 -2.493405193090438843e-01 2.825937569141387939e-01 2.229771204292774200e-02 5.292778462171554565e-02 -5.042121186852455139e-02 7.351151853799819946e-02 1.714273989200592041e-01 1.129810512065887451e-01 1.859386712312698364e-01 8.602459728717803955e-02 -1.255649775266647339e-01 1.666523665189743042e-01 -2.184883803129196167e-01
2.627820074558258057e-01 -3.265674784779548645e-02 -2.398192137479782104e-01 1.337280422449111938e-01 -1.899139955639839172e-02 -1.554000824689865112e-01 8.601220697164535522e-02 2.262325212359428406e-02 2.990480959415435791e-01 1.196541115641593933e-01 -1.058141365647315979e-01 -7.843425124883651733e-02 -2.216612100601196289e-01 -7.477602362632751465e-02 1.427396014332771301e-02 2.061574161052703857e-02 -1.227229535579681396e-01 1.217077523469924927e-01 8.447483181953430176e-02 1.038823556154966354e-02 5.297228097915649414e-01 8.946318924427032471e-02 -4.947242513298988342e-02 -7.422152161598205566e-02 -2.667760848999023438e-01 1.801858991384506226e-01 -6.220607832074165344e-02 1.260459274053573608e-01 -1.493239551782608032e-01 -2.680802047252655029e-01 2.451055645942687988e-01 -1.851882487535476685e-01
-5.866898596286773682e-02 -1.826713234186172485e-01 -1.474507749080657959e-01 -3.418292403221130371e-01 -4.512636736035346985e-02 2.113085687160491943e-01 -3.189945220947265625e-02 9.859503805637359619e-02 4.705303907394409180e-02 7.376533467322587967e-03 1.754405945539474487e-01 -6.577279418706893921e-02 -1.821423918008804321e-01 -2.301120907068252563e-01 8.660106360912322998e-02 -1.115921139717102051e-01 -6.364535540342330933e-02 4.850487690418958664e-03 2.369492687284946442e-02 3.359512984752655029e-02 3.135014474391937256e-01 -2.998072504997253418e-01 1.039122864603996277e-01 -3.276770710945129395e-01 5.035985261201858521e-02 9.359893202781677246e-02 -1.417808234691619873e-01 -1.467275433242321014e-02 4.254909753799438477e-01 -1.916684508323669434e-01 1.850441098213195801e-01 1.672827750444412231e-01
8.871279656887054443e-02 9.251487255096435547e-02 -1.867377907037734985e-01 6.135759875178337097e-03 2.554136812686920166e-01 -6.052450463175773621e-02 4.311805590987205505e-02 -1.586219668388366699e-01 -1.814519055187702179e-02 8.685822784900665283e-02 1.427265852689743042e-01 -1.479318439960479736e-01 -5.381413549184799194e-02 -2.315107882022857666e-01 5.125756934285163879e-02 -1.773240268230438232e-01 -2.743926942348480225e-01 -1.464200299233198166e-02 3.383295610547065735e-02 -1.314828097820281982e-01 4.150877892971038818e-02 -4.150552451610565186e-01 -3.786076307296752930e-01 -1.670687496662139893e-01 -8.097934722900390625e-02 1.712958812713623047e-01 -1.729120165109634399e-01 8.974786102771759033e-02 1.770626157522201538e-01 -3.911485671997070312e-01 1.171976998448371887e-01 -3.042761422693729401e-02
-4.700198024511337280e-02 -2.565057575702667236e-01 -1.772515289485454559e-02 -1.149130314588546753e-01 2.704951465129852295e-01 -1.605821996927261353e-01 -7.710833847522735596e-02 -2.987230122089385986e-01 -8.937504887580871582e-02 6.232073530554771423e-02 6.261723488569259644e-02 2.616442739963531494e-01 -2.652093768119812012e-01 4.824486374855041504e-02 -1.936055421829223633e-01 8.535399287939071655e-02 -1.052286848425865173e-01 -7.176498882472515106e-03 1.302475929260253906e-01 -1.823159754276275635e-01 2.178588360548019409e-01 -1.390642821788787842e-01 2.322048395872116089e-01 -1.660815328359603882e-01 -2.864370346069335938e-01 4.719050228595733643e-02 -2.248838841915130615e-01 2.403301931917667389e-02 -9.839387238025665283e-02 -1.806074529886245728e-01 3.672575950622558594e-01 2.061594836413860321e-02
-1.405007988214492798e-01 -2.305739969015121460e-01 -1.605861447751522064e-02 -8.483691513538360596e-02 2.290434092283248901e-01 9.451686590909957886e-02 -2.670593746006488800e-02 4.356999322772026062e-02 3.256836161017417908e-02 2.361490726470947266e-01 3.409749865531921387e-01 9.983386844396591187e-02 9.546804428100585938e-02 1.286086626350879669e-02 9.304907917976379395e-02 -1.494552046060562134e-01 -2.240686714649200439e-01 -1.695682853460311890e-01 -5.610250681638717651e-02 4.556138440966606140e-02 1.260643899440765381e-01 -1.965812891721725464e-01 -2.368461489677429199e-01 -2.486994266510009766e-01 6.664691865444183350e-02 3.874849975109100342e-01 2.952176928520202637e-01 2.826574072241783142e-02 -1.486097425222396851e-01 -2.875593304634094238e-01 1.634066402912139893e-01 4.023111984133720398e-02
2.364299260079860687e-02 1.149281635880470276e-01 -1.180832237005233765e-01 8.757100254297256470e-02 4.872833788394927979e-01 1.569027602672576904e-01 -4.255075380206108093e-02 -2.294803125550970435e-04 -1.258636713027954102e-01 8.880949020385742188e-02 3.481201529502868652e-01 -1.394270658493041992e-01 -1.137155368924140930e-01 -1.716075688600540161e-01 -4.104242473840713501e-02 1.445701569318771362e-01 -1.387182176113128662e-01 6.795421987771987915e-02 -1.372185647487640381e-01 -6.043426692485809326e-02 4.460141658782958984e-01 -2.046991586685180664e-01 1.845555193722248077e-02 -1.064082086086273193e-01 1.614234037697315216e-02 7.368116825819015503e-02 6.743789464235305786e-02 -1.285971403121948242e-01 -2.681965529918670654e-01 -1.408779472112655640e-01 1.182707622647285461e-01 -2.001259624958038330e-01
5.006254836916923523e-02 -2.844613492488861084e-01 -3.551530092954635620e-02 6.706668529659509659e-03 -2.809423804283142090e-01 1.361868083477020264e-01 -1.450252532958984375e-01 -1.213067770004272461e-01 -8.111135661602020264e-02 -1.767378598451614380e-01 1.089247763156890869e-01 -2.030459642410278320e-01 -2.642636245582252741e-04 -1.830971091985702515e-01 2.388658374547958374e-02 -6.937596946954727173e-02 -4.910090863704681396e-01 4.577915072441101074e-01 -2.560475170612335205e-01 -8.076779544353485107e-02 1.766498535871505737e-01 1.586604677140712738e-02 1.065924093127250671e-01 -3.659266233444213867e-02 -1.208655983209609985e-01 1.342644989490509033e-01 2.074622176587581635e-02 -5.463624000549316406e-02 8.046527206897735596e-02 -5.377778410911560059e-02 1.920457482337951660e-01 -5.501091480255126953e-02
1.026508286595344543e-01 -2.621792256832122803e-01 1.271111071109771729e-01 -1.516979485750198364e-01 -7.888962328433990479e-02 8.640284091234207153e-02 -8.108144253492355347e-02 -8.063395321369171143e-02 2.467113174498081207e-02 -6.936460733413696289e-02 1.550418604165315628e-02 -2.896857857704162598e-01 -6.864655017852783203e-02 -7.496294379234313965e-02 -1.222683265805244446e-01 -1.630625426769256592e-01 -1.871717572212219238e-01 5.258076190948486328e-01 -2.448286116123199463e-01 -1.480586975812911987e-01 2.785626053810119629e-01 -2.655039429664611816e-01 -7.771800458431243896e-02 1.248047947883605957e-01 2.622895687818527222e-02 1.159408465027809143e-01 1.351063488982617855e-03 6.209619715809822083e-02 1.840559095144271851e-01 -2.827913761138916016e-01 1.329846531152725220e-01 -2.730944752693176270e-02
-2.149143815040588379e-01 1.135642156004905701e-01 1.266028732061386108e-01 1.842379570007324219e-02 9.069792181253433228e-02 -5.137839913368225098e-02 2.666271924972534180e-01 -5.535136163234710693e-02 1.118088662624359131e-01 7.803934067487716675e-02 1.601628065109252930e-01 -1.723944246768951416e-01 -2.773517742753028870e-03 7.588707841932773590e-03 1.828566044569015503e-01 1.773605495691299438e-02 -3.593501150608062744e-01 2.600205242633819580e-01 1.398571394383907318e-02 4.765533655881881714e-02 2.664397954940795898e-01 -2.775011956691741943e-01 -1.014206409454345703e-01 1.647682301700115204e-02 -2.220533937215805054e-01 7.534651458263397217e-02 -2.676085233688354492e-01 -1.199953556060791016e-01 1.750185340642929077e-01 -1.500174850225448608e-01 3.794804811477661133e-01 1.893228739500045776e-01
-6.664170324802398682e-02 9.016305208206176758e-02 -6.651496142148971558e-02 1.907638907432556152e-01 -4.512472823262214661e-02 2.182146906852722168e-01 4.548390954732894897e-02 -1.832483708858489990e-01 6.021391600370407104e-02 -1.671147942543029785e-01 1.813208311796188354e-01 1.112872809171676636e-01 -2.649709284305572510e-01 -1.736217141151428223e-01 1.076103094965219498e-02 6.917250901460647583e-02 -3.313919007778167725e-01 3.327699005603790283e-01 5.039051175117492676e-02 -4.975740984082221985e-02 9.271027892827987671e-02 -6.477770209312438965e-02 2.912968397140502930e-01 -8.978738635778427124e-02 9.846703708171844482e-02 1.727190166711807251e-01 -1.627507992088794708e-02 1.037486717104911804e-01 -2.300168722867965698e-01 -3.787723481655120850e-01 2.128716558218002319e-01 2.360433042049407959e-01
4.023352637887001038e-02 1.238438263535499573e-01 5.757373571395874023e-02 -1.020620912313461304e-01 -5.778160318732261658e-02 2.199487686157226562e-01 8.755777776241302490e-02 -5.486059561371803284e-02 -8.692668378353118896e-02 3.818567469716072083e-02 3.164247870445251465e-01 -3.011660277843475342e-01 -4.951287060976028442e-02 -1.786058694124221802e-01 -1.194301992654800415e-02 -2.076566964387893677e-02 1.260156650096178055e-02 1.676475703716278076e-01 3.173578381538391113e-01 -1.656444370746612549e-01 3.385205864906311035e-01 -5.661644414067268372e-02 -2.686111330986022949e-01 -7.294312119483947754e-02 -2.832475118339061737e-02 9.413538128137588501e-02 2.173604518175125122e-01 2.371604554355144501e-02 -2.017401531338691711e-02 -2.636910378932952881e-01 1.335342079401016235e-01 4.185917377471923828e-01
-1.182031482458114624e-01 -9.840430319309234619e-02 -6.739204376935958862e-02 3.102746605873107910e-02 3.943571448326110840e-01 -1.772949695587158203e-01 7.227104902267456055e-02 -2.713236510753631592e-01 -1.325433850288391113e-01 1.023624837398529053e-01 3.231462538242340088e-01 -1.743587478995323181e-02 8.369654417037963867e-02 -1.514447480440139771e-01 1.506870836019515991e-01 -3.647665306925773621e-02 -2.136737257242202759e-01 2.602022700011730194e-02 -1.633868552744388580e-03 -3.878729790449142456e-02 1.724358499050140381e-01 7.058182358741760254e-02 -1.349798887968063354e-01 -2.530063092708587646e-01 -2.426134943962097168e-01 1.404232345521450043e-02 1.888904869556427002e-01 -1.264468431472778320e-01 -3.440858721733093262e-01 -2.895734906196594238e-01 2.007320970296859741e-01 1.555788423866033554e-02
8.657175302505493164e-02 -9.856297820806503296e-02 -2.827520966529846191e-01 -8.265437185764312744e-02 8.760401606559753418e-02 -4.289523512125015259e-02 3.792466595768928528e-02 3.483506292104721069e-02 -2.456438913941383362e-02 7.544050365686416626e-02 2.272856682538986206e-01 -1.563140749931335449e-01 -3.065352439880371094e-01 -2.576701045036315918e-01 -1.659094691276550293e-01 -4.168993607163429260e-02 -1.470840871334075928e-01 8.807890862226486206e-02 -4.489875584840774536e-02 4.601485654711723328e-02 1.100829243659973145e-01 -5.220845341682434082e-01 -7.402292639017105103e-02 -4.897511377930641174e-02 -5.195059999823570251e-02 2.824217081069946289e-01 -1.285807788372039795e-01 1.240073796361684799e-02 5.839026719331741333e-02 -3.170666098594665527e-01 2.306625843048095703e-01 -1.716037094593048096e-01
-1.354722529649734497e-01 -1.423683464527130127e-01 -3.530309498310089111e-01 -3.839119896292686462e-02 3.242058455944061279e-01 -7.599311880767345428e-03 -1.602070927619934082e-01 -1.974879950284957886e-01 -9.076321125030517578e-02 -4.459480941295623779e-02 1.186963915824890137e-01 -1.919112056493759155e-01 1.448292285203933716e-01 -5.515858530998229980e-02 4.270333796739578247e-02 2.092654556035995483e-01 -8.347862400114536285e-03 1.941339820623397827e-01 -8.904592692852020264e-02 -2.935953624546527863e-02 1.887662708759307861e-01 -3.484649956226348877e-02 4.091155901551246643e-02 -1.199792101979255676e-01 -7.729487121105194092e-02 2.348629534244537354e-01 1.876814365386962891e-01 -1.080674156546592712e-01 -7.580997049808502197e-02 -1.583571583032608032e-01 3.054641187191009521e-01 -4.505827426910400391e-01
1.839491277933120728e-01 -2.102232724428176880e-01 5.994388833642005920e-02 -1.418862491846084595e-01 2.678807079792022705e-01 5.139362812042236328e-02 -2.355013415217399597e-02 -1.297861486673355103e-01 -1.236991137266159058e-01 1.628008633852005005e-01 -4.159464314579963684e-02 -1.010250393301248550e-02 -1.761034727096557617e-01 -7.623880170285701752e-03 -2.551027536392211914e-01 -1.512735038995742798e-01 -1.348434239625930786e-01 3.430922329425811768e-01 -1.529278159141540527e-01 -2.581384778022766113e-01 2.399681508541107178e-01 1.075675189495086670e-01 2.310810238122940063e-01 -5.636435374617576599e-02 -8.198180049657821655e-02 2.306268960237503052e-01 -2.000374644994735718e-01 2.458375841379165649e-01 -2.158266901969909668e-01 -2.759627699851989746e-01 9.266167879104614258e-02 -2.102703973650932312e-02
1.130978241562843323e-01 -1.735139191150665283e-01 1.998938322067260742e-01 -2.102196961641311646e-01 1.139655187726020813e-01 8.355835080146789551e-02 7.791619002819061279e-02 -1.222608461976051331e-01 -4.525913670659065247e-02 -2.115545049309730530e-02 -3.829885274171829224e-02 -1.863197833299636841e-01 -1.291038189083337784e-02 -5.411520972847938538e-02 -1.535730063915252686e-01 -2.878313064575195312e-01 -1.456700712442398071e-01 4.774958789348602295e-01 -1.626090109348297119e-01 -1.832886636257171631e-01 3.538962006568908691e-01 -1.591511219739913940e-01 -4.538850486278533936e-02 -1.417597234249114990e-01 7.240422070026397705e-02 2.281339019536972046e-01 6.476725637912750244e-02 1.958193480968475342e-01 -2.628965117037296295e-02 -2.780755758285522461e-01 3.015602938830852509e-02 -1.517193168401718140e-01
-5.228469520807266235e-02 -5.569547414779663086e-02 5.379934236407279968e-02 -2.317468672990798950e-01 5.653011426329612732e-02 2.114538252353668213e-01 6.590678822249174118e-03 -2.924295663833618164e-01 -9.155867248773574829e-02 2.245541960000991821e-01 1.451482921838760376e-01 -2.616827189922332764e-01 -1.214898601174354553e-01 -1.078782677650451660e-01 -4.596070200204849243e-02 -6.223583593964576721e-02 -1.416735649108886719e-01 2.559396997094154358e-02 -1.791477352380752563e-01 -2.591134309768676758e-01 5.334043502807617188e-02 8.359292894601821899e-02 2.558062374591827393e-01 -4.568232223391532898e-02 7.181207835674285889e-02 2.357483953237533569e-01 -4.762591794133186340e-02 2.297989279031753540e-01 1.958809792995452881e-01 -1.983337700366973877e-01 4.423507750034332275e-01 1.919711381196975708e-01
-6.069188192486763000e-02 -1.705869138240814209e-01 -1.762769557535648346e-02 -1.979382485151290894e-01 1.093691214919090271e-01 -1.189655289053916931e-01 6.507360190153121948e-02 -4.131961166858673096e-01 -2.432823181152343750e-01 -9.767316281795501709e-02 3.816711157560348511e-02 1.435012668371200562e-01 -1.077095866203308105e-01 -1.814439743757247925e-01 1.342828385531902313e-02 3.752621635794639587e-02 7.916780561208724976e-02 1.054840087890625000e-01 -1.483942121267318726e-01 -3.821683824062347412e-01 2.778707444667816162e-01 -8.733721822500228882e-02 8.299813419580459595e-02 -2.198408246040344238e-01 -1.719243377447128296e-01 2.181966416537761688e-02 -9.028367698192596436e-02 7.674705982208251953e-02 -1.871635913848876953e-01 -4.733259975910186768e-02 4.258422553539276123e-01 -3.930167853832244873e-02
-6.477432325482368469e-03 -1.458477675914764404e-01 -2.640997767448425293e-01 3.406559815630316734e-03 -2.102904208004474640e-02 3.114558458328247070e-01 -3.011126220226287842e-01 -1.020287275314331055e-01 1.440443694591522217e-01 5.922317877411842346e-02 1.326460987329483032e-01 1.273295190185308456e-02 -1.668684035539627075e-01 -3.521744310855865479e-01 -1.217660531401634216e-01 -1.240641772747039795e-01 -1.657559126615524292e-01 1.081794947385787964e-01 1.467548310756683350e-01 -2.393255233764648438e-01 2.287375479936599731e-01 1.525030881166458130e-01 -1.726352870464324951e-01 -6.029690802097320557e-02 -2.172279357910156250e-01 -6.757118552923202515e-02 2.023617327213287354e-01 2.839114367961883545e-01 1.324358433485031128e-01 -1.704241782426834106e-01 3.020168282091617584e-02 -1.961703002452850342e-01
1.323740333318710327e-01 -1.580690294504165649e-01 -2.292596250772476196e-01 -2.980566024780273438e-01 2.230094559490680695e-02 8.216553181409835815e-02 1.547797471284866333e-01 -1.451566517353057861e-01 -1.350433528423309326e-01 1.921270973980426788e-02 3.975900113582611084e-01 -5.236609578132629395e-01 -1.048926338553428650e-01 -1.673524454236030579e-02 -1.200632825493812561e-01 -1.164068877696990967e-01 1.304233819246292114e-01 -5.894175544381141663e-02 -8.400441706180572510e-02 5.435525625944137573e-02 1.652390658855438232e-01 -1.411950588226318359e-01 -3.632185980677604675e-02 -1.254679411649703979e-01 -1.718829572200775146e-01 3.011253178119659424e-01 5.151948705315589905e-02 1.641967147588729858e-01 -1.888518594205379486e-02 -4.798285290598869324e-02 1.599517017602920532e-01 -2.809748612344264984e-02
-4.601582139730453491e-02 -1.535152047872543335e-01 2.139212377369403839e-02 1.201639398932456970e-01 -7.840000092983245850e-02 3.122332692146301270e-01 -3.715914115309715271e-02 -1.859307587146759033e-01 1.432055532932281494e-01 -6.318622082471847534e-02 2.446966022253036499e-01 -7.005250453948974609e-02 -1.832493022084236145e-02 -2.102384418249130249e-01 1.372417807579040527e-01 -2.589621543884277344e-01 -2.860208041965961456e-02 -2.384635359048843384e-01 -3.407195955514907837e-02 -2.741039991378784180e-01 1.010293960571289062e-01 -7.108660787343978882e-02 7.496528327465057373e-02 -2.416460514068603516e-01 -1.168654412031173706e-01 2.267356663942337036e-01 -1.725553870201110840e-01 1.194104626774787903e-01 1.516477763652801514e-01 -1.243975311517715454e-01 4.865682125091552734e-01 -5.043590068817138672e-02
-1.024521663784980774e-01 7.211025059223175049e-02 -9.480736404657363892e-02 -8.317153155803680420e-02 -1.648274250328540802e-02 2.515075914561748505e-02 -1.752625852823257446e-01 -2.643974721431732178e-01 -1.620835512876510620e-01 5.764649435877799988e-02 -4.553642123937606812e-02 1.692773401737213135e-01 8.571647852659225464e-02 4.839009419083595276e-02 -2.004964053630828857e-01 1.643592268228530884e-01 -1.974613070487976074e-01 1.935812234878540039e-01 2.452510595321655273e-01 4.067137092351913452e-02 2.500637769699096680e-01 -2.030015587806701660e-01 -2.665877044200897217e-01 7.186914980411529541e-02 -8.847245015203952789e-03 9.797272086143493652e-02 1.281692683696746826e-01 8.150706440210342407e-02 2.988944761455059052e-02 -2.569283246994018555e-01 5.497353672981262207e-01 9.768010675907135010e-02
-4.465167876332998276e-03 -5.147646367549896240e-02 1.129257977008819580e-01 2.266413718461990356e-02 1.218073591589927673e-01 3.175921142101287842e-01 9.001374244689941406e-02 -6.704363971948623657e-02 -4.570100829005241394e-02 -3.756272792816162109e-02 -1.840576976537704468e-01 -3.684194982051849365e-01 8.610497415065765381e-02 3.237625584006309509e-02 -8.839824795722961426e-02 -2.494520694017410278e-01 8.475292474031448364e-02 2.930409908294677734e-01 -4.618224874138832092e-02 -1.499935835599899292e-01 3.031935989856719971e-01 -8.830102533102035522e-02 -7.913240790367126465e-02 3.475415706634521484e-02 -7.624980062246322632e-02 1.647695302963256836e-01 2.585217356681823730e-01 -3.930092602968215942e-02 2.710367739200592041e-01 -4.089325964450836182e-01 1.874238997697830200e-01 4.600977897644042969e-02
-3.985246121883392334e-01 -9.694899618625640869e-02 -1.730764657258987427e-01 1.621358543634414673e-01 -7.744479924440383911e-02 2.562469616532325745e-02 -2.591462619602680206e-02 1.162304133176803589e-01 -6.508142501115798950e-02 8.151348680257797241e-02 1.998997479677200317e-01 -1.057802215218544006e-01 -1.352070122957229614e-01 5.605460703372955322e-02 -3.711919486522674561e-02 -1.479423940181732178e-01 -9.652508050203323364e-02 2.389924079179763794e-01 -2.999304980039596558e-02 -3.412060737609863281e-01 1.719467192888259888e-01 -2.410622239112854004e-01 -3.170504271984100342e-01 -1.148309931159019470e-01 -7.770099490880966187e-02 2.927863895893096924e-01 -1.314222067594528198e-01 -8.460909873247146606e-02 -1.454273611307144165e-01 -2.824669778347015381e-01 1.545233130455017090e-01 -1.477746963500976562e-01
-2.266466468572616577e-01 -7.779584825038909912e-02 -2.910219728946685791e-01 8.413198590278625488e-02 1.982076466083526611e-01 1.025045588612556458e-01 2.499449849128723145e-01 4.067644104361534119e-02 -1.606867648661136627e-02 -6.992129236459732056e-02 3.098734617233276367e-01 -9.434580802917480469e-02 -4.273369163274765015e-02 -8.579931408166885376e-02 -1.024449244141578674e-01 2.324247658252716064e-01 -1.429651677608489990e-01 2.521576583385467529e-01 -7.066237181425094604e-02 -2.396392524242401123e-01 1.430405527353286743e-01 -3.019242286682128906e-01 -1.661943793296813965e-01 -3.642390295863151550e-02 -9.730117768049240112e-02 4.105836153030395508e-02 1.330860406160354614e-01 -1.834849417209625244e-01 -1.184835806488990784e-01 -2.946636974811553955e-01 1.543258130550384521e-01 -2.808747589588165283e-01
4.732696712017059326e-02 1.423299219459295273e-02 3.297447040677070618e-02 -1.432442218065261841e-01 1.447380632162094116e-01 3.257618844509124756e-01 6.896474212408065796e-02 9.421161562204360962e-02 -2.368592321872711182e-01 -1.359886080026626587e-01 1.219155713915824890e-01 -3.439748883247375488e-01 2.689941413700580597e-02 2.324045402929186821e-03 -5.306424200534820557e-02 -1.225764453411102295e-01 -5.095269531011581421e-02 2.104413658380508423e-01 9.144043922424316406e-02 -2.715651392936706543e-01 2.817353606224060059e-01 -1.629523001611232758e-03 -2.544001862406730652e-02 -7.432383298873901367e-02 -2.362899333238601685e-01 -5.533768236637115479e-02 1.901964396238327026e-01 -1.876211613416671753e-01 2.757601141929626465e-01 -3.996304273605346680e-01 1.550675332546234131e-01 6.555327773094177246e-02
3.290512263774871826e-01 3.008675388991832733e-02 -1.483620256185531616e-01 2.629404962062835693e-01 2.408240921795368195e-02 8.149369060993194580e-02 2.003061622381210327e-01 -3.046227991580963135e-01 5.986561882309615612e-04 1.478298194706439972e-02 -1.429274082183837891e-01 -1.043881028890609741e-01 -2.868264913558959961e-02 -2.836086228489875793e-02 -2.677926048636436462e-02 -4.125490412116050720e-02 -9.801131486892700195e-02 1.241762936115264893e-01 2.154607772827148438e-01 -1.933481991291046143e-01 6.229720637202262878e-02 -1.164782345294952393e-01 -7.015082240104675293e-02 1.256299316883087158e-01 -2.161903083324432373e-01 4.593547284603118896e-01 2.178062945604324341e-01 -1.605198532342910767e-01 -1.187597587704658508e-01 -6.598923355340957642e-02 3.285199403762817383e-01 1.400791108608245850e-01
-1.353079676628112793e-01 -2.491247206926345825e-01 -1.982006728649139404e-01 -3.561779484152793884e-02 -1.288506388664245605e-01 6.607057154178619385e-02 2.588810026645660400e-02 -3.507589101791381836e-01 -5.155870690941810608e-02 9.465827047824859619e-02 2.407798767089843750e-01 -8.139306306838989258e-02 -7.529988139867782593e-02 1.288754492998123169e-01 1.189582049846649170e-01 1.193252950906753540e-01 -4.125735163688659668e-02 3.380896747112274170e-01 6.862063426524400711e-03 -4.040323495864868164e-01 1.381999999284744263e-02 -9.911168366670608521e-02 -4.155016317963600159e-02 -8.877003192901611328e-02 1.312072575092315674e-01 4.068715870380401611e-01 -1.841753274202346802e-01 -3.518570214509963989e-02 -1.313854008913040161e-01 -1.112340688705444336e-01 1.271667182445526123e-01 -2.118451893329620361e-01
6.079305894672870636e-03 1.631607711315155029e-01 -4.928677529096603394e-02 -3.562474995851516724e-02 -1.944258250296115875e-02 8.219097554683685303e-02 -2.981069087982177734e-01 -1.563422530889511108e-01 -9.140668809413909912e-02 1.029827669262886047e-01 1.672487258911132812e-01 -1.110060885548591614e-01 9.794928878545761108e-02 -1.517496407032012939e-01 1.468995958566665649e-01 -4.274488687515258789e-01 -1.647542864084243774e-01 9.772355109453201294e-02 1.363185793161392212e-01 -2.281009107828140259e-01 1.152956709265708923e-01 -4.489845130592584610e-03 -4.988962784409523010e-02 -2.508637681603431702e-02 8.480386435985565186e-02 1.099592167884111404e-02 -1.854272186756134033e-01 8.432501554489135742e-02 -2.146076261997222900e-01 -2.056579738855361938e-01 5.383226275444030762e-01 4.840115830302238464e-02
1.810066998004913330e-01 -2.189119905233383179e-01 2.013353109359741211e-01 -2.895335853099822998e-01 -4.169213399291038513e-02 5.313248559832572937e-02 -8.429672569036483765e-02 -1.292644143104553223e-01 -1.056005507707595825e-01 3.503987938165664673e-02 1.231783106923103333e-01 -2.666513919830322266e-01 1.124309673905372620e-01 -4.951180517673492432e-02 -9.732155501842498779e-02 -3.195712268352508545e-01 -2.149177640676498413e-01 4.069756865501403809e-01 -2.340939193964004517e-01 -2.723044455051422119e-01 1.464919000864028931e-01 -1.436870843172073364e-01 -1.071921214461326599e-01 1.162180677056312561e-01 -1.726808100938796997e-01 2.518166303634643555e-01 1.340476796030998230e-02 -3.208729624748229980e-02 6.323186308145523071e-02 -1.664797067642211914e-01 7.495053857564926147e-02 -3.981577605009078979e-02
-2.707752585411071777e-01 -1.175406873226165771e-01 -8.200065046548843384e-02 -1.214299201965332031e-01 7.037276774644851685e-02 1.751453131437301636e-01 9.098379872739315033e-03 -1.325520724058151245e-01 -3.333187487442046404e-04 -1.219075545668601990e-01 6.516759097576141357e-02 7.249653339385986328e-02 6.800514459609985352e-02 -1.421423554420471191e-01 -2.530483305454254150e-01 2.244847640395164490e-02 -9.413344413042068481e-02 1.417559236288070679e-01 2.471527457237243652e-01 -1.147071495652198792e-01 4.395064413547515869e-01 1.007914021611213684e-01 1.093852743506431580e-01 7.847516983747482300e-02 -2.521997094154357910e-01 1.802185624837875366e-01 1.896549761295318604e-01 -1.490301489830017090e-01 -2.950990796089172363e-01 -1.760226637125015259e-01 3.199975788593292236e-01 1.581428050994873047e-01
-6.640776246786117554e-02 -4.976616054773330688e-02 -1.656071543693542480e-01 2.552050398662686348e-03 9.224832057952880859e-02 6.393965333700180054e-02 4.739703144878149033e-03 -3.941477835178375244e-01 7.488887757062911987e-02 -4.054089263081550598e-02 -2.356755137443542480e-01 -9.239170700311660767e-03 -1.902994513511657715e-02 -2.875980734825134277e-01 -2.039879094809293747e-03 8.815321326255798340e-02 -5.537181496620178223e-01 1.382328867912292480e-01 2.375269085168838501e-01 -2.202476710081100464e-01 7.308129966259002686e-02 1.704173833131790161e-01 1.474736444652080536e-02 -1.016339808702468872e-01 -2.724374271929264069e-02 1.868144422769546509e-01 -5.817764997482299805e-02 -1.031591370701789856e-01 1.013041883707046509e-01 -3.114963173866271973e-01 1.069873049855232239e-01 -8.708756649866700172e-04
1.084384918212890625e-01 -1.700841486454010010e-01 -8.478523790836334229e-02 2.090969122946262360e-02 -1.519640833139419556e-01 -9.613233618438243866e-03 1.158331260085105896e-01 -5.026183277368545532e-02 1.637366414070129395e-01 2.135742008686065674e-01 -1.450244337320327759e-01 -1.983576267957687378e-01 5.228957161307334900e-02 7.028359919786453247e-02 -2.919170856475830078e-01 -4.310852661728858948e-02 -1.362071484327316284e-01 1.379048079252243042e-01 -1.081590056419372559e-01 2.077336423099040985e-02 3.324829041957855225e-01 -1.737614423036575317e-01 1.031775176525115967e-01 -2.630588114261627197e-01 -4.077559411525726318e-01 2.567940652370452881e-01 -9.328866004943847656e-02 1.531627476215362549e-01 -2.204835116863250732e-01 -1.055444180965423584e-01 2.793566584587097168e-01 1.120822280645370483e-01
1.031433194875717163e-01 8.281304687261581421e-02 -1.261597573757171631e-01 1.080685108900070190e-01 -9.035269916057586670e-02 8.823655545711517334e-02 -1.475658416748046875e-01 -3.423381969332695007e-02 -1.120487675070762634e-01 1.386583894491195679e-01 9.050952643156051636e-02 -1.780227273702621460e-01 2.116564288735389709e-02 -5.615912750363349915e-02 -2.255466952919960022e-02 -1.933785676956176758e-01 -7.291866838932037354e-02 1.449723169207572937e-02 2.156889438629150391e-01 -4.383095502853393555e-01 1.752770245075225830e-01 -3.801895305514335632e-02 -1.389405280351638794e-01 1.902014315128326416e-01 1.931288987398147583e-01 1.765236407518386841e-01 -8.871207013726234436e-03 -3.917390480637550354e-02 -2.386489361524581909e-01 -2.364172637462615967e-01 5.367288589477539062e-01 5.546353291720151901e-03
9.000569581985473633e-02 -1.038217823952436447e-02 -1.156701054424047470e-02 -4.974931105971336365e-02 -3.140616416931152344e-02 2.871443629264831543e-01 -4.455497488379478455e-03 -4.936105012893676758e-02 -2.599618211388587952e-02 -1.924899369478225708e-01 1.894762516021728516e-01 -2.974212914705276489e-02 -1.118663400411605835e-01 -1.025721505284309387e-01 1.284958273172378540e-01 -6.266539543867111206e-02 -1.023959666490554810e-01 -3.123800754547119141e-01 5.096809193491935730e-02 -2.705806791782379150e-01 2.847679853439331055e-01 -1.367219090461730957e-01 1.504618078470230103e-01 -1.295521110296249390e-01 -1.190247759222984314e-02 1.775404214859008789e-01 -2.828025072813034058e-02 -5.373979732394218445e-02 4.426959753036499023e-01 -2.656436562538146973e-01 3.608817458152770996e-01 1.734433472156524658e-01
5.178615823388099670e-02 3.477292135357856750e-02 2.321673557162284851e-03 -1.530482620000839233e-01 4.742796719074249268e-02 1.199740096926689148e-01 9.483624994754791260e-02 -6.320988386869430542e-02 7.059168070554733276e-02 -1.616408973932266235e-01 1.933043152093887329e-01 -2.405909299850463867e-01 -3.722108155488967896e-02 -1.221049875020980835e-01 -3.548444807529449463e-02 -5.202949047088623047e-02 -1.515888869762420654e-01 1.123809218406677246e-01 -9.447117894887924194e-02 -2.125515639781951904e-01 -1.647749566473066807e-03 -4.607366025447845459e-01 -2.759328484535217285e-01 -1.543890684843063354e-01 -1.275996118783950806e-01 4.083381295204162598e-01 -3.416206240653991699e-01 -6.228907406330108643e-02 3.133580461144447327e-02 -2.578914761543273926e-01 1.526997983455657959e-01 6.602745503187179565e-03
1.627838909626007080e-01 -2.897452116012573242e-01 1.972139477729797363e-01 5.896492674946784973e-02 3.847550228238105774e-02 9.375859797000885010e-02 -1.127871870994567871e-02 -2.362542897462844849e-01 1.752249710261821747e-02 -5.939285457134246826e-02 1.159426420927047729e-01 -2.180102616548538208e-01 -1.545960158109664917e-01 -1.232371330261230469e-01 -5.126728862524032593e-02 -1.224664598703384399e-01 -5.119428634643554688e-01 2.022599130868911743e-01 2.044022679328918457e-01 -2.896965853869915009e-02 3.049165755510330200e-02 -3.893473651260137558e-03 2.080124020576477051e-01 -2.356649190187454224e-01 -1.385258436203002930e-01 -9.938149154186248779e-02 7.824666053056716919e-02 2.178037762641906738e-01 1.163010522723197937e-01 -1.002248302102088928e-01 2.913855314254760742e-01 -1.515769958496093750e-01
1.072762086987495422e-01 -6.095393002033233643e-02 -3.902993798255920410e-01 -2.919512987136840820e-01 4.541464149951934814e-02 1.436762064695358276e-01 2.739711105823516846e-01 -1.877599358558654785e-01 -1.411872655153274536e-01 -8.762947469949722290e-02 3.127436339855194092e-01 -3.904047608375549316e-01 -6.628573685884475708e-02 -1.850696504116058350e-01 -1.839589513838291168e-02 -1.223455742001533508e-01 1.350572705268859863e-02 -8.954579383134841919e-02 -1.609078347682952881e-01 3.650309750810265541e-03 1.358462423086166382e-01 -2.487806826829910278e-01 -5.075842514634132385e-02 -1.010437756776809692e-01 -5.563460290431976318e-02 1.931709200143814087e-01 -1.108623147010803223e-01 1.184774860739707947e-01 -6.007566675543785095e-02 -2.650584280490875244e-01 1.202338635921478271e-01 1.013273373246192932e-02
-2.164449840784072876e-01 -1.526205837726593018e-01 2.563154883682727814e-02 4.628102853894233704e-02 -1.573197245597839355e-01 -8.403199724853038788e-03 -2.092030346393585205e-01 -2.313359677791595459e-01 1.370872110128402710e-01 1.959481239318847656e-01 2.424746602773666382e-01 9.279897809028625488e-02 -9.809120744466781616e-02 -3.263734281063079834e-02 -1.487784204073250294e-03 2.923838421702384949e-02 4.549839533865451813e-03 -1.822393834590911865e-01 -3.251677453517913818e-01 -2.573567628860473633e-01 2.050018906593322754e-01 4.985849186778068542e-02 1.239345371723175049e-01 -2.131732255220413208e-01 -1.544661819934844971e-01 2.595222890377044678e-01 1.877476274967193604e-01 6.489062309265136719e-02 9.257932007312774658e-02 -4.085857570171356201e-01 2.282186597585678101e-01 6.139105185866355896e-03
2.250633984804153442e-01 -8.603049814701080322e-02 9.674156457185745239e-02 2.367714494466781616e-01 2.780737876892089844e-01 1.783180385828018188e-01 4.435445740818977356e-02 -5.902908742427825928e-02 1.217063069343566895e-01 -1.733476817607879639e-01 -4.277870804071426392e-02 -2.362812608480453491e-01 -1.511042118072509766e-01 -2.400228381156921387e-01 -1.782478988170623779e-01 -2.358083426952362061e-01 -3.731599152088165283e-01 5.592731013894081116e-02 1.018688231706619263e-01 -1.362527534365653992e-02 2.076581120491027832e-01 -4.167236387729644775e-02 3.866164386272430420e-02 -4.134305715560913086e-01 -7.666405290365219116e-02 1.243277937173843384e-01 9.348139911890029907e-02 -9.866282343864440918e-02 7.981090247631072998e-02 -1.449060738086700439e-01 1.112166494131088257e-01 -2.045669853687286377e-01
9.515029937028884888e-02 -9.267598390579223633e-02 -1.562322862446308136e-02 1.323324292898178101e-01 -3.766088932752609253e-02 2.197820842266082764e-01 8.417966216802597046e-02 -3.297382891178131104e-01 -1.407857388257980347e-01 1.091258451342582703e-01 5.774914473295211792e-02 -1.557943224906921387e-01 9.342318028211593628e-02 -1.712575852870941162e-01 -2.321481704711914062e-01 -7.503417879343032837e-02 -2.931575756520032883e-03 -4.564161598682403564e-02 -1.186514347791671753e-01 -5.831328034400939941e-01 2.533678412437438965e-01 -7.557965070009231567e-02 -1.172856613993644714e-01 -9.790329635143280029e-02 -2.100214958190917969e-01 1.469875723123550415e-01 8.927393704652786255e-02 -9.507767856121063232e-03 -6.185699999332427979e-02 -5.635269731283187866e-02 3.146184682846069336e-01 -1.136930361390113831e-01
-1.181078627705574036e-01 7.678902894258499146e-02 1.524928212165832520e-01 3.179856836795806885e-01 -2.647697031497955322e-01 1.957875788211822510e-01 1.452344120480120182e-03 -2.246533185243606567e-01 -1.813035011291503906e-01 -4.225587844848632812e-02 2.840011119842529297e-01 -6.707280129194259644e-02 -9.237734228372573853e-02 -1.915075778961181641e-01 -2.502115964889526367e-01 9.240238368511199951e-02 -2.642053067684173584e-01 7.728395611047744751e-02 2.733246088027954102e-01 -1.146860644221305847e-01 2.239389568567276001e-01 1.218644715845584869e-02 -1.306356489658355713e-01 -4.839336499571800232e-03 -9.578169137239456177e-02 2.398891597986221313e-01 2.332758158445358276e-01 -5.814603716135025024e-02 9.098251163959503174e-02 -2.446665167808532715e-01 1.022457405924797058e-01 -1.630255132913589478e-01
-8.587159216403961182e-02 7.768261432647705078e-02 3.230785205960273743e-02 -9.776172041893005371e-02 5.697275698184967041e-02 1.921274513006210327e-01 7.751030847430229187e-03 -3.123967349529266357e-01 -9.801262617111206055e-02 1.346468925476074219e-01 1.320109367370605469e-01 -1.670696586370468140e-01 -3.128636479377746582e-01 -5.651241540908813477e-02 -5.119506642222404480e-02 5.551942065358161926e-02 -2.550579011440277100e-01 9.106909483671188354e-02 -1.824733316898345947e-01 -1.105258688330650330e-01 1.116878315806388855e-01 9.492926299571990967e-03 3.021138310432434082e-01 -4.568358510732650757e-02 1.565211638808250427e-02 3.438350558280944824e-01 -7.090702652931213379e-02 1.570555418729782104e-01 2.003188282251358032e-01 -1.282063573598861694e-01 4.043059051036834717e-01 2.556355893611907959e-01
2.481359392404556274e-01 5.414574593305587769e-02 8.361341431736946106e-03 -1.141334697604179382e-01 1.320619042962789536e-02 9.628830105066299438e-02 -1.839582808315753937e-02 4.908663034439086914e-02 -6.265998631715774536e-02 -1.088466122746467590e-01 1.733359843492507935e-01 -2.307495027780532837e-01 -2.656281292438507080e-01 -1.855657845735549927e-01 -2.381493449211120605e-01 -6.760676205158233643e-02 -2.005467563867568970e-02 -2.166447229683399200e-02 -7.604204118251800537e-02 -3.678482724353671074e-03 -7.085165381431579590e-02 -3.007462620735168457e-01 7.873735390603542328e-03 -8.438116312026977539e-02 9.877786040306091309e-03 4.310900270938873291e-01 3.830450028181076050e-02 1.436438262462615967e-01 8.671931922435760498e-02 -4.390881657600402832e-01 3.546941578388214111e-01 3.717396408319473267e-02
-1.350830495357513428e-01 -7.075000554323196411e-02 -9.491446614265441895e-02 8.621904999017715454e-02 4.476445540785789490e-02 -1.174264177680015564e-01 -5.463190376758575439e-02 -1.039178017526865005e-02 2.308238446712493896e-01 3.491145372390747070e-01 2.228921465575695038e-02 4.525855556130409241e-02 -2.327606678009033203e-01 -2.759965658187866211e-01 1.257252842187881470e-01 -3.538369201123714447e-03 -3.494200855493545532e-02 2.516661584377288818e-01 -2.277825474739074707e-01 -1.424969881772994995e-01 7.275542616844177246e-02 -7.204074412584304810e-03 1.033098623156547546e-01 -1.417491137981414795e-01 -3.411597311496734619e-01 1.252736896276473999e-01 1.872470229864120483e-01 -8.584376424551010132e-02 -3.564948216080665588e-02 -4.195123910903930664e-01 3.029297292232513428e-01 3.379647061228752136e-02
4.247933253645896912e-02 -1.255584657192230225e-01 1.469924747943878174e-01 3.196518495678901672e-02 -6.325047463178634644e-02 2.785421311855316162e-01 2.561415359377861023e-02 -1.066891103982925415e-02 -1.185294091701507568e-01 3.499273955821990967e-01 3.296900987625122070e-01 -8.976554125547409058e-02 -7.201137393712997437e-02 -1.266922056674957275e-01 2.453291714191436768e-01 -1.941319257020950317e-01 4.071681946516036987e-02 -2.026374824345111847e-02 1.435828059911727905e-01 -1.859424114227294922e-01 1.351007446646690369e-02 -5.085560679435729980e-02 -2.113919258117675781e-01 -2.707347869873046875e-01 -2.111703604459762573e-01 1.483580321073532104e-01 3.579432843253016472e-03 -5.806272476911544800e-02 7.905203104019165039e-02 -2.335138171911239624e-01 4.271731376647949219e-01 1.176014542579650879e-01
2.144015394151210785e-02 7.796649634838104248e-02 -1.402207762002944946e-01 -9.583151340484619141e-02 -4.126223549246788025e-02 1.799590827431529760e-04 -5.695078521966934204e-02 -4.069764167070388794e-02 7.308963686227798462e-03 4.366760328412055969e-02 2.359166890382766724e-01 -7.572535425424575806e-02 -2.066543698310852051e-01 -3.033480346202850342e-01 -2.021144628524780273e-01 -2.211272418498992920e-01 -2.030028998851776123e-01 4.842533916234970093e-02 1.194276660680770874e-02 1.206116564571857452e-02 -6.123058497905731201e-02 -3.917773962020874023e-01 -7.041395455598831177e-02 -1.119209006428718567e-01 -1.075609922409057617e-01 4.207682907581329346e-01 -1.619149893522262573e-01 6.866338104009628296e-02 4.437042027711868286e-02 -3.740836977958679199e-01 2.101190686225891113e-01 -2.145193666219711304e-01
-4.251492768526077271e-02 -5.265181064605712891e-01 -1.908127665519714355e-01 -1.856525093317031860e-01 5.863802507519721985e-02 -5.245527718216180801e-03 6.120399758219718933e-02 -2.529444098472595215e-01 1.013107299804687500e-01 8.585782349109649658e-02 6.464577466249465942e-02 -2.757955491542816162e-01 -8.618775010108947754e-02 -1.215231642127037048e-01 6.741163134574890137e-02 -1.341199725866317749e-01 -4.004354178905487061e-01 3.014243245124816895e-01 1.517523676156997681e-01 -5.205274373292922974e-02 2.558851838111877441e-01 1.160313561558723450e-01 1.132867485284805298e-01 -8.525483310222625732e-02 -4.906146600842475891e-02 -1.389102637767791748e-02 -5.279944464564323425e-02 -5.019494518637657166e-02 -3.347566351294517517e-02 -1.346752513200044632e-02 2.230383306741714478e-01 -3.680012002587318420e-02
3.377782106399536133e-01 -2.005699276924133301e-01 1.811632327735424042e-02 -1.319790631532669067e-02 -3.553482890129089355e-02 -2.262681126594543457e-01 -7.088277488946914673e-03 -3.304460644721984863e-01 -7.148363441228866577e-02 1.397315878421068192e-02 -1.887183785438537598e-01 -1.776145696640014648e-01 -9.561658836901187897e-03 -1.274691522121429443e-01 -1.674330085515975952e-01 -2.372338771820068359e-01 -1.932483352720737457e-02 2.313955724239349365e-01 1.914664506912231445e-01 -5.505860224366188049e-02 3.059081733226776123e-01 -2.162725180387496948e-01 4.633765667676925659e-02 -1.571834981441497803e-01 -2.834733426570892334e-01 2.253483682870864868e-01 -1.920964717864990234e-01 4.016039893031120300e-02 -1.621207892894744873e-01 -8.539839088916778564e-02 2.144860029220581055e-01 -1.735784672200679779e-02
2.410911321640014648e-01 -1.639349162578582764e-01 -1.248256936669349670e-01 -1.013211309909820557e-01 2.124483883380889893e-01 9.541948139667510986e-02 3.273009881377220154e-02 -1.904436796903610229e-01 2.505863010883331299e-01 1.333546936511993408e-01 -2.203539609909057617e-01 1.237116903066635132e-01 -2.278698794543743134e-02 -3.353218734264373779e-02 -9.215450286865234375e-02 -4.580650478601455688e-02 1.490809861570596695e-02 9.451010823249816895e-02 6.944409757852554321e-02 -4.178384318947792053e-02 5.241443514823913574e-01 8.158076554536819458e-02 -3.555889055132865906e-02 5.791328474879264832e-02 -1.513458788394927979e-01 4.051369726657867432e-01 1.154040098190307617e-01 1.710013598203659058e-01 -1.338087860494852066e-02 -2.435758262872695923e-01 1.922737061977386475e-01 -1.144536584615707397e-01
-1.464359164237976074e-01 -7.010947912931442261e-02 -1.166244298219680786e-01 1.066361516714096069e-01 -7.023628056049346924e-02 2.194102555513381958e-01 9.935224056243896484e-02 -1.626526117324829102e-01 3.885846119374036789e-03 -1.350758671760559082e-01 1.567756086587905884e-01 -3.531469032168388367e-02 9.893736243247985840e-02 -2.911191582679748535e-01 -1.039233654737472534e-01 6.461104005575180054e-02 7.161350548267364502e-02 2.131925821304321289e-01 -5.807796493172645569e-02 -4.093902111053466797e-01 2.343634516000747681e-01 2.640846371650695801e-01 -1.598216742277145386e-01 -9.720078855752944946e-02 -2.047647982835769653e-01 1.002208068966865540e-01 1.867605298757553101e-01 -5.363528802990913391e-02 1.288063675165176392e-01 -3.455652892589569092e-01 3.079705834388732910e-01 -6.225599721074104309e-02
1.856367141008377075e-01 -8.000972867012023926e-02 4.552716389298439026e-02 1.003385707736015320e-01 6.633092463016510010e-02 -1.873710602521896362e-01 -1.682222187519073486e-01 -2.466665357351303101e-01 1.807330697774887085e-01 -9.110873937606811523e-02 2.481085993349552155e-02 -1.676805913448333740e-01 -3.146952688694000244e-01 -6.692068278789520264e-02 -1.983224898576736450e-01 -1.892984211444854736e-01 -1.614591926336288452e-01 -1.094623468816280365e-02 2.557928562164306641e-01 1.274092793464660645e-01 3.716889917850494385e-01 -2.488920390605926514e-01 5.242434330284595490e-03 8.593393862247467041e-02 -2.033968120813369751e-01 2.860113680362701416e-01 1.490566134452819824e-01 1.206079870462417603e-01 -5.266882479190826416e-02 -4.962174221873283386e-02 2.120632082223892212e-01 2.108628600835800171e-01
-7.153820991516113281e-02 -1.803086847066879272e-01 -8.147108554840087891e-02 -7.775720953941345215e-02 3.934460282325744629e-01 -1.523393690586090088e-01 -6.914900615811347961e-03 -3.417864441871643066e-01 1.112929508090019226e-01 1.181659400463104248e-01 4.271231964230537415e-02 8.566651493310928345e-02 -2.642068862915039062e-01 1.530293077230453491e-01 -4.124139845371246338e-01 9.164331108331680298e-02 -2.617647647857666016e-01 1.249690726399421692e-01 2.691777236759662628e-02 -1.688440889120101929e-01 2.449796944856643677e-01 7.737597823143005371e-02 -1.654817350208759308e-02 3.181717544794082642e-02 -1.557222306728363037e-01 9.388159215450286865e-02 -1.027182191610336304e-01 -7.146724313497543335e-02 8.135522902011871338e-02 -1.183568015694618225e-01 3.123528957366943359e-01 -4.789254162460565567e-03
2.798393070697784424e-01 -1.065222918987274170e-02 9.154115617275238037e-02 2.256801128387451172e-01 1.072182282805442810e-01 1.573646068572998047e-01 1.442559901624917984e-02 -1.127306967973709106e-01 1.443169116973876953e-01 1.680835336446762085e-01 -3.561633825302124023e-02 -1.428382396697998047e-01 -1.872817426919937134e-01 -2.742892205715179443e-01 1.339505761861801147e-01 8.290031552314758301e-02 -3.803659081459045410e-01 3.465147614479064941e-01 7.283384352922439575e-02 -3.298990130424499512e-01 9.191073477268218994e-02 -1.832016408443450928e-01 -1.096786186099052429e-01 -4.798631370067596436e-02 -9.797859936952590942e-02 1.434829533100128174e-01 2.586055099964141846e-01 1.056653559207916260e-01 1.337828934192657471e-01 2.159156650304794312e-02 1.972431093454360962e-01 8.053035289049148560e-02
5.317625775933265686e-02 -9.040830284357070923e-02 1.207117214798927307e-01 -4.077390953898429871e-02 2.171595394611358643e-01 2.622489929199218750e-01 1.726429015398025513e-01 -7.975716143846511841e-03 6.041957810521125793e-02 -5.969707388430833817e-03 1.244857013225555420e-01 -3.322013318538665771e-01 -1.885141134262084961e-01 -2.586680352687835693e-01 1.148547306656837463e-01 1.282758712768554688e-01 1.960080675780773163e-02 -1.145769432187080383e-01 -1.170054674148559570e-01 -8.537792414426803589e-02 2.276890277862548828e-01 -3.512655496597290039e-01 3.752278164029121399e-02 -3.320294320583343506e-01 1.582860201597213745e-01 -4.257871583104133606e-02 -6.222810596227645874e-02 -1.137045472860336304e-01 4.789318144321441650e-02 -1.227418556809425354e-01 4.276378154754638672e-01 7.370795123279094696e-03
-9.892107546329498291e-02 -1.652375794947147369e-02 1.332636922597885132e-01 -1.990858316421508789e-01 9.426143020391464233e-02 -2.523472309112548828e-01 -6.850820034742355347e-02 -2.707849442958831787e-01 1.181257888674736023e-02 1.379444301128387451e-01 -1.472771167755126953e-01 5.593926832079887390e-02 -1.247684285044670105e-01 -2.751070447266101837e-02 -1.384765654802322388e-01 -1.384530067443847656e-01 -2.462089061737060547e-01 9.837301820516586304e-02 -1.924278400838375092e-02 6.517354398965835571e-02 3.656635582447052002e-01 1.493879556655883789e-01 -1.121803522109985352e-01 -2.076367884874343872e-01 -1.822319328784942627e-01 1.274614632129669189e-01 -8.289483189582824707e-02 8.772370964288711548e-02 -2.569410502910614014e-01 -4.473157823085784912e-01 2.254089266061782837e-01 -1.254144310951232910e-01
-6.177481636404991150e-02 5.070901941508054733e-03 1.041240096092224121e-01 1.791543909348547459e-03 7.551363110542297363e-02 2.913596034049987793e-01 -7.558692991733551025e-02 -3.362053036689758301e-01 -1.027300804853439331e-01 9.390693902969360352e-02 1.583552509546279907e-01 -1.349537670612335205e-01 -1.710202842950820923e-01 -2.179534435272216797e-01 -9.923578239977359772e-03 6.937291473150253296e-02 6.528109312057495117e-02 3.816460669040679932e-01 1.334443688392639160e-01 2.074941433966159821e-02 2.839330211281776428e-02 -2.998404763638973236e-02 1.456001251935958862e-01 6.912532728165388107e-03 1.441491693258285522e-01 3.603186905384063721e-01 -1.054351255297660828e-01 2.838943600654602051e-01 1.967309713363647461e-01 -2.715733349323272705e-01 2.319602966308593750e-01 1.787794083356857300e-01
-8.818180859088897705e-02 -1.352285146713256836e-01 3.140234649181365967e-01 8.740743994712829590e-02 1.467225998640060425e-01 5.902371183037757874e-02 5.757286027073860168e-02 -1.320674084126949310e-03 2.274731174111366272e-02 1.879343837499618530e-01 5.383903533220291138e-02 -8.836641162633895874e-02 -2.719158232212066650e-01 -1.095995530486106873e-01 -1.396115869283676147e-01 -8.466387540102005005e-02 -2.489059567451477051e-01 9.546840190887451172e-02 -1.367047131061553955e-01 -1.098455041646957397e-01 2.247834503650665283e-01 3.568216264247894287e-01 5.706105381250381470e-03 -3.776694461703300476e-02 -2.219894379377365112e-01 3.349550962448120117e-01 2.885463833808898926e-01 -8.854493498802185059e-02 9.280897676944732666e-02 2.657676674425601959e-02 3.689872622489929199e-01 -3.208402544260025024e-02
-2.478959225118160248e-02 -2.267208695411682129e-01 1.143348589539527893e-01 -2.163187600672245026e-03 2.011896297335624695e-02 3.627593219280242920e-01 2.031181901693344116e-01 -5.027968809008598328e-02 9.616328775882720947e-02 -1.308706700801849365e-01 1.394294202327728271e-01 -2.681393623352050781e-01 -7.675851136445999146e-02 -2.503024935722351074e-01 7.248020172119140625e-02 -1.235112268477678299e-02 -2.480162121355533600e-02 -2.239741683006286621e-01 -4.992464184761047363e-02 -1.883907020092010498e-01 2.913090884685516357e-01 -1.831205487251281738e-01 -9.022645652294158936e-02 -3.357202708721160889e-01 9.013777226209640503e-02 5.762397870421409607e-02 -6.328060477972030640e-02 -4.448444768786430359e-02 2.245075255632400513e-01 -2.482848167419433594e-01 3.283119499683380127e-01 -4.676210135221481323e-02
2.239338010549545288e-01 6.627901643514633179e-02 -2.905464917421340942e-02 -5.362571775913238525e-02 7.411572337150573730e-02 -9.394504874944686890e-02 8.948298636823892593e-04 -8.972214162349700928e-02 -1.535369604825973511e-01 -2.900233864784240723e-02 1.580505073070526123e-01 1.477486789226531982e-01 7.597657293081283569e-02 -1.455772966146469116e-01 -2.954325675964355469e-01 -1.947132647037506104e-01 -3.024469129741191864e-02 5.811167508363723755e-02 8.821550011634826660e-02 -1.191934198141098022e-01 4.643751382827758789e-01 1.855691671371459961e-01 9.233679622411727905e-02 2.032396197319030762e-01 -1.868888139724731445e-01 2.134907990694046021e-01 2.561682835221290588e-02 -6.411227583885192871e-02 1.329588443040847778e-01 -3.129510879516601562e-01 4.107643961906433105e-01 -1.336437370628118515e-02
1.698202192783355713e-01 -8.290179818868637085e-02 2.472328096628189087e-01 1.218793690204620361e-01 -1.577978283166885376e-01 1.744903922080993652e-01 2.640447914600372314e-01 -3.391548991203308105e-01 -3.856909275054931641e-02 -1.268844604492187500e-01 1.178980544209480286e-01 -4.732631146907806396e-02 -8.827210217714309692e-02 -3.452278375625610352e-01 1.688414365053176880e-01 1.896733045578002930e-01 -1.041125953197479248e-01 -1.383389830589294434e-01 1.208494156599044800e-01 -2.694931626319885254e-01 4.662971943616867065e-03 -9.299673885107040405e-02 1.969363726675510406e-02 -1.967505067586898804e-01 -1.805946789681911469e-02 2.623670399188995361e-01 9.343269467353820801e-02 -8.346562832593917847e-02 -1.299540251493453979e-01 -2.398846149444580078e-01 3.049488067626953125e-01 7.596063613891601562e-02
-2.881394326686859131e-01 -1.214146763086318970e-01 -2.364941984415054321e-01 -2.471944782882928848e-03 -2.044941037893295288e-01 3.346925973892211914e-01 1.741300821304321289e-01 -2.832733094692230225e-01 1.048055216670036316e-01 -9.038719534873962402e-02 1.258386969566345215e-01 -1.068117246031761169e-01 1.493471767753362656e-02 -5.194943770766258240e-02 2.588954865932464600e-01 1.242404580116271973e-01 -2.324493974447250366e-02 3.806713211815804243e-04 9.123375266790390015e-02 -8.671928197145462036e-02 1.497633010149002075e-01 4.952587559819221497e-02 9.175494313240051270e-03 -2.374380528926849365e-01 -5.012895166873931885e-02 1.462150961160659790e-01 -2.085519134998321533e-01 1.605150997638702393e-01 2.050867080688476562e-01 -3.037073016166687012e-01 3.317106366157531738e-01 -1.220877766609191895e-01
1.001658812165260315e-01 -5.022472739219665527e-01 -1.187321841716766357e-01 -4.678229987621307373e-02 2.453232258558273315e-01 5.785094201564788818e-02 1.312394589185714722e-01 -2.130433171987533569e-01 2.510898709297180176e-01 1.331661790609359741e-01 8.882722258567810059e-02 -1.493989676237106323e-01 -6.815455853939056396e-02 -1.723823100328445435e-01 1.372927278280258179e-01 3.364800289273262024e-02 -4.187234044075012207e-01 7.667606323957443237e-02 9.761385619640350342e-02 -1.546376477926969528e-02 2.155439108610153198e-01 -2.082885950803756714e-01 1.180946081876754761e-01 -2.006522715091705322e-01 -1.602788418531417847e-01 3.941357508301734924e-02 1.514607071876525879e-01 -1.144596189260482788e-01 8.073884248733520508e-02 -2.592488192021846771e-02 1.011088863015174866e-01 1.192913129925727844e-01
-1.787856817245483398e-01 -1.644620597362518311e-01 -1.147594898939132690e-01 1.001493483781814575e-01 3.506934642791748047e-01 -6.375404447317123413e-02 7.672959472984075546e-03 -1.773204654455184937e-01 -9.434664249420166016e-02 2.915268242359161377e-01 2.594918310642242432e-01 -6.510635465383529663e-02 1.705635637044906616e-01 -1.045287586748600006e-02 6.788945943117141724e-02 -9.440915286540985107e-02 -1.170405447483062744e-01 1.444296091794967651e-01 -2.398895844817161560e-02 2.939369529485702515e-02 1.415921896696090698e-01 5.789314582943916321e-02 -2.107417210936546326e-02 -3.124194443225860596e-01 -3.198371529579162598e-01 1.600003391504287720e-01 2.088946253061294556e-01 -8.494637161493301392e-02 -3.042772114276885986e-01 -2.125174850225448608e-01 2.435282170772552490e-01 -1.334093511104583740e-01
3.487125039100646973e-02 -4.628613293170928955e-01 -1.784352213144302368e-01 4.880811646580696106e-02 1.275894045829772949e-01 5.731134209781885147e-03 3.059111349284648895e-02 -3.142506480216979980e-01 1.440178304910659790e-01 -5.759672075510025024e-02 1.493444740772247314e-01 -1.836140453815460205e-01 -4.012151062488555908e-02 -1.059421300888061523e-01 7.664963603019714355e-02 -2.362996190786361694e-01 -4.708412885665893555e-01 1.774189770221710205e-01 1.421891748905181885e-01 4.791992902755737305e-02 8.534036576747894287e-02 -1.371202319860458374e-01 -1.730543561279773712e-02 -2.348014116287231445e-01 -1.048219129443168640e-01 1.439619958400726318e-01 2.238733135163784027e-02 -1.525847017765045166e-01 6.635316461324691772e-02 -8.630035072565078735e-02 1.714172512292861938e-01 -1.605264544486999512e-01
1.264554914087057114e-02 -2.537183761596679688e-01 -1.650225222110748291e-01 1.812694817781448364e-01 -8.260205388069152832e-02 6.313546001911163330e-02 4.698504880070686340e-02 -3.269578516483306885e-01 -1.920805275440216064e-01 -7.864246517419815063e-02 6.772078573703765869e-02 3.277842700481414795e-02 1.431823223829269409e-01 -1.516728848218917847e-01 -1.155100390315055847e-01 6.993677467107772827e-02 1.075588241219520569e-01 8.919873088598251343e-02 -1.181893125176429749e-01 -3.550098538398742676e-01 2.277516424655914307e-01 -8.387152105569839478e-02 -8.751045167446136475e-02 -7.659839838743209839e-02 -2.590365707874298096e-01 1.687173694372177124e-01 4.850440844893455505e-02 -6.001933291554450989e-02 -2.796193771064281464e-02 -8.993984013795852661e-02 5.501168370246887207e-01 -1.234481809660792351e-03
[truncated: 3,276,473 more chars]
