# Supplementary material for: The Language of Innovation
Source: PLoS One. 2020 Apr 30;15(4):e0230107. doi: 10.1371/journal.pone.0230107 (PMC7194493; doi:10.1371/journal.pone.0230107)
Supplement: S28 File — (GZ) [file pone.0230107.s028.tar.gz › 2006-2010/V2Run_29_VS_4500_embeddings2006-2010ED32.txt]

-6.976556032896041870e-02 1.678269952535629272e-01 -5.085455253720283508e-03 1.277937740087509155e-01 -7.471390813589096069e-02 5.686515197157859802e-02 -1.293096989393234253e-01 3.076507747173309326e-01 -4.635920375585556030e-02 -1.203534901142120361e-01 -1.216200143098831177e-01 -4.933646619319915771e-01 1.614745557308197021e-01 -8.651957660913467407e-02 -3.622183343395590782e-03 -4.635998047888278961e-03 3.703014180064201355e-02 9.458362311124801636e-02 -1.604936271905899048e-01 -3.076582551002502441e-01 7.421810925006866455e-02 1.052649542689323425e-01 1.420543938875198364e-01 -1.450193673372268677e-01 1.946028769016265869e-01 -1.221655234694480896e-01 1.828818768262863159e-01 -3.578135073184967041e-01 2.056658118963241577e-01 -2.096823006868362427e-01 -1.668978184461593628e-01 -7.124757766723632812e-02
-3.306886181235313416e-02 3.652265369892120361e-01 9.277571737766265869e-02 -3.366315960884094238e-01 -1.879193782806396484e-01 -1.024748161435127258e-01 -7.430488243699073792e-03 8.063833415508270264e-02 1.693976968526840210e-01 1.085191890597343445e-01 -2.229835093021392822e-01 -1.734422333538532257e-02 3.553142026066780090e-02 -8.179281651973724365e-02 2.656388096511363983e-02 3.130597621202468872e-02 1.855304092168807983e-01 -5.941830575466156006e-02 -1.296661645174026489e-01 -3.189277946949005127e-01 -5.932385474443435669e-02 2.620204687118530273e-01 -1.973774731159210205e-01 -1.752942102029919624e-03 -9.815324097871780396e-02 -1.439884006977081299e-01 1.456418931484222412e-01 -3.339383900165557861e-01 1.626776754856109619e-01 -2.634968161582946777e-01 -2.538974881172180176e-01 -3.949277102947235107e-03
2.143213450908660889e-01 1.177501976490020752e-01 2.688542306423187256e-01 1.345395296812057495e-02 -2.420336455106735229e-01 -1.355238258838653564e-01 1.181949675083160400e-02 -1.075143143534660339e-01 -1.585364490747451782e-01 -1.691981032490730286e-02 -5.815462674945592880e-03 -3.255771845579147339e-02 1.718695461750030518e-01 -1.461664289236068726e-01 -2.913879975676536560e-02 -7.152432948350906372e-02 9.236679226160049438e-02 -1.231921613216400146e-01 6.201192364096641541e-02 -2.453887313604354858e-01 1.542815119028091431e-01 -9.969402104616165161e-02 2.482102662324905396e-01 -1.883344948291778564e-01 1.206178441643714905e-01 -2.288005352020263672e-01 3.370288014411926270e-01 -1.947997361421585083e-01 3.821649774909019470e-02 -4.565419554710388184e-01 -2.036503404378890991e-01 8.556823432445526123e-02
-3.033136762678623199e-02 1.473383605480194092e-01 -1.072775647044181824e-01 -1.279096156358718872e-01 -3.653308153152465820e-01 -1.930611133575439453e-01 2.480504363775253296e-01 2.296863347291946411e-01 -9.183177351951599121e-02 1.275669932365417480e-01 -1.066266298294067383e-01 -1.749868392944335938e-01 2.811991274356842041e-01 -3.546099737286567688e-02 -2.728743553161621094e-01 -2.368413209915161133e-01 -1.694046556949615479e-01 -1.247677877545356750e-01 -1.699981689453125000e-01 -1.234640926122665405e-01 1.204085722565650940e-01 4.275325685739517212e-03 -1.319323927164077759e-01 -2.146787047386169434e-01 -1.393616944551467896e-01 -8.587056398391723633e-02 2.484296709299087524e-01 -5.448091775178909302e-03 2.888791263103485107e-01 -6.630844622850418091e-02 4.949630424380302429e-02 -2.040583491325378418e-01
-8.825262635946273804e-02 2.484488338232040405e-01 8.073636144399642944e-02 2.443095892667770386e-01 4.740392044186592102e-02 -2.108379453420639038e-01 -1.061111614108085632e-01 1.040723845362663269e-01 1.699964553117752075e-01 -9.657547622919082642e-02 -1.288946866989135742e-01 -5.072891712188720703e-01 1.022153124213218689e-01 -2.115267068147659302e-01 -2.173654139041900635e-01 -1.341417580842971802e-01 -8.243227005004882812e-02 -1.318139433860778809e-01 -8.950756490230560303e-02 -3.202890753746032715e-01 -1.638826727867126465e-02 -1.897800713777542114e-01 -1.608186662197113037e-01 -1.779012978076934814e-01 -5.212860181927680969e-02 -1.024900227785110474e-01 1.464605033397674561e-01 -7.400979846715927124e-02 1.788103282451629639e-01 -1.599399149417877197e-01 -1.679829061031341553e-01 -9.159007668495178223e-02
-5.836933478713035583e-02 3.270379453897476196e-02 -9.037816524505615234e-02 -5.282938014715909958e-03 -9.442283958196640015e-02 4.926159605383872986e-02 3.235941827297210693e-01 1.626821756362915039e-01 8.814064413309097290e-02 1.150237396359443665e-03 -4.838865622878074646e-02 -3.388069868087768555e-01 6.394876539707183838e-02 -3.656445741653442383e-01 -1.825609654188156128e-01 1.550468709319829941e-02 2.055056765675544739e-02 -1.553316116333007812e-01 -9.480807930231094360e-02 -2.912043929100036621e-01 5.599347059614956379e-04 -4.948966205120086670e-02 -2.482975870370864868e-01 -2.149745225906372070e-01 -1.973660737276077271e-01 -1.013324595987796783e-02 2.245548963546752930e-01 -3.204531073570251465e-01 2.537776827812194824e-01 -1.615907996892929077e-01 1.559366434812545776e-01 1.135519891977310181e-01
9.468866884708404541e-02 -1.741310507059097290e-01 -2.871534228324890137e-02 -9.155657887458801270e-02 -1.960159093141555786e-02 -1.436983793973922729e-01 -7.017333805561065674e-02 8.844169974327087402e-02 -3.601965308189392090e-02 5.353143438696861267e-02 -1.595523357391357422e-01 -2.090087682008743286e-01 2.133069038391113281e-01 -2.249080985784530640e-01 -2.692859470844268799e-01 -2.082122862339019775e-01 1.704978756606578827e-02 -3.297426402568817139e-01 3.370694443583488464e-02 -3.927727937698364258e-01 1.607931219041347504e-02 -9.585645794868469238e-02 -1.435371339321136475e-01 -9.155260026454925537e-02 -1.252686083316802979e-01 -4.200370311737060547e-01 2.289359122514724731e-01 -8.365673571825027466e-02 2.562128603458404541e-01 -1.002747267484664917e-01 -5.940214730799198151e-03 4.839475452899932861e-02
-5.208393931388854980e-02 2.154738306999206543e-01 -1.683314703404903412e-02 -7.966706901788711548e-02 -7.650315016508102417e-02 5.133970640599727631e-03 5.014187842607498169e-02 8.056977391242980957e-02 -8.453141199424862862e-04 2.002083361148834229e-01 -1.535692662000656128e-01 -1.606834381818771362e-01 4.090979099273681641e-01 -6.835979968309402466e-02 4.201776906847953796e-02 -3.633291274309158325e-02 2.374490350484848022e-01 -1.530287861824035645e-01 -2.963564172387123108e-02 -5.890196934342384338e-02 -8.955780416727066040e-02 -1.348440628498792648e-02 -9.550240635871887207e-02 -2.429673671722412109e-01 -4.944405052810907364e-03 -2.336724847555160522e-01 1.783751547336578369e-01 -3.363451957702636719e-01 1.661983430385589600e-01 8.479975163936614990e-02 -4.858422875404357910e-01 -1.838596314191818237e-01
-9.960636496543884277e-03 1.787702292203903198e-01 1.146469935774803162e-01 1.108943577855825424e-02 4.953335225582122803e-02 1.175232380628585815e-01 1.605723351240158081e-01 2.788714766502380371e-01 5.151167046278715134e-03 -2.488837344571948051e-03 -6.097819283604621887e-02 -2.106599658727645874e-01 1.717579066753387451e-01 -6.580743193626403809e-02 -3.137384057044982910e-01 -2.778971493244171143e-01 2.007048390805721283e-02 -4.481769204139709473e-01 -1.530670374631881714e-01 -1.863722503185272217e-01 -1.316060870885848999e-01 -5.412111058831214905e-02 8.608455210924148560e-02 -2.737318575382232666e-01 -1.425205320119857788e-01 -2.580808699131011963e-01 1.778698712587356567e-01 -1.168686524033546448e-01 2.442082166671752930e-01 1.998538896441459656e-02 6.158424913883209229e-02 -1.384792029857635498e-01
2.643141523003578186e-02 -1.101403459906578064e-01 -6.836748868227005005e-02 -1.536056697368621826e-01 3.962151706218719482e-02 -9.291385859251022339e-02 6.219622492790222168e-02 -2.038650959730148315e-02 3.806935995817184448e-02 -2.330690622329711914e-01 7.339756935834884644e-02 -3.991718888282775879e-01 2.542257905006408691e-01 -3.808814287185668945e-02 -3.339802622795104980e-01 -2.386005520820617676e-01 -7.602889090776443481e-02 -1.589343845844268799e-01 9.199772030115127563e-02 -2.321306169033050537e-01 -4.597231745719909668e-02 -7.048422470688819885e-03 -8.083318918943405151e-02 -5.818258225917816162e-02 -2.570271492004394531e-01 -2.830711007118225098e-01 1.311030983924865723e-01 -2.414975464344024658e-01 3.187392055988311768e-01 -1.984174698591232300e-01 -1.449170410633087158e-01 -1.507063396275043488e-02
9.371718764305114746e-02 1.059729382395744324e-01 2.964982390403747559e-01 4.071926325559616089e-02 4.533789306879043579e-02 -2.237454243004322052e-02 4.765025898814201355e-02 2.732285857200622559e-01 -2.364142090082168579e-01 -5.203893035650253296e-02 3.800163045525550842e-02 -6.836464256048202515e-02 7.678005099296569824e-02 -1.731286346912384033e-01 6.542295217514038086e-02 8.704380132257938385e-03 3.951558843255043030e-02 -6.697857379913330078e-02 2.196702808141708374e-01 -2.734517753124237061e-01 -5.553700774908065796e-02 -9.869384765625000000e-02 2.843587100505828857e-01 -3.314818441867828369e-01 -2.315029054880142212e-01 3.800411149859428406e-02 3.481537103652954102e-01 -7.280231267213821411e-02 -7.765675336122512817e-02 -4.147269725799560547e-01 1.860656775534152985e-02 1.158752366900444031e-01
-2.887944690883159637e-02 2.695098817348480225e-01 -2.195977866649627686e-01 -1.900652050971984863e-01 9.382071346044540405e-02 -1.631630361080169678e-01 -1.770360022783279419e-02 1.673247516155242920e-01 6.607946753501892090e-02 2.927237749099731445e-02 -1.222112327814102173e-01 -2.431418448686599731e-01 1.806669682264328003e-01 -2.715519221965223551e-04 1.066794246435165405e-01 -1.193049773573875427e-01 7.542534172534942627e-02 -2.991110682487487793e-01 -3.065357804298400879e-01 -2.625203132629394531e-01 -1.446051150560379028e-01 5.827620252966880798e-02 8.570045977830886841e-02 -1.024122983217239380e-01 5.478100478649139404e-02 -6.537031382322311401e-02 1.137803569436073303e-01 -3.390476703643798828e-01 2.837244570255279541e-01 -2.536493241786956787e-01 4.591716080904006958e-02 -2.421134561300277710e-01
7.559207081794738770e-02 1.319120824337005615e-01 -1.655660197138786316e-02 -5.315450206398963928e-02 9.606859087944030762e-02 -4.278164356946945190e-02 1.039514690637588501e-01 1.353859752416610718e-01 -2.083465903997421265e-01 1.630523987114429474e-02 -7.685131579637527466e-02 -3.998621106147766113e-01 2.491863220930099487e-01 -1.825239956378936768e-01 -2.493007481098175049e-01 -1.456256508827209473e-01 -5.801742151379585266e-02 -3.505144640803337097e-02 5.305183678865432739e-02 -4.327106475830078125e-01 -2.210663445293903351e-02 -1.942381560802459717e-01 -2.058998644351959229e-01 -2.649603225290775299e-02 -1.504586637020111084e-01 -4.565626382827758789e-03 2.660896480083465576e-01 -1.721766889095306396e-01 3.376157581806182861e-01 -1.714555025100708008e-01 -1.809488236904144287e-02 -5.076013505458831787e-02
1.575612872838973999e-01 1.794261634349822998e-01 3.207697570323944092e-01 -1.617788821458816528e-01 -5.278482660651206970e-02 -1.996806263923645020e-02 -1.069913879036903381e-01 -7.523825764656066895e-02 -6.787351518869400024e-02 -1.564456373453140259e-01 8.901517093181610107e-02 -1.880149543285369873e-01 3.184229731559753418e-01 -1.278409808874130249e-01 5.719466134905815125e-02 -1.158281490206718445e-01 -8.022031933069229126e-02 -7.627074606716632843e-03 1.665887981653213501e-01 -3.827129602432250977e-01 -1.852833330631256104e-01 5.295011773705482483e-02 -2.162970751523971558e-01 -1.414619535207748413e-01 1.299778521060943604e-01 -7.191351801156997681e-02 2.874990701675415039e-01 -2.259684503078460693e-01 1.233596578240394592e-01 -2.637082040309906006e-01 1.690426468849182129e-01 -1.818804591894149780e-01
1.615831404924392700e-01 2.681021392345428467e-01 -1.767094284296035767e-01 9.981745854020118713e-03 7.401514053344726562e-02 -3.582544028759002686e-01 -1.361018884927034378e-02 -4.980188794434070587e-03 -1.222401186823844910e-01 -1.179740950465202332e-02 -1.083630323410034180e-01 -1.969494372606277466e-01 2.304093390703201294e-01 -5.247063934803009033e-02 -2.868915535509586334e-02 2.578799426555633545e-01 2.223231196403503418e-01 -1.340891271829605103e-01 -1.008813083171844482e-01 -3.166293203830718994e-01 1.574034541845321655e-01 3.765692934393882751e-02 -2.690632939338684082e-01 -1.769980192184448242e-01 -2.297199517488479614e-01 1.832824759185314178e-02 7.671691477298736572e-02 -2.103474140167236328e-01 7.967737317085266113e-02 -2.437254488468170166e-01 -2.606928944587707520e-01 -5.626527592539787292e-02
1.073466837406158447e-01 1.219591125845909119e-01 3.489368557929992676e-01 -1.991766132414340973e-02 -1.544761005789041519e-03 4.992737248539924622e-02 1.151924729347229004e-01 1.071365177631378174e-01 1.037852168083190918e-01 3.617327660322189331e-02 7.234493643045425415e-02 2.588449977338314056e-02 3.208076059818267822e-01 -1.141172051429748535e-01 -5.012969672679901123e-02 6.287700682878494263e-02 4.934956878423690796e-02 8.550752699375152588e-02 -5.127295106649398804e-02 -3.894587457180023193e-01 1.212257593870162964e-01 -5.722649395465850830e-02 1.480440348386764526e-01 -1.065535098314285278e-01 -4.225379228591918945e-02 1.369662117213010788e-02 3.179689645767211914e-01 -4.001727998256683350e-01 7.321862131357192993e-02 -3.934985101222991943e-01 1.207773014903068542e-01 1.746889054775238037e-01
-3.892150148749351501e-02 1.848672777414321899e-01 2.525835335254669189e-01 1.211511269211769104e-01 6.499506533145904541e-03 1.482375152409076691e-02 -1.442753970623016357e-01 -2.951122447848320007e-02 -8.357406407594680786e-02 -2.517342865467071533e-01 7.536701112985610962e-02 -1.232722550630569458e-01 9.463988989591598511e-02 -2.021137177944183350e-01 1.093102805316448212e-02 -2.418158054351806641e-01 -2.161910086870193481e-01 -2.147886157035827637e-01 -4.444826766848564148e-02 -3.079365789890289307e-01 -1.942059956490993500e-02 1.907440647482872009e-02 1.611248254776000977e-01 -2.117338329553604126e-01 1.409238874912261963e-01 6.344098597764968872e-02 2.217727899551391602e-01 -2.556930780410766602e-01 2.541725635528564453e-01 -4.092484712600708008e-01 1.236275508999824524e-01 -1.312549412250518799e-01
-1.089698523283004761e-01 9.035613387823104858e-02 6.266949698328971863e-03 4.821601510047912598e-02 7.928153499960899353e-04 -1.639825403690338135e-01 1.017760708928108215e-01 3.820405304431915283e-01 3.052337560802698135e-03 -2.084882259368896484e-01 -2.060692012310028076e-01 -1.191171333193778992e-01 3.416661024093627930e-01 -6.533061154186725616e-03 6.605696864426136017e-03 -2.641705274581909180e-01 -6.981953978538513184e-02 -2.955550886690616608e-02 5.387827754020690918e-03 -3.679871261119842529e-01 -1.605296693742275238e-02 -2.924547530710697174e-02 -1.958574801683425903e-01 -2.917755022644996643e-02 -3.069589734077453613e-01 -3.565692603588104248e-01 8.517903089523315430e-02 -8.245682716369628906e-02 2.531027495861053467e-01 -3.238327801227569580e-02 -1.491004526615142822e-01 -5.811950191855430603e-02
1.902171373367309570e-01 3.038107752799987793e-01 -8.676152676343917847e-02 -2.274818718433380127e-01 -3.203977644443511963e-01 -3.049130439758300781e-01 -9.236009418964385986e-02 1.655099540948867798e-01 9.561599232256412506e-03 5.737864226102828979e-02 -3.589022904634475708e-02 -2.998531162738800049e-01 1.637539416551589966e-01 5.791212990880012512e-02 -1.002022251486778259e-01 8.015099912881851196e-02 -1.746943034231662750e-02 -3.275948762893676758e-01 -1.933902949094772339e-01 -2.872534096240997314e-01 9.541639685630798340e-02 -9.978235512971878052e-02 1.427128724753856659e-02 -5.641156062483787537e-02 -7.914704829454421997e-02 6.319808308035135269e-03 -1.098035834729671478e-02 -2.049146294593811035e-01 1.180037185549736023e-01 -3.217914104461669922e-01 -6.001350004225969315e-03 -1.535015106201171875e-01
-5.612945556640625000e-02 -6.166416406631469727e-02 -1.409874409437179565e-01 4.870084673166275024e-02 9.870199114084243774e-02 -1.077598780393600464e-01 1.488214451819658279e-02 3.342603445053100586e-01 -9.230985492467880249e-02 -1.697467267513275146e-01 -1.526444256305694580e-01 -3.991562128067016602e-01 3.510187268257141113e-01 4.394894838333129883e-02 -1.491676717996597290e-01 -2.535238564014434814e-01 6.170937046408653259e-02 -2.241440415382385254e-01 2.497680187225341797e-01 -3.017865121364593506e-01 -5.178298801183700562e-02 9.924153238534927368e-02 -1.007896196097135544e-02 -1.348183155059814453e-01 -1.665263622999191284e-01 -1.567661166191101074e-01 1.078957542777061462e-01 -9.173484146595001221e-02 2.858345508575439453e-01 7.367083337157964706e-03 1.014864370226860046e-01 -5.590784549713134766e-02
-2.664588987827301025e-01 2.122019380331039429e-01 1.009365320205688477e-01 -2.439827322959899902e-01 -1.752861291170120239e-01 1.106270626187324524e-01 1.844035089015960693e-01 2.535514831542968750e-01 -9.393681585788726807e-02 -4.871556162834167480e-02 1.744833588600158691e-01 -1.043953001499176025e-01 1.848266422748565674e-01 -2.425244003534317017e-01 -1.758262664079666138e-01 -1.645732074975967407e-01 1.068172529339790344e-01 -4.832497611641883850e-02 -6.751215457916259766e-02 -2.314140200614929199e-01 8.690563030540943146e-03 1.209612470120191574e-03 -2.196834683418273926e-01 1.834404654800891876e-02 -1.625214666128158569e-01 -2.989589273929595947e-01 2.563516497611999512e-01 -1.373583525419235229e-01 3.179767727851867676e-01 -1.672765463590621948e-01 -1.251032650470733643e-01 6.192518770694732666e-02
3.950679674744606018e-03 8.209704607725143433e-02 -7.720614224672317505e-02 1.304809600114822388e-01 -1.612476259469985962e-01 -1.661046035587787628e-02 5.445221811532974243e-02 2.462050467729568481e-01 -3.204558789730072021e-01 -4.381830990314483643e-02 5.071435496211051941e-02 -1.396611481904983521e-01 3.301671743392944336e-01 3.361282870173454285e-02 -2.622920572757720947e-01 -7.546521723270416260e-02 -5.163964256644248962e-02 -2.546937465667724609e-01 -1.480559706687927246e-01 -4.319226145744323730e-01 1.841300129890441895e-01 2.955223899334669113e-04 -1.353183090686798096e-01 -2.189945131540298462e-01 -3.194459378719329834e-01 -1.469217389822006226e-01 3.403516486287117004e-02 -2.279853075742721558e-01 1.069914624094963074e-01 6.494715809822082520e-02 -6.267815362662076950e-03 2.047802880406379700e-02
1.250087916851043701e-01 3.115406930446624756e-01 2.993895411491394043e-01 2.027126699686050415e-01 -1.282680183649063110e-01 4.555964842438697815e-02 -1.530852541327476501e-02 -1.640031300485134125e-02 -5.648319423198699951e-02 -9.138311445713043213e-02 1.010231375694274902e-01 -3.135413527488708496e-01 2.476205229759216309e-01 -4.683497175574302673e-02 -2.228006348013877869e-02 -1.606544703245162964e-01 -1.124928817152976990e-01 1.363293230533599854e-01 8.649788051843643188e-02 -3.244479298591613770e-01 1.287386566400527954e-02 2.207248806953430176e-01 -4.977434128522872925e-02 -1.255237460136413574e-01 1.531462222337722778e-01 5.760844424366950989e-02 3.442327380180358887e-01 -2.177321910858154297e-01 3.039769828319549561e-01 -1.716611534357070923e-01 -4.348820541054010391e-03 -4.488376528024673462e-02
-2.356170676648616791e-02 -3.730568289756774902e-02 1.266597062349319458e-01 -1.030691415071487427e-01 -1.086846692487597466e-03 -2.193333059549331665e-01 -1.665917783975601196e-01 -6.902806460857391357e-02 -8.438497781753540039e-02 4.223985970020294189e-02 1.397846639156341553e-01 -3.029075860977172852e-01 8.250014483928680420e-02 -6.216556578874588013e-02 -3.769237399101257324e-01 -1.978967338800430298e-01 8.109448477625846863e-03 3.109522163867950439e-02 -6.968223303556442261e-02 -3.687268197536468506e-01 -2.544964291155338287e-02 -2.004147469997406006e-01 -2.626394927501678467e-01 -2.970791161060333252e-01 -5.234619602560997009e-02 -1.332081109285354614e-01 2.211571484804153442e-01 -2.848264276981353760e-01 6.597039103507995605e-02 -1.721078604459762573e-01 1.419692486524581909e-01 -1.846926510334014893e-01
8.025810122489929199e-02 -2.510674297809600830e-01 -3.243017569184303284e-02 -2.979678101837635040e-02 -2.802674174308776855e-01 -8.389043062925338745e-02 1.365728769451379776e-02 2.842044532299041748e-01 -7.753618806600570679e-02 3.589960932731628418e-02 6.869321316480636597e-02 -5.613714829087257385e-02 1.283911429345607758e-02 -1.430455129593610764e-02 -7.476722449064254761e-02 -6.838919222354888916e-02 9.048632532358169556e-02 -2.060151994228363037e-01 -1.289640069007873535e-01 -1.551678627729415894e-01 1.277084648609161377e-01 3.226334750652313232e-01 -2.735008299350738525e-01 -3.294266462326049805e-01 1.355877965688705444e-01 -2.334643453359603882e-01 7.520205527544021606e-02 -3.222212791442871094e-01 1.926654726266860962e-01 -1.947200894355773926e-01 -1.376935392618179321e-01 -2.545550167560577393e-01
-7.090069353580474854e-02 2.142341285943984985e-01 1.085894256830215454e-01 -1.440728753805160522e-01 1.481460183858871460e-01 2.820348553359508514e-02 7.202128320932388306e-02 -2.871190430596470833e-03 -2.690123617649078369e-01 -5.277225375175476074e-02 1.084155365824699402e-01 2.272705547511577606e-02 1.880097836256027222e-01 -1.936828717589378357e-02 2.210204899311065674e-01 -9.661864489316940308e-02 -4.653812199831008911e-02 2.404939383268356323e-01 1.570467650890350342e-02 -2.979210317134857178e-01 1.688829511404037476e-01 -4.969754442572593689e-02 3.526947498321533203e-01 -2.953752279281616211e-01 -1.625021696090698242e-01 -1.489647328853607178e-01 3.335812389850616455e-01 -2.600549161434173584e-01 1.755626201629638672e-01 -1.850082278251647949e-01 1.228023767471313477e-01 -8.937531709671020508e-02
1.549986004829406738e-02 7.513589411973953247e-02 3.824404478073120117e-01 4.618523642420768738e-02 -2.548287510871887207e-01 -2.169627398252487183e-01 7.053121924400329590e-02 1.353668868541717529e-01 -1.224266067147254944e-01 -1.004040837287902832e-01 4.043236747384071350e-02 -9.261322766542434692e-02 2.817983031272888184e-01 1.905494034290313721e-01 -7.346326019614934921e-03 -7.560130208730697632e-02 -9.907114505767822266e-02 -1.681661903858184814e-01 1.142027080059051514e-01 -2.802327573299407959e-01 4.239534214138984680e-02 7.248059660196304321e-02 1.413416266441345215e-01 -1.368358880281448364e-01 1.210480332374572754e-01 -1.214619725942611694e-01 3.062323629856109619e-01 -2.809364497661590576e-01 5.087840184569358826e-02 -4.120105206966400146e-01 4.966869577765464783e-02 -3.610844910144805908e-02
-3.504707291722297668e-02 1.280368864536285400e-01 -1.696669682860374451e-02 -9.706519544124603271e-02 8.720491826534271240e-02 -2.867250740528106689e-01 2.024092674255371094e-01 1.082237139344215393e-01 2.531625516712665558e-02 -3.972007334232330322e-02 2.125154994428157806e-02 -3.742573261260986328e-01 3.779573440551757812e-01 -2.491202205419540405e-01 -3.836770653724670410e-01 -1.151405647397041321e-01 1.084687933325767517e-01 -1.065037548542022705e-01 -7.863925397396087646e-02 -4.136740565299987793e-01 1.128025278449058533e-01 -3.600597754120826721e-02 -9.740299731492996216e-02 -6.037653982639312744e-02 -1.198434233665466309e-01 -9.047593176364898682e-02 9.046910703182220459e-02 -1.289975494146347046e-01 1.653254628181457520e-01 -1.442192215472459793e-02 -9.604392200708389282e-02 1.017025113105773926e-01
-7.846999168395996094e-02 1.431034058332443237e-01 -9.734128415584564209e-02 -6.128115579485893250e-02 -5.326700210571289062e-02 -7.037124037742614746e-02 1.210038661956787109e-01 1.349898241460323334e-02 -6.441576033830642700e-02 -4.549527913331985474e-02 -4.799339920282363892e-02 -4.339593350887298584e-01 8.007865399122238159e-02 -2.637568712234497070e-01 -3.420729637145996094e-01 -2.349892705678939819e-01 8.536749333143234253e-02 -8.606500178575515747e-02 2.615947648882865906e-02 -5.139383077621459961e-01 -4.413946717977523804e-02 -1.452903151512145996e-01 3.007655404508113861e-02 -1.353314518928527832e-01 9.830202907323837280e-02 -1.869235336780548096e-01 1.702787131071090698e-01 -1.263543814420700073e-01 2.634041607379913330e-01 -9.222166240215301514e-02 -5.489026382565498352e-02 1.450076233595609665e-02
-1.967294141650199890e-02 -1.693047434091567993e-01 -3.120499430224299431e-03 1.194777861237525940e-01 -6.203522533178329468e-02 -9.731546044349670410e-02 8.170314133167266846e-02 4.314354062080383301e-02 -1.246078964322805405e-02 -1.041873842477798462e-01 -1.830587089061737061e-01 -3.077428340911865234e-01 1.289392858743667603e-01 -3.072590567171573639e-02 -1.850152015686035156e-01 -4.505427181720733643e-01 -5.328077077865600586e-02 -2.120448648929595947e-01 2.654841542243957520e-02 -3.519200980663299561e-01 7.828705012798309326e-02 1.313145607709884644e-01 3.473413735628128052e-02 -1.035657599568367004e-01 -2.247228473424911499e-01 -1.753069162368774414e-01 2.717365324497222900e-01 -2.967663705348968506e-01 2.846949398517608643e-01 3.537588566541671753e-02 -3.634066134691238403e-02 -7.979455590248107910e-02
-2.209142893552780151e-01 1.645790487527847290e-01 -1.334660649299621582e-01 1.029811203479766846e-01 -6.729422509670257568e-02 -2.173911929130554199e-01 -2.638067118823528290e-02 2.523571848869323730e-01 -3.471270948648452759e-02 1.333470344543457031e-01 2.646796032786369324e-02 -7.374934107065200806e-02 2.071610242128372192e-01 -2.111444026231765747e-01 -3.208548724651336670e-01 -6.830184906721115112e-02 -1.396786421537399292e-01 -1.995051056146621704e-01 -1.064938977360725403e-01 -4.826031923294067383e-01 1.042979136109352112e-01 1.719915866851806641e-01 -1.409490108489990234e-01 -1.252155154943466187e-01 -8.701764047145843506e-02 -3.547590970993041992e-02 -1.172477826476097107e-01 -2.081800550222396851e-01 3.096425831317901611e-01 -7.662344723939895630e-03 -1.155130788683891296e-01 -6.728509813547134399e-02
5.832571163773536682e-02 1.925603747367858887e-01 1.685527861118316650e-01 7.778897881507873535e-02 -3.327649533748626709e-01 -9.947083890438079834e-03 -4.570523276925086975e-02 9.133454412221908569e-02 -9.436824172735214233e-02 -8.282977342605590820e-02 -1.463795900344848633e-01 -3.999949395656585693e-01 8.035276830196380615e-02 -2.177515476942062378e-01 4.316362738609313965e-02 -6.673478521406650543e-03 -4.419644176959991455e-02 -2.456573098897933960e-01 -6.850820034742355347e-02 -9.957005083560943604e-02 -2.266254872083663940e-01 1.811669021844863892e-01 -1.929137408733367920e-01 -2.607483863830566406e-01 1.713204085826873779e-01 -2.219221368432044983e-02 4.237354397773742676e-01 -1.016558408737182617e-01 1.874869912862777710e-01 -1.274235099554061890e-01 9.328463673591613770e-02 -6.865032762289047241e-02
-4.264952614903450012e-02 8.957125991582870483e-02 -9.774187207221984863e-02 -2.341048233211040497e-02 -1.141514629125595093e-01 -4.258338734507560730e-02 1.567637920379638672e-01 3.369948267936706543e-01 3.368918895721435547e-01 5.691122263669967651e-02 4.303034022450447083e-02 -2.261082977056503296e-01 1.859696060419082642e-01 -1.244229003787040710e-01 9.048765152692794800e-02 -1.014800816774368286e-01 -2.037436068058013916e-01 -2.534589767456054688e-01 -2.576919198036193848e-01 -2.980363070964813232e-01 1.836643218994140625e-01 -6.667728722095489502e-02 -1.290780305862426758e-01 -8.930075913667678833e-02 1.484272032976150513e-01 -1.452859491109848022e-01 1.656309664249420166e-01 -2.298643290996551514e-01 2.574043869972229004e-01 -4.878642410039901733e-02 -1.603621542453765869e-01 -2.173652350902557373e-01
6.991968303918838501e-02 1.708753965795040131e-02 2.744155526161193848e-01 1.445833444595336914e-01 -1.273676604032516479e-01 1.015808135271072388e-01 9.756799787282943726e-02 8.189284056425094604e-02 6.371989846229553223e-02 -2.141077965497970581e-01 -1.363140493631362915e-01 -4.618295654654502869e-02 1.016446277499198914e-01 -2.334809862077236176e-02 1.451666355133056641e-01 -5.301081389188766479e-02 7.867230474948883057e-02 -4.398410394787788391e-02 9.254015237092971802e-02 -4.488373696804046631e-01 6.963074952363967896e-02 -2.947384677827358246e-02 1.280330121517181396e-01 -1.707184463739395142e-01 1.501564234495162964e-01 -1.122713834047317505e-01 3.468742072582244873e-01 -2.176553308963775635e-01 1.672080606222152710e-01 -4.944233000278472900e-01 6.731026619672775269e-02 -3.576280176639556885e-02
-1.600914448499679565e-01 2.351512163877487183e-01 -6.145847961306571960e-02 -4.512648284435272217e-02 8.010578155517578125e-02 -3.151601925492286682e-02 -8.809590712189674377e-03 1.968441903591156006e-01 1.155962646007537842e-01 -2.298377826809883118e-02 -8.897248655557632446e-02 -3.214370608329772949e-01 1.922293901443481445e-01 -5.927687510848045349e-03 -2.655574679374694824e-01 -3.147340714931488037e-01 2.131754904985427856e-02 -1.464160904288291931e-02 -8.635441213846206665e-02 -1.750793755054473877e-01 -2.458699196577072144e-01 -1.365999225527048111e-02 -1.932744681835174561e-01 -2.139685899019241333e-01 1.529224663972854614e-01 -1.898808777332305908e-01 4.541611373424530029e-01 -1.382666677236557007e-01 2.127914130687713623e-01 -1.376287788152694702e-01 6.009971350431442261e-02 -1.107730623334646225e-02
-5.463527888059616089e-02 2.119369059801101685e-01 2.850103080272674561e-01 -1.501864492893218994e-01 -1.912468373775482178e-01 -9.298855811357498169e-02 -2.079235389828681946e-02 1.545251309871673584e-01 1.792829483747482300e-01 3.276693075895309448e-02 -9.566271305084228516e-02 -2.416048347949981689e-01 2.162860631942749023e-01 -1.211013793945312500e-01 3.202027454972267151e-02 -3.989965841174125671e-02 1.094389781355857849e-01 -1.512428671121597290e-01 -2.500419318675994873e-01 1.696029603481292725e-01 2.094898223876953125e-01 -1.341167688369750977e-01 -1.283686310052871704e-01 -3.228401839733123779e-01 -8.535805344581604004e-02 -2.902468442916870117e-01 9.907478094100952148e-02 -1.478202193975448608e-01 2.993479073047637939e-01 -1.196514721959829330e-02 -2.444098442792892456e-01 -1.804888993501663208e-01
1.918753385543823242e-01 2.134656608104705811e-01 2.732602357864379883e-01 1.264936178922653198e-01 -1.608125865459442139e-01 2.750157378613948822e-02 1.160032153129577637e-01 3.274291157722473145e-01 6.100069358944892883e-02 -3.667832165956497192e-02 -1.094883084297180176e-01 -2.583427131175994873e-01 1.949847191572189331e-01 -6.597508490085601807e-02 9.051748365163803101e-02 -2.639665007591247559e-01 5.549723282456398010e-02 9.399117529392242432e-02 -2.247808575630187988e-01 -4.469474554061889648e-01 -3.503508120775222778e-02 -2.555438876152038574e-02 -1.209646165370941162e-01 -1.484469771385192871e-01 -5.955053865909576416e-02 -9.326516091823577881e-02 1.342763900756835938e-01 -2.652457915246486664e-02 1.350655257701873779e-01 -1.304398179054260254e-01 2.721700072288513184e-01 1.858981102705001831e-01
1.661733239889144897e-01 -3.359091933816671371e-03 2.346489131450653076e-01 -2.506207115948200226e-02 -4.135825857520103455e-02 9.271719306707382202e-02 1.236597448587417603e-01 -1.000075787305831909e-01 9.290404617786407471e-02 -9.015151299536228180e-03 2.279516309499740601e-01 3.395586833357810974e-02 2.975808382034301758e-01 2.745817415416240692e-03 3.345357254147529602e-02 -8.518180251121520996e-02 2.317972332239151001e-01 -2.648409605026245117e-01 1.035732403397560120e-01 -3.030811846256256104e-01 3.377608954906463623e-02 -2.032290026545524597e-02 1.742343455553054810e-01 -2.522523403167724609e-01 -2.993426024913787842e-01 -8.625632524490356445e-02 1.934323012828826904e-01 -2.910577356815338135e-01 3.988097608089447021e-02 -3.843888938426971436e-01 6.321480870246887207e-02 -1.667489260435104370e-01
2.649734616279602051e-01 -2.107147723436355591e-01 3.573292121291160583e-02 -1.684410274028778076e-01 -2.031475454568862915e-01 -7.928278297185897827e-02 -1.648612320423126221e-01 3.780133277177810669e-02 1.333922296762466431e-01 1.458595544099807739e-01 1.671426445245742798e-01 -9.022226184606552124e-02 2.924905121326446533e-01 -2.616620957851409912e-01 7.176516111940145493e-03 -1.978038251399993896e-01 2.261455729603767395e-02 1.057506166398525238e-02 -1.544042378664016724e-01 -1.848812699317932129e-01 4.719311743974685669e-02 3.058999478816986084e-01 2.496930509805679321e-01 -2.319430112838745117e-01 1.640475243330001831e-01 2.403665930032730103e-01 3.199483752250671387e-01 -1.565751433372497559e-01 -4.036886617541313171e-02 -1.071399301290512085e-01 -9.885997325181961060e-02 -7.868859171867370605e-02
-2.487882412970066071e-02 -5.739619955420494080e-02 1.961583793163299561e-01 9.187930822372436523e-02 2.050166279077529907e-01 -1.896569281816482544e-01 7.363342493772506714e-02 9.105117619037628174e-02 1.740657165646553040e-02 8.153992891311645508e-02 4.895739257335662842e-04 -3.058069944381713867e-01 1.593115180730819702e-01 -1.739314943552017212e-01 -3.732619881629943848e-01 -2.772335708141326904e-01 1.774118691682815552e-01 7.991304248571395874e-02 1.104071363806724548e-01 -3.547335267066955566e-01 -2.260856777429580688e-01 -8.390812575817108154e-02 -1.081769093871116638e-01 -2.201604247093200684e-01 -1.293482035398483276e-01 -1.381887495517730713e-02 2.233348488807678223e-01 -2.729070484638214111e-01 1.602906435728073120e-01 -1.281838715076446533e-01 -8.395680785179138184e-02 -2.239628881216049194e-02
1.448321938514709473e-01 -3.555732965469360352e-02 4.454255104064941406e-01 8.934298902750015259e-02 -3.935273587703704834e-01 -1.384088993072509766e-01 1.253593713045120239e-01 1.070589721202850342e-01 -3.376419097185134888e-02 -1.373793780803680420e-01 -2.192852087318897247e-02 -1.312152594327926636e-01 2.601632177829742432e-01 -5.850973352789878845e-02 -1.970210112631320953e-02 -9.826900437474250793e-03 -1.159660965204238892e-01 1.382374856621026993e-02 1.622796803712844849e-01 -3.062575459480285645e-01 9.218505024909973145e-02 -2.683942578732967377e-02 2.148626148700714111e-01 -1.661436557769775391e-01 2.781041199341416359e-03 -1.198449209332466125e-01 1.451755613088607788e-01 -2.878838777542114258e-01 6.464593112468719482e-02 -3.067918717861175537e-01 1.115619912743568420e-01 -1.226601004600524902e-01
-4.869220033288002014e-02 9.680436551570892334e-02 3.760434389114379883e-01 8.271322399377822876e-02 -2.381478995084762573e-01 -2.208526581525802612e-01 1.471282094717025757e-01 1.355017721652984619e-01 -1.431181877851486206e-01 -8.894055336713790894e-02 5.061788950115442276e-03 -1.498868968337774277e-02 3.047084212303161621e-01 4.662258177995681763e-02 -9.698742069303989410e-03 -5.084115266799926758e-02 -7.350903749465942383e-02 -1.527133136987686157e-01 1.429382264614105225e-01 -3.139319121837615967e-01 2.909085154533386230e-02 2.963921800255775452e-02 2.070289403200149536e-01 -1.448357701301574707e-01 5.164609104394912720e-02 -1.771003454923629761e-01 3.231227099895477295e-01 -2.163397967815399170e-01 2.050788402557373047e-01 -3.500926196575164795e-01 6.020553037524223328e-02 3.747294098138809204e-02
2.446627058088779449e-02 7.175546884536743164e-02 6.989470124244689941e-02 9.501674026250839233e-02 -9.719394147396087646e-02 2.884067408740520477e-02 1.238117739558219910e-01 2.500965818762779236e-02 1.200543437153100967e-02 6.377393752336502075e-02 -3.952421247959136963e-02 -3.257397115230560303e-01 3.871434554457664490e-02 -1.263428479433059692e-01 -4.107928872108459473e-01 -1.838772296905517578e-01 2.182364463806152344e-01 1.255640238523483276e-01 3.484661132097244263e-02 -3.228008151054382324e-01 5.736447498202323914e-02 -1.771771311759948730e-01 -3.120495192706584930e-02 -9.359224140644073486e-02 -2.935092151165008545e-01 -3.009109795093536377e-01 2.752144038677215576e-01 -2.674725651741027832e-01 1.784273236989974976e-01 -1.735554486513137817e-01 -1.398621648550033569e-01 -5.899654328823089600e-02
-7.584986835718154907e-02 2.312943786382675171e-01 1.279441863298416138e-01 7.363934069871902466e-02 -1.701913960278034210e-02 1.092753335833549500e-01 -9.981842339038848877e-02 -7.111050933599472046e-02 -5.315645784139633179e-02 1.203340478241443634e-03 -2.398099005222320557e-01 -4.542376101016998291e-01 6.799774616956710815e-02 -1.265557557344436646e-01 -1.552154719829559326e-01 -2.105583846569061279e-01 7.166923582553863525e-02 -4.632013663649559021e-02 -9.443942457437515259e-02 -5.138256549835205078e-01 -2.252968400716781616e-01 -1.017705798149108887e-01 -6.158350408077239990e-02 -2.999217510223388672e-01 1.129865199327468872e-01 -9.636984020471572876e-02 2.373291254043579102e-01 -1.097718551754951477e-01 3.923898190259933472e-02 -6.839001923799514771e-02 -6.481717526912689209e-02 -6.806658115237951279e-03
1.007139533758163452e-01 2.160215973854064941e-01 3.605762869119644165e-02 -9.539014101028442383e-02 -1.216756105422973633e-01 -2.070645540952682495e-01 -2.506761625409126282e-02 2.714379131793975830e-01 -6.342215090990066528e-02 2.719741165637969971e-01 -5.004606023430824280e-02 -5.591977834701538086e-01 8.794167637825012207e-02 -3.636934608221054077e-02 -1.136986389756202698e-01 -1.993040740489959717e-02 -7.042206078767776489e-02 -2.297630906105041504e-01 1.778848022222518921e-01 -3.372892737388610840e-01 -1.112434864044189453e-01 1.707322597503662109e-01 -9.441984444856643677e-02 -2.804829478263854980e-01 -4.700342193245887756e-02 -8.887069672346115112e-02 -8.030479401350021362e-02 2.377454005181789398e-02 1.485738605260848999e-01 5.130395293235778809e-02 -1.054395288228988647e-01 -3.364108037203550339e-03
6.230299174785614014e-02 3.546421974897384644e-02 4.072931706905364990e-01 1.084836870431900024e-01 -7.345606386661529541e-02 -1.290251761674880981e-01 9.173513948917388916e-02 1.219946444034576416e-01 -9.298628568649291992e-02 -1.405908763408660889e-01 -6.908902898430824280e-03 -6.003195792436599731e-02 2.387070208787918091e-01 -4.519921541213989258e-02 2.532223006710410118e-03 -9.124675393104553223e-02 -1.658044010400772095e-02 -1.269169598817825317e-01 5.423714220523834229e-02 -3.645689189434051514e-01 4.842189699411392212e-02 -1.037674620747566223e-01 1.656676530838012695e-01 -8.446919173002243042e-02 6.075500324368476868e-02 -1.850228011608123779e-01 3.136521279811859131e-01 -3.619809150695800781e-01 1.777007430791854858e-01 -4.048802256584167480e-01 -9.813104569911956787e-02 6.850767880678176880e-03
2.090421915054321289e-01 1.719620674848556519e-01 -5.728390067815780640e-02 -1.747644096612930298e-01 -9.316638857126235962e-02 -1.394089311361312866e-01 7.876248657703399658e-02 1.709107011556625366e-01 7.169840484857559204e-02 1.213665455579757690e-01 -1.456491053104400635e-01 -3.867467343807220459e-01 3.139871060848236084e-01 -1.011255308985710144e-01 1.691379235126078129e-03 -1.273620277643203735e-01 2.237403690814971924e-01 -8.718934655189514160e-02 -3.294259309768676758e-01 -9.328893572092056274e-02 8.722660690546035767e-02 2.198320925235748291e-01 1.261804401874542236e-01 -1.362187564373016357e-01 2.162908166646957397e-01 -2.764253020286560059e-01 -9.770559519529342651e-02 -1.656376272439956665e-01 1.141587048768997192e-01 -4.785080906003713608e-03 -2.566087245941162109e-01 -9.646974503993988037e-02
-2.182738929986953735e-01 1.175955235958099365e-01 5.698275566101074219e-02 -9.717375785112380981e-02 1.392654776573181152e-01 -2.677469253540039062e-01 1.216816976666450500e-01 1.114585474133491516e-01 4.661120101809501648e-02 -6.945241987705230713e-02 -3.444111347198486328e-02 -2.141769230365753174e-01 9.575651586055755615e-02 2.653282321989536285e-02 -3.569893240928649902e-01 -2.283864021301269531e-01 9.864930761978030205e-04 -1.246610283851623535e-01 5.065575987100601196e-02 -4.083714783191680908e-01 2.492927201092243195e-02 -9.890668094158172607e-02 -1.657159626483917236e-01 -1.503573358058929443e-01 -1.498563736677169800e-01 -1.712603718042373657e-01 3.257962465286254883e-01 -7.158242911100387573e-02 3.568346798419952393e-01 -9.773335605859756470e-02 -9.417285025119781494e-02 9.921178221702575684e-02
-5.069540068507194519e-02 7.261095196008682251e-02 3.565718829631805420e-01 3.917165100574493408e-02 -8.018449693918228149e-02 -1.244773864746093750e-01 1.451120823621749878e-01 4.610784351825714111e-02 -1.955019086599349976e-01 -1.394244134426116943e-01 -1.298336591571569443e-02 -9.287778288125991821e-02 2.851692736148834229e-01 4.699725657701492310e-03 1.413812208920717239e-02 6.980438530445098877e-02 -1.284230221062898636e-02 -4.935470223426818848e-02 1.921997219324111938e-01 -3.279331028461456299e-01 2.871561422944068909e-02 5.713673308491706848e-02 2.228789925575256348e-01 -1.971634626388549805e-01 2.643476612865924835e-02 -2.594782114028930664e-01 2.534439861774444580e-01 -2.459279000759124756e-01 1.578958630561828613e-01 -4.405244290828704834e-01 3.582812845706939697e-02 1.129729747772216797e-01
-1.631026715040206909e-02 -9.638520330190658569e-02 2.001756578683853149e-01 -1.374803036451339722e-01 4.084095358848571777e-02 -1.078228428959846497e-01 8.561424911022186279e-03 2.755260281264781952e-02 6.035946682095527649e-02 2.337819039821624756e-01 -2.237470895051956177e-01 -1.972189545631408691e-01 2.141280770301818848e-01 -1.677122563123703003e-01 2.898154854774475098e-01 -1.568593829870223999e-01 -8.404269814491271973e-03 5.516958609223365784e-02 -1.753246635198593140e-01 -5.225692391395568848e-01 2.724570631980895996e-01 2.262951433658599854e-01 -3.569885855540633202e-03 -2.071021199226379395e-01 -2.152469903230667114e-01 -1.165767088532447815e-01 -9.154764562845230103e-02 -3.227956127375364304e-03 1.616630554199218750e-01 -6.700047850608825684e-02 -1.069343090057373047e-01 -4.318970441818237305e-02
3.227589130401611328e-01 7.689832150936126709e-02 3.043346107006072998e-01 9.239889681339263916e-02 5.783611908555030823e-02 -1.063509210944175720e-01 1.428367942571640015e-01 5.907036736607551575e-02 8.149147033691406250e-03 -2.603469192981719971e-01 -8.692683279514312744e-02 -4.124116152524948120e-02 3.320662677288055420e-01 5.547931650653481483e-04 1.894781738519668579e-01 -9.856280684471130371e-02 2.512749098241329193e-02 4.146648570895195007e-02 1.792127639055252075e-01 -1.668635159730911255e-01 5.814451724290847778e-02 -4.208553209900856018e-02 7.546865195035934448e-02 -2.374543845653533936e-01 -5.912559852004051208e-02 -8.244192600250244141e-02 2.897234261035919189e-01 -2.772480249404907227e-01 9.692727029323577881e-02 -4.517624676227569580e-01 7.318387273699045181e-03 -5.513649061322212219e-02
1.276361495256423950e-01 2.141857445240020752e-01 8.207964897155761719e-02 6.781775504350662231e-02 -1.518176943063735962e-01 -1.087183281779289246e-01 -1.948796510696411133e-01 1.523896902799606323e-01 -5.180947110056877136e-02 6.215119734406471252e-02 -1.165822371840476990e-01 -9.533581137657165527e-02 2.958838939666748047e-01 -9.434688836336135864e-02 -9.518204256892204285e-03 -6.244843080639839172e-02 2.881456017494201660e-01 1.357888579368591309e-01 9.142842888832092285e-02 6.551117449998855591e-02 3.909016251564025879e-01 1.289823353290557861e-01 -1.349555402994155884e-01 -3.319228887557983398e-01 -8.480140008032321930e-03 -5.304639413952827454e-02 3.038997016847133636e-02 -3.948630094528198242e-01 3.274536728858947754e-01 -7.556505501270294189e-02 1.207860633730888367e-01 -3.958277404308319092e-02
-2.876264229416847229e-02 2.391641288995742798e-01 -2.080848999321460724e-02 -4.013440757989883423e-02 1.092484816908836365e-01 -2.622916363179683685e-02 1.171808093786239624e-01 1.120923981070518494e-01 1.447701305150985718e-01 1.352311074733734131e-01 3.643374890089035034e-02 -1.249880418181419373e-01 2.812215387821197510e-01 -8.247128129005432129e-02 -4.115851223468780518e-01 -9.460268914699554443e-02 1.481730192899703979e-01 -1.081399396061897278e-01 1.853123158216476440e-01 -4.970521032810211182e-01 -8.043837547302246094e-02 -2.242102026939392090e-01 -9.495636820793151855e-02 -1.318079680204391479e-01 -7.082480937242507935e-02 -1.494674086570739746e-01 -1.901809684932231903e-02 -8.968035876750946045e-02 2.590813338756561279e-01 -2.638359963893890381e-01 -7.423021644353866577e-02 -6.626298278570175171e-02
-1.138165891170501709e-01 3.035989701747894287e-01 4.517336562275886536e-02 -3.701301175169646740e-04 8.071184903383255005e-02 -1.196362227201461792e-01 1.377333514392375946e-02 3.191645955666899681e-04 -5.064016580581665039e-02 -4.462089762091636658e-02 -6.968804448843002319e-02 -2.356974482536315918e-01 2.688094675540924072e-01 -2.984638810157775879e-01 -3.574916422367095947e-01 -2.249040454626083374e-01 -1.361274272203445435e-01 -1.620199978351593018e-01 2.055068314075469971e-01 -2.120429128408432007e-01 -3.361345082521438599e-02 -1.711098849773406982e-02 -2.813426405191421509e-02 -2.290373295545578003e-01 -2.257983833551406860e-01 -2.240384519100189209e-01 3.157167434692382812e-01 -1.688109934329986572e-01 2.028064727783203125e-01 4.275726154446601868e-02 -2.979039400815963745e-02 8.533362299203872681e-02
-1.308976411819458008e-01 1.581441797316074371e-02 -4.875036180019378662e-01 5.855799838900566101e-02 -1.367419399321079254e-02 -2.748448848724365234e-01 2.560756728053092957e-02 2.101920247077941895e-01 7.289098575711250305e-03 1.712276786565780640e-02 -1.577692851424217224e-02 -7.699994836002588272e-03 1.566298305988311768e-01 -1.191154569387435913e-01 -4.241308569908142090e-02 -2.056545019149780273e-01 1.207883059978485107e-01 -7.258332520723342896e-02 -1.357890814542770386e-01 -3.309025168418884277e-01 2.568330615758895874e-02 2.047230899333953857e-01 -4.429503157734870911e-02 -3.201141953468322754e-01 -1.298425495624542236e-01 6.234138086438179016e-02 -9.487906098365783691e-02 -1.895739436149597168e-01 3.792506456375122070e-01 -7.385930418968200684e-02 -1.661873459815979004e-01 1.027150265872478485e-02
-1.623965241014957428e-02 1.003302708268165588e-01 2.957709431648254395e-01 -2.885667234659194946e-02 -1.047662422060966492e-01 -1.795698404312133789e-01 1.484922319650650024e-01 7.504513114690780640e-02 -3.127321600914001465e-03 -1.361586749553680420e-01 4.318791255354881287e-02 -6.058051437139511108e-02 2.755635082721710205e-01 2.998954430222511292e-02 8.540802448987960815e-02 1.975205726921558380e-02 -1.023843213915824890e-01 -7.315041124820709229e-02 1.205475255846977234e-01 -3.358021080493927002e-01 -2.754427678883075714e-02 -5.338818207383155823e-02 2.948047220706939697e-01 -2.672384977340698242e-01 1.391504332423210144e-02 -1.985463351011276245e-01 3.158086538314819336e-01 -2.747592628002166748e-01 2.407372370362281799e-02 -4.192762672901153564e-01 -7.752459496259689331e-02 1.398668140172958374e-01
-2.143048346042633057e-01 3.070278465747833252e-01 3.318850323557853699e-02 -1.158986389636993408e-01 2.127149850130081177e-01 -6.083682551980018616e-02 3.774937940761446953e-03 2.916200160980224609e-01 -8.658888190984725952e-02 -3.384356573224067688e-02 2.770138382911682129e-01 -7.180619984865188599e-02 1.009232103824615479e-01 -8.169575780630111694e-02 5.574542097747325897e-03 3.432348370552062988e-02 1.173585802316665649e-01 -1.543363034725189209e-01 2.517422437667846680e-01 -2.170892655849456787e-01 9.950817376375198364e-02 -5.348820984363555908e-02 -2.952564954757690430e-01 -2.408490478992462158e-01 1.717134118080139160e-01 7.058723270893096924e-02 2.498036921024322510e-01 -2.304771691560745239e-01 3.306931257247924805e-01 -1.692746416665613651e-03 -1.361238956451416016e-01 1.368977725505828857e-01
6.283762399107217789e-03 6.575216352939605713e-02 3.804776966571807861e-01 1.847755610942840576e-01 -1.453490108251571655e-01 1.649246364831924438e-01 -1.801993548870086670e-01 6.755190342664718628e-02 6.123215332627296448e-02 -1.757118701934814453e-01 1.128956079483032227e-01 -1.260290890932083130e-01 4.558868240565061569e-03 -1.916912198066711426e-01 1.590211093425750732e-01 -1.547972559928894043e-01 -2.013652473688125610e-01 -5.381855741143226624e-02 6.527236849069595337e-02 -2.384381741285324097e-01 1.672362387180328369e-01 1.079389974474906921e-01 -4.671266302466392517e-02 -2.721165716648101807e-01 6.366609781980514526e-02 -1.791209876537322998e-01 3.652149438858032227e-01 -3.171385228633880615e-01 1.577253043651580811e-01 -2.513712048530578613e-01 -1.427213288843631744e-02 -5.771094933152198792e-02
-5.238608270883560181e-02 1.428015381097793579e-01 4.327400587499141693e-03 -1.451584994792938232e-01 -9.060429036617279053e-02 8.697913587093353271e-02 1.150756254792213440e-01 3.186080157756805420e-01 1.262139230966567993e-01 -1.310062711127102375e-03 -6.091998890042304993e-02 -2.902533411979675293e-01 2.755071222782135010e-01 -2.648601830005645752e-01 -8.865299075841903687e-02 -3.884979709982872009e-02 4.624978080391883850e-02 -5.134981125593185425e-02 -2.838978469371795654e-01 -2.864721715450286865e-01 4.206871241331100464e-02 -2.877601087093353271e-01 -2.353634834289550781e-01 -2.275008112192153931e-01 -1.120085939764976501e-01 -1.359340548515319824e-01 1.575903445482254028e-01 -2.091421037912368774e-01 1.651477068662643433e-01 -1.377731747925281525e-02 4.252713918685913086e-02 -2.790920138359069824e-01
2.525065094232559204e-02 4.855927079916000366e-03 3.727282285690307617e-01 1.112420037388801575e-01 -1.195662468671798706e-01 -1.291035711765289307e-01 1.789076924324035645e-01 -1.767430081963539124e-02 -1.812272518873214722e-01 -9.922447800636291504e-02 -1.488549113273620605e-01 1.043801568448543549e-02 2.646173238754272461e-01 -6.641738116741180420e-03 1.079351920634508133e-02 5.212534964084625244e-02 -1.094256415963172913e-01 -2.023532390594482422e-01 -1.211073901504278183e-02 -3.015767633914947510e-01 8.143790066242218018e-02 -3.130196407437324524e-02 3.232669234275817871e-01 -2.313016802072525024e-01 -9.824549406766891479e-02 -7.631917297840118408e-02 2.839701175689697266e-01 -3.678849041461944580e-01 1.087938472628593445e-01 -2.945879101753234863e-01 -8.324862271547317505e-02 1.626499183475971222e-02
-8.345386385917663574e-02 1.357869505882263184e-01 1.079832687973976135e-01 -1.409443467855453491e-01 7.659479975700378418e-02 -1.593987047672271729e-01 -2.432879656553268433e-01 1.136940270662307739e-01 7.955782860517501831e-02 -8.755085617303848267e-02 -1.980050839483737946e-02 -1.207720711827278137e-01 3.812853097915649414e-01 -1.443208158016204834e-01 1.753309071063995361e-01 -2.522439658641815186e-01 2.341266423463821411e-01 -6.681708991527557373e-02 2.725023590028285980e-02 -1.318868398666381836e-01 1.575606167316436768e-01 -8.910122327506542206e-03 5.390262976288795471e-02 -2.525857686996459961e-01 -9.207870811223983765e-02 -4.125375673174858093e-02 -1.341498196125030518e-01 -4.665195345878601074e-01 7.414989918470382690e-02 -3.540934324264526367e-01 -6.377168744802474976e-02 -1.853773556649684906e-02
2.531161904335021973e-01 -9.184403717517852783e-02 2.184781134128570557e-01 -3.789571300148963928e-02 -5.592374131083488464e-02 6.979631632566452026e-02 1.915828287601470947e-01 1.131193935871124268e-01 -8.624199032783508301e-02 -2.869246900081634521e-01 4.379603639245033264e-02 1.135902479290962219e-02 2.827609181404113770e-01 -1.074963286519050598e-01 7.188457250595092773e-02 -1.794702410697937012e-01 3.178069833666086197e-03 -9.368543326854705811e-02 1.788521707057952881e-01 -3.338286578655242920e-01 5.064027756452560425e-02 -6.756191700696945190e-02 2.467119246721267700e-01 -2.352823615074157715e-01 1.902288049459457397e-01 6.390430033206939697e-02 3.253809511661529541e-01 -3.208757340908050537e-01 4.531729966402053833e-02 -2.293100655078887939e-01 3.834277763962745667e-02 1.391060352325439453e-01
2.192629575729370117e-01 4.907696321606636047e-02 -1.260177232325077057e-02 -1.343931108713150024e-01 -2.289525717496871948e-01 -1.903146356344223022e-01 8.202845603227615356e-02 1.534333527088165283e-01 -2.645188570022583008e-01 1.391743272542953491e-01 -1.308399438858032227e-01 -1.601809114217758179e-01 1.585236340761184692e-01 -1.358026862144470215e-01 -3.827428445219993591e-02 -1.178614646196365356e-01 -7.957045733928680420e-02 1.015135273337364197e-01 3.745927289128303528e-02 -1.731012910604476929e-01 -8.965678513050079346e-02 -7.163114100694656372e-02 -8.481194823980331421e-02 -4.691565036773681641e-01 -3.670555949211120605e-01 -2.062425464391708374e-01 -1.542856395244598389e-01 -2.229429185390472412e-01 1.104785576462745667e-01 -8.568239957094192505e-02 -2.393337637186050415e-01 7.256255298852920532e-02
1.386374831199645996e-01 9.672291576862335205e-02 -6.783021986484527588e-02 -1.444614380598068237e-01 9.523079544305801392e-02 -1.587823629379272461e-01 1.695590168237686157e-01 5.979460850358009338e-02 6.200368702411651611e-02 4.664326086640357971e-02 -1.130631845444440842e-02 -3.409876227378845215e-01 3.117607235908508301e-01 -2.546010911464691162e-01 -1.028776764869689941e-01 -3.142685890197753906e-01 -8.528010547161102295e-02 -2.029606252908706665e-01 9.676661342382431030e-02 -4.612307250499725342e-01 -9.373763203620910645e-02 -1.722290664911270142e-01 -4.546419903635978699e-02 -1.128590106964111328e-01 -1.425985097885131836e-01 -7.463278621435165405e-02 2.902180701494216919e-02 -1.025245487689971924e-01 2.052044272422790527e-01 -1.998530626296997070e-01 -1.192757040262222290e-01 1.679603010416030884e-01
-4.719666764140129089e-02 -7.815710455179214478e-02 -8.254844695329666138e-02 9.011854231357574463e-02 -2.931922115385532379e-02 -8.345305174589157104e-02 -1.077863499522209167e-01 2.136410325765609741e-01 -1.451795101165771484e-01 -2.875563800334930420e-01 -1.425249427556991577e-01 -4.135237634181976318e-01 2.421223968267440796e-01 -2.077054679393768311e-01 -1.473345160484313965e-01 -1.817434132099151611e-01 2.070881612598896027e-02 -1.300257593393325806e-01 3.274955227971076965e-02 -3.402931988239288330e-01 9.759502112865447998e-02 4.665769636631011963e-02 -3.527856990694999695e-02 1.672115921974182129e-02 -2.126741260290145874e-01 -2.810778915882110596e-01 1.368584036827087402e-01 -2.818349599838256836e-01 2.874077558517456055e-01 2.224070020020008087e-02 8.263318240642547607e-02 -1.744391582906246185e-02
-2.221312373876571655e-03 2.029156386852264404e-01 -4.840776696801185608e-02 -1.068063005805015564e-01 -2.273770272731781006e-01 -2.774165272712707520e-01 -6.243521813303232193e-03 7.826200127601623535e-02 3.662983700633049011e-02 2.322568893432617188e-01 -2.697233110666275024e-02 -1.000956296920776367e-01 3.665656149387359619e-01 -3.677606284618377686e-01 7.273917645215988159e-02 1.515779942274093628e-01 1.671171486377716064e-01 -3.043302893638610840e-01 2.488078363239765167e-02 -1.436712443828582764e-01 5.929532647132873535e-02 -5.964627861976623535e-02 6.434355676174163818e-02 -1.069792211055755615e-01 1.386656612157821655e-01 -2.891304790973663330e-01 2.139131426811218262e-01 -2.681574821472167969e-01 1.191759556531906128e-01 -1.176791936159133911e-01 -1.044260263442993164e-01 -1.497220546007156372e-01
6.019271537661552429e-02 1.949792951345443726e-01 8.165740221738815308e-02 -7.363792974501848221e-03 -8.771845698356628418e-02 -1.317097544670104980e-01 -2.206095457077026367e-01 1.654600203037261963e-01 -4.653036739910021424e-05 -6.743393093347549438e-02 1.602359861135482788e-02 -2.663210593163967133e-02 2.981482148170471191e-01 -3.445959091186523438e-01 1.480462849140167236e-01 -2.875083684921264648e-01 1.797691285610198975e-01 -8.478957414627075195e-02 1.681036129593849182e-02 -2.600636519491672516e-02 2.421315163373947144e-01 -8.960968814790248871e-03 1.277511287480592728e-02 -1.632191240787506104e-01 -9.189198166131973267e-02 1.729505956172943115e-01 -1.318231374025344849e-01 -3.497723937034606934e-01 1.587640345096588135e-01 -4.437411725521087646e-01 9.545883163809776306e-03 -8.102513104677200317e-02
-1.492197513580322266e-01 2.496792674064636230e-01 4.401643760502338409e-03 -2.994126677513122559e-01 -1.529926806688308716e-01 -2.011910974979400635e-01 1.923176348209381104e-01 2.102036327123641968e-01 1.373867541551589966e-01 2.790027670562267303e-02 9.164986759424209595e-02 -2.741615474224090576e-01 1.185421794652938843e-01 -2.919283928349614143e-03 9.790644049644470215e-02 -1.840303689241409302e-01 3.399211764335632324e-01 -1.517642885446548462e-01 1.473138928413391113e-01 -1.060547903180122375e-01 1.246023625135421753e-01 -5.275502428412437439e-02 -2.120067551732063293e-02 -1.112715974450111389e-01 -5.417510867118835449e-02 1.503140479326248169e-01 3.325650990009307861e-01 -3.112515620887279510e-02 3.730432391166687012e-01 -1.706424914300441742e-02 -1.703332364559173584e-02 2.010748982429504395e-01
1.449901703745126724e-02 2.866299450397491455e-01 4.599910229444503784e-02 -1.976857334375381470e-01 -3.164504840970039368e-02 -7.079528272151947021e-02 8.175455033779144287e-03 -4.437636956572532654e-02 2.042363435029983521e-01 2.148330807685852051e-01 3.128354623913764954e-02 -1.123988106846809387e-01 2.490093708038330078e-01 -1.143437027931213379e-01 -1.531150564551353455e-02 -6.232750788331031799e-02 -1.715961098670959473e-02 -3.327483534812927246e-01 -1.013624481856822968e-02 5.176421254873275757e-02 4.007712006568908691e-03 -1.224573608487844467e-02 -1.610964983701705933e-01 -3.061949610710144043e-01 1.425757110118865967e-01 1.836925148963928223e-01 2.337547838687896729e-01 -2.813667356967926025e-01 2.552496790885925293e-01 -3.306275308132171631e-01 -3.026708960533142090e-01 9.120525792241096497e-03
6.701540201902389526e-02 5.540459230542182922e-02 3.757973611354827881e-01 1.335739046335220337e-01 6.221011281013488770e-02 5.489217117428779602e-02 -7.099587470293045044e-02 5.176495015621185303e-02 -1.091017425060272217e-01 -6.250102072954177856e-02 -1.452252268791198730e-02 -2.177984416484832764e-01 2.455030335113406181e-03 -1.835396885871887207e-02 -2.778926678001880646e-02 -1.778876185417175293e-01 -1.193669065833091736e-02 -7.123062759637832642e-02 1.314380466938018799e-01 -2.689555287361145020e-01 -2.615913376212120056e-02 1.697999238967895508e-01 1.370509415864944458e-01 -3.294868767261505127e-01 3.175287246704101562e-01 -1.020859703421592712e-01 2.204783260822296143e-01 -4.235795736312866211e-01 6.797156482934951782e-02 -3.525990843772888184e-01 -5.297188181430101395e-03 -5.112518370151519775e-02
-2.013986855745315552e-01 1.268116831779479980e-01 1.374179590493440628e-02 -1.952550262212753296e-01 3.546987846493721008e-02 5.168735980987548828e-02 -5.557913333177566528e-02 9.144703298807144165e-02 1.078156158328056335e-01 6.623849272727966309e-02 -1.864381134510040283e-01 -3.063243031501770020e-01 1.395726948976516724e-01 -1.083521097898483276e-01 -4.750366806983947754e-01 -2.454199194908142090e-01 5.236250907182693481e-02 -8.976224064826965332e-02 -1.924730953760445118e-03 -4.681610465049743652e-01 -1.442597061395645142e-01 -9.326297044754028320e-02 -7.406290620565414429e-02 -1.206687316298484802e-01 -5.596316233277320862e-02 -9.611288458108901978e-02 2.531617581844329834e-01 -1.597371697425842285e-01 1.475159525871276855e-01 -1.233621984720230103e-01 -7.631845027208328247e-02 6.027397140860557556e-02
-8.925645053386688232e-02 -1.512111723423004150e-01 -2.300121337175369263e-01 9.002827852964401245e-02 -8.182287961244583130e-02 2.169449478387832642e-01 -2.161034643650054932e-01 1.747227460145950317e-02 4.740497842431068420e-02 4.114645346999168396e-02 7.679583132266998291e-02 -2.161246836185455322e-01 2.745355665683746338e-01 -1.272458732128143311e-01 2.178246341645717621e-02 1.876793950796127319e-01 1.097494289278984070e-01 6.926875561475753784e-02 7.960376143455505371e-02 -3.544830083847045898e-01 -5.893619731068611145e-02 3.957152962684631348e-01 1.500403285026550293e-01 -3.202083706855773926e-01 1.285507977008819580e-01 4.654606059193611145e-02 2.319613397121429443e-01 -1.224540993571281433e-01 1.385035365819931030e-01 -2.586509585380554199e-01 1.824011281132698059e-02 -1.254112720489501953e-01
7.665446400642395020e-02 1.182818934321403503e-01 3.560588657855987549e-01 1.246330514550209045e-01 -9.087244421243667603e-02 -8.338487148284912109e-02 1.487068831920623779e-01 8.283886313438415527e-02 -6.864777207374572754e-02 -1.809653788805007935e-01 1.223718076944351196e-01 -7.703758776187896729e-02 3.026054203510284424e-01 -1.691060326993465424e-02 -7.778938859701156616e-02 4.163962602615356445e-02 -7.686123717576265335e-03 -2.604137547314167023e-02 -7.802592217922210693e-02 -3.193958103656768799e-01 9.214477986097335815e-02 -1.093795821070671082e-01 2.683803439140319824e-01 -2.483733594417572021e-01 -7.580597884953022003e-03 -1.883336752653121948e-01 2.530891895294189453e-01 -1.787026673555374146e-01 3.676766157150268555e-02 -4.709045290946960449e-01 -7.418612390756607056e-02 -1.117615178227424622e-01
1.836616247892379761e-01 1.577079147100448608e-01 -3.124159993603825569e-03 7.011330872774124146e-02 -5.503150448203086853e-02 -7.845722138881683350e-02 3.147283792495727539e-01 4.186639189720153809e-01 1.663590967655181885e-01 2.129719555377960205e-01 -1.673837602138519287e-01 -1.613925248384475708e-01 2.177935391664505005e-01 -2.308448255062103271e-01 -1.826814003288745880e-02 -5.656516924500465393e-02 2.855656743049621582e-01 -5.017290636897087097e-02 -2.120903581380844116e-01 -2.394759356975555420e-01 1.164259091019630432e-01 2.084599621593952179e-02 -9.628956019878387451e-02 -1.631765067577362061e-01 -2.586038038134574890e-02 1.171997096389532089e-02 -4.650102183222770691e-02 -2.806603312492370605e-01 2.062770128250122070e-01 -3.308392316102981567e-02 -1.323236525058746338e-01 -2.059677690267562866e-01
-2.516868524253368378e-02 -5.123804882168769836e-02 -1.667886376380920410e-01 -2.584375143051147461e-01 -1.403984725475311279e-01 -2.143832743167877197e-01 2.101536840200424194e-02 -6.096834316849708557e-02 9.621327370405197144e-02 1.772716268897056580e-02 3.197357058525085449e-02 -3.654019534587860107e-01 -6.787699460983276367e-02 -1.720655560493469238e-01 1.030725166201591492e-01 -1.359910815954208374e-01 -3.950928151607513428e-02 -1.328348666429519653e-01 -2.014739066362380981e-01 -3.928966224193572998e-01 2.102345675230026245e-01 8.691638708114624023e-02 1.144499853253364563e-01 -4.508772492408752441e-01 -2.527460455894470215e-01 -1.984895914793014526e-01 1.274205744266510010e-01 -8.043523132801055908e-02 2.607158198952674866e-02 1.125167459249496460e-01 4.761909320950508118e-02 -3.097025491297245026e-02
1.883070170879364014e-01 1.288807243108749390e-01 1.007410660386085510e-01 -8.104106783866882324e-02 -1.350432485342025757e-01 -2.188942581415176392e-01 -1.015229672193527222e-01 1.247311159968376160e-01 -1.353240311145782471e-01 1.966503709554672241e-01 -9.782791882753372192e-02 9.311236441135406494e-03 2.579861581325531006e-01 -8.213498443365097046e-02 -9.565427154302597046e-02 8.458380401134490967e-02 2.396547645330429077e-01 -1.763382256031036377e-01 -1.742831468582153320e-01 -3.445329070091247559e-01 -1.895859241485595703e-01 8.078400045633316040e-02 -1.374250799417495728e-01 -2.267123311758041382e-01 -1.942768096923828125e-01 1.850298419594764709e-02 -1.950711011886596680e-01 -2.695128023624420166e-01 3.231240808963775635e-01 -1.963706016540527344e-01 -9.714051336050033569e-02 1.772198230028152466e-01
-8.986665867269039154e-03 1.189243420958518982e-01 4.952994361519813538e-02 -3.715360909700393677e-02 -4.965156689286231995e-02 1.387321483343839645e-02 8.864597976207733154e-02 2.445046752691268921e-01 3.872183710336685181e-02 -1.615780889987945557e-01 -3.739699721336364746e-02 -2.530331015586853027e-01 -4.413647949695587158e-02 -1.355723440647125244e-01 -2.667244374752044678e-01 -1.637923121452331543e-01 1.445614844560623169e-01 -2.183641046285629272e-01 7.536519318819046021e-02 -2.477464377880096436e-01 1.073058098554611206e-01 1.309885233640670776e-01 -2.618104517459869385e-01 -3.565255105495452881e-01 -3.519815206527709961e-01 -5.651674047112464905e-02 3.441763818264007568e-01 -2.179228514432907104e-02 -1.733396053314208984e-01 3.079608641564846039e-02 -8.040148764848709106e-02 -2.384780496358871460e-01
9.767057746648788452e-02 1.000761985778808594e-01 2.134051471948623657e-01 4.696846008300781250e-02 -1.438134163618087769e-01 3.072263114154338837e-02 1.317373514175415039e-01 1.493324339389801025e-01 -1.561118811368942261e-01 -4.342518374323844910e-02 -2.000204287469387054e-02 -6.639560312032699585e-02 2.678161561489105225e-01 7.013388723134994507e-02 4.152649268507957458e-02 4.462468996644020081e-02 -1.242108941078186035e-01 -1.080176234245300293e-01 8.739838004112243652e-02 -2.854157090187072754e-01 4.476308822631835938e-02 -1.011959761381149292e-01 2.726713120937347412e-01 -2.553082704544067383e-01 5.924349650740623474e-02 -2.129806876182556152e-01 3.060914278030395508e-01 -3.888627290725708008e-01 4.855463653802871704e-02 -4.378679990768432617e-01 -4.493449628353118896e-02 4.622035473585128784e-02
1.113708317279815674e-01 8.241859078407287598e-02 -1.081986576318740845e-01 -3.575424551963806152e-01 -6.418383866548538208e-02 -1.251850426197052002e-01 -1.626376411877572536e-03 6.963589787483215332e-02 -1.650284826755523682e-01 5.184410512447357178e-02 1.955352537333965302e-02 -1.129054948687553406e-01 1.707068085670471191e-01 -6.148884445428848267e-02 4.051771014928817749e-03 1.831592172384262085e-01 2.094686478376388550e-01 -3.038977086544036865e-01 -2.155668437480926514e-01 -1.643485426902770996e-01 8.238341659307479858e-02 -1.265642046928405762e-01 -1.544707119464874268e-01 -3.100842535495758057e-01 1.090677082538604736e-01 -1.842534840106964111e-01 5.485920701175928116e-03 -3.623929917812347412e-01 1.288181990385055542e-01 -3.211160004138946533e-01 -1.571948826313018799e-01 -1.814576834440231323e-01
-1.841446906328201294e-01 1.711414009332656860e-01 -4.224515333771705627e-02 -1.132201552391052246e-01 2.535699680447578430e-02 4.888869076967239380e-02 2.176011167466640472e-02 1.820661276578903198e-01 5.800284817814826965e-02 1.082255542278289795e-01 9.584742039442062378e-02 -2.683075666427612305e-01 2.378327250480651855e-01 -1.432469636201858521e-01 -2.124835550785064697e-01 -3.761304914951324463e-01 2.109728008508682251e-02 -1.204544454813003540e-01 -1.429758369922637939e-01 -6.518174707889556885e-02 -2.972963750362396240e-01 -2.881017979234457016e-03 -1.715753674507141113e-01 -4.169144332408905029e-01 -5.004239454865455627e-02 -5.927217751741409302e-02 3.652907609939575195e-01 -9.653896838426589966e-02 1.294685155153274536e-01 -1.607892662286758423e-01 3.804067149758338928e-02 3.810286149382591248e-02
1.132075488567352295e-02 1.359962075948715210e-01 3.465278744697570801e-01 -1.532362848520278931e-01 -2.018979638814926147e-01 2.997263334691524506e-02 -2.157945930957794189e-01 -2.872364968061447144e-02 -2.901204861700534821e-03 -2.211085259914398193e-01 1.913494803011417389e-02 -2.153155580163002014e-02 8.536671102046966553e-02 -5.820726603269577026e-02 -3.615476936101913452e-02 -8.671023696660995483e-02 -2.650525271892547607e-01 2.227976918220520020e-02 1.886623799800872803e-01 -2.726300358772277832e-01 4.327255114912986755e-02 6.535734981298446655e-02 2.951557338237762451e-01 -1.604166775941848755e-01 2.926360443234443665e-02 1.438692063093185425e-01 3.773809671401977539e-01 -3.496439158916473389e-01 1.005658954381942749e-01 -1.635850071907043457e-01 -2.456894889473915100e-02 -2.369984388351440430e-01
4.276610910892486572e-02 2.907120883464813232e-01 2.372977584600448608e-01 1.290093958377838135e-01 -4.597038775682449341e-02 8.924709260463714600e-02 -1.972742611542344093e-03 1.607614159584045410e-01 4.949798434972763062e-02 -1.682274043560028076e-01 -1.171284988522529602e-01 -1.605277210474014282e-01 1.952807158231735229e-01 -7.975605130195617676e-02 -2.673471719026565552e-02 -1.086535528302192688e-01 -1.008253619074821472e-01 -6.450663506984710693e-02 1.584825962781906128e-01 -1.862716227769851685e-01 2.314302604645490646e-03 7.609962671995162964e-02 1.782158911228179932e-01 -1.926717460155487061e-01 2.622231543064117432e-01 -1.916117966175079346e-01 4.304633438587188721e-01 -2.937706112861633301e-01 2.803330775350332260e-03 -3.688813745975494385e-01 5.509033799171447754e-02 -1.118496134877204895e-01
2.554725110530853271e-01 -8.583929389715194702e-02 -1.965326517820358276e-01 -3.301917016506195068e-01 1.556260287761688232e-01 -6.631666421890258789e-02 3.879835712723433971e-04 -7.590485364198684692e-02 2.075067013502120972e-01 -6.557308882474899292e-02 -9.578894823789596558e-03 1.294775009155273438e-01 2.867127954959869385e-01 -1.338512152433395386e-01 -3.317355811595916748e-01 -2.828938141465187073e-02 8.538617193698883057e-02 3.843974322080612183e-02 5.070886388421058655e-02 7.428166270256042480e-02 9.840416163206100464e-02 2.717448957264423370e-02 5.926431342959403992e-02 -4.541958570480346680e-01 1.236509159207344055e-01 -1.106182634830474854e-01 1.240608915686607361e-01 -3.388177752494812012e-01 1.081872060894966125e-01 -1.920059919357299805e-01 8.779765665531158447e-02 -1.380986422300338745e-01
1.306461691856384277e-01 -1.048822887241840363e-02 2.685887515544891357e-01 -6.806584447622299194e-02 -8.787060528993606567e-02 4.415042325854301453e-02 -6.653404235839843750e-02 1.625670045614242554e-01 4.746361449360847473e-02 -4.437521845102310181e-02 1.486352831125259399e-01 4.228104650974273682e-02 2.156011760234832764e-01 1.128410622477531433e-01 -6.669301539659500122e-02 5.118398368358612061e-02 -2.762311138212680817e-02 -1.590740382671356201e-01 -1.341789513826370239e-01 -2.272377461194992065e-01 9.222777932882308960e-02 -2.640835344791412354e-01 -2.272407412528991699e-01 -5.868076086044311523e-01 2.542807348072528839e-02 -8.991702646017074585e-02 2.845903337001800537e-01 8.275970816612243652e-03 3.843700885772705078e-02 -2.225871533155441284e-01 4.077285528182983398e-02 2.423298060894012451e-01
1.590600609779357910e-01 -9.529630094766616821e-02 -2.499963715672492981e-02 -1.152442954480648041e-02 -6.158954277634620667e-02 -1.156663596630096436e-01 2.369920760393142700e-01 1.827999204397201538e-01 5.485098063945770264e-02 -1.717351675033569336e-01 1.809970736503601074e-01 -1.522355228662490845e-01 2.149175405502319336e-01 -8.015434443950653076e-02 7.535883039236068726e-02 6.864703446626663208e-02 1.640287339687347412e-01 -2.883491516113281250e-01 -1.439793705940246582e-01 -1.410300135612487793e-01 6.830875575542449951e-02 1.650932133197784424e-01 -2.525416314601898193e-01 -3.635979890823364258e-01 -1.077331006526947021e-01 -9.772814065217971802e-02 1.435748338699340820e-01 -2.506038844585418701e-01 2.462752759456634521e-01 -8.912104368209838867e-02 -2.567828595638275146e-01 -2.983073592185974121e-01
-1.405705213546752930e-01 3.198688328266143799e-01 -9.866667538881301880e-02 -1.078634411096572876e-01 -1.634713709354400635e-01 -7.555069029331207275e-02 4.331249371170997620e-02 2.622946798801422119e-01 -1.802272200584411621e-01 -7.283417880535125732e-02 2.276718765497207642e-01 -2.572869062423706055e-01 1.955356150865554810e-01 -2.313304990530014038e-01 -1.427918225526809692e-01 -8.096564561128616333e-02 1.336398124694824219e-01 -3.843207657337188721e-02 1.605471521615982056e-01 -1.964002102613449097e-01 -1.660525240004062653e-02 -3.370932340621948242e-01 -9.676783531904220581e-02 -2.557588517665863037e-01 -3.811025992035865784e-02 -5.846917629241943359e-02 1.953057497739791870e-01 -6.568559259176254272e-02 3.090373575687408447e-01 1.355260610580444336e-02 -2.122171074151992798e-01 1.360705792903900146e-01
1.413534432649612427e-01 1.331881731748580933e-01 1.398213356733322144e-01 -4.975265264511108398e-02 1.392549574375152588e-01 -1.931947469711303711e-01 1.100147664546966553e-01 3.269993662834167480e-01 2.823367901146411896e-02 5.672254413366317749e-02 -2.708608284592628479e-02 -3.829777836799621582e-01 8.343443274497985840e-03 -1.055820733308792114e-01 -3.546133339405059814e-01 2.627890184521675110e-02 -6.374836713075637817e-02 6.719236075878143311e-02 -1.843999624252319336e-01 -4.816019535064697266e-01 -1.280318796634674072e-01 3.315163776278495789e-02 -9.605394303798675537e-02 -1.371740251779556274e-01 -1.606535539031028748e-02 -1.106196455657482147e-02 1.108090803027153015e-01 -1.864139437675476074e-01 2.589365839958190918e-01 1.429898738861083984e-01 -1.172082647681236267e-01 8.203896880149841309e-02
1.025591269135475159e-01 2.914647758007049561e-02 3.736067414283752441e-01 3.236772492527961731e-02 -1.508454531431198120e-01 -7.474076002836227417e-02 6.849692761898040771e-02 3.693374618887901306e-02 -4.390554875135421753e-02 -1.018782183527946472e-01 -1.616564393043518066e-02 -8.697061985731124878e-02 2.240141183137893677e-01 3.427630662918090820e-02 -4.809107258915901184e-02 -9.242155402898788452e-02 -1.199540719389915466e-01 -5.037892237305641174e-02 2.097701281309127808e-01 -3.943363726139068604e-01 -5.863231793045997620e-02 -6.067346036434173584e-02 2.941538095474243164e-01 -1.311439871788024902e-01 9.579968452453613281e-02 -1.260389834642410278e-01 2.824110388755798340e-01 -3.144203722476959229e-01 1.720383018255233765e-01 -4.076021611690521240e-01 -6.105302646756172180e-02 2.902535721659660339e-02
1.497381925582885742e-01 3.657007813453674316e-01 2.502134256064891815e-02 2.164538651704788208e-01 -1.072006151080131531e-01 -3.552251160144805908e-01 -2.092657983303070068e-01 8.490175753831863403e-02 -9.182707965373992920e-02 1.063540875911712646e-01 -7.432372123003005981e-02 6.617269665002822876e-02 -9.521159529685974121e-02 1.429924182593822479e-02 8.554132655262947083e-03 -1.190189123153686523e-01 2.065775990486145020e-01 -1.425036638975143433e-01 -3.170235315337777138e-03 -1.559137552976608276e-01 9.408228844404220581e-02 -1.320581734180450439e-01 1.963676661252975464e-01 -4.874630868434906006e-01 -5.662965774536132812e-02 -5.934245139360427856e-02 2.604188621044158936e-01 -2.207551300525665283e-01 1.238589361310005188e-01 -2.548536658287048340e-02 4.726706072688102722e-02 -1.524966806173324585e-01
1.162470206618309021e-01 -3.668882325291633606e-02 2.944528870284557343e-02 -3.029527366161346436e-01 -2.963376343250274658e-01 5.686534568667411804e-03 -2.122480571269989014e-01 -6.689545232802629471e-03 -8.555290848016738892e-02 7.385635375976562500e-02 -6.296382844448089600e-02 -3.178402483463287354e-01 2.981876134872436523e-01 8.604239672422409058e-02 2.730975151062011719e-01 -1.701362989842891693e-02 9.042434394359588623e-02 -2.958275973796844482e-01 1.978514790534973145e-01 -2.652264535427093506e-01 2.377920299768447876e-01 1.441885381937026978e-01 1.045481637120246887e-01 -3.377173542976379395e-01 -1.552334874868392944e-01 7.135203480720520020e-02 3.191621229052543640e-02 -6.411644071340560913e-02 4.564393311738967896e-02 1.356927491724491119e-02 -1.354987025260925293e-01 9.030044823884963989e-02
-2.254834920167922974e-01 9.545071423053741455e-02 -7.898848503828048706e-02 -1.905587315559387207e-01 -2.016267552971839905e-02 3.485049307346343994e-02 -1.023001149296760559e-01 3.970609009265899658e-01 3.979489952325820923e-02 1.809042245149612427e-01 2.944732308387756348e-01 -1.453188508749008179e-01 2.378565669059753418e-01 -3.896941244602203369e-02 -9.353186190128326416e-02 -7.912507653236389160e-02 1.789699792861938477e-01 3.037445619702339172e-02 7.471353746950626373e-04 -3.259914517402648926e-01 8.314888179302215576e-02 -8.510903269052505493e-02 -2.030264586210250854e-01 -1.525663435459136963e-01 6.525570899248123169e-02 7.328147441148757935e-02 2.916502058506011963e-01 -4.285633563995361328e-02 3.955332934856414795e-01 -8.125662803649902344e-02 -5.717285443097352982e-03 1.871393322944641113e-01
5.501023307442665100e-02 2.029489129781723022e-01 -2.039995789527893066e-01 6.319293379783630371e-02 -6.800906360149383545e-02 -2.234892249107360840e-01 4.406942054629325867e-02 1.107761263847351074e-01 8.893917500972747803e-02 -5.833238735795021057e-02 -1.735944300889968872e-01 -2.959425449371337891e-01 1.405977308750152588e-01 -1.461743116378784180e-01 3.283861279487609863e-02 1.405120640993118286e-01 5.156125873327255249e-02 -9.434237331151962280e-02 8.401983976364135742e-02 -1.946471184492111206e-01 1.228480711579322815e-01 4.058145359158515930e-02 -2.042721062898635864e-01 -2.963943779468536377e-01 -2.230589240789413452e-01 -1.029983721673488617e-02 -1.621222496032714844e-01 -4.481192529201507568e-01 2.274410277605056763e-01 -2.071065306663513184e-01 -2.667631506919860840e-01 6.958203762769699097e-02
-3.347734734416007996e-02 -2.752726674079895020e-01 7.810637354850769043e-02 -3.913540393114089966e-02 -1.465440541505813599e-01 -5.620811879634857178e-02 6.487734615802764893e-02 2.497351467609405518e-01 2.018669992685317993e-02 -1.583346128463745117e-01 -3.812779486179351807e-02 -2.604575753211975098e-01 2.477067559957504272e-01 -3.246801495552062988e-01 -3.217527270317077637e-01 -1.493471711874008179e-01 -6.705509871244430542e-02 -1.342951357364654541e-01 -5.446725338697433472e-02 -3.397235572338104248e-01 -3.490411117672920227e-02 -4.732169955968856812e-02 -2.723218314349651337e-02 -8.778157830238342285e-02 -3.616667985916137695e-01 -4.532830789685249329e-02 7.799521088600158691e-02 -1.544830650091171265e-01 3.284323513507843018e-01 7.444763928651809692e-02 3.373287245631217957e-02 -8.195863664150238037e-02
1.055182442069053650e-01 2.289897948503494263e-02 3.095617704093456268e-02 -1.262117028236389160e-01 -6.085468828678131104e-02 1.018679365515708923e-01 -2.149002552032470703e-01 -2.456706715747714043e-03 -3.211856260895729065e-02 1.720886081457138062e-01 -1.798655092716217041e-01 -2.205233722925186157e-01 4.499137103557586670e-01 -1.001104786992073059e-01 2.338730692863464355e-01 -9.306177496910095215e-02 -1.505963876843452454e-02 2.301800251007080078e-01 -8.274435997009277344e-02 -4.465837478637695312e-01 2.942347228527069092e-01 1.290316693484783173e-02 2.059251442551612854e-02 -2.571737766265869141e-01 5.923130549490451813e-03 -1.069457828998565674e-02 -5.624579265713691711e-02 4.025135561823844910e-02 2.340394258499145508e-01 -6.844347808510065079e-03 -1.482722908258438110e-01 -1.709387600421905518e-01
-1.026575118303298950e-01 -8.172788470983505249e-02 1.629939116537570953e-02 -6.912998855113983154e-02 -2.002161741256713867e-01 -2.887713909149169922e-01 1.390301138162612915e-01 3.568714261054992676e-01 -1.758354306221008301e-01 -7.015039026737213135e-02 8.963116258382797241e-02 -2.014145702123641968e-01 1.490903180092573166e-02 -2.690061368048191071e-02 -8.784392848610877991e-03 1.025701537728309631e-01 1.145151108503341675e-01 -1.854342222213745117e-01 -6.711687147617340088e-02 -2.934945821762084961e-01 6.096487864851951599e-02 1.207269653677940369e-01 -7.361213117837905884e-02 -4.437192082405090332e-01 4.334553703665733337e-02 -1.307097077369689941e-01 6.966324895620346069e-02 -2.727281451225280762e-01 -1.361471693962812424e-02 -5.389243364334106445e-02 -1.735443174839019775e-01 -3.484902679920196533e-01
5.222005024552345276e-02 9.599281102418899536e-02 3.374427184462547302e-02 3.081675432622432709e-02 -9.794925153255462646e-02 8.416461944580078125e-02 -7.258006930351257324e-02 1.495962589979171753e-01 -1.702592521905899048e-01 -3.650167956948280334e-02 -2.188871055841445923e-01 -2.971690297126770020e-01 1.043670326471328735e-01 -1.847552508115768433e-01 -2.695666551589965820e-01 -4.840323925018310547e-01 2.421558201313018799e-01 -1.339102089405059814e-01 -6.307308375835418701e-02 -3.363644182682037354e-01 -7.833792269229888916e-02 6.431955378502607346e-03 -9.363342821598052979e-02 -1.444654464721679688e-01 -2.184574753046035767e-01 -5.396252498030662537e-02 1.447709202766418457e-01 -1.361059397459030151e-01 -1.191313788294792175e-01 -7.852668315172195435e-02 -1.314523071050643921e-01 -2.566308975219726562e-01
6.754042953252792358e-02 7.875595241785049438e-02 -3.623200580477714539e-02 -6.659463047981262207e-02 -3.040362298488616943e-01 8.323837816715240479e-02 9.661014378070831299e-02 2.783195674419403076e-02 7.824703305959701538e-02 1.758993566036224365e-01 -1.775172166526317596e-02 -2.971348166465759277e-01 2.135378718376159668e-01 4.817583411931991577e-02 9.741186350584030151e-02 2.553230822086334229e-01 2.091779708862304688e-01 -1.522409617900848389e-01 -1.128951385617256165e-01 -3.125490546226501465e-01 1.682726591825485229e-01 -1.398739963769912720e-01 -5.198016390204429626e-02 -1.381055116653442383e-01 -1.114791445434093475e-02 -2.155645191669464111e-01 1.523354202508926392e-01 -2.842424213886260986e-01 2.651265561580657959e-01 -9.238066524267196655e-02 -2.635729908943176270e-01 -2.825563251972198486e-01
1.534517481923103333e-02 4.337488859891891479e-02 -2.608006121590733528e-03 -1.653390228748321533e-01 -1.726154796779155731e-02 -1.346193701028823853e-01 1.588206589221954346e-01 1.433362811803817749e-01 1.002415046095848083e-01 -2.095213830471038818e-01 -1.462614387273788452e-01 -3.533504307270050049e-01 1.480762958526611328e-01 -2.776877880096435547e-01 -7.605512440204620361e-02 2.183508500456809998e-02 -1.452977508306503296e-01 -3.658268153667449951e-01 2.869247198104858398e-01 -2.939305901527404785e-01 1.179375946521759033e-01 6.727499514818191528e-02 -4.928760975599288940e-02 -1.457138210535049438e-01 -2.242876291275024414e-01 -2.612362802028656006e-01 1.526556760072708130e-01 1.050299266353249550e-03 2.605025470256805420e-01 -5.148022621870040894e-02 1.290428787469863892e-01 -7.796327024698257446e-02
1.303874701261520386e-01 1.245412826538085938e-01 2.427481412887573242e-01 -2.912150919437408447e-01 1.151662394404411316e-01 -2.052739560604095459e-01 6.195511296391487122e-02 1.444022357463836670e-01 -2.100668847560882568e-01 -1.396993454545736313e-02 5.057964008301496506e-03 -1.467067152261734009e-01 3.503068387508392334e-01 -1.073618605732917786e-01 2.865418419241905212e-02 -5.150303617119789124e-02 -1.317917648702859879e-02 -2.081899642944335938e-01 -7.793135195970535278e-02 -2.760169468820095062e-02 1.216648425906896591e-02 4.831634089350700378e-02 -4.887975454330444336e-01 -3.526927232742309570e-01 -2.065643295645713806e-02 -6.799854338169097900e-02 4.471957683563232422e-02 -3.219078183174133301e-01 1.068166568875312805e-01 1.874551922082901001e-02 -1.368774566799402237e-02 -3.612199798226356506e-02
1.098245009779930115e-01 -1.998768188059329987e-02 2.624247074127197266e-01 2.458476871252059937e-01 -1.834231466054916382e-01 7.081843167543411255e-02 -1.299597620964050293e-01 6.077549234032630920e-02 -2.211241982877254486e-03 -2.507733702659606934e-01 -2.140596956014633179e-01 -1.139862462878227234e-01 1.869499534368515015e-01 6.982459872961044312e-02 -1.878450973890721798e-03 -5.898127332329750061e-03 1.728923618793487549e-01 -1.066200137138366699e-01 -1.408571302890777588e-01 -1.814827919006347656e-01 8.554546535015106201e-02 7.276413589715957642e-02 -1.919792592525482178e-01 -2.953019440174102783e-01 -8.393889665603637695e-02 -5.402477923780679703e-03 2.871223390102386475e-01 -2.366105169057846069e-01 1.441535055637359619e-01 -3.097909092903137207e-01 7.890652120113372803e-02 3.717988431453704834e-01
-1.337220668792724609e-01 2.719896435737609863e-01 1.557016372680664062e-01 -6.220316980034112930e-03 -8.219509571790695190e-02 -4.447901248931884766e-02 -1.637762933969497681e-01 1.867740005254745483e-01 8.241536468267440796e-02 2.740665897727012634e-02 -8.514326810836791992e-02 -7.411818951368331909e-04 3.467729687690734863e-01 -2.144404053688049316e-01 2.379544526338577271e-01 1.056257355958223343e-02 8.227244019508361816e-02 -5.297927651554346085e-03 8.263746649026870728e-02 -8.711499720811843872e-02 2.873781025409698486e-01 6.103405728936195374e-02 -6.529492139816284180e-02 -4.207512140274047852e-01 -1.531892567873001099e-01 2.023578286170959473e-01 1.774593815207481384e-02 -4.038115441799163818e-01 1.279520690441131592e-01 -1.569370627403259277e-01 -8.647165447473526001e-02 -1.027593910694122314e-01
-5.506888404488563538e-02 1.008094567805528641e-02 5.120612978935241699e-01 -7.057255133986473083e-03 -1.679895073175430298e-01 -1.373552680015563965e-01 1.491772681474685669e-01 7.327114790678024292e-02 5.385707598179578781e-03 -1.841340214014053345e-01 4.409692063927650452e-02 1.340971328318119049e-02 2.573350965976715088e-01 -1.134640052914619446e-01 -7.470019161701202393e-03 -1.849368028342723846e-02 -9.655494242906570435e-02 -9.677327424287796021e-02 1.325803250074386597e-01 -3.305693864822387695e-01 6.207183375954627991e-02 -9.050020948052406311e-03 1.666091382503509521e-01 -1.929316669702529907e-01 2.157516218721866608e-02 -2.343224585056304932e-01 3.118891417980194092e-01 -1.445052623748779297e-01 1.395002603530883789e-01 -3.288316130638122559e-01 -1.036067903041839600e-01 1.342981904745101929e-01
-2.873311564326286316e-02 8.395959623157978058e-03 2.469483390450477600e-02 -1.680337786674499512e-01 -4.587957635521888733e-03 -2.010231614112854004e-01 4.717909544706344604e-02 2.047155052423477173e-01 1.198243945837020874e-01 -2.119416892528533936e-01 -1.601030826568603516e-01 -2.549965679645538330e-01 3.212920725345611572e-01 1.662388443946838379e-01 -2.047184556722640991e-01 4.100785031914710999e-02 -1.405257582664489746e-01 -2.974053323268890381e-01 2.298359125852584839e-01 -2.911563813686370850e-01 3.747528418898582458e-02 -8.395602554082870483e-02 -2.421398088335990906e-02 -1.328476518392562866e-01 -6.322396546602249146e-02 -4.307902753353118896e-01 1.987412869930267334e-01 -1.624386906623840332e-01 1.256518363952636719e-01 2.160568721592426300e-02 1.018515974283218384e-01 -8.204728364944458008e-02
-9.916194528341293335e-02 3.002328574657440186e-01 -3.693066909909248352e-02 5.404559522867202759e-02 -1.372637450695037842e-01 -4.519898295402526855e-01 -4.552007839083671570e-02 1.444445252418518066e-01 -3.483011946082115173e-02 2.463895455002784729e-02 -1.322751194238662720e-01 -2.629624903202056885e-01 4.940424486994743347e-02 -3.740167990326881409e-02 -1.154726669192314148e-01 -3.278012573719024658e-01 9.738055616617202759e-02 1.084161400794982910e-01 1.217876747250556946e-02 -2.296182513236999512e-01 -5.953518673777580261e-02 -9.098508954048156738e-02 -1.073008403182029724e-01 -1.882875710725784302e-01 -2.388030886650085449e-01 -1.199925839900970459e-01 3.525894833728671074e-03 -3.148168027400970459e-01 2.907325625419616699e-01 -9.283226728439331055e-02 1.984014213085174561e-01 2.499371580779552460e-02
-5.643482878804206848e-02 1.065809056162834167e-01 1.067741587758064270e-01 -4.666277021169662476e-02 -1.863908618688583374e-01 -1.464273631572723389e-01 -9.997227042913436890e-02 6.315599381923675537e-02 -8.739424496889114380e-02 6.374455243349075317e-02 -2.147719562053680420e-01 -1.482002735137939453e-01 2.066947221755981445e-01 -2.894281446933746338e-01 1.822355985641479492e-01 -5.411099642515182495e-02 1.331850588321685791e-01 -1.357243508100509644e-01 -8.307911455631256104e-02 -3.693265318870544434e-01 1.420820057392120361e-01 -3.622497245669364929e-02 1.656473577022552490e-01 -4.762469232082366943e-01 -2.635700702667236328e-01 -1.669787466526031494e-01 -1.746338605880737305e-01 8.598372340202331543e-02 1.125747114419937134e-01 1.213183403015136719e-01 -1.851792037487030029e-01 8.458177745342254639e-02
1.420759558677673340e-01 -2.049388140439987183e-01 5.978714302182197571e-02 -1.662149578332901001e-01 -1.338434219360351562e-02 -1.875111758708953857e-01 1.105779260396957397e-01 2.342371195554733276e-01 1.399599611759185791e-01 -1.235348135232925415e-01 1.182315498590469360e-01 5.665901303291320801e-02 1.099607497453689575e-01 -6.670941412448883057e-02 -1.472732331603765488e-02 -1.355336606502532959e-01 1.831542402505874634e-01 -2.479238212108612061e-01 -1.096314936876296997e-01 -2.194003909826278687e-01 -1.163443084806203842e-04 9.777227789163589478e-02 -3.047998845577239990e-01 -3.620957136154174805e-01 -4.546734504401683807e-03 -5.380496010184288025e-02 5.794106051325798035e-02 -3.235189020633697510e-01 4.691356420516967773e-02 -1.988711506128311157e-01 -2.402310967445373535e-01 -3.433224260807037354e-01
7.718957960605621338e-02 -1.935968995094299316e-01 -3.522160276770591736e-02 -3.016931414604187012e-01 -3.676173090934753418e-02 -2.531437277793884277e-01 1.997982412576675415e-01 4.501357674598693848e-01 9.762104600667953491e-02 1.586455553770065308e-01 9.902212023735046387e-02 -3.082376122474670410e-01 7.995159924030303955e-02 1.854291372001171112e-02 -6.056166603229939938e-04 -5.970202013850212097e-02 3.133709309622645378e-03 -1.211670320481061935e-02 -1.314947456121444702e-01 -1.999296396970748901e-01 -2.839649654924869537e-02 3.418098390102386475e-02 -1.547879576683044434e-01 -1.897102892398834229e-01 -7.290382683277130127e-02 -2.699902057647705078e-01 1.271055042743682861e-01 -2.406687885522842407e-01 1.450789272785186768e-01 -4.154196754097938538e-02 8.082911372184753418e-03 -3.347294330596923828e-01
1.334756165742874146e-01 3.371889293193817139e-01 2.552657723426818848e-01 -5.406558886170387268e-02 -1.154506206512451172e-01 -4.976110532879829407e-03 -8.769491314888000488e-02 2.584739029407501221e-01 -1.143835261464118958e-01 -8.292572200298309326e-02 -1.407515108585357666e-01 -1.569976359605789185e-01 2.194677591323852539e-01 -1.145364493131637573e-01 -2.647113502025604248e-01 -2.784719467163085938e-01 1.014189794659614563e-01 -1.646866500377655029e-01 -2.016126811504364014e-01 -1.139161214232444763e-01 -2.365088313817977905e-01 -2.484909957274794579e-03 -2.725495100021362305e-01 -1.907146275043487549e-01 1.927378624677658081e-01 3.017710894346237183e-02 1.255836635828018188e-01 -2.050083875656127930e-02 2.738163769245147705e-01 -6.843423843383789062e-02 -1.495857834815979004e-01 -1.591034233570098877e-01
-4.306890070438385010e-02 1.556373983621597290e-01 3.469645977020263672e-01 -1.781403832137584686e-02 -9.353612363338470459e-02 8.050763607025146484e-02 -1.762170717120170593e-02 4.148944839835166931e-02 1.584251783788204193e-02 -9.448541700839996338e-02 3.059441922232508659e-03 -2.406248450279235840e-01 5.892226472496986389e-02 2.318755956366658211e-03 1.192231997847557068e-01 -2.742192149162292480e-01 -1.782981008291244507e-01 -2.160780280828475952e-01 2.334557175636291504e-01 -3.052350580692291260e-01 6.006992608308792114e-02 4.889149963855743408e-02 1.594539135694503784e-01 -1.872016340494155884e-01 1.606810688972473145e-01 8.841212838888168335e-03 3.235360682010650635e-01 -3.180287480354309082e-01 2.702635824680328369e-01 -2.344285249710083008e-01 7.128119468688964844e-02 -1.362677812576293945e-01
1.144197210669517517e-01 1.501219812780618668e-02 4.407768249511718750e-01 9.474871307611465454e-02 -1.196630373597145081e-01 -4.838405549526214600e-02 1.323261857032775879e-01 5.160211026668548584e-02 1.252732053399085999e-02 -9.764562547206878662e-02 -4.633712396025657654e-02 -2.327712774276733398e-01 1.460646688938140869e-01 -1.026790961623191833e-02 5.239017680287361145e-02 -1.682365685701370239e-02 -6.741676479578018188e-02 -1.290020197629928589e-01 9.407413005828857422e-02 -2.970924675464630127e-01 7.159225642681121826e-02 -1.754776947200298309e-02 1.944928318262100220e-01 -2.662286162376403809e-01 1.174084767699241638e-01 -1.818452179431915283e-01 3.254565298557281494e-01 -2.148363143205642700e-01 2.199298739433288574e-01 -4.048681855201721191e-01 8.574242144823074341e-02 7.135419547557830811e-02
6.802524626255035400e-02 6.209995970129966736e-02 3.357845842838287354e-01 -5.799867585301399231e-02 -1.807141005992889404e-01 -1.480913460254669189e-01 9.434928745031356812e-02 1.382150053977966309e-01 -1.882983893156051636e-01 -1.629495769739151001e-01 5.369703844189643860e-02 4.405051842331886292e-02 2.944055199623107910e-01 4.938643798232078552e-02 3.479601070284843445e-02 -4.629536531865596771e-03 -1.456569433212280273e-01 -1.290096715092658997e-02 5.491519346833229065e-02 -2.758574187755584717e-01 2.475244365632534027e-02 -3.575328737497329712e-02 2.460105270147323608e-01 -2.076703459024429321e-01 1.672116853296756744e-02 -2.402049452066421509e-01 3.283195793628692627e-01 -2.036671489477157593e-01 1.496981531381607056e-01 -4.184023141860961914e-01 -7.324896752834320068e-02 1.396659165620803833e-01
1.613701730966567993e-01 2.515309453010559082e-01 2.024125009775161743e-01 5.069205909967422485e-02 -1.783963441848754883e-01 2.609719336032867432e-02 -1.422763615846633911e-01 2.257576677948236465e-03 5.761532858014106750e-02 6.258643418550491333e-02 -1.751008927822113037e-01 -3.723061382770538330e-01 1.210217326879501343e-01 -2.395195960998535156e-01 1.874366402626037598e-01 -2.490784786641597748e-02 -3.610422462224960327e-02 -8.233257383108139038e-02 -1.218652352690696716e-02 -4.474429488182067871e-01 -1.295609176158905029e-01 2.230058163404464722e-01 -6.949570029973983765e-02 -3.402257263660430908e-01 2.491600364446640015e-01 -1.591519266366958618e-01 1.620006412267684937e-01 -4.819563403725624084e-02 3.515287116169929504e-02 -1.102798134088516235e-01 6.657899171113967896e-02 -2.785407006740570068e-02
9.259966015815734863e-02 -2.187575995922088623e-01 -1.445852518081665039e-01 1.761899739503860474e-01 3.588222339749336243e-02 -4.923222213983535767e-02 4.159224778413772583e-02 2.376572638750076294e-01 -1.805380545556545258e-02 -1.332545876502990723e-01 4.575804620981216431e-02 -3.642599582672119141e-01 1.029873862862586975e-01 -2.464066147804260254e-01 -2.019072473049163818e-01 -2.513067126274108887e-01 -7.297249138355255127e-02 -1.392894536256790161e-01 -7.287509739398956299e-02 -2.502026259899139404e-01 -1.264816373586654663e-01 -3.374959155917167664e-02 -1.086925640702247620e-01 -3.140807449817657471e-01 -2.431267350912094116e-01 -1.770348250865936279e-01 1.846404820680618286e-01 -1.559571921825408936e-01 3.343328237533569336e-01 -6.623465567827224731e-02 9.806306660175323486e-02 -8.191319555044174194e-02
1.428294032812118530e-01 1.061489582061767578e-01 4.176450669765472412e-01 -4.188122227787971497e-02 -1.119696050882339478e-01 -6.658719480037689209e-02 1.316440403461456299e-01 1.468724757432937622e-01 1.450929343700408936e-01 -1.272169649600982666e-01 1.843508183956146240e-01 -1.487734764814376831e-01 2.224611937999725342e-01 1.478320509195327759e-01 7.918257266283035278e-02 -2.400619387626647949e-01 2.193743586540222168e-01 -7.852121442556381226e-02 3.201060742139816284e-02 -2.592305839061737061e-01 1.962669789791107178e-01 -4.665524140000343323e-02 3.447878062725067139e-01 -7.679273188114166260e-02 -1.613903343677520752e-01 3.040187992155551910e-02 2.961040437221527100e-01 -1.783622056245803833e-01 3.122724406421184540e-02 -2.434435635805130005e-01 -9.791582822799682617e-02 -5.832622572779655457e-02
1.183514446020126343e-01 -8.900561928749084473e-02 5.815953388810157776e-02 6.803944706916809082e-02 -1.663756817579269409e-01 -1.222972571849822998e-02 2.817804552614688873e-02 1.288955509662628174e-01 -8.374369889497756958e-02 -2.516506016254425049e-01 -2.146053314208984375e-01 -3.030515015125274658e-01 1.315112113952636719e-01 4.112366586923599243e-03 -1.123954951763153076e-01 -1.596038043498992920e-01 -1.028481777757406235e-02 -2.318105250597000122e-01 3.777737617492675781e-01 -2.701381742954254150e-01 1.222313195466995239e-01 -2.438377030193805695e-02 1.157260872423648834e-02 -1.678487509489059448e-01 -1.761276423931121826e-01 -3.964985609054565430e-01 1.141044404357671738e-02 -1.006853803992271423e-01 3.545470237731933594e-01 -2.825291641056537628e-02 -8.619903586804866791e-03 -1.507250219583511353e-01
1.795658022165298462e-01 2.079531252384185791e-01 -6.703564524650573730e-02 -3.100258708000183105e-01 -1.331942081451416016e-01 -3.526546359062194824e-01 -1.546747982501983643e-01 8.441528677940368652e-02 1.299152821302413940e-01 1.018455997109413147e-01 -1.869757026433944702e-01 -1.934704333543777466e-01 2.910225093364715576e-01 6.581205129623413086e-02 1.161373034119606018e-01 1.247477903962135315e-01 2.245948463678359985e-01 -9.209606051445007324e-02 8.674809336662292480e-02 -2.025684118270874023e-01 4.805437475442886353e-02 6.939458847045898438e-02 4.003412276506423950e-02 -1.267403513193130493e-01 2.263306975364685059e-01 4.591501876711845398e-02 1.301137357950210571e-01 -5.225788056850433350e-02 4.116856753826141357e-01 -1.602176874876022339e-01 -1.365161836147308350e-01 -1.181909218430519104e-01
-3.920255228877067566e-03 3.663396090269088745e-02 9.704364091157913208e-02 -1.799487024545669556e-01 -1.756193935871124268e-01 9.958545863628387451e-02 2.459485977888107300e-01 1.421421766281127930e-01 8.946899324655532837e-02 -8.356589078903198242e-02 -1.390730589628219604e-01 -1.821247190237045288e-01 3.398049175739288330e-01 -1.266726553440093994e-01 -1.345348507165908813e-01 -1.180051565170288086e-01 1.172334402799606323e-01 -2.179887145757675171e-01 -3.809549510478973389e-01 -1.881278865039348602e-02 -3.365768864750862122e-02 6.432840228080749512e-02 -2.058871537446975708e-01 -2.424871027469635010e-01 -6.694605201482772827e-02 -2.472836896777153015e-02 2.354838401079177856e-01 -2.280017435550689697e-01 2.752628624439239502e-01 -1.287549640983343124e-02 -2.888436615467071533e-01 -1.387500464916229248e-01
-3.757172031328082085e-03 -2.545956373214721680e-01 -1.208267807960510254e-01 -2.056078463792800903e-01 -1.858717650175094604e-01 -2.519464194774627686e-01 1.890430226922035217e-02 3.356482684612274170e-01 -1.571847125887870789e-02 -3.248038142919540405e-02 9.345518052577972412e-02 -8.590752258896827698e-03 1.054102256894111633e-01 1.300603747367858887e-01 6.550078839063644409e-02 -3.627724479883909225e-03 1.322017163038253784e-01 -1.707872897386550903e-01 -9.606560319662094116e-02 -1.916976124048233032e-01 7.740757614374160767e-02 -1.991290971636772156e-02 -1.078793779015541077e-01 -3.054753541946411133e-01 -1.363712698221206665e-01 -8.920764178037643433e-02 1.424897462129592896e-01 -3.936600089073181152e-01 1.972445696592330933e-01 -1.055743172764778137e-01 -3.597706854343414307e-01 -1.988316178321838379e-01
-2.385578006505966187e-01 1.516396999359130859e-01 -1.685662269592285156e-01 -3.018754534423351288e-02 -3.835501149296760559e-02 -2.402530014514923096e-01 5.347923934459686279e-02 1.004435494542121887e-01 -1.217424310743808746e-02 -3.099565505981445312e-01 -2.020227313041687012e-01 -2.844665944576263428e-01 2.202623188495635986e-01 4.206037893891334534e-02 1.348792668431997299e-02 -1.990519315004348755e-01 2.143245041370391846e-01 -6.543078273534774780e-02 9.046525508165359497e-02 -2.046443969011306763e-01 -1.527698487043380737e-01 2.541187107563018799e-01 3.723557665944099426e-02 -3.543221354484558105e-01 -2.772730886936187744e-01 -9.312276542186737061e-02 5.190037935972213745e-02 -2.713170349597930908e-01 2.265392988920211792e-02 1.303039193153381348e-01 -9.049189090728759766e-02 8.899079263210296631e-02
3.742325007915496826e-01 2.009471207857131958e-01 -1.372560709714889526e-01 -2.647159695625305176e-01 -3.449876233935356140e-02 8.601102977991104126e-02 -1.291809380054473877e-01 1.758363395929336548e-01 -4.164243489503860474e-02 -2.548272609710693359e-01 3.042989410459995270e-02 -2.535905838012695312e-01 8.568841964006423950e-02 -1.151577979326248169e-01 4.703497514128684998e-02 -5.764257512055337429e-04 -1.795975863933563232e-01 2.140659391880035400e-01 1.102032065391540527e-01 -2.569573819637298584e-01 1.599197983741760254e-01 -2.040729671716690063e-01 -1.738109253346920013e-02 -2.338275015354156494e-01 3.391517698764801025e-02 9.352891356684267521e-05 3.022640049457550049e-01 -1.758172810077667236e-01 2.590642077848315239e-03 6.042898446321487427e-02 -1.979107558727264404e-01 -2.739329338073730469e-01
6.381739675998687744e-02 -1.270474046468734741e-01 5.890457332134246826e-02 -1.635782420635223389e-01 -8.482605963945388794e-02 -2.260432243347167969e-01 -1.202535629272460938e-01 -1.058183014392852783e-01 6.229985505342483521e-02 -3.382232680451124907e-04 -2.780630998313426971e-02 -2.501030564308166504e-01 1.501169651746749878e-01 -2.136244326829910278e-01 1.602343022823333740e-01 -9.348450601100921631e-02 2.782710492610931396e-01 3.504145517945289612e-02 3.404251858592033386e-02 3.708710521459579468e-02 2.320274263620376587e-01 4.504274204373359680e-02 -7.727944105863571167e-02 -4.228608310222625732e-01 -1.971497386693954468e-01 -5.509837344288825989e-02 1.649724096059799194e-01 -1.852495223283767700e-01 2.456993460655212402e-01 -4.559819400310516357e-01 1.082054898142814636e-02 -4.615641385316848755e-02
-5.955199152231216431e-02 2.574470043182373047e-01 1.233945041894912720e-01 2.012635171413421631e-01 1.623707115650177002e-01 -1.173085197806358337e-01 -2.072103321552276611e-01 2.284027338027954102e-01 4.605537280440330505e-02 -1.595808267593383789e-01 -3.681629896163940430e-01 -8.125899359583854675e-03 8.540448546409606934e-02 -1.889367848634719849e-01 1.363317817449569702e-01 -5.138396099209785461e-02 2.394232153892517090e-01 -1.101539805531501770e-01 -6.942396610975265503e-02 -3.008862733840942383e-01 1.828032732009887695e-01 -4.963879939168691635e-03 -1.448169350624084473e-01 -3.693808615207672119e-01 -8.303007483482360840e-02 1.430325508117675781e-01 3.971124812960624695e-02 -2.352374494075775146e-01 1.497036814689636230e-01 3.931570053100585938e-02 -1.964125186204910278e-01 9.659671038389205933e-02
1.287025064229965210e-01 -9.486781805753707886e-02 -1.441811397671699524e-02 6.606588512659072876e-02 -2.525257878005504608e-02 -9.299138933420181274e-02 -8.539178222417831421e-02 1.967790722846984863e-01 1.398865226656198502e-02 -2.850586175918579102e-01 8.724784478545188904e-03 -3.412792384624481201e-01 1.443035453557968140e-01 -1.487190462648868561e-02 -7.797718048095703125e-02 -2.951860129833221436e-01 -9.650772064924240112e-02 -3.117734789848327637e-01 5.574177205562591553e-02 -4.033755660057067871e-01 8.915091305971145630e-02 -6.726152729243040085e-03 -2.361526712775230408e-02 -1.065244674682617188e-01 -2.653948068618774414e-01 -1.587459892034530640e-01 1.378278136253356934e-01 -2.207572162151336670e-01 3.681371510028839111e-01 9.906428307294845581e-02 1.917146146297454834e-02 -3.158823773264884949e-02
2.420394122600555420e-02 2.729625701904296875e-01 6.671746820211410522e-02 1.835948228836059570e-02 -1.315340995788574219e-01 1.304193735122680664e-01 -5.269137397408485413e-02 2.951087951660156250e-01 2.972230874001979828e-02 -5.972078070044517517e-02 1.103526279330253601e-01 -3.041304051876068115e-01 2.456786036491394043e-01 1.939273066818714142e-02 -4.384885430335998535e-01 -2.713051140308380127e-01 -2.689611911773681641e-02 -6.355923414230346680e-02 -2.470708489418029785e-01 -6.958930939435958862e-02 -1.468937844038009644e-01 6.260289996862411499e-02 -1.925723403692245483e-01 -2.342298477888107300e-01 -4.671357944607734680e-02 -1.424599885940551758e-01 1.905691772699356079e-01 -1.451826393604278564e-01 1.753186881542205811e-01 -2.157557010650634766e-01 1.179087832570075989e-01 -3.239894285798072815e-02
-4.349391162395477295e-02 -4.317724704742431641e-02 9.381913393735885620e-02 -4.180069081485271454e-04 -7.033468037843704224e-02 -6.296029686927795410e-02 9.323899447917938232e-02 2.789765000343322754e-01 -9.689430892467498779e-02 -1.098135709762573242e-01 -2.027966827154159546e-01 -4.034821689128875732e-01 1.516689211130142212e-01 -7.236495614051818848e-02 -1.747672110795974731e-01 -1.890293061733245850e-01 -4.765069112181663513e-02 -1.462659537792205811e-01 -5.441870540380477905e-02 -3.682644069194793701e-01 3.291714191436767578e-02 1.816456206142902374e-03 -8.271387964487075806e-02 -1.460669338703155518e-01 -3.475755751132965088e-01 -2.773636281490325928e-01 6.385612487792968750e-02 -2.523048222064971924e-01 3.355869948863983154e-01 2.432908490300178528e-02 4.140966385602951050e-02 1.461398974061012268e-02
9.089853614568710327e-02 2.558659315109252930e-01 7.829394936561584473e-02 1.541787683963775635e-01 -1.483571827411651611e-01 -2.343568801879882812e-01 -7.488641142845153809e-02 1.514311432838439941e-01 1.322856452316045761e-02 1.415382027626037598e-01 -1.729960292577743530e-01 2.033848315477371216e-01 2.559803053736686707e-02 -1.497111171483993530e-01 1.589635908603668213e-01 -3.561931103467941284e-02 7.320787757635116577e-02 2.205678820610046387e-01 6.708799395710229874e-03 -2.525550127029418945e-01 6.289474666118621826e-02 2.931170351803302765e-02 3.892371058464050293e-02 -4.662843048572540283e-01 -1.716508120298385620e-01 -3.055352903902530670e-02 3.264768123626708984e-01 -2.224045991897583008e-01 1.597059518098831177e-01 -1.487696170806884766e-01 1.992032229900360107e-01 -1.855540722608566284e-01
1.162731945514678955e-01 2.405616492033004761e-01 -5.804267153143882751e-02 -1.695998758077621460e-01 -2.328619509935379028e-01 -1.568612903356552124e-01 7.305244449526071548e-03 2.293054908514022827e-01 1.856828853487968445e-02 -6.133064255118370056e-02 -2.794099152088165283e-01 -2.905427217483520508e-01 2.018556594848632812e-01 6.034418195486068726e-02 1.687776595354080200e-01 2.624458074569702148e-01 2.520554959774017334e-01 3.990785032510757446e-02 -8.483444899320602417e-02 -2.244376093149185181e-01 1.282939761877059937e-01 1.117433458566665649e-01 1.722525618970394135e-02 -2.058521956205368042e-01 1.712996214628219604e-01 1.029072627425193787e-01 1.714368723332881927e-02 -1.511416584253311157e-01 4.190011322498321533e-01 -1.107435971498489380e-01 -1.996966823935508728e-02 -1.051831245422363281e-01
-3.004444297403097153e-03 1.379793733358383179e-01 3.322238028049468994e-01 8.872184902429580688e-02 -1.020951718091964722e-01 -9.355226531624794006e-03 -4.067926853895187378e-02 1.294307410717010498e-01 -1.287279725074768066e-01 -3.190720081329345703e-02 -1.991111636161804199e-01 -1.592142134904861450e-01 4.229340329766273499e-02 1.659842394292354584e-02 -1.977419853210449219e-02 -2.587339282035827637e-01 -1.235079318284988403e-01 1.546240784227848053e-02 6.164421513676643372e-02 -3.318708539009094238e-01 1.387654896825551987e-02 1.155578345060348511e-01 1.098056957125663757e-01 -2.250474244356155396e-01 3.139529824256896973e-01 1.144759505987167358e-01 2.922882139682769775e-01 -2.681698799133300781e-01 1.774314790964126587e-01 -4.086611866950988770e-01 1.066711917519569397e-02 -9.224280714988708496e-02
1.314210891723632812e-01 2.725841701030731201e-01 -1.095359623432159424e-01 -6.509396433830261230e-02 -4.925745353102684021e-02 3.542862534523010254e-01 -1.677552312612533569e-01 3.889061138033866882e-02 1.902833953499794006e-02 -1.098967567086219788e-01 -1.551773548126220703e-01 -1.247527822852134705e-01 2.283495962619781494e-01 3.749836934730410576e-03 -1.773152500391006470e-01 -1.505312472581863403e-01 -1.109327897429466248e-01 7.746798545122146606e-02 1.817959547042846680e-01 -4.075083732604980469e-01 -1.611199975013732910e-01 7.293449342250823975e-02 5.316802766174077988e-03 -2.342191934585571289e-01 -2.042452692985534668e-01 -1.259464621543884277e-01 8.543232083320617676e-02 9.435420855879783630e-03 5.131278187036514282e-02 -2.915773093700408936e-01 -3.180133402347564697e-01 -1.375345289707183838e-01
-5.606455728411674500e-02 7.234933227300643921e-02 -2.677342891693115234e-01 1.301296055316925049e-01 7.560551166534423828e-02 -2.303115725517272949e-01 1.515740454196929932e-01 2.149769365787506104e-01 7.525712251663208008e-02 -1.334525831043720245e-02 -2.445771694183349609e-01 -1.306476723402738571e-02 1.392529755830764771e-01 -2.292987257242202759e-01 -5.052866786718368530e-02 -3.098513372242450714e-02 -1.789450831711292267e-02 4.302508011460304260e-02 -1.908329874277114868e-01 -3.472604751586914062e-01 2.329726666212081909e-01 1.309870034456253052e-01 -1.187859401106834412e-01 -3.094118237495422363e-01 -2.375559955835342407e-01 7.883889600634574890e-03 -5.069332197308540344e-02 -3.463094234466552734e-01 3.239627778530120850e-01 -2.530649490654468536e-02 -4.934239760041236877e-02 7.914847880601882935e-02
8.037564903497695923e-02 1.011439189314842224e-01 -5.390828847885131836e-02 -1.843668818473815918e-01 -1.842125058174133301e-01 -2.340949326753616333e-01 -1.373236328363418579e-01 -1.000272482633590698e-02 -2.180912718176841736e-02 3.411872312426567078e-02 -2.287063002586364746e-01 -8.676499873399734497e-02 3.674221336841583252e-01 9.170158952474594116e-02 -6.521956063807010651e-03 1.741366833448410034e-01 1.725069433450698853e-01 1.602346003055572510e-01 6.302804499864578247e-02 -7.885875552892684937e-02 2.031249850988388062e-01 -2.882870147004723549e-03 -1.132117062807083130e-01 -4.662808477878570557e-01 -1.237975358963012695e-01 3.376052528619766235e-02 -4.333381727337837219e-02 -3.360458910465240479e-01 3.214412033557891846e-01 -1.759357154369354248e-01 1.421331521123647690e-02 2.435535192489624023e-02
-1.981713026762008667e-01 1.562026739120483398e-01 -6.579188257455825806e-02 1.001791357994079590e-01 1.812648326158523560e-01 -4.054933786392211914e-02 1.207719892263412476e-01 1.381814777851104736e-01 1.110555231571197510e-01 -1.686774045228958130e-01 -1.835739910602569580e-01 -1.788292378187179565e-01 3.955451250076293945e-01 -8.688858151435852051e-02 -3.979514241218566895e-01 -1.956525295972824097e-01 -6.480807811021804810e-02 -8.458097279071807861e-02 -4.803415387868881226e-02 -2.048351019620895386e-01 1.236080657690763474e-02 -6.153362244367599487e-02 -2.478141337633132935e-02 -2.311666011810302734e-01 1.808490008115768433e-01 -1.707009226083755493e-01 -4.851505160331726074e-02 1.103170216083526611e-02 3.519973158836364746e-01 -2.831550240516662598e-01 2.331955358386039734e-02 -6.414519995450973511e-02
-9.294228628277778625e-03 1.300101280212402344e-01 3.052962720394134521e-01 1.445297449827194214e-01 -1.424444317817687988e-01 8.340401947498321533e-02 -5.103694647550582886e-02 -3.774603828787803650e-02 -1.312098056077957153e-01 -1.018593981862068176e-01 -2.390890009701251984e-02 -2.204380035400390625e-01 2.031258195638656616e-01 -1.287989765405654907e-01 5.086917802691459656e-02 -3.103024661540985107e-01 -8.435956388711929321e-02 -1.526907384395599365e-01 1.693053245544433594e-01 -2.409329265356063843e-01 1.863234065240249038e-04 -3.101069107651710510e-02 2.983803153038024902e-01 -2.010533809661865234e-01 7.653541862964630127e-02 -3.326321765780448914e-02 2.990049123764038086e-01 -3.880332410335540771e-01 2.144091278314590454e-01 -1.036610454320907593e-01 -1.104366704821586609e-01 -2.018655538558959961e-01
1.654458418488502502e-02 -1.233435198664665222e-01 1.304860226809978485e-02 -1.014894992113113403e-01 -2.736782729625701904e-01 -3.859752118587493896e-01 6.104304641485214233e-02 2.413384169340133667e-01 3.452422842383384705e-02 3.054870059713721275e-03 5.971196666359901428e-02 -6.389448791742324829e-02 -3.315970301628112793e-02 3.966207429766654968e-02 5.149548500776290894e-02 2.826680615544319153e-02 1.036138907074928284e-01 -1.750590801239013672e-01 -9.927082061767578125e-02 -4.656124487519264221e-02 -9.276467375457286835e-03 1.616425216197967529e-01 -1.945819556713104248e-01 -4.512850046157836914e-01 -1.903674453496932983e-01 -2.474983781576156616e-01 1.517256051301956177e-01 -2.788217067718505859e-01 1.708586812019348145e-01 -1.392529457807540894e-01 -1.813958585262298584e-01 -2.689564526081085205e-01
3.936118632555007935e-02 8.842644095420837402e-02 -2.917094826698303223e-01 -7.480505155399441719e-04 -7.647105306386947632e-02 1.363067179918289185e-01 -3.124953210353851318e-01 1.097606271505355835e-01 1.446542143821716309e-01 -2.372241914272308350e-01 -1.131149902939796448e-01 -1.034790650010108948e-01 3.211549818515777588e-01 -7.547730952501296997e-02 1.221419423818588257e-01 -2.356774210929870605e-01 2.855680882930755615e-01 3.648608177900314331e-02 1.100688353180885315e-01 -3.648376464843750000e-01 -1.206435263156890869e-01 1.297119259834289551e-01 2.703030705451965332e-01 -2.119612246751785278e-01 6.287615746259689331e-02 7.748045772314071655e-02 1.275743395090103149e-01 9.137468785047531128e-02 1.173825934529304504e-01 -7.308598607778549194e-02 -2.376662939786911011e-01 -6.119990721344947815e-02
-1.395861804485321045e-01 2.573929131031036377e-01 -5.034309625625610352e-02 -7.523715496063232422e-02 -6.980488449335098267e-02 7.216958701610565186e-02 4.734801128506660461e-02 1.543923765420913696e-01 -3.049982525408267975e-02 -1.077696755528450012e-01 -6.462617218494415283e-02 -2.606125473976135254e-01 2.572686672210693359e-01 1.028692498803138733e-01 -1.749850064516067505e-01 -1.730968654155731201e-01 7.105220854282379150e-02 -1.682325452566146851e-01 -4.040872752666473389e-01 2.496300823986530304e-02 1.348090469837188721e-01 3.690375089645385742e-01 -4.517287388443946838e-02 -2.619083821773529053e-01 1.149905622005462646e-01 -1.474293023347854614e-01 2.018089741468429565e-01 -6.707707792520523071e-02 2.559256553649902344e-01 3.626172896474599838e-03 -2.747893929481506348e-01 6.674029678106307983e-02
1.555680483579635620e-01 1.962969154119491577e-01 -8.241391181945800781e-02 -1.503488123416900635e-01 1.126686558127403259e-01 5.585047975182533264e-02 -1.190556809306144714e-01 3.113384842872619629e-01 5.771447718143463135e-02 1.111064031720161438e-01 5.126331374049186707e-02 -3.078489303588867188e-01 1.624493598937988281e-01 -2.132993638515472412e-01 -2.676689326763153076e-01 -1.604088544845581055e-01 -7.211893051862716675e-02 -7.839955389499664307e-02 -7.960284128785133362e-03 -3.170693218708038330e-01 1.212383806705474854e-01 1.054261550307273865e-01 -1.096204519271850586e-01 -3.650625050067901611e-01 -3.500518798828125000e-01 5.955082923173904419e-02 -1.678044945001602173e-01 -1.749002635478973389e-01 -2.624311484396457672e-02 1.031602621078491211e-01 -1.344569772481918335e-01 -3.641446307301521301e-02
-1.019996181130409241e-01 2.440900057554244995e-01 -5.050666630268096924e-02 -1.363447904586791992e-01 -5.019592866301536560e-02 -3.702400997281074524e-02 3.612621724605560303e-01 3.393431901931762695e-01 4.095825925469398499e-02 -1.728487759828567505e-01 -1.933268643915653229e-02 2.835033088922500610e-02 1.887361705303192139e-01 -1.341830939054489136e-01 -1.041134595870971680e-01 -3.751887381076812744e-02 3.219137713313102722e-02 -8.940787613391876221e-02 -2.734559774398803711e-01 -3.561369329690933228e-02 7.301887124776840210e-02 4.612837359309196472e-02 -1.985208541154861450e-01 -1.932711005210876465e-01 -1.537111215293407440e-02 -2.116577625274658203e-01 2.699649035930633545e-01 -3.998961448669433594e-01 2.040280699729919434e-01 -7.558951526880264282e-02 -1.880768090486526489e-01 -1.756918728351593018e-01
5.450855940580368042e-02 1.436468660831451416e-01 5.579126626253128052e-02 -1.274653822183609009e-01 -2.834101617336273193e-01 -1.676504313945770264e-02 -3.923139721155166626e-02 1.376471817493438721e-01 1.349907815456390381e-01 -1.271920185536146164e-02 -2.209739536046981812e-01 -1.357064247131347656e-01 3.962061405181884766e-01 -9.384355694055557251e-02 3.618748113512992859e-02 -1.184645388275384903e-02 3.026538193225860596e-01 1.815665811300277710e-01 7.920157164335250854e-02 -1.044831499457359314e-01 1.369933336973190308e-01 6.596686691045761108e-02 1.416450142860412598e-01 -4.826746284961700439e-01 1.188681572675704956e-01 -6.050719320774078369e-02 -5.498353019356727600e-02 -3.899945914745330811e-01 7.876928150653839111e-02 -1.618720218539237976e-02 7.592081278562545776e-02 5.269764456897974014e-03
-8.536618947982788086e-02 -2.602618560194969177e-02 3.128629326820373535e-01 -1.433489620685577393e-01 -1.224269270896911621e-01 -1.416659057140350342e-01 2.626489289104938507e-02 9.063381701707839966e-02 1.353376656770706177e-01 -1.375869363546371460e-01 -1.832907460629940033e-02 -3.109635412693023682e-01 3.696409752592444420e-03 -2.146005928516387939e-01 4.531373735517263412e-03 2.726000919938087463e-02 -7.249702513217926025e-02 -6.325532216578722000e-03 7.720763981342315674e-02 6.444213539361953735e-02 8.384156227111816406e-02 -6.693694740533828735e-02 2.386157661676406860e-01 -6.297150254249572754e-02 -8.964908123016357422e-02 -2.434285879135131836e-01 4.248260557651519775e-01 -3.214935362339019775e-01 1.669718474149703979e-01 -4.217777550220489502e-01 4.537379369139671326e-03 -6.148920580744743347e-02
2.114647328853607178e-01 -1.283684223890304565e-01 1.299956589937210083e-01 -2.279270440340042114e-02 -1.339706331491470337e-01 8.584697544574737549e-02 1.166575774550437927e-01 2.254247963428497314e-01 4.871587827801704407e-02 -3.345075249671936035e-01 2.444459684193134308e-02 3.621232882142066956e-02 1.200871989130973816e-01 -1.438683867454528809e-01 -1.761296987533569336e-01 1.254753172397613525e-01 5.764264985918998718e-02 2.894356548786163330e-01 -1.842882633209228516e-01 -3.634102344512939453e-01 6.796821206808090210e-02 2.262500971555709839e-01 -2.661034651100635529e-02 -2.568348646163940430e-01 -2.238812744617462158e-01 -2.626666426658630371e-02 -1.044609248638153076e-01 4.372871294617652893e-02 3.695189356803894043e-01 -6.983356922864913940e-02 -2.286116182804107666e-01 -2.556052803993225098e-02
2.493753284215927124e-01 1.521540135145187378e-01 2.774304747581481934e-01 -3.552763164043426514e-02 -8.983994275331497192e-02 7.429805397987365723e-02 5.014246702194213867e-02 2.044989019632339478e-01 5.319612100720405579e-02 -1.712908744812011719e-01 -1.179996691644191742e-02 -7.249584421515464783e-03 3.363207280635833740e-01 9.790563024580478668e-03 1.682235114276409149e-02 -1.740774139761924744e-03 3.947464376688003540e-02 -3.044350072741508484e-02 9.208755195140838623e-02 -2.749510109424591064e-01 2.994504757225513458e-02 -1.183654274791479111e-02 3.147244751453399658e-01 -9.868387132883071899e-02 -1.309323608875274658e-01 -1.468718498945236206e-01 3.733416199684143066e-01 -2.718206346035003662e-01 -3.310336172580718994e-02 -3.638026118278503418e-01 1.095463111996650696e-01 1.970444768667221069e-01
4.163442552089691162e-02 2.112974822521209717e-01 4.408035054802894592e-02 -1.355350613594055176e-01 -1.480384320020675659e-01 1.982853412628173828e-01 -1.916632242500782013e-02 3.230335414409637451e-01 2.094797492027282715e-01 -2.734531834721565247e-02 -9.627669304609298706e-02 -1.259316205978393555e-01 2.284198999404907227e-01 5.556967807933688164e-04 -2.451618611812591553e-01 -4.125447869300842285e-01 1.610050052404403687e-01 1.486793458461761475e-01 1.000770479440689087e-01 -2.574048042297363281e-01 3.135658204555511475e-01 2.134769558906555176e-01 -2.315247952938079834e-01 -1.279406994581222534e-01 -1.129440888762474060e-01 -6.089909002184867859e-02 1.624421626329421997e-01 -1.052942350506782532e-01 -1.423678845167160034e-01 -3.284338489174842834e-02 -3.737660124897956848e-02 -1.650861650705337524e-02
9.035801887512207031e-02 2.621578574180603027e-01 -6.230646371841430664e-02 -2.279061377048492432e-01 1.626819223165512085e-01 1.689852774143218994e-01 -2.015660405158996582e-01 1.207218021154403687e-01 1.382718831300735474e-01 6.507749110460281372e-02 4.943760484457015991e-02 -3.187436163425445557e-01 -1.173077374696731567e-01 -1.794030815362930298e-01 -8.869325369596481323e-02 -2.379125952720642090e-01 1.008936464786529541e-01 -5.224357172846794128e-02 7.655092328786849976e-02 -4.164809584617614746e-01 4.462585225701332092e-02 1.178147047758102417e-01 6.991716474294662476e-02 -2.922478616237640381e-01 -2.807021737098693848e-01 1.256642397493124008e-02 4.007560387253761292e-02 -7.237041741609573364e-02 4.140540957450866699e-02 -3.253825306892395020e-01 -5.124352499842643738e-02 -1.576279997825622559e-01
3.418271616101264954e-02 -2.571960985660552979e-01 -4.864601418375968933e-02 -6.227495148777961731e-02 -1.298558115959167480e-01 -2.082482129335403442e-01 1.483123898506164551e-01 3.162283003330230713e-01 -4.367340728640556335e-02 -1.106264814734458923e-02 -7.108328863978385925e-03 -1.566814258694648743e-02 -7.722259312868118286e-02 -9.127404540777206421e-02 1.723748445510864258e-02 -2.045913226902484894e-02 2.257508188486099243e-01 -2.985436022281646729e-01 -3.826841339468955994e-02 -7.027811557054519653e-02 2.901311405003070831e-02 2.645819634199142456e-02 -9.716895222663879395e-02 -4.957507848739624023e-01 -2.244416996836662292e-02 -1.736892461776733398e-01 9.767908602952957153e-02 -1.990050375461578369e-01 1.888143718242645264e-01 -2.647499740123748779e-01 -2.375422865152359009e-01 -2.857292294502258301e-01
-1.215060129761695862e-01 -1.086718812584877014e-01 1.253158668987452984e-03 -2.048615515232086182e-01 -1.966010481119155884e-01 1.117244586348533630e-01 -2.385919094085693359e-01 -9.022832661867141724e-02 4.595071077346801758e-03 1.014596149325370789e-01 -1.440888047218322754e-01 7.122811675071716309e-02 5.144727826118469238e-01 -1.803209930658340454e-01 3.294422850012779236e-02 1.343394070863723755e-01 8.488807827234268188e-02 -1.884781867265701294e-01 -3.868536278605461121e-02 -1.376904994249343872e-01 6.843189243227243423e-03 1.404830366373062134e-01 1.621697694063186646e-01 -2.976165413856506348e-01 -2.750078681856393814e-03 -2.230713814496994019e-01 1.800814718008041382e-01 5.384632200002670288e-02 1.400486975908279419e-01 -3.342585265636444092e-01 -1.374174356460571289e-01 -1.720737814903259277e-01
3.692165017127990723e-02 2.150338590145111084e-01 1.944698244333267212e-01 3.018092922866344452e-02 -1.966952383518218994e-01 -2.328732237219810486e-02 -3.873106539249420166e-01 3.068231046199798584e-02 -1.902320794761180878e-02 -1.747799515724182129e-01 -4.763278178870677948e-03 -2.275718003511428833e-01 2.807553708553314209e-01 -9.448100626468658447e-02 1.716455817222595215e-01 -2.133112847805023193e-01 -1.072008833289146423e-01 -6.403823941946029663e-02 -8.927359431982040405e-02 -2.922137975692749023e-01 -9.057226032018661499e-02 4.509470984339714050e-02 1.631854027509689331e-01 -9.925878793001174927e-02 2.195826768875122070e-01 -3.168083727359771729e-02 3.485872745513916016e-01 -3.017719984054565430e-01 1.635096222162246704e-01 1.422974020242691040e-01 4.811534285545349121e-02 -1.062105000019073486e-01
2.574348449707031250e-02 1.606481224298477173e-01 1.172876730561256409e-01 -1.600091308355331421e-01 -7.957953959703445435e-02 -4.690295830368995667e-02 -6.682267785072326660e-02 7.150934636592864990e-02 -1.845358312129974365e-02 1.782843610271811485e-03 -2.411175221204757690e-01 -3.080937266349792480e-01 1.934198439121246338e-01 -1.761108040809631348e-01 2.670404613018035889e-01 1.347388327121734619e-01 3.518417477607727051e-01 3.831564635038375854e-02 7.812615483999252319e-02 -2.382248453795909882e-02 -3.791387006640434265e-02 -5.741183087229728699e-02 -5.522172152996063232e-02 -3.881596028804779053e-01 1.080146953463554382e-01 -1.039773225784301758e-02 2.107954174280166626e-01 -2.667775452136993408e-01 4.063100218772888184e-01 -1.122990995645523071e-01 1.454812660813331604e-02 9.534204751253128052e-02
-6.951814144849777222e-02 3.450843989849090576e-01 -9.023294784128665924e-03 1.828132383525371552e-02 7.804471068084239960e-03 -2.311633080244064331e-01 7.680906855966895819e-05 1.496926248073577881e-01 -9.589939564466476440e-02 -1.023446545004844666e-01 3.414885327219963074e-02 -2.004910707473754883e-01 -5.520474165678024292e-02 -7.837371528148651123e-02 -2.022183090448379517e-01 -2.333270311355590820e-01 2.410311065614223480e-02 -3.245472162961959839e-02 -8.014532923698425293e-02 -3.100460171699523926e-01 -1.942466348409652710e-01 -4.604563117027282715e-02 2.054408937692642212e-02 -2.282418310642242432e-01 -4.313381314277648926e-01 -3.195057064294815063e-02 1.052151173353195190e-01 -4.098223149776458740e-01 2.000526934862136841e-01 -4.908447153866291046e-03 1.559055447578430176e-01 8.486105501651763916e-02
-6.165334023535251617e-03 2.497955225408077240e-02 2.359067499637603760e-01 4.955570772290229797e-02 -3.261043690145015717e-03 6.617801636457443237e-02 -6.489704549312591553e-02 -1.096071228384971619e-01 -1.188151352107524872e-02 -1.771567165851593018e-01 -1.544619649648666382e-01 -2.101005166769027710e-01 1.643194258213043213e-01 -7.389904558658599854e-02 -5.535159632563591003e-02 -2.837968468666076660e-01 -6.424922496080398560e-02 -1.230409368872642517e-02 1.638677120208740234e-01 -3.750083744525909424e-01 -8.054217323660850525e-03 1.189965829253196716e-01 2.790791988372802734e-01 -1.612016856670379639e-01 2.799690365791320801e-01 -7.191026955842971802e-02 3.607669472694396973e-01 -3.034968078136444092e-01 1.281348466873168945e-01 -2.934636473655700684e-01 -1.853902079164981842e-02 -8.038862794637680054e-02
-1.263788044452667236e-01 2.386917360126972198e-02 1.227957308292388916e-01 -8.412548154592514038e-02 -2.168796807527542114e-01 4.760033451020717621e-03 -1.738229990005493164e-01 -2.080396562814712524e-02 1.941759511828422546e-02 -4.926322493702173233e-03 9.248053282499313354e-02 -2.213161736726760864e-01 1.302295178174972534e-01 1.833986490964889526e-02 1.625775247812271118e-01 -2.926132380962371826e-01 -2.583507597446441650e-01 -4.349585622549057007e-02 2.656932771205902100e-01 -2.343737185001373291e-01 -1.084748059511184692e-01 -2.445603534579277039e-02 4.195467829704284668e-01 -2.161586880683898926e-01 7.880703924456611276e-05 -4.365712031722068787e-02 3.046725094318389893e-01 -2.946716845035552979e-01 1.705859303474426270e-01 -1.863294094800949097e-01 -4.281637817621231079e-02 -1.408093422651290894e-01
-1.763907633721828461e-02 1.759165525436401367e-01 1.074417755007743835e-01 -1.222318410873413086e-01 -1.293156296014785767e-01 -6.033208966255187988e-02 -3.919897601008415222e-02 2.776140347123146057e-02 -4.489937564358115196e-04 6.408084183931350708e-02 -2.138750106096267700e-01 -3.072280883789062500e-01 2.886712253093719482e-01 -1.386436522006988525e-01 2.817409038543701172e-01 8.050864934921264648e-02 2.948696017265319824e-01 -2.275171689689159393e-02 -7.317387312650680542e-02 -1.389354020357131958e-01 7.750175893306732178e-02 4.146926477551460266e-02 -9.559074789285659790e-02 -4.492968022823333740e-01 2.337677776813507080e-02 -3.530324995517730713e-02 3.999483585357666016e-02 -2.509562373161315918e-01 3.990763425827026367e-01 -1.071053072810173035e-01 1.175137460231781006e-01 -7.189109176397323608e-02
3.186580538749694824e-02 2.755133509635925293e-01 -1.024982891976833344e-02 2.461354713886976242e-03 -2.367250025272369385e-01 -1.507990509271621704e-01 -8.219083398580551147e-02 1.248930022120475769e-01 3.596200048923492432e-02 -7.006370578892529011e-04 -2.639342844486236572e-01 -4.374240711331367493e-02 3.584171831607818604e-01 -5.688749253749847412e-02 -3.134040161967277527e-02 -8.916173130273818970e-03 3.841689825057983398e-01 1.404372900724411011e-01 -8.258632384240627289e-03 -1.153935045003890991e-01 1.281059235334396362e-01 8.976334333419799805e-02 -1.964964903891086578e-03 -4.451555013656616211e-01 1.689308732748031616e-01 -1.465778704732656479e-02 -2.512528002262115479e-02 -3.114848434925079346e-01 2.868603467941284180e-01 -1.676199492067098618e-03 5.754415318369865417e-02 -2.943299524486064911e-02
-2.474221587181091309e-02 -1.474908143281936646e-01 1.317382324486970901e-02 1.871710866689682007e-01 -7.401373982429504395e-02 -1.554993689060211182e-01 -1.639113016426563263e-02 2.428774535655975342e-01 -5.884909629821777344e-02 -1.180551722645759583e-01 -1.817716360092163086e-01 -3.825095593929290771e-01 2.194746285676956177e-01 7.905689626932144165e-02 -9.345804899930953979e-02 -1.738751381635665894e-01 -6.524257361888885498e-02 -2.205432206392288208e-01 1.814332306385040283e-01 -3.942676186561584473e-01 2.106208819895982742e-03 1.580979228019714355e-01 -1.477618664503097534e-01 3.071587905287742615e-02 -2.478760331869125366e-01 -1.438544690608978271e-01 2.001271992921829224e-01 -2.036664187908172607e-01 3.052841722965240479e-01 -1.202342808246612549e-01 -2.936654491350054741e-03 -5.479625985026359558e-02
8.248335868120193481e-02 1.448890119791030884e-01 1.434331387281417847e-01 -5.508026108145713806e-02 -1.199139729142189026e-01 -1.487203389406204224e-01 -3.918621838092803955e-01 2.235134365037083626e-03 2.373901195824146271e-02 3.162476420402526855e-02 1.965522952377796173e-02 -3.581767529249191284e-02 3.895728290081024170e-01 -1.181974560022354126e-01 2.674646675586700439e-01 1.799424290657043457e-01 -2.861063927412033081e-02 -1.450619399547576904e-01 -3.353392472490668297e-03 -2.680994570255279541e-01 -1.098339706659317017e-01 1.909317225217819214e-01 7.700412720441818237e-02 -2.044090330600738525e-01 9.175404161214828491e-02 -7.464312482625246048e-03 3.799600303173065186e-01 -1.278675440698862076e-02 2.340514063835144043e-01 -2.097593843936920166e-01 -1.612840145826339722e-01 -1.336823999881744385e-01
-4.380876943469047546e-02 -7.956646382808685303e-02 3.085933625698089600e-02 -1.581438481807708740e-01 7.028371910564601421e-04 1.021062396466732025e-02 -1.038266792893409729e-01 8.971552550792694092e-02 2.188214510679244995e-01 5.380287021398544312e-02 -5.064506456255912781e-02 -2.455271929502487183e-01 -3.041015751659870148e-02 -3.130657970905303955e-01 -2.620061486959457397e-02 -1.208365187048912048e-01 -9.751698374748229980e-02 -1.213458552956581116e-01 -1.985308714210987091e-02 -5.610527396202087402e-01 9.739403426647186279e-02 1.490427553653717041e-01 1.485410928726196289e-01 -4.288748204708099365e-01 -2.749023437500000000e-01 2.544648014008998871e-03 -1.887979209423065186e-01 1.053551025688648224e-02 -2.350954525172710419e-02 -1.702509373426437378e-01 4.164708312600851059e-03 -3.179240599274635315e-02
1.612856686115264893e-01 8.343148231506347656e-02 1.848716884851455688e-01 -2.704342640936374664e-02 -6.427780538797378540e-02 -3.618651926517486572e-01 -2.654666304588317871e-01 2.312389761209487915e-01 -3.818020969629287720e-02 1.777359396219253540e-01 -8.495959639549255371e-02 2.363175302743911743e-01 9.206426143646240234e-02 -2.894081873819231987e-03 4.545978829264640808e-02 -2.552345097064971924e-01 1.773193329572677612e-01 2.599790506064891815e-02 6.696670502424240112e-02 -2.689745426177978516e-01 2.559322305023670197e-02 -2.996067143976688385e-02 -3.399113938212394714e-02 -2.539586126804351807e-01 -5.919725075364112854e-02 -1.745722591876983643e-01 2.979391217231750488e-01 -3.060222268104553223e-01 2.980510890483856201e-01 4.975484684109687805e-02 8.873148262500762939e-02 -9.774767607450485229e-02
1.227800995111465454e-01 4.848005250096321106e-02 2.028622627258300781e-01 -3.190577030181884766e-02 9.561335295438766479e-02 4.327580332756042480e-02 -4.722621440887451172e-01 2.509696781635284424e-01 2.435591630637645721e-02 3.255525231361389160e-02 2.228279970586299896e-02 2.058246918022632599e-02 2.680215835571289062e-01 -2.797590196132659912e-01 5.712129175662994385e-02 -7.785411179065704346e-02 1.416233777999877930e-01 -5.022550746798515320e-02 -7.880076020956039429e-02 7.221516687422990799e-03 3.228723406791687012e-01 2.141280472278594971e-02 -5.614357069134712219e-02 -2.979593575000762939e-01 -2.274724543094635010e-01 -1.759529411792755127e-01 -4.279926791787147522e-02 -3.139256834983825684e-01 1.203316971659660339e-01 -2.412621527910232544e-01 -1.076048053801059723e-02 -2.841286826878786087e-03
8.366847038269042969e-02 2.218083441257476807e-01 1.344590913504362106e-02 -1.081150118261575699e-02 -2.279912233352661133e-01 -9.556684643030166626e-02 1.135048270225524902e-01 1.408010572195053101e-01 8.574417233467102051e-02 -1.108057238161563873e-02 -1.865516453981399536e-01 -5.281550437211990356e-02 3.449742197990417480e-01 -1.843806356191635132e-01 3.948902338743209839e-02 1.264302339404821396e-02 3.174571394920349121e-01 1.679751724004745483e-01 -9.937090426683425903e-02 -2.586700581014156342e-02 3.141619861125946045e-01 4.399260133504867554e-02 -5.452980846166610718e-02 -3.937134742736816406e-01 3.065374912694096565e-03 -9.875198593363165855e-04 5.319377034902572632e-02 -4.169892966747283936e-01 2.661629617214202881e-01 -3.922590240836143494e-02 3.719420731067657471e-02 3.539977222681045532e-02
1.384055465459823608e-01 -1.366349458694458008e-01 7.407967746257781982e-02 -3.178009390830993652e-02 -5.024462565779685974e-02 -6.921712309122085571e-02 -4.891166463494300842e-02 1.290573477745056152e-01 -4.582646116614341736e-02 -1.383151262998580933e-01 -1.753628551959991455e-01 -3.962287306785583496e-01 2.998853325843811035e-01 -8.905569463968276978e-02 -6.140719354152679443e-02 -3.097024261951446533e-01 -7.878471165895462036e-02 -2.435200512409210205e-01 2.597294747829437256e-01 -2.935354411602020264e-01 9.171649068593978882e-02 8.507259190082550049e-02 7.871630787849426270e-02 -6.157098710536956787e-02 -3.140037357807159424e-01 -2.848274111747741699e-01 1.627257168292999268e-01 -1.292401105165481567e-01 2.315496355295181274e-01 5.795669276267290115e-03 2.430649101734161377e-02 2.947803400456905365e-02
-1.749790459871292114e-02 2.622378058731555939e-02 4.221025109291076660e-01 7.486315071582794189e-02 -1.761580109596252441e-01 -1.370682418346405029e-01 1.420385092496871948e-01 7.685896754264831543e-02 -7.682504504919052124e-02 -9.734833985567092896e-02 -5.739396438002586365e-02 7.864214479923248291e-02 2.403480708599090576e-01 -9.050950407981872559e-02 -1.382407062919810414e-04 2.629825845360755920e-02 -8.060220628976821899e-02 -1.091171130537986755e-01 1.153091117739677429e-01 -2.800379693508148193e-01 1.038539111614227295e-01 -1.167373545467853546e-02 1.893050223588943481e-01 -3.084489703178405762e-01 1.087615713477134705e-01 -1.253219991922378540e-01 3.569922447204589844e-01 -3.552573323249816895e-01 9.398620575666427612e-02 -3.174714744091033936e-01 -3.513173758983612061e-02 6.131770834326744080e-02
1.717809140682220459e-01 3.263659775257110596e-01 3.317963778972625732e-01 -3.811739385128021240e-02 -9.292173385620117188e-02 -1.634430326521396637e-02 -2.633897364139556885e-01 1.788007095456123352e-02 -8.211962133646011353e-02 2.378782257437705994e-02 -1.196637824177742004e-01 -1.674301624298095703e-01 2.242684364318847656e-01 -6.063276901841163635e-03 -6.736677605658769608e-03 -1.949591748416423798e-02 -1.126191988587379456e-01 7.249143719673156738e-02 -1.548195779323577881e-01 -3.144385516643524170e-01 -2.100636214017868042e-01 2.229431867599487305e-01 -6.211019679903984070e-02 -3.123225569725036621e-01 1.581776291131973267e-01 -1.182749692816287279e-04 4.034449756145477295e-01 -6.430794298648834229e-02 2.007351219654083252e-01 3.840422630310058594e-02 -5.984047427773475647e-02 -1.153362542390823364e-02
-4.418976232409477234e-02 2.837794423103332520e-01 -1.583004444837570190e-01 1.118996664881706238e-01 -6.514912098646163940e-02 4.709538072347640991e-02 6.570627540349960327e-02 3.954678773880004883e-01 -2.073344588279724121e-01 3.978990390896797180e-02 -9.691321104764938354e-02 -8.718762546777725220e-02 1.356435418128967285e-01 -2.633975446224212646e-02 -2.700670957565307617e-01 -1.585334986448287964e-01 -8.044103533029556274e-02 -1.761367172002792358e-01 -3.311807811260223389e-01 -2.881875075399875641e-02 5.521151795983314514e-02 2.484665811061859131e-01 -6.335827708244323730e-02 -2.630473673343658447e-01 -1.045347303152084351e-01 -1.805148720741271973e-01 2.377577722072601318e-01 -5.255779623985290527e-02 1.977891623973846436e-01 -2.191337943077087402e-01 -2.223750799894332886e-01 -9.295851737260818481e-02
-1.704907417297363281e-02 1.583087593317031860e-01 3.884709775447845459e-01 -6.085193902254104614e-02 -9.151310473680496216e-02 -4.515232145786285400e-02 2.171962857246398926e-01 2.235892117023468018e-01 -1.554839760065078735e-01 8.255781233310699463e-02 -5.352527275681495667e-02 -2.097766548395156860e-01 1.063508689403533936e-01 -5.447081848978996277e-02 -4.787062108516693115e-02 1.889616698026657104e-01 -6.504101306200027466e-02 -1.676368564367294312e-01 5.941950157284736633e-02 -4.900979250669479370e-02 1.085093915462493896e-01 -5.672623962163925171e-02 1.917756050825119019e-01 -7.485550642013549805e-02 4.747485369443893433e-02 -2.139139324426651001e-01 3.163501620292663574e-01 -2.304062992334365845e-01 3.539456725120544434e-01 -3.839251399040222168e-01 -7.933975011110305786e-02 -8.081118017435073853e-02
1.427995860576629639e-01 1.669677346944808960e-01 -2.445950806140899658e-01 -2.415666431188583374e-01 6.744354963302612305e-02 8.703336864709854126e-02 -4.024102911353111267e-02 1.112087517976760864e-01 1.462986022233963013e-01 -1.522376537322998047e-01 -3.143551647663116455e-01 -1.260698288679122925e-01 3.092856407165527344e-01 -6.737178564071655273e-02 1.803040057420730591e-01 1.957683414220809937e-01 2.591615319252014160e-01 -2.964962087571620941e-02 -5.946261808276176453e-03 -2.930095195770263672e-01 2.298540621995925903e-02 2.238965034484863281e-01 1.210766583681106567e-01 -1.775310486555099487e-01 -6.538230180740356445e-02 1.519644707441329956e-01 9.455314278602600098e-02 -2.533897757530212402e-01 1.186933740973472595e-01 -2.551712989807128906e-01 1.241687834262847900e-01 1.766732782125473022e-01
2.262546122074127197e-01 -8.696768432855606079e-03 3.125695586204528809e-01 4.806813225150108337e-02 -1.471783816814422607e-01 -2.401720434427261353e-01 6.307504326105117798e-02 2.658224105834960938e-01 1.031489223241806030e-01 -7.404378801584243774e-02 8.534723892807960510e-03 -1.502881944179534912e-01 1.731744557619094849e-01 8.955030143260955811e-02 -1.225345954298973083e-01 -2.125091552734375000e-01 8.994437754154205322e-02 2.754913829267024994e-02 -2.805561125278472900e-01 -1.245227977633476257e-01 -3.080163151025772095e-02 -1.874942705035209656e-02 -2.101184725761413574e-01 -2.740834355354309082e-01 4.486758261919021606e-02 -1.500800400972366333e-01 4.090039134025573730e-01 -1.280367225408554077e-01 1.521677225828170776e-01 -1.082708910107612610e-01 1.684395372867584229e-01 2.503418922424316406e-01
1.727146953344345093e-01 4.154042899608612061e-02 5.370704829692840576e-02 -1.588216871023178101e-01 -2.087886445224285126e-02 -1.690035313367843628e-01 -2.802903763949871063e-02 2.688878178596496582e-01 -5.529458448290824890e-02 -4.662395715713500977e-01 6.340847350656986237e-03 -9.829409420490264893e-02 -9.841890074312686920e-03 1.218519359827041626e-01 -1.055612936615943909e-01 -3.640731424093246460e-02 2.464851438999176025e-01 -1.327576339244842529e-01 1.793549209833145142e-01 -2.210643589496612549e-01 2.942315340042114258e-01 -1.674607023596763611e-02 -1.075169816613197327e-01 -2.532328069210052490e-01 1.735817641019821167e-02 1.357879340648651123e-01 -3.732760623097419739e-02 1.564223915338516235e-01 3.644190430641174316e-01 -1.950905621051788330e-01 -1.940024942159652710e-01 7.511655241250991821e-02
1.512325108051300049e-01 3.657308816909790039e-01 9.201963245868682861e-02 7.754010148346424103e-03 -2.078336030244827271e-01 -2.020107209682464600e-01 3.318266570568084717e-02 1.947609037160873413e-01 1.403343379497528076e-01 8.565485477447509766e-02 -1.730301380157470703e-01 -8.735854923725128174e-02 2.711074054241180420e-01 -1.503639072179794312e-01 -1.394719630479812622e-01 1.208598464727401733e-01 2.853138148784637451e-01 4.847259819507598877e-02 4.610246513038873672e-03 -3.948180377483367920e-02 1.647887229919433594e-01 8.042339980602264404e-02 4.313234239816665649e-02 -4.192299842834472656e-01 5.389102548360824585e-02 -1.483760960400104523e-02 -8.612333983182907104e-02 -3.266183733940124512e-01 2.986787557601928711e-01 3.867430984973907471e-02 8.519319444894790649e-02 7.267380505800247192e-02
-6.528262514621019363e-03 2.313962876796722412e-01 5.039260536432266235e-02 3.466979786753654480e-02 -1.727727800607681274e-01 -7.182043790817260742e-02 2.428443878889083862e-01 3.304080367088317871e-01 3.610041365027427673e-02 -4.928773269057273865e-03 1.308106910437345505e-02 -1.321182996034622192e-01 3.389413058757781982e-01 -2.268523536622524261e-02 -3.095142245292663574e-01 4.524207115173339844e-02 7.060243189334869385e-02 -2.678882777690887451e-01 -2.176613956689834595e-01 -1.019889041781425476e-01 -4.611483961343765259e-02 3.385531529784202576e-02 -1.775113642215728760e-01 -2.211459726095199585e-01 -1.678809672594070435e-01 -2.040921598672866821e-01 2.492468804121017456e-01 4.892107471823692322e-02 3.231858611106872559e-01 -1.125246807932853699e-01 -6.338907033205032349e-02 -1.833707839250564575e-01
-2.155228853225708008e-01 8.398369699716567993e-02 -7.758733630180358887e-02 -3.899040520191192627e-01 1.313104182481765747e-01 -2.210595458745956421e-01 7.504978217184543610e-03 2.187835574150085449e-01 7.822512835264205933e-02 5.272867903113365173e-02 -6.850679870694875717e-03 -2.248654216527938843e-01 -3.534798696637153625e-02 -8.479443192481994629e-02 9.091356396675109863e-02 9.702923148870468140e-02 -6.252831965684890747e-02 1.650443971157073975e-01 -1.167984902858734131e-01 -4.762069582939147949e-01 9.456618875265121460e-02 5.986658111214637756e-02 -1.537806838750839233e-01 -3.744188845157623291e-01 1.007754635065793991e-02 -2.012508809566497803e-01 6.325686816126108170e-03 -1.419023275375366211e-01 1.040928810834884644e-01 -1.541571617126464844e-01 -1.329358965158462524e-01 -1.667578369379043579e-01
1.796756684780120850e-01 -1.049647182226181030e-01 3.501057997345924377e-02 -1.066523045301437378e-01 -1.907674670219421387e-01 -1.776120364665985107e-01 9.734392911195755005e-02 4.266655147075653076e-01 4.626502748578786850e-03 -7.328919321298599243e-02 3.387584164738655090e-02 -1.713502220809459686e-02 1.777582168579101562e-01 -8.404068648815155029e-02 -2.140079624950885773e-03 7.299635559320449829e-03 2.132388204336166382e-01 -2.063203155994415283e-01 -1.163274273276329041e-01 -1.254371646791696548e-02 4.427021369338035583e-02 7.070612907409667969e-02 -3.154186904430389404e-01 -3.557317554950714111e-01 -4.643708840012550354e-02 -1.668226569890975952e-01 1.476026624441146851e-01 -2.763204872608184814e-01 1.777623295783996582e-01 -8.946447819471359253e-02 -2.344646006822586060e-01 -2.857698202133178711e-01
1.328364163637161255e-01 -5.251586064696311951e-02 1.069019734859466553e-02 -5.971849709749221802e-02 -2.521076053380966187e-02 -1.325237601995468140e-01 1.054774895310401917e-01 1.938870251178741455e-01 1.160703450441360474e-01 -1.433792710304260254e-01 -7.583381235599517822e-02 -3.341801762580871582e-01 2.484513372182846069e-01 -2.602142989635467529e-01 -1.292705237865447998e-01 -8.550621569156646729e-02 -1.530889570713043213e-01 -3.452323079109191895e-01 2.743217349052429199e-01 -2.124202549457550049e-01 -6.531558930873870850e-02 -2.912624739110469818e-02 -4.387809336185455322e-02 -1.021113991737365723e-01 -8.517335355281829834e-02 -3.711558878421783447e-01 1.387787014245986938e-01 -2.120046764612197876e-01 3.237552046775817871e-01 7.019486278295516968e-02 -3.638299927115440369e-02 -5.773385241627693176e-02
1.621074974536895752e-01 2.114649713039398193e-01 2.122343033552169800e-01 -1.714924722909927368e-01 -9.383369237184524536e-02 -1.888018697500228882e-01 -8.954462409019470215e-02 8.418459445238113403e-02 9.198478609323501587e-02 -8.322548121213912964e-03 -8.218675106763839722e-02 -1.977083086967468262e-01 2.665706276893615723e-01 -6.087908148765563965e-02 1.184419691562652588e-01 -3.430553525686264038e-02 1.898519247770309448e-01 4.633439704775810242e-02 -2.026628516614437103e-02 1.724404282867908478e-02 7.636557519435882568e-02 7.997658103704452515e-02 2.597566843032836914e-01 -2.247359156608581543e-01 -7.892479002475738525e-02 2.636042237281799316e-01 2.360085491091012955e-03 -3.398343622684478760e-01 1.602203845977783203e-01 -4.040549695491790771e-01 -1.400522142648696899e-01 -2.859858870506286621e-01
8.908955752849578857e-02 -6.977313756942749023e-02 1.032604798674583435e-01 -1.713362336158752441e-01 -1.781049668788909912e-01 -9.719855338335037231e-02 -1.013168990612030029e-01 1.269684284925460815e-01 2.971462532877922058e-02 5.911614000797271729e-02 -2.794352471828460693e-01 -3.007605373859405518e-01 1.515100896358489990e-01 -1.986814588308334351e-01 2.205785512924194336e-01 5.903259664773941040e-02 3.686061203479766846e-01 8.545272052288055420e-02 1.366385072469711304e-02 -6.040246784687042236e-02 -3.497304394841194153e-02 -7.127276062965393066e-02 -2.486661262810230255e-02 -3.201014697551727295e-01 1.388197243213653564e-01 2.164641022682189941e-02 1.223970577120780945e-01 -2.665680646896362305e-01 4.693402349948883057e-01 -9.127219766378402710e-02 2.606105804443359375e-02 2.588193118572235107e-02
3.775484859943389893e-02 1.524677127599716187e-01 -5.416261032223701477e-02 -2.630096673965454102e-01 -3.911130130290985107e-02 -9.270901978015899658e-02 8.848106861114501953e-02 1.161507219076156616e-01 -3.080665774177759886e-04 -1.626668721437454224e-01 1.570512726902961731e-02 1.369130145758390427e-02 -2.293962985277175903e-01 -9.657596051692962646e-02 -6.792921572923660278e-02 -2.070645540952682495e-01 1.233727298676967621e-02 2.781808748841285706e-02 -1.511654406785964966e-01 -3.339200615882873535e-01 1.927860528230667114e-01 1.699067354202270508e-01 1.176226288080215454e-01 -5.530412197113037109e-01 -8.284886367619037628e-03 -4.032798483967781067e-02 4.625373054295778275e-03 1.367838233709335327e-01 3.379472792148590088e-01 -2.587832510471343994e-01 -1.103485822677612305e-01 -2.564339898526668549e-02
-5.790912359952926636e-02 -1.880668848752975464e-01 3.733207937330007553e-03 1.629996150732040405e-01 -4.176565259695053101e-02 -6.439963728189468384e-02 -2.101761251688003540e-01 1.144535392522811890e-01 -1.146357282996177673e-01 -1.447237581014633179e-01 -1.222363561391830444e-01 -2.633023262023925781e-01 2.392825931310653687e-01 -1.147718653082847595e-01 -2.276287227869033813e-01 -1.477809101343154907e-01 -8.584421128034591675e-02 -2.407453656196594238e-01 1.024119704961776733e-01 -3.349892199039459229e-01 -3.670991212129592896e-02 4.767069965600967407e-02 -7.314570248126983643e-02 -1.092234626412391663e-01 -4.102916419506072998e-01 -9.525751322507858276e-02 2.758352458477020264e-01 -1.737962216138839722e-01 3.270762264728546143e-01 -7.915797643363475800e-03 -8.194608986377716064e-02 -5.192797631025314331e-02
1.928064972162246704e-01 3.186534941196441650e-01 1.320124119520187378e-01 4.812174662947654724e-02 -1.242439672350883484e-01 -1.707897931337356567e-01 1.096013560891151428e-01 2.343836128711700439e-01 8.927373588085174561e-02 -1.543529890477657318e-02 1.950504481792449951e-01 -1.828450560569763184e-01 2.634795308113098145e-01 7.023147493600845337e-02 -1.370974183082580566e-01 -1.043956577777862549e-01 1.537784188985824585e-01 -4.905337095260620117e-02 -2.844571471214294434e-01 -1.273728609085083008e-01 -1.803017258644104004e-01 7.911544293165206909e-02 -1.199019700288772583e-01 -2.515920698642730713e-01 -1.238783225417137146e-01 -1.578219532966613770e-01 3.567230403423309326e-01 9.986294060945510864e-02 -6.924823671579360962e-02 -3.452227115631103516e-01 -7.907274179160594940e-03 7.144728302955627441e-02
-1.376063525676727295e-01 2.449828982353210449e-01 -7.758437842130661011e-02 -1.104265302419662476e-01 -6.930256634950637817e-02 -3.491821587085723877e-01 9.273178875446319580e-02 1.581058502197265625e-01 -8.109547942876815796e-02 -8.750298619270324707e-02 -1.270456761121749878e-01 -2.156578153371810913e-01 5.698617920279502869e-02 -1.980489790439605713e-01 -5.623892322182655334e-02 9.974539279937744141e-02 1.181941702961921692e-01 -2.861415743827819824e-01 -5.336760729551315308e-02 -4.638980627059936523e-01 -1.065903455018997192e-01 -1.153586953878402710e-01 1.494232565164566040e-01 -5.005585774779319763e-02 1.051395386457443237e-02 -2.620211802423000336e-02 -2.797947451472282410e-02 8.974412828683853149e-02 1.676065474748611450e-01 -4.196046292781829834e-01 -1.027818322181701660e-01 -1.492830812931060791e-01
3.453557193279266357e-02 -8.881249465048313141e-03 3.634874820709228516e-01 9.027668088674545288e-02 -1.861169040203094482e-01 -3.931842371821403503e-02 1.048900038003921509e-01 7.824102044105529785e-02 -2.100060731172561646e-01 -7.102031260728836060e-02 7.865814864635467529e-02 2.741111069917678833e-02 2.240740954875946045e-01 -6.203258410096168518e-02 -4.010774660855531693e-03 5.797157809138298035e-02 -9.302394837141036987e-02 -1.429718732833862305e-01 1.020489856600761414e-01 -3.488906323909759521e-01 -7.111942861229181290e-03 1.123346295207738876e-02 1.960360258817672729e-01 -2.707231938838958740e-01 8.402416855096817017e-02 -2.526780962944030762e-01 2.861955761909484863e-01 -2.919423282146453857e-01 1.826692521572113037e-01 -3.568828105926513672e-01 -3.613534942269325256e-02 1.356938332319259644e-01
3.787682577967643738e-02 2.053701728582382202e-01 2.970010042190551758e-01 -7.470282912254333496e-02 3.130839392542839050e-02 -1.062319651246070862e-01 -2.674550116062164307e-01 1.086764037609100342e-01 1.293509304523468018e-01 -9.155321121215820312e-02 1.276696622371673584e-01 -2.242565453052520752e-01 4.219871461391448975e-01 -2.156121879816055298e-01 1.732661724090576172e-01 -1.236305609345436096e-01 1.757607758045196533e-01 1.705650053918361664e-02 8.814639598131179810e-02 -1.238591894507408142e-01 2.043826580047607422e-01 -4.072105884552001953e-02 9.780255146324634552e-03 -2.048674374818801880e-01 1.632807403802871704e-02 1.120128557085990906e-01 6.070878729224205017e-02 -3.926837444305419922e-01 5.994079262018203735e-02 -2.938581407070159912e-01 -5.287839472293853760e-02 4.676227271556854248e-02
-3.113622311502695084e-03 2.270085364580154419e-01 1.578057110309600830e-01 -6.556369364261627197e-02 -3.880379721522331238e-02 -5.133472010493278503e-02 -2.840772271156311035e-01 2.075801193714141846e-01 -8.683482185006141663e-03 -1.177533064037561417e-02 6.963637657463550568e-03 -3.572784364223480225e-02 3.771121799945831299e-01 -1.792390197515487671e-01 1.649646162986755371e-01 -4.006114229559898376e-02 1.409343928098678589e-01 -1.077659893780946732e-02 4.003558773547410965e-03 -3.014362975955009460e-02 2.437032908201217651e-01 -4.469357058405876160e-02 1.695612259209156036e-02 -2.621079683303833008e-01 -1.482470035552978516e-01 1.192738339304924011e-01 1.850663498044013977e-02 -4.397891461849212646e-01 1.733518391847610474e-01 -4.011533260345458984e-01 -6.680420786142349243e-02 -9.974981844425201416e-02
5.570247024297714233e-02 -1.709060370922088623e-01 5.767826735973358154e-02 -1.671612858772277832e-01 -1.319642215967178345e-01 -1.875238865613937378e-01 -9.557067602872848511e-02 -1.920864731073379517e-02 1.087318211793899536e-01 6.275790929794311523e-02 -3.836739063262939453e-02 -4.214673936367034912e-01 2.720037996768951416e-01 -6.353375315666198730e-02 9.642542898654937744e-02 -1.460181623697280884e-01 2.855318188667297363e-01 4.929241538047790527e-02 1.388284470885992050e-02 1.140123903751373291e-01 1.919274032115936279e-01 8.115508407354354858e-02 4.560687392950057983e-02 -2.853123843669891357e-01 -1.069803684949874878e-01 -3.764702007174491882e-02 7.751574367284774780e-02 -2.358415573835372925e-01 3.230012059211730957e-01 -4.015237092971801758e-01 1.112596876919269562e-02 -8.126805722713470459e-02
8.168584108352661133e-02 2.407659292221069336e-01 3.624187782406806946e-02 -1.509961672127246857e-02 -1.226980611681938171e-01 -2.940762555226683617e-03 2.738163061439990997e-02 -3.930368460714817047e-03 1.929042041301727295e-01 -1.045296490192413330e-01 -2.170362472534179688e-01 -3.354784473776817322e-02 4.016164243221282959e-01 -2.445912919938564301e-02 1.417702883481979370e-01 -5.199469253420829773e-02 1.152318567037582397e-01 -2.263787686824798584e-01 -1.564016491174697876e-01 1.298380047082901001e-01 2.103213667869567871e-01 -2.265596389770507812e-02 -1.892023533582687378e-01 -2.661320865154266357e-01 -2.275406420230865479e-01 -1.496372073888778687e-01 2.356715351343154907e-01 -2.616142630577087402e-01 2.906385958194732666e-01 -2.085408866405487061e-01 -2.148182243108749390e-01 -8.631792664527893066e-02
1.827815324068069458e-01 9.224899113178253174e-03 9.905525483191013336e-03 1.446622759103775024e-01 -8.829946070909500122e-02 -8.684749901294708252e-02 -3.686530143022537231e-02 2.555568516254425049e-01 -8.840418420732021332e-03 1.215985976159572601e-02 8.888889849185943604e-02 -2.278388738632202148e-01 1.868749558925628662e-01 -1.577393263578414917e-01 -2.242446392774581909e-01 -2.561381757259368896e-01 3.889538347721099854e-02 -2.169310674071311951e-02 -6.606081128120422363e-02 -4.965049922466278076e-01 -1.460277587175369263e-01 1.679710894823074341e-01 -1.865853220224380493e-01 -3.764958977699279785e-01 -4.347525164484977722e-02 -2.529225647449493408e-01 1.301455050706863403e-01 -9.291916340589523315e-02 6.222003698348999023e-02 4.589701071381568909e-02 1.838181763887405396e-01 -1.325662881135940552e-01
8.724003285169601440e-02 9.581709653139114380e-02 1.176024973392486572e-01 -2.237203568220138550e-01 -1.134558673948049545e-02 -1.151498705148696899e-01 8.213130384683609009e-02 3.327927291393280029e-01 2.081158105283975601e-03 -6.431481242179870605e-02 -1.176270619034767151e-01 -2.838874757289886475e-01 9.750186651945114136e-02 1.518260091543197632e-01 3.623028751462697983e-03 -1.462921351194381714e-01 -1.970160752534866333e-01 -3.454208970069885254e-01 8.656697720289230347e-02 -5.586918070912361145e-02 -1.109085604548454285e-01 -2.306883223354816437e-02 -2.614019513130187988e-01 -2.643232643604278564e-01 -7.135506719350814819e-02 -2.198978364467620850e-01 -1.562211010605096817e-02 -1.616543680429458618e-01 4.500824809074401855e-01 5.472634732723236084e-02 -1.334449648857116699e-01 -1.136865243315696716e-01
-1.452255342155694962e-02 8.811517059803009033e-02 4.349551498889923096e-01 -1.354940682649612427e-01 -1.874056458473205566e-01 6.153436377644538879e-02 -1.088085025548934937e-01 1.615571528673171997e-01 1.850177794694900513e-01 8.016847819089889526e-02 1.412800550460815430e-01 -1.328122466802597046e-01 3.299122154712677002e-01 -1.556620299816131592e-01 9.270543605089187622e-02 1.456760219298303127e-03 8.843870460987091064e-02 -6.183378025889396667e-02 9.706993401050567627e-02 8.270573802292346954e-03 1.431745588779449463e-01 2.378417253494262695e-01 -1.519256681203842163e-01 -1.940866708755493164e-01 -1.374305933713912964e-01 6.882227957248687744e-02 8.203385025262832642e-02 -2.956418693065643311e-01 2.930606007575988770e-01 -2.929331362247467041e-01 -1.971829831600189209e-01 -2.046024985611438751e-02
-2.221041470766067505e-01 2.015587538480758667e-01 -1.396551281213760376e-01 -2.435690015554428101e-01 4.548359662294387817e-02 -1.391719877719879150e-01 1.035700552165508270e-03 3.213347196578979492e-01 1.317259669303894043e-01 1.262866407632827759e-01 -7.459149230271577835e-03 -2.675550878047943115e-01 1.930245012044906616e-02 9.649022668600082397e-02 -1.810165494680404663e-02 1.861462593078613281e-01 4.109101835638284683e-03 -1.278607249259948730e-01 -5.372159183025360107e-02 -4.696531891822814941e-01 5.642205104231834412e-02 1.055967658758163452e-01 -1.268243342638015747e-01 -4.685015082359313965e-01 1.288556400686502457e-02 -1.710457950830459595e-01 1.086688712239265442e-01 3.716799616813659668e-02 1.007731780409812927e-01 -2.913792058825492859e-02 -1.157262995839118958e-01 -1.302854437381029129e-02
-1.151345595717430115e-01 2.954594492912292480e-01 2.137215137481689453e-01 -2.103727459907531738e-01 4.199853632599115372e-03 -2.467611879110336304e-01 2.725488841533660889e-01 6.354355067014694214e-02 -1.558942161500453949e-02 -1.377806663513183594e-01 -1.383951157331466675e-01 2.478125877678394318e-02 4.309708178043365479e-01 -2.472136728465557098e-02 -1.441862434148788452e-01 -2.811660524457693100e-03 1.767815053462982178e-01 -2.095572054386138916e-01 -5.915136635303497314e-02 -5.587512254714965820e-02 -6.291203200817108154e-02 -1.554394215345382690e-01 -1.232595071196556091e-01 -2.573374509811401367e-01 -1.055755466222763062e-01 -9.606268256902694702e-02 -3.189358627423644066e-03 -1.503349933773279190e-02 4.184944033622741699e-01 -1.547845751047134399e-01 -6.626922637224197388e-02 -9.341730922460556030e-02
2.767215967178344727e-01 6.390086561441421509e-02 2.386168390512466431e-01 -8.127717301249504089e-03 -6.409920752048492432e-02 -1.231159865856170654e-01 -3.491756319999694824e-02 1.297230869531631470e-01 -1.008182987570762634e-01 -2.783049046993255615e-01 -6.409091502428054810e-02 -3.214687854051589966e-02 2.979151606559753418e-01 2.939814701676368713e-03 -1.495564430952072144e-01 -2.278204262256622314e-02 8.102193474769592285e-02 3.194358572363853455e-02 -4.240451753139495850e-01 -4.714329913258552551e-02 -4.714148864150047302e-02 1.553490944206714630e-02 -3.231074512004852295e-01 -2.411321252584457397e-01 -1.186165139079093933e-01 -2.980204224586486816e-01 3.519327342510223389e-01 -4.297655448317527771e-02 1.269896924495697021e-01 -1.365763396024703979e-01 -1.880095526576042175e-02 4.759928584098815918e-02
-3.036492504179477692e-03 1.603714190423488617e-02 3.306189775466918945e-01 6.949814409017562866e-02 -1.554977297782897949e-01 -2.324418723583221436e-02 9.033404290676116943e-02 6.517392396926879883e-02 -9.421811252832412720e-02 -2.302345633506774902e-01 -4.910866916179656982e-02 3.817217797040939331e-02 3.048745989799499512e-01 8.780099451541900635e-03 -5.489467084407806396e-02 1.224621981382369995e-01 -8.177354931831359863e-02 -4.410929046571254730e-03 1.402736157178878784e-01 -3.358588516712188721e-01 -6.835068017244338989e-02 -4.886479303240776062e-02 2.656615972518920898e-01 -2.389609217643737793e-01 1.501098182052373886e-02 -2.638264596462249756e-01 2.299256622791290283e-01 -3.066256642341613770e-01 1.161233037710189819e-01 -3.874819576740264893e-01 -5.449019372463226318e-02 1.201837435364723206e-01
-1.222903355956077576e-01 2.167962193489074707e-01 -1.951675266027450562e-01 5.384037643671035767e-02 -4.891518503427505493e-02 -3.671628236770629883e-01 7.878779619932174683e-02 9.801662713289260864e-02 1.502150446176528931e-01 9.538703411817550659e-02 -4.345866292715072632e-02 -9.870082139968872070e-02 2.891580462455749512e-01 -6.197506189346313477e-02 -2.240499854087829590e-01 -1.558418124914169312e-01 -2.601216147013474256e-05 -3.453998267650604248e-01 -1.495508290827274323e-02 -4.631213843822479248e-01 -7.707216590642929077e-02 -2.676955051720142365e-02 8.677427470684051514e-02 -1.595120728015899658e-01 7.884222432039678097e-04 -1.084625124931335449e-01 -5.092439800500869751e-02 -1.113256365060806274e-01 2.524201385676860809e-02 -3.440482318401336670e-01 -1.043542176485061646e-01 -9.231947362422943115e-02
4.712011292576789856e-02 4.088136553764343262e-02 3.660440742969512939e-01 2.206529974937438965e-01 -1.934951543807983398e-01 -4.702115803956985474e-02 1.424691230058670044e-01 1.709552258253097534e-01 -1.214837059378623962e-01 -1.503813564777374268e-01 -9.756496548652648926e-02 2.561252936720848083e-02 3.010368943214416504e-01 -6.986462324857711792e-02 -7.410372793674468994e-02 -5.661869049072265625e-02 8.656133897602558136e-03 -2.028855085372924805e-01 1.013770997524261475e-01 -2.426749020814895630e-01 3.201770782470703125e-02 5.597753915935754776e-03 1.569562256336212158e-01 -1.382381021976470947e-01 5.559804290533065796e-02 -2.019755989313125610e-01 2.821230888366699219e-01 -3.144966363906860352e-01 5.133134499192237854e-02 -4.185787141323089600e-01 -7.290108501911163330e-02 1.084294542670249939e-01
-7.320333272218704224e-02 3.233361244201660156e-01 1.394144743680953979e-01 1.299766302108764648e-01 1.126467734575271606e-01 -6.204803660511970520e-02 -3.578851222991943359e-01 2.350363433361053467e-01 4.487117752432823181e-02 -1.577134132385253906e-01 -1.878301501274108887e-01 -1.093955934047698975e-01 3.260672092437744141e-01 -1.979590505361557007e-01 9.101841598749160767e-02 8.875518292188644409e-02 9.641926735639572144e-02 -3.378725796937942505e-02 1.176794245839118958e-01 -4.791362583637237549e-02 2.309540957212448120e-01 -6.980860978364944458e-02 -1.208045706152915955e-02 -3.411513864994049072e-01 -8.139241486787796021e-02 5.249861255288124084e-02 1.943676769733428955e-01 -3.813002705574035645e-01 1.340291351079940796e-01 4.732076078653335571e-02 1.847105473279953003e-02 6.064977869391441345e-02
9.776277840137481689e-02 -2.206373810768127441e-01 -3.267192514613270760e-03 -3.615590333938598633e-01 -5.614592134952545166e-02 -2.391979992389678955e-01 -4.008714482188224792e-02 -5.495047941803932190e-02 -3.035416454076766968e-02 -2.913914024829864502e-01 -2.460770010948181152e-01 -2.882401272654533386e-02 1.524092406034469604e-01 1.268813759088516235e-02 -2.448172308504581451e-02 1.419352740049362183e-01 -8.547087013721466064e-02 1.340484321117401123e-01 -1.338559016585350037e-02 -3.746120333671569824e-01 1.891507655382156372e-01 2.429080381989479065e-02 -1.042632162570953369e-01 -2.885705828666687012e-01 4.675506614148616791e-03 2.407372742891311646e-01 6.255745142698287964e-02 -2.367981076240539551e-01 1.714150756597518921e-01 -2.995300292968750000e-01 6.366570293903350830e-02 1.313946098089218140e-01
3.241396322846412659e-02 -5.043632537126541138e-02 1.311885565519332886e-01 -2.412659674882888794e-01 -3.539019078016281128e-02 -2.402655594050884247e-02 -1.561106890439987183e-01 -3.840984031558036804e-02 7.183476537466049194e-02 2.906475029885768890e-02 -1.827458739280700684e-01 -3.165142834186553955e-01 1.781031936407089233e-01 -1.295333355665206909e-01 2.395818680524826050e-01 -3.793532773852348328e-02 2.732261419296264648e-01 9.602777659893035889e-02 -4.093786701560020447e-02 1.044196337461471558e-01 -2.244241908192634583e-02 -8.759807795286178589e-02 -4.648751392960548401e-02 -4.580262005329132080e-01 3.231799975037574768e-02 -1.003775596618652344e-01 1.418370306491851807e-01 -1.668666154146194458e-01 4.676398038864135742e-01 -2.245828062295913696e-01 4.001275822520256042e-02 1.554915914312005043e-03
7.108514010906219482e-02 1.586016118526458740e-01 2.561885304749011993e-02 -2.411808520555496216e-01 -1.545741595327854156e-02 -1.178667619824409485e-01 1.498829275369644165e-01 6.888867914676666260e-02 2.640173211693763733e-02 -2.376226633787155151e-01 -1.444072276353836060e-01 2.833460867404937744e-01 1.873668134212493896e-01 -1.302451342344284058e-01 -2.063931524753570557e-01 -1.186688765883445740e-01 1.748051941394805908e-01 -9.963227203115820885e-04 2.689332962036132812e-01 -1.587188839912414551e-01 5.207704007625579834e-02 3.494926989078521729e-01 -8.359106257557868958e-03 -1.522812843322753906e-01 1.077998727560043335e-01 -3.202281296253204346e-01 3.301826491951942444e-02 -4.135522842407226562e-01 1.653153896331787109e-01 2.029219642281532288e-02 -1.083566397428512573e-01 -2.488658018410205841e-02
5.187195539474487305e-02 1.371567398309707642e-01 -1.833549886941909790e-01 -1.338125914335250854e-01 -8.909284323453903198e-02 -3.109985888004302979e-01 -7.928979396820068359e-02 1.960813254117965698e-01 -2.360599674284458160e-02 5.373717099428176880e-02 -2.869252115488052368e-02 -2.477496564388275146e-01 1.696611642837524414e-01 1.520373225212097168e-01 -6.533382087945938110e-02 2.648654766380786896e-02 1.237855106592178345e-01 -3.126094639301300049e-01 -1.738373786211013794e-01 -3.691284358501434326e-01 1.832189224660396576e-02 1.593936085700988770e-01 -1.325872242450714111e-01 -1.775695979595184326e-01 -1.123176515102386475e-01 -7.997567765414714813e-03 -6.439757347106933594e-02 -3.942453861236572266e-01 4.205847904086112976e-02 -2.126604020595550537e-01 -2.445229440927505493e-01 -1.471266299486160278e-01
-2.172446623444557190e-02 1.165975928306579590e-01 3.669662475585937500e-01 6.655057519674301147e-02 -1.301072835922241211e-01 6.934625562280416489e-03 -5.258880555629730225e-02 1.701088696718215942e-01 -1.045996099710464478e-01 -1.468419134616851807e-01 -1.762209683656692505e-01 -2.661100029945373535e-01 1.196728572249412537e-01 -7.805229723453521729e-02 1.848196610808372498e-02 -1.430716067552566528e-01 -1.148029565811157227e-01 1.263089627027511597e-01 2.124747335910797119e-01 -1.671919375658035278e-01 3.439800068736076355e-02 -5.466614291071891785e-02 2.567642368376255035e-02 -1.660786271095275879e-01 1.895513832569122314e-01 -7.412439584732055664e-02 3.595235049724578857e-01 -3.619941174983978271e-01 9.367877990007400513e-02 -4.157467484474182129e-01 6.610631942749023438e-02 1.438063289970159531e-02
5.092065036296844482e-02 5.753450840711593628e-02 1.328652501106262207e-01 -4.254934564232826233e-02 -3.361572325229644775e-01 -2.359642088413238525e-01 -3.149878233671188354e-02 1.812448501586914062e-01 2.659799456596374512e-01 9.092651307582855225e-02 1.346460133790969849e-01 -2.042485475540161133e-01 3.812741041183471680e-01 1.517626196146011353e-01 2.183757573366165161e-01 -1.589721441268920898e-02 7.907719165086746216e-02 -2.310987412929534912e-01 -6.738832592964172363e-02 -1.855988353490829468e-01 7.794699817895889282e-02 5.410397052764892578e-02 5.087343975901603699e-02 3.848819062113761902e-02 1.367756575345993042e-01 -2.515924870967864990e-01 1.054716557264328003e-01 -2.423733472824096680e-01 2.590812146663665771e-01 -1.485913246870040894e-01 -6.299544870853424072e-02 -2.452373057603836060e-01
2.030292153358459473e-01 -1.674785465002059937e-01 -3.445154055953025818e-02 1.344374194741249084e-02 -1.653367578983306885e-01 -2.188144624233245850e-01 2.279186844825744629e-01 4.145757555961608887e-01 -8.098175376653671265e-02 -1.639126241207122803e-02 2.607494025141932070e-05 -6.609732657670974731e-02 2.615842735394835472e-03 3.325435146689414978e-02 -3.602621704339981079e-02 -3.425365313887596130e-02 3.472141921520233154e-02 -1.762928366661071777e-01 -8.168024569749832153e-02 -3.833808749914169312e-02 1.287250816822052002e-01 1.535851955413818359e-01 -4.915972799062728882e-02 -4.896483123302459717e-01 -1.295803785324096680e-01 -1.407489478588104248e-01 1.011356860399246216e-01 -3.301342427730560303e-01 1.298670917749404907e-01 -1.219625994563102722e-01 -1.563913822174072266e-01 -2.842061221599578857e-01
-6.143392994999885559e-02 2.323150485754013062e-01 -1.047587394714355469e-01 -1.889886558055877686e-01 -2.902224361896514893e-01 -3.605207661166787148e-03 -2.359164692461490631e-02 2.554015517234802246e-01 -1.412988752126693726e-01 -2.862199544906616211e-01 -8.991486579179763794e-02 -1.645036190748214722e-01 2.303509563207626343e-01 -1.875889748334884644e-01 -9.531540423631668091e-02 2.995097823441028595e-02 1.788626909255981445e-01 -3.102003037929534912e-01 -2.206886559724807739e-01 -2.661677449941635132e-02 -1.711309887468814850e-02 -8.887828886508941650e-02 -2.915641665458679199e-01 -3.111024498939514160e-01 8.195813745260238647e-02 -1.865814439952373505e-02 2.548364996910095215e-01 -9.682264924049377441e-02 2.346366345882415771e-01 1.902772672474384308e-02 -7.477236539125442505e-02 -1.630872860550880432e-02
7.867464423179626465e-02 -9.317287802696228027e-02 -1.373282819986343384e-01 -5.500649660825729370e-02 -1.542228758335113525e-01 -1.372579932212829590e-01 -4.506759345531463623e-02 1.909295022487640381e-01 1.569109559059143066e-01 -2.545505762100219727e-01 -1.414322294294834137e-02 -2.228331007063388824e-02 1.021499112248420715e-01 -4.419812262058258057e-01 -1.899663656949996948e-01 1.645519882440567017e-01 1.091071665287017822e-01 3.444024324417114258e-01 -1.317047476768493652e-01 -3.062789738178253174e-01 -1.233309507369995117e-02 1.054649725556373596e-01 1.715181320905685425e-01 -4.152764678001403809e-01 -4.710132628679275513e-02 -7.599046081304550171e-02 6.417192518711090088e-02 -1.864600926637649536e-01 4.716112744063138962e-03 7.862984202802181244e-03 -3.599187731742858887e-02 -1.414148360490798950e-01
2.599906921386718750e-02 -1.195155754685401917e-01 -2.864664234220981598e-02 7.481857389211654663e-02 -4.539811611175537109e-02 -1.695610880851745605e-01 -1.864809840917587280e-01 1.188108548521995544e-01 -6.115360930562019348e-02 -1.951300650835037231e-01 -1.262560635805130005e-01 -3.320834636688232422e-01 2.278729528188705444e-01 -7.086600363254547119e-02 -7.637286931276321411e-02 -2.721621096134185791e-01 -1.163990274071693420e-01 -1.682342588901519775e-01 1.758381277322769165e-01 -3.180054426193237305e-01 1.690232604742050171e-01 -9.804100729525089264e-03 9.020551294088363647e-02 -5.005428194999694824e-02 -3.212969899177551270e-01 -2.080259323120117188e-01 1.325541585683822632e-01 -2.054378688335418701e-01 3.814364671707153320e-01 -2.853629551827907562e-02 4.364835843443870544e-02 -1.622631549835205078e-01
2.103559523820877075e-01 2.071541249752044678e-01 -1.445104181766510010e-01 3.168785944581031799e-02 -1.025333851575851440e-01 2.126111984252929688e-01 -2.900524139404296875e-01 -5.279789492487907410e-02 1.570818573236465454e-01 -1.512634605169296265e-01 -1.483546942472457886e-01 -2.913739383220672607e-01 1.326901018619537354e-01 -1.723123192787170410e-01 -2.261675745248794556e-01 -2.088448405265808105e-01 -4.250551760196685791e-02 -3.489753976464271545e-02 1.413041204214096069e-01 -3.800170123577117920e-01 -2.516623772680759430e-02 2.333177924156188965e-01 6.130432337522506714e-02 -2.612050473690032959e-01 -1.028684228658676147e-01 -1.939111500978469849e-01 -4.714692011475563049e-03 7.349747419357299805e-02 3.369377180933952332e-02 -2.773050665855407715e-01 -1.433768272399902344e-01 -7.160367071628570557e-02
4.487765133380889893e-01 -4.763938859105110168e-02 1.922719925642013550e-01 2.051214128732681274e-01 2.150862850248813629e-02 -2.170495837926864624e-01 -3.122662939131259918e-02 9.467575699090957642e-02 1.777327507734298706e-01 -1.211138535290956497e-02 -4.890210554003715515e-02 -1.190265119075775146e-01 2.434193491935729980e-01 -1.035130862146615982e-02 4.013437032699584961e-02 -1.526651531457901001e-01 2.184049040079116821e-02 8.177296817302703857e-02 -1.483210772275924683e-01 -3.324052393436431885e-01 5.140990763902664185e-02 -4.338821023702621460e-02 -1.262068599462509155e-01 -3.377904593944549561e-01 -8.656314760446548462e-02 -7.158275693655014038e-02 3.349724709987640381e-01 6.166611239314079285e-02 1.508605778217315674e-01 -1.778776645660400391e-01 1.817621588706970215e-01 1.921656578779220581e-01
-1.239632964134216309e-01 -1.108165457844734192e-02 4.202675074338912964e-02 1.775098592042922974e-02 -8.426380902528762817e-02 -3.435150980949401855e-01 -5.965317413210868835e-02 1.865358799695968628e-01 -2.298236191272735596e-01 1.856150925159454346e-01 -1.936699450016021729e-01 -1.667195707559585571e-01 1.296979188919067383e-01 -1.868314892053604126e-01 1.204722002148628235e-02 7.861812599003314972e-03 -1.122342720627784729e-01 3.728791698813438416e-02 5.463461577892303467e-02 -2.591185271739959717e-01 -1.797859072685241699e-01 1.401239782571792603e-01 -1.673436164855957031e-01 -4.778085052967071533e-01 -2.502823173999786377e-01 3.370742127299308777e-02 2.491367049515247345e-03 -3.477576971054077148e-01 9.247502684593200684e-02 -5.600568279623985291e-02 -1.336620151996612549e-01 8.838835358619689941e-02
-5.010359361767768860e-02 3.481881916522979736e-01 7.392186671495437622e-02 2.555876038968563080e-02 -4.603000730276107788e-02 -2.160124033689498901e-01 9.366491436958312988e-02 1.768518239259719849e-01 -7.371846586465835571e-02 -7.179762423038482666e-02 -1.858564652502536774e-02 -1.706698834896087646e-01 6.744909286499023438e-02 -4.719990305602550507e-03 -1.698559820652008057e-01 -2.202965170145034790e-01 2.299201488494873047e-02 -5.983545258641242981e-02 -4.649164900183677673e-02 -2.754612267017364502e-01 -2.146628201007843018e-01 -1.004189997911453247e-01 -2.177112847566604614e-01 -2.815785706043243408e-01 -3.072011172771453857e-01 -6.609728932380676270e-02 1.872719228267669678e-01 -3.990100622177124023e-01 2.974764108657836914e-01 4.521571844816207886e-02 9.697213768959045410e-02 -3.648828342556953430e-02
-1.627504080533981323e-02 2.515556812286376953e-01 2.870186232030391693e-02 -7.588674314320087433e-03 2.014701664447784424e-01 -1.384625881910324097e-01 2.751174867153167725e-01 8.364259451627731323e-02 1.273913425393402576e-03 -1.730561405420303345e-01 -2.451124340295791626e-01 -1.513949036598205566e-01 2.663421630859375000e-01 2.282846905291080475e-02 -4.542580544948577881e-01 -9.764803946018218994e-02 -2.016725204885005951e-02 -1.007858216762542725e-01 -8.377406746149063110e-02 -2.059412449598312378e-01 1.566201597452163696e-01 -1.532814204692840576e-01 -1.062094569206237793e-01 -2.464737296104431152e-01 1.270921677350997925e-01 -2.495471984148025513e-01 1.494469046592712402e-01 -7.925295829772949219e-02 1.894758939743041992e-01 -2.322440892457962036e-01 -6.797674298286437988e-02 -1.062080040574073792e-01
8.808334916830062866e-02 2.179029434919357300e-01 2.275110408663749695e-02 -1.186551526188850403e-01 -3.043910562992095947e-01 -1.424798220396041870e-01 -2.409849613904953003e-01 1.432746648788452148e-01 -1.209026351571083069e-01 9.527155756950378418e-02 -6.175067648291587830e-02 -3.162658214569091797e-01 3.859652876853942871e-01 -1.440891921520233154e-01 1.984388977289199829e-01 1.653789877891540527e-01 2.611204423010349274e-02 -8.946582674980163574e-02 7.145368307828903198e-02 -1.506293267011642456e-01 1.686153560876846313e-01 2.091231942176818848e-02 -3.195258602499961853e-02 -2.899968028068542480e-01 -2.663672268390655518e-01 -1.446087658405303955e-02 -1.304172277450561523e-01 -2.558177113533020020e-01 1.167131662368774414e-01 -2.247348576784133911e-01 4.286528751254081726e-02 -6.761219352483749390e-02
3.962691500782966614e-02 5.396069213747978210e-02 -3.101075999438762665e-02 -2.007080465555191040e-01 -9.273491054773330688e-02 1.465681493282318115e-01 -4.130580276250839233e-02 -3.654872998595237732e-02 2.054964452981948853e-01 -2.966138906776905060e-02 -6.252654641866683960e-02 -2.359102368354797363e-01 -1.152617037296295166e-01 -2.353610694408416748e-01 2.649450488388538361e-02 -2.728562653064727783e-01 -5.254903063178062439e-02 1.436351519078016281e-02 2.857353305444121361e-03 -4.188983142375946045e-01 2.110077142715454102e-01 4.024608433246612549e-02 1.307360380887985229e-01 -4.319864809513092041e-01 -2.893460988998413086e-01 5.967112374491989613e-04 7.067569345235824585e-02 -3.855074569582939148e-02 -4.235712066292762756e-02 -2.400836199522018433e-01 -3.084601163864135742e-01 -3.949365392327308655e-02
-1.389966309070587158e-01 3.320955634117126465e-01 3.485744073987007141e-02 2.748211473226547241e-02 -2.544904649257659912e-01 4.271841421723365784e-02 9.419928491115570068e-02 -9.094315022230148315e-02 3.221836313605308533e-02 -2.058402150869369507e-01 1.769734546542167664e-02 -2.959190905094146729e-01 1.671215146780014038e-01 -2.501343786716461182e-01 1.361124217510223389e-01 -7.631778717041015625e-02 1.534510850906372070e-01 -2.058170735836029053e-01 1.247608587145805359e-01 1.151193166151642799e-03 1.297804266214370728e-01 -8.097095787525177002e-02 2.470513433218002319e-02 -2.615984380245208740e-01 -1.265747547149658203e-01 -1.208492927253246307e-02 8.831628412008285522e-02 -2.140715718269348145e-01 5.186177492141723633e-01 -7.971400022506713867e-02 -1.348260492086410522e-01 3.663904219865798950e-02
2.271220237016677856e-01 6.824333220720291138e-02 -9.735291451215744019e-02 -8.680310845375061035e-02 1.888196170330047607e-02 -1.233057156205177307e-01 -4.323367029428482056e-02 2.325255125761032104e-01 -1.131101772189140320e-01 -1.424232274293899536e-01 -6.837545335292816162e-02 -3.316438496112823486e-01 -9.916649432852864265e-04 1.512057520449161530e-02 -1.557838171720504761e-01 -2.308153659105300903e-01 -5.220174416899681091e-02 -1.223410367965698242e-01 -1.081584542989730835e-01 -4.310353100299835205e-01 -6.775430589914321899e-02 6.943508237600326538e-02 -1.589114516973495483e-01 -3.203962147235870361e-01 -2.127178246155381203e-03 -3.629473745822906494e-01 1.740499883890151978e-01 -1.228610351681709290e-01 2.033715844154357910e-01 2.001859396696090698e-01 -2.019381709396839142e-02 -1.351542323827743530e-01
1.198293939232826233e-01 1.774014085531234741e-01 2.955714054405689240e-02 -1.136427894234657288e-01 -1.328072883188724518e-02 -2.436487376689910889e-01 1.575283408164978027e-01 1.521885953843593597e-02 6.984029710292816162e-02 -2.495640218257904053e-01 5.631871894001960754e-02 -2.424074262380599976e-01 3.590705990791320801e-02 -1.119495406746864319e-01 6.752522289752960205e-02 -1.226279512047767639e-01 -2.889449894428253174e-01 1.395636498928070068e-01 -2.801590561866760254e-01 -1.640102565288543701e-01 3.267479836940765381e-01 1.996264606714248657e-01 8.168017119169235229e-02 -3.487541675567626953e-01 -1.177299246191978455e-01 1.613304601050913334e-03 5.922452732920646667e-02 7.431615889072418213e-02 2.073857039213180542e-01 -3.214458525180816650e-01 -1.614031195640563965e-01 1.213627457618713379e-01
7.074431329965591431e-02 3.161416351795196533e-01 1.186776608228683472e-01 -1.499138474464416504e-01 -6.982927769422531128e-02 -1.882961988449096680e-01 1.542547792196273804e-01 -7.852057367563247681e-02 7.651808112859725952e-02 -2.167952358722686768e-01 -3.572891354560852051e-01 -1.246926784515380859e-01 3.176800906658172607e-01 -8.330502361059188843e-02 -2.777791023254394531e-02 -3.426966443657875061e-02 1.080810576677322388e-01 -4.483385384082794189e-02 -1.364156305789947510e-01 -1.479405164718627930e-01 -1.253180801868438721e-01 -2.222887724637985229e-01 6.277658976614475250e-03 -2.118888199329376221e-01 -1.933862864971160889e-01 -7.366012781858444214e-02 -1.743658632040023804e-01 3.441634774208068848e-02 3.924697935581207275e-01 -2.628239989280700684e-01 -1.430573165416717529e-01 -1.036227867007255554e-02
-9.405557066202163696e-02 -6.416612304747104645e-03 3.123340904712677002e-01 1.549728028476238251e-02 2.409535273909568787e-02 -1.554023623466491699e-01 -7.254899293184280396e-02 -2.990398369729518890e-02 -8.201697468757629395e-02 -1.414094865322113037e-01 -4.556310176849365234e-02 -2.441968470811843872e-01 6.266728788614273071e-02 -1.865927577018737793e-01 -4.715493619441986084e-01 -5.671154335141181946e-02 6.104286387562751770e-02 1.250593513250350952e-01 -2.673206664621829987e-02 -2.621737122535705566e-01 -1.048711538314819336e-01 -2.159953862428665161e-01 -1.032835617661476135e-01 -2.033023238182067871e-01 -2.361705005168914795e-01 -1.135605797171592712e-01 3.124389350414276123e-01 -2.023260444402694702e-01 2.802850306034088135e-01 -8.043122291564941406e-02 -1.361678093671798706e-01 2.041844092309474945e-02
-2.399549186229705811e-01 3.094293922185897827e-02 2.182070314884185791e-01 -1.737572103738784790e-01 -5.507127195596694946e-02 -1.955287307500839233e-01 -3.608745336532592773e-01 -7.319375127553939819e-02 8.261832594871520996e-02 -1.671616584062576294e-01 4.211017861962318420e-02 -2.151590436697006226e-01 3.176554739475250244e-01 -1.454458534717559814e-01 -1.489650011062622070e-01 2.524949051439762115e-02 7.134829461574554443e-02 -1.994506269693374634e-02 -7.434815168380737305e-02 -1.275544464588165283e-01 2.033386528491973877e-01 3.850621581077575684e-01 2.352082878351211548e-01 -1.200897023081779480e-01 -8.180478215217590332e-02 -6.645887624472379684e-03 3.736933171749114990e-01 -1.054831519722938538e-01 -2.864390797913074493e-02 -7.606121152639389038e-02 -9.264935739338397980e-03 -9.072952717542648315e-02
7.208606693893671036e-03 1.252672751434147358e-03 1.427028626203536987e-01 4.313865303993225098e-02 4.401853308081626892e-02 -7.254743576049804688e-02 1.297887414693832397e-01 2.156163379549980164e-02 4.504858329892158508e-02 -3.958045504987239838e-03 1.485881581902503967e-02 6.979098170995712280e-02 1.393837928771972656e-01 5.592121742665767670e-03 1.261292695999145508e-01 9.221851825714111328e-02 1.041460707783699036e-01 -4.225026443600654602e-02 2.497390955686569214e-01 -5.616228580474853516e-01 1.788026094436645508e-01 -2.262799767777323723e-03 4.058193266391754150e-01 -2.382129579782485962e-01 -1.413598805665969849e-01 5.833383649587631226e-02 3.664456605911254883e-01 -1.894490122795104980e-01 1.365927308797836304e-01 -1.776037365198135376e-01 4.405023530125617981e-02 -1.125635132193565369e-01
2.400745302438735962e-01 1.554972231388092041e-01 4.932553321123123169e-02 -4.883179441094398499e-02 1.957429498434066772e-01 2.271618396043777466e-01 -1.158947423100471497e-01 1.599966585636138916e-01 -1.286188960075378418e-01 -2.429620623588562012e-01 -2.830302119255065918e-01 9.838718175888061523e-02 -2.486202865839004517e-02 -2.110000550746917725e-01 6.508078426122665405e-02 9.908202290534973145e-02 4.506684467196464539e-02 1.142178699374198914e-01 2.249389700591564178e-02 -2.844642102718353271e-01 1.060651689767837524e-01 1.266555339097976685e-01 -4.232398793101310730e-02 -4.138714969158172607e-01 -8.758036792278289795e-02 2.640717327594757080e-01 9.903703629970550537e-02 -1.810219138860702515e-01 2.909575104713439941e-01 -8.305402845144271851e-02 -2.248701453208923340e-01 -2.983640134334564209e-02
7.318021357059478760e-02 1.599761694669723511e-01 -2.073115557432174683e-01 -1.989555060863494873e-01 -2.759940980467945337e-04 -1.531251519918441772e-01 1.651419997215270996e-01 5.172967314720153809e-01 -1.828530430793762207e-02 3.157443553209304810e-02 5.180950276553630829e-03 -3.287438452243804932e-01 2.737399563193321228e-02 -5.957866087555885315e-02 -7.269987370818853378e-03 3.388559818267822266e-02 -3.508520871400833130e-02 -1.827486157417297363e-01 -2.657024748623371124e-02 -4.857787787914276123e-01 -4.639021679759025574e-02 -5.221006646752357483e-02 -1.579425930976867676e-01 -1.854621171951293945e-01 8.873232454061508179e-02 -1.898279637098312378e-01 1.146209686994552612e-01 -1.988330781459808350e-01 5.107511579990386963e-02 2.140642888844013214e-02 -1.343586146831512451e-01 -3.223360516130924225e-03
-1.640243642032146454e-02 2.567979507148265839e-02 5.230348929762840271e-02 -2.537083327770233154e-01 -2.802412807941436768e-01 3.636606782674789429e-02 9.012337028980255127e-02 2.846806682646274567e-02 -2.428417094051837921e-02 -3.649856895208358765e-02 1.394290626049041748e-01 -2.166223376989364624e-01 3.810113966464996338e-01 -2.734439969062805176e-01 7.342183589935302734e-02 -2.219077348709106445e-01 9.508483111858367920e-02 -4.661186411976814270e-02 1.479454040527343750e-01 3.552722185850143433e-02 2.431162260472774506e-02 -1.107771396636962891e-01 -6.615748256444931030e-02 -8.004453033208847046e-02 -3.653067350387573242e-02 -3.471169993281364441e-02 -5.849037691950798035e-02 -3.889949321746826172e-01 4.995721280574798584e-01 -1.817854195833206177e-01 -4.785190522670745850e-02 1.090228650718927383e-02
3.327768296003341675e-02 -2.490095794200897217e-01 1.216725036501884460e-01 -1.664693057537078857e-01 -3.211433440446853638e-02 1.358089409768581390e-02 -8.771267533302307129e-02 1.176110655069351196e-01 1.927511990070343018e-01 -8.429253846406936646e-02 3.998296335339546204e-02 -2.945469319820404053e-01 1.976149529218673706e-01 -1.230620369315147400e-01 1.198228225111961365e-01 -2.937113046646118164e-01 4.384031519293785095e-02 3.377344831824302673e-02 2.478842437267303467e-02 -2.074194997549057007e-01 -1.437494345009326935e-02 2.709658741950988770e-01 3.587149083614349365e-01 -9.002475440502166748e-02 1.691616885364055634e-02 7.777575403451919556e-02 4.769941866397857666e-01 -1.135159954428672791e-01 1.527126282453536987e-01 4.780920967459678650e-02 9.112273901700973511e-02 -2.154751569032669067e-01
7.162894308567047119e-02 -2.056166529655456543e-02 1.263836026191711426e-01 6.734188646078109741e-02 -1.853888481855392456e-01 -9.458696097135543823e-02 2.624972164630889893e-01 3.549075424671173096e-01 4.414923489093780518e-02 -9.078849852085113525e-02 -5.278726294636726379e-02 -4.464744031429290771e-01 6.540039926767349243e-02 -1.483633816242218018e-01 -2.788636982440948486e-01 -2.026911377906799316e-01 7.997895777225494385e-02 8.995892852544784546e-02 -1.836074749007821083e-03 -1.595456451177597046e-01 -1.702037453651428223e-01 -3.967808485031127930e-01 6.420727074146270752e-02 -2.493751645088195801e-01 -2.838905900716781616e-02 -4.699973389506340027e-03 5.470528826117515564e-02 -2.410341948270797729e-01 1.108157634735107422e-02 -1.247161403298377991e-01 -8.256088197231292725e-02 -3.507163748145103455e-02
4.244240373373031616e-02 -1.139266118407249451e-01 1.019971370697021484e-01 5.804562196135520935e-02 -2.397079467773437500e-01 -4.923862218856811523e-02 5.132346972823143005e-02 1.654466688632965088e-01 1.434448733925819397e-02 -1.695735305547714233e-01 1.114780008792877197e-01 8.184208418242633343e-04 3.152773082256317139e-01 -2.705097496509552002e-01 9.267722070217132568e-02 4.353587701916694641e-02 4.249227046966552734e-01 2.299585640430450439e-01 -1.802028417587280273e-01 -1.514488011598587036e-01 -1.624682843685150146e-01 1.422030627727508545e-01 1.838845461606979370e-01 -2.790709435939788818e-01 -1.441219914704561234e-02 -2.155829817056655884e-01 1.879502534866333008e-01 -1.574426740407943726e-01 6.154938600957393646e-03 -8.671656996011734009e-02 7.468173280358314514e-03 -3.090864717960357666e-01
3.551491722464561462e-02 -3.512800857424736023e-02 -4.234347864985466003e-02 3.358764946460723877e-02 -9.305498749017715454e-02 2.861201204359531403e-02 2.984306961297988892e-02 4.551786482334136963e-01 -1.232000160962343216e-02 7.845063507556915283e-02 -2.497322410345077515e-01 -2.651241607964038849e-02 1.626432873308658600e-02 -1.636337190866470337e-01 -2.715719044208526611e-01 -2.605712711811065674e-01 2.217308431863784790e-01 3.380811586976051331e-02 1.120274066925048828e-01 -3.010600209236145020e-01 2.232741564512252808e-01 -1.128743588924407959e-01 4.664682596921920776e-02 -5.174514651298522949e-01 -8.858237415552139282e-02 1.179825514554977417e-01 4.873641207814216614e-02 8.942773565649986267e-03 -4.994818195700645447e-02 -7.235116511583328247e-02 5.510224401950836182e-02 1.340022683143615723e-01
1.161807402968406677e-01 2.360853403806686401e-01 -8.722382038831710815e-02 1.014777272939682007e-01 -8.135065436363220215e-02 -1.410521566867828369e-01 -5.699900537729263306e-02 1.747191995382308960e-01 1.512129306793212891e-01 -1.700827926397323608e-01 2.447662316262722015e-02 -5.458322167396545410e-02 8.538187295198440552e-02 -3.014993108808994293e-02 -2.434633821249008179e-01 -2.569445669651031494e-01 1.143981888890266418e-02 3.989643231034278870e-02 -5.484026670455932617e-02 -3.341119289398193359e-01 -9.541523456573486328e-02 1.221556141972541809e-01 -2.418350130319595337e-01 -2.786227464675903320e-01 -1.424493342638015747e-01 -3.810978829860687256e-01 1.208827272057533264e-02 -2.649034559726715088e-01 2.522195577621459961e-01 8.365318644791841507e-04 2.307612299919128418e-01 -1.857140213251113892e-01
-1.679056435823440552e-01 1.267635226249694824e-01 6.838590651750564575e-02 -1.456543989479541779e-02 -1.237545758485794067e-01 -1.778269708156585693e-01 -3.677619695663452148e-01 1.642796844244003296e-01 -6.228227540850639343e-02 -5.722527205944061279e-02 -4.436485171318054199e-01 -3.055082820355892181e-02 2.454928010702133179e-01 -1.069619506597518921e-01 -2.346237152814865112e-01 -9.937518090009689331e-02 1.777296811342239380e-01 -1.489198952913284302e-01 -3.461931645870208740e-02 -2.075542323291301727e-02 2.098291665315628052e-01 4.747394844889640808e-02 -1.902845203876495361e-01 -1.775829344987869263e-01 2.165663093328475952e-01 1.075928658246994019e-01 1.917486786842346191e-01 -2.608627676963806152e-01 9.878852218389511108e-02 -1.286224722862243652e-01 -1.514032334089279175e-01 1.348811686038970947e-01
1.080289557576179504e-01 -1.343169808387756348e-01 -7.142129354178905487e-03 -6.541173160076141357e-02 6.688955426216125488e-02 -3.757922351360321045e-02 1.396020352840423584e-01 3.560806214809417725e-01 -2.001440385356545448e-03 -3.107060194015502930e-01 -2.898809611797332764e-01 -1.979219317436218262e-01 1.018204167485237122e-01 -7.620788179337978363e-03 -1.092042997479438782e-01 -3.411813080310821533e-02 -1.040908135473728180e-02 -3.478435873985290527e-01 3.369109630584716797e-01 -2.706850171089172363e-01 1.325033139437437057e-02 -4.839511960744857788e-02 1.218695845454931259e-02 -1.155760437250137329e-01 -1.188218072056770325e-01 -3.385790288448333740e-01 2.015233188867568970e-01 -1.312028467655181885e-01 2.080965638160705566e-01 -8.712321519851684570e-02 8.889537304639816284e-02 -3.528170287609100342e-02
-2.110917568206787109e-01 1.305841654539108276e-01 -1.740578860044479370e-01 -3.222286701202392578e-01 8.054278045892715454e-02 -2.573534846305847168e-01 1.499351114034652710e-01 1.824925541877746582e-01 6.977985054254531860e-02 5.113633349537849426e-02 -2.645569108426570892e-02 -3.322572112083435059e-01 1.312123984098434448e-01 4.823149181902408600e-03 3.498037904500961304e-02 1.291513890027999878e-01 -7.015611976385116577e-02 -5.823564529418945312e-02 -8.392614126205444336e-02 -5.468497276306152344e-01 4.030562192201614380e-02 6.739719957113265991e-02 -4.502757266163825989e-02 -3.198172152042388916e-01 1.407805234193801880e-01 -9.988338500261306763e-02 1.667199581861495972e-01 -1.020644977688789368e-01 3.334528952836990356e-02 -8.264140784740447998e-02 -2.054702118039131165e-02 -1.441698968410491943e-01
1.154749765992164612e-01 -2.182768285274505615e-02 1.504408419132232666e-01 4.409937933087348938e-02 -3.951443135738372803e-01 -2.223889902234077454e-02 -1.166572347283363342e-01 4.580075666308403015e-02 -2.695272676646709442e-02 1.795460283756256104e-01 -5.253042280673980713e-02 1.981413364410400391e-01 -2.428006753325462341e-02 -1.464256644248962402e-01 6.384883075952529907e-02 -2.451417446136474609e-01 3.573196828365325928e-01 1.012075394392013550e-01 -9.987878054380416870e-02 -2.700171470642089844e-01 4.272658750414848328e-02 -5.599479377269744873e-02 1.288775261491537094e-02 -2.352898269891738892e-01 -2.552756369113922119e-01 -9.398553520441055298e-02 4.393193721771240234e-01 -3.399018943309783936e-02 2.426926493644714355e-01 -1.096325516700744629e-01 -8.011364936828613281e-02 3.607065603137016296e-02
7.844232767820358276e-02 -2.593394517898559570e-01 -7.747026532888412476e-02 -6.271652877330780029e-02 -9.477093815803527832e-02 -3.194879293441772461e-01 1.283024400472640991e-01 3.150995373725891113e-01 -4.103140532970428467e-02 -1.009984612464904785e-01 1.390866339206695557e-01 -1.055496856570243835e-01 8.843216300010681152e-02 -1.217895075678825378e-01 1.026001498103141785e-01 -1.081341579556465149e-01 2.097615301609039307e-01 -2.799246832728385925e-02 -2.670984864234924316e-01 -1.717176437377929688e-01 9.747144766151905060e-03 7.981511205434799194e-02 -5.550907552242279053e-02 -4.321055710315704346e-01 4.822303727269172668e-02 -3.753183186054229736e-01 1.236392706632614136e-01 -2.544717192649841309e-01 1.126802116632461548e-01 -6.721065193414688110e-02 -1.597456634044647217e-02 -1.415407359600067139e-01
1.455238163471221924e-01 2.606664299964904785e-01 5.936459079384803772e-02 -1.269245445728302002e-01 -1.244321539998054504e-01 -1.038059592247009277e-01 -2.240377664566040039e-01 1.623558998107910156e-01 -1.259166300296783447e-01 -1.018863692879676819e-01 -7.183527201414108276e-02 -1.523739695549011230e-01 9.494460374116897583e-02 2.700342833995819092e-01 -1.689729839563369751e-01 5.515657365322113037e-02 1.105586737394332886e-01 -1.432129740715026855e-01 -2.610987722873687744e-01 -9.769269078969955444e-02 2.178090065717697144e-02 7.476401049643754959e-03 -1.881615519523620605e-01 -2.310094982385635376e-01 1.400023847818374634e-01 -3.928102925419807434e-02 7.605800032615661621e-02 -2.911764979362487793e-01 5.107702612876892090e-01 1.719280518591403961e-02 -1.935028433799743652e-01 1.010042950510978699e-01
3.572842851281166077e-02 -5.724090337753295898e-02 -8.582284674048423767e-03 -1.378730982542037964e-01 9.104695916175842285e-02 -3.181412220001220703e-01 -2.166424542665481567e-01 4.120590388774871826e-01 -2.743273675441741943e-01 5.969239026308059692e-02 8.385735750198364258e-02 -9.649886935949325562e-02 1.716283410787582397e-01 -1.783815175294876099e-01 -3.502205247059464455e-03 8.312065154314041138e-02 -7.605861872434616089e-02 1.313721686601638794e-01 3.546803444623947144e-02 -2.868261337280273438e-01 1.221697703003883362e-01 5.025377497076988220e-02 3.140282034873962402e-01 -2.610218524932861328e-01 -3.004142828285694122e-02 -1.076552793383598328e-01 1.612717509269714355e-01 8.769552409648895264e-02 2.308418303728103638e-01 1.204058080911636353e-01 -2.065950185060501099e-01 -1.983627527952194214e-01
2.618999220430850983e-02 -5.625429749488830566e-02 1.638830751180648804e-01 -3.776897862553596497e-02 1.790931224822998047e-01 -3.520429134368896484e-02 -5.986680090427398682e-02 2.089757621288299561e-01 2.782142460346221924e-01 -2.979550957679748535e-01 -8.189372718334197998e-02 -1.908748596906661987e-01 -6.661910098046064377e-03 -1.133601516485214233e-01 1.445239037275314331e-01 1.357451975345611572e-01 -2.378208935260772705e-01 5.585867539048194885e-02 5.932621192187070847e-03 -2.319938391447067261e-01 -2.695872187614440918e-01 -2.733360510319471359e-03 1.438790708780288696e-01 -5.316436290740966797e-01 -3.575876355171203613e-02 4.080631583929061890e-02 6.172622740268707275e-02 -7.235420402139425278e-03 1.974794566631317139e-01 -2.255007326602935791e-01 -3.544221445918083191e-02 -1.956793069839477539e-01
4.932906851172447205e-02 1.019694805145263672e-01 -7.303855568170547485e-02 -2.301098555326461792e-01 4.463354498147964478e-02 -1.773796528577804565e-01 -1.425047963857650757e-01 1.975394487380981445e-01 2.685622125864028931e-02 -1.116995662450790405e-01 1.071059182286262512e-01 -8.702231198549270630e-02 3.548816740512847900e-01 1.158808693289756775e-01 1.497215628623962402e-01 2.077927067875862122e-02 -2.283986508846282959e-01 4.772677272558212280e-02 -1.767974197864532471e-01 -3.441586196422576904e-01 -7.125021517276763916e-02 1.142962351441383362e-01 -3.822722658514976501e-02 -3.158001303672790527e-01 -4.935837164521217346e-02 -3.594297468662261963e-01 -1.956355869770050049e-01 -1.253963410854339600e-01 2.486336976289749146e-01 -1.609731018543243408e-01 -1.460235714912414551e-01 1.532430201768875122e-01
1.549848616123199463e-01 2.064033597707748413e-01 -2.080776840448379517e-01 -3.687870502471923828e-01 -6.844256818294525146e-02 -2.446694076061248779e-01 -3.961327299475669861e-02 2.188202291727066040e-01 -9.739665687084197998e-02 4.609748721122741699e-02 -1.051087025552988052e-02 -7.951064407825469971e-02 1.504789292812347412e-01 -1.311313807964324951e-01 2.739857882261276245e-02 -1.694488972425460815e-01 1.016748137772083282e-02 1.643248945474624634e-01 -1.438553538173437119e-02 2.517135627567768097e-02 1.270782202482223511e-01 3.279004991054534912e-01 6.682276725769042969e-02 -2.489464581012725830e-01 6.817591190338134766e-02 -1.519489884376525879e-01 1.397032737731933594e-01 2.512537315487861633e-02 3.324148654937744141e-01 5.630019307136535645e-02 1.185699459165334702e-02 -4.159126877784729004e-01
-6.679186224937438965e-02 -1.574086397886276245e-01 -2.711795084178447723e-02 -9.715874493122100830e-02 1.839951798319816589e-02 -1.934475451707839966e-01 -4.307946935296058655e-02 2.685074210166931152e-01 -1.112424954771995544e-01 -2.730886340141296387e-01 -1.645536422729492188e-01 -3.128204047679901123e-01 3.947293385863304138e-02 -3.512980788946151733e-02 6.056746467947959900e-02 -2.663509249687194824e-01 -1.112865507602691650e-01 -1.676514893770217896e-01 3.134296238422393799e-01 -2.910182774066925049e-01 8.363351225852966309e-02 -1.051558298058807850e-03 -6.963831931352615356e-02 -9.305645525455474854e-02 -1.575201898813247681e-01 -2.932652831077575684e-01 1.903630644083023071e-01 -2.949651181697845459e-01 2.204325050115585327e-01 -9.379426389932632446e-02 8.451797068119049072e-02 -1.306383162736892700e-01
2.289500832557678223e-01 6.768606603145599365e-02 1.993591785430908203e-01 -1.774091124534606934e-01 1.201294437050819397e-01 -1.020502671599388123e-01 -5.452445894479751587e-02 1.975883543491363525e-01 2.578751649707555771e-03 1.548461616039276123e-02 9.479622356593608856e-03 -1.282527744770050049e-01 -1.260000467300415039e-01 -2.705207765102386475e-01 1.513832509517669678e-01 1.797402799129486084e-01 8.598820865154266357e-02 -2.025863081216812134e-01 -3.310389518737792969e-01 -3.574096038937568665e-02 -1.735195964574813843e-01 1.399880647659301758e-01 2.018766552209854126e-01 -3.395859599113464355e-01 -1.143352240324020386e-01 1.663351804018020630e-01 2.864855825901031494e-01 -1.108211129903793335e-01 2.869463562965393066e-01 -3.868955373764038086e-02 -2.024746388196945190e-01 -1.373047828674316406e-01
-1.206254363059997559e-01 -1.169996932148933411e-01 -6.042127311229705811e-02 -2.675090171396732330e-02 1.245699599385261536e-01 -3.709638118743896484e-02 1.805875450372695923e-01 2.992268204689025879e-01 -1.407099962234497070e-01 -3.075119554996490479e-01 -1.503408998250961304e-01 -1.011876612901687622e-01 3.405855298042297363e-01 -2.297768555581569672e-02 -7.235480844974517822e-02 -1.564457714557647705e-01 -1.357388645410537720e-01 -2.104578912258148193e-01 -3.303914070129394531e-01 -3.290039598941802979e-01 -1.806715317070484161e-02 -7.394191622734069824e-02 5.285572726279497147e-03 -3.706074655055999756e-01 -1.211357936263084412e-01 6.408103555440902710e-02 -8.530274964869022369e-03 -2.889046669006347656e-01 4.599421098828315735e-02 1.603247970342636108e-02 7.832634449005126953e-02 2.815847657620906830e-02
-1.090694218873977661e-01 -6.324887275695800781e-02 -1.012287195771932602e-02 1.077913865447044373e-01 9.341511130332946777e-02 -2.898663878440856934e-01 -1.385406702756881714e-01 3.620911389589309692e-02 1.361765563488006592e-01 -1.185145527124404907e-01 6.002493947744369507e-02 -2.680670619010925293e-01 9.047921746969223022e-02 -9.535079449415206909e-02 -3.760183155536651611e-01 -2.278946191072463989e-01 1.046152114868164062e-01 -1.276631280779838562e-02 3.675177320837974548e-02 -2.436387985944747925e-01 -1.783841997385025024e-01 -2.130567878484725952e-01 4.495146870613098145e-02 -1.888048797845840454e-01 -3.414355218410491943e-01 -1.080331951379776001e-01 3.050633370876312256e-01 -2.813670039176940918e-01 1.787555813789367676e-01 -1.186505630612373352e-01 -7.712195068597793579e-02 -3.622218593955039978e-02
8.104677498340606689e-02 -1.270598918199539185e-01 2.330640330910682678e-02 5.995996668934822083e-02 -4.456611350178718567e-02 -3.042825497686862946e-02 5.392801016569137573e-02 2.138483524322509766e-01 -2.238493114709854126e-01 -2.938581407070159912e-01 -9.626164287328720093e-02 -2.444745898246765137e-01 1.426121890544891357e-01 3.357825800776481628e-02 -1.791989207267761230e-01 -1.940441876649856567e-01 2.858234755694866180e-02 -2.474878579378128052e-01 1.451095491647720337e-01 -3.862766623497009277e-01 1.726120114326477051e-01 1.031267419457435608e-01 -7.440800964832305908e-02 -5.142740160226821899e-02 -3.277321159839630127e-01 -1.716544926166534424e-01 2.455641627311706543e-01 -1.931642442941665649e-01 3.274311125278472900e-01 -5.327794235199689865e-03 -1.486480515450239182e-02 4.447207599878311157e-02
1.911413371562957764e-01 -1.063254475593566895e-01 1.113817766308784485e-01 1.487708836793899536e-01 -1.223570853471755981e-01 -5.836444348096847534e-02 -4.976073652505874634e-02 2.048681378364562988e-01 -1.202007159590721130e-01 7.769691944122314453e-02 -1.410044878721237183e-01 -2.220093011856079102e-01 3.583098649978637695e-01 -4.578885622322559357e-03 5.592470243573188782e-02 -4.067605733871459961e-02 4.043696820735931396e-02 -2.385605685412883759e-02 -9.765852242708206177e-02 -2.780437767505645752e-01 -2.139219343662261963e-01 -1.137814968824386597e-01 -7.384403795003890991e-02 -4.021217525005340576e-01 -5.583827197551727295e-02 -2.039751261472702026e-01 1.165279671549797058e-01 -2.260493487119674683e-01 -1.500077247619628906e-01 -2.462979555130004883e-01 1.126648411154747009e-01 3.343343436717987061e-01
2.787365578114986420e-03 1.503210365772247314e-01 -2.861876189708709717e-01 -2.081836909055709839e-01 1.614888757467269897e-01 1.210930272936820984e-01 2.727952413260936737e-02 1.364079564809799194e-01 9.379868209362030029e-02 -3.665837049484252930e-01 -1.951147317886352539e-01 -5.128750577569007874e-02 7.475303113460540771e-02 -1.856906712055206299e-01 -2.671682536602020264e-01 -2.663742899894714355e-01 1.040065586566925049e-01 1.645230203866958618e-01 -1.449471563100814819e-01 -5.011276528239250183e-02 2.411902993917465210e-01 -1.594077423214912415e-02 1.514037847518920898e-01 -2.857515215873718262e-01 -2.768783271312713623e-02 2.721809782087802887e-02 1.905248127877712250e-02 -2.400764524936676025e-01 1.730791330337524414e-01 -1.967740952968597412e-01 -2.677700519561767578e-01 -3.845858573913574219e-02
-2.408856153488159180e-02 2.276396602392196655e-01 2.162364684045314789e-02 -2.971788644790649414e-01 -1.603839695453643799e-01 5.510651320219039917e-02 -2.778149843215942383e-01 7.062576711177825928e-02 2.215203456580638885e-02 -5.678686778992414474e-03 -8.182804286479949951e-02 -2.234049290418624878e-01 3.985919952392578125e-01 -9.780953079462051392e-02 2.378093898296356201e-01 1.350883543491363525e-01 2.196407169103622437e-01 -2.314236760139465332e-02 -1.012366339564323425e-01 -3.243428468704223633e-01 1.072711646556854248e-01 1.351237744092941284e-01 1.822020411491394043e-01 -2.190509885549545288e-01 2.815321385860443115e-01 -4.583599790930747986e-02 7.314425427466630936e-03 -7.069568336009979248e-02 8.529564738273620605e-02 -2.498436123132705688e-01 -6.348501145839691162e-02 -1.104707866907119751e-01
1.565752774477005005e-01 5.500319600105285645e-02 -5.033638700842857361e-02 -1.413146853446960449e-01 -5.185111984610557556e-02 -5.527507513761520386e-02 -2.583413384854793549e-02 2.216577529907226562e-01 3.464439883828163147e-02 -1.052055954933166504e-01 3.143342435359954834e-01 -1.752059906721115112e-01 1.799627542495727539e-01 -3.424267172813415527e-01 -1.772049069404602051e-01 -4.638621583580970764e-02 2.888055704534053802e-02 3.965656459331512451e-01 -1.992566287517547607e-01 -3.391775488853454590e-01 -1.136703938245773315e-01 8.536121994256973267e-02 7.184480130672454834e-02 -2.212059199810028076e-01 -1.785101443529129028e-01 -9.573717415332794189e-02 -2.480142749845981598e-02 -1.613845229148864746e-01 2.043389081954956055e-01 7.801424711942672729e-02 1.065971776843070984e-01 -2.353820651769638062e-01
1.513417810201644897e-01 -1.998598314821720123e-02 -1.200479343533515930e-01 -2.120926678180694580e-01 1.453617811203002930e-01 1.244885474443435669e-01 -8.593861758708953857e-02 7.546125352382659912e-02 1.780231893062591553e-01 -1.958308219909667969e-01 -1.087204888463020325e-01 -3.460932970046997070e-01 -1.491385549306869507e-01 -9.230329841375350952e-02 -1.369229238480329514e-02 -3.074451982975006104e-01 -9.780991822481155396e-02 -5.905190110206604004e-02 1.401794999837875366e-01 -3.411751389503479004e-01 -3.825414553284645081e-02 -2.524785101413726807e-01 1.554900109767913818e-01 -3.644388020038604736e-01 -9.400384873151779175e-02 1.548081338405609131e-01 1.564874798059463501e-01 -1.243666261434555054e-01 1.604873538017272949e-01 -2.572531402111053467e-01 -5.050609260797500610e-02 4.392205551266670227e-02
-7.316168397665023804e-02 1.737438887357711792e-01 1.743665039539337158e-01 5.428340658545494080e-02 1.325823515653610229e-01 -8.240617066621780396e-02 -2.651923298835754395e-01 2.332053631544113159e-01 1.044865921139717102e-01 -4.410363361239433289e-02 8.674599230289459229e-02 -1.359665095806121826e-01 3.651638031005859375e-01 2.244316041469573975e-02 1.082634851336479187e-01 -1.260491609573364258e-01 1.275086253881454468e-01 6.956154480576515198e-03 1.315964162349700928e-01 -4.571257159113883972e-02 4.092760682106018066e-01 -1.169844120740890503e-01 -7.023625075817108154e-02 -1.828832030296325684e-01 -5.144048109650611877e-02 5.064626038074493408e-02 7.294822484254837036e-02 -4.476532340049743652e-01 2.658575773239135742e-01 -1.961639672517776489e-01 4.802857339382171631e-02 -6.339201331138610840e-02
1.808094382286071777e-01 1.551906019449234009e-01 -2.626653909683227539e-01 -3.071144521236419678e-01 -1.146425530314445496e-01 -3.606320917606353760e-02 -1.489773243665695190e-01 5.065013840794563293e-02 -1.615997701883316040e-01 -2.598142027854919434e-01 6.912670284509658813e-02 -1.331103295087814331e-01 2.508828043937683105e-01 -4.911464452743530273e-02 2.904605644289404154e-04 -4.665435478091239929e-02 2.221450060606002808e-01 -2.512848079204559326e-01 -3.402506411075592041e-01 -2.911745309829711914e-01 1.043378636240959167e-01 -3.944434970617294312e-02 -1.735757142305374146e-01 -1.370057463645935059e-01 -1.910685598850250244e-01 -2.705642394721508026e-02 1.017157509922981262e-01 6.487771868705749512e-02 2.432060986757278442e-01 -2.164968848228454590e-01 -9.257759153842926025e-02 1.276337653398513794e-01
2.058737725019454956e-02 -1.467170119285583496e-01 1.639141738414764404e-01 -1.658746302127838135e-01 -6.052348017692565918e-02 4.030149057507514954e-02 -1.701046228408813477e-01 2.328110039234161377e-01 2.025064527988433838e-01 2.468399703502655029e-01 9.272985905408859253e-02 -2.294315584003925323e-02 2.028847187757492065e-01 -2.022020965814590454e-01 -2.931465767323970795e-02 1.159801520407199860e-02 -2.075148522853851318e-01 -7.448907941579818726e-02 -8.015415072441101074e-02 -2.329893112182617188e-01 1.260245591402053833e-01 3.284409642219543457e-01 2.990841269493103027e-01 -1.708185076713562012e-01 -8.529805392026901245e-02 6.491167843341827393e-02 3.787365257740020752e-01 -1.653343141078948975e-01 1.598638296127319336e-01 -6.539176404476165771e-02 1.045779958367347717e-01 -2.576773166656494141e-01
9.039643406867980957e-02 -1.364320069551467896e-01 6.818898022174835205e-02 -9.024533629417419434e-02 -2.423111498355865479e-01 -2.072503566741943359e-01 2.814335823059082031e-01 3.355602025985717773e-01 -4.144571349024772644e-02 -9.208916872739791870e-02 -1.054725050926208496e-01 -8.828642964363098145e-02 1.131116077303886414e-01 2.995151467621326447e-02 -9.556989185512065887e-03 -9.606236219406127930e-02 2.426233887672424316e-01 -1.111231073737144470e-01 -5.275204777717590332e-02 1.017904840409755707e-02 6.953433621674776077e-03 7.896652072668075562e-02 -2.434451133012771606e-01 -3.371340930461883545e-01 -9.271512925624847412e-02 -3.360447660088539124e-02 2.403675317764282227e-01 -2.987264394760131836e-01 2.141420841217041016e-01 -1.686475574970245361e-01 -1.544845104217529297e-01 -3.265068531036376953e-01
1.426287144422531128e-01 -2.320083044469356537e-02 3.883885741233825684e-01 -9.503280371427536011e-02 -3.939362242817878723e-02 -8.235207200050354004e-02 1.343545764684677124e-01 7.739984989166259766e-02 -8.185627311468124390e-02 6.007097661495208740e-02 -4.611762240529060364e-02 -2.346310317516326904e-01 2.643938958644866943e-01 -1.233650147914886475e-01 -5.243875831365585327e-02 8.046308159828186035e-02 -1.103578954935073853e-01 -2.716285586357116699e-01 6.882359087467193604e-02 -1.437141448259353638e-01 2.215797901153564453e-01 -1.566503345966339111e-01 1.417142897844314575e-01 -4.996108263731002808e-02 4.988037049770355225e-02 -1.787333637475967407e-01 2.532040774822235107e-01 -2.032699733972549438e-01 3.945125341415405273e-01 -3.485652506351470947e-01 -5.999659653753042221e-03 2.062943205237388611e-02
6.279677152633666992e-02 2.169603854417800903e-01 2.268773764371871948e-01 2.814335227012634277e-01 -1.008806228637695312e-01 9.525568038225173950e-02 -1.304901018738746643e-02 5.047669634222984314e-02 -1.491705328226089478e-02 2.648956328630447388e-02 -4.520059097558259964e-03 -9.771667420864105225e-02 3.933014273643493652e-01 1.002344638109207153e-01 -1.358454525470733643e-01 -5.255141854286193848e-02 3.283866643905639648e-01 7.239021360874176025e-02 1.648061536252498627e-02 -8.627265691757202148e-02 9.493856132030487061e-02 3.971716389060020447e-02 1.328332573175430298e-01 -4.169658720493316650e-01 -2.098608389496803284e-02 -1.988297253847122192e-01 2.715421915054321289e-01 -1.067511141300201416e-01 1.336276233196258545e-01 -2.020880579948425293e-01 1.086116805672645569e-01 2.853246927261352539e-01
-8.698888123035430908e-02 3.005710057914257050e-02 1.818899810314178467e-01 -1.223890036344528198e-01 -1.894297152757644653e-01 1.138867810368537903e-01 -2.687549889087677002e-01 1.761414706707000732e-01 1.248055100440979004e-01 -1.628636382520198822e-02 -1.208881661295890808e-01 -7.116168737411499023e-02 4.158478677272796631e-01 -5.067266151309013367e-02 1.726562976837158203e-01 9.541979432106018066e-02 1.706352233886718750e-01 1.626755595207214355e-01 7.734598219394683838e-02 -1.358459740877151489e-01 -4.096979275345802307e-02 2.857176363468170166e-01 1.531727761030197144e-01 -2.784009575843811035e-01 6.148742139339447021e-02 -5.011003836989402771e-02 2.944293618202209473e-01 -2.395435422658920288e-01 -4.991504549980163574e-02 -2.566390633583068848e-01 8.272792398929595947e-02 -2.270828336477279663e-01
1.340066194534301758e-01 3.493052721023559570e-02 -1.933288723230361938e-01 -2.284165173768997192e-01 4.354447498917579651e-02 -8.352709561586380005e-02 -1.519662439823150635e-01 1.116006672382354736e-01 -2.118898779153823853e-01 1.126699522137641907e-01 -1.703725755214691162e-01 -6.140650808811187744e-02 1.683526635169982910e-01 -2.884196043014526367e-01 -7.175415009260177612e-02 -1.750563532114028931e-01 -1.321296244859695435e-01 2.135293558239936829e-02 -4.072480648756027222e-02 -2.539695985615253448e-02 2.031138092279434204e-01 2.422616183757781982e-01 -1.848191171884536743e-01 -4.423863291740417480e-01 -9.170338511466979980e-02 -3.090847730636596680e-01 3.885052725672721863e-02 -2.638294100761413574e-01 1.483223028481006622e-02 -1.835525594651699066e-02 -2.030640542507171631e-01 2.055764943361282349e-01
5.001719295978546143e-02 6.428945064544677734e-02 1.529757119715213776e-02 -1.096213310956954956e-01 -5.484222993254661560e-02 -2.035392373800277710e-01 4.603131860494613647e-02 1.191136687994003296e-01 -2.951338589191436768e-01 -2.827866561710834503e-02 -1.813627630472183228e-01 -2.282781600952148438e-01 6.611384451389312744e-02 -1.989731192588806152e-01 3.430673480033874512e-02 6.700319051742553711e-02 -1.071987152099609375e-01 -7.452538236975669861e-03 -8.129811286926269531e-02 -1.657771468162536621e-01 -3.202030807733535767e-02 2.699846327304840088e-01 -7.446119934320449829e-02 -5.123834013938903809e-01 -2.910967171192169189e-01 -2.246945351362228394e-02 -7.331122457981109619e-02 -3.626003861427307129e-01 6.202066317200660706e-02 -9.578570723533630371e-02 -9.366091340780258179e-02 2.575078904628753662e-01
3.914440050721168518e-02 -5.549423396587371826e-02 1.359315067529678345e-01 -1.391305588185787201e-02 -3.133047521114349365e-01 -4.154546931385993958e-02 -2.189222024753689766e-03 1.628551036119461060e-01 1.272833794355392456e-01 -9.704722464084625244e-02 -7.467131316661834717e-02 -1.069634258747100830e-01 3.480203449726104736e-02 -2.581648826599121094e-01 3.530422225594520569e-02 -5.243748426437377930e-02 1.978950947523117065e-01 1.075550392270088196e-01 4.240176081657409668e-02 2.763856202363967896e-02 2.794383466243743896e-02 9.641812741756439209e-02 2.138475179672241211e-01 -7.309360802173614502e-02 -1.615760922431945801e-01 -4.672545939683914185e-02 3.996817767620086670e-01 -4.451808035373687744e-01 1.540244817733764648e-01 -4.403010010719299316e-01 1.250483840703964233e-01 -4.384139925241470337e-02
3.711495548486709595e-02 1.715155690908432007e-01 7.131423801183700562e-02 -6.936746835708618164e-02 -2.980852425098419189e-01 -2.176125496625900269e-01 -1.633138805627822876e-01 3.233788162469863892e-02 2.157375030219554901e-02 -9.682637453079223633e-02 -2.242555320262908936e-01 -3.904024958610534668e-01 3.918172419071197510e-01 -1.427318807691335678e-02 2.286636978387832642e-01 8.678494393825531006e-02 2.368878573179244995e-01 -2.564649581909179688e-01 -7.234351243823766708e-03 -2.728298306465148926e-01 1.192950531840324402e-01 1.352356225252151489e-01 6.962330639362335205e-02 -1.062906086444854736e-01 9.482140839099884033e-02 9.086794406175613403e-02 6.865768134593963623e-02 -1.829725503921508789e-01 8.747490122914314270e-03 -2.140474915504455566e-01 1.459805667400360107e-01 -4.004797711968421936e-02
1.485797911882400513e-01 8.587799966335296631e-02 3.593306243419647217e-01 -7.185431569814682007e-02 -4.357541911303997040e-03 -2.048797458410263062e-01 1.851365417242050171e-01 1.943360120058059692e-01 -3.403758257627487183e-02 1.023362949490547180e-01 3.534658253192901611e-02 -1.993737220764160156e-01 1.621392816305160522e-01 -5.553842708468437195e-02 -8.252158761024475098e-02 4.334324225783348083e-02 -1.521372348070144653e-01 -1.390730291604995728e-01 8.338929712772369385e-02 -1.192051395773887634e-01 1.497215777635574341e-01 -1.248597726225852966e-01 1.596083045005798340e-01 8.006600290536880493e-02 3.946825489401817322e-02 -1.700191646814346313e-01 3.284165859222412109e-01 -1.989720314741134644e-01 4.127318561077117920e-01 -3.694418966770172119e-01 -1.138284057378768921e-01 1.709558628499507904e-02
-1.316374074667692184e-02 1.039317920804023743e-01 -3.922250494360923767e-02 -2.655946612358093262e-01 -6.699850410223007202e-02 2.615444064140319824e-01 -1.310597807168960571e-01 7.839459180831909180e-02 2.324199676513671875e-01 4.870344698429107666e-02 -6.824161857366561890e-02 -2.521047294139862061e-01 -1.094995662569999695e-01 -2.001816481351852417e-01 -1.214954182505607605e-01 -2.372191101312637329e-01 -3.437926247715950012e-02 4.136592522263526917e-02 4.446965456008911133e-02 -4.118323922157287598e-01 1.672246120870113373e-02 -3.514673560857772827e-02 2.036744505167007446e-01 -4.159524738788604736e-01 -2.656845748424530029e-01 -1.164063140749931335e-01 4.878757521510124207e-02 9.197173267602920532e-02 1.372056752443313599e-01 -2.338702082633972168e-01 -3.488964587450027466e-02 -1.132283881306648254e-01
-7.963711023330688477e-02 -1.176081821322441101e-01 7.979226112365722656e-02 -4.928295686841011047e-02 -2.704549580812454224e-03 -1.946652084589004517e-01 -1.414184272289276123e-01 1.648591905832290649e-01 -1.957295238971710205e-01 -1.330655813217163086e-01 -1.287251263856887817e-01 -2.212168574333190918e-01 1.372057497501373291e-01 -1.400910615921020508e-01 -3.154780268669128418e-01 -3.079176545143127441e-01 -7.957310229539871216e-02 -6.543860584497451782e-02 1.316608488559722900e-01 -2.097987234592437744e-01 1.076978892087936401e-01 -1.384414173662662506e-02 -9.072002768516540527e-02 -1.336160004138946533e-01 -4.332191050052642822e-01 -1.884225606918334961e-01 1.377138793468475342e-01 -7.814270257949829102e-02 3.865136802196502686e-01 -1.119016110897064209e-01 -2.376560494303703308e-02 1.051957458257675171e-01
2.736781835556030273e-01 6.679958105087280273e-02 4.916412010788917542e-02 -3.204082250595092773e-01 2.048493325710296631e-01 -1.847917288541793823e-01 -3.230686113238334656e-02 1.102873757481575012e-01 -6.562912464141845703e-02 -1.196893528103828430e-01 -1.499205678701400757e-01 1.216978207230567932e-01 2.661406397819519043e-01 -1.643014550209045410e-01 -2.622194290161132812e-01 -5.613297224044799805e-02 8.017534017562866211e-02 -9.941990673542022705e-02 -1.256672739982604980e-01 9.240625798702239990e-02 1.418227255344390869e-01 2.599710226058959961e-01 1.879594177007675171e-01 -3.038802146911621094e-01 3.988975286483764648e-02 -2.101825475692749023e-01 1.110832691192626953e-01 -4.018326699733734131e-01 1.033184528350830078e-01 -6.495944410562515259e-02 1.002345979213714600e-01 7.330811116844415665e-03
-2.903087735176086426e-01 -1.431520730257034302e-01 1.484626233577728271e-01 -1.395354121923446655e-01 -2.060184814035892487e-02 -1.603429615497589111e-01 1.639317274093627930e-01 5.080050826072692871e-01 5.130188167095184326e-02 7.700548041611909866e-03 -5.354588851332664490e-02 -4.209902137517929077e-02 1.414886862039566040e-01 -1.189823672175407410e-01 -1.242330223321914673e-01 -2.489753812551498413e-01 2.009249776601791382e-01 1.024537533521652222e-01 -5.737888440489768982e-02 -2.466807216405868530e-01 2.763298749923706055e-01 1.898515522480010986e-01 8.674333244562149048e-02 -3.226799964904785156e-01 -7.410294562578201294e-02 -3.790234401822090149e-02 2.109569013118743896e-01 3.244864940643310547e-02 -4.830582812428474426e-02 4.377135261893272400e-02 4.879505559802055359e-02 1.598024517297744751e-01
1.323086172342300415e-01 6.227018311619758606e-02 2.497009783983230591e-01 -1.260052174329757690e-01 -1.324354857206344604e-01 -7.738509029150009155e-02 3.803879080805927515e-04 1.572047322988510132e-01 1.219857484102249146e-01 -3.738031908869743347e-02 1.827921718358993530e-01 1.405861824750900269e-01 2.043355256319046021e-01 -2.195665091276168823e-01 1.087689027190208435e-01 1.113120764493942261e-01 1.406320184469223022e-01 4.454471543431282043e-02 -2.902370989322662354e-01 -1.426374465227127075e-01 -1.615880280733108521e-01 9.679235517978668213e-02 1.037423610687255859e-01 -3.143353164196014404e-01 -7.029051333665847778e-02 -1.701415926218032837e-01 5.134422779083251953e-01 -1.871732622385025024e-01 5.373043194413185120e-02 -1.240603327751159668e-01 1.628978252410888672e-01 -1.405582576990127563e-01
1.514741927385330200e-01 1.998258233070373535e-01 -1.426454186439514160e-01 -2.436161041259765625e-03 -1.108931284397840500e-02 -2.875932306051254272e-02 -1.294305324554443359e-01 8.861765265464782715e-02 -1.512390077114105225e-01 -1.137063205242156982e-01 -8.262115716934204102e-02 -2.943566143512725830e-01 1.672227233648300171e-01 -3.891310989856719971e-01 1.436418294906616211e-01 -4.768161103129386902e-02 9.820913895964622498e-03 1.089271605014801025e-01 1.584581099450588226e-02 -8.160818368196487427e-02 4.757326468825340271e-02 3.385711461305618286e-02 -1.352702379226684570e-01 -4.490555226802825928e-01 -2.445987462997436523e-01 -1.031192019581794739e-01 -9.273974597454071045e-02 -3.697425723075866699e-01 -1.280253976583480835e-01 -2.680865228176116943e-01 3.385386895388364792e-03 1.156424358487129211e-01
-1.982642859220504761e-01 -3.393343836069107056e-02 1.923004537820816040e-01 -7.047675549983978271e-02 -6.308851391077041626e-02 1.411859542131423950e-01 -1.382249742746353149e-01 -5.618385970592498779e-02 -1.971031725406646729e-01 -3.216112554073333740e-01 -2.079753018915653229e-02 -5.116607993841171265e-02 -3.045370988547801971e-02 -1.978253945708274841e-02 -4.792638868093490601e-02 -2.416595518589019775e-01 1.185249313712120056e-01 3.724493144545704126e-04 1.420354843139648438e-01 -2.310922592878341675e-01 -1.313493400812149048e-01 2.453630603849887848e-02 1.445985585451126099e-01 -2.483392693102359772e-02 5.862197279930114746e-02 -1.321712136268615723e-01 3.122163116931915283e-01 -4.815453886985778809e-01 2.996654808521270752e-01 -1.734570264816284180e-01 -1.280679106712341309e-01 -2.247287184000015259e-01
7.724031805992126465e-02 6.001354381442070007e-02 2.287435531616210938e-01 -9.854180365800857544e-02 -1.576216071844100952e-01 5.339045822620391846e-02 -1.065759286284446716e-01 -2.771838009357452393e-02 1.112473309040069580e-01 -2.620623111724853516e-01 -1.381282955408096313e-01 -1.409242004156112671e-01 3.623463809490203857e-01 2.460276894271373749e-02 2.004411071538925171e-02 5.940974876284599304e-02 9.753158688545227051e-02 -8.902095258235931396e-02 1.484534442424774170e-01 -1.015753448009490967e-01 1.452661007642745972e-01 -1.919555217027664185e-01 -8.541891723871231079e-02 -2.896003723144531250e-01 9.350581467151641846e-02 1.204806417226791382e-01 4.012731611728668213e-01 -3.505021035671234131e-01 -4.510067775845527649e-02 -2.505267262458801270e-01 7.628076523542404175e-02 2.368520051240921021e-01
-3.690521046519279480e-02 -5.358587205410003662e-02 1.137986555695533752e-01 2.128160372376441956e-02 -2.500306963920593262e-01 -1.043650284409523010e-01 -4.841880500316619873e-02 1.270318478345870972e-01 -1.071383059024810791e-01 9.456428885459899902e-02 -9.262973815202713013e-02 -7.618986070156097412e-02 4.541146457195281982e-01 3.563540056347846985e-02 -7.707111071795225143e-04 -8.091754280030727386e-03 4.393670707941055298e-02 -3.052455484867095947e-01 2.821688652038574219e-01 -1.431293040513992310e-01 9.237036854028701782e-02 1.774465441703796387e-01 1.697566211223602295e-01 -8.616805076599121094e-03 2.434383146464824677e-02 3.422863036394119263e-02 2.710662484169006348e-01 -3.988420218229293823e-02 1.589763164520263672e-01 -4.281797409057617188e-01 -2.611671686172485352e-01 -1.741817444562911987e-01
-1.061880084307631478e-05 4.559623450040817261e-02 3.323549404740333557e-02 -2.201242744922637939e-01 -1.873510628938674927e-01 2.216854691505432129e-02 5.214348062872886658e-02 2.276674807071685791e-01 1.738480627536773682e-01 -8.000829070806503296e-02 8.543061465024948120e-02 -1.274101883172988892e-01 -8.999277651309967041e-02 1.242420263588428497e-02 -1.925612986087799072e-01 -2.031653225421905518e-01 1.704076677560806274e-01 -1.369279175996780396e-01 1.054423302412033081e-01 -2.026450783014297485e-01 1.898775249719619751e-01 1.896106004714965820e-01 -4.537536799907684326e-01 -3.249404728412628174e-01 -1.644415557384490967e-01 -2.327592074871063232e-01 1.836367994546890259e-01 -1.801285296678543091e-01 -6.092427670955657959e-02 -6.411821395158767700e-02 -1.959832012653350830e-01 -1.854151338338851929e-01
2.142652124166488647e-02 -6.028283759951591492e-02 3.155034184455871582e-01 -6.816277652978897095e-02 -2.537889033555984497e-02 -9.069391340017318726e-02 -6.750951521098613739e-03 1.333505213260650635e-01 2.559565566480159760e-02 1.873435378074645996e-01 -9.671801328659057617e-02 -3.018746376037597656e-01 3.331901431083679199e-01 -2.481854408979415894e-01 -9.276839345693588257e-02 4.594670981168746948e-02 3.198589980602264404e-01 1.533844918012619019e-01 2.062713950872421265e-01 -1.227174419909715652e-02 2.058255821466445923e-01 -1.303082555532455444e-01 -9.861276298761367798e-02 -2.516292333602905273e-01 -4.667301476001739502e-02 2.660212516784667969e-01 1.109220385551452637e-01 -2.764624357223510742e-01 9.544536471366882324e-02 -2.597109973430633545e-01 -6.348349899053573608e-02 -4.759175330400466919e-02
2.082995772361755371e-01 7.994642108678817749e-02 1.142510622739791870e-01 1.044448744505643845e-02 1.133610084652900696e-01 -1.675282269716262817e-01 -2.918923795223236084e-01 2.925796210765838623e-01 1.379785686731338501e-01 1.671559661626815796e-01 -6.997776776552200317e-02 9.104996174573898315e-02 -1.410902589559555054e-01 -1.001070365309715271e-01 -2.663274407386779785e-01 1.522333621978759766e-01 1.874942390713840723e-04 -2.976095974445343018e-01 3.864203765988349915e-02 -1.492720991373062134e-01 -2.266868501901626587e-01 2.863997220993041992e-02 -1.174996495246887207e-01 -5.747586488723754883e-02 6.204542703926563263e-03 7.286364585161209106e-02 2.585228979587554932e-01 -2.412647753953933716e-01 4.020378291606903076e-01 -2.025824040174484253e-01 -1.602194756269454956e-01 2.719202823936939240e-02
9.735937416553497314e-02 3.998880833387374878e-02 -4.575236234813928604e-03 -1.280449628829956055e-01 -4.818409681320190430e-02 1.412799656391143799e-01 -2.008907049894332886e-01 1.556635499000549316e-01 1.335571706295013428e-01 -2.743837609887123108e-02 3.895401721820235252e-03 3.381610661745071411e-02 1.011547222733497620e-01 3.006361052393913269e-02 -3.429359197616577148e-01 -2.429970204830169678e-01 6.031046062707901001e-02 -1.086990684270858765e-01 1.216884255409240723e-01 -3.672460019588470459e-01 4.392553865909576416e-01 6.093598902225494385e-02 -2.123706042766571045e-03 -4.291617274284362793e-01 -8.049070835113525391e-02 8.721971511840820312e-02 2.142810076475143433e-02 -2.637448012828826904e-01 8.895900100469589233e-02 1.949608623981475830e-01 -2.643038704991340637e-02 3.736392781138420105e-02
7.639438658952713013e-02 -1.062644943594932556e-01 4.537273570895195007e-02 5.363041162490844727e-02 1.198843121528625488e-02 -2.032576203346252441e-01 -1.044235154986381531e-01 4.269180595874786377e-01 2.116228938102722168e-01 -3.589768707752227783e-02 1.626558899879455566e-01 -1.484981179237365723e-01 5.140542238950729370e-02 -6.204384937882423401e-02 -2.480878978967666626e-01 -2.867259681224822998e-01 -3.871058346703648567e-03 -7.339426130056381226e-02 -7.897198945283889771e-02 -2.816112339496612549e-01 -1.438991427421569824e-01 2.456838935613632202e-01 -1.546590179204940796e-01 -1.665673106908798218e-01 -2.372473776340484619e-01 -3.602730035781860352e-01 2.045024037361145020e-01 1.798175275325775146e-02 1.573165357112884521e-01 -6.293627619743347168e-02 7.133495062589645386e-02 -1.130615323781967163e-01
4.673728346824645996e-02 -1.777118891477584839e-01 -8.624309301376342773e-02 -4.491209611296653748e-02 -1.916063576936721802e-02 2.537385523319244385e-01 -2.604089379310607910e-01 1.263685822486877441e-01 1.323672533035278320e-01 -1.433487534523010254e-01 1.108378618955612183e-01 4.125460051000118256e-03 3.919545710086822510e-01 -1.379126757383346558e-01 -1.295085698366165161e-01 2.025449872016906738e-01 1.819309741258621216e-01 -5.658788233995437622e-02 -5.432536080479621887e-02 -3.021672070026397705e-01 -2.739151716232299805e-01 2.570834755897521973e-01 1.282427906990051270e-01 -3.794661462306976318e-01 -9.294903837144374847e-03 -5.206605792045593262e-02 4.121847078204154968e-02 -9.691347181797027588e-02 2.747729718685150146e-01 6.150504574179649353e-02 -2.833916060626506805e-02 -3.654399886727333069e-02
-1.404709517955780029e-01 -1.969244144856929779e-02 1.813027113676071167e-01 1.044885739684104919e-01 3.668699041008949280e-02 -1.403564866632223129e-02 7.620438933372497559e-02 1.429041326045989990e-01 -2.441724687814712524e-01 2.760501019656658173e-02 -9.726789593696594238e-02 -2.008550912141799927e-01 3.648843765258789062e-01 -1.282502710819244385e-01 -3.570768609642982483e-02 4.127440229058265686e-02 1.226708218455314636e-01 -1.756617873907089233e-01 1.887529343366622925e-01 -1.065154746174812317e-01 -1.195311620831489563e-01 7.675227522850036621e-02 1.475761979818344116e-01 -1.554135531187057495e-01 -5.863760039210319519e-02 1.228687539696693420e-01 1.220188885927200317e-01 -2.370503246784210205e-01 5.012189224362373352e-02 -4.858294725418090820e-01 -3.343423604965209961e-01 -2.159476280212402344e-01
1.139605343341827393e-01 -1.526414602994918823e-01 1.450820416212081909e-01 -1.924856752157211304e-01 1.976651996374130249e-01 -8.437959849834442139e-02 7.482846081256866455e-02 1.392354350537061691e-02 1.602522879838943481e-01 -3.736306726932525635e-01 -7.422794401645660400e-02 -1.659582257270812988e-01 3.090508878231048584e-01 -2.374754101037979126e-01 -2.005594596266746521e-02 -5.071905255317687988e-02 2.497833222150802612e-01 -9.845003951340913773e-04 1.351446509361267090e-01 -1.268382817506790161e-01 -6.152560561895370483e-02 3.775140345096588135e-01 8.734814822673797607e-02 -1.935354620218276978e-01 -8.810976520180702209e-03 6.355382502079010010e-02 -1.226118952035903931e-02 -2.971403300762176514e-01 1.601583659648895264e-01 -2.279095202684402466e-01 1.955098956823348999e-01 6.249500438570976257e-02
6.132511794567108154e-02 -2.440567016601562500e-01 -2.913848124444484711e-02 -1.786235137842595577e-03 -1.957381376996636391e-03 -8.504944294691085815e-02 5.174439027905464172e-02 2.400001883506774902e-01 -1.105402037501335144e-01 -2.242681682109832764e-01 -2.041412144899368286e-01 -1.910714507102966309e-01 1.676468551158905029e-01 7.094208896160125732e-02 -8.154802769422531128e-02 -1.413583308458328247e-01 -3.600883483886718750e-02 -1.085846722126007080e-01 1.505294293165206909e-01 -4.359545707702636719e-01 3.422549739480018616e-02 8.955411612987518311e-02 -5.187033489346504211e-02 -8.331700414419174194e-02 -2.173929810523986816e-01 -2.876701653003692627e-01 2.006815224885940552e-01 -2.437251061201095581e-01 3.846340477466583252e-01 4.522957652807235718e-02 1.284562200307846069e-01 -1.644242703914642334e-01
-7.201905548572540283e-02 2.024106867611408234e-02 -7.610917091369628906e-02 -1.969691067934036255e-01 8.147274702787399292e-02 -2.013367712497711182e-01 1.337106376886367798e-01 4.104039072990417480e-02 1.606891602277755737e-01 2.292274683713912964e-01 5.034718289971351624e-02 -4.138571619987487793e-01 7.503821700811386108e-02 9.909293055534362793e-02 -1.046304926276206970e-01 1.680427230894565582e-02 -1.084411218762397766e-01 7.764875143766403198e-02 -1.988192647695541382e-01 -4.610877633094787598e-01 -2.013887092471122742e-02 2.175619453191757202e-01 1.819083839654922485e-01 -3.313791453838348389e-01 -1.791335642337799072e-01 -1.317064762115478516e-01 1.771312206983566284e-01 -2.879414148628711700e-02 1.846072077751159668e-01 4.999256134033203125e-02 -1.518708765506744385e-01 4.871130734682083130e-02
-4.957594443112611771e-03 1.463017910718917847e-01 -6.763945799320936203e-03 -1.893884390592575073e-01 -2.086826413869857788e-02 -1.001284420490264893e-01 6.809463351964950562e-02 2.206800282001495361e-01 -7.734591513872146606e-02 -2.490855753421783447e-01 2.241959236562252045e-02 1.145739760249853134e-02 -5.817514285445213318e-02 -1.131645292043685913e-01 -1.088926792144775391e-01 -2.027466744184494019e-01 -1.948557943105697632e-01 1.688718944787979126e-01 -1.949230432510375977e-01 -2.042803019285202026e-01 4.697158187627792358e-02 9.021274000406265259e-02 3.127222508192062378e-02 -5.785990953445434570e-01 -1.879234910011291504e-01 9.755237400531768799e-02 -1.148052141070365906e-01 4.473954439163208008e-02 3.365040123462677002e-01 -2.465471476316452026e-01 -1.189382001757621765e-01 2.352564223110675812e-02
2.252007275819778442e-01 1.308751106262207031e-01 -1.280188411474227905e-01 1.724354773759841919e-01 7.268383353948593140e-02 -7.342102378606796265e-02 9.611922316253185272e-03 3.622865974903106689e-01 1.776758432388305664e-01 -1.613817065954208374e-01 -7.136424630880355835e-02 7.096784561872482300e-02 -5.571928620338439941e-02 -1.673401296138763428e-01 -3.748977482318878174e-01 -5.462495610117912292e-02 -8.553002029657363892e-02 -9.394758939743041992e-02 1.691605597734451294e-01 -3.573038578033447266e-01 3.694739192724227905e-02 1.870631128549575806e-01 5.958602577447891235e-02 -2.316215038299560547e-01 -8.703131973743438721e-02 -7.031989097595214844e-02 1.102371886372566223e-01 -4.345989227294921875e-01 -1.071315705776214600e-01 -3.281193319708108902e-03 5.429275799542665482e-03 1.029054000973701477e-01
1.801338642835617065e-01 4.044620320200920105e-02 1.772232502698898315e-01 2.219664864242076874e-02 -1.289325058460235596e-01 -1.043228805065155029e-01 -2.200053185224533081e-01 1.517488807439804077e-01 1.592910438776016235e-01 -2.606724500656127930e-01 -1.371414512395858765e-01 7.270494848489761353e-02 3.617327213287353516e-01 -7.098275236785411835e-03 -1.340870261192321777e-01 -1.000686734914779663e-01 4.211907461285591125e-02 -4.942860826849937439e-02 -1.284662038087844849e-01 -1.031025052070617676e-01 -1.671010628342628479e-02 -1.148860901594161987e-01 -1.164897754788398743e-01 -4.376262128353118896e-01 7.067700475454330444e-02 -1.998808085918426514e-01 2.730674445629119873e-01 5.611856654286384583e-02 1.228522807359695435e-01 -2.027657926082611084e-01 2.348894625902175903e-01 2.735117375850677490e-01
4.793852567672729492e-02 -1.985850781202316284e-01 -3.463172167539596558e-02 4.687446728348731995e-02 -1.109116375446319580e-01 1.360571570694446564e-02 -4.685394838452339172e-02 1.908029019832611084e-01 -5.494647100567817688e-02 -1.742341518402099609e-01 -3.477473929524421692e-02 -3.759274482727050781e-01 1.072111874818801880e-01 -1.445438563823699951e-01 -1.495838761329650879e-01 -2.502886056900024414e-01 -1.434114575386047363e-01 -2.245693057775497437e-01 2.116334140300750732e-01 -2.398766875267028809e-01 1.486743241548538208e-01 -3.450963879004120827e-03 -2.906694076955318451e-02 -1.931468993425369263e-01 -2.925187647342681885e-01 -2.396618425846099854e-01 2.819559574127197266e-01 -2.338244318962097168e-01 3.090999424457550049e-01 4.473494738340377808e-02 -1.235021743923425674e-02 4.470521584153175354e-02
1.660307645797729492e-01 3.037879467010498047e-01 4.805175960063934326e-02 1.962510943412780762e-01 -6.891801953315734863e-02 9.673428721725940704e-03 -1.891910880804061890e-01 1.784437298774719238e-01 6.561206281185150146e-02 4.934629797935485840e-02 -2.103854864835739136e-01 -2.378192916512489319e-02 3.289870917797088623e-01 1.372756715863943100e-02 -1.768609583377838135e-01 1.175322309136390686e-01 1.390876322984695435e-01 -1.218337565660476685e-03 -2.118728496134281158e-02 -1.495276987552642822e-01 1.434478461742401123e-01 4.461172595620155334e-02 -1.152127310633659363e-01 -4.296066761016845703e-01 2.950669080018997192e-02 6.245584785938262939e-02 1.109592989087104797e-01 -3.388019204139709473e-01 3.010986447334289551e-01 1.652888506650924683e-01 -1.025868058204650879e-01 1.970522999763488770e-01
1.839214414358139038e-01 6.200543045997619629e-02 1.499053686857223511e-01 -3.745714724063873291e-01 -2.242321521043777466e-01 -2.529121041297912598e-01 -1.133933886885643005e-01 3.458665013313293457e-01 -7.347487378865480423e-03 -2.454403042793273926e-01 -7.011123001575469971e-02 -1.748973876237869263e-01 2.192098274827003479e-02 1.648110002279281616e-01 -9.238186478614807129e-02 1.675425618886947632e-01 -8.452606946229934692e-02 2.218675017356872559e-01 2.179526351392269135e-02 -1.030623614788055420e-01 1.521154493093490601e-01 5.136045161634683609e-03 -6.715387105941772461e-02 -1.793277561664581299e-01 -9.158089756965637207e-02 2.526613175868988037e-01 1.992978751659393311e-01 -1.678703129291534424e-01 2.440903335809707642e-01 -1.408860385417938232e-01 1.896718703210353851e-02 2.134593129158020020e-01
2.667320668697357178e-01 3.310123980045318604e-01 7.748454064130783081e-02 2.383281290531158447e-02 -1.560422629117965698e-01 -1.457390189170837402e-01 4.498390015214681625e-03 6.831938028335571289e-02 -3.000949323177337646e-02 1.241138130426406860e-01 -1.683025248348712921e-02 -1.892741769552230835e-01 1.816026270389556885e-01 -9.901280701160430908e-02 -9.413615614175796509e-02 -7.299973070621490479e-02 2.500814795494079590e-01 8.954252302646636963e-02 -1.072743535041809082e-01 1.261499971151351929e-01 2.884675562381744385e-01 -9.554862231016159058e-02 1.393245011568069458e-01 -2.931469976902008057e-01 -2.030344009399414062e-01 4.853489995002746582e-02 6.874255090951919556e-02 -4.497542679309844971e-01 2.425644695758819580e-01 -8.356727659702301025e-02 -1.810366064310073853e-01 9.056304395198822021e-02
-4.117057472467422485e-02 1.297764331102371216e-01 -9.771303832530975342e-02 -4.823136329650878906e-02 -2.310639321804046631e-01 -6.946499645709991455e-02 -3.234726935625076294e-02 3.235556185245513916e-01 3.448874652385711670e-01 1.246186643838882446e-01 8.484107255935668945e-02 -1.894983053207397461e-01 1.729481071233749390e-01 -1.116236392408609390e-02 1.890064924955368042e-01 2.529071569442749023e-01 1.371726393699645996e-01 -3.430457413196563721e-01 -1.649263352155685425e-01 -1.193661242723464966e-01 3.748571500182151794e-02 1.039172783493995667e-01 -7.975232601165771484e-02 -3.627314865589141846e-01 -6.145374849438667297e-02 -1.155392527580261230e-01 1.858259737491607666e-01 -9.183844178915023804e-02 2.372117340564727783e-01 -1.605071425437927246e-01 -1.389747858047485352e-01 -9.386716037988662720e-02
3.033740818500518799e-01 1.373426616191864014e-01 -1.249350160360336304e-01 -1.373447626829147339e-01 2.101750113070011139e-02 -3.694564998149871826e-01 -2.054447829723358154e-01 3.630624115467071533e-01 -8.933940529823303223e-02 -3.695101290941238403e-02 1.578366905450820923e-01 5.332739558070898056e-03 3.164350092411041260e-01 -5.049140006303787231e-02 -7.090362720191478729e-03 1.493290066719055176e-01 -1.377109289169311523e-01 1.930507421493530273e-01 7.120668143033981323e-02 -2.562768459320068359e-01 1.070573478937149048e-01 6.347987335175275803e-03 1.736982166767120361e-01 -2.525258064270019531e-01 -5.897127091884613037e-02 -2.478273957967758179e-01 1.907166987657546997e-01 1.295551806688308716e-01 6.950543820858001709e-02 -9.519456326961517334e-02 -1.125793997198343277e-02 -1.409013569355010986e-01
1.117811352014541626e-01 1.000670045614242554e-01 1.546375751495361328e-01 -2.653538016602396965e-03 -4.460975155234336853e-02 -1.789051592350006104e-01 5.156312137842178345e-02 2.506064176559448242e-01 -1.079779267311096191e-01 6.474496424198150635e-02 1.690562069416046143e-01 -4.629376903176307678e-02 4.074137806892395020e-01 4.025564342737197876e-02 7.399094104766845703e-02 -3.785694763064384460e-02 1.340125203132629395e-01 -4.043633118271827698e-02 -3.557387590408325195e-01 -2.626625895500183105e-01 -6.996568292379379272e-02 6.170889362692832947e-02 -1.107385531067848206e-01 -2.909859418869018555e-01 1.744535863399505615e-01 -1.292991042137145996e-01 2.607019543647766113e-01 -1.147886961698532104e-01 -1.643666476011276245e-01 -3.640280663967132568e-01 -5.402888171374797821e-03 1.561802625656127930e-01
1.092387437820434570e-01 -5.018637701869010925e-02 2.146821767091751099e-01 -4.662416502833366394e-02 -2.283456623554229736e-01 -2.458513677120208740e-01 6.723349541425704956e-02 6.009075790643692017e-02 6.739753484725952148e-02 -4.425738751888275146e-02 -1.790693551301956177e-01 -3.686006963253021240e-01 2.334142476320266724e-02 -2.904953956604003906e-01 -2.611202299594879150e-01 -3.052719831466674805e-01 -3.524519503116607666e-02 1.060297563672065735e-01 -1.225422248244285583e-01 -1.370834261178970337e-01 -1.295734103769063950e-02 -2.537491619586944580e-01 2.062490209937095642e-02 -1.631917506456375122e-01 -1.223294511437416077e-01 -1.030933782458305359e-01 8.013811707496643066e-02 -3.504188656806945801e-01 -1.900418400764465332e-01 -1.572381854057312012e-01 -2.034566998481750488e-01 2.967046760022640228e-02
1.415472477674484253e-01 -1.638537645339965820e-01 3.322639763355255127e-01 1.489689201116561890e-01 -1.454187780618667603e-01 5.402281880378723145e-03 -1.985445618629455566e-03 1.040214672684669495e-01 1.384783089160919189e-01 -7.124294340610504150e-02 -2.026749588549137115e-02 -1.949423551559448242e-02 3.553936779499053955e-01 -1.945526450872421265e-01 6.618508137762546539e-03 -1.424959152936935425e-01 1.052628736943006516e-02 1.577419638633728027e-01 -1.099372506141662598e-01 -3.285878300666809082e-01 5.507264658808708191e-02 1.099203675985336304e-01 -7.665359228849411011e-02 -4.220883548259735107e-01 1.092228442430496216e-01 -7.389874011278152466e-02 3.578059077262878418e-01 1.577782928943634033e-01 1.045427024364471436e-01 -9.541104733943939209e-02 1.228403225541114807e-01 1.713094264268875122e-01
1.434129662811756134e-02 1.887302249670028687e-01 2.317546457052230835e-01 -6.649024039506912231e-02 2.302238531410694122e-02 -3.630749508738517761e-02 -1.241495013236999512e-01 2.352324277162551880e-01 1.876218020915985107e-01 -1.453261375427246094e-01 1.268136948347091675e-01 -1.655817925930023193e-01 3.171451091766357422e-01 -1.895118504762649536e-01 1.446552127599716187e-01 -8.756472915410995483e-02 1.342986375093460083e-01 -4.019008949398994446e-02 1.776847988367080688e-02 1.234535425901412964e-01 1.119959801435470581e-01 4.758863709867000580e-03 -9.505874663591384888e-02 -3.161032497882843018e-01 -1.510832458734512329e-01 9.329385310411453247e-02 9.844857268035411835e-03 -4.096059203147888184e-01 2.227646410465240479e-01 -3.708386421203613281e-01 -1.400100141763687134e-01 -7.520761340856552124e-02
1.229484379291534424e-01 8.611444383859634399e-02 3.513385653495788574e-01 3.479391708970069885e-02 -1.818142682313919067e-01 -4.365029931068420410e-02 8.680418133735656738e-02 2.027684450149536133e-01 1.042444780468940735e-01 -5.128174554556608200e-03 1.266175508499145508e-01 -1.998116970062255859e-01 2.540737986564636230e-01 8.503049612045288086e-02 3.880043700337409973e-02 -2.525263726711273193e-01 2.700079083442687988e-01 -3.975962847471237183e-02 -4.728953167796134949e-02 -1.725658178329467773e-01 1.043715998530387878e-01 -1.339271366596221924e-01 3.644777834415435791e-01 -9.481458365917205811e-02 -2.116769701242446899e-01 -2.803915739059448242e-02 6.292875111103057861e-02 -2.128257155418395996e-01 1.220441423356533051e-02 -3.182741105556488037e-01 -1.825133711099624634e-01 -2.419239878654479980e-01
-7.996479421854019165e-02 1.276084333658218384e-01 -1.449947655200958252e-01 -3.388884365558624268e-01 1.977623626589775085e-02 -1.062721535563468933e-01 5.872308835387229919e-02 2.788495123386383057e-01 4.739936813712120056e-02 1.316518932580947876e-01 3.326386958360671997e-02 -1.551150530576705933e-01 1.488362550735473633e-01 6.228558253496885300e-03 -1.029922515153884888e-01 1.990268081426620483e-01 -2.049708515405654907e-01 1.324851159006357193e-02 -1.157782524824142456e-01 -5.685994625091552734e-01 1.069117784500122070e-01 7.842466980218887329e-02 -7.847654819488525391e-02 -3.551605343818664551e-01 8.416949212551116943e-02 -1.596455276012420654e-01 1.413024030625820160e-02 -2.200603187084197998e-01 4.399124532938003540e-02 -5.526033043861389160e-02 -1.184447333216667175e-01 -4.913537204265594482e-02
1.622999310493469238e-01 1.786172837018966675e-01 -2.826372385025024414e-01 2.426489815115928650e-02 -2.907162299379706383e-03 -1.626815795898437500e-01 -9.719911217689514160e-02 4.693730175495147705e-01 -1.205166727304458618e-01 8.581157028675079346e-02 6.881371140480041504e-03 -2.079825401306152344e-01 2.780859172344207764e-01 -1.992018818855285645e-01 5.910872295498847961e-02 1.420550942420959473e-01 3.689579367637634277e-01 2.041990756988525391e-01 6.701105833053588867e-02 -2.885254919528961182e-01 3.759171441197395325e-02 2.567433193325996399e-02 -1.524165365844964981e-02 -2.186027616262435913e-01 1.813907474279403687e-01 -2.341274172067642212e-02 1.170108541846275330e-01 -1.404478996992111206e-01 -2.246798016130924225e-02 -2.676298469305038452e-02 -7.674558460712432861e-02 9.765119105577468872e-02
-2.780689299106597900e-02 1.698107458651065826e-02 -3.633099049329757690e-02 -1.449972689151763916e-01 2.161780139431357384e-03 -3.032861091196537018e-02 1.614635139703750610e-01 3.447550237178802490e-01 1.221922691911458969e-02 -6.574811786413192749e-02 -2.264380902051925659e-01 -2.273172289133071899e-01 2.052395194768905640e-01 -4.619609192013740540e-02 -1.234357580542564392e-01 2.596116252243518829e-02 -9.559842199087142944e-02 -3.499679863452911377e-01 2.807292342185974121e-01 -3.255930244922637939e-01 -1.304145604372024536e-01 5.219058319926261902e-02 -2.413239143788814545e-02 -1.813662648200988770e-01 -1.655188053846359253e-01 -4.379143714904785156e-01 7.102595269680023193e-02 -1.663707494735717773e-01 1.195413917303085327e-01 -1.581343561410903931e-01 1.365411281585693359e-02 -4.625627025961875916e-02
7.523178309202194214e-02 2.840266227722167969e-01 -1.200834382325410843e-02 -1.186831668019294739e-01 -2.109452188014984131e-01 -1.579571217298507690e-01 3.103250637650489807e-02 7.071533054113388062e-02 1.460218131542205811e-01 1.883943448774516582e-03 -2.657302021980285645e-01 -1.403369903564453125e-01 3.515436649322509766e-01 -2.338624559342861176e-02 1.377596557140350342e-01 1.746743470430374146e-01 3.117227852344512939e-01 1.680285036563873291e-01 2.124160155653953552e-02 -9.956312924623489380e-02 2.286135256290435791e-01 6.787680089473724365e-02 1.140442565083503723e-01 -3.030091822147369385e-01 4.984773322939872742e-02 -7.803432643413543701e-02 6.424992531538009644e-02 -3.341320455074310303e-01 2.844546139240264893e-01 -1.165127009153366089e-01 3.405283764004707336e-02 -1.460103839635848999e-01
-2.675923705101013184e-02 3.111966550350189209e-01 -9.793163090944290161e-02 -9.859759360551834106e-02 -1.121926158666610718e-01 1.307375282049179077e-01 -1.091800630092620850e-01 3.317553400993347168e-01 8.299797191284596920e-04 -6.917973607778549194e-02 1.671408265829086304e-01 -2.237372994422912598e-01 2.673942148685455322e-01 -7.230609655380249023e-02 -2.718255221843719482e-01 -9.627637267112731934e-02 1.292554009705781937e-02 -1.605377197265625000e-01 -2.493688911199569702e-01 -5.226906388998031616e-02 -2.005986720323562622e-01 -4.592750594019889832e-02 -1.402710527181625366e-01 -1.714154779911041260e-01 -2.150847017765045166e-02 -1.255037039518356323e-01 4.309515953063964844e-01 -1.355950832366943359e-01 1.309690922498703003e-01 -2.220108956098556519e-01 1.376287639141082764e-01 -2.885913662612438202e-02
2.956064343452453613e-01 9.832511842250823975e-02 -2.021475322544574738e-02 -8.922144770622253418e-02 1.118025090545415878e-02 -1.539743095636367798e-01 -1.268879417330026627e-02 -1.684669405221939087e-01 -3.525031730532646179e-02 -1.017924696207046509e-01 -1.491917073726654053e-01 1.271642278879880905e-02 2.060120552778244019e-01 -2.777361273765563965e-01 -1.688873916864395142e-01 5.037092790007591248e-02 3.562311232089996338e-01 -7.307596388272941113e-04 4.817110300064086914e-02 1.087372153997421265e-01 1.235706210136413574e-01 2.181278765201568604e-01 7.635775208473205566e-02 -5.030633211135864258e-01 -1.276185661554336548e-01 -2.322115898132324219e-01 7.263523340225219727e-02 -2.159206867218017578e-01 2.185284048318862915e-01 -1.338845938444137573e-01 3.082074411213397980e-02 -7.751125097274780273e-02
1.288730353116989136e-01 1.370738893747329712e-01 -7.922002696432173252e-04 -2.138278186321258545e-01 -5.080957710742950439e-02 -2.474961131811141968e-01 -1.403759568929672241e-01 2.636742889881134033e-01 -1.256081908941268921e-01 -1.370210498571395874e-01 -1.600950211286544800e-01 -2.348452359437942505e-01 2.413665205240249634e-01 1.222813948988914490e-01 5.550562962889671326e-02 -8.665637671947479248e-02 1.001342460513114929e-01 -1.908604353666305542e-01 -1.135930791497230530e-01 -7.072279602289199829e-02 1.246262807399034500e-03 -2.422859519720077515e-02 -2.874901592731475830e-01 -8.522774279117584229e-02 1.824109703302383423e-01 -2.735120952129364014e-01 3.175399452447891235e-02 -2.115009576082229614e-01 4.194086790084838867e-01 -1.796428672969341278e-02 -2.037352770566940308e-01 -2.006435096263885498e-01
-2.306941002607345581e-01 2.535044550895690918e-01 -9.749250113964080811e-02 7.122116512618958950e-04 -1.097328439354896545e-01 1.000607106834650040e-02 1.519948244094848633e-01 2.687973380088806152e-01 -1.899334043264389038e-01 -5.568741634488105774e-02 -1.172602623701095581e-01 -1.648002117872238159e-01 8.378311246633529663e-02 -9.732727706432342529e-02 -2.524466812610626221e-01 -1.214222237467765808e-01 1.556664258241653442e-01 -1.925387084484100342e-01 -3.351058363914489746e-01 -1.411871463060379028e-01 5.328077077865600586e-02 1.584600955247879028e-01 -1.355726365000009537e-02 -2.418786734342575073e-01 -2.699659019708633423e-02 -1.951879113912582397e-01 3.612746596336364746e-01 1.265833433717489243e-02 1.337712705135345459e-01 -2.936281263828277588e-01 7.045934349298477173e-02 -1.780750453472137451e-01
1.134149506688117981e-01 1.109243631362915039e-01 3.548169275745749474e-03 -1.610279232263565063e-01 -2.799353003501892090e-01 -2.454892098903656006e-01 -2.872260510921478271e-01 1.543070822954177856e-01 2.655400708317756653e-02 -3.355836868286132812e-02 -5.849873647093772888e-02 -2.828211188316345215e-01 2.974640429019927979e-01 -3.435024321079254150e-01 1.261700838804244995e-01 1.434481889009475708e-01 -2.226639166474342346e-02 -1.215456649661064148e-01 -1.058918461203575134e-01 -1.101620569825172424e-01 -1.017246302217245102e-02 2.357765845954418182e-02 -2.362705208361148834e-02 -2.934929132461547852e-01 -1.489212214946746826e-01 -1.386310607194900513e-01 -1.364311426877975464e-01 -2.887419462203979492e-01 6.594698876142501831e-02 -1.947310864925384521e-01 3.031663969159126282e-02 2.513812184333801270e-01
-3.276880830526351929e-02 2.405384331941604614e-01 8.304489403963088989e-02 -1.224643141031265259e-01 -5.767454952001571655e-02 -4.945462569594383240e-02 -2.755434438586235046e-02 1.687741875648498535e-01 -5.291224643588066101e-02 -8.364238590002059937e-02 -2.003419846296310425e-01 -5.850739032030105591e-02 3.087075054645538330e-01 -4.287823662161827087e-02 -8.671359717845916748e-02 1.253572385758161545e-02 1.768075227737426758e-01 -2.347805202007293701e-01 -2.549963891506195068e-01 1.282073855400085449e-01 2.437900155782699585e-01 3.561523556709289551e-02 -3.463871181011199951e-01 -2.281489819288253784e-01 -1.302716583013534546e-01 -1.549942344427108765e-01 2.639988362789154053e-01 -1.874408572912216187e-01 2.055554389953613281e-01 -7.844253629446029663e-02 -3.235039114952087402e-01 -1.628518551588058472e-01
8.258797973394393921e-02 -2.003987133502960205e-02 5.986269190907478333e-02 -2.409785054624080658e-02 -2.082470953464508057e-01 -1.035174280405044556e-01 1.929943263530731201e-01 3.952631652355194092e-01 -7.928401976823806763e-02 -2.387218922376632690e-01 -3.253103047609329224e-02 -2.098319530487060547e-01 -5.282692611217498779e-03 -1.971148401498794556e-01 1.208337098360061646e-01 -7.544943690299987793e-02 1.870163232088088989e-01 -2.042050063610076904e-01 -1.416429728269577026e-01 4.184178635478019714e-02 1.251044571399688721e-01 1.214880682528018951e-02 -1.866703629493713379e-01 -4.099830090999603271e-01 -3.879632055759429932e-02 -1.746412366628646851e-01 1.007553488016128540e-01 -3.827639520168304443e-01 1.021692976355552673e-01 -3.979600965976715088e-02 -1.965593248605728149e-01 -1.302774250507354736e-01
5.675114318728446960e-02 2.387722954154014587e-03 -7.021000608801841736e-03 -1.235240474343299866e-01 4.632613435387611389e-02 -1.017835438251495361e-01 1.620054361410439014e-03 1.236276328563690186e-01 -1.766934692859649658e-01 -3.262927234172821045e-01 -2.705764174461364746e-01 -2.714217007160186768e-01 2.808682322502136230e-01 -1.073529827408492565e-03 -9.413410723209381104e-02 -1.050944477319717407e-01 -1.750392168760299683e-01 -3.346878290176391602e-01 1.101531684398651123e-01 -3.587063550949096680e-01 -1.221672743558883667e-01 7.261579483747482300e-02 -1.369049251079559326e-01 -2.569538354873657227e-01 -1.654949635267257690e-01 -2.291478663682937622e-01 9.593170136213302612e-02 -1.696876585483551025e-01 2.011901736259460449e-01 8.206941932439804077e-02 5.824911966919898987e-02 -1.156985163688659668e-01
1.338642835617065430e-01 2.103200107812881470e-01 5.058946087956428528e-02 -2.814685702323913574e-01 7.073364406824111938e-02 -1.203002110123634338e-01 1.528919935226440430e-01 2.434752136468887329e-01 1.854174286127090454e-01 1.798702478408813477e-01 -5.571123212575912476e-02 -2.888005375862121582e-01 5.376337096095085144e-02 -7.011113315820693970e-02 7.550385314971208572e-03 6.903418153524398804e-02 -1.850626915693283081e-01 3.496298938989639282e-02 -6.316188722848892212e-02 -5.205923914909362793e-01 1.965080015361309052e-02 1.539404094219207764e-01 1.176287382841110229e-01 -3.707971572875976562e-01 -1.230103150010108948e-01 -2.372463643550872803e-01 -2.421635016798973083e-02 -6.017088145017623901e-02 9.320008009672164917e-02 4.545997455716133118e-02 -1.255989372730255127e-01 4.442510660737752914e-03
3.389869332313537598e-01 8.614862710237503052e-02 -5.196770280599594116e-02 -1.691693365573883057e-01 6.654781848192214966e-02 -1.650455892086029053e-01 -1.099734231829643250e-01 -6.347782164812088013e-02 5.770900472998619080e-02 -1.743647456169128418e-01 -2.633262276649475098e-01 1.377800405025482178e-01 2.645854651927947998e-01 -2.883302867412567139e-01 -3.213396072387695312e-01 5.202652141451835632e-02 2.604039013385772705e-01 1.656157895922660828e-02 2.693704143166542053e-02 -3.934497726731933653e-05 8.363153040409088135e-02 1.725840717554092407e-01 1.398732662200927734e-01 -3.072563111782073975e-01 -1.738612540066242218e-03 -1.890716999769210815e-01 3.542070835828781128e-02 -3.180904388427734375e-01 1.783195883035659790e-01 -1.328137516975402832e-01 7.086993753910064697e-02 -7.200262695550918579e-02
-1.648496687412261963e-01 3.171402215957641602e-01 -1.409617811441421509e-01 -1.418340057134628296e-01 2.508722431957721710e-02 -4.495725929737091064e-01 -6.834074854850769043e-02 8.702570945024490356e-02 3.812434151768684387e-02 -1.805367530323565006e-03 -1.832641363143920898e-01 -2.257511764764785767e-01 1.948324590921401978e-01 -2.856316268444061279e-01 -1.498214155435562134e-01 -3.238483145833015442e-02 6.877084821462631226e-02 -2.496269196271896362e-01 8.375121653079986572e-02 -3.803359866142272949e-01 1.959235174581408501e-03 -4.792932048439979553e-02 -4.851433634757995605e-02 -1.576785892248153687e-01 -1.757389679551124573e-02 -5.382363498210906982e-02 1.401306875050067902e-02 -3.453423501923680305e-03 -2.963396906852722168e-02 -3.149046003818511963e-01 -1.030906736850738525e-01 -1.609644889831542969e-01
-5.712695047259330750e-02 -1.798845082521438599e-01 -5.221955105662345886e-02 -1.737986952066421509e-01 -2.317908257246017456e-01 2.250931039452552795e-02 -1.926816701889038086e-01 7.918003201484680176e-02 1.171703934669494629e-01 1.016729697585105896e-02 -1.828577071428298950e-01 -2.154723927378654480e-02 5.014780759811401367e-01 -1.790795773267745972e-01 1.664666086435317993e-01 -1.847266219556331635e-02 3.397384658455848694e-02 -4.118746519088745117e-02 4.602780938148498535e-02 -1.134490445256233215e-01 1.101442426443099976e-01 2.493162602186203003e-01 1.077615916728973389e-01 -2.074336707592010498e-01 9.517186135053634644e-02 -2.221194207668304443e-01 2.762109041213989258e-01 4.751326516270637512e-02 1.918850094079971313e-01 -3.345946967601776123e-01 -1.745805144309997559e-01 -1.072951182723045349e-01
-1.190303638577461243e-01 1.352916359901428223e-01 -5.463559925556182861e-02 -1.047317124903202057e-02 -1.396733671426773071e-01 1.424954831600189209e-01 1.242119595408439636e-01 3.582137227058410645e-01 1.473298519849777222e-01 3.716676728799939156e-03 -2.506369948387145996e-01 -1.450724620372056961e-02 1.275772452354431152e-01 -1.725212335586547852e-01 -3.131724596023559570e-01 -3.156949877738952637e-01 -8.439895510673522949e-02 -3.350052610039710999e-02 -5.342530831694602966e-02 -2.198379188776016235e-01 2.819437682628631592e-01 8.387817442417144775e-02 -2.048766762018203735e-01 -3.788215219974517822e-01 -1.702209562063217163e-01 -9.709551185369491577e-02 8.281120657920837402e-02 -1.784909665584564209e-01 -4.231121763586997986e-02 5.074768140912055969e-02 -1.514142099767923355e-02 -1.979743391275405884e-01
-1.033084187656641006e-02 1.670200228691101074e-01 -4.857226461172103882e-02 -5.706961266696453094e-03 -2.554633021354675293e-01 -1.670757830142974854e-01 1.286635175347328186e-02 4.134244844317436218e-02 -1.703788787126541138e-01 -1.225818693637847900e-01 -2.768585085868835449e-01 -2.599813342094421387e-01 1.362927705049514771e-01 7.247450947761535645e-02 4.167481139302253723e-02 -2.680884897708892822e-01 3.120406530797481537e-02 3.023619763553142548e-02 -6.140806525945663452e-02 -3.611122369766235352e-01 -2.974517643451690674e-01 1.017539799213409424e-01 -1.386098861694335938e-01 -3.535528779029846191e-01 1.221137940883636475e-01 -1.358448714017868042e-01 1.656581461429595947e-02 9.394453465938568115e-02 2.877053059637546539e-02 -3.977488875389099121e-01 5.995029211044311523e-02 6.801711022853851318e-02
3.395739495754241943e-01 -1.278712451457977295e-01 7.491610944271087646e-02 -3.210017383098602295e-01 3.457988053560256958e-02 2.248352579772472382e-02 -7.207901775836944580e-02 2.643686830997467041e-01 -1.496932376176118851e-02 -2.140836790204048157e-02 -3.792012867052108049e-04 -3.959447145462036133e-02 2.647960484027862549e-01 -1.884779483079910278e-01 3.782873973250389099e-02 -8.803012222051620483e-02 -1.307876706123352051e-01 2.097089588642120361e-01 -7.407414913177490234e-02 -5.250968039035797119e-02 2.820096015930175781e-01 2.179528623819351196e-01 5.881784483790397644e-03 -1.706387251615524292e-01 -1.174019873142242432e-01 -1.957698315382003784e-01 4.807728230953216553e-01 -5.701119452714920044e-02 1.135554090142250061e-01 1.819846928119659424e-01 -3.051667846739292145e-02 -8.286284655332565308e-02
2.939680404961109161e-02 4.445447772741317749e-02 3.879337757825851440e-02 -2.029163837432861328e-01 -1.670632362365722656e-01 -1.026396006345748901e-01 -2.804602980613708496e-01 3.914232552051544189e-02 -1.892389804124832153e-01 5.336152389645576477e-04 1.233570426702499390e-01 -1.783182322978973389e-01 1.033678185194730759e-02 -1.233649849891662598e-01 -1.535104960203170776e-01 -2.059677839279174805e-01 1.277761608362197876e-01 1.103693619370460510e-01 6.708967685699462891e-02 1.231752634048461914e-01 8.165591210126876831e-02 2.783097624778747559e-01 9.538782387971878052e-02 -4.049473702907562256e-01 -1.870101317763328552e-02 -2.569135427474975586e-01 2.655790150165557861e-01 -4.106130599975585938e-01 1.453218422830104828e-02 2.630436047911643982e-02 3.513899818062782288e-02 -2.422612309455871582e-01
1.483237892389297485e-01 -1.368496865034103394e-01 2.406305968761444092e-01 1.529691368341445923e-01 -1.609632968902587891e-01 -1.580709666013717651e-01 4.992204532027244568e-02 3.705653548240661621e-01 1.397820711135864258e-01 -1.092897132039070129e-01 -9.200687706470489502e-02 -1.958413980901241302e-03 2.561210989952087402e-01 -5.920863896608352661e-02 -2.807143926620483398e-01 -1.065579876303672791e-01 2.776493728160858154e-01 7.205694913864135742e-02 -6.524066627025604248e-02 -1.588799953460693359e-01 8.889040350914001465e-02 -3.341952338814735413e-02 -1.982626505196094513e-02 -2.927394509315490723e-01 1.742354035377502441e-01 -8.614286035299301147e-02 1.641553789377212524e-01 -1.518670916557312012e-01 -1.380816549062728882e-01 -2.864123582839965820e-01 1.589762419462203979e-01 2.588477730751037598e-01
8.104625158011913300e-03 6.375090032815933228e-02 9.728331118822097778e-02 3.137091547250747681e-02 -1.002931520342826843e-01 -2.334138900041580200e-01 -3.350375890731811523e-01 1.168179139494895935e-01 1.543429642915725708e-01 5.576952174305915833e-02 -2.159412205219268799e-01 3.015842437744140625e-01 1.159234941005706787e-01 -5.876488238573074341e-02 1.123620346188545227e-01 -2.806535363197326660e-01 1.180228814482688904e-01 3.001735918223857880e-02 4.741764441132545471e-02 -1.783416867256164551e-01 4.295486211776733398e-02 -1.081399247050285339e-01 1.466407906264066696e-02 -4.162378311157226562e-01 -1.532308906316757202e-01 1.388893090188503265e-02 2.774186730384826660e-01 -3.403299748897552490e-01 1.602406352758407593e-01 -3.488239273428916931e-02 -2.966695092618465424e-02 -2.050870954990386963e-01
-8.933568000793457031e-02 1.757904440164566040e-01 -1.064248383045196533e-01 -2.682910859584808350e-01 -1.982038468122482300e-01 -2.597940340638160706e-02 2.734673023223876953e-01 2.702090740203857422e-01 -1.220535486936569214e-01 -9.987123310565948486e-02 -2.778131067752838135e-01 -2.726890444755554199e-01 3.088360130786895752e-01 1.834047287702560425e-01 -8.028735965490341187e-02 7.451486587524414062e-02 -1.371185779571533203e-01 -2.126889079809188843e-01 -4.491242393851280212e-02 -4.232768714427947998e-01 -4.915821552276611328e-02 9.347118437290191650e-02 1.022062748670578003e-01 -1.324144750833511353e-01 8.809232711791992188e-02 -1.253084093332290649e-01 6.485374271869659424e-02 -1.826867461204528809e-01 3.801155835390090942e-02 3.526118397712707520e-02 1.193920988589525223e-02 -1.562112271785736084e-01
1.073881313204765320e-01 3.051560558378696442e-02 1.534016616642475128e-02 9.598992019891738892e-02 -3.124045580625534058e-02 -2.357978522777557373e-01 -4.831506311893463135e-02 7.612369954586029053e-02 1.100675668567419052e-02 -4.556326568126678467e-02 1.327689886093139648e-01 1.167681813240051270e-01 1.129475161433219910e-01 -2.540632784366607666e-01 1.531205624341964722e-01 1.117370054125785828e-01 1.947025060653686523e-01 -5.492844432592391968e-02 1.907730847597122192e-01 -3.337005376815795898e-01 -1.619835346937179565e-01 8.255905658006668091e-02 3.214742243289947510e-01 -1.902872025966644287e-01 -2.062823027372360229e-01 -3.441602457314729691e-03 3.808805048465728760e-01 -3.968467116355895996e-01 1.627215296030044556e-01 -1.437908560037612915e-01 7.555919140577316284e-02 -8.610798418521881104e-02
2.299922406673431396e-01 1.436803787946701050e-01 -1.924318671226501465e-01 -1.309455651789903641e-02 3.088191151618957520e-03 -4.436849951744079590e-01 -5.606957525014877319e-02 3.521264493465423584e-01 -1.669623553752899170e-01 -9.328380227088928223e-02 -7.094435859471559525e-03 6.428299937397241592e-03 -3.056868538260459900e-02 3.598848730325698853e-02 2.473943978548049927e-01 -3.085110709071159363e-02 1.072641089558601379e-01 6.812236458063125610e-02 2.509761452674865723e-01 -3.687422573566436768e-01 -3.750345855951309204e-02 1.538664847612380981e-01 2.149685770273208618e-01 -1.794576644897460938e-01 1.817790791392326355e-02 1.073084212839603424e-02 1.887312978506088257e-01 -1.197152137756347656e-01 2.257924526929855347e-01 -1.567373573780059814e-01 8.546396344900131226e-02 -1.111129745841026306e-01
1.909212917089462280e-01 -1.522799860686063766e-02 1.265126466751098633e-01 -7.024592161178588867e-02 -2.205169014632701874e-02 -2.748635411262512207e-02 -2.060367912054061890e-01 7.569323480129241943e-02 -1.507101058959960938e-01 -1.977707743644714355e-01 1.482463330030441284e-01 -3.202373683452606201e-01 -8.221638202667236328e-02 -2.552920579910278320e-02 -2.047776058316230774e-02 -3.707286119461059570e-01 1.007102653384208679e-01 4.979040473699569702e-02 9.772931784391403198e-02 4.737982898950576782e-02 1.034669876098632812e-01 3.786801695823669434e-01 2.325624078512191772e-01 -8.868956565856933594e-02 5.289443582296371460e-02 -1.203415617346763611e-01 2.498294860124588013e-01 -4.061639606952667236e-01 2.246426343917846680e-01 -6.883542984724044800e-02 1.062781736254692078e-01 -9.846038371324539185e-02
2.659441530704498291e-01 1.170166656374931335e-01 1.462251543998718262e-01 -2.636715471744537354e-01 2.211373485624790192e-02 1.410904619842767715e-02 -7.461212575435638428e-02 3.497244119644165039e-01 -1.178797781467437744e-01 -3.561125695705413818e-01 -2.519895732402801514e-01 1.265387684106826782e-01 -8.994320034980773926e-02 6.030957400798797607e-02 -2.037712484598159790e-01 -1.264280080795288086e-01 8.256657421588897705e-02 -2.984698116779327393e-02 5.107787437736988068e-03 -3.613442182540893555e-01 -6.674608215689659119e-03 1.283283252269029617e-02 1.358052901923656464e-02 -1.357845664024353027e-01 5.011501908302307129e-02 1.395739465951919556e-01 2.927951328456401825e-02 1.420115828514099121e-01 4.118962883949279785e-01 -1.583556532859802246e-01 -1.054204627871513367e-01 2.563429623842239380e-02
-8.632651879452168941e-04 3.805243596434593201e-02 4.078282117843627930e-01 -1.091198623180389404e-01 -3.814715147018432617e-02 3.211898356676101685e-02 8.799725770950317383e-02 2.809110283851623535e-01 -1.276864707469940186e-01 6.361351162195205688e-02 5.439907684922218323e-02 -1.402649134397506714e-01 1.246344819664955139e-01 -1.144016012549400330e-01 1.353437360376119614e-02 1.354238986968994141e-01 -8.129294961690902710e-02 -3.051244616508483887e-01 3.716700896620750427e-02 -1.761244386434555054e-01 1.729966104030609131e-01 -1.333651989698410034e-01 1.493595987558364868e-01 -3.960098698735237122e-02 1.633629500865936279e-01 -2.060940265655517578e-01 2.454307973384857178e-01 -2.330064773559570312e-01 3.371048271656036377e-01 -3.736456036567687988e-01 6.911145057529211044e-03 -1.897446811199188232e-02
1.301333904266357422e-01 2.366157248616218567e-02 -1.941468939185142517e-02 -4.375716745853424072e-01 1.613000035285949707e-02 -2.295422405004501343e-01 -5.696269869804382324e-02 1.730427891016006470e-01 6.229649484157562256e-02 -9.273359179496765137e-02 -1.794279813766479492e-01 -2.924714982509613037e-01 3.002272844314575195e-01 5.843254271894693375e-03 1.715335249900817871e-01 -1.948879100382328033e-02 8.291404694318771362e-02 -1.789472252130508423e-01 -2.778001427650451660e-01 -1.022231727838516235e-01 5.410533025860786438e-02 2.111783623695373535e-01 1.189163774251937866e-01 1.311923414468765259e-01 1.013951897621154785e-01 2.258786000311374664e-02 2.899490892887115479e-01 -9.072306007146835327e-02 2.117996513843536377e-01 -2.281996011734008789e-01 -2.103938162326812744e-01 6.815352290868759155e-02
8.333306759595870972e-02 2.678108513355255127e-01 3.684709966182708740e-01 7.063827663660049438e-02 -1.600493490695953369e-01 -1.589712500572204590e-01 -1.944963037967681885e-01 7.284180074930191040e-02 4.584546387195587158e-02 -2.481023222208023071e-02 -1.308373510837554932e-01 -1.484984457492828369e-01 8.352582901716232300e-02 -2.384392917156219482e-01 1.222845241427421570e-01 -5.489308387041091919e-02 -4.013537243008613586e-02 -3.517724573612213135e-02 -3.743869811296463013e-02 -3.953486680984497070e-01 -2.905442118644714355e-01 1.618320643901824951e-01 -6.315051019191741943e-02 -1.886211782693862915e-01 -3.082406008616089821e-03 1.255594659596681595e-02 3.423250317573547363e-01 -1.032620761543512344e-02 3.491999804973602295e-01 6.119334325194358826e-02 9.415926784276962280e-02 -1.150752138346433640e-02
-3.684833273291587830e-02 3.156466782093048096e-01 7.330168783664703369e-02 1.705169118940830231e-02 -1.231339797377586365e-01 -3.083337657153606415e-02 1.540244370698928833e-01 2.710179686546325684e-01 2.208989262580871582e-01 -1.402465701103210449e-01 -7.647459208965301514e-02 -7.484927028417587280e-02 3.599847853183746338e-01 -1.146338433027267456e-01 -2.437261939048767090e-01 -4.534780234098434448e-02 -1.688202768564224243e-01 -1.113672554492950439e-01 -1.926085799932479858e-01 7.503620814532041550e-03 -9.038073476403951645e-04 -7.242378592491149902e-02 -1.991311311721801758e-01 -3.461217880249023438e-01 -1.465989947319030762e-01 -2.881841734051704407e-02 3.098200559616088867e-01 -2.101888209581375122e-01 3.548718243837356567e-02 1.939323917031288147e-02 -9.117273241281509399e-02 -2.841815054416656494e-01
-1.296628564596176147e-01 1.802839189767837524e-01 2.021580468863248825e-03 -2.113469690084457397e-01 -1.414784640073776245e-01 2.109461724758148193e-01 -1.794434338808059692e-01 2.564571797847747803e-01 1.833423525094985962e-01 -1.091692298650741577e-01 -8.009313046932220459e-02 -2.363152056932449341e-01 -5.842412263154983521e-02 -1.632971912622451782e-01 -1.829049736261367798e-01 -4.952628910541534424e-01 1.663706004619598389e-01 -1.442694813013076782e-01 -4.239429906010627747e-02 -3.253635168075561523e-01 8.496751636266708374e-02 1.746827512979507446e-01 -1.469062361866235733e-02 -2.036898583173751831e-01 -1.322527229785919189e-01 -3.521912544965744019e-02 1.320507973432540894e-01 8.187091350555419922e-02 -9.669862687587738037e-03 -2.045792788267135620e-01 2.001557126641273499e-02 -7.816103845834732056e-02
8.034797012805938721e-02 4.309332370758056641e-02 1.600817590951919556e-01 -2.947290539741516113e-01 -1.038181334733963013e-01 -1.176315546035766602e-02 -1.047774255275726318e-01 1.897431463003158569e-01 -6.106636300683021545e-02 1.472550481557846069e-01 -3.082788586616516113e-01 -2.450303286314010620e-01 -1.223230361938476562e-02 -2.054241448640823364e-01 1.726552695035934448e-01 -2.997057698667049408e-02 2.169923782348632812e-01 5.043691955506801605e-03 4.434455558657646179e-02 -6.594768911600112915e-02 -1.926344186067581177e-01 -1.408727914094924927e-01 -3.239727392792701721e-02 -2.233419120311737061e-01 8.119401335716247559e-02 9.241426736116409302e-02 1.935657262802124023e-01 -2.256371229887008667e-01 5.430932641029357910e-01 3.634387627243995667e-03 -6.824377924203872681e-02 -5.751956254243850708e-02
1.395663172006607056e-01 2.990553677082061768e-01 8.116489648818969727e-02 8.604701608419418335e-02 -1.974119246006011963e-01 -2.402977943420410156e-01 -1.549435406923294067e-01 7.517513632774353027e-02 2.463103234767913818e-01 7.832561433315277100e-02 3.637044131755828857e-02 1.971656531095504761e-01 1.940618306398391724e-01 -1.159655377268791199e-01 5.435869842767715454e-02 -1.120567247271537781e-01 2.003166824579238892e-01 5.759990960359573364e-02 3.253417834639549255e-02 -9.723009169101715088e-02 2.078695744276046753e-01 -9.305807948112487793e-02 1.000398322939872742e-01 -3.826973736286163330e-01 -1.825783103704452515e-01 -2.749381959438323975e-02 1.615410745143890381e-01 -4.502770900726318359e-01 2.079734802246093750e-01 -4.769599437713623047e-02 5.860560387372970581e-02 -5.396295338869094849e-02
-2.172438651323318481e-01 -1.293248380534350872e-03 5.095129460096359253e-02 9.229917079210281372e-02 -5.192029103636741638e-02 6.934496760368347168e-02 5.592342466115951538e-02 1.838597804307937622e-01 1.683489233255386353e-01 5.687578395009040833e-02 -1.075628101825714111e-01 -3.842520117759704590e-01 1.161124855279922485e-01 3.531307354569435120e-02 -1.847248971462249756e-01 -3.340083658695220947e-01 8.833161741495132446e-02 1.515935081988573074e-02 -7.211354374885559082e-02 -3.225840926170349121e-01 1.753998845815658569e-01 8.178124204277992249e-03 -1.554113328456878662e-01 -1.515562087297439575e-01 -1.391832232475280762e-01 6.128577888011932373e-02 2.583633661270141602e-01 -3.160909414291381836e-01 -5.822648853063583374e-02 -2.126638293266296387e-01 4.365185275673866272e-02 -3.323861956596374512e-01
-1.582584381103515625e-01 1.311263889074325562e-01 4.015519022941589355e-01 -3.762018634006381035e-03 -9.973979741334915161e-02 -1.348167806863784790e-01 -1.509888023138046265e-01 3.849424421787261963e-02 -1.349961906671524048e-01 -2.816519737243652344e-01 -5.776266753673553467e-02 -2.509988546371459961e-01 1.281715482473373413e-01 -1.485080868005752563e-01 1.604416072368621826e-01 -1.850195974111557007e-01 -9.841565787792205811e-02 -4.082183539867401123e-02 1.547845751047134399e-01 -3.236898779869079590e-01 1.048815920948982239e-01 -6.416370719671249390e-02 1.869539916515350342e-01 -1.658278256654739380e-01 1.554211974143981934e-01 6.808515638113021851e-02 3.339342176914215088e-01 -1.736042797565460205e-01 6.097554042935371399e-02 -5.888783559203147888e-02 -1.475495994091033936e-01 -2.543660104274749756e-01
-2.785400152206420898e-01 2.068667560815811157e-01 1.004946380853652954e-01 3.556284680962562561e-02 -2.434302270412445068e-01 -1.700948178768157959e-01 8.426354080438613892e-02 -1.271139178425073624e-02 1.571288406848907471e-01 -1.237814277410507202e-01 3.261377662420272827e-02 6.669768597930669785e-03 2.190677821636199951e-01 -8.089704066514968872e-02 -1.024715229868888855e-01 -3.121500611305236816e-01 2.493540048599243164e-01 8.534882217645645142e-02 -1.061173230409622192e-01 -1.666433513164520264e-01 -6.579463183879852295e-02 -1.803067475557327271e-01 -2.207944728434085846e-02 -2.770750522613525391e-01 -1.699398010969161987e-01 -9.583423286676406860e-02 -4.127090796828269958e-02 -3.711402714252471924e-01 3.884799480438232422e-01 -6.075742095708847046e-02 1.036500781774520874e-01 -6.131029129028320312e-02
-5.245115235447883606e-02 -1.131033301353454590e-01 -1.573138982057571411e-01 -9.366083890199661255e-02 -1.539055556058883667e-01 1.601065397262573242e-01 -1.183087006211280823e-01 -1.350789424031972885e-02 5.654990673065185547e-02 -8.341587334871292114e-02 -1.569672524929046631e-01 6.929988414049148560e-02 4.876694977283477783e-01 -1.002161800861358643e-01 2.166544646024703979e-01 1.390738785266876221e-01 2.268501222133636475e-01 -1.343751605600118637e-02 2.494876831769943237e-02 -1.601206362247467041e-01 -6.220256182132288814e-05 2.237278670072555542e-01 1.321495771408081055e-01 -3.239529132843017578e-01 1.770786475390195847e-03 -6.075374782085418701e-02 2.671445608139038086e-01 -6.072476878762245178e-02 2.716083824634552002e-01 -3.122448921203613281e-01 -6.529280543327331543e-02 -1.704363673925399780e-01
3.504306310787796974e-03 3.102724254131317139e-02 -1.793052405118942261e-01 -1.502881944179534912e-01 5.196833610534667969e-02 2.056027650833129883e-01 -2.508111298084259033e-01 -2.046372555196285248e-02 1.775683313608169556e-01 -4.065701365470886230e-02 2.881387248635292053e-03 -2.526962459087371826e-01 -5.514655262231826782e-02 -3.382998704910278320e-02 -1.526646167039871216e-01 -2.712663710117340088e-01 5.985978990793228149e-02 -3.319815173745155334e-02 1.753706037998199463e-01 -4.383937716484069824e-01 -1.178379356861114502e-02 1.590456366539001465e-01 2.704527787864208221e-02 -3.497975468635559082e-01 -2.831013500690460205e-01 -6.512441486120223999e-02 1.319312751293182373e-01 8.012710511684417725e-02 1.310171782970428467e-01 -3.391985595226287842e-01 -8.745301514863967896e-02 -1.167427673935890198e-01
1.675662398338317871e-02 -3.342417068779468536e-03 3.333796560764312744e-01 -9.649427235126495361e-02 3.598453849554061890e-02 -8.434829115867614746e-02 1.773001253604888916e-01 1.968718171119689941e-01 -2.217032313346862793e-01 -9.730281680822372437e-02 7.240256667137145996e-02 -1.213050186634063721e-01 6.501999497413635254e-02 -8.633489161729812622e-02 -1.184612233191728592e-02 1.169019639492034912e-01 -8.585581183433532715e-02 -2.233290523290634155e-01 1.554633770138025284e-02 -5.389016494154930115e-02 1.408523321151733398e-01 -4.184207320213317871e-02 1.074013859033584595e-01 -1.017539277672767639e-01 1.081658527255058289e-01 -2.579330503940582275e-01 2.906422019004821777e-01 -2.872345447540283203e-01 3.863096833229064941e-01 -4.199638366699218750e-01 -1.394463479518890381e-01 -4.958472028374671936e-02
1.920931506901979446e-03 7.466329727321863174e-03 3.934020698070526123e-01 -6.654276046901941299e-03 3.093568142503499985e-03 -1.365441381931304932e-01 1.769309639930725098e-01 1.136979311704635620e-01 -1.083877161145210266e-01 1.365072131156921387e-01 3.512169793248176575e-02 -1.913280338048934937e-01 9.084244817495346069e-02 -3.656018152832984924e-02 -1.295171026140451431e-02 8.184882998466491699e-02 -1.442226301878690720e-02 -2.938651144504547119e-01 -9.309384971857070923e-03 -1.263389289379119873e-01 1.836176216602325439e-01 3.348694369196891785e-02 1.498379707336425781e-01 -8.334013819694519043e-02 8.731441199779510498e-02 -1.847831606864929199e-01 3.962581753730773926e-01 -2.393095940351486206e-01 3.713758885860443115e-01 -3.564163446426391602e-01 -6.895382702350616455e-02 7.039197534322738647e-02
2.619399130344390869e-01 2.495892047882080078e-01 -3.427568078041076660e-02 -2.542566657066345215e-01 -1.679056733846664429e-01 6.601388007402420044e-02 1.359121203422546387e-01 3.665399849414825439e-01 4.719861224293708801e-02 -2.138419300317764282e-01 -1.567615419626235962e-01 -1.741056144237518311e-01 -4.892664775252342224e-02 -8.913750201463699341e-02 7.340595871210098267e-02 -3.174627721309661865e-01 6.326229777187108994e-03 -3.565469756722450256e-02 -4.701822623610496521e-02 -2.676267325878143311e-01 -2.702791392803192139e-01 -2.519899606704711914e-02 -1.875344663858413696e-01 -2.028514146804809570e-01 4.128845408558845520e-03 -4.800524935126304626e-02 -4.842740669846534729e-02 4.261502623558044434e-02 3.475581705570220947e-01 -1.846638172864913940e-01 -9.344515204429626465e-02 5.729136615991592407e-02
7.902066409587860107e-02 -8.796475827693939209e-02 4.596388712525367737e-02 -3.449030220508575439e-01 -1.595999486744403839e-02 -1.981606334447860718e-01 1.909675151109695435e-01 -2.208499796688556671e-02 -3.709634020924568176e-02 -1.817041449248790741e-02 -8.354587852954864502e-02 -1.631097346544265747e-01 -6.567626446485519409e-02 3.962318599224090576e-02 -1.541089862585067749e-01 -1.189102157950401306e-01 1.879744045436382294e-02 1.246981024742126465e-01 -1.682689785957336426e-01 -3.036397993564605713e-01 1.178240999579429626e-01 1.216313093900680542e-01 2.427470684051513672e-01 -4.840813279151916504e-01 -5.522393435239791870e-02 1.774890720844268799e-02 2.255998179316520691e-02 5.890686810016632080e-02 2.985846996307373047e-01 -4.051346704363822937e-02 -1.209840402007102966e-01 -3.718572854995727539e-01
7.351985573768615723e-02 -1.124077513813972473e-01 1.384998410940170288e-01 -9.209477901458740234e-02 -2.780148088932037354e-01 3.406175819691270590e-04 -8.840071409940719604e-02 9.050726145505905151e-02 -1.935907453298568726e-01 -2.936449646949768066e-01 -2.315157204866409302e-01 -1.295450776815414429e-01 1.575925759971141815e-02 -2.367148697376251221e-01 -6.962099671363830566e-02 4.176012426614761353e-02 3.719205409288406372e-02 1.384867578744888306e-01 1.180571620352566242e-03 -3.131259977817535400e-01 -8.039203286170959473e-02 3.455473482608795166e-01 4.173694178462028503e-02 -1.862215697765350342e-01 -6.667456775903701782e-02 -1.631307788193225861e-02 1.146175083704292774e-03 5.313061177730560303e-02 2.544555366039276123e-01 -1.033301949501037598e-01 -4.824560880661010742e-01 -8.611558377742767334e-02
1.307231485843658447e-01 -1.341322958469390869e-01 4.913371056318283081e-02 -7.927912473678588867e-02 -2.368570305407047272e-02 1.912339329719543457e-01 -1.491851061582565308e-01 2.470140010118484497e-01 2.344065159559249878e-01 -5.553518608212471008e-02 1.010563001036643982e-01 -9.012809395790100098e-02 2.947872877120971680e-01 -9.693609178066253662e-02 -1.172770932316780090e-01 1.588767468929290771e-01 4.123684018850326538e-02 -1.861283904872834682e-03 1.556751281023025513e-01 -2.131563127040863037e-01 -8.096002857200801373e-04 2.121955156326293945e-01 1.708797812461853027e-01 -2.681577205657958984e-01 1.318485587835311890e-01 1.809142529964447021e-01 5.121216177940368652e-01 -8.494033664464950562e-02 1.853056401014328003e-01 1.718014478683471680e-01 -1.027199849486351013e-01 -1.124556362628936768e-01
9.911458939313888550e-02 2.831079065799713135e-01 1.638513952493667603e-01 -4.349140077829360962e-02 -1.794675886631011963e-01 -1.541170775890350342e-01 -1.620820611715316772e-01 1.164061874151229858e-01 -1.025440171360969543e-01 1.019277945160865784e-01 -1.369871646165847778e-01 2.994543910026550293e-01 3.513997793197631836e-02 1.250049173831939697e-01 -1.570362001657485962e-01 -1.233399361371994019e-01 1.574800014495849609e-01 5.873115360736846924e-02 -5.229829996824264526e-02 -1.992937624454498291e-01 1.272404044866561890e-01 -1.514605283737182617e-01 1.548547297716140747e-01 -3.115977644920349121e-01 -1.543211936950683594e-01 -1.952066272497177124e-01 2.937137186527252197e-01 -3.586505055427551270e-01 2.515067160129547119e-01 9.062184952199459076e-03 1.081701964139938354e-01 -1.290949732065200806e-01
1.751605980098247528e-02 -2.970182895660400391e-02 -8.152988553047180176e-02 1.096775606274604797e-01 1.835197396576404572e-02 -2.013007551431655884e-01 -2.201101183891296387e-01 3.340796232223510742e-01 2.027972191572189331e-01 -2.158936113119125366e-01 3.201907277107238770e-01 3.673839196562767029e-02 1.330000460147857666e-01 -1.552487760782241821e-01 -1.501767337322235107e-01 -9.701802395284175873e-03 1.844630837440490723e-01 2.128324210643768311e-01 -1.594639569520950317e-01 -3.600567579269409180e-01 -1.769314408302307129e-01 1.856366395950317383e-01 9.091943502426147461e-02 -2.846197187900543213e-01 1.481287088245153427e-02 -9.648158401250839233e-02 -1.206326205283403397e-02 -1.286693960428237915e-01 2.644312083721160889e-01 -7.083482574671506882e-03 -1.061822623014450073e-01 -1.620453894138336182e-01
1.688851863145828247e-01 2.229296565055847168e-01 -2.079604007303714752e-02 -2.833475172519683838e-01 -1.335317492485046387e-01 -2.285174429416656494e-01 1.311173290014266968e-01 1.381134390830993652e-01 1.177141219377517700e-01 1.261545270681381226e-01 -7.374578714370727539e-02 -3.019501268863677979e-01 1.445876806974411011e-01 -2.208655513823032379e-02 6.638306379318237305e-02 -1.083647161722183228e-01 -1.638357192277908325e-01 -1.580862402915954590e-01 -1.437184866517782211e-02 -4.378872811794281006e-01 -2.549000084400177002e-01 8.330265432596206665e-02 8.596324175596237183e-02 -3.838827013969421387e-01 -2.773481421172618866e-02 -2.880942523479461670e-01 3.093253634870052338e-02 -5.536729469895362854e-02 9.719473123550415039e-02 4.234707355499267578e-02 -3.624663874506950378e-02 -4.344167187809944153e-03
1.166549324989318848e-01 1.525873392820358276e-01 2.907090187072753906e-01 2.149191685020923615e-02 -7.158776372671127319e-02 1.002684533596038818e-01 1.352981925010681152e-01 -1.227588858455419540e-02 2.466352283954620361e-01 -1.767464727163314819e-02 1.934990286827087402e-02 -1.573147475719451904e-01 5.812786519527435303e-02 -1.108271032571792603e-01 1.816798746585845947e-01 3.516810387372970581e-02 1.397648304700851440e-01 -1.853821426630020142e-01 -3.216287493705749512e-02 -4.016507416963577271e-02 1.260311924852430820e-03 1.117000356316566467e-01 3.660054206848144531e-01 -3.174680471420288086e-01 -7.991541177034378052e-02 9.073272347450256348e-02 2.077461034059524536e-01 -3.387440741062164307e-01 1.523774713277816772e-01 -1.965805739164352417e-01 -2.615427672863006592e-01 -3.190067410469055176e-01
-5.203037708997726440e-02 1.663368567824363708e-02 -2.548387944698333740e-01 -7.030999660491943359e-02 -5.868289619684219360e-02 8.480227738618850708e-02 -2.924970388412475586e-01 2.631491124629974365e-01 1.198565736413002014e-01 -3.364414721727371216e-02 1.018879711627960205e-01 -3.812264651060104370e-02 5.790335685014724731e-02 -2.917297184467315674e-01 -8.080845326185226440e-02 -1.591886430978775024e-01 1.408422440290451050e-01 2.069533020257949829e-01 6.560060381889343262e-02 -4.354213178157806396e-01 2.491263896226882935e-01 1.287305057048797607e-01 4.946141038089990616e-03 -4.475496113300323486e-01 -7.460360974073410034e-02 -9.781724959611892700e-02 4.973160848021507263e-02 -2.234359830617904663e-02 1.702140569686889648e-01 1.160272806882858276e-01 -7.624964416027069092e-02 -1.102415472269058228e-01
-3.073482401669025421e-02 1.226938217878341675e-01 3.831973373889923096e-01 -1.055819541215896606e-01 -4.041361808776855469e-02 2.834184095263481140e-02 -2.893395125865936279e-01 2.179599553346633911e-01 4.715634509921073914e-02 6.233253329992294312e-02 -1.199755221605300903e-01 -1.309576779603958130e-01 3.343809545040130615e-01 -1.204775795340538025e-01 7.317057251930236816e-02 -1.144213303923606873e-01 2.264515310525894165e-01 1.373345255851745605e-01 1.605803221464157104e-01 -8.959078043699264526e-02 2.697280645370483398e-01 1.371464431285858154e-01 -5.124350637197494507e-02 -3.888853192329406738e-01 -8.745659887790679932e-02 1.985787302255630493e-01 2.792666479945182800e-02 -2.911270856857299805e-01 -6.761501729488372803e-02 -1.511574983596801758e-01 -1.402639318257570267e-03 2.270735986530780792e-02
6.713569909334182739e-02 4.544607549905776978e-02 -1.413035690784454346e-01 -6.658754311501979828e-03 1.665689945220947266e-01 -3.109222277998924255e-02 -8.642673492431640625e-02 4.420109093189239502e-01 -3.327115774154663086e-01 -2.542353868484497070e-01 3.230317262932658195e-03 6.329046934843063354e-02 4.909532517194747925e-02 -2.263783663511276245e-01 1.804403364658355713e-01 1.139786466956138611e-01 1.257749199867248535e-01 5.630839616060256958e-02 -3.538085147738456726e-02 -3.059074878692626953e-01 -1.236276999115943909e-01 2.902175784111022949e-01 4.025604948401451111e-02 -2.548893392086029053e-01 1.101947948336601257e-01 -5.363244563341140747e-02 8.522972464561462402e-02 -2.801603674888610840e-01 1.227325871586799622e-01 -1.275560855865478516e-01 -3.234151378273963928e-02 -2.241241186857223511e-01
-1.553223729133605957e-01 5.506703257560729980e-02 6.540353596210479736e-02 1.396864745765924454e-02 -2.486013434827327728e-02 -3.915253579616546631e-01 -2.735712379217147827e-02 2.665597796440124512e-01 -2.073106728494167328e-02 -1.840564459562301636e-01 -1.238399147987365723e-01 -2.443863898515701294e-01 1.243952885270118713e-01 7.929214090108871460e-02 -1.679734736680984497e-01 -1.410706490278244019e-01 1.731684431433677673e-02 -2.668186463415622711e-02 -2.999283606186509132e-04 -3.493558466434478760e-01 -8.392749726772308350e-02 -2.371314354240894318e-02 -1.258492022752761841e-01 -3.635745346546173096e-01 -3.612250089645385742e-01 -2.488387823104858398e-01 5.294864997267723083e-02 -1.925932615995407104e-01 1.724005639553070068e-01 1.026397049427032471e-01 1.097538694739341736e-01 1.083679124712944031e-02
1.326549947261810303e-01 1.239752098917961121e-01 3.260991275310516357e-01 -1.282574981451034546e-01 3.243098780512809753e-02 3.095170855522155762e-02 8.451715111732482910e-02 1.421308517456054688e-01 -9.089858829975128174e-02 9.384135901927947998e-02 7.240727543830871582e-02 -1.122107356786727905e-01 2.494923025369644165e-01 -9.755770117044448853e-02 1.959375105798244476e-02 1.885958313941955566e-01 -1.413460075855255127e-01 -1.928264051675796509e-01 2.336118929088115692e-02 -1.964282691478729248e-01 1.325374841690063477e-01 -1.072200611233711243e-01 7.984776794910430908e-02 1.016853190958499908e-02 1.072890907526016235e-01 -2.371486723423004150e-01 2.950563430786132812e-01 -2.861633002758026123e-01 4.145421385765075684e-01 -3.606517910957336426e-01 -5.881010089069604874e-03 -4.230156913399696350e-02
4.766624048352241516e-02 2.560297846794128418e-01 8.783950656652450562e-02 9.023682773113250732e-02 -1.027160789817571640e-02 -2.394197881221771240e-01 -6.043177098035812378e-02 8.154083788394927979e-02 1.719933599233627319e-01 1.396701037883758545e-01 -1.048370599746704102e-01 2.300764918327331543e-01 1.960658878087997437e-01 8.896721899509429932e-02 1.144550889730453491e-01 -2.080694586038589478e-01 2.275175601243972778e-01 1.008936986327171326e-01 3.481303527951240540e-02 -3.152537643909454346e-01 2.013833522796630859e-01 7.383653521537780762e-02 1.523513346910476685e-01 -3.717542886734008789e-01 -3.263067454099655151e-02 -1.610658019781112671e-01 3.771971464157104492e-01 -1.904961764812469482e-01 2.228751182556152344e-01 -2.125836722552776337e-02 -5.604087840765714645e-03 -8.446606248617172241e-02
1.810538396239280701e-02 2.396539747714996338e-01 -7.696095108985900879e-02 -1.441739648580551147e-01 -1.907221525907516479e-01 -2.665171325206756592e-01 -8.135262876749038696e-02 1.483967304229736328e-01 -2.161086946725845337e-01 2.048271894454956055e-02 -1.252131909132003784e-01 -7.871789485216140747e-02 1.376486122608184814e-01 -1.696107834577560425e-01 1.260556187480688095e-02 -1.578541100025177002e-02 -1.384932994842529297e-01 -1.040590181946754456e-01 -6.022910401225090027e-02 -1.902406811714172363e-01 -1.778051704168319702e-01 1.193244233727455139e-01 -9.966230392456054688e-02 -4.623205065727233887e-01 -9.866584092378616333e-02 5.881785601377487183e-02 3.446048498153686523e-02 -3.479018807411193848e-01 -4.831716418266296387e-02 -1.019657924771308899e-01 -1.759425848722457886e-01 3.793464601039886475e-01
1.371252983808517456e-01 2.656704746186733246e-03 -3.907928988337516785e-02 -3.591808080673217773e-01 -9.933605790138244629e-02 -9.148538857698440552e-02 -7.516445964574813843e-02 1.891039758920669556e-01 -1.394362598657608032e-01 -2.729546427726745605e-01 -2.297396659851074219e-01 -1.669428795576095581e-01 1.012810468673706055e-01 7.930152118206024170e-02 -5.729659274220466614e-02 1.720779389142990112e-01 -1.131977885961532593e-01 1.441918760538101196e-01 -1.182006746530532837e-01 -2.244743853807449341e-01 2.388597428798675537e-01 4.166623204946517944e-02 2.020195499062538147e-02 -1.627079546451568604e-01 1.270166933536529541e-01 2.155686318874359131e-01 2.652515470981597900e-01 -1.918117105960845947e-01 3.804413378238677979e-01 -1.544409692287445068e-01 5.678771436214447021e-02 2.043628990650177002e-01
-3.155063092708587646e-02 -1.307592093944549561e-01 -1.094746775925159454e-02 -2.892130017280578613e-01 -2.400265932083129883e-01 -5.547076091170310974e-02 -3.871602714061737061e-01 5.961950868368148804e-02 -1.222982853651046753e-01 -2.361967787146568298e-02 -7.290332764387130737e-02 -5.700377281755208969e-03 2.868569493293762207e-01 -1.689619719982147217e-01 1.531173586845397949e-01 -2.157581225037574768e-02 5.648854002356529236e-02 -1.372097730636596680e-01 1.966174840927124023e-01 -4.240644276142120361e-01 -8.121456950902938843e-03 2.715837061405181885e-01 1.970279514789581299e-01 -2.550139129161834717e-01 1.042700186371803284e-01 9.401790797710418701e-02 9.404540061950683594e-02 6.277341395616531372e-02 2.201329730451107025e-02 -2.013145685195922852e-01 -1.712464839220046997e-01 -8.591288328170776367e-02
-6.670690141618251801e-03 1.666779220104217529e-01 -1.272775530815124512e-01 -7.978311739861965179e-03 1.110416799783706665e-01 4.477022960782051086e-02 -3.203975036740303040e-03 3.415816128253936768e-01 -9.851300716400146484e-02 -1.026824936270713806e-01 1.296788305044174194e-01 -2.206945568323135376e-01 -1.153956055641174316e-01 -1.181147992610931396e-01 1.562478542327880859e-01 -4.717045649886131287e-02 -5.433836951851844788e-02 -1.005571112036705017e-01 -1.091146096587181091e-01 -3.605243265628814697e-01 2.747591584920883179e-02 -3.858292475342750549e-02 -5.275334417819976807e-02 -4.313516914844512939e-01 -7.964479178190231323e-02 -2.155738919973373413e-01 7.679434120655059814e-02 -4.527651965618133545e-01 3.160257637500762939e-02 9.396004676818847656e-02 -2.059400677680969238e-01 1.523953825235366821e-01
5.368909612298011780e-02 1.296124141663312912e-02 -5.249678343534469604e-02 -9.727631509304046631e-02 -4.870524164289236069e-03 -9.291343390941619873e-02 -6.660201400518417358e-02 2.952001988887786865e-01 -1.312287151813507080e-01 -1.971017271280288696e-01 1.226945593953132629e-01 3.432198762893676758e-01 3.322890028357505798e-02 -3.220869600772857666e-01 -1.652586013078689575e-01 1.386640369892120361e-01 9.618172049522399902e-02 1.402530670166015625e-01 2.354582548141479492e-01 -2.640994489192962646e-01 -8.613331615924835205e-02 4.767705872654914856e-02 -4.752803221344947815e-02 -3.772814571857452393e-01 -2.934267222881317139e-01 -1.296430230140686035e-01 1.851759105920791626e-01 -2.291528880596160889e-01 1.478899717330932617e-01 1.827719621360301971e-02 8.001455105841159821e-03 -1.543009728193283081e-01
1.740596592426300049e-01 3.379940986633300781e-01 9.795877337455749512e-02 -1.085066720843315125e-01 -3.625182434916496277e-02 7.717237621545791626e-02 1.000220328569412231e-01 -2.298153564333915710e-02 1.217742115259170532e-01 2.100611291825771332e-02 5.505210906267166138e-02 -3.086145222187042236e-01 1.937660127878189087e-01 -5.345741659402847290e-02 1.122586131095886230e-01 -1.328053474426269531e-01 1.870032958686351776e-02 1.402076985687017441e-02 -7.587295025587081909e-02 5.712983384728431702e-02 -2.405917197465896606e-01 1.374173909425735474e-01 -1.737143993377685547e-01 -2.999989390373229980e-01 -3.017449053004384041e-03 -1.900920271873474121e-01 3.704375028610229492e-01 -2.331457585096359253e-01 4.077611565589904785e-01 -1.462393850088119507e-01 9.391134977340698242e-02 -3.735111653804779053e-02
1.012350916862487793e-01 2.128761559724807739e-01 6.437283009290695190e-02 -3.511341810226440430e-01 1.220331490039825439e-01 3.011970818042755127e-01 3.327465802431106567e-02 2.889297306537628174e-01 -1.512703895568847656e-01 -5.858830735087394714e-02 1.019408809952437878e-03 -6.713932752609252930e-02 -4.042223468422889709e-02 -6.321453303098678589e-02 -2.415595650672912598e-01 -1.576769053936004639e-01 -1.687777787446975708e-01 -2.942313253879547119e-02 5.510420352220535278e-02 -3.316676318645477295e-01 2.404766678810119629e-01 1.865460276603698730e-01 -8.723250031471252441e-02 -3.085559308528900146e-01 -1.059130802750587463e-01 5.777942761778831482e-02 1.884565651416778564e-01 1.078518629074096680e-01 2.680259048938751221e-01 -1.132454499602317810e-01 -4.689981043338775635e-02 1.439704895019531250e-01
9.942868351936340332e-02 -1.996520441025495529e-03 1.633499935269355774e-02 9.993515908718109131e-02 1.078203134238719940e-02 -1.509468704462051392e-01 9.914063848555088043e-03 2.817828655242919922e-01 1.556429266929626465e-02 -2.863743603229522705e-01 -2.555934786796569824e-01 -2.879838943481445312e-01 1.841545850038528442e-01 -3.853604197502136230e-02 -1.793096661567687988e-01 -3.188433945178985596e-01 5.060308054089546204e-02 -1.208253577351570129e-01 5.058638378977775574e-02 -3.984048962593078613e-01 -1.295616626739501953e-01 -1.023106835782527924e-02 -1.540542244911193848e-01 -7.664351165294647217e-02 -1.975831985473632812e-01 2.898316644132137299e-02 1.312968432903289795e-01 -2.796225845813751221e-01 -2.175830863416194916e-02 -4.108516499400138855e-03 3.399055078625679016e-02 -3.403435945510864258e-01
3.141989558935165405e-02 6.440740823745727539e-02 2.377779688686132431e-03 -2.946232259273529053e-01 1.569717824459075928e-01 -3.359546139836311340e-02 -9.905099868774414062e-02 2.063516825437545776e-01 3.135985136032104492e-01 -3.138696253299713135e-01 -1.166367251425981522e-02 -8.867049962282180786e-02 -2.832922041416168213e-01 2.427038503810763359e-03 -5.292186513543128967e-02 -1.148885339498519897e-01 9.483602829277515411e-03 -6.775693595409393311e-02 1.674773544073104858e-01 -3.128450214862823486e-01 2.142317742109298706e-01 5.436954647302627563e-02 5.679261684417724609e-02 -2.644004523754119873e-01 8.681086823344230652e-03 1.634837836027145386e-01 1.320586949586868286e-01 -8.110130578279495239e-02 4.090887904167175293e-01 -9.772317856550216675e-02 -2.198647409677505493e-01 -1.135244220495223999e-02
5.007620528340339661e-02 2.223386019468307495e-01 -5.714090913534164429e-02 -1.876573711633682251e-01 3.669696673750877380e-02 -2.465504705905914307e-01 1.300627738237380981e-01 1.802389919757843018e-01 1.203556433320045471e-01 2.774711847305297852e-01 6.365064065903425217e-03 -3.262230753898620605e-01 4.709427710622549057e-03 -4.858869686722755432e-02 2.662665769457817078e-02 -8.895719423890113831e-03 -2.629395127296447754e-01 -3.292040526866912842e-02 1.207955256104469299e-01 -4.297898709774017334e-01 6.220166385173797607e-02 1.863670349121093750e-01 -4.345704335719347000e-03 -3.281055092811584473e-01 3.188731893897056580e-02 -2.855616807937622070e-01 1.878718584775924683e-01 -2.198545932769775391e-01 2.573872171342372894e-02 3.662472218275070190e-02 -6.708619743585586548e-02 9.180609136819839478e-02
1.121155694127082825e-01 5.421379208564758301e-02 2.037827074527740479e-01 -3.619443476200103760e-01 -1.065635904669761658e-01 -1.051826104521751404e-01 5.592392012476921082e-02 2.721175551414489746e-01 -3.440271317958831787e-02 -1.750906705856323242e-01 -2.005379498004913330e-01 -2.073095738887786865e-01 3.197025358676910400e-01 5.313079431653022766e-02 -3.430009260773658752e-02 4.994914308190345764e-02 3.813805989921092987e-03 -2.680065929889678955e-01 -1.862058490514755249e-01 -2.062855474650859833e-02 -1.130117774009704590e-01 -5.328168720006942749e-02 -2.978753149509429932e-01 -1.638564467430114746e-01 1.682274937629699707e-01 -2.171604931354522705e-01 1.112247630953788757e-01 -2.879798114299774170e-01 2.273587882518768311e-01 -6.730325520038604736e-03 -1.591878086328506470e-01 5.155802518129348755e-02
-6.722871214151382446e-02 1.537107676267623901e-01 -6.720751844113692641e-05 -1.845683902502059937e-01 -2.682596743106842041e-01 -1.943711936473846436e-02 9.080776944756507874e-03 4.366638362407684326e-01 7.723824679851531982e-02 -3.747625052928924561e-01 -1.032416746020317078e-01 -1.422395557165145874e-01 1.843739002943038940e-01 2.570929825305938721e-01 -1.471443176269531250e-01 -2.926854491233825684e-01 3.406439721584320068e-02 -1.904769688844680786e-01 1.887221005745232105e-03 -2.800513803958892822e-01 -1.430986970663070679e-01 9.970886260271072388e-02 -2.348994463682174683e-01 -5.993007495999336243e-02 -5.464414134621620178e-02 -2.226514182984828949e-02 1.607859730720520020e-01 -2.157786935567855835e-01 2.696553058922290802e-02 2.313853939995169640e-03 1.917304657399654388e-02 -8.900301903486251831e-02
-7.332599908113479614e-02 -8.232942223548889160e-02 1.844962984323501587e-01 -7.051305472850799561e-02 -1.516197528690099716e-02 -8.140690624713897705e-02 -3.374373316764831543e-01 6.491030752658843994e-02 7.549533247947692871e-02 -2.219360694289207458e-02 2.125030905008316040e-01 -1.626546680927276611e-01 2.426296770572662354e-01 -1.445616334676742554e-01 -1.608064919710159302e-01 -6.483265012502670288e-02 2.005203440785408020e-02 -1.721820384263992310e-01 -8.418697863817214966e-02 -2.023832798004150391e-01 1.741736382246017456e-01 3.873780965805053711e-01 2.646356225013732910e-01 -1.302397996187210083e-01 -1.386470198631286621e-01 1.306100040674209595e-01 4.327258467674255371e-01 3.136201575398445129e-02 8.801547437906265259e-02 -1.579824276268482208e-02 1.893455684185028076e-01 -1.497043967247009277e-01
-4.320924356579780579e-02 3.264740407466888428e-01 1.558752059936523438e-01 -8.973015099763870239e-02 -1.563929468393325806e-01 -2.518133819103240967e-01 7.055125385522842407e-02 2.168495953083038330e-02 2.288456708192825317e-01 5.237646028399467468e-02 -2.598949242383241653e-03 -2.959543764591217041e-01 3.529364168643951416e-01 1.327328383922576904e-01 -4.383152723312377930e-02 -6.449731439352035522e-02 1.243878155946731567e-02 -6.760020554065704346e-02 -2.220626622438430786e-01 -3.301143348217010498e-01 -1.420269459486007690e-01 1.400694847106933594e-01 -1.251049935817718506e-01 -2.451886832714080811e-01 6.741922348737716675e-02 1.339493840932846069e-01 3.542008697986602783e-01 3.042854741215705872e-02 1.092649698257446289e-01 -1.523582935333251953e-01 3.970709815621376038e-02 -1.036237776279449463e-01
5.863644927740097046e-02 1.874923408031463623e-01 1.873198896646499634e-02 -1.839088201522827148e-01 -1.084807589650154114e-01 -1.045413315296173096e-02 4.421863332390785217e-02 3.816813230514526367e-01 8.473633229732513428e-02 -3.271445333957672119e-01 -9.483122825622558594e-02 -2.479918897151947021e-01 9.895208477973937988e-02 2.314937412738800049e-01 -1.837188154458999634e-01 -2.832619547843933105e-01 2.822142541408538818e-01 1.876469328999519348e-02 9.413197636604309082e-02 -2.670460939407348633e-01 -2.509365379810333252e-01 -2.143476530909538269e-02 -1.461969316005706787e-01 -1.559904664754867554e-01 -1.693084090948104858e-01 -1.270270049571990967e-01 1.786261945962905884e-01 -6.842965632677078247e-02 4.553160816431045532e-02 8.834024891257286072e-03 7.439777255058288574e-02 -2.174174934625625610e-01
4.518270865082740784e-02 -5.836555734276771545e-02 3.390175998210906982e-01 -5.970766767859458923e-02 -1.768784523010253906e-01 -1.086780652403831482e-01 6.762655824422836304e-02 2.555173337459564209e-01 -1.373562216758728027e-01 1.035625636577606201e-01 -2.200981229543685913e-02 -2.074859887361526489e-01 2.355627566576004028e-01 -1.516440063714981079e-01 9.231838397681713104e-03 2.425218224525451660e-01 1.345622120425105095e-03 -2.304153144359588623e-01 1.033932194113731384e-01 -1.535162478685379028e-01 1.971237361431121826e-01 -1.219774968922138214e-02 1.545543521642684937e-01 -6.651531904935836792e-02 1.220852434635162354e-01 -9.165327250957489014e-02 3.065509200096130371e-01 -1.007215380668640137e-01 2.499765455722808838e-01 -4.316552579402923584e-01 -1.007723510265350342e-01 -1.073258668184280396e-01
1.348310615867376328e-02 -1.835887320339679718e-02 -4.317372664809226990e-02 -2.639615833759307861e-01 1.428897306323051453e-02 1.491508781909942627e-01 -1.925802528858184814e-01 2.945902943611145020e-01 3.125406801700592041e-02 4.648546501994132996e-02 -1.917497217655181885e-01 -1.841197907924652100e-01 5.239900667220354080e-03 -9.600330889225006104e-02 1.918457150459289551e-01 5.361355841159820557e-02 1.855653077363967896e-01 -3.749044984579086304e-02 6.918771192431449890e-03 3.621538402512669563e-03 -1.452669054269790649e-01 -1.275999844074249268e-01 -6.011910736560821533e-02 -1.937846243381500244e-01 -6.432261317968368530e-02 3.942114859819412231e-02 2.441527843475341797e-01 -2.578790783882141113e-01 6.355597972869873047e-01 1.350402645766735077e-02 -7.205526530742645264e-02 -5.766795575618743896e-02
1.970424950122833252e-01 8.782546967267990112e-02 4.095351099967956543e-01 -6.331151816993951797e-03 -4.032042808830738068e-03 2.201427333056926727e-02 -1.050621345639228821e-01 1.489956974983215332e-01 8.579760789871215820e-02 9.306768327951431274e-02 1.959484517574310303e-01 -2.955372631549835205e-01 3.166764080524444580e-01 -1.749446839094161987e-01 7.890918292105197906e-03 -8.022139780223369598e-03 1.600900888442993164e-01 -1.964194178581237793e-01 -5.703436583280563354e-02 1.133686006069183350e-01 7.615315169095993042e-02 2.377095818519592285e-01 -7.008542865514755249e-02 -3.166064918041229248e-01 2.706377394497394562e-02 1.717379838228225708e-01 5.455362796783447266e-02 -2.072988301515579224e-01 1.696761548519134521e-01 -2.948176562786102295e-01 -1.980056315660476685e-01 -1.804673112928867340e-02
-1.443332806229591370e-02 -1.719285845756530762e-01 1.838773787021636963e-01 -1.954366564750671387e-01 3.503030166029930115e-02 -2.163637243211269379e-02 -1.533698886632919312e-01 -1.809114217758178711e-01 1.654591262340545654e-01 9.159196168184280396e-02 -4.947384819388389587e-03 -2.803946435451507568e-01 3.293282687664031982e-01 -7.525782287120819092e-02 5.453084781765937805e-02 -2.467228621244430542e-01 2.341859638690948486e-01 -1.921652629971504211e-02 5.026878789067268372e-03 1.188416481018066406e-01 -3.505836799740791321e-02 2.002632990479469299e-02 -7.614055275917053223e-02 -3.644562661647796631e-01 -1.921712309122085571e-01 -2.195437699556350708e-01 6.405507028102874756e-02 -2.195024788379669189e-01 3.458896279335021973e-01 -2.678059935569763184e-01 -4.311936348676681519e-02 -8.747462928295135498e-02
-8.782696723937988281e-02 -1.913220435380935669e-02 -7.436376065015792847e-02 -2.594164311885833740e-01 -4.152911528944969177e-02 -1.031012609601020813e-01 1.067083850502967834e-01 3.185052275657653809e-01 1.443451195955276489e-01 7.597595453262329102e-02 1.302774846553802490e-01 -1.608084887266159058e-01 1.106901764869689941e-01 8.414272964000701904e-02 -3.225513920187950134e-02 2.772620022296905518e-01 -1.657309681177139282e-01 -1.731983870267868042e-01 -1.572754681110382080e-01 -3.056513667106628418e-01 -3.165740892291069031e-02 2.270002961158752441e-01 -2.411512136459350586e-01 -4.104654490947723389e-01 1.944662258028984070e-02 -1.855627149343490601e-01 1.835164427757263184e-01 -1.697850227355957031e-01 2.128181308507919312e-01 3.771408647298812866e-02 7.096938323229551315e-03 -1.683725267648696899e-01
1.632681675255298615e-02 -9.515963494777679443e-02 -8.089727163314819336e-02 -7.480891793966293335e-02 1.156116202473640442e-01 -2.024327814579010010e-01 -3.735664486885070801e-02 1.749703586101531982e-01 1.353431493043899536e-01 -1.789024323225021362e-01 1.319949477910995483e-01 1.144178360700607300e-01 2.630246281623840332e-01 -2.399774193763732910e-01 -1.481545567512512207e-01 -1.363758929073810577e-02 7.902459055185317993e-02 2.288225293159484863e-01 1.031896695494651794e-01 -3.177345991134643555e-01 -1.289304718375205994e-02 -1.263743042945861816e-01 1.472365856170654297e-01 -2.014978677034378052e-01 -2.255340367555618286e-01 -5.407248809933662415e-02 3.405670821666717529e-02 8.039642125368118286e-02 4.615813195705413818e-01 -7.093395292758941650e-02 -2.230185419321060181e-01 -2.908151149749755859e-01
3.403008729219436646e-02 1.722039878368377686e-01 -1.048440709710121155e-01 -2.578699216246604919e-02 -3.152337968349456787e-01 -6.235787272453308105e-02 -1.011952571570873260e-02 2.637677788734436035e-01 1.700981557369232178e-01 1.837691366672515869e-01 7.314490526914596558e-02 -1.163224354386329651e-01 3.277872800827026367e-01 7.322522997856140137e-02 1.360819190740585327e-01 2.012914866209030151e-01 1.339578479528427124e-01 -2.775763869285583496e-01 -3.227569162845611572e-02 -2.481660544872283936e-01 -9.522770531475543976e-03 5.101401358842849731e-02 -1.081758439540863037e-01 -2.398249804973602295e-01 2.267021313309669495e-02 -1.336874514818191528e-01 1.797352284193038940e-01 -2.350911498069763184e-01 1.880669593811035156e-01 -2.780010700225830078e-01 5.032689869403839111e-02 -2.837027907371520996e-01
-1.439490169286727905e-01 1.571620553731918335e-01 1.255937665700912476e-01 -6.778912246227264404e-02 -2.566653192043304443e-01 8.363804221153259277e-02 -6.151289492845535278e-02 -1.684168130159378052e-01 -2.471728920936584473e-01 -3.198488354682922363e-01 3.964250534772872925e-02 -1.645384877920150757e-01 -9.963739663362503052e-02 3.906746953725814819e-02 -7.432854175567626953e-02 -2.112776041030883789e-01 1.214416772127151489e-01 -6.628320552408695221e-03 4.864336922764778137e-02 -3.097798824310302734e-01 1.296679526567459106e-01 1.680236905813217163e-01 1.045985519886016846e-01 -1.195155903697013855e-01 -6.867042928934097290e-02 -5.553336441516876221e-02 3.712970614433288574e-01 -3.529029190540313721e-01 7.998596131801605225e-02 -2.253685742616653442e-01 -3.742177039384841919e-02 -2.516888082027435303e-01
1.062853485345840454e-01 1.905449926853179932e-01 -2.099590003490447998e-01 -2.249378114938735962e-01 -1.301384717226028442e-01 -2.784603834152221680e-01 1.463730782270431519e-01 2.850312292575836182e-01 1.780619770288467407e-01 1.487715449184179306e-02 -1.486331820487976074e-01 -3.181964457035064697e-01 1.149180382490158081e-01 -1.156227961182594299e-01 -1.788287311792373657e-01 1.369990855455398560e-01 -1.099071577191352844e-01 -2.536866366863250732e-01 5.358107015490531921e-02 -3.907721340656280518e-01 -6.714142113924026489e-02 -2.391609996557235718e-01 -1.924125477671623230e-02 -1.339845508337020874e-01 4.132052510976791382e-02 -7.966057956218719482e-02 9.844716638326644897e-02 -1.943309754133224487e-01 1.160837486386299133e-01 -1.452350020408630371e-01 -1.494182795286178589e-01 -5.948460474610328674e-02
-3.929513972252607346e-03 2.534707486629486084e-01 3.183401823043823242e-01 6.497771292924880981e-02 -1.492910385131835938e-01 8.269963413476943970e-02 -1.554739624261856079e-01 7.316489517688751221e-02 -2.704977989196777344e-02 3.552651405334472656e-02 -2.240635901689529419e-01 -7.965376973152160645e-02 2.513916194438934326e-01 -1.100911125540733337e-01 6.842065602540969849e-03 -1.900098621845245361e-01 -1.322043836116790771e-01 4.780111834406852722e-02 1.938215941190719604e-01 -2.666300833225250244e-01 -4.811991751194000244e-02 1.369466930627822876e-01 1.220049858093261719e-01 -2.179541140794754028e-01 2.144547998905181885e-01 -3.984067216515541077e-02 2.333124279975891113e-01 -2.614983916282653809e-01 6.589742004871368408e-02 -3.538700044155120850e-01 1.695056557655334473e-01 -2.468551844358444214e-01
3.152909278869628906e-01 3.295759856700897217e-02 -3.200235068798065186e-01 2.422817051410675049e-02 1.453759670257568359e-01 -1.755441278219223022e-01 -1.484251618385314941e-01 1.750463396310806274e-01 -1.105107516050338745e-01 1.148884966969490051e-01 -9.350802865810692310e-04 7.495369762182235718e-02 1.636938452720642090e-01 2.728976309299468994e-02 1.254301220178604126e-01 -7.109806686639785767e-02 4.163447394967079163e-02 1.410001069307327271e-01 9.005383402109146118e-02 -3.333818316459655762e-01 -4.448122158646583557e-02 9.764660149812698364e-02 2.215002663433551788e-02 -1.384054869413375854e-01 2.277498133480548859e-02 7.954035699367523193e-02 2.292685210704803467e-01 -5.227125287055969238e-01 2.519316077232360840e-01 -2.076356261968612671e-01 3.520854935050010681e-02 6.000764667987823486e-03
4.086380079388618469e-02 2.829133905470371246e-02 -1.569612068124115467e-03 4.480792582035064697e-02 -3.723436966538429260e-02 -1.806593090295791626e-01 -3.083292245864868164e-01 5.817370861768722534e-02 1.314841061830520630e-01 -3.577963262796401978e-02 -1.774126850068569183e-02 2.205581963062286377e-01 5.317978560924530029e-02 1.683043241500854492e-01 1.908014267683029175e-01 -3.494225442409515381e-01 1.463434845209121704e-01 -3.632151335477828979e-02 2.147936262190341949e-02 -3.368241190910339355e-01 1.873525418341159821e-02 1.097648516297340393e-01 8.147894591093063354e-02 -4.330462515354156494e-01 -1.061621382832527161e-01 -1.045408025383949280e-01 3.531318604946136475e-01 -2.399466037750244141e-01 2.249225527048110962e-01 5.703309923410415649e-02 1.507184002548456192e-02 -6.402513384819030762e-02
3.740333616733551025e-01 -6.381910294294357300e-02 -4.629901051521301270e-02 -2.082238048315048218e-01 -1.072401702404022217e-01 8.969008922576904297e-02 -2.083737552165985107e-01 1.643180847167968750e-02 -2.903542816638946533e-01 -1.571952737867832184e-02 -8.216800540685653687e-02 -1.565078347921371460e-01 7.906775176525115967e-02 -1.483338326215744019e-01 1.733624190092086792e-02 4.161621630191802979e-02 3.536618649959564209e-01 5.524022504687309265e-02 -7.226148992776870728e-02 -1.768864840269088745e-01 -1.171094179153442383e-01 -1.459489613771438599e-01 1.396487355232238770e-01 -3.428439199924468994e-01 2.967679314315319061e-02 8.012316538952291012e-04 4.238568246364593506e-01 -2.938658185303211212e-02 1.867761760950088501e-01 3.290745243430137634e-02 -2.156357914209365845e-01 2.529919147491455078e-02
2.715725600719451904e-01 1.126342788338661194e-01 5.461916700005531311e-02 -1.985676437616348267e-01 -1.140992045402526855e-01 -4.042861461639404297e-01 -2.303803339600563049e-02 1.661291867494583130e-01 4.363606218248605728e-03 2.910459041595458984e-02 -6.748158484697341919e-02 1.006975769996643066e-01 1.174241080880165100e-01 2.532724291086196899e-02 -3.359091579914093018e-01 -6.150529161095619202e-02 5.969139561057090759e-02 -1.193704605102539062e-01 -9.692554920911788940e-02 -1.502873748540878296e-01 -1.116661950945854187e-01 -1.539800614118576050e-01 2.086667567491531372e-01 -1.956514716148376465e-01 1.246556192636489868e-01 6.701939553022384644e-02 7.910405099391937256e-02 -5.922706052660942078e-02 2.334847748279571533e-01 -1.702154129743576050e-01 -4.009485542774200439e-01 2.794787585735321045e-01
1.870760768651962280e-01 -1.507931500673294067e-01 -2.658986747264862061e-01 -2.439555972814559937e-01 -3.250277042388916016e-02 -4.738871008157730103e-02 -1.198630332946777344e-01 7.155673205852508545e-02 5.394959077239036560e-02 -1.552567481994628906e-01 -5.952303856611251831e-02 -2.095895111560821533e-01 7.573768496513366699e-02 -2.504704892635345459e-01 3.296943008899688721e-02 2.550030127167701721e-02 -1.136510595679283142e-01 1.350158005952835083e-01 3.253150582313537598e-01 -2.054997533559799194e-01 1.567480415105819702e-01 5.696186795830726624e-02 -1.599126011133193970e-01 -2.607437372207641602e-01 -7.665490265935659409e-03 1.180707141757011414e-01 4.831961691379547119e-01 -1.548646688461303711e-01 1.224104389548301697e-01 -5.796154588460922241e-02 -2.280805557966232300e-01 -4.644981399178504944e-02
1.550378948450088501e-01 1.628195345401763916e-01 -6.753665208816528320e-02 2.145221922546625137e-03 -5.432795360684394836e-02 1.790310442447662354e-02 -5.434764921665191650e-02 2.206528484821319580e-01 -5.804975703358650208e-02 -1.790862977504730225e-01 -3.148929774761199951e-01 1.240953579545021057e-01 -2.071710862219333649e-02 -2.246393263339996338e-02 -1.907300949096679688e-01 4.310140386223793030e-02 3.968190401792526245e-02 1.451859325170516968e-01 -1.922076642513275146e-01 -2.560206949710845947e-01 4.184167366474866867e-03 1.075084581971168518e-01 -1.316033955663442612e-02 -6.097545027732849121e-01 3.595694899559020996e-02 1.177187915891408920e-02 2.235808521509170532e-01 -2.059203386306762695e-01 9.496560692787170410e-02 4.717086255550384521e-02 -2.524567842483520508e-01 1.526801437139511108e-01
-1.291214823722839355e-01 1.094719991087913513e-01 -2.900637686252593994e-01 1.541635487228631973e-02 -1.095054373145103455e-01 -1.469164341688156128e-01 -3.890955448150634766e-02 1.743865609169006348e-01 5.068197101354598999e-02 -6.293630599975585938e-02 -2.383479326963424683e-01 -1.300636231899261475e-01 3.613004088401794434e-01 -8.473889529705047607e-02 8.211042732000350952e-02 1.076863612979650497e-02 1.287039518356323242e-01 1.424881815910339355e-01 -2.505166828632354736e-01 -1.803630590438842773e-01 3.650835528969764709e-02 1.105036512017250061e-01 -1.527379304170608521e-01 -4.118418991565704346e-01 -2.881142497062683105e-01 -1.257333457469940186e-01 -9.097576886415481567e-02 -3.155434131622314453e-01 2.024552971124649048e-01 -5.197958648204803467e-02 -7.014801353216171265e-02 5.213968828320503235e-02
1.475414633750915527e-01 3.264358043670654297e-01 -6.653886288404464722e-02 -1.857162863016128540e-01 -1.212170347571372986e-01 2.616813592612743378e-02 7.105994969606399536e-02 2.876497507095336914e-01 -6.175218522548675537e-02 -2.163776010274887085e-01 -1.306251138448715210e-01 -2.167767137289047241e-01 1.115711554884910583e-01 -7.080976665019989014e-02 -4.894678294658660889e-02 -3.211300075054168701e-01 -1.655096746981143951e-02 -1.059218309819698334e-02 -1.657351292669773102e-02 -3.695824742317199707e-01 -2.679695785045623779e-01 5.181697756052017212e-02 -1.512929499149322510e-01 -3.060761392116546631e-01 1.957815438508987427e-01 1.380431950092315674e-01 4.585982859134674072e-02 2.544600702822208405e-02 1.818744391202926636e-01 -2.009356170892715454e-01 -1.134726926684379578e-01 1.308801323175430298e-01
1.878764927387237549e-01 -4.717763885855674744e-02 -6.865248084068298340e-02 -6.218710541725158691e-02 7.064802572131156921e-03 -1.152459010481834412e-01 -8.223019540309906006e-02 2.420959323644638062e-01 -9.783720597624778748e-03 -2.431307435035705566e-01 1.223438233137130737e-01 -2.955176308751106262e-02 8.721882104873657227e-02 -2.920877635478973389e-01 -1.854536682367324829e-01 -6.057969760149717331e-03 2.629040777683258057e-01 2.847256362438201904e-01 -2.358684986829757690e-01 -3.434734344482421875e-01 -1.430936604738235474e-01 2.833648920059204102e-01 1.910250782966613770e-01 -2.451811134815216064e-01 1.491007804870605469e-01 -1.191648095846176147e-01 5.922497715801000595e-03 -2.833834588527679443e-01 1.052404344081878662e-01 4.920815303921699524e-02 -4.757070168852806091e-02 -1.381568461656570435e-01
1.625550687313079834e-01 -7.138013374060392380e-03 3.566817939281463623e-02 1.081097126007080078e-01 -8.044147491455078125e-02 -9.182053804397583008e-02 6.703492999076843262e-02 2.011949568986892700e-01 7.293496280908584595e-02 -2.393541783094406128e-01 -4.390550777316093445e-02 9.604567661881446838e-03 2.976533472537994385e-01 8.192205429077148438e-02 1.247767508029937744e-01 -1.337549239397048950e-01 2.062631845474243164e-01 -2.076664566993713379e-01 -2.125824838876724243e-01 -2.526671290397644043e-01 -1.734768450260162354e-01 -4.254090413451194763e-02 -2.130680978298187256e-01 -2.699499726295471191e-01 1.132572144269943237e-01 -2.018317580223083496e-01 2.782070040702819824e-01 -1.609378904104232788e-01 8.161699771881103516e-02 -2.369192093610763550e-01 -7.253525406122207642e-02 3.708073496818542480e-01
2.723979949951171875e-01 7.527650892734527588e-02 4.564965143799781799e-02 -2.025563418865203857e-01 -3.266872838139533997e-02 -3.812682628631591797e-01 4.512415826320648193e-02 1.280804276466369629e-01 1.417019814252853394e-01 1.402700245380401611e-01 -2.617878615856170654e-01 -2.869199514389038086e-01 1.475306153297424316e-01 -2.080230563879013062e-01 8.928844332695007324e-02 -8.183270692825317383e-02 -2.338280677795410156e-01 -2.899680435657501221e-01 -4.598139598965644836e-02 -2.191368043422698975e-01 -2.492130249738693237e-01 5.997903645038604736e-02 2.829047851264476776e-03 -3.304804861545562744e-01 4.075673408806324005e-03 -1.451185718178749084e-02 -2.352202124893665314e-02 -2.015880197286605835e-01 6.391732394695281982e-02 5.712197627872228622e-03 -1.594354212284088135e-01 8.395933359861373901e-02
2.298573553562164307e-01 1.693498902022838593e-02 -2.907140646129846573e-03 -1.552428007125854492e-01 -7.732272893190383911e-02 -2.404000842943787575e-03 1.592449396848678589e-01 9.764838963747024536e-02 1.559935789555311203e-02 -8.018136769533157349e-02 -1.365110874176025391e-01 -2.025512903928756714e-01 -2.018261551856994629e-01 -8.338910341262817383e-02 -2.735067307949066162e-01 -9.446912258863449097e-02 5.605082958936691284e-02 9.328692406415939331e-02 5.494951084256172180e-02 -1.479853391647338867e-01 -1.905580051243305206e-02 1.470096409320831299e-01 1.496190279722213745e-01 -5.816091895103454590e-01 1.444976031780242920e-01 1.436416804790496826e-01 -1.362079009413719177e-02 -3.301084786653518677e-02 3.639762103557586670e-01 2.977056428790092468e-02 -2.376772016286849976e-01 -1.791711449623107910e-01
1.523854583501815796e-01 8.615756779909133911e-02 3.888373449444770813e-02 -2.252691090106964111e-01 6.963534653186798096e-02 -1.232568025588989258e-01 1.786627918481826782e-01 6.364935636520385742e-02 8.034633845090866089e-02 -1.476141512393951416e-01 6.563711166381835938e-02 9.145867079496383667e-02 1.115469709038734436e-01 -1.786150336265563965e-01 -8.008816838264465332e-02 -1.522371619939804077e-01 4.967454448342323303e-02 -9.270223975181579590e-02 -5.289237946271896362e-02 -2.147817909717559814e-01 3.452417850494384766e-01 3.881039619445800781e-01 -8.029508590698242188e-02 -2.525347173213958740e-01 2.438447326421737671e-01 -2.886213958263397217e-01 2.247304096817970276e-02 -3.720926940441131592e-01 2.043800950050354004e-01 7.698964327573776245e-02 1.250995397567749023e-01 3.365813940763473511e-02
-2.003773860633373260e-02 1.871014535427093506e-01 1.068855896592140198e-01 8.795630931854248047e-02 -1.091877222061157227e-01 -2.932756245136260986e-01 3.574071079492568970e-02 4.117279872298240662e-02 2.052154839038848877e-01 -4.056504461914300919e-03 8.302711695432662964e-02 5.080270580947399139e-03 1.852859258651733398e-01 6.294206716120243073e-03 -1.859912127256393433e-01 -2.841958999633789062e-01 3.132533431053161621e-01 3.011503443121910095e-02 -4.220280423760414124e-02 -1.342825591564178467e-01 2.445109188556671143e-02 2.677556313574314117e-02 -6.117559969425201416e-02 -3.074330091476440430e-01 -3.031458258628845215e-01 -9.025351703166961670e-02 7.531125843524932861e-02 -4.579701125621795654e-01 2.972759008407592773e-01 1.117066144943237305e-01 4.253880679607391357e-02 9.598834067583084106e-02
1.641606986522674561e-01 8.080264925956726074e-02 -5.906061828136444092e-02 -3.242402672767639160e-01 1.070026755332946777e-01 3.486853465437889099e-02 -2.282575666904449463e-01 2.064232379198074341e-01 2.919246256351470947e-01 -1.378819793462753296e-01 -2.570691891014575958e-02 -2.156427651643753052e-01 -4.697001725435256958e-02 -2.435256987810134888e-01 -1.578366905450820923e-01 -3.367795646190643311e-01 -1.566878408193588257e-01 -2.555779218673706055e-01 1.696690618991851807e-01 -2.636320888996124268e-01 -9.368969500064849854e-02 -1.520403474569320679e-01 2.006330937147140503e-01 -1.948614269495010376e-01 -1.309834420680999756e-01 1.388708353042602539e-01 1.148672029376029968e-01 -4.626360908150672913e-02 7.405425608158111572e-02 -1.253104507923126221e-01 -1.564180254936218262e-01 5.981532111763954163e-02
1.734791249036788940e-01 1.811546981334686279e-01 1.686219125986099243e-01 -2.773486636579036713e-02 -1.037073060870170593e-01 -4.509376734495162964e-02 1.177619583904743195e-02 1.097164601087570190e-01 -3.048120066523551941e-02 -3.591974973678588867e-01 1.333899646997451782e-01 -1.515529602766036987e-01 3.302311003208160400e-01 2.253009676933288574e-01 -2.142104506492614746e-01 -2.474968880414962769e-01 1.268436945974826813e-02 -2.024405598640441895e-01 -2.823585867881774902e-01 -3.366983234882354736e-01 -4.741824232041835785e-04 -8.562040328979492188e-02 -1.383334547281265259e-01 -2.490300387144088745e-01 6.047308444976806641e-02 -9.298134595155715942e-02 2.812556624412536621e-01 1.779968664050102234e-02 -6.277018040418624878e-02 -1.082626506686210632e-01 3.139499947428703308e-02 1.190137937664985657e-01
-2.173157036304473877e-01 -1.329460293054580688e-01 -9.004349261522293091e-02 -7.090165466070175171e-02 -2.249209024012088776e-02 1.982216350734233856e-02 1.989813148975372314e-01 2.266876250505447388e-01 -1.481088623404502869e-02 -2.904109656810760498e-01 -2.556369006633758545e-01 -5.346889793872833252e-02 2.556572556495666504e-01 -4.870783910155296326e-02 -1.366458535194396973e-01 -1.854264140129089355e-01 -2.612490057945251465e-01 -2.541253864765167236e-01 -2.000860869884490967e-01 -3.704299628734588623e-01 -3.316656872630119324e-02 -6.467490643262863159e-02 -1.275705695152282715e-01 -3.485413491725921631e-01 -1.535360813140869141e-01 -5.137001723051071167e-02 1.643981933593750000e-01 -1.023364737629890442e-01 -2.860211580991744995e-02 -1.423818916082382202e-01 -8.894067257642745972e-02 -1.034163236618041992e-01
2.256445735692977905e-01 2.359203249216079712e-01 4.311292171478271484e-01 -1.203712299466133118e-01 -3.192855417728424072e-01 -8.460974693298339844e-02 3.514633700251579285e-02 1.736375987529754639e-01 -1.189784258604049683e-01 -1.125575453042984009e-01 9.463933110237121582e-02 -5.082488805055618286e-02 2.660817205905914307e-01 -1.788814216852188110e-01 3.394531086087226868e-02 5.233324319124221802e-02 -1.934346160851418972e-03 4.590257629752159119e-02 8.558146655559539795e-02 -3.902190029621124268e-01 -1.520213931798934937e-01 2.705228328704833984e-01 3.963206708431243896e-02 -2.155387103557586670e-01 1.990836858749389648e-01 -7.718597538769245148e-03 1.495175212621688843e-01 -4.397315904498100281e-02 -3.339778631925582886e-03 -1.199976801872253418e-01 1.439565420150756836e-01 -4.878004640340805054e-02
1.228029206395149231e-01 -2.958595938980579376e-02 9.845167398452758789e-02 -2.645550370216369629e-01 2.604920566082000732e-01 -1.505788713693618774e-01 4.527544230222702026e-02 9.442392736673355103e-02 2.557508349418640137e-01 -3.511891067028045654e-01 -8.018823340535163879e-03 -1.632811725139617920e-01 2.735211849212646484e-01 -3.125522136688232422e-01 -6.313841789960861206e-03 5.078720673918724060e-02 2.349891811609268188e-01 -4.771585762500762939e-02 8.240675181150436401e-02 -2.180238999426364899e-02 -1.277442462742328644e-02 3.002932369709014893e-01 1.192541792988777161e-01 -2.454530149698257446e-01 3.103324212133884430e-03 1.096320897340774536e-02 8.111960440874099731e-02 -9.077163785696029663e-02 2.030569911003112793e-01 -3.046655356884002686e-01 1.753316372632980347e-01 5.442490056157112122e-02
-5.341601744294166565e-02 -1.680248230695724487e-01 2.241973131895065308e-01 6.422197073698043823e-02 1.807419024407863617e-02 -4.482913017272949219e-02 -3.100619278848171234e-02 2.344809100031852722e-02 -1.508991420269012451e-01 -4.595344886183738708e-02 1.603361666202545166e-01 -1.779612451791763306e-01 1.363261640071868896e-01 -2.123332023620605469e-01 7.788790017366409302e-02 -1.081182062625885010e-01 -7.352730724960565567e-03 4.115100950002670288e-02 1.016663983464241028e-01 -4.250156879425048828e-01 2.168693244457244873e-01 1.215272918343544006e-01 1.620741635560989380e-01 -1.696741133928298950e-01 -9.887370467185974121e-02 3.034203499555587769e-02 4.543295204639434814e-01 -3.965433239936828613e-01 -1.153614968061447144e-01 -1.968605518341064453e-01 1.045674607157707214e-01 -7.467580493539571762e-03
1.771453917026519775e-01 1.500753611326217651e-01 1.100990176200866699e-01 -2.279991507530212402e-01 -1.384795084595680237e-02 -8.706349134445190430e-02 -2.008821368217468262e-01 2.738975286483764648e-01 1.202763095498085022e-01 7.586822658777236938e-02 3.146417066454887390e-02 -1.147034689784049988e-01 2.517557144165039062e-01 6.347893923521041870e-02 1.247921511530876160e-01 -1.065643429756164551e-01 3.717548251152038574e-01 -1.109298318624496460e-01 4.176791757345199585e-02 -7.240404933691024780e-02 1.202381402254104614e-01 -7.503969967365264893e-02 -5.854814127087593079e-02 -1.358540356159210205e-01 -1.859808564186096191e-01 3.978460654616355896e-02 2.045690234808716923e-05 -4.655233025550842285e-01 1.186788156628608704e-01 -4.031703770160675049e-01 -9.799955412745475769e-03 -3.256194293498992920e-02
-5.824442207813262939e-02 1.899398565292358398e-01 1.860720217227935791e-01 -9.143865853548049927e-02 -1.316391527652740479e-01 -2.623985111713409424e-01 -7.913736999034881592e-02 -6.273406744003295898e-02 4.625409469008445740e-02 -6.328552216291427612e-02 -1.338866502046585083e-01 -2.482503205537796021e-01 1.274314224720001221e-01 -1.111772432923316956e-01 -1.059822887182235718e-01 4.808388650417327881e-03 3.709442019462585449e-01 -1.909423470497131348e-01 -7.927194982767105103e-02 -1.407562792301177979e-01 4.075215384364128113e-02 7.452809065580368042e-02 1.714029535651206970e-02 -3.490431904792785645e-01 2.308652251958847046e-01 -2.899306826293468475e-02 -1.341925561428070068e-01 -3.502487242221832275e-01 3.937031626701354980e-01 6.405804306268692017e-02 7.827669382095336914e-02 -7.787462323904037476e-02
3.664239495992660522e-02 -1.454918086528778076e-01 -9.253726899623870850e-02 1.302746087312698364e-01 -5.360447987914085388e-02 -1.537770181894302368e-01 -1.327509135007858276e-01 2.190705239772796631e-01 -6.452710926532745361e-02 -1.822639852762222290e-01 -8.319860696792602539e-02 -3.002434074878692627e-01 1.520938277244567871e-01 -6.558011472225189209e-02 -8.704402297735214233e-02 -3.354710340499877930e-01 -1.285852491855621338e-01 -2.105821818113327026e-01 1.693829894065856934e-01 -2.970512509346008301e-01 7.318694889545440674e-02 3.474704688414931297e-03 1.237684860825538635e-03 -1.490767598152160645e-01 -2.017346322536468506e-01 -2.679780721664428711e-01 1.680218130350112915e-01 -2.719308733940124512e-01 3.821541368961334229e-01 2.502193674445152283e-02 -5.512819811701774597e-02 -8.955378085374832153e-02
2.783225104212760925e-02 6.981172412633895874e-02 5.619120225310325623e-02 -3.802663385868072510e-01 7.711113989353179932e-02 -1.065565794706344604e-01 -1.496735811233520508e-01 2.904938161373138428e-01 -4.429377987980842590e-02 -4.882787913084030151e-02 -2.075923830270767212e-01 -1.743389666080474854e-01 1.737137287855148315e-01 1.667787432670593262e-01 4.719312489032745361e-02 -4.787103738635778427e-03 -1.367677003145217896e-01 9.551264345645904541e-02 -1.624599099159240723e-01 -1.709167361259460449e-01 -9.670321643352508545e-02 1.307435333728790283e-01 -6.904644519090652466e-02 -3.050202727317810059e-01 9.876057505607604980e-02 -1.040091961622238159e-01 -1.555270105600357056e-01 -5.863666534423828125e-02 2.172013521194458008e-01 -4.662339389324188232e-01 -3.014219366014003754e-02 2.511658966541290283e-01
2.974006831645965576e-01 1.885646432638168335e-01 9.644470363855361938e-02 -4.624129459261894226e-02 -7.904735207557678223e-02 -1.603291332721710205e-01 5.593781918287277222e-02 1.010852754116058350e-01 -1.768976263701915741e-02 9.820139408111572266e-02 6.460658740252256393e-03 -7.887209951877593994e-02 1.850802600383758545e-01 -2.403780370950698853e-01 -8.698988705873489380e-02 4.630916193127632141e-02 2.295968681573867798e-01 -1.568589126691222191e-03 -4.645146429538726807e-02 5.722836032509803772e-02 2.735967636108398438e-01 8.014862984418869019e-02 2.762902528047561646e-02 -1.417383849620819092e-01 -3.136856555938720703e-01 1.587698906660079956e-01 1.046313941478729248e-01 -4.297413229942321777e-01 2.912669777870178223e-01 -2.453649044036865234e-01 -2.466474473476409912e-01 1.260905712842941284e-01
1.071839109063148499e-01 1.683335304260253906e-01 7.017660140991210938e-02 -7.394760102033615112e-02 -1.474480703473091125e-02 -1.636146008968353271e-01 -1.090541668236255646e-02 9.652365744113922119e-02 1.256789565086364746e-01 -3.135716319084167480e-01 8.518649265170097351e-03 2.076451778411865234e-01 1.196857839822769165e-01 -2.843258678913116455e-01 -1.119734495878219604e-01 -7.042806595563888550e-02 -3.324360819533467293e-03 -1.019867435097694397e-01 -1.961870118975639343e-03 -2.433328330516815186e-01 1.469818651676177979e-01 3.766361176967620850e-01 8.572065830230712891e-02 -3.577634096145629883e-01 -1.052637118846178055e-02 -3.201988041400909424e-01 -9.063135832548141479e-03 -3.508380055427551270e-01 7.490202784538269043e-02 1.561721116304397583e-01 8.460203558206558228e-02 -1.095015406608581543e-01
1.702809035778045654e-01 -1.084908917546272278e-01 1.171321570873260498e-01 5.315912514925003052e-02 -2.660334110260009766e-01 -1.720344871282577515e-01 4.233357496559619904e-03 4.676489531993865967e-02 -8.162330486811697483e-04 -1.846321821212768555e-01 -3.713874612003564835e-03 -2.068696618080139160e-01 1.371225267648696899e-01 -3.175757229328155518e-01 -1.397163141518831253e-02 -2.275878563523292542e-02 6.450591981410980225e-02 7.318329811096191406e-02 -6.256154924631118774e-02 9.029029309749603271e-02 -1.472371071577072144e-02 2.104231528937816620e-02 3.050381839275360107e-01 -3.785780817270278931e-02 -6.293161213397979736e-02 -4.820626694709062576e-03 4.234859943389892578e-01 -3.238866329193115234e-01 2.510930001735687256e-01 -3.581890463829040527e-01 -3.820381686091423035e-02 -2.123388946056365967e-01
4.273397475481033325e-02 5.785315483808517456e-02 2.925680279731750488e-01 1.188427209854125977e-01 -8.042311668395996094e-02 4.022773727774620056e-02 -3.249192535877227783e-01 2.356934249401092529e-01 -1.014955565333366394e-01 1.171891018748283386e-01 1.120431423187255859e-01 -1.213433966040611267e-01 3.709846735000610352e-01 5.986856762319803238e-03 1.278357356786727905e-01 -6.523924320936203003e-02 3.408284112811088562e-02 2.330666780471801758e-02 8.276847749948501587e-02 -1.448557712137699127e-02 1.581206619739532471e-01 -8.194400370121002197e-02 -5.116741638630628586e-03 -3.267934918403625488e-01 1.401440054178237915e-02 1.664568185806274414e-01 7.460749894380569458e-02 -3.899386525154113770e-01 2.776164114475250244e-01 -3.086320757865905762e-01 -7.922355085611343384e-02 -6.996415555477142334e-02
-6.042756885290145874e-02 -4.555618762969970703e-02 -7.118468731641769409e-02 -8.773899078369140625e-02 -8.271766453981399536e-02 1.377287954092025757e-01 8.534405380487442017e-02 4.286924600601196289e-01 -5.560091510415077209e-02 -4.463941231369972229e-02 3.625342249870300293e-02 -1.806423813104629517e-01 8.389235287904739380e-02 -8.185286074876785278e-02 6.070823594927787781e-02 -1.961027681827545166e-01 -5.609898269176483154e-02 1.213084235787391663e-01 -7.409241050481796265e-02 -2.431181818246841431e-01 4.947187751531600952e-02 -1.679477244615554810e-01 -2.276462316513061523e-01 -3.210510909557342529e-01 -9.869422763586044312e-03 -1.963752955198287964e-01 -2.250261232256889343e-02 -4.504562914371490479e-01 2.507325112819671631e-01 1.120298504829406738e-01 -2.609792053699493408e-01 1.269285827875137329e-01
4.739148542284965515e-02 1.891457289457321167e-01 -1.167651936411857605e-01 -1.434094738215208054e-02 9.450581669807434082e-02 -8.863046020269393921e-02 -1.139055099338293076e-02 1.153361424803733826e-01 -2.181293368339538574e-01 6.164663657546043396e-02 1.014897748827934265e-01 -1.703100800514221191e-01 3.376600099727511406e-03 -1.442899852991104126e-01 -1.090394482016563416e-01 -3.312161937355995178e-02 -1.171204298734664917e-01 1.768814958631992340e-02 -2.219744175672531128e-01 -3.689860105514526367e-01 4.968446865677833557e-02 3.265486061573028564e-01 1.006158143281936646e-01 -3.264383077621459961e-01 -2.087909728288650513e-01 -2.554447650909423828e-01 -4.048567265272140503e-02 -4.384355843067169189e-01 1.360157430171966553e-01 1.418958697468042374e-02 -1.529616862535476685e-01 1.528538316488265991e-01
1.509726941585540771e-01 4.557659849524497986e-02 -1.475678384304046631e-01 -5.943436175584793091e-03 -2.304937690496444702e-01 2.094432115554809570e-01 -3.290608227252960205e-01 1.237414106726646423e-01 1.744453459978103638e-01 -1.360532641410827637e-01 -9.578321129083633423e-03 -3.907083719968795776e-02 2.213738858699798584e-01 -1.827306151390075684e-01 -1.345266704447567463e-03 2.540182135999202728e-02 -2.083843201398849487e-01 1.950128749012947083e-02 1.915731132030487061e-01 -5.252614617347717285e-01 8.458197861909866333e-02 1.473957449197769165e-01 6.438308954238891602e-02 -6.655286252498626709e-02 -9.505484253168106079e-02 -8.153125643730163574e-02 1.117149218916893005e-01 -3.035442903637886047e-02 2.939446270465850830e-01 -1.297232508659362793e-01 -2.689393758773803711e-01 -2.500376477837562561e-02
1.043092738837003708e-02 1.157916486263275146e-01 7.186593115329742432e-02 -1.313670426607131958e-01 1.521610915660858154e-01 -1.029665842652320862e-01 -1.425558328628540039e-01 1.475469321012496948e-01 2.529609017074108124e-02 1.728148944675922394e-02 -4.165590554475784302e-02 -6.610647588968276978e-02 1.813382804393768311e-01 -8.420565165579319000e-03 1.106610000133514404e-01 -1.088114455342292786e-03 2.424918860197067261e-01 -9.145133197307586670e-02 1.612907350063323975e-01 -8.316045254468917847e-02 1.441717594861984253e-01 1.653187535703182220e-02 -2.762808091938495636e-02 -2.437840551137924194e-01 -1.915689110755920410e-01 1.161303296685218811e-01 -2.058935463428497314e-01 -5.994474291801452637e-01 2.050698399543762207e-01 -3.769782185554504395e-01 -1.314009279012680054e-01 3.568064421415328979e-02
2.841785736382007599e-02 -3.888794407248497009e-02 -5.639556050300598145e-02 -8.527287095785140991e-02 -1.281793564558029175e-01 8.384668827056884766e-02 -2.702883780002593994e-01 1.557385474443435669e-01 -9.292016737163066864e-03 2.381941489875316620e-02 -2.164934128522872925e-01 1.019367575645446777e-02 4.922949373722076416e-01 -1.143035218119621277e-01 1.970149427652359009e-01 3.970246389508247375e-02 1.288094967603683472e-01 -2.075054645538330078e-01 2.288586087524890900e-02 -1.417421251535415649e-01 4.258646070957183838e-02 2.089703232049942017e-01 2.182536274194717407e-01 -2.079124152660369873e-01 7.404153048992156982e-02 -6.628302484750747681e-02 2.305682301521301270e-01 6.010391935706138611e-02 2.301888018846511841e-01 -3.854558169841766357e-01 -1.732745906338095665e-03 -1.954343765974044800e-01
-9.646632825024425983e-04 -2.265677973628044128e-02 -2.816236019134521484e-01 2.168588154017925262e-02 4.641022905707359314e-02 -1.812586039304733276e-01 2.164887636899948120e-01 2.250284403562545776e-01 7.886215299367904663e-02 4.913727194070816040e-02 -2.257971167564392090e-01 6.752381101250648499e-03 1.042025610804557800e-01 -2.441766858100891113e-01 -1.961633116006851196e-01 -1.302993446588516235e-01 5.182858556509017944e-02 -6.619487423449754715e-03 -4.696524739265441895e-01 -1.035314574837684631e-01 2.314013391733169556e-01 1.053308174014091492e-01 8.257938176393508911e-02 -2.808573842048645020e-01 2.622774103656411171e-03 -1.066655814647674561e-01 2.982552349567413330e-01 -1.421085894107818604e-01 2.601733803749084473e-01 -2.122412435710430145e-02 -1.653874069452285767e-01 3.457011654973030090e-02
4.606456309556961060e-02 -3.503796458244323730e-02 6.346061825752258301e-02 6.298583000898361206e-02 -8.256269991397857666e-02 -9.262403100728988647e-02 1.679136008024215698e-01 2.162551730871200562e-01 4.577495530247688293e-02 8.408626914024353027e-02 2.964207902550697327e-02 -1.909064203500747681e-01 1.394679490476846695e-02 -2.034368515014648438e-01 -3.165351971983909607e-02 -1.840098351240158081e-01 3.380237519741058350e-01 -1.463688462972640991e-01 -1.744452416896820068e-01 -2.176619023084640503e-01 1.926257759332656860e-01 6.780587136745452881e-02 -1.622397154569625854e-01 -3.541346490383148193e-01 -4.052142798900604248e-02 -1.132277771830558777e-01 1.393947191536426544e-02 -4.297867417335510254e-01 1.497733294963836670e-01 1.199978068470954895e-01 -7.484396547079086304e-02 -3.558548986911773682e-01
-8.405835926532745361e-02 2.679530382156372070e-01 2.364604175090789795e-01 -5.722240358591079712e-02 5.203410983085632324e-02 -1.402544379234313965e-01 -1.253209114074707031e-01 2.495445460081100464e-01 9.219478070735931396e-02 -2.323729731142520905e-02 8.632901310920715332e-02 -1.927137002348899841e-02 1.170577406883239746e-01 2.044161856174468994e-01 -3.734712600708007812e-01 2.328115254640579224e-01 8.930925279855728149e-02 2.120213583111763000e-03 5.328454077243804932e-02 -1.669240891933441162e-01 -1.042679101228713989e-01 -1.800688505172729492e-01 2.360546141862869263e-01 -1.395989209413528442e-01 -8.717390149831771851e-02 -3.461980028077960014e-03 5.101465061306953430e-02 -2.895306944847106934e-01 4.331701695919036865e-01 2.359592542052268982e-02 -2.350371330976486206e-01 2.982313185930252075e-02
5.334647744894027710e-02 1.304341405630111694e-01 2.133597731590270996e-01 -1.720115989446640015e-01 -2.006252110004425049e-01 2.112057525664567947e-03 -1.723499894142150879e-01 8.637497574090957642e-02 1.237470433115959167e-01 9.479659050703048706e-02 -1.301914155483245850e-01 -1.702275723218917847e-01 3.597753047943115234e-01 -2.009936571121215820e-01 1.915806531906127930e-01 -3.904912248253822327e-02 2.238964140415191650e-01 6.862214952707290649e-02 5.830106511712074280e-02 3.826004639267921448e-02 2.299423068761825562e-01 -2.073142863810062408e-02 -9.619057178497314453e-02 -3.868395984172821045e-01 -3.018209245055913925e-03 1.059399768710136414e-01 1.168184056878089905e-01 -4.174859821796417236e-01 2.321325242519378662e-01 -1.526195555925369263e-01 -3.043698333203792572e-02 -1.178761199116706848e-02
-2.646435499191284180e-01 1.048595551401376724e-02 2.122784256935119629e-01 7.604739069938659668e-02 -5.453692004084587097e-02 1.596378535032272339e-02 -9.204789996147155762e-02 -8.509814739227294922e-02 -7.053405791521072388e-02 -1.601760685443878174e-01 1.312917470932006836e-01 -2.391412109136581421e-01 3.007785081863403320e-01 -1.742262579500675201e-02 -1.063245255500078201e-02 -1.264259368181228638e-01 -5.752881616353988647e-02 1.600862480700016022e-02 3.208773732185363770e-01 -2.552762627601623535e-01 1.130458526313304901e-02 1.442155092954635620e-01 2.553044855594635010e-01 -2.049509137868881226e-01 4.472908750176429749e-02 1.352159231901168823e-01 2.970743775367736816e-01 -2.331957221031188965e-01 2.543392181396484375e-01 -5.322906002402305603e-02 -1.942460238933563232e-01 -2.831317484378814697e-01
-3.414488583803176880e-02 1.439050287008285522e-01 5.481114611029624939e-03 -2.394301258027553558e-02 1.167771071195602417e-01 -1.276460010558366776e-02 -3.382620811462402344e-01 3.006912469863891602e-01 2.033502981066703796e-02 -1.636301726102828979e-01 -8.034645579755306244e-03 -1.354666948318481445e-01 4.168151915073394775e-01 -1.092286333441734314e-01 8.180511742830276489e-02 -1.921730935573577881e-01 1.609620451927185059e-01 2.265161462128162384e-02 5.538047105073928833e-02 -4.850047454237937927e-02 2.630330920219421387e-01 1.351803913712501526e-02 -1.564086601138114929e-02 -2.705939710140228271e-01 4.476594552397727966e-02 1.382560431957244873e-01 -1.537048518657684326e-01 -3.745927512645721436e-01 1.376114785671234131e-01 -3.191139101982116699e-01 -1.705759018659591675e-02 -5.649855732917785645e-02
-2.291645854711532593e-02 -1.399235576391220093e-01 -5.525858327746391296e-02 -1.614414006471633911e-01 -1.242396142333745956e-02 -2.361207157373428345e-01 1.856838911771774292e-01 3.103554546833038330e-01 8.702032268047332764e-02 -1.355391144752502441e-01 -8.916851133108139038e-02 -4.455846846103668213e-01 2.246318161487579346e-01 -1.639582775533199310e-02 -1.028517708182334900e-01 -8.879937231540679932e-02 -2.206524163484573364e-01 -1.535601913928985596e-01 -3.255814313888549805e-02 -2.986636459827423096e-01 -2.541399188339710236e-02 2.467802353203296661e-02 6.565945595502853394e-02 -2.557634413242340088e-01 -2.220213860273361206e-01 -3.549799621105194092e-01 3.525437042117118835e-02 -1.246262267231941223e-01 1.507673263549804688e-01 8.172603696584701538e-02 -7.796724885702133179e-02 3.693228960037231445e-02
-2.722942456603050232e-02 -2.550035528838634491e-02 1.865389570593833923e-02 -6.726086139678955078e-02 2.819118555635213852e-03 -1.904632337391376495e-02 1.563620865345001221e-01 9.929814189672470093e-02 1.833521276712417603e-01 -7.886034250259399414e-02 -7.206487655639648438e-02 -3.675931692123413086e-01 1.985764801502227783e-01 -1.087958291172981262e-01 -3.990295901894569397e-02 -2.092155665159225464e-01 -5.398377776145935059e-02 -3.036277890205383301e-01 3.142575323581695557e-01 -3.168011903762817383e-01 1.668016761541366577e-01 1.565223038196563721e-01 -2.809300087392330170e-02 -1.568402945995330811e-01 -1.362314522266387939e-01 -4.087307453155517578e-01 8.689362555742263794e-02 -2.163903266191482544e-01 2.371826469898223877e-01 -2.167980931699275970e-02 5.630027502775192261e-02 -1.021926328539848328e-01
-8.048361539840698242e-02 -1.874279528856277466e-01 2.692299187183380127e-01 -1.552051603794097900e-01 -2.548600137233734131e-01 -1.009508073329925537e-01 -1.992592364549636841e-01 6.263655424118041992e-02 -4.118056222796440125e-02 1.480011790990829468e-01 -8.309473097324371338e-02 1.700138859450817108e-02 4.351188540458679199e-01 -1.398445814847946167e-01 1.845003920607268810e-03 2.920932136476039886e-03 1.077824085950851440e-01 -1.963299512863159180e-01 1.790267229080200195e-01 -1.075396686792373657e-01 1.395614743232727051e-01 2.039642482995986938e-01 1.026299148797988892e-01 -1.570958197116851807e-01 1.149952039122581482e-01 -1.972655802965164185e-01 9.085180610418319702e-02 4.726771265268325806e-03 1.142836734652519226e-01 -3.715984821319580078e-01 -2.586412429809570312e-01 -1.866350769996643066e-01
-2.546961307525634766e-01 2.432268410921096802e-01 -1.576738357543945312e-01 2.810307592153549194e-02 -1.885950565338134766e-01 -6.209484487771987915e-02 -2.018242627382278442e-01 3.450918495655059814e-01 4.730544518679380417e-03 7.426936179399490356e-02 9.933540970087051392e-02 -4.026294127106666565e-02 -1.165433228015899658e-01 -2.758420407772064209e-01 -1.508111208677291870e-01 -1.078846156597137451e-01 1.423165500164031982e-01 -1.626701056957244873e-01 8.643709123134613037e-02 -7.261560112237930298e-02 -1.147970557212829590e-01 -1.185253411531448364e-01 4.130860045552253723e-02 -1.976858824491500854e-01 2.123569138348102570e-02 3.242877498269081116e-02 3.689246773719787598e-01 -1.204701364040374756e-01 3.405484855175018311e-01 -1.977411955595016479e-01 -2.515482604503631592e-01 1.097643375396728516e-01
7.261300086975097656e-02 -1.798187494277954102e-01 -1.791305840015411377e-01 -3.594225645065307617e-02 -1.973136812448501587e-01 -2.040849030017852783e-01 1.499060094356536865e-01 9.374653548002243042e-02 -1.758228689432144165e-01 -4.449322074651718140e-02 1.639539897441864014e-01 -1.394919157028198242e-01 -1.862863078713417053e-03 -1.554266735911369324e-02 3.154475241899490356e-02 -8.076007664203643799e-02 3.159835338592529297e-01 -1.276070922613143921e-01 1.287929015234112740e-03 -1.965095102787017822e-01 1.375411599874496460e-01 1.781627833843231201e-01 -4.031939432024955750e-02 -4.457185864448547363e-01 -6.589969247579574585e-02 -2.872402667999267578e-01 2.228692024946212769e-01 -2.015829235315322876e-01 1.200505867600440979e-01 -1.111460551619529724e-01 -2.491865605115890503e-01 -2.417893409729003906e-01
1.501135230064392090e-01 2.458724081516265869e-01 6.726740300655364990e-02 -1.250704973936080933e-01 -1.841800510883331299e-01 -4.905198514461517334e-02 -4.801524803042411804e-02 8.660962432622909546e-02 -4.376284778118133545e-02 1.169717162847518921e-01 -1.024638339877128601e-01 -2.639006078243255615e-01 2.102429717779159546e-01 9.401467442512512207e-02 2.972708344459533691e-01 1.147530823945999146e-01 -6.697316467761993408e-02 -2.498508691787719727e-01 -1.047126799821853638e-01 -2.756652235984802246e-01 3.897536695003509521e-01 1.528586596250534058e-01 2.099144607782363892e-01 -3.125372529029846191e-01 -1.582857519388198853e-01 -1.327408552169799805e-01 -9.204912930727005005e-02 -5.300187319517135620e-02 2.513976991176605225e-01 -9.180433303117752075e-02 -6.251263618469238281e-02 3.664523130282759666e-03
6.181322783231735229e-02 3.010870218276977539e-01 5.406568944454193115e-02 -1.163129135966300964e-01 -2.003087252378463745e-01 -3.303883224725723267e-02 1.371045876294374466e-02 2.602688670158386230e-01 -5.354299768805503845e-02 7.690751925110816956e-03 -1.146716773509979248e-01 -2.495400309562683105e-01 2.160479575395584106e-01 -9.592889994382858276e-02 3.478110954165458679e-02 -1.261804848909378052e-01 7.459516078233718872e-02 -1.449515223503112793e-01 -2.972673177719116211e-01 -2.667541801929473877e-01 -2.178278714418411255e-01 1.946836113929748535e-01 -2.030156403779983521e-01 -1.763737648725509644e-01 1.091371998190879822e-01 -2.450560033321380615e-01 1.724208444356918335e-01 -1.071421280503273010e-01 2.780678272247314453e-01 3.603048156946897507e-03 4.578194767236709595e-02 -3.036406040191650391e-01
3.839748799800872803e-01 -1.116744503378868103e-01 -2.050148546695709229e-01 -2.700818777084350586e-01 -1.500094234943389893e-01 3.278602845966815948e-03 -4.873135313391685486e-02 1.588451266288757324e-01 -9.011222422122955322e-02 -1.197422742843627930e-01 -1.766369193792343140e-01 -1.190277263522148132e-01 1.315363794565200806e-01 -1.959967017173767090e-01 -3.666428150609135628e-03 -6.504885107278823853e-02 -1.413534432649612427e-01 1.411513090133666992e-01 3.336876034736633301e-01 -1.561169177293777466e-01 2.253934592008590698e-01 -1.265811026096343994e-01 -2.345276251435279846e-02 -2.896620035171508789e-01 6.559439003467559814e-02 1.325325220823287964e-01 3.245287835597991943e-01 -6.105234846472740173e-02 1.627400219440460205e-01 -6.640973035246133804e-03 -9.965344518423080444e-02 -2.300700247287750244e-01
1.666617840528488159e-01 1.716703176498413086e-01 -4.030492901802062988e-02 -8.378178626298904419e-02 6.177507713437080383e-02 -2.208155952394008636e-02 -1.969536840915679932e-01 3.644875288009643555e-01 9.916590154170989990e-02 -1.115864217281341553e-01 1.497302204370498657e-02 -7.511161267757415771e-02 -2.038794197142124176e-02 2.306234464049339294e-02 -3.337869942188262939e-01 -3.146106004714965820e-01 -1.500819474458694458e-01 -1.202928200364112854e-01 9.812896698713302612e-02 -3.393360674381256104e-01 -1.299877930432558060e-02 1.135196462273597717e-01 -1.321331560611724854e-01 -2.985718548297882080e-01 -3.423029184341430664e-01 -2.670400142669677734e-01 1.063055619597434998e-01 -1.707156300544738770e-01 -5.463713780045509338e-02 -1.991241239011287689e-02 5.173014104366302490e-02 4.747508466243743896e-02
1.423152685165405273e-01 4.118018969893455505e-02 -1.468243151903152466e-01 1.600595936179161072e-02 8.824265003204345703e-02 -5.388248339295387268e-02 -7.288350164890289307e-02 3.110482692718505859e-01 -2.532143332064151764e-02 -1.527421176433563232e-01 1.354020088911056519e-01 -2.660933136940002441e-01 1.026859953999519348e-01 -8.653277903795242310e-02 -3.553858697414398193e-01 -7.822483777999877930e-02 -7.394265383481979370e-02 -1.055846586823463440e-01 -1.788930296897888184e-01 -4.263957440853118896e-01 -6.818958208896219730e-04 2.513186447322368622e-02 -2.832672186195850372e-02 -2.064607143402099609e-01 -3.921273630112409592e-03 -4.176107347011566162e-01 9.550919383764266968e-02 -1.885581761598587036e-01 1.810537874698638916e-01 1.903887540102005005e-01 -5.468490719795227051e-02 -1.196723505854606628e-01
4.947436228394508362e-02 3.579075932502746582e-01 2.075649499893188477e-01 -1.919847577810287476e-01 -8.933221548795700073e-02 -2.662574946880340576e-01 -1.302311718463897705e-01 1.413724571466445923e-01 1.236299648880958557e-01 -3.197388350963592529e-02 -1.418936550617218018e-01 -2.829651236534118652e-01 2.475612759590148926e-01 8.546502143144607544e-02 -6.732308864593505859e-02 3.360660076141357422e-01 9.230717271566390991e-02 -1.803375408053398132e-02 -1.437094807624816895e-01 -1.191122382879257202e-01 -2.540612518787384033e-01 3.674594312906265259e-02 -1.395136564970016479e-01 -2.783487141132354736e-01 2.041988074779510498e-03 -2.290007844567298889e-02 2.624394297599792480e-01 1.057152599096298218e-01 1.762964725494384766e-01 -1.266332268714904785e-01 -9.244620054960250854e-02 -1.683841943740844727e-01
1.473060622811317444e-02 -1.833137869834899902e-02 -4.124431684613227844e-02 7.205459475517272949e-02 -1.801830530166625977e-01 3.391099274158477783e-01 -2.223525494337081909e-01 1.447378844022750854e-01 1.556712985038757324e-01 -5.763840302824974060e-02 -1.309331785887479782e-02 -6.982951611280441284e-02 3.255021572113037109e-01 -1.656697988510131836e-01 -1.259281784296035767e-01 2.211848944425582886e-01 2.466013729572296143e-01 -5.136457085609436035e-02 1.172702834010124207e-01 -1.351400017738342285e-01 -3.138678520917892456e-02 2.366997003555297852e-01 1.570497453212738037e-01 -4.548974633216857910e-01 1.440826207399368286e-01 1.152440458536148071e-01 2.442772686481475830e-01 -2.137821018695831299e-01 1.002745851874351501e-01 -4.906228929758071899e-02 7.337094843387603760e-02 -5.085755139589309692e-02
1.697482317686080933e-01 3.490959107875823975e-01 4.405079782009124756e-02 -9.603530913591384888e-02 -9.680186212062835693e-02 -1.333948820829391479e-01 3.840596973896026611e-02 1.237758696079254150e-01 -3.175356984138488770e-02 1.125518456101417542e-01 3.587572276592254639e-02 -2.861036062240600586e-01 3.363931179046630859e-01 1.223340183496475220e-01 4.861883446574211121e-02 -2.661041729152202606e-02 2.996154315769672394e-02 2.385461516678333282e-02 -3.984939455986022949e-01 -2.755975425243377686e-01 -6.079832836985588074e-02 1.605379134416580200e-01 -5.367757380008697510e-02 -3.621663153171539307e-02 -1.140227615833282471e-01 -2.054998129606246948e-01 3.363772332668304443e-01 -6.478141248226165771e-02 8.672644942998886108e-02 -2.633609771728515625e-01 1.484999507665634155e-01 -1.574399769306182861e-01
-9.482941776514053345e-02 2.648926675319671631e-01 1.303656995296478271e-01 -1.240999475121498108e-01 -1.009341329336166382e-02 1.045093461871147156e-01 1.116030141711235046e-01 2.524684667587280273e-01 -2.055356204509735107e-01 -8.392224088311195374e-03 -2.140292972326278687e-01 -1.225523501634597778e-01 3.542769551277160645e-01 -1.574053801596164703e-02 -2.106696665287017822e-01 1.538783777505159378e-03 1.621182411909103394e-01 -2.555270791053771973e-01 -1.975902020931243896e-01 7.281259447336196899e-02 8.960092812776565552e-02 2.206978946924209595e-01 -1.860253363847732544e-01 -2.804868221282958984e-01 -6.968033313751220703e-02 -1.114633753895759583e-01 3.109157085418701172e-01 2.586362138390541077e-02 2.634712159633636475e-01 -1.160209532827138901e-02 -1.863974183797836304e-01 -5.558562651276588440e-02
9.982743859291076660e-02 1.566175669431686401e-01 -1.378167141228914261e-02 -2.538059651851654053e-01 4.050624743103981018e-02 2.111377269029617310e-01 -2.463797330856323242e-01 1.798730045557022095e-01 5.323950946331024170e-02 -2.140299975872039795e-01 -1.080413311719894409e-01 -1.113132536411285400e-01 -2.961999177932739258e-01 -3.309991583228111267e-02 -1.012196615338325500e-01 -2.099040299654006958e-01 -1.558342296630144119e-02 -1.566617637872695923e-01 -4.964576661586761475e-02 -3.380527794361114502e-01 1.838332265615463257e-01 -1.720419675111770630e-01 2.653124630451202393e-01 -3.986862003803253174e-01 -1.810197383165359497e-01 7.280340790748596191e-02 1.287745237350463867e-01 -3.033285774290561676e-02 1.739738881587982178e-01 -1.160801872611045837e-01 -9.972032159566879272e-02 -4.750996083021163940e-02
-1.235861703753471375e-01 -8.256596047431230545e-04 1.109288185834884644e-01 6.846474111080169678e-02 -4.713897407054901123e-02 1.084368862211704254e-02 -2.767131663858890533e-02 1.877707391977310181e-01 -1.840172559022903442e-01 1.720384657382965088e-01 -6.518909335136413574e-02 1.171010732650756836e-01 3.361032605171203613e-01 2.337207831442356110e-02 -1.847711391746997833e-02 -8.308566361665725708e-02 -4.011131357401609421e-03 -1.076832860708236694e-01 -1.379142049700021744e-02 -1.877583712339401245e-01 9.315989911556243896e-02 3.261228799819946289e-01 1.229445412755012512e-01 -1.141682714223861694e-01 -7.909616082906723022e-02 2.193836718797683716e-01 2.633977234363555908e-01 -1.069284528493881226e-01 1.906797885894775391e-01 -4.963547587394714355e-01 -3.443718850612640381e-01 -2.087409049272537231e-02
6.393525004386901855e-02 1.158143356442451477e-01 4.177109897136688232e-01 1.365460804663598537e-03 -5.134477838873863220e-02 9.458050131797790527e-02 -6.612560898065567017e-02 -5.090364068746566772e-02 -5.586750805377960205e-02 -9.390128776431083679e-03 -1.602747142314910889e-01 -6.887390464544296265e-02 1.915314644575119019e-01 -6.650686264038085938e-02 -1.103960946202278137e-01 -2.965026497840881348e-01 -2.637842670083045959e-02 4.278747364878654480e-03 1.219331845641136169e-01 -2.436077743768692017e-01 7.282465696334838867e-02 9.700371325016021729e-02 1.801205128431320190e-01 -2.745793759822845459e-01 3.022897541522979736e-01 -1.835771799087524414e-01 2.706483006477355957e-01 -1.522555053234100342e-01 2.289519757032394409e-01 -3.384305536746978760e-01 1.046550720930099487e-01 -1.331317573785781860e-01
1.757682263851165771e-01 1.041330099105834961e-01 1.678404808044433594e-01 -7.517806440591812134e-02 -2.727066539227962494e-02 3.752094507217407227e-02 1.466344948858022690e-02 2.750012278556823730e-01 1.841647028923034668e-01 -1.284460872411727905e-01 -1.070089340209960938e-01 1.281767338514328003e-01 5.031697824597358704e-02 -1.661292612552642822e-01 -3.857290446758270264e-01 -1.984583437442779541e-01 -5.639144033193588257e-02 -7.117179036140441895e-02 2.403210103511810303e-01 -3.228644132614135742e-01 2.756325304508209229e-01 7.333853840827941895e-02 -1.246243193745613098e-01 -4.152920842170715332e-01 -8.305941522121429443e-02 -5.483864992856979370e-02 -6.598357111215591431e-02 -2.612936794757843018e-01 -2.205532509833574295e-03 1.075905635952949524e-01 5.571558605879545212e-03 1.269307881593704224e-01
2.728444933891296387e-01 -1.241239905357360840e-01 2.454364150762557983e-01 -9.775891900062561035e-02 1.462917625904083252e-01 -1.074971407651901245e-01 -3.177755773067474365e-01 7.957489043474197388e-02 1.015275269746780396e-01 1.470681875944137573e-01 1.634669154882431030e-01 -2.133045196533203125e-01 1.888167113065719604e-01 -8.913130499422550201e-03 1.344175338745117188e-01 6.099839881062507629e-02 1.709893345832824707e-01 1.270645409822463989e-01 -1.204790547490119934e-01 -3.829454779624938965e-01 6.874280050396919250e-03 4.509077966213226318e-02 3.028459846973419189e-01 -2.259061187505722046e-01 -1.840437389910221100e-02 1.389117985963821411e-01 3.142527341842651367e-01 -1.302789803594350815e-02 1.837094128131866455e-01 -1.732148975133895874e-01 -3.530595824122428894e-02 -5.892650783061981201e-02
1.486184298992156982e-01 -9.311284869909286499e-02 7.976419478654861450e-02 1.240116730332374573e-02 -3.571985289454460144e-02 -1.728968620300292969e-01 -1.430693417787551880e-01 2.774104177951812744e-01 2.903827093541622162e-02 9.004850685596466064e-02 -2.134306728839874268e-01 1.489899456501007080e-01 2.824747003614902496e-03 1.103423014283180237e-01 2.842932343482971191e-01 -3.923881947994232178e-01 9.909421950578689575e-02 4.470327123999595642e-02 2.954937890172004700e-02 -1.971752792596817017e-01 -6.471673399209976196e-02 -9.718415886163711548e-02 9.171801805496215820e-02 -3.807642757892608643e-01 -1.586016863584518433e-01 -1.793240197002887726e-02 3.383799493312835693e-01 -4.304141923785209656e-02 3.475975990295410156e-01 -1.115079298615455627e-01 8.082800358533859253e-02 -1.011820062994956970e-01
-2.020830512046813965e-01 -2.117315977811813354e-01 1.681701093912124634e-01 -3.497713431715965271e-02 7.534462213516235352e-02 -1.439907774329185486e-02 1.369712203741073608e-01 3.000143766403198242e-01 -5.254019424319267273e-02 -6.297615915536880493e-02 -1.627579927444458008e-01 -3.033129870891571045e-01 2.820087075233459473e-01 -7.292050868272781372e-02 -4.431478083133697510e-01 -1.755064427852630615e-01 -1.790028512477874756e-01 2.303315699100494385e-02 -1.767680794000625610e-01 -3.371274173259735107e-01 4.926326498389244080e-02 -3.546013310551643372e-02 -1.421160101890563965e-01 -1.773626059293746948e-01 4.324413090944290161e-02 -1.009739562869071960e-01 1.353166699409484863e-01 -2.243650257587432861e-01 4.255608469247817993e-02 -1.189221292734146118e-01 5.870104208588600159e-02 -9.461109293624758720e-04
-1.092545241117477417e-01 2.267240881919860840e-01 1.970633305609226227e-02 -6.724608689546585083e-02 -8.156882226467132568e-02 5.261879041790962219e-02 1.901780813932418823e-01 2.246718853712081909e-01 -4.659353569149971008e-02 4.611114785075187683e-02 1.580724567174911499e-01 -4.361191689968109131e-01 2.769054770469665527e-01 -3.762034326791763306e-02 -2.462466806173324585e-01 -2.197280228137969971e-01 -3.528404282405972481e-03 -1.809184253215789795e-02 -1.701135933399200439e-01 -2.598623931407928467e-01 -2.805030904710292816e-02 -4.573852941393852234e-02 -1.550520658493041992e-01 -2.054997831583023071e-01 -6.003249064087867737e-02 1.200421452522277832e-01 3.871557414531707764e-01 -2.849728465080261230e-01 -6.954546552151441574e-03 -1.121726632118225098e-01 3.384894877672195435e-02 -1.847799494862556458e-02
4.886597096920013428e-01 5.548530071973800659e-02 -4.943079873919487000e-02 -6.658229976892471313e-03 -1.313606202602386475e-01 -3.158600628376007080e-02 -6.554134190082550049e-03 -1.056537777185440063e-01 -4.322491586208343506e-02 -1.677586287260055542e-01 -7.215435802936553955e-02 -2.628542482852935791e-01 2.641263008117675781e-01 -5.235865339636802673e-02 -8.746075630187988281e-02 -6.252365559339523315e-02 -4.269340261816978455e-02 -1.230678334832191467e-01 -7.234974205493927002e-02 -4.786050915718078613e-01 -1.502825915813446045e-01 1.431972682476043701e-01 -2.662088349461555481e-02 -2.873908281326293945e-01 -5.412209033966064453e-02 1.187990456819534302e-01 2.342112362384796143e-01 7.900752872228622437e-02 2.483433187007904053e-01 3.825464099645614624e-02 -8.978263475000858307e-03 -1.371043622493743896e-01
-2.267463691532611847e-02 8.179697394371032715e-02 6.194755434989929199e-02 -6.883534952066838741e-04 -2.158748060464859009e-01 -3.502485454082489014e-01 3.497154638171195984e-02 3.688431680202484131e-01 -2.441923916339874268e-01 1.163025572896003723e-01 -6.945516914129257202e-02 -1.220607385039329529e-01 6.495701521635055542e-02 -2.726020812988281250e-01 1.504483167082071304e-02 -6.346927583217620850e-02 -2.734769880771636963e-01 -2.646108716726303101e-02 1.343483924865722656e-01 -1.738360524177551270e-01 -8.979295194149017334e-02 1.875623464584350586e-01 -3.393292054533958435e-02 -4.123287200927734375e-01 -2.764826714992523193e-01 -4.534910991787910461e-02 -2.518695779144763947e-02 -1.809229254722595215e-01 1.607075780630111694e-01 9.479506872594356537e-03 -8.369335532188415527e-02 1.542492061853408813e-01
-5.805040150880813599e-02 1.646777987480163574e-01 1.449244022369384766e-01 -2.243626415729522705e-01 -9.686352312564849854e-02 -2.527335584163665771e-01 -2.070034593343734741e-01 1.305017918348312378e-01 -3.173003345727920532e-02 -1.441358868032693863e-02 -9.947369247674942017e-02 -3.567209243774414062e-01 2.337795197963714600e-01 9.323166310787200928e-02 2.955539710819721222e-02 4.139635264873504639e-01 2.327516078948974609e-01 4.685825482010841370e-02 -8.933185040950775146e-02 -2.243863046169281006e-01 -2.202503532171249390e-01 5.365949869155883789e-02 -1.661537773907184601e-02 -3.247466981410980225e-01 8.836466073989868164e-02 -1.094226911664009094e-02 1.487447321414947510e-01 -1.408115844242274761e-03 1.570775359869003296e-01 -9.044302254915237427e-02 -1.970228105783462524e-01 -1.324284970760345459e-01
2.704501152038574219e-01 4.422698542475700378e-02 8.476790040731430054e-02 -1.226132661104202271e-01 -5.301306024193763733e-03 -1.446349918842315674e-01 -3.023124635219573975e-01 8.817605674266815186e-02 1.759178638458251953e-01 1.182506009936332703e-01 -2.947783470153808594e-01 1.349898576736450195e-01 -1.227219030261039734e-02 -2.393140643835067749e-02 -2.494682818651199341e-01 -6.584902107715606689e-02 1.005651429295539856e-01 1.919537335634231567e-01 2.289411872625350952e-01 -3.060054779052734375e-01 4.252738878130912781e-02 2.846278846263885498e-01 -1.007489021867513657e-02 -2.584474980831146240e-01 1.033986359834671021e-02 -1.868107169866561890e-02 2.939917147159576416e-01 -2.476605772972106934e-01 6.556857377290725708e-02 2.419362775981426239e-02 6.058638682588934898e-04 -2.634128630161285400e-01
6.467804778367280960e-03 7.303082942962646484e-02 3.345358371734619141e-01 -4.856336861848831177e-02 -4.524401575326919556e-02 -2.565272152423858643e-02 5.995555222034454346e-02 6.896184384822845459e-02 -1.404620260000228882e-01 -8.373895287513732910e-02 -4.958212748169898987e-02 -4.371613264083862305e-02 1.128118932247161865e-01 8.778876066207885742e-02 6.486214697360992432e-02 -9.118810296058654785e-02 -1.453493088483810425e-01 -2.500022053718566895e-01 5.352229252457618713e-02 -2.816811501979827881e-01 1.806408464908599854e-01 -3.853137046098709106e-02 2.110573649406433105e-01 -1.437084078788757324e-01 -3.201761469244956970e-02 -1.637160778045654297e-01 3.664170205593109131e-01 -3.025033175945281982e-01 2.316389977931976318e-01 -4.389097988605499268e-01 -4.419474303722381592e-02 1.955266743898391724e-01
2.464137673377990723e-01 2.541415095329284668e-01 2.257499992847442627e-01 1.539050340652465820e-01 -8.804059773683547974e-02 -1.908110529184341431e-01 2.684811502695083618e-02 2.032795548439025879e-01 1.708416640758514404e-01 -1.336238160729408264e-02 1.093441992998123169e-01 2.194765806198120117e-01 1.845539957284927368e-01 1.903539299964904785e-01 -1.130752712488174438e-01 -1.123668029904365540e-01 1.332109719514846802e-01 1.757931262254714966e-01 9.190317243337631226e-02 -2.206206768751144409e-01 2.536307573318481445e-01 -2.551438659429550171e-02 5.433032289147377014e-02 -3.633150160312652588e-01 -1.960024833679199219e-01 -3.563539311289787292e-02 2.670147418975830078e-01 -1.576993465423583984e-01 1.826114654541015625e-01 6.977988034486770630e-02 2.733379229903221130e-02 -2.193786501884460449e-01
8.041197806596755981e-02 1.586350649595260620e-01 -1.205042600631713867e-01 -1.027783006429672241e-01 -1.014012470841407776e-01 2.045169472694396973e-01 1.038525700569152832e-01 3.712709546089172363e-01 1.197593435645103455e-01 -8.622033894062042236e-02 -6.599999219179153442e-02 -5.780186876654624939e-02 7.835866510868072510e-02 -1.632877737283706665e-01 -2.637112438678741455e-01 -3.150053620338439941e-01 2.162404954433441162e-01 -4.262940958142280579e-02 -8.894492685794830322e-02 -8.510017395019531250e-02 2.322820127010345459e-01 2.263066768646240234e-01 -3.543293178081512451e-01 -2.921985983848571777e-01 -1.433401405811309814e-01 -6.132584065198898315e-02 2.866384983062744141e-01 -6.214567273855209351e-02 2.978601679205894470e-02 3.800331614911556244e-03 -7.730489596724510193e-03 -1.427483260631561279e-01
-1.182013675570487976e-01 2.566634118556976318e-01 -3.935132920742034912e-02 -7.873887568712234497e-02 -5.779357627034187317e-02 6.868994981050491333e-02 9.263665974140167236e-02 3.698607683181762695e-01 5.974238738417625427e-02 -2.572149038314819336e-02 1.292402744293212891e-01 -2.290945202112197876e-01 3.666532039642333984e-01 -1.060650348663330078e-01 -3.484567403793334961e-01 -2.156583368778228760e-01 1.040913611650466919e-01 -1.757160723209381104e-01 -1.355495154857635498e-01 -4.136525094509124756e-02 -1.117031052708625793e-01 2.897345647215843201e-02 -9.868931025266647339e-02 -2.784084379673004150e-01 -1.128879636526107788e-01 -6.149585545063018799e-02 4.187377393245697021e-01 -9.963631629943847656e-02 4.493011906743049622e-02 -7.575014978647232056e-02 -3.745190799236297607e-03 -2.290088916197419167e-03
4.376100748777389526e-02 -1.460999995470046997e-01 5.352780222892761230e-02 1.789420098066329956e-02 -1.909795254468917847e-01 -1.863247901201248169e-01 6.662375479936599731e-02 3.121285736560821533e-01 1.626995019614696503e-02 -6.476943194866180420e-02 3.407267481088638306e-02 -3.959970921277999878e-02 1.039412990212440491e-01 -9.274487197399139404e-02 1.028634682297706604e-01 6.216945871710777283e-02 2.856325209140777588e-01 -8.540920913219451904e-02 -1.623239219188690186e-01 -1.486705429852008820e-02 8.566043525934219360e-02 2.015781104564666748e-01 -1.761322319507598877e-01 -4.258994460105895996e-01 -9.405619651079177856e-02 -1.511088609695434570e-01 1.779589951038360596e-01 -3.357579112052917480e-01 1.379044950008392334e-01 -1.581320017576217651e-01 -2.385725080966949463e-01 -3.265002071857452393e-01
1.075314208865165710e-01 -7.551085948944091797e-02 -6.520314514636993408e-02 -1.149596795439720154e-01 1.955328509211540222e-03 8.394170552492141724e-02 -1.270812749862670898e-01 1.951838880777359009e-01 3.389045000076293945e-01 -1.102874279022216797e-01 -2.167603224515914917e-01 3.671524347737431526e-03 1.592686921358108521e-01 5.385509133338928223e-02 -2.824223637580871582e-01 -9.004919975996017456e-02 2.256594449281692505e-01 -2.051091007888317108e-02 3.104433789849281311e-02 -1.551720499992370605e-01 3.519411087036132812e-01 -3.177293390035629272e-02 -1.111693754792213440e-01 -4.012137353420257568e-01 -2.380426675081253052e-01 2.411128021776676178e-02 -3.375928476452827454e-02 -3.850550353527069092e-01 1.132913306355476379e-01 1.163705289363861084e-01 -2.329415455460548401e-02 7.519894093275070190e-02
-1.990011334419250488e-01 1.246685534715652466e-01 7.050518691539764404e-02 7.890523225069046021e-02 2.428435906767845154e-02 -1.963547021150588989e-01 -2.042581290006637573e-01 1.369663923978805542e-01 8.486980199813842773e-02 1.939302310347557068e-02 -2.001770772039890289e-02 -6.595247983932495117e-02 1.789554208517074585e-01 1.808390468358993530e-01 -3.712630867958068848e-01 9.746746718883514404e-02 1.566812396049499512e-01 4.245549067854881287e-02 -1.776947826147079468e-01 -1.667967140674591064e-01 3.522330522537231445e-02 -9.439089149236679077e-02 3.956370353698730469e-01 3.491563722491264343e-02 -5.423506721854209900e-02 -1.866016909480094910e-02 1.149914488196372986e-01 -2.284446358680725098e-01 5.121982097625732422e-01 -7.326788455247879028e-02 -1.354237049818038940e-01 -3.520455583930015564e-02
-1.972204260528087616e-02 -5.616387724876403809e-02 2.784425765275955200e-02 3.980853408575057983e-02 -3.412800133228302002e-01 -2.247568815946578979e-01 1.044360324740409851e-01 1.003189608454704285e-01 -1.564267650246620178e-02 -2.770707905292510986e-01 -7.193855941295623779e-03 -2.977577149868011475e-01 3.247300162911415100e-02 -2.392435073852539062e-01 -1.011693663895130157e-02 8.279895782470703125e-02 7.996416836977005005e-02 9.472736716270446777e-02 8.579800277948379517e-02 1.951652765274047852e-02 7.892907410860061646e-02 -5.524863302707672119e-02 1.976075172424316406e-01 3.615373978391289711e-03 -2.149449475109577179e-02 -2.724548429250717163e-02 4.700785279273986816e-01 -2.868465483188629150e-01 1.128420978784561157e-01 -3.908122479915618896e-01 -7.768233865499496460e-02 -1.665797084569931030e-01
-9.704743325710296631e-02 1.819071471691131592e-01 -7.666408549994230270e-03 -1.410491764545440674e-01 9.624084457755088806e-03 -3.187439218163490295e-02 -1.427894085645675659e-01 1.728451400995254517e-01 1.506372392177581787e-01 -2.054875195026397705e-01 6.414030492305755615e-02 -2.279231846332550049e-01 3.894668221473693848e-01 -1.588993817567825317e-01 1.668979376554489136e-01 -1.203942596912384033e-01 2.268984615802764893e-01 6.904394365847110748e-03 1.226772833615541458e-02 -6.701897084712982178e-02 2.831115126609802246e-01 1.327242515981197357e-02 9.313102811574935913e-02 -1.560343950986862183e-01 -3.431042283773422241e-02 1.330931633710861206e-01 7.066360674798488617e-03 -4.347025454044342041e-01 6.662673503160476685e-02 -3.987673223018646240e-01 -6.499326229095458984e-02 -2.820456214249134064e-02
1.652072742581367493e-02 -2.148461760953068733e-03 1.008951663970947266e-01 -4.458520561456680298e-02 -2.040852010250091553e-01 -9.677844494581222534e-02 -1.334298700094223022e-01 -4.827642813324928284e-02 -9.684360772371292114e-02 -3.157993555068969727e-01 -3.029362261295318604e-01 -6.279692798852920532e-02 -6.410755962133407593e-02 -1.467803418636322021e-01 -1.049813404679298401e-01 5.128715559840202332e-02 1.378119140863418579e-01 1.984000653028488159e-01 -4.032569751143455505e-02 -3.788866102695465088e-01 3.690686821937561035e-02 3.220559656620025635e-01 -6.650114059448242188e-02 -2.836774885654449463e-01 -5.919031798839569092e-02 -5.067779123783111572e-02 1.926733739674091339e-02 3.627251833677291870e-02 3.548961877822875977e-01 -1.999592930078506470e-01 -3.240353465080261230e-01 -8.390981703996658325e-03
-1.645461320877075195e-01 2.820147275924682617e-01 1.438038200139999390e-01 2.587055973708629608e-02 -1.642765998840332031e-01 -1.429547518491744995e-01 -4.140076413750648499e-02 3.245459794998168945e-01 -2.460188120603561401e-01 -4.059891402721405029e-02 9.359808266162872314e-02 -2.959749102592468262e-01 6.878272444009780884e-02 -7.836322486400604248e-02 -2.279152125120162964e-01 -7.525519281625747681e-02 2.923512458801269531e-01 -2.704150378704071045e-01 -2.318145185708999634e-01 9.099494665861129761e-03 -1.089975908398628235e-01 9.171617031097412109e-02 -1.311722099781036377e-01 -2.860032916069030762e-01 6.216662749648094177e-02 1.773266941308975220e-01 1.576682776212692261e-01 -8.682623505592346191e-02 1.620305180549621582e-01 -2.155264765024185181e-01 -1.325602829456329346e-01 2.940450981259346008e-02
2.099765241146087646e-01 -1.553138718008995056e-02 4.281385242938995361e-02 1.550357043743133545e-01 -8.367351442575454712e-02 -3.019151091575622559e-02 -1.077205464243888855e-01 1.872158795595169067e-01 8.398284204304218292e-03 -8.721466362476348877e-02 3.634770587086677551e-02 1.115896850824356079e-01 4.831901192665100098e-01 1.456867624074220657e-02 -3.821809217333793640e-02 -6.987795978784561157e-02 1.856859326362609863e-01 -2.581587992608547211e-02 -3.049604594707489014e-02 -3.410959243774414062e-01 -2.091187797486782074e-02 -1.174694374203681946e-01 -5.162022353033535182e-05 -3.085744976997375488e-01 1.021987423300743103e-01 -1.227562353014945984e-01 3.228365182876586914e-01 -1.369515061378479004e-01 -7.764188200235366821e-02 -2.634391188621520996e-01 1.548789739608764648e-01 3.224422633647918701e-01
1.800317615270614624e-01 8.277297765016555786e-02 1.735229045152664185e-01 1.420487761497497559e-01 -6.868694722652435303e-02 -1.072809994220733643e-01 -1.329814791679382324e-01 1.128686368465423584e-01 1.621753126382827759e-01 -1.659926585853099823e-02 5.778625234961509705e-02 1.814246177673339844e-01 2.095384150743484497e-01 6.635963916778564453e-02 -5.503258854150772095e-02 -3.113704323768615723e-01 2.497182786464691162e-01 6.376946717500686646e-02 1.264641880989074707e-01 -2.984982430934906006e-01 -4.135650396347045898e-02 -2.992323040962219238e-02 -3.448843210935592651e-02 -3.497349023818969727e-01 -6.328566372394561768e-02 -2.858313918113708496e-02 3.887197673320770264e-01 -8.761236071586608887e-02 1.813486963510513306e-01 -2.111449241638183594e-01 3.276344537734985352e-01 8.144526928663253784e-02
3.290044516324996948e-02 3.146168887615203857e-01 2.451771646738052368e-01 -1.765723079442977905e-01 -1.554782837629318237e-01 -3.083295747637748718e-02 -8.020019531250000000e-02 1.016379054635763168e-02 9.115336090326309204e-02 2.094000875949859619e-01 -1.091602891683578491e-01 -2.545791268348693848e-01 2.478452026844024658e-01 -1.080138050019741058e-02 -3.597323298454284668e-01 3.174692019820213318e-02 1.716595739126205444e-01 -2.197037786245346069e-01 -1.645687520503997803e-01 -6.244124844670295715e-02 -1.168831884860992432e-01 6.844151020050048828e-02 -1.474300026893615723e-01 -1.770524680614471436e-01 4.555129259824752808e-02 1.350634992122650146e-01 1.740184128284454346e-01 -3.187400102615356445e-01 2.022259533405303955e-01 -2.218480110168457031e-01 -1.411087661981582642e-01 -1.173695772886276245e-01
1.281945407390594482e-01 2.247410267591476440e-01 -4.931631498038768768e-03 -2.338535487651824951e-01 -1.434629410505294800e-01 -1.873024972155690193e-03 7.588901370763778687e-02 4.636949300765991211e-02 5.925655364990234375e-02 -1.968754976987838745e-01 1.577473431825637817e-02 1.913038641214370728e-02 1.075471863150596619e-01 -4.472723975777626038e-02 -5.592374131083488464e-02 -2.012890018522739410e-02 -2.981064021587371826e-01 1.417198628187179565e-01 -2.826923727989196777e-01 -2.587278187274932861e-01 1.591939926147460938e-01 4.516599699854850769e-02 -2.222036570310592651e-02 -5.141977667808532715e-01 8.971045166254043579e-02 4.491927102208137512e-03 -1.304653137922286987e-01 -1.388789415359497070e-01 2.072263956069946289e-01 -3.631665408611297607e-01 -1.336254775524139404e-01 6.868652999401092529e-02
-1.735587418079376221e-01 -1.012715846300125122e-01 -1.735209673643112183e-02 2.425274550914764404e-01 -2.294990047812461853e-02 9.623019397258758545e-02 5.220163613557815552e-02 3.387908935546875000e-01 6.732190400362014771e-02 -1.249503567814826965e-01 1.170954927802085876e-01 -1.724066734313964844e-01 2.528833150863647461e-01 1.919102482497692108e-02 -5.287735909223556519e-02 9.241750463843345642e-03 2.685100734233856201e-01 1.076420247554779053e-01 5.502697825431823730e-02 -2.036632299423217773e-01 1.196667551994323730e-01 1.012054905295372009e-01 -4.408497363328933716e-02 -5.145428180694580078e-01 1.853839457035064697e-01 -1.954104602336883545e-01 6.819036602973937988e-02 -2.750323712825775146e-01 -1.066213026642799377e-01 -2.338519990444183350e-01 5.630658194422721863e-02 3.012379817664623260e-02
2.314523607492446899e-01 -1.594823598861694336e-01 -5.201055854558944702e-02 -2.205920815467834473e-01 -3.570017218589782715e-01 -1.617795974016189575e-01 -1.124281436204910278e-01 2.921868264675140381e-01 -3.887358307838439941e-02 -2.772817313671112061e-01 -2.513713240623474121e-01 -1.310308724641799927e-01 3.206233978271484375e-01 5.859672650694847107e-02 3.399370610713958740e-02 2.875156104564666748e-01 1.759936101734638214e-02 -1.072801798582077026e-01 7.681430876255035400e-02 -2.730149030685424805e-01 3.011297248303890228e-02 7.843028753995895386e-02 1.030907481908798218e-01 -1.012115702033042908e-01 9.763041511178016663e-03 -2.260021399706602097e-03 6.033625081181526184e-02 -2.742335498332977295e-01 7.488762587308883667e-02 -1.806442737579345703e-01 -6.966009736061096191e-02 1.642028540372848511e-01
-7.952118664979934692e-02 1.818305552005767822e-01 1.322092562913894653e-01 7.028864324092864990e-02 -3.084336519241333008e-01 3.398647531867027283e-02 6.411387771368026733e-02 2.602607607841491699e-01 1.752681136131286621e-01 7.665760070085525513e-02 -3.233560174703598022e-02 -3.137764334678649902e-01 2.985837459564208984e-01 -1.982288435101509094e-02 -3.063234984874725342e-01 -2.690930068492889404e-01 -1.058728545904159546e-01 -1.360315531492233276e-01 -2.221907675266265869e-01 -1.528784483671188354e-01 -9.134148806333541870e-02 -1.893701404333114624e-01 -6.427729874849319458e-02 -2.283705323934555054e-01 -7.618886232376098633e-02 1.000032387673854828e-02 2.846501171588897705e-01 -2.648762762546539307e-01 -2.379531413316726685e-02 -1.043030619621276855e-01 -6.314525008201599121e-02 -5.204913765192031860e-02
1.604959070682525635e-01 7.961060106754302979e-02 8.147644810378551483e-03 -2.407179772853851318e-02 -7.401032745838165283e-02 -1.696476638317108154e-01 -1.278371959924697876e-01 2.476711273193359375e-01 -8.271712064743041992e-02 7.832700759172439575e-02 -1.883196532726287842e-01 1.098223030567169189e-01 -8.138630539178848267e-02 -1.943377405405044556e-02 -2.845748364925384521e-01 -3.131434321403503418e-02 -5.939272418618202209e-02 -1.099494379013776779e-02 3.544492647051811218e-02 -2.369453459978103638e-01 -1.356234252452850342e-01 8.024803549051284790e-02 -7.823229581117630005e-02 -5.661084651947021484e-01 7.941853255033493042e-02 1.814782470464706421e-01 1.294752657413482666e-01 -2.212188839912414551e-01 2.505529820919036865e-01 -4.031011089682579041e-02 -2.870167791843414307e-01 2.040705978870391846e-01
-3.165519833564758301e-01 2.670078873634338379e-01 1.683858782052993774e-01 -8.615963906049728394e-02 -1.363374143838882446e-01 -6.664174795150756836e-02 -1.387039124965667725e-01 3.595796525478363037e-01 -9.468592703342437744e-02 -2.853233516216278076e-01 -1.711228638887405396e-01 -1.181271299719810486e-01 9.686369448900222778e-02 1.172332987189292908e-01 8.981194347143173218e-02 -3.752918913960456848e-03 1.177972853183746338e-01 -6.352815311402082443e-03 1.109199039638042450e-02 -3.079316020011901855e-01 -5.092550814151763916e-02 8.403981477022171021e-02 -5.223969742655754089e-02 -2.939223945140838623e-01 -3.133817613124847412e-01 -2.926476001739501953e-01 3.902391716837882996e-02 -1.851440519094467163e-01 8.644483983516693115e-02 1.222587749361991882e-01 5.050960555672645569e-02 -6.387946754693984985e-02
2.831750735640525818e-02 -1.991107687354087830e-02 3.178897127509117126e-02 -2.964833080768585205e-01 -2.250329852104187012e-01 1.561624854803085327e-01 -2.057570964097976685e-01 3.116350769996643066e-01 -2.289950102567672729e-02 -6.905355304479598999e-02 -9.052856266498565674e-02 -2.891182899475097656e-01 -1.489841639995574951e-01 -2.013150453567504883e-01 -3.019004762172698975e-01 -2.241584062576293945e-01 -1.445812582969665527e-01 -5.470002815127372742e-02 1.443359404802322388e-01 -2.367604821920394897e-01 2.812550961971282959e-02 5.099978297948837280e-03 -2.096678912639617920e-01 -3.366417288780212402e-01 -5.410954728722572327e-02 4.267495498061180115e-02 8.207345008850097656e-02 1.126261204481124878e-01 2.170684561133384705e-02 -2.947939932346343994e-01 1.190329436212778091e-02 -1.537585705518722534e-01
-5.432928353548049927e-02 -3.665249422192573547e-02 1.237178742885589600e-01 -2.596360146999359131e-01 -1.394581198692321777e-01 -7.378711551427841187e-02 -6.031728908419609070e-02 1.690519005060195923e-01 1.173490360379219055e-01 -3.344113826751708984e-01 -2.127161920070648193e-01 -1.657376587390899658e-01 2.511733472347259521e-01 3.821250423789024353e-02 1.109191589057445526e-02 3.621748387813568115e-01 1.004009619355201721e-01 2.498354576528072357e-02 -9.396114200353622437e-02 -2.788212299346923828e-01 3.716270253062248230e-02 -5.672750412486493587e-04 8.759898692369461060e-02 -3.287045657634735107e-01 -5.285063385963439941e-02 -1.653988473117351532e-02 -1.468083858489990234e-01 -1.265132874250411987e-01 1.629665493965148926e-01 -2.690600156784057617e-01 -1.146676838397979736e-01 3.075971305370330811e-01
1.214263960719108582e-02 4.407854378223419189e-02 1.071687266230583191e-01 -3.938157856464385986e-02 -6.638155877590179443e-02 -2.051497846841812134e-01 -1.170763298869132996e-01 1.603705585002899170e-01 -6.240364164113998413e-02 4.013204202055931091e-02 -8.940219879150390625e-02 -1.759880036115646362e-02 1.643566936254501343e-01 -4.246392473578453064e-02 1.059014797210693359e-01 -9.148977696895599365e-02 1.520029306411743164e-01 -1.317151486873626709e-01 1.576530635356903076e-01 -7.566397637128829956e-02 1.407319158315658569e-01 1.370854377746582031e-01 -1.145317107439041138e-01 -2.362557947635650635e-01 -3.247040882706642151e-02 1.556832343339920044e-01 -1.882844120264053345e-01 -4.374494552612304688e-01 2.780774831771850586e-01 -5.141730308532714844e-01 -2.411989867687225342e-01 -7.872737199068069458e-02
1.826059669256210327e-01 1.741180121898651123e-01 2.005267441272735596e-01 1.326506435871124268e-01 -2.393528968095779419e-01 -4.789330437779426575e-02 -7.622484583407640457e-03 -1.040938310325145721e-02 -3.041790612041950226e-02 1.164259482175111771e-02 -1.521226465702056885e-01 -3.141240775585174561e-01 3.146301805973052979e-01 3.821076452732086182e-02 1.832696348428726196e-01 -2.444263398647308350e-01 -4.946349933743476868e-02 -1.399989724159240723e-01 -1.884192973375320435e-02 -2.513695955276489258e-01 5.035974830389022827e-02 1.080984175205230713e-01 2.080165222287178040e-02 -1.745843440294265747e-01 1.039038896560668945e-01 -1.242441907525062561e-01 3.291026055812835693e-01 -1.615326553583145142e-01 2.952543459832668304e-02 -4.230396747589111328e-01 1.635411232709884644e-01 6.469015032052993774e-02
-9.614267200231552124e-02 -5.451511591672897339e-03 -1.012912765145301819e-01 -2.813153713941574097e-02 9.252623468637466431e-02 -2.804213166236877441e-01 2.361929565668106079e-01 1.810142546892166138e-01 1.464343369007110596e-01 -5.969129968434572220e-03 -2.718835473060607910e-01 -3.369503617286682129e-01 2.138149887323379517e-01 -1.105160638689994812e-01 -1.525432169437408447e-01 -1.489086076617240906e-02 -1.529708155430853367e-03 -2.332769930362701416e-01 1.769317090511322021e-01 -3.393112719058990479e-01 3.326692432165145874e-02 6.587419658899307251e-02 1.114294528961181641e-01 -9.272706508636474609e-02 -7.139378786087036133e-02 -3.977601826190948486e-01 1.480785161256790161e-01 -1.280104815959930420e-01 2.368490844964981079e-01 -5.753656383603811264e-03 -1.108759716153144836e-01 -1.272860020399093628e-01
2.945976518094539642e-02 -7.873010635375976562e-02 2.837939858436584473e-01 -7.671616226434707642e-02 -3.080252408981323242e-01 -1.140698716044425964e-01 2.783900313079357147e-02 -2.072540111839771271e-02 4.763646796345710754e-02 -1.877034157514572144e-01 -5.644097551703453064e-02 -1.451705843210220337e-01 1.083247363567352295e-01 -3.359747231006622314e-01 -4.930821433663368225e-02 -6.362058222293853760e-02 -1.538340654224157333e-02 1.390560995787382126e-02 1.008897367864847183e-02 -7.324769161641597748e-03 8.035621792078018188e-02 3.862088173627853394e-02 1.538638472557067871e-01 -1.424146592617034912e-01 -1.349396556615829468e-01 -7.871188223361968994e-03 4.356775283813476562e-01 -3.679627478122711182e-01 1.486499458551406860e-01 -3.961271941661834717e-01 7.487374544143676758e-02 -1.548141390085220337e-01
3.173183500766754150e-01 3.622033447027206421e-02 -4.636751115322113037e-02 -2.040137499570846558e-01 2.771201357245445251e-02 -3.497445583343505859e-01 -5.220525711774826050e-02 1.972720772027969360e-02 5.364222452044487000e-02 -1.426700949668884277e-01 -9.717337042093276978e-02 9.179518558084964752e-03 2.997531890869140625e-01 -2.341180890798568726e-01 -1.914929896593093872e-01 -9.553568810224533081e-02 3.595372736454010010e-01 1.256616413593292236e-02 2.455049902200698853e-01 1.945893466472625732e-01 8.042505383491516113e-02 6.591159105300903320e-02 1.937368512153625488e-01 -2.889679372310638428e-01 -1.090178713202476501e-01 -2.424603253602981567e-01 4.751667007803916931e-02 -1.897553205490112305e-01 1.303355544805526733e-01 -7.044642418622970581e-02 -9.633182734251022339e-02 -7.228133082389831543e-02
5.049229785799980164e-02 1.772906035184860229e-01 -1.392464432865381241e-02 -1.210072338581085205e-01 7.958634942770004272e-02 -2.577376067638397217e-01 2.838953435420989990e-01 7.759264204651117325e-03 8.836402557790279388e-03 -1.802060157060623169e-01 -4.685490578413009644e-02 -2.680560946464538574e-01 2.619749903678894043e-01 -1.030057966709136963e-01 -1.475498229265213013e-01 -1.531101912260055542e-01 1.243813410401344299e-01 -2.128425240516662598e-01 3.099392056465148926e-01 -3.169578313827514648e-01 3.079236252233386040e-03 5.016723275184631348e-02 -4.948987811803817749e-02 -1.522631198167800903e-01 4.801358282566070557e-02 -4.004059433937072754e-01 8.870013058185577393e-02 6.245671212673187256e-02 1.981516480445861816e-01 -2.272116690874099731e-01 1.222489327192306519e-01 3.188206255435943604e-02
-1.711231023073196411e-01 3.857612609863281250e-01 1.772062778472900391e-01 9.019266813993453979e-02 -3.767847642302513123e-02 -2.351837158203125000e-01 -2.926232218742370605e-01 2.168609201908111572e-01 1.517632305622100830e-01 -1.486926972866058350e-01 -3.643790781497955322e-01 -8.025281131267547607e-02 2.607697546482086182e-01 -1.820576190948486328e-01 -1.085326895117759705e-01 -6.989288609474897385e-03 1.438852399587631226e-01 -1.357899755239486694e-01 7.342687994241714478e-02 -3.501952812075614929e-02 2.236664444208145142e-01 7.765383273363113403e-02 5.644008144736289978e-02 -2.937131822109222412e-01 6.138719245791435242e-02 5.681084096431732178e-02 4.496408253908157349e-02 -2.472879886627197266e-01 1.384260952472686768e-01 -3.062354214489459991e-02 -8.643585443496704102e-02 8.150354027748107910e-02
5.760736390948295593e-02 1.591023504734039307e-01 -1.244067251682281494e-01 -1.667273491621017456e-01 1.809539049863815308e-01 -2.404826879501342773e-01 -1.607957333326339722e-01 4.148224890232086182e-01 -1.432209759950637817e-01 -1.126752272248268127e-01 5.809526890516281128e-02 7.220312207937240601e-02 3.119777441024780273e-01 -6.123749911785125732e-02 9.882780164480209351e-02 2.536023855209350586e-01 1.690459996461868286e-01 1.789208352565765381e-01 2.836210280656814575e-02 -3.327815830707550049e-01 -9.659234434366226196e-02 1.049912814050912857e-02 -1.821450442075729370e-01 -7.647290825843811035e-02 1.773170679807662964e-01 5.788770504295825958e-03 1.696451902389526367e-01 -1.832139045000076294e-01 2.492423355579376221e-01 -1.760285347700119019e-01 8.945198357105255127e-02 8.421685546636581421e-02
1.484425067901611328e-01 -2.155949175357818604e-01 -1.952580362558364868e-01 -1.326130479574203491e-01 -2.109416276216506958e-01 -2.835668921470642090e-01 2.701968327164649963e-02 2.353260517120361328e-01 -2.482451312243938446e-02 -1.169497594237327576e-01 8.990849554538726807e-02 -9.000323712825775146e-02 -5.488657392561435699e-03 -4.086219146847724915e-02 2.432368882000446320e-02 -7.252576947212219238e-02 2.698801457881927490e-02 -1.395344883203506470e-01 -3.718672320246696472e-02 -9.605775773525238037e-02 1.194176375865936279e-01 8.024973422288894653e-02 -1.776855587959289551e-01 -4.657326042652130127e-01 -3.915089741349220276e-02 -1.633433252573013306e-01 1.499283164739608765e-01 -3.360297679901123047e-01 4.864262789487838745e-02 -2.123160809278488159e-01 -2.572019994258880615e-01 -2.820185124874114990e-01
4.467234760522842407e-02 5.312190949916839600e-02 2.466901093721389771e-01 2.578283846378326416e-02 -8.318881690502166748e-02 -2.093314379453659058e-01 2.148981988430023193e-01 2.809510827064514160e-01 -1.152522861957550049e-01 7.272152602672576904e-02 -1.802402362227439880e-02 -3.135922551155090332e-01 1.730179041624069214e-01 -1.030976176261901855e-01 2.786081843078136444e-02 9.442096203565597534e-02 -5.879599228501319885e-02 -2.033485174179077148e-01 1.890864670276641846e-01 -5.429929122328758240e-02 8.707109093666076660e-02 -9.404333680868148804e-02 1.212849766016006470e-01 5.042452365159988403e-03 1.360166668891906738e-01 -1.769403666257858276e-01 2.521048784255981445e-01 -3.288269340991973877e-01 2.018292099237442017e-01 -4.125987291336059570e-01 -1.918511241674423218e-01 7.982535660266876221e-02
3.119223415851593018e-01 2.611719630658626556e-02 1.057896986603736877e-01 -7.949741929769515991e-02 2.614433169364929199e-01 5.970019474625587463e-02 -1.037760227918624878e-01 8.465669304132461548e-02 -1.410725712776184082e-01 -7.128585129976272583e-02 -2.251996099948883057e-01 3.752917423844337463e-02 1.593413054943084717e-01 -1.735902726650238037e-01 -4.301871359348297119e-01 -1.823955923318862915e-01 1.631865650415420532e-01 6.238739565014839172e-02 -1.441190689802169800e-01 -7.422720547765493393e-03 4.809243977069854736e-02 1.835311651229858398e-01 -3.256474807858467102e-02 -3.858740925788879395e-01 9.621380269527435303e-02 -7.342658936977386475e-02 7.252709567546844482e-02 -1.081773564219474792e-01 2.796530723571777344e-01 -1.937324702739715576e-01 1.983523815870285034e-01 -1.403683274984359741e-01
-3.600306808948516846e-02 9.696584939956665039e-02 3.697540843859314919e-03 -4.428923726081848145e-01 -1.311222836375236511e-02 -1.099329069256782532e-01 -2.278859019279479980e-01 4.654565826058387756e-03 6.169515475630760193e-02 -6.297163665294647217e-02 -1.030232682824134827e-01 -1.766768246889114380e-01 4.987221360206604004e-01 -1.436707079410552979e-01 1.701692938804626465e-01 3.881061822175979614e-02 1.689295470714569092e-01 6.984314322471618652e-02 -1.137840449810028076e-01 -1.812634468078613281e-01 1.349204331636428833e-01 1.031333133578300476e-01 4.846395924687385559e-02 -6.211055070161819458e-02 1.235048621892929077e-01 8.285762369632720947e-02 2.422943562269210815e-01 -2.688794136047363281e-01 1.081858575344085693e-01 -2.864314913749694824e-01 3.157088533043861389e-02 -1.317719817161560059e-01
-3.746248409152030945e-02 1.436192542314529419e-01 3.508119881153106689e-01 4.804724082350730896e-02 -8.444628119468688965e-02 -1.601617187261581421e-01 1.458418518304824829e-01 5.727863684296607971e-02 -6.083893403410911560e-02 -1.110681220889091492e-01 -4.569522291421890259e-02 1.848663575947284698e-02 2.337533235549926758e-01 -2.133423089981079102e-02 -9.591959416866302490e-02 -3.140500560402870178e-02 7.029324769973754883e-02 -1.911512315273284912e-01 7.235740125179290771e-02 -3.010522127151489258e-01 2.475746870040893555e-01 5.573996528983116150e-02 2.065309435129165649e-01 -2.225619405508041382e-01 1.119896769523620605e-01 -1.528879851102828979e-01 4.376863241195678711e-01 -1.319566071033477783e-01 7.204669713973999023e-02 -4.005002677440643311e-01 8.310165256261825562e-02 1.328370254486799240e-02
-5.744289234280586243e-02 -1.176417469978332520e-01 -7.579182088375091553e-02 1.472083628177642822e-01 6.359388679265975952e-02 -2.315939962863922119e-02 -1.553902924060821533e-01 2.615750133991241455e-01 -1.796286702156066895e-01 -2.780430018901824951e-01 -1.515459269285202026e-01 -2.751151919364929199e-01 8.482648432254791260e-02 -3.557179495692253113e-02 -2.424457818269729614e-01 -3.615027666091918945e-01 3.885125741362571716e-03 -1.103775277733802795e-01 5.788637697696685791e-02 -4.214048087596893311e-01 -3.664028644561767578e-02 9.523889422416687012e-02 1.580017805099487305e-02 -1.609311439096927643e-02 -1.501140296459197998e-01 -1.713126897811889648e-01 2.771437764167785645e-01 -1.463405191898345947e-01 1.459434181451797485e-01 -2.272352203726768494e-02 -3.859525173902511597e-02 -2.732750177383422852e-01
-6.713411211967468262e-02 2.146487087011337280e-01 1.820405870676040649e-01 -3.511931896209716797e-01 1.083003655076026917e-01 2.414419353008270264e-01 2.108295634388923645e-02 3.073609173297882080e-01 -5.973673611879348755e-02 -2.984621562063694000e-02 -5.556217208504676819e-02 -2.610390186309814453e-01 -3.112038597464561462e-02 -6.208328530192375183e-02 -2.482532858848571777e-01 -2.019249051809310913e-01 1.692060977220535278e-01 1.005205977708101273e-02 1.001940146088600159e-01 -3.711604773998260498e-01 1.681683510541915894e-01 2.130584865808486938e-01 -1.202286854386329651e-01 -2.304869294166564941e-01 -1.274297088384628296e-01 2.302921935915946960e-02 1.965943425893783569e-01 1.903651952743530273e-01 1.025481522083282471e-01 -1.519107073545455933e-01 -2.897228300571441650e-02 3.489344939589500427e-02
4.270995035767555237e-03 1.134594827890396118e-01 6.231847032904624939e-02 -1.992657333612442017e-01 3.888429701328277588e-02 -4.764692857861518860e-02 4.356497153639793396e-02 4.304781556129455566e-01 3.182933330535888672e-01 -1.909622550010681152e-01 -4.795428737998008728e-02 -1.900663077831268311e-01 -3.182837963104248047e-01 -8.118991553783416748e-02 -1.406146138906478882e-01 -3.703514859080314636e-02 4.712708294391632080e-03 1.128995884209871292e-02 -2.672279998660087585e-02 -1.531522125005722046e-01 2.085347920656204224e-01 1.322054713964462280e-01 1.792170554399490356e-01 -3.427540659904479980e-01 1.351058185100555420e-01 8.624431490898132324e-02 1.288931816816329956e-01 3.974946215748786926e-02 3.471337556838989258e-01 -1.317552477121353149e-01 -8.141310513019561768e-02 1.550042182207107544e-01
1.355707496404647827e-01 3.973442018032073975e-01 1.471693366765975952e-01 2.717398479580879211e-02 -1.117725968360900879e-01 -6.635945290327072144e-02 -1.480815373361110687e-02 1.466341018676757812e-01 4.582467302680015564e-02 1.017091199755668640e-01 -1.537618786096572876e-01 -1.290859580039978027e-01 3.083510696887969971e-01 -1.573400646448135376e-01 -2.058814167976379395e-01 1.672512441873550415e-01 1.612848937511444092e-01 4.329436644911766052e-02 -6.910179555416107178e-02 -7.952919602394104004e-02 5.999470502138137817e-02 6.952044554054737091e-03 1.677906885743141174e-02 -4.290172159671783447e-01 9.749197959899902344e-02 -1.125348452478647232e-02 -3.403947129845619202e-02 -2.914653122425079346e-01 3.901859819889068604e-01 8.389828354120254517e-02 1.381556242704391479e-01 1.367157995700836182e-01
-1.075073629617691040e-01 2.683183550834655762e-01 8.702001720666885376e-02 -4.860486090183258057e-01 9.581435471773147583e-02 -1.360816508531570435e-01 -4.944904893636703491e-02 2.300241142511367798e-01 2.861057408154010773e-02 -4.343394190073013306e-02 9.690718352794647217e-02 -1.236095651984214783e-01 6.195364892482757568e-02 -2.462689997628331184e-03 -1.496341377496719360e-01 -9.633828885853290558e-03 -2.449263930320739746e-01 1.586049050092697144e-01 -4.965472593903541565e-02 -4.198392033576965332e-01 9.778976440429687500e-02 2.635072916746139526e-03 -9.034222364425659180e-02 -2.739751040935516357e-01 -2.126475274562835693e-01 -1.283655464649200439e-01 8.243201673030853271e-02 1.676414310932159424e-01 1.281937807798385620e-01 -5.716858431696891785e-02 -2.240795791149139404e-01 -1.126770749688148499e-01
2.679535448551177979e-01 1.564653813838958740e-01 4.467397928237915039e-02 -2.979338467121124268e-01 1.309134811162948608e-01 -2.052543498575687408e-02 1.190730556845664978e-01 3.404340744018554688e-01 2.749554216861724854e-01 -1.764508783817291260e-01 1.142106801271438599e-01 1.168847009539604187e-01 4.261776804924011230e-03 -1.563362032175064087e-01 -3.028483092784881592e-01 -8.026608824729919434e-02 3.025640174746513367e-02 -1.051218882203102112e-01 1.153931096196174622e-01 -3.789289295673370361e-01 1.292781978845596313e-01 1.801763623952865601e-01 -7.579599320888519287e-02 -2.596441209316253662e-01 7.572559267282485962e-02 -2.443672567605972290e-01 -2.923746593296527863e-02 -1.723381876945495605e-01 1.223686337471008301e-01 4.327428713440895081e-02 5.662338063120841980e-02 4.474650323390960693e-02
2.397073805332183838e-02 8.369470387697219849e-02 -1.352097988128662109e-01 -1.719323396682739258e-01 -1.520095616579055786e-01 -1.026392728090286255e-01 1.463140249252319336e-01 4.651416540145874023e-01 -5.695382878184318542e-02 -4.662232473492622375e-02 -2.854071557521820068e-01 -3.267472982406616211e-01 1.984906792640686035e-01 1.490135639905929565e-01 -9.408125653862953186e-03 1.393933445215225220e-01 -2.263568639755249023e-01 -2.621099054813385010e-01 1.137219835072755814e-02 -3.130517899990081787e-01 -1.362480968236923218e-01 -7.100357115268707275e-02 9.006121009588241577e-02 -2.458201497793197632e-01 -1.526094079017639160e-01 -8.570426702499389648e-02 2.353477180004119873e-01 -2.700252458453178406e-02 -2.964072674512863159e-02 -1.815353892743587494e-02 -6.934716831892728806e-03 -1.373320538550615311e-02
-2.833432145416736603e-02 2.454363554716110229e-02 3.058626055717468262e-01 -9.788297116756439209e-02 -2.225215286016464233e-01 6.111504510045051575e-02 -2.982792556285858154e-01 2.775938212871551514e-01 2.208725661039352417e-01 5.467182490974664688e-04 1.743391007184982300e-01 -8.766821585595607758e-03 3.169758021831512451e-01 -4.278222471475601196e-02 4.192738234996795654e-02 -9.218536317348480225e-02 1.989141851663589478e-01 -1.390191763639450073e-01 2.234464883804321289e-01 -1.040456816554069519e-01 2.182128578424453735e-01 2.276524454355239868e-01 -5.255259573459625244e-02 -2.244639769196510315e-02 -6.006957963109016418e-03 -1.799616813659667969e-01 5.066565796732902527e-02 -5.235325917601585388e-02 1.428633183240890503e-01 -3.046545088291168213e-01 -3.219928741455078125e-01 -8.588916808366775513e-02
1.849856376647949219e-01 -9.303039312362670898e-02 1.229482665657997131e-01 -7.322336733341217041e-02 2.606230974197387695e-01 1.427862346172332764e-01 -2.942026257514953613e-01 1.356480568647384644e-01 1.253066509962081909e-01 -1.059388741850852966e-01 -1.135432794690132141e-01 -1.008876636624336243e-01 1.185887977480888367e-01 -3.702951967716217041e-02 -3.783405721187591553e-01 -2.465434968471527100e-01 -1.427039802074432373e-01 -1.509279478341341019e-02 -1.015625447034835815e-01 -3.696605563163757324e-01 2.526163160800933838e-01 3.878240007907152176e-03 -9.112064540386199951e-02 -3.191598951816558838e-01 -2.442788891494274139e-02 -3.899664431810379028e-02 -7.628766447305679321e-02 -1.509432680904865265e-02 2.140408903360366821e-01 2.776336669921875000e-02 -2.098296135663986206e-01 -1.835618913173675537e-01
1.068446636199951172e-01 -6.059258803725242615e-02 1.040077861398458481e-02 -4.068087041378021240e-02 -2.546511888504028320e-01 -5.389374122023582458e-02 -2.717601135373115540e-02 3.964717388153076172e-01 7.247691601514816284e-02 -1.952597685158252716e-02 6.220312416553497314e-02 -1.659439951181411743e-01 1.863574385643005371e-01 5.030382797122001648e-02 8.684829622507095337e-02 2.993519306182861328e-01 8.206644654273986816e-02 -3.660664334893226624e-02 -1.359339654445648193e-01 -8.363523334264755249e-02 -8.674413710832595825e-02 -3.286845237016677856e-02 -2.474815696477890015e-01 -4.664323031902313232e-01 -1.267101764678955078e-01 -7.592426240444183350e-02 7.644664496183395386e-02 -8.026669919490814209e-02 1.500432193279266357e-01 -2.154832780361175537e-01 -9.516421705484390259e-02 -3.910845518112182617e-01
7.494655251502990723e-02 1.981283724308013916e-01 -8.914231508970260620e-02 -3.014486432075500488e-01 4.744350165128707886e-02 -1.364099830389022827e-01 1.467885971069335938e-01 7.337269186973571777e-02 -1.518775969743728638e-01 1.855455338954925537e-01 4.545934498310089111e-03 -1.880284845829010010e-01 8.510635048151016235e-02 -6.473714113235473633e-02 -6.543011963367462158e-02 -1.885290145874023438e-01 1.345154792070388794e-01 9.008245915174484253e-02 -2.522478997707366943e-01 -2.452033758163452148e-01 1.156578510999679565e-01 3.280663490295410156e-01 1.432908326387405396e-01 -3.726662099361419678e-01 -3.852979093790054321e-02 -1.516284793615341187e-01 4.844274371862411499e-03 -2.515709958970546722e-02 2.400345504283905029e-01 7.940436899662017822e-02 1.346412487328052521e-02 -3.804985880851745605e-01
-3.180295228958129883e-02 8.723625540733337402e-02 4.011140763759613037e-01 -7.824976742267608643e-02 -1.345220655202865601e-01 1.316191703081130981e-01 -1.656411290168762207e-01 1.650720536708831787e-01 2.101737707853317261e-01 1.096991002559661865e-01 2.999536693096160889e-02 -1.401753872632980347e-01 4.170657694339752197e-01 -1.710712611675262451e-01 1.304162144660949707e-01 -1.822125464677810669e-01 4.690143093466758728e-02 -8.427617698907852173e-02 5.601532384753227234e-02 -6.163233891129493713e-02 7.146399468183517456e-02 1.537718623876571655e-01 -6.569385528564453125e-02 -1.233531534671783447e-01 -1.205570474267005920e-01 9.881415963172912598e-02 9.867998771369457245e-03 -3.981626033782958984e-01 1.560429781675338745e-01 -3.235647678375244141e-01 -1.647755354642868042e-01 -2.087437734007835388e-02
-3.866755217313766479e-02 1.531206071376800537e-01 -1.957993954420089722e-01 -2.633354961872100830e-01 -2.169765979051589966e-01 -8.608099818229675293e-02 -1.932388693094253540e-01 9.846609085798263550e-02 -1.281456798315048218e-01 -2.324542701244354248e-01 -5.188061669468879700e-02 1.388870328664779663e-01 -1.751288957893848419e-02 -8.994067460298538208e-02 -2.695288062095642090e-01 6.374858319759368896e-02 3.804289922118186951e-02 7.269009947776794434e-02 5.639879778027534485e-02 -3.309582769870758057e-01 2.308784872293472290e-01 5.805275216698646545e-02 4.338813945651054382e-02 -3.255725800991058350e-01 6.757207959890365601e-02 2.137322574853897095e-01 6.556658446788787842e-02 -3.446680605411529541e-01 2.941977679729461670e-01 2.235261909663677216e-02 -2.051870375871658325e-01 4.255159944295883179e-02
1.467671692371368408e-01 2.479703426361083984e-01 -1.458775699138641357e-01 -3.148528933525085449e-02 -7.195731997489929199e-02 -3.371917456388473511e-02 -1.586150079965591431e-01 2.307659387588500977e-01 6.945209950208663940e-02 -3.594157844781875610e-02 1.270221620798110962e-01 -1.673781126737594604e-01 4.067814052104949951e-01 -2.672945261001586914e-01 4.988352581858634949e-02 -7.309272419661283493e-03 4.179714992642402649e-02 -1.417087763547897339e-01 -2.459640242159366608e-02 1.060903258621692657e-02 1.149038150906562805e-01 2.078052759170532227e-01 2.179264702135697007e-04 -3.228183686733245850e-01 -1.522525399923324585e-01 -8.073259145021438599e-02 -1.875300407409667969e-01 -2.010131776332855225e-01 6.509813666343688965e-02 -4.511076211929321289e-01 2.905529923737049103e-02 1.524830460548400879e-01
1.609446257352828979e-01 -6.170195527374744415e-03 4.676662012934684753e-02 -3.970229253172874451e-02 -1.865091174840927124e-01 1.883569061756134033e-01 8.301015943288803101e-02 1.858411431312561035e-01 1.282209306955337524e-01 -1.322375144809484482e-02 -5.251523107290267944e-03 -3.024878501892089844e-01 9.822439402341842651e-02 -1.318869590759277344e-01 8.697947859764099121e-02 -2.038061171770095825e-01 3.985481858253479004e-01 -4.808268696069717407e-02 3.485073745250701904e-01 -3.924144431948661804e-03 1.153257116675376892e-01 8.717029541730880737e-02 2.524410188198089600e-01 -2.998504936695098877e-01 7.174161821603775024e-02 5.357072129845619202e-02 7.355900853872299194e-02 -3.734421730041503906e-01 1.093395054340362549e-01 -2.117162197828292847e-01 -5.908730998635292053e-02 6.324316561222076416e-02
2.848430909216403961e-02 -8.604235947132110596e-02 8.338617533445358276e-02 -1.684474200010299683e-02 -9.256134927272796631e-02 -5.372723191976547241e-02 -1.017234623432159424e-01 1.409978568553924561e-01 -1.947479546070098877e-01 -1.451267749071121216e-01 -1.794088035821914673e-01 -3.740752041339874268e-01 7.940033078193664551e-02 -1.326018869876861572e-01 -1.917461305856704712e-01 -1.802188307046890259e-01 -1.251339167356491089e-01 -2.279300987720489502e-01 2.866854369640350342e-01 -2.494259327650070190e-01 1.095228269696235657e-01 1.960456073284149170e-01 -6.164971366524696350e-02 -1.359259635210037231e-01 -2.752391397953033447e-01 -3.208078742027282715e-01 2.121745198965072632e-01 -1.101697608828544617e-01 2.523047327995300293e-01 2.217867970466613770e-02 -1.682625412940979004e-01 -7.493268698453903198e-02
3.398635089397430420e-01 -1.665307134389877319e-01 6.298238039016723633e-02 8.506178110837936401e-02 1.369221955537796021e-01 1.470094453543424606e-02 -1.997885853052139282e-01 1.904537677764892578e-01 2.788937091827392578e-01 1.696273833513259888e-01 -2.701545357704162598e-01 1.402056068181991577e-01 -5.232643708586692810e-02 -8.040432631969451904e-02 -9.392604976892471313e-02 -3.382195532321929932e-02 1.047763526439666748e-01 7.888393476605415344e-03 2.239203080534934998e-02 -3.540777564048767090e-01 2.718760818243026733e-02 2.142008095979690552e-01 1.739308536052703857e-01 -2.536306679248809814e-01 8.024057745933532715e-02 -4.348617419600486755e-02 2.854728698730468750e-01 -2.610684931278228760e-01 2.405322492122650146e-01 1.871112920343875885e-02 1.696742326021194458e-02 -1.935241371393203735e-01
8.320673555135726929e-02 -1.634028404951095581e-01 1.027630940079689026e-01 5.338951945304870605e-02 -1.278185397386550903e-01 -1.830091923475265503e-01 -3.466277569532394409e-02 1.152630895376205444e-01 -2.016507983207702637e-01 -1.086076200008392334e-01 -1.859341631643474102e-03 -4.001069366931915283e-01 1.440104991197586060e-01 -2.201974950730800629e-02 -2.034947276115417480e-01 -1.712737679481506348e-01 1.041009835898876190e-02 -2.358539998531341553e-01 1.193166896700859070e-01 -2.613721489906311035e-01 2.498255521059036255e-01 -3.834174945950508118e-02 -9.875911287963390350e-03 -1.000178381800651550e-01 -2.175885140895843506e-01 -2.613711655139923096e-01 2.403736561536788940e-01 -1.928342431783676147e-01 3.989596962928771973e-01 3.302418440580368042e-02 5.519527941942214966e-03 3.076709061861038208e-02
-1.537678111344575882e-02 2.946290075778961182e-01 -3.693893551826477051e-02 4.136403650045394897e-02 -2.415303327143192291e-02 1.302123162895441055e-02 -1.987591087818145752e-01 1.806652992963790894e-01 1.545752137899398804e-01 -1.477275341749191284e-01 -4.241480827331542969e-01 -1.089827567338943481e-01 2.816493809223175049e-01 -7.491950690746307373e-02 -8.831282705068588257e-02 -3.059451095759868622e-02 2.183556705713272095e-01 4.587930440902709961e-02 1.907138675451278687e-01 -1.622591614723205566e-01 2.329907417297363281e-01 -1.514991465955972672e-02 1.866823285818099976e-01 -3.706472218036651611e-01 1.361372917890548706e-01 4.851736873388290405e-02 1.269138976931571960e-02 -2.560649514198303223e-01 1.271255314350128174e-01 1.047128438949584961e-01 -1.847560405731201172e-01 1.367758512496948242e-01
[truncated: 3,278,360 more chars]
