# Supplementary material for: The Language of Innovation
Source: PLoS One. 2020 Apr 30;15(4):e0230107. doi: 10.1371/journal.pone.0230107 (PMC7194493; doi:10.1371/journal.pone.0230107)
Supplement: S28 File — (GZ) [file pone.0230107.s028.tar.gz › 2006-2010/V2Run_15_VS_4500_embeddings2006-2010ED32.txt]

1.238666847348213196e-01 2.752469480037689209e-01 8.835791051387786865e-02 1.126704961061477661e-01 -2.759482897818088531e-02 1.814471781253814697e-01 -3.408711850643157959e-01 1.996064931154251099e-01 -2.647593915462493896e-01 -1.640830338001251221e-01 -5.956918373703956604e-02 -1.295184344053268433e-01 -6.074303016066551208e-02 -7.347479462623596191e-02 -1.850821822881698608e-02 -1.087409928441047668e-01 1.043730974197387695e-01 1.913612484931945801e-01 1.129138246178627014e-01 8.613960444927215576e-02 2.149269133806228638e-01 -1.972093284130096436e-01 1.620061397552490234e-01 -2.045208513736724854e-01 -1.469260156154632568e-01 -7.730551809072494507e-02 -1.226162537932395935e-01 -3.824792802333831787e-01 7.789549883455038071e-03 8.877383172512054443e-02 2.902602255344390869e-01 -2.411448359489440918e-01
-2.000954449176788330e-01 4.138464927673339844e-01 7.778977602720260620e-02 2.113845795392990112e-01 -2.684354595839977264e-02 8.642298728227615356e-02 -7.427031546831130981e-02 -9.022235125303268433e-02 -9.744349122047424316e-02 -2.715306878089904785e-01 1.120300069451332092e-01 1.413822323083877563e-01 -3.095075860619544983e-02 -1.413487941026687622e-01 -4.658656194806098938e-02 -2.586052985861897469e-03 5.902103334665298462e-02 2.405515015125274658e-01 2.480972558259963989e-02 1.059599071741104126e-01 1.390950940549373627e-02 2.113056182861328125e-01 2.415241748094558716e-01 2.803646028041839600e-01 1.642246693372726440e-01 -1.351510733366012573e-02 -1.341829597949981689e-01 -1.277963966131210327e-01 7.644379884004592896e-02 2.124550342559814453e-01 -1.228223517537117004e-01 -4.412544369697570801e-01
-5.801783502101898193e-02 2.112704515457153320e-01 1.790748089551925659e-01 1.518948227167129517e-01 5.139501392841339111e-02 7.423216104507446289e-02 -2.206616252660751343e-01 2.331943660974502563e-01 -2.738666236400604248e-01 1.474452018737792969e-01 1.015228107571601868e-01 9.127966314554214478e-02 3.476667404174804688e-01 1.954139396548271179e-02 1.398122310638427734e-01 -2.034697383642196655e-01 1.242622882127761841e-01 2.602386474609375000e-01 1.235678493976593018e-01 -6.818199157714843750e-02 2.767106592655181885e-01 1.283535920083522797e-02 -4.815676808357238770e-02 9.452960640192031860e-02 -2.397202700376510620e-01 -8.873344212770462036e-02 -2.844917476177215576e-01 -1.350449770689010620e-01 4.554617404937744141e-02 3.082537949085235596e-01 1.801041662693023682e-01 5.419043451547622681e-02
-7.522913068532943726e-02 2.526950836181640625e-01 -2.252912521362304688e-01 -5.333756655454635620e-02 2.214160561561584473e-01 2.165655940771102905e-01 -3.016896843910217285e-01 -2.377409785985946655e-01 -2.340710014104843140e-01 -4.233120009303092957e-03 4.330303147435188293e-02 8.632415533065795898e-02 1.377997845411300659e-01 -3.048242768272757530e-03 -1.380284130573272705e-01 -1.050171777606010437e-01 -4.070356115698814392e-02 3.331333994865417480e-01 1.956882476806640625e-01 -1.713208705186843872e-01 -1.867346465587615967e-01 5.625268071889877319e-02 1.087116356939077377e-02 -1.069055404514074326e-02 2.198295481503009796e-02 1.289316713809967041e-01 -2.491855472326278687e-01 7.694654166698455811e-03 2.030804753303527832e-01 2.966297864913940430e-01 2.073992639780044556e-01 -2.239601612091064453e-01
-3.923227265477180481e-02 2.725756764411926270e-01 7.811344694346189499e-03 -3.132612630724906921e-02 3.942164182662963867e-01 1.045297533273696899e-01 2.842851541936397552e-02 3.510890156030654907e-02 -3.145630061626434326e-01 -3.272649645805358887e-02 1.261631548404693604e-01 -5.739949271082878113e-02 2.205847799777984619e-01 -3.202235102653503418e-01 -4.269805178046226501e-02 -1.339030861854553223e-01 7.532831281423568726e-02 1.488198190927505493e-01 1.081482097506523132e-01 3.017675131559371948e-02 2.391447871923446655e-02 -2.381835430860519409e-01 5.401896312832832336e-02 -1.448956727981567383e-01 -5.054465308785438538e-02 -2.832739055156707764e-01 -1.770232319831848145e-01 -1.353041082620620728e-02 1.791449338197708130e-01 3.364558815956115723e-01 5.519389361143112183e-02 -2.832932472229003906e-01
-2.693345546722412109e-01 1.948024332523345947e-01 -1.749725490808486938e-01 -2.160530835390090942e-01 2.481178790330886841e-01 1.111218109726905823e-01 -1.775391250848770142e-01 -4.585274308919906616e-02 -1.303702294826507568e-01 -1.872759312391281128e-01 9.445100091397762299e-03 2.851142361760139465e-02 3.554095625877380371e-01 6.262756884098052979e-03 -1.687614917755126953e-01 -2.278521955013275146e-01 1.771571189165115356e-01 3.236626386642456055e-01 2.850240170955657959e-01 -1.645977199077606201e-01 8.663821965456008911e-02 -1.008850559592247009e-01 -9.614572860300540924e-03 -1.629729717969894409e-01 2.938842214643955231e-02 1.940074260346591473e-03 -6.358765810728073120e-02 -9.307565540075302124e-02 -1.294573694467544556e-01 1.093948483467102051e-01 -7.812858372926712036e-02 -3.282469213008880615e-01
-2.035094052553176880e-01 3.162867426872253418e-01 8.307662606239318848e-02 -9.609371423721313477e-02 2.438715845346450806e-01 1.102072000503540039e-01 -2.305811643600463867e-01 -4.316906258463859558e-02 -3.136705458164215088e-01 -1.041170582175254822e-01 -9.811202436685562134e-02 1.535949017852544785e-02 2.125682085752487183e-01 -6.247463822364807129e-02 8.801306039094924927e-02 -3.412029445171356201e-01 -1.283440440893173218e-01 3.196003735065460205e-01 2.191353142261505127e-01 -1.232861075550317764e-02 -3.123725950717926025e-01 -1.124194562435150146e-01 -8.129650354385375977e-02 1.044417321681976318e-01 9.026073664426803589e-02 -3.041678965091705322e-01 -3.097761422395706177e-02 -1.023732647299766541e-01 5.567808821797370911e-02 8.072501420974731445e-02 -6.952115893363952637e-02 -4.836839437484741211e-02
1.162883490324020386e-01 4.298586845397949219e-01 2.401584982872009277e-01 -6.963241100311279297e-02 -1.861019991338253021e-02 1.391004025936126709e-01 -1.382492203265428543e-02 1.548315398395061493e-02 -2.725546658039093018e-01 -3.806676864624023438e-01 4.927404597401618958e-02 1.075835675001144409e-01 1.482466142624616623e-02 1.626485884189605713e-01 5.335275828838348389e-02 -9.519677609205245972e-02 3.911940008401870728e-02 3.844199180603027344e-01 1.388793140649795532e-01 1.169119104743003845e-01 -1.011703759431838989e-01 -3.721109032630920410e-02 1.362880319356918335e-01 -1.723241806030273438e-01 7.811419665813446045e-02 1.525262892246246338e-01 -1.409924924373626709e-01 5.599316209554672241e-02 1.868802309036254883e-01 1.077396124601364136e-01 9.577029943466186523e-02 -3.114950060844421387e-01
9.505263733444735408e-05 3.461270034313201904e-01 -1.746030151844024658e-01 -1.734728068113327026e-01 2.286957204341888428e-01 -1.658567041158676147e-01 -4.274383783340454102e-01 -1.024871990084648132e-01 -2.348995506763458252e-01 -2.586670815944671631e-01 6.271786242723464966e-02 -8.839716762304306030e-02 4.992415383458137512e-02 -5.450077354907989502e-02 -8.026631176471710205e-02 -1.080987676978111267e-01 -1.335379332304000854e-01 2.163449823856353760e-01 1.573886722326278687e-01 -7.034299522638320923e-02 -7.097369432449340820e-02 -2.237545512616634369e-02 -7.264131307601928711e-02 -1.130603030323982239e-01 1.436905376613140106e-02 -2.933315932750701904e-01 -1.337070018053054810e-01 -1.560544967651367188e-01 4.043221846222877502e-02 2.434723973274230957e-01 1.803786307573318481e-01 -2.220140844583511353e-01
-1.104161441326141357e-01 2.566704154014587402e-01 -4.464983195066452026e-02 -1.677723228931427002e-01 5.042850971221923828e-02 -5.819943733513355255e-03 -2.697007954120635986e-01 -5.337224155664443970e-02 -3.699725270271301270e-01 -4.126608371734619141e-02 5.828336998820304871e-02 -2.197354473173618317e-02 8.995865285396575928e-02 5.719004198908805847e-02 -6.613215059041976929e-02 -3.236898779869079590e-01 -3.662167116999626160e-02 3.319129943847656250e-01 3.027142584323883057e-01 7.057280838489532471e-02 -6.715449690818786621e-02 -2.099655270576477051e-01 -4.641957581043243408e-02 -1.596180200576782227e-01 -1.609830707311630249e-01 -2.717635929584503174e-01 1.498064547777175903e-01 -1.711764186620712280e-01 2.469230294227600098e-01 -5.202930793166160583e-02 -6.768617033958435059e-02 -2.156933993101119995e-01
5.409123376011848450e-02 -6.511280685663223267e-02 -1.033612415194511414e-01 -3.486827388405799866e-02 1.434774044901132584e-02 1.198266516439616680e-03 -4.596346020698547363e-01 2.077520042657852173e-01 -3.862459659576416016e-01 7.360664196312427521e-03 -1.564237922430038452e-01 5.901263654232025146e-02 6.561306118965148926e-02 -8.846811018884181976e-03 2.067074179649353027e-01 -7.005280256271362305e-02 -8.837576024234294891e-03 2.766551375389099121e-01 1.284676790237426758e-01 -8.423259854316711426e-02 2.401091307401657104e-01 -9.351839125156402588e-02 4.500097036361694336e-02 2.110616564750671387e-01 -1.684259027242660522e-01 -1.679893732070922852e-01 -3.325396776199340820e-01 -2.866692841053009033e-01 -1.077238991856575012e-01 4.282427579164505005e-02 9.370122104883193970e-02 1.110856384038925171e-01
-2.535468637943267822e-01 2.853832244873046875e-01 7.496114075183868408e-02 -3.257535099983215332e-01 2.239984124898910522e-01 2.499197423458099365e-01 7.675000466406345367e-03 4.453788325190544128e-02 3.718043444678187370e-03 -3.318687975406646729e-01 1.285292301326990128e-02 2.377808690071105957e-01 9.019428491592407227e-02 -6.636602431535720825e-02 1.179928928613662720e-01 -5.249713733792304993e-02 -1.076500043272972107e-01 2.324869930744171143e-01 2.611076235771179199e-01 1.391556560993194580e-01 5.704304203391075134e-02 1.108333244919776917e-01 1.282036770135164261e-02 1.779715120792388916e-01 1.389008387923240662e-02 -1.936165243387222290e-01 -3.242071568965911865e-01 -1.361076682806015015e-01 1.523914039134979248e-01 7.720561325550079346e-02 1.390538662672042847e-01 -1.462620496749877930e-01
-9.435832500457763672e-02 4.260665476322174072e-01 -1.231785640120506287e-01 -1.287026703357696533e-01 2.525845170021057129e-01 1.834617555141448975e-01 -1.926341056823730469e-01 -4.656193777918815613e-02 -3.493280112743377686e-01 -9.843599051237106323e-02 4.931645840406417847e-02 -6.916111707687377930e-02 2.920879423618316650e-01 -7.166047394275665283e-02 -1.399760097265243530e-01 -3.272968828678131104e-01 8.094278723001480103e-02 2.032692581415176392e-01 6.577505171298980713e-02 -9.608665853738784790e-02 -7.531334459781646729e-02 -1.637217253446578979e-01 1.496038287878036499e-01 -3.239672258496284485e-02 -8.219210803508758545e-02 -1.429465562105178833e-01 7.671174826100468636e-04 -8.696390688419342041e-02 1.638093739748001099e-01 -1.288290414959192276e-02 1.488645672798156738e-01 -2.893817126750946045e-01
7.778068631887435913e-02 2.231313437223434448e-01 2.010733038187026978e-01 1.181743219494819641e-01 4.285189136862754822e-02 6.170291826128959656e-02 -2.582164704799652100e-01 -1.002581939101219177e-01 -3.357907831668853760e-01 1.865013153292238712e-03 3.898893296718597412e-02 -6.189301982522010803e-02 2.389142662286758423e-01 1.530428882688283920e-02 -1.383933275938034058e-01 1.294265538454055786e-01 1.168805584311485291e-01 1.679183840751647949e-01 1.237647533416748047e-01 2.094085961580276489e-01 3.145463168621063232e-01 -9.149384498596191406e-02 -8.379915356636047363e-02 1.267051547765731812e-01 8.355585485696792603e-02 -2.599517107009887695e-01 -9.417979419231414795e-02 -1.719648689031600952e-01 2.641050219535827637e-01 4.864698741585016251e-03 4.136470854282379150e-01 -1.038098409771919250e-01
-3.975142911076545715e-02 2.066569328308105469e-01 4.933167248964309692e-02 -1.458198279142379761e-01 9.396307170391082764e-02 4.604317843914031982e-01 -2.010469138622283936e-01 1.922320574522018433e-02 -3.160071372985839844e-01 -2.877447307109832764e-01 2.624666988849639893e-01 2.762804031372070312e-01 1.714565753936767578e-01 1.127412319183349609e-01 1.807744503021240234e-01 4.094480723142623901e-02 1.782298684120178223e-01 -3.983152657747268677e-02 -4.489167779684066772e-02 6.199071928858757019e-02 -1.481648068875074387e-02 1.353421062231063843e-01 2.665597796440124512e-01 -1.583479531109333038e-02 1.221322715282440186e-01 -1.847390085458755493e-01 -3.122968412935733795e-02 3.491238504648208618e-02 3.305669873952865601e-02 1.283007562160491943e-01 -4.281346127390861511e-02 -2.576443850994110107e-01
1.895519495010375977e-01 1.628785878419876099e-01 1.638392508029937744e-01 5.354872904717922211e-03 -2.434755116701126099e-01 7.447642832994461060e-02 -1.794863939285278320e-01 1.817478537559509277e-01 -2.810113430023193359e-01 -3.586995974183082581e-02 -6.756349653005599976e-02 -1.463364213705062866e-01 2.082029283046722412e-01 1.719695329666137695e-01 1.541904956102371216e-01 -8.614661544561386108e-02 2.046740353107452393e-01 3.404960632324218750e-01 1.003028601408004761e-01 1.943664252758026123e-01 1.754971295595169067e-01 -1.658512651920318604e-01 3.348447754979133606e-02 3.034144639968872070e-01 -2.575176656246185303e-01 -1.512287110090255737e-01 -1.502448171377182007e-01 -2.534454166889190674e-01 3.837973624467849731e-02 1.388606429100036621e-01 1.114336550235748291e-01 -6.261771917343139648e-02
1.578916758298873901e-01 1.313476562500000000e-01 3.760794997215270996e-01 2.645717374980449677e-02 -1.152298152446746826e-01 -9.071941673755645752e-02 -2.116060853004455566e-01 -4.134720563888549805e-02 -4.078342318534851074e-01 7.049338892102241516e-03 4.507160931825637817e-02 1.552537381649017334e-01 7.316909730434417725e-02 -1.377087980508804321e-01 4.349063336849212646e-02 -1.292501240968704224e-01 1.544842123985290527e-01 1.975887268781661987e-01 8.072391897439956665e-02 -3.180491924285888672e-02 2.320164889097213745e-01 4.030930540466215461e-06 1.162871941924095154e-01 1.356511563062667847e-02 -3.109785728156566620e-02 -1.133247986435890198e-01 -3.657439649105072021e-01 -3.487626612186431885e-01 1.717827767133712769e-01 -1.912937499582767487e-02 2.565962374210357666e-01 -9.672813862562179565e-02
-1.301506906747817993e-01 1.108005195856094360e-01 -6.293167918920516968e-02 -6.002217158675193787e-02 1.666854023933410645e-01 1.523328870534896851e-01 -3.172032237052917480e-01 -1.090887002646923065e-02 -2.204503118991851807e-01 -1.314516514539718628e-01 5.138524621725082397e-02 -5.289167165756225586e-02 1.725049018859863281e-01 9.938976913690567017e-02 1.700342744588851929e-01 -1.021886318922042847e-01 -1.809849888086318970e-01 1.786256581544876099e-01 1.968284100294113159e-01 7.494411617517471313e-02 -3.757319748401641846e-01 -1.428767293691635132e-01 6.696838536299765110e-04 4.336293041706085205e-02 -2.319743931293487549e-01 -1.484245955944061279e-01 -1.571685969829559326e-01 -1.982505805790424347e-02 2.185206860303878784e-01 1.984193027019500732e-01 -1.163421571254730225e-01 -4.325557351112365723e-01
-1.122447922825813293e-01 3.234490156173706055e-01 2.388342656195163727e-02 -2.143900245428085327e-01 3.252778053283691406e-01 2.791608273983001709e-01 -9.331765770912170410e-02 7.858228683471679688e-02 -1.874857246875762939e-01 -1.134837861172854900e-03 1.707538813352584839e-01 2.478714138269424438e-01 1.772271394729614258e-01 4.018515348434448242e-02 -5.364270880818367004e-02 5.737734213471412659e-02 9.973289072513580322e-02 2.620265483856201172e-01 2.780011892318725586e-01 4.814068228006362915e-02 -1.844874471426010132e-01 1.436043679714202881e-01 1.843349337577819824e-01 2.415704429149627686e-01 8.758819103240966797e-02 -8.532282710075378418e-02 -3.504653871059417725e-01 -7.290571928024291992e-02 1.243805047124624252e-02 1.479521244764328003e-01 -3.237314894795417786e-02 -3.604975342750549316e-02
-2.572176754474639893e-01 2.064196616411209106e-01 -5.077189579606056213e-02 -5.985765904188156128e-02 1.403688639402389526e-01 6.337674707174301147e-02 -4.577596187591552734e-01 1.650119870901107788e-01 -5.505914986133575439e-02 -2.497669681906700134e-02 2.313302159309387207e-01 2.662469260394573212e-02 2.226527780294418335e-01 8.471520990133285522e-02 1.114540025591850281e-01 -2.177637219429016113e-01 -9.219925850629806519e-02 1.192706376314163208e-01 3.981156349182128906e-01 -1.198574155569076538e-01 -1.869502514600753784e-01 -1.105377450585365295e-01 -4.138901829719543457e-03 4.686569795012474060e-02 -1.636457145214080811e-01 -2.841078042984008789e-01 -1.463324856013059616e-02 -7.591141760349273682e-02 1.923621296882629395e-01 1.278628259897232056e-01 -3.063061460852622986e-02 -1.933128088712692261e-01
-8.860681951045989990e-02 3.437642753124237061e-01 -1.749617904424667358e-01 5.609485134482383728e-02 2.443950623273849487e-01 -7.139876484870910645e-02 -2.041921019554138184e-01 1.036951094865798950e-01 -1.982870846986770630e-01 -1.583730280399322510e-01 -1.072955578565597534e-01 8.587609231472015381e-02 1.034359186887741089e-01 5.288841202855110168e-02 -1.211769580841064453e-01 -1.567272692918777466e-01 1.073652654886245728e-01 2.579644620418548584e-01 1.657973229885101318e-02 1.028970256447792053e-02 -9.042898565530776978e-02 -2.345224022865295410e-01 -4.845378920435905457e-02 -7.583236694335937500e-02 -1.747393608093261719e-01 3.686710819602012634e-02 -2.283455729484558105e-01 -2.290135622024536133e-02 -1.750842481851577759e-01 1.089133396744728088e-01 2.345635294914245605e-01 -5.050608515739440918e-01
-1.536797434091567993e-01 3.779475092887878418e-01 5.765542387962341309e-02 -1.978900581598281860e-01 1.225077211856842041e-01 2.401877194643020630e-01 -3.063097596168518066e-01 -1.719557046890258789e-01 -2.439665645360946655e-01 -8.690571039915084839e-02 1.580377370119094849e-01 -1.094786375761032104e-01 3.430646061897277832e-01 1.797607392072677612e-01 5.837867036461830139e-02 -1.781003326177597046e-01 1.590708494186401367e-01 1.702988445758819580e-01 5.937653779983520508e-02 -6.171748787164688110e-02 -2.585866153240203857e-01 2.847113087773323059e-02 -1.788351386785507202e-01 -1.074770838022232056e-02 -1.733090579509735107e-01 -1.283555664122104645e-02 6.689074635505676270e-02 7.099353522062301636e-02 1.150944679975509644e-01 1.420266926288604736e-01 1.228350922465324402e-01 -2.369706183671951294e-01
1.057307720184326172e-01 3.948571681976318359e-01 5.888238921761512756e-02 1.613978892564773560e-01 9.762651473283767700e-02 -7.435081154108047485e-02 -1.206614077091217041e-01 -1.037919372320175171e-01 -3.658079206943511963e-01 2.884115092456340790e-02 1.757427453994750977e-01 9.936904162168502808e-02 2.638781070709228516e-01 -7.844254374504089355e-02 8.073152601718902588e-02 7.843923568725585938e-02 1.750895380973815918e-01 1.570849567651748657e-01 1.112611144781112671e-01 1.038526743650436401e-01 3.415154218673706055e-01 -2.328856587409973145e-01 1.685228496789932251e-01 1.680849939584732056e-01 2.539118938148021698e-02 -1.061838716268539429e-01 -2.929274141788482666e-01 -1.430260688066482544e-01 1.532440334558486938e-01 -8.240676671266555786e-02 1.963051855564117432e-01 -7.828789204359054565e-02
-2.575584650039672852e-01 3.400601446628570557e-01 -2.602148614823818207e-02 -4.096417501568794250e-02 9.628597646951675415e-02 -1.544465683400630951e-02 -1.997349113225936890e-01 -1.111320555210113525e-01 -3.158083260059356689e-01 7.609011977910995483e-02 -2.487095296382904053e-01 -2.250858396291732788e-01 3.112456202507019043e-01 -7.168054580688476562e-02 1.687253415584564209e-01 -3.086846768856048584e-01 1.393190175294876099e-01 6.084848940372467041e-02 1.685711145401000977e-01 -8.399260044097900391e-02 1.223110407590866089e-01 -6.558297574520111084e-02 -1.397599726915359497e-01 -2.776233851909637451e-02 2.936997264623641968e-02 -2.032201588153839111e-01 8.986396715044975281e-04 -2.942903153598308563e-02 2.447380721569061279e-01 5.414167046546936035e-02 1.443832963705062866e-01 -2.919795513153076172e-01
-1.798714846372604370e-01 1.577281951904296875e-01 7.945629209280014038e-02 -1.721736639738082886e-01 -1.039926409721374512e-01 1.521275639533996582e-01 -2.269249260425567627e-01 1.362623274326324463e-01 -1.402800381183624268e-01 -1.116268709301948547e-01 -1.811321675777435303e-01 1.731493175029754639e-01 2.533909380435943604e-01 1.777228266000747681e-01 1.544667631387710571e-01 -1.525002866983413696e-01 2.209846526384353638e-01 1.404484063386917114e-01 2.592206895351409912e-01 7.168768346309661865e-02 -2.292033284902572632e-01 -1.439682245254516602e-01 -6.544389575719833374e-02 2.660831809043884277e-02 1.541477888822555542e-01 2.262032479047775269e-01 -2.533921003341674805e-01 -1.284642815589904785e-01 2.168678641319274902e-01 3.481657803058624268e-01 6.724565755575895309e-03 -1.478900909423828125e-01
-1.742323637008666992e-01 -1.122826188802719116e-01 6.904163211584091187e-02 -8.625559275969862938e-04 9.010810405015945435e-03 8.684609085321426392e-02 -2.589034736156463623e-01 2.791364490985870361e-01 -4.637608528137207031e-01 -3.193135559558868408e-02 -2.042835950851440430e-01 7.423118501901626587e-02 1.857603788375854492e-01 -1.775523573160171509e-01 6.862388458102941513e-03 8.247152902185916901e-03 2.036708593368530273e-01 2.284663766622543335e-01 -2.980294078588485718e-02 3.491056263446807861e-01 9.352951496839523315e-02 -3.523312881588935852e-02 -7.394641172140836716e-03 7.469481229782104492e-02 1.047419384121894836e-02 -3.240837529301643372e-02 -1.193272098898887634e-01 -3.395048379898071289e-01 1.334013640880584717e-01 1.014514714479446411e-01 1.939797103404998779e-01 2.043774724006652832e-01
1.952576823532581329e-02 2.545901834964752197e-01 1.062592640519142151e-01 2.290166728198528290e-02 -3.764384239912033081e-02 1.643869876861572266e-01 -3.944846391677856445e-01 1.493000076152384281e-03 -2.408490031957626343e-01 2.579425275325775146e-01 6.654221564531326294e-02 7.403212785720825195e-02 2.982739806175231934e-01 -6.184324249625205994e-02 9.637032449245452881e-02 -6.736067589372396469e-03 2.280866205692291260e-01 2.683228254318237305e-01 5.054200068116188049e-02 1.118283644318580627e-01 2.157327234745025635e-01 -4.191638901829719543e-02 -3.772166371345520020e-02 9.730849415063858032e-02 -2.934770286083221436e-01 -5.799581762403249741e-03 -3.422814905643463135e-01 -1.494001597166061401e-01 -2.029523486271500587e-03 4.804574698209762573e-02 2.517662942409515381e-01 -1.128812581300735474e-01
-1.829397380352020264e-01 2.089442610740661621e-01 -3.645276650786399841e-02 -8.018226176500320435e-02 1.217910945415496826e-01 3.233377337455749512e-01 -1.987291723489761353e-01 3.607855737209320068e-02 -2.350999116897583008e-01 -2.139042466878890991e-01 6.114986538887023926e-02 2.116032131016254425e-02 1.108671799302101135e-01 -2.288466542959213257e-01 -6.885242182761430740e-03 -2.628377974033355713e-01 -2.989329956471920013e-02 3.309264183044433594e-01 1.511546671390533447e-01 1.033096089959144592e-01 -1.739445775747299194e-01 -1.676112711429595947e-01 -5.890483781695365906e-02 -2.277272790670394897e-01 -5.187814682722091675e-02 -1.946886181831359863e-01 1.419890820980072021e-01 -7.831300795078277588e-02 1.359110325574874878e-01 1.396396309137344360e-01 9.293913096189498901e-02 -3.805664777755737305e-01
-2.055562585592269897e-01 3.883722126483917236e-01 3.195776371285319328e-03 5.218701437115669250e-02 3.394122719764709473e-01 8.304248750209808350e-02 -1.963924765586853027e-01 -8.448590338230133057e-02 -1.896844059228897095e-01 -1.415554136037826538e-01 -8.267327398061752319e-02 1.581223160028457642e-01 2.656037211418151855e-01 -2.280922681093215942e-01 -7.385285943746566772e-02 -2.259279787540435791e-01 9.905310720205307007e-02 3.013836443424224854e-01 1.792430132627487183e-01 1.377500295639038086e-01 5.773752927780151367e-03 -9.798355400562286377e-02 8.093329146504402161e-03 -1.243381872773170471e-01 -1.091308370232582092e-01 -2.625332474708557129e-01 5.756577476859092712e-02 -1.364713162183761597e-02 1.279261857271194458e-01 -1.279880665242671967e-02 4.140395671129226685e-02 -2.999463975429534912e-01
-8.650801330804824829e-02 2.147009968757629395e-01 3.597793728113174438e-02 5.725817009806632996e-02 2.702648937702178955e-01 -9.449974447488784790e-02 -3.772161900997161865e-01 -2.598252892494201660e-02 -2.429581135511398315e-01 -1.761218309402465820e-01 1.867805719375610352e-01 -2.172857671976089478e-01 2.003101408481597900e-01 4.507917165756225586e-02 1.024690195918083191e-01 -1.902892291545867920e-01 5.534165073186159134e-03 4.053370952606201172e-01 2.487585544586181641e-01 -1.015297248959541321e-01 -1.808541864156723022e-01 -1.417582035064697266e-01 -6.139717251062393188e-02 -7.174857705831527710e-02 5.098618566989898682e-03 -2.747087478637695312e-01 -1.565917395055294037e-02 2.069719694554805756e-02 2.421498447656631470e-01 8.385125547647476196e-02 -1.027127057313919067e-01 -7.260745018720626831e-02
-2.167730182409286499e-01 8.747045695781707764e-02 4.842237010598182678e-02 -8.519104868173599243e-02 1.469850838184356689e-01 1.943202465772628784e-01 -2.153702378273010254e-01 -1.844238787889480591e-01 -1.222075223922729492e-01 -7.027903199195861816e-02 1.150894463062286377e-01 3.039857745170593262e-02 9.089479595422744751e-02 1.297633349895477295e-01 -1.638516932725906372e-01 -3.182151019573211670e-01 1.269071847200393677e-01 3.531570136547088623e-01 -4.379983246326446533e-02 1.468668133020401001e-01 -2.342431619763374329e-02 -7.282102853059768677e-02 -1.636783182621002197e-01 4.491109773516654968e-02 -6.936836987733840942e-02 -2.003095000982284546e-01 -1.993092447519302368e-01 2.589761018753051758e-01 1.602977514266967773e-01 2.678332626819610596e-01 -7.284771651029586792e-02 -3.940868377685546875e-01
7.557110860943794250e-03 3.293964564800262451e-01 9.907900542020797729e-02 1.691707782447338104e-02 2.389497496187686920e-02 6.484531611204147339e-02 3.933056816458702087e-02 -3.187777474522590637e-03 -2.323030084371566772e-01 -2.141546458005905151e-03 -5.528172850608825684e-02 2.047514319419860840e-01 1.717297136783599854e-01 -6.721535325050354004e-02 -1.201328709721565247e-01 -1.326054185628890991e-01 3.203494846820831299e-01 3.019258566200733185e-02 4.186098277568817139e-01 -3.302182257175445557e-02 2.173145264387130737e-01 -2.089557796716690063e-01 -6.482578814029693604e-02 1.869945824146270752e-01 7.080276310443878174e-02 -1.153124198317527771e-01 -1.017158627510070801e-01 3.593191131949424744e-02 6.041734293103218079e-02 3.613190948963165283e-01 3.280638158321380615e-01 -1.683424413204193115e-01
-3.549174070358276367e-01 1.794590950012207031e-01 6.479457020759582520e-02 -1.737405508756637573e-01 9.746198356151580811e-02 2.175957895815372467e-02 -3.527544438838958740e-01 1.255926955491304398e-02 -1.513913571834564209e-01 -2.559954524040222168e-01 -2.272538281977176666e-02 2.578602135181427002e-01 1.405080109834671021e-01 1.969097927212715149e-02 -1.357838958501815796e-01 -1.024683862924575806e-01 -1.214209198951721191e-01 2.002129107713699341e-01 1.809242367744445801e-01 1.426758170127868652e-01 8.161335438489913940e-02 -1.992147713899612427e-01 1.888604909181594849e-01 -2.786028198897838593e-02 1.378449145704507828e-02 3.772706910967826843e-02 -3.933086097240447998e-01 1.390500813722610474e-01 1.517261713743209839e-01 1.693569123744964600e-01 3.227309510111808777e-02 -2.219358682632446289e-01
1.558079421520233154e-01 1.646115481853485107e-01 1.269324272871017456e-01 5.509518831968307495e-02 7.224392145872116089e-03 -6.241297721862792969e-02 -2.229196131229400635e-01 -5.381166562438011169e-02 -2.820887565612792969e-01 7.920100539922714233e-02 -1.623800024390220642e-02 2.199063636362552643e-02 2.178920358419418335e-01 3.613483533263206482e-02 1.681384891271591187e-01 -4.767785221338272095e-02 1.914886236190795898e-01 3.984309732913970947e-01 2.134244590997695923e-01 -6.380860507488250732e-02 2.792846560478210449e-01 -1.482080668210983276e-01 -8.740521967411041260e-02 4.816006496548652649e-02 -2.329851090908050537e-01 -2.700662426650524139e-02 -2.097909599542617798e-01 -4.136603772640228271e-01 -5.951525270938873291e-02 8.209032565355300903e-02 2.628405690193176270e-01 -5.056368932127952576e-02
-1.077401041984558105e-01 3.171848058700561523e-01 -1.670425683259963989e-01 -2.802682816982269287e-01 2.199117839336395264e-01 7.892906665802001953e-03 -4.558892920613288879e-02 -8.819158375263214111e-02 -3.784120082855224609e-01 -2.021222412586212158e-01 -8.001137524843215942e-02 4.573632031679153442e-02 2.012442797422409058e-01 -3.006297163665294647e-02 6.100370734930038452e-02 2.885310212150216103e-03 -4.350784793496131897e-02 1.796601116657257080e-01 2.737487554550170898e-01 -8.027873188257217407e-02 6.711035221815109253e-02 -2.308890819549560547e-01 -3.514416888356208801e-02 1.045303642749786377e-01 -1.326284557580947876e-01 -1.270465552806854248e-01 -1.011590734124183655e-01 -2.004347741603851318e-01 1.808804571628570557e-01 5.233297497034072876e-02 2.930214107036590576e-01 -3.072326481342315674e-01
1.225166022777557373e-01 2.552958130836486816e-01 -1.448458433151245117e-01 -1.928055286407470703e-01 1.237673833966255188e-01 -1.400868892669677734e-01 -2.387175410985946655e-01 1.678778603672981262e-02 -2.717415094375610352e-01 -4.079083502292633057e-01 1.076783239841461182e-01 1.587149202823638916e-01 1.386739313602447510e-01 1.096026524901390076e-01 -1.128416284918785095e-01 -8.983105421066284180e-02 1.751305758953094482e-01 2.266240268945693970e-01 2.115206122398376465e-01 2.510137557983398438e-01 -7.537178695201873779e-03 -1.399648282676935196e-02 2.678779363632202148e-01 -1.243196800351142883e-02 1.301115006208419800e-01 9.493902325630187988e-02 -1.453101783990859985e-01 -2.247329801321029663e-02 -1.540367119014263153e-02 3.549358546733856201e-01 8.559813722968101501e-03 -6.773814558982849121e-02
1.323675960302352905e-01 3.675390183925628662e-01 -4.721654113382101059e-03 -2.235877700150012970e-02 4.210341256111860275e-03 2.424887120723724365e-01 -1.686208844184875488e-01 -1.548939198255538940e-01 -3.397255241870880127e-01 -1.028562337160110474e-01 2.644343972206115723e-01 -9.864038974046707153e-02 2.959688603878021240e-01 -5.981464684009552002e-02 -7.088530808687210083e-03 1.244829893112182617e-01 7.567647378891706467e-03 2.663342058658599854e-01 5.309021845459938049e-02 -1.897539198398590088e-01 7.671642303466796875e-02 -2.212776988744735718e-01 -2.293443530797958374e-01 2.117539942264556885e-01 -6.274615228176116943e-02 -3.701379895210266113e-02 -1.859714835882186890e-01 6.271724402904510498e-02 -4.417643323540687561e-02 6.151593476533889771e-02 5.174165964126586914e-02 -3.300230205059051514e-01
1.560042053461074829e-01 -8.864677697420120239e-02 -8.560448884963989258e-03 -4.628766328096389771e-02 -8.400297909975051880e-02 4.218412935733795166e-02 -2.270802110433578491e-01 1.708430349826812744e-01 -2.729184329509735107e-01 2.079137563705444336e-01 5.041389912366867065e-02 1.662521511316299438e-01 1.227607354521751404e-01 1.028358563780784607e-01 1.512782573699951172e-01 -9.924518316984176636e-02 1.430891007184982300e-01 3.878355920314788818e-01 2.815304696559906006e-01 1.314022392034530640e-01 -1.103923991322517395e-01 -2.177541330456733704e-02 -9.740222245454788208e-02 4.679284989833831787e-01 -1.152626797556877136e-01 8.041394501924514771e-02 -2.142539918422698975e-01 -1.835340559482574463e-01 1.484589874744415283e-01 1.967157572507858276e-01 2.821301482617855072e-02 1.815771311521530151e-02
5.292769148945808411e-02 -2.908421121537685394e-02 -2.369379624724388123e-02 1.845885962247848511e-01 3.514678031206130981e-02 2.429636009037494659e-02 -4.643994271755218506e-01 -2.065120041370391846e-01 -5.731394514441490173e-02 -6.524522602558135986e-02 -9.829875081777572632e-02 2.775234282016754150e-01 -1.665365695953369141e-02 -2.114277519285678864e-02 2.333062291145324707e-01 -1.113533899188041687e-01 7.338389754295349121e-02 3.189885020256042480e-01 2.386145591735839844e-01 2.822400927543640137e-01 2.800495922565460205e-01 -3.784807771444320679e-02 -6.131558120250701904e-02 4.006928205490112305e-01 1.170241087675094604e-01 -1.452021896839141846e-01 1.539054792374372482e-02 5.670348927378654480e-02 -3.175300359725952148e-02 -4.094856325536966324e-03 6.235146895051002502e-02 -9.352167695760726929e-02
-1.239387318491935730e-01 9.964713454246520996e-02 4.107951000332832336e-02 2.366724656894803047e-03 1.991679370403289795e-01 1.357720941305160522e-01 -2.822592854499816895e-01 7.467480748891830444e-02 -4.181145131587982178e-01 -3.539717569947242737e-02 -1.927522718906402588e-01 -1.604041159152984619e-01 1.542644351720809937e-01 -2.081077843904495239e-01 5.934970825910568237e-02 -1.506593674421310425e-01 5.902489274740219116e-02 3.654457032680511475e-01 1.550609618425369263e-01 -2.133024185895919800e-01 1.213285848498344421e-01 -2.238666862249374390e-01 4.741750285029411316e-02 -8.474669419229030609e-03 6.738675758242607117e-03 -2.315081655979156494e-01 6.059232354164123535e-02 4.302396252751350403e-02 2.323070019483566284e-01 -6.464517861604690552e-02 8.597876876592636108e-02 -3.145634233951568604e-01
4.491990059614181519e-02 4.962716996669769287e-02 1.276633441448211670e-01 -1.851752586662769318e-02 -7.059879601001739502e-02 2.391305863857269287e-01 -3.472323119640350342e-01 7.025197893381118774e-02 -1.498369425535202026e-01 1.552775949239730835e-01 1.799704730510711670e-01 1.180299147963523865e-01 2.316425591707229614e-01 -1.096920818090438843e-01 1.662253886461257935e-01 -8.875910937786102295e-02 1.339925378561019897e-01 2.711029648780822754e-01 4.459273070096969604e-02 1.032551378011703491e-01 2.253700047731399536e-01 -2.488122135400772095e-01 -4.470467567443847656e-02 1.185662746429443359e-01 -1.577187329530715942e-01 -3.660862147808074951e-02 -3.677590489387512207e-01 -2.128768414258956909e-01 -1.974142044782638550e-01 1.461545825004577637e-01 2.883399724960327148e-01 -1.183814853429794312e-01
-1.475207973271608353e-02 2.669945955276489258e-01 2.201025560498237610e-02 6.349335610866546631e-02 -1.391111761331558228e-01 1.583990603685379028e-01 -3.895901143550872803e-01 2.972926944494247437e-02 -1.927150189876556396e-01 2.011571526527404785e-01 -3.157232701778411865e-02 4.038080945611000061e-02 2.940112352371215820e-01 -1.261301338672637939e-01 8.777701109647750854e-02 -1.610855311155319214e-01 1.194314807653427124e-01 2.138564586639404297e-01 1.960131824016571045e-01 1.749250441789627075e-01 1.507618427276611328e-01 -3.038505464792251587e-02 -9.246768802404403687e-02 1.127112060785293579e-01 -3.360497653484344482e-01 -5.369419886847026646e-05 -3.459079563617706299e-01 -1.488727778196334839e-01 -5.202259868383407593e-02 8.358978480100631714e-02 2.686872184276580811e-01 9.069976396858692169e-03
-5.219531059265136719e-02 2.445794641971588135e-01 -1.230483204126358032e-01 -9.838066250085830688e-02 1.794746816158294678e-01 -4.902587458491325378e-02 -3.547764718532562256e-01 -2.042655646800994873e-01 -2.479764074087142944e-01 -1.807587780058383942e-02 -9.100208431482315063e-02 5.108586326241493225e-02 3.056300878524780273e-01 -1.607317477464675903e-01 2.269263863563537598e-01 -1.222152411937713623e-01 4.943353682756423950e-02 4.156090021133422852e-01 2.949602901935577393e-02 3.132637962698936462e-02 1.106294468045234680e-01 -1.706069707870483398e-01 4.523125663399696350e-02 -4.448479041457176208e-02 -7.640358060598373413e-02 -5.504802986979484558e-02 2.315804958343505859e-01 3.483398631215095520e-02 1.601984947919845581e-01 7.166388630867004395e-02 5.164104048162698746e-03 -3.675754666328430176e-01
1.042748466134071350e-01 3.683610260486602783e-01 3.804815933108329773e-02 -1.455639302730560303e-01 5.719477683305740356e-02 1.054628044366836548e-01 -1.278457939624786377e-01 -3.117449209094047546e-02 -2.932034730911254883e-01 -8.998728543519973755e-02 -1.533724814653396606e-01 -5.529952794313430786e-02 2.928805053234100342e-01 -3.552972078323364258e-01 -8.380302041769027710e-02 3.095393814146518707e-02 5.810183286666870117e-02 1.062122359871864319e-01 1.534917354583740234e-01 -6.402885913848876953e-02 1.863453686237335205e-01 -1.711260527372360229e-01 6.638307869434356689e-02 -2.411546744406223297e-02 -7.930294610559940338e-03 -4.417222738265991211e-01 -5.847465991973876953e-02 -1.828722953796386719e-01 8.035167306661605835e-02 9.167431294918060303e-02 1.261161714792251587e-01 -2.903879284858703613e-01
-7.124767452478408813e-02 4.567976295948028564e-01 1.218883469700813293e-01 -8.702407777309417725e-02 2.638301849365234375e-01 3.695614337921142578e-01 -2.238346636295318604e-01 3.868534415960311890e-02 4.975567106157541275e-03 5.220355838537216187e-02 -9.888033568859100342e-02 -9.859590977430343628e-02 8.782463520765304565e-02 1.316335648298263550e-01 -2.013282328844070435e-01 -9.080349653959274292e-02 6.017361208796501160e-02 1.544985473155975342e-01 2.270375341176986694e-01 7.927393913269042969e-02 4.683130979537963867e-02 -2.164139896631240845e-01 1.391003578901290894e-01 1.468539535999298096e-01 5.634250864386558533e-02 -2.229439914226531982e-01 -5.565612390637397766e-02 -1.216026619076728821e-01 3.002455830574035645e-01 1.714278012514114380e-01 -7.424624264240264893e-02 -1.972486376762390137e-01
-2.097332617267966270e-03 2.032811045646667480e-01 6.030529364943504333e-02 5.509509146213531494e-02 -1.602230966091156006e-01 1.679528057575225830e-01 -2.769273519515991211e-01 4.693850874900817871e-02 -2.999348342418670654e-01 1.354462951421737671e-01 1.440556049346923828e-01 3.376999869942665100e-02 2.592730224132537842e-01 2.242422662675380707e-03 1.798119097948074341e-01 -6.028326228260993958e-03 6.072637066245079041e-02 2.532116174697875977e-01 1.462358385324478149e-01 1.434002071619033813e-01 2.574284672737121582e-01 -1.047947481274604797e-01 7.123091258108615875e-03 1.372224390506744385e-01 -2.687313258647918701e-01 -4.933265596628189087e-02 -3.802708387374877930e-01 -2.619824409484863281e-01 9.549070894718170166e-02 2.436101138591766357e-01 1.571394950151443481e-01 5.000841245055198669e-02
4.712524637579917908e-02 4.684688746929168701e-01 2.265967801213264465e-02 -1.558222174644470215e-01 7.306253165006637573e-02 1.816939562559127808e-01 -6.858231127262115479e-02 1.460961531847715378e-02 5.648649856448173523e-02 -1.300801783800125122e-01 1.937828212976455688e-01 3.499190211296081543e-01 -1.577213257551193237e-01 1.387978941202163696e-01 2.805256843566894531e-01 -2.025463581085205078e-01 1.424804329872131348e-01 1.324170734733343124e-02 3.336646556854248047e-01 9.005701541900634766e-02 1.031129881739616394e-01 -8.737193048000335693e-02 7.705159485340118408e-02 -3.419393301010131836e-02 4.229106381535530090e-02 2.361719682812690735e-02 -1.810917854309082031e-01 4.204861819744110107e-02 2.898395247757434845e-02 1.567461788654327393e-01 -5.650279112160205841e-03 -3.723524212837219238e-01
-2.513973116874694824e-01 9.775883704423904419e-02 -1.336260735988616943e-01 -2.408978790044784546e-01 3.430194854736328125e-01 9.931293129920959473e-02 -2.772770226001739502e-01 3.000381635501980782e-03 -2.946585416793823242e-01 -6.800039112567901611e-02 4.388089850544929504e-02 6.346280686557292938e-03 6.511740386486053467e-02 -1.932620704174041748e-01 -4.736077040433883667e-02 -2.296709120273590088e-01 1.814557164907455444e-01 1.571325659751892090e-01 2.413185983896255493e-01 -2.807754091918468475e-02 -4.605956003069877625e-02 -1.545305848121643066e-01 2.875522151589393616e-02 1.097553446888923645e-01 -1.446854770183563232e-01 -2.904985547065734863e-01 2.003724426031112671e-01 1.620806008577346802e-02 1.305640637874603271e-01 2.091195583343505859e-01 1.683648228645324707e-01 -2.580086886882781982e-01
-7.172805070877075195e-02 1.755506992340087891e-01 -5.398092325776815414e-03 8.902714401483535767e-02 -1.316591501235961914e-01 2.193892151117324829e-01 -3.465280532836914062e-01 1.020156890153884888e-01 -2.887699007987976074e-01 1.923625022172927856e-01 6.608182191848754883e-02 9.946107864379882812e-03 2.515857219696044922e-01 -1.068394631147384644e-01 1.005447879433631897e-01 -6.224419921636581421e-02 -2.881957404315471649e-02 3.496459722518920898e-01 1.357160210609436035e-01 8.225882798433303833e-02 1.608180552721023560e-01 2.124139136867597699e-04 -1.694709435105323792e-02 1.537218540906906128e-01 -3.260934650897979736e-01 -1.786510646343231201e-02 -2.818077206611633301e-01 -2.252244949340820312e-01 2.823897264897823334e-02 1.051675006747245789e-01 3.118404746055603027e-01 -5.126865208148956299e-02
9.063588082790374756e-02 3.385409712791442871e-01 1.388078033924102783e-01 -1.681619733572006226e-01 -1.600481718778610229e-01 2.023008465766906738e-01 -2.290334850549697876e-01 3.984458371996879578e-02 -9.158729761838912964e-02 8.649826049804687500e-02 -1.088447645306587219e-01 7.856771349906921387e-02 -2.848684042692184448e-02 -4.335098713636398315e-02 1.126681417226791382e-01 -1.960468739271163940e-01 2.517045736312866211e-01 1.085525527596473694e-01 2.642769813537597656e-01 -5.219013616442680359e-02 5.516381189227104187e-02 4.063208028674125671e-02 2.270479947328567505e-01 -3.439721465110778809e-02 -1.725839227437973022e-01 -2.746153473854064941e-01 -2.184592634439468384e-01 4.518961161375045776e-02 4.462303966283798218e-02 -3.218607231974601746e-02 -3.379852771759033203e-01 -3.794406056404113770e-01
2.226867079734802246e-01 1.173414587974548340e-01 4.290564358234405518e-02 -1.658727973699569702e-02 8.661364018917083740e-02 -2.780142240226268768e-02 -2.720440328121185303e-01 6.147818267345428467e-02 -3.866279721260070801e-01 1.030073463916778564e-01 2.439143508672714233e-01 -4.799016565084457397e-02 2.182907611131668091e-01 8.612798899412155151e-02 8.125415444374084473e-02 -4.282684251666069031e-02 3.807967528700828552e-03 2.848947048187255859e-01 2.025311440229415894e-01 1.972286403179168701e-01 1.355659514665603638e-01 -1.283261924982070923e-02 2.946804044768214226e-03 2.120668441057205200e-01 -1.772206723690032959e-01 -1.101227030158042908e-01 -3.172788023948669434e-01 -4.038860201835632324e-01 -9.200470894575119019e-02 5.850930511951446533e-02 1.292577534914016724e-01 5.027983710169792175e-02
7.047929614782333374e-02 7.149460911750793457e-02 4.177254438400268555e-02 5.250629037618637085e-03 1.662722229957580566e-01 9.691830724477767944e-02 -3.190704882144927979e-01 -4.792445525527000427e-02 -2.288453578948974609e-01 -2.667390406131744385e-01 1.383264660835266113e-01 -3.172192722558975220e-02 -1.087338849902153015e-02 1.787285134196281433e-02 1.426281780004501343e-02 -2.272683829069137573e-01 3.657642602920532227e-01 1.658873707056045532e-01 1.138562485575675964e-01 1.316853761672973633e-01 2.530399560928344727e-01 3.120536804199218750e-01 1.736586242914199829e-01 7.357995957136154175e-02 -6.147237494587898254e-02 3.303012847900390625e-01 -9.125834703445434570e-02 -1.177578270435333252e-01 1.484151184558868408e-01 2.119168341159820557e-01 5.995254218578338623e-02 -2.384674549102783203e-01
-3.804544508457183838e-01 2.781938016414642334e-01 -3.660644590854644775e-02 -1.552674323320388794e-01 1.322299987077713013e-01 1.414649486541748047e-01 -3.030906021595001221e-01 -5.451360717415809631e-02 -3.803226351737976074e-01 -1.166267693042755127e-01 6.654982268810272217e-02 9.861352294683456421e-02 1.900597959756851196e-01 -2.376998215913772583e-01 -2.510639429092407227e-01 -1.251670420169830322e-01 4.663191735744476318e-02 2.542907297611236572e-01 -1.345257973298430443e-03 1.283830255270004272e-01 -1.883226446807384491e-02 -5.409335717558860779e-02 2.617221325635910034e-02 6.314797699451446533e-02 -2.252747118473052979e-01 -2.090339064598083496e-01 4.371954873204231262e-02 -1.316602677106857300e-01 3.390184789896011353e-02 6.463882327079772949e-02 -3.226396068930625916e-02 -2.549970746040344238e-01
-2.320450246334075928e-01 2.454263120889663696e-01 -3.532397449016571045e-01 4.331220313906669617e-02 2.465896606445312500e-01 1.510541439056396484e-01 -2.230763286352157593e-01 6.933839060366153717e-03 -3.777600526809692383e-01 -1.697154790163040161e-01 1.759710907936096191e-01 7.691323757171630859e-02 -2.958962507545948029e-02 -1.323576569557189941e-01 1.271436512470245361e-01 -1.536486297845840454e-01 -7.131700217723846436e-02 2.763986885547637939e-01 1.104517728090286255e-01 -4.592671617865562439e-02 -4.907750338315963745e-02 -8.964396268129348755e-02 -2.888639457523822784e-02 -8.747941255569458008e-02 -1.324211806058883667e-01 -3.625268638134002686e-01 3.813113272190093994e-02 4.346648231148719788e-02 8.227912709116935730e-03 -3.681243956089019775e-02 -1.197861041873693466e-02 -3.011366724967956543e-01
-2.433226257562637329e-01 2.537604868412017822e-01 1.751195341348648071e-01 1.061565894633531570e-02 2.196963578462600708e-01 1.778391748666763306e-01 -2.606789171695709229e-01 -3.256311640143394470e-02 -7.550334930419921875e-02 -3.772901594638824463e-01 -1.120267957448959351e-01 1.489225178956985474e-01 4.792631417512893677e-02 2.316906452178955078e-01 8.987976238131523132e-03 -2.345576882362365723e-01 3.013341426849365234e-01 2.150634974241256714e-01 -4.803569614887237549e-02 1.020352914929389954e-01 -1.318961232900619507e-01 1.597062945365905762e-01 -8.341073989868164062e-02 -7.378240674734115601e-02 3.186903148889541626e-02 -1.745273023843765259e-01 -1.029679104685783386e-01 2.799290604889392853e-02 9.657568484544754028e-02 2.405064553022384644e-01 -2.845273017883300781e-01 -8.244080841541290283e-02
4.848873987793922424e-02 1.928168237209320068e-01 7.865099236369132996e-03 1.684511750936508179e-01 -1.883576624095439911e-03 1.676432192325592041e-01 -3.524531126022338867e-01 1.399656534194946289e-01 -2.954930961132049561e-01 9.272385388612747192e-02 -5.820141360163688660e-02 7.389968726783990860e-03 1.790874004364013672e-01 -1.398699879646301270e-01 1.542692333459854126e-01 -5.410302430391311646e-02 9.665573015809059143e-03 3.045219779014587402e-01 3.853814676403999329e-02 1.859256327152252197e-01 1.926408559083938599e-01 1.073105260729789734e-01 -8.424862474203109741e-02 2.001297622919082642e-01 -3.076524734497070312e-01 -1.337645202875137329e-01 -3.604264557361602783e-01 -2.233383655548095703e-01 4.501688759773969650e-03 1.301267743110656738e-01 2.201119810342788696e-01 -2.077038865536451340e-03
-1.992396861314773560e-01 -1.020370144397020340e-02 -1.365699321031570435e-01 3.426353260874748230e-02 -8.358327299356460571e-02 2.231076359748840332e-01 7.410562597215175629e-03 -1.656316220760345459e-01 -1.552622765302658081e-01 -2.718662023544311523e-01 -4.964707791805267334e-02 6.055775284767150879e-02 1.621802002191543579e-01 2.754047214984893799e-01 -1.709145307540893555e-01 -1.254603862762451172e-01 1.134156361222267151e-01 4.420755505561828613e-01 -4.610662534832954407e-02 3.091767430305480957e-01 -1.089517176151275635e-01 -1.237125024199485779e-01 5.479221418499946594e-02 -3.096847794950008392e-02 -1.406611949205398560e-01 -5.263979732990264893e-02 -2.530225515365600586e-01 -1.049975454807281494e-01 -8.879669010639190674e-02 -1.568842530250549316e-01 1.102251484990119934e-01 -3.542248308658599854e-01
8.472272753715515137e-02 1.647048294544219971e-01 2.664468288421630859e-01 1.260979473590850830e-01 -1.138814352452754974e-02 -2.633503451943397522e-02 -2.932003140449523926e-02 -2.195423692464828491e-01 -5.541128516197204590e-01 5.360218137502670288e-02 1.218964606523513794e-01 1.415239721536636353e-01 1.486717611551284790e-01 -1.009863689541816711e-01 1.922817975282669067e-01 -1.290468275547027588e-01 8.863933384418487549e-02 3.237845599651336670e-01 4.333877563476562500e-02 2.943715453147888184e-02 9.477181732654571533e-02 -4.756022244691848755e-02 1.285801231861114502e-01 1.418484151363372803e-01 -7.660607993602752686e-02 -6.109099835157394409e-02 -2.149370908737182617e-01 -2.262689471244812012e-01 -2.543284185230731964e-02 1.351525355130434036e-02 3.538205623626708984e-01 -4.288089275360107422e-02
-3.405526578426361084e-01 1.353745907545089722e-01 2.294608019292354584e-02 -1.165087372064590454e-01 3.856479525566101074e-01 -8.063802123069763184e-02 -2.750887572765350342e-01 -1.346735954284667969e-01 -2.495231181383132935e-01 -2.911207675933837891e-01 5.156987905502319336e-02 1.212412193417549133e-01 2.625572383403778076e-01 -2.523836307227611542e-02 -2.471715956926345825e-02 -1.189935952425003052e-01 4.999998956918716431e-02 1.063456758856773376e-01 1.771939843893051147e-01 5.760399997234344482e-02 -7.855813205242156982e-02 -1.055623888969421387e-01 4.317275807261466980e-02 -8.489732630550861359e-03 1.019400507211685181e-01 1.192271858453750610e-01 -2.419799715280532837e-01 -8.290442638099193573e-04 1.327360123395919800e-01 3.697115182876586914e-02 2.016387134790420532e-01 -3.784993886947631836e-01
6.739379465579986572e-02 1.992087513208389282e-01 -1.122808922082185745e-02 -5.929245054721832275e-02 -5.719006992876529694e-03 1.751803904771804810e-01 -2.527704834938049316e-01 8.760946244001388550e-02 -2.589746713638305664e-01 2.480700761079788208e-01 -2.544996142387390137e-02 1.035697199404239655e-02 2.829264104366302490e-01 -1.400969475507736206e-01 1.430101692676544189e-01 -1.676711142063140869e-01 1.085436046123504639e-01 3.530085086822509766e-01 9.591057896614074707e-02 2.067581117153167725e-01 2.711018025875091553e-01 -1.040738448500633240e-01 5.313139990903437138e-04 1.094813048839569092e-01 -2.416711747646331787e-01 2.795879170298576355e-02 -3.885132372379302979e-01 -1.529933512210845947e-01 5.913044139742851257e-02 1.430168151855468750e-01 1.644706726074218750e-01 5.519234389066696167e-02
-4.756419453769922256e-03 1.820016652345657349e-02 1.349643468856811523e-01 -5.746364593505859375e-02 -1.341574639081954956e-01 6.822077184915542603e-02 -1.624005883932113647e-01 2.337047457695007324e-02 -2.916680835187435150e-02 -2.598513364791870117e-01 3.252067863941192627e-01 4.102537781000137329e-02 2.030930519104003906e-01 2.708494663238525391e-01 1.334395855665206909e-01 -2.620368003845214844e-01 2.663513422012329102e-01 3.176543116569519043e-01 3.559625446796417236e-01 3.020070195198059082e-01 1.513514220714569092e-01 7.103963941335678101e-02 6.359064951539039612e-03 6.132448092103004456e-02 -1.008039489388465881e-01 -1.348869875073432922e-03 -1.742510683834552765e-02 -1.881458610296249390e-01 4.782019183039665222e-02 7.188235968351364136e-02 -1.845430284738540649e-01 -2.068068534135818481e-01
1.399344950914382935e-01 3.307535499334335327e-02 1.301929950714111328e-01 1.612788587808609009e-01 1.011276170611381531e-01 -6.246361508965492249e-02 -4.376869201660156250e-01 3.735216334462165833e-02 -3.293090760707855225e-01 1.845888793468475342e-01 -1.215592771768569946e-02 -1.125972494482994080e-01 1.643881201744079590e-01 4.045429453253746033e-02 7.172420620918273926e-02 -1.542448848485946655e-01 -2.751158550381660461e-02 1.269871890544891357e-01 9.280464053153991699e-02 1.490467935800552368e-01 2.181959897279739380e-01 -1.851113587617874146e-01 4.980314895510673523e-02 1.918815076351165771e-01 -1.065059527754783630e-01 -1.318929642438888550e-01 -2.597864866256713867e-01 -3.131603002548217773e-01 5.981060676276683807e-03 3.508096039295196533e-01 1.605298668146133423e-01 -6.538087874650955200e-02
-7.219000160694122314e-02 2.358233928680419922e-01 1.756537109613418579e-01 7.740127295255661011e-02 1.811763346195220947e-01 3.898023962974548340e-01 -4.747813940048217773e-01 4.783804342150688171e-02 -1.691429018974304199e-01 -1.707527972757816315e-02 -9.385972470045089722e-02 -1.860353946685791016e-01 1.186008602380752563e-01 -8.233672380447387695e-02 3.986528143286705017e-03 2.598710730671882629e-02 1.860610395669937134e-01 -7.611582521349191666e-03 1.023601815104484558e-01 6.863693147897720337e-02 1.279434263706207275e-01 1.176932752132415771e-01 -1.041180044412612915e-01 -1.614001989364624023e-01 -7.752606179565191269e-03 -3.070966899394989014e-02 -1.042829453945159912e-01 -3.033749014139175415e-02 1.249593943357467651e-01 3.520161211490631104e-01 -2.608125805854797363e-01 -2.422162443399429321e-01
-1.274997442960739136e-01 2.610182762145996094e-01 -4.820252954959869385e-02 -1.116722226142883301e-01 6.269857287406921387e-02 1.428202241659164429e-01 -1.171339526772499084e-01 1.161338537931442261e-01 -3.933762311935424805e-01 -9.787724167108535767e-02 -4.654221981763839722e-02 3.857731446623802185e-02 1.286830157041549683e-01 -2.248867303133010864e-01 -2.330065369606018066e-01 -2.796682119369506836e-01 1.145722493529319763e-01 9.383582323789596558e-02 1.914700567722320557e-01 1.896970719099044800e-02 -2.141497880220413208e-01 -3.347489982843399048e-02 5.235482007265090942e-02 1.160622108727693558e-03 2.997580915689468384e-02 -3.899037837982177734e-01 -8.435925841331481934e-02 -1.389959603548049927e-01 2.255469709634780884e-01 9.006847441196441650e-02 -4.688847810029983521e-02 -3.639319241046905518e-01
-1.842603534460067749e-01 2.315433174371719360e-01 5.749345570802688599e-02 -1.536828577518463135e-01 2.943386435508728027e-01 1.313971281051635742e-01 -3.713586032390594482e-01 5.781897157430648804e-02 -3.799031674861907959e-01 -7.313422858715057373e-02 9.492686949670314789e-03 -4.215461015701293945e-02 2.284782528877258301e-01 1.153712794184684753e-01 1.980383098125457764e-01 -1.198876202106475830e-01 -3.267174959182739258e-02 1.237251013517379761e-01 3.061021268367767334e-01 -1.563546806573867798e-02 -2.709516286849975586e-01 -5.807079747319221497e-02 4.429343715310096741e-02 -2.019614577293395996e-01 -9.339401125907897949e-02 -2.890080809593200684e-01 -1.362912263721227646e-02 -2.256999537348747253e-02 1.771755069494247437e-01 9.101741015911102295e-03 1.702242530882358551e-02 -1.230906173586845398e-01
-7.830224931240081787e-04 3.795578479766845703e-01 1.034866720438003540e-01 -1.048837974667549133e-01 1.294123530387878418e-01 9.767211973667144775e-02 -1.812714785337448120e-01 1.176152378320693970e-01 -1.792503446340560913e-01 -2.049019932746887207e-02 7.529390603303909302e-02 -7.993457838892936707e-03 1.780303716659545898e-01 1.469403952360153198e-01 6.769957393407821655e-02 -3.883932158350944519e-02 1.044797077775001526e-01 2.062785774469375610e-01 1.124547943472862244e-01 2.747551798820495605e-01 1.711280457675457001e-02 2.473629713058471680e-01 2.443919479846954346e-01 -1.481749862432479858e-01 1.617747247219085693e-01 -1.021088659763336182e-01 -4.027634263038635254e-01 1.523687094449996948e-01 1.951632946729660034e-01 1.169648095965385437e-01 1.971633285284042358e-01 -2.571784257888793945e-01
4.246849194169044495e-02 8.651930838823318481e-02 5.298526212573051453e-02 7.171320170164108276e-02 5.212480947375297546e-02 1.228739321231842041e-01 -1.571543067693710327e-01 6.428353488445281982e-02 -8.822245895862579346e-02 -2.350821644067764282e-01 3.287317156791687012e-01 -5.435162223875522614e-03 2.930945754051208496e-01 1.250570565462112427e-01 1.376311033964157104e-01 -8.837082237005233765e-02 3.365159332752227783e-01 3.559128344058990479e-01 3.343026638031005859e-01 2.569391727447509766e-01 1.715285331010818481e-01 2.742471396923065186e-01 6.643340736627578735e-02 1.424059271812438965e-03 -6.015926133841276169e-03 7.712972164154052734e-02 -1.331122070550918579e-01 -2.058189809322357178e-01 1.675739437341690063e-01 6.057422608137130737e-02 -1.008212938904762268e-01 4.423533752560615540e-02
-6.233735010027885437e-03 2.149841636419296265e-01 -1.715683341026306152e-01 -1.298769265413284302e-01 4.114848002791404724e-02 3.724847454577684402e-03 -8.474729210138320923e-02 8.342789113521575928e-02 -1.879366040229797363e-01 -2.133098691701889038e-01 1.167734786868095398e-01 6.426073610782623291e-02 5.253592133522033691e-02 3.448452055454254150e-01 -1.947482228279113770e-01 4.310374334454536438e-02 3.694982528686523438e-01 3.467246890068054199e-01 -4.999424144625663757e-02 2.009995579719543457e-01 -2.119508832693099976e-01 -1.104681938886642456e-01 2.029919475317001343e-01 1.399249434471130371e-01 -1.238996312022209167e-01 -1.711469739675521851e-01 3.583529964089393616e-02 -1.239912286400794983e-01 3.213676065206527710e-02 1.379873901605606079e-01 2.523732781410217285e-01 -2.625182569026947021e-01
8.232813328504562378e-02 2.981109917163848877e-01 -1.847661435604095459e-01 1.652872562408447266e-01 1.079283952713012695e-01 4.046021699905395508e-01 3.213525051251053810e-03 4.495501518249511719e-02 -7.113283127546310425e-02 -2.344561517238616943e-01 8.613654971122741699e-02 2.523900270462036133e-01 3.520422279834747314e-01 -2.424355596303939819e-02 9.228412806987762451e-02 -2.773092873394489288e-02 7.832880318164825439e-02 3.475250899791717529e-01 2.121356576681137085e-01 1.164520084857940674e-01 1.081268191337585449e-01 3.344235708937048912e-03 1.366232037544250488e-01 1.393209695816040039e-01 2.057830803096294403e-02 9.981667250394821167e-02 -1.157623156905174255e-01 1.610215008258819580e-01 -4.550293087959289551e-02 1.509165763854980469e-01 1.496367752552032471e-01 -2.614386975765228271e-01
2.093719393014907837e-01 1.848157197237014771e-01 1.562125235795974731e-01 6.901606917381286621e-02 6.447888910770416260e-02 1.768671534955501556e-02 -1.780971139669418335e-01 1.040778309106826782e-01 -4.190888404846191406e-01 1.450242251157760620e-01 1.104708481580018997e-02 1.210485100746154785e-01 2.596334517002105713e-01 -9.020840376615524292e-02 2.957560420036315918e-01 2.006265148520469666e-02 1.657709330320358276e-01 1.478166133165359497e-01 1.520670801401138306e-01 -9.994082897901535034e-02 7.738822698593139648e-02 -2.737778611481189728e-02 1.539762020111083984e-01 8.495704829692840576e-02 -8.498685061931610107e-02 -2.164019495248794556e-01 -2.295953333377838135e-01 -2.954644560813903809e-01 1.023986861109733582e-01 3.886241838335990906e-02 3.327154219150543213e-01 -1.846297085285186768e-01
-1.669267416000366211e-01 3.832109570503234863e-01 8.324504643678665161e-02 -1.374164521694183350e-01 1.161381378769874573e-01 -4.383058100938796997e-02 -1.273374557495117188e-01 -4.799745231866836548e-02 -2.241236716508865356e-01 -1.336245834827423096e-01 -1.162337064743041992e-01 -6.915004551410675049e-02 1.797395385801792145e-02 -2.844140231609344482e-01 -8.258524537086486816e-02 -1.860122531652450562e-01 9.835886210203170776e-02 3.859237730503082275e-01 1.243650168180465698e-01 -9.402979910373687744e-02 -9.117424488067626953e-02 -1.126631274819374084e-01 6.942691653966903687e-02 7.643263321369886398e-03 -6.938130408525466919e-02 -3.540116548538208008e-01 4.765523970127105713e-02 -2.000163942575454712e-01 2.120711505413055420e-01 -8.097693324089050293e-03 1.107954904437065125e-01 -3.435036242008209229e-01
9.311354160308837891e-02 6.736395508050918579e-02 1.816284470260143280e-02 8.586574345827102661e-02 -5.128690227866172791e-02 4.135783761739730835e-02 -2.878715395927429199e-01 1.681483536958694458e-01 -1.275020092725753784e-01 -2.638653814792633057e-01 2.058965153992176056e-02 1.507175415754318237e-01 -1.586938053369522095e-01 -3.185714483261108398e-01 6.522903591394424438e-02 -3.832019120454788208e-02 3.005741536617279053e-01 2.196864038705825806e-01 6.722996383905410767e-02 2.670694887638092041e-01 3.062215633690357208e-02 1.038964912295341492e-01 -9.675638377666473389e-02 2.643228769302368164e-01 1.470163315534591675e-01 -3.877558112144470215e-01 -1.165024414658546448e-01 5.733937956392765045e-03 -2.411688864231109619e-02 -2.490902692079544067e-01 1.771240830421447754e-01 -1.928731948137283325e-01
1.359184235334396362e-01 1.795737594366073608e-01 1.146695688366889954e-01 1.099902316927909851e-01 -2.465310692787170410e-02 1.675271689891815186e-01 -2.818468511104583740e-01 1.275221556425094604e-01 -2.955176234245300293e-01 1.340790241956710815e-01 -5.444506555795669556e-02 2.515653334558010101e-02 2.301507592201232910e-01 -6.177470833063125610e-02 2.771700024604797363e-01 5.097980424761772156e-02 9.960415214300155640e-02 3.123992681503295898e-01 7.694809883832931519e-02 1.016367152333259583e-01 5.701657757163047791e-02 -3.276724368333816528e-02 -8.706523478031158447e-02 1.816835850477218628e-01 -2.746029496192932129e-01 2.031631395220756531e-02 -3.670539855957031250e-01 -2.775063812732696533e-01 -6.885781884193420410e-02 2.864344418048858643e-01 1.061207503080368042e-01 1.619800552725791931e-02
-2.659188508987426758e-01 4.067932367324829102e-01 3.671787679195404053e-02 -2.199274897575378418e-01 2.270113676786422729e-01 1.536416113376617432e-01 -2.978338599205017090e-01 4.168075323104858398e-02 -9.806305915117263794e-02 -2.570798993110656738e-01 2.145542800426483154e-01 2.001051791012287140e-02 1.278917025774717331e-02 7.087258249521255493e-02 9.521232545375823975e-02 -1.508760601282119751e-01 1.542272865772247314e-01 5.340418964624404907e-02 9.830129146575927734e-02 1.606178432703018188e-01 1.358509063720703125e-01 -4.261749237775802612e-02 5.819554626941680908e-02 -6.805934011936187744e-02 6.515885889530181885e-02 1.950837224721908569e-01 -9.157652407884597778e-02 1.638989001512527466e-01 2.680006325244903564e-01 2.275063544511795044e-01 1.624173223972320557e-01 -2.672957181930541992e-01
-7.439578324556350708e-02 8.203988522291183472e-02 2.827349603176116943e-01 -2.229145616292953491e-01 3.271018862724304199e-01 -5.355683714151382446e-02 -4.338632524013519287e-01 -1.048859059810638428e-01 1.851186901330947876e-02 -1.394222229719161987e-01 -2.059434354305267334e-01 -6.210327520966529846e-02 2.047610282897949219e-02 -8.237054944038391113e-02 1.145708262920379639e-01 -2.966193854808807373e-01 1.120532751083374023e-01 -4.351998865604400635e-02 2.210101336240768433e-01 -6.642878800630569458e-02 1.314809620380401611e-01 -4.141224548220634460e-02 6.952229887247085571e-02 4.657499119639396667e-02 1.785810738801956177e-01 -2.282336503267288208e-01 -2.566194534301757812e-01 -1.590680703520774841e-02 1.480409651994705200e-01 1.270004212856292725e-01 -2.500685751438140869e-01 -1.739455014467239380e-01
-1.941550821065902710e-01 -1.070987805724143982e-02 3.714140877127647400e-02 6.935460865497589111e-02 2.189767919480800629e-02 4.563537538051605225e-01 -5.075604468584060669e-02 -1.525347307324409485e-02 -3.077549934387207031e-01 -2.929047346115112305e-01 8.020921796560287476e-02 1.110871974378824234e-02 1.431000325828790665e-02 1.163308992981910706e-01 -2.298495732247829437e-02 3.751126304268836975e-02 1.925279200077056885e-01 2.552007436752319336e-01 2.892235815525054932e-01 -8.887141942977905273e-02 2.410771092399954796e-03 1.352277398109436035e-01 2.031190246343612671e-01 1.946047842502593994e-01 1.508473157882690430e-01 3.172673657536506653e-02 7.356282323598861694e-02 -6.767088919878005981e-02 1.136891543865203857e-01 7.764251530170440674e-02 -3.996472433209419250e-02 -4.430007338523864746e-01
6.074706837534904480e-02 3.256866335868835449e-01 -1.411955207586288452e-01 -1.877849698066711426e-01 1.454161256551742554e-01 -4.360511153936386108e-02 -1.956458240747451782e-01 9.853032976388931274e-02 -1.628206670284271240e-01 -2.589776217937469482e-01 5.400379747152328491e-02 6.981870532035827637e-02 1.940573900938034058e-01 -2.831620275974273682e-01 1.418314874172210693e-01 -6.016314402222633362e-02 1.705781221389770508e-01 2.156517356634140015e-01 2.468564510345458984e-01 -2.944336533546447754e-01 -1.900629997253417969e-01 -1.763954013586044312e-01 -1.135923117399215698e-01 -1.086561903357505798e-01 7.545910775661468506e-02 1.471335347741842270e-02 -5.073390156030654907e-02 -2.644381821155548096e-01 3.010819554328918457e-01 6.593754887580871582e-02 -4.768000915646553040e-02 -1.737700849771499634e-01
8.067290484905242920e-02 1.710567921400070190e-01 -4.874189384281635284e-03 1.190135180950164795e-01 6.934125442057847977e-03 2.688519656658172607e-01 -3.652313053607940674e-01 1.034742668271064758e-01 -2.442877292633056641e-01 1.373036056756973267e-01 -1.956276409327983856e-02 -3.967797011137008667e-02 1.812384724617004395e-01 -2.763150818645954132e-02 5.775367841124534607e-02 -3.439679369330406189e-02 9.836089611053466797e-02 3.849827051162719727e-01 3.754794597625732422e-02 3.616647422313690186e-02 2.390624433755874634e-01 -7.737994194030761719e-02 -5.642462894320487976e-02 1.376428604125976562e-01 -1.209680140018463135e-01 8.315928280353546143e-02 -3.905789256095886230e-01 -2.024626135826110840e-01 -7.597413845360279083e-03 2.262509763240814209e-01 3.149364888668060303e-01 6.001332029700279236e-02
-7.579053286463022232e-03 2.861737906932830811e-01 1.477606296539306641e-01 -3.104294240474700928e-01 1.079358253628015518e-02 2.766433358192443848e-01 -2.014813870191574097e-01 6.264001876115798950e-02 -1.374963670969009399e-01 -2.117679864168167114e-01 -1.907355710864067078e-02 1.988938003778457642e-01 1.151579245924949646e-01 4.739076539408415556e-04 1.349747776985168457e-01 3.028895519673824310e-02 1.251439154148101807e-01 2.256164699792861938e-01 2.185976952314376831e-01 2.117536365985870361e-01 -7.218952476978302002e-02 1.069961860775947571e-01 8.711718022823333740e-02 -4.945308715105056763e-02 2.789294421672821045e-01 -1.082815304398536682e-01 -8.798866719007492065e-02 -1.645454205572605133e-02 2.348215878009796143e-02 4.527696371078491211e-01 1.658394783735275269e-01 -1.616587489843368530e-01
-3.372923657298088074e-02 1.995638310909271240e-01 -3.164210021495819092e-01 -2.599509954452514648e-01 1.943548619747161865e-01 -1.007727086544036865e-01 -1.495344284921884537e-02 -1.449237763881683350e-01 -2.919231057167053223e-01 -2.578921318054199219e-01 -1.149363517761230469e-01 -8.316206187009811401e-02 1.647047996520996094e-01 -9.650211036205291748e-02 -5.641416832804679871e-02 -6.837287545204162598e-02 2.938826754689216614e-02 2.282227426767349243e-01 3.279348313808441162e-01 -2.694776281714439392e-03 1.902141422033309937e-02 -1.947188377380371094e-01 -7.796176709234714508e-03 5.598355829715728760e-02 4.211399704217910767e-03 -1.128992140293121338e-01 -2.918101251125335693e-01 -1.856531649827957153e-01 1.530180722475051880e-01 2.270933240652084351e-02 1.952279210090637207e-01 -3.311111629009246826e-01
1.343575399369001389e-02 2.224874645471572876e-01 2.790533304214477539e-01 1.252901554107666016e-01 8.222630247473716736e-03 -1.354358494281768799e-01 -2.635160684585571289e-01 5.351443961262702942e-02 -1.369959115982055664e-01 -3.974306210875511169e-02 2.659614197909832001e-02 3.701084852218627930e-01 1.514598578214645386e-01 -1.086801737546920776e-01 2.374006062746047974e-01 -2.443305552005767822e-01 5.930469930171966553e-02 2.265681177377700806e-01 -8.797143399715423584e-02 1.711738109588623047e-01 2.421496063470840454e-01 -9.841573983430862427e-02 1.632670909166336060e-01 2.308335453271865845e-01 -6.536277011036872864e-03 -2.168524861335754395e-01 -8.051706850528717041e-02 -3.142620921134948730e-01 1.275799870491027832e-01 -6.680565327405929565e-02 2.011020481586456299e-01 -5.956210941076278687e-02
7.711454480886459351e-02 3.687941431999206543e-01 3.151250481605529785e-01 5.544250458478927612e-02 -6.272888183593750000e-02 1.065085604786872864e-01 -3.777641355991363525e-01 -4.371254146099090576e-02 -3.365483283996582031e-01 1.200614944100379944e-01 5.297910049557685852e-02 2.429175563156604767e-02 2.455785423517227173e-01 -1.982003264129161835e-02 2.643807828426361084e-01 -5.245474632829427719e-03 1.502214223146438599e-01 2.171156108379364014e-01 6.883653998374938965e-02 -1.375113129615783691e-01 1.677074134349822998e-01 -4.595070146024227142e-03 -2.889989130198955536e-02 1.419272124767303467e-01 5.750072002410888672e-02 -7.092510163784027100e-02 -2.483111470937728882e-01 -2.925510108470916748e-01 9.423095034435391426e-04 2.419663360342383385e-03 1.858361065387725830e-01 3.829300403594970703e-02
1.439930796623229980e-01 -6.761217862367630005e-02 -1.855965703725814819e-01 -8.429159969091415405e-02 -5.562468618154525757e-02 2.077320665121078491e-01 -4.169240966439247131e-02 -3.467534109950065613e-02 -1.212339922785758972e-01 -1.327251344919204712e-01 3.098770231008529663e-02 1.074740365147590637e-01 -9.962094575166702271e-02 -1.933354884386062622e-01 4.117926955223083496e-01 -3.131202161312103271e-01 2.518182694911956787e-01 1.545083373785018921e-01 3.456061482429504395e-01 8.911509811878204346e-02 -2.772347815334796906e-02 1.201982572674751282e-01 -1.817871034145355225e-01 -1.218621036969125271e-03 -8.985187113285064697e-02 1.819739933125674725e-03 -3.767205476760864258e-01 4.522352665662765503e-02 -1.004097089171409607e-01 8.079352788627147675e-03 -3.003179654479026794e-02 -3.133483231067657471e-01
1.090951785445213318e-01 1.042318418622016907e-01 9.976799786090850830e-02 1.301956325769424438e-01 -6.362648308277130127e-02 -2.620926313102245331e-02 -3.139509856700897217e-01 -2.783180177211761475e-01 -3.390862643718719482e-01 -1.995728015899658203e-01 -8.115957677364349365e-02 -3.473973274230957031e-01 1.300860047340393066e-01 -2.354418113827705383e-02 -6.662645936012268066e-02 -1.123145744204521179e-01 -4.415223747491836548e-02 1.281252354383468628e-01 2.991475760936737061e-01 -2.228744775056838989e-01 1.342367678880691528e-01 3.356713568791747093e-03 -1.719491742551326752e-02 3.267372250556945801e-01 -5.615023896098136902e-02 2.497755736112594604e-02 -1.954245269298553467e-01 -2.009247392416000366e-01 -1.177299395203590393e-01 2.160638719797134399e-01 6.749788671731948853e-02 -1.513524353504180908e-01
-1.604806631803512573e-01 1.885004043579101562e-01 2.331475317478179932e-01 4.141012579202651978e-02 -2.263274416327476501e-02 7.078691571950912476e-02 -3.782368898391723633e-01 5.636166781187057495e-02 -1.908601820468902588e-01 -4.080903232097625732e-01 6.794192641973495483e-02 8.273387700319290161e-02 1.829683184623718262e-01 1.246995702385902405e-01 1.025584414601325989e-01 -1.388693302869796753e-01 6.864055991172790527e-02 6.260874122381210327e-02 1.493719220161437988e-01 -1.034994795918464661e-02 -4.576494544744491577e-02 -3.951281681656837463e-02 4.830986633896827698e-02 -1.575574576854705811e-01 2.953057289123535156e-01 2.394193708896636963e-01 -2.052707523107528687e-01 -1.371324211359024048e-01 1.189856827259063721e-01 3.401796817779541016e-01 1.712266802787780762e-01 -1.053106412291526794e-01
-1.763661205768585205e-01 1.206773295998573303e-01 -1.960515230894088745e-01 -1.472840607166290283e-01 2.406838983297348022e-01 7.518122345209121704e-02 -2.198507934808731079e-01 -6.222407892346382141e-02 -4.000856578350067139e-01 -1.364227384328842163e-01 -2.361861467361450195e-01 -6.778119504451751709e-02 1.746237426996231079e-01 9.030921012163162231e-02 -1.313307732343673706e-01 4.838348180055618286e-02 2.980422973632812500e-01 1.435478627681732178e-01 -4.750035330653190613e-02 2.863795459270477295e-01 -8.332375728059560061e-05 -9.130053967237472534e-02 -3.780907765030860901e-02 -1.141935959458351135e-01 -1.095448136329650879e-01 -2.413247078657150269e-01 -9.062753617763519287e-02 -2.112936601042747498e-02 5.774937104433774948e-03 -4.856419749557971954e-03 2.681351006031036377e-01 -3.372819721698760986e-01
-9.160949289798736572e-02 3.335332572460174561e-01 -4.603696241974830627e-02 -6.829337030649185181e-02 1.925041824579238892e-01 1.549526304006576538e-01 -2.663063704967498779e-01 -3.287244588136672974e-02 -2.608568072319030762e-01 -2.186157256364822388e-01 -1.227571517229080200e-01 -3.204628452658653259e-02 -7.684659212827682495e-02 -2.052513957023620605e-01 -9.049817174673080444e-02 -1.244145631790161133e-01 7.061865180730819702e-02 2.699162811040878296e-02 1.462880373001098633e-01 -9.529929608106613159e-02 1.345287356525659561e-02 -4.137961864471435547e-01 1.605411469936370850e-01 6.729422509670257568e-02 1.655403226613998413e-01 -2.147082239389419556e-01 8.421476930379867554e-02 -1.935868114233016968e-01 8.420747518539428711e-02 2.190730720758438110e-01 -9.124361723661422729e-02 -3.427619040012359619e-01
1.204640790820121765e-01 2.135711610317230225e-01 1.614989042282104492e-01 9.973985701799392700e-02 -2.960773929953575134e-02 1.285582184791564941e-01 -4.094890952110290527e-01 7.570151984691619873e-02 -2.039230912923812866e-01 1.381274312734603882e-01 1.245287358760833740e-01 1.363659799098968506e-01 2.205264866352081299e-01 -3.015829063951969147e-02 1.543376892805099487e-01 -1.370210200548171997e-01 4.666262120008468628e-02 2.243853509426116943e-01 1.086956411600112915e-01 2.941409684717655182e-02 1.675076186656951904e-01 -1.765795201063156128e-01 -9.030064940452575684e-02 7.679811865091323853e-02 -3.352368474006652832e-01 -8.134903758764266968e-02 -2.740471363067626953e-01 -2.549496591091156006e-01 7.576679438352584839e-02 8.096133172512054443e-02 3.405000865459442139e-01 1.706500537693500519e-02
-1.508440822362899780e-01 1.420743465423583984e-01 8.281363174319267273e-03 -7.076751440763473511e-02 2.470157444477081299e-01 5.855635553598403931e-02 -2.010684013366699219e-01 1.247400268912315369e-01 -6.440322995185852051e-01 -8.275490254163742065e-02 3.274765238165855408e-02 2.361564710736274719e-02 -1.597620546817779541e-02 1.551695168018341064e-01 2.224237844347953796e-02 -2.180769443511962891e-01 4.370151087641716003e-02 -3.977714851498603821e-02 1.352726668119430542e-01 1.823691576719284058e-01 1.879482418298721313e-01 -7.023967057466506958e-02 2.493982948362827301e-02 2.281608134508132935e-01 -1.748685687780380249e-01 1.761479079723358154e-01 -1.642852872610092163e-01 -1.627018675208091736e-02 2.495318800210952759e-01 -4.977641627192497253e-02 -1.366462558507919312e-01 -1.250793486833572388e-01
-1.261316686868667603e-01 2.240628153085708618e-01 1.500889565795660019e-02 -1.415209174156188965e-01 2.898759208619594574e-02 4.422139376401901245e-02 -3.567756116390228271e-01 1.447500288486480713e-02 -2.468632347881793976e-02 4.537306725978851318e-02 6.989596784114837646e-02 -1.416227221488952637e-01 -6.054781004786491394e-02 1.237198784947395325e-01 1.037519052624702454e-01 -7.234930247068405151e-02 2.373599410057067871e-01 1.072441488504409790e-01 4.183716177940368652e-01 1.658126413822174072e-01 1.574260443449020386e-01 4.111629724502563477e-02 3.326167762279510498e-01 4.525101482868194580e-01 -8.597075194120407104e-02 -2.085631936788558960e-01 -1.157274562865495682e-02 8.493947982788085938e-02 7.742445915937423706e-02 -1.508538722991943359e-01 -6.646905094385147095e-02 -1.307924985885620117e-01
-9.435122460126876831e-02 9.258493036031723022e-02 -4.528414458036422729e-02 1.743064671754837036e-01 2.311002463102340698e-01 2.161574214696884155e-01 3.578990325331687927e-02 -1.030806079506874084e-01 -1.073244288563728333e-01 -2.665043473243713379e-01 -2.240313589572906494e-02 1.167161688208580017e-01 1.653552353382110596e-01 7.970014214515686035e-02 -8.448384702205657959e-02 -9.094569087028503418e-02 2.939993739128112793e-01 4.528262317180633545e-01 -1.565631479024887085e-01 1.768018156290054321e-01 4.309738427400588989e-02 -1.579429209232330322e-01 1.365805882960557938e-02 -2.013791352510452271e-01 -2.055289298295974731e-01 -1.092479154467582703e-01 -8.489355444908142090e-02 -2.107607424259185791e-01 1.088142022490501404e-01 1.710376739501953125e-01 1.301113218069076538e-01 -3.371271193027496338e-01
-9.204430133104324341e-02 7.052492350339889526e-02 1.300446987152099609e-01 -2.828078344464302063e-02 8.551193773746490479e-02 3.890198171138763428e-01 -7.141841202974319458e-02 9.009326249361038208e-02 -1.827979236841201782e-01 -2.889696359634399414e-01 1.245441064238548279e-01 1.606396399438381195e-02 1.564438939094543457e-01 9.156475961208343506e-02 1.250845342874526978e-01 -9.114255756139755249e-02 1.361111849546432495e-01 1.580906212329864502e-01 1.744512319564819336e-01 5.437789484858512878e-03 2.791067771613597870e-02 1.033093705773353577e-01 1.688885092735290527e-01 -3.483353555202484131e-02 -9.147621691226959229e-02 -5.457858741283416748e-02 -2.743441164493560791e-01 9.439533948898315430e-02 -8.735056221485137939e-02 3.535227775573730469e-01 -2.792843282222747803e-01 -4.314818084239959717e-01
-1.291623562574386597e-01 3.567934930324554443e-01 6.483261287212371826e-02 -1.680221222341060638e-02 2.938515543937683105e-01 7.925591780804097652e-04 -3.010417819023132324e-01 -6.073478236794471741e-02 -4.341396689414978027e-01 -2.863801829516887665e-02 -2.262039668858051300e-02 -1.114323958754539490e-01 8.905083686113357544e-02 2.872852049767971039e-02 1.062047258019447327e-01 -1.204271689057350159e-01 -1.440342608839273453e-02 2.296320945024490356e-01 3.788564205169677734e-01 -1.966004073619842529e-01 -8.179295063018798828e-02 -2.182587087154388428e-01 1.248210743069648743e-01 -2.440588772296905518e-01 -1.392131298780441284e-01 -7.346414029598236084e-02 5.747376754879951477e-02 -4.890441149473190308e-02 -3.292820975184440613e-02 6.755499541759490967e-02 -1.464637964963912964e-01 -1.092512384057044983e-01
2.303226292133331299e-01 2.320824861526489258e-01 2.315290570259094238e-01 -4.640039056539535522e-02 5.141779407858848572e-02 1.709048748016357422e-01 -3.951387107372283936e-01 -5.741808190941810608e-02 -1.375844627618789673e-01 8.372467127628624439e-04 -1.769515722990036011e-01 1.105747669935226440e-01 -1.739687621593475342e-01 1.864276267588138580e-02 6.481327000074088573e-05 -8.548823744058609009e-02 2.677814364433288574e-01 2.222912609577178955e-01 2.305526882410049438e-01 1.695197820663452148e-02 1.043148413300514221e-01 5.867537483572959900e-02 3.110362887382507324e-01 2.088115550577640533e-03 -1.290354579687118530e-01 -9.280827641487121582e-02 -8.559921383857727051e-02 -4.298372194170951843e-02 -1.070867180824279785e-01 -2.515096664428710938e-01 -2.322172075510025024e-01 -3.113432526588439941e-01
-3.911599516868591309e-02 1.775443404912948608e-01 1.924372315406799316e-01 -1.786022335290908813e-01 5.078051611781120300e-02 2.515720725059509277e-01 -3.735443055629730225e-01 1.087299734354019165e-01 -6.684197485446929932e-02 -1.381269097328186035e-01 1.003756597638130188e-01 4.578394815325737000e-02 1.795038431882858276e-01 -4.859444126486778259e-02 2.363942712545394897e-01 -2.423913478851318359e-01 1.050785928964614868e-02 1.897225677967071533e-01 1.384251713752746582e-01 3.843454271554946899e-02 -1.637692302465438843e-01 -2.583924829959869385e-01 -4.485112801194190979e-02 4.589915741235017776e-03 3.370102643966674805e-01 2.046419829130172729e-01 -2.042303383350372314e-01 -6.389316171407699585e-02 1.335935317911207676e-03 2.912231683731079102e-01 -1.399946957826614380e-01 -1.945091634988784790e-01
-3.927337378263473511e-02 3.819197714328765869e-01 -1.155288144946098328e-01 -6.472010165452957153e-02 1.053251251578330994e-01 5.071758478879928589e-02 -2.958001792430877686e-01 -2.907834714278578758e-03 -5.528303608298301697e-02 -1.891026198863983154e-01 -6.141143664717674255e-02 -2.585956752300262451e-01 1.939609497785568237e-01 -3.542093932628631592e-01 1.589715182781219482e-01 2.493639849126338959e-02 2.362469583749771118e-02 2.895371019840240479e-01 3.232215344905853271e-01 2.062245830893516541e-02 -2.310488820075988770e-01 -1.039638817310333252e-01 1.789089146768674254e-04 -6.619095802307128906e-02 7.786619663238525391e-02 -1.115292608737945557e-01 -8.883713185787200928e-02 6.504414230585098267e-02 1.473770588636398315e-01 -9.132528305053710938e-02 7.525815814733505249e-02 -3.335268199443817139e-01
-1.071432754397392273e-01 3.990152478218078613e-01 1.734432280063629150e-01 -3.756027519702911377e-01 1.025977805256843567e-01 1.726002804934978485e-02 -1.866177469491958618e-01 1.357632875442504883e-01 -2.844668030738830566e-01 -5.287886038422584534e-02 1.425253879278898239e-02 2.771824896335601807e-01 1.266993116587400436e-03 1.480768471956253052e-01 1.455648690462112427e-01 1.717026531696319580e-02 1.856025904417037964e-01 2.519846856594085693e-01 2.466514408588409424e-01 2.994500845670700073e-02 1.928359083831310272e-02 4.072541370987892151e-02 1.498674005270004272e-01 -1.047317534685134888e-01 1.626333892345428467e-01 1.807678639888763428e-01 -2.337312549352645874e-01 2.325074560940265656e-02 -4.645663779228925705e-03 5.873271822929382324e-02 1.115005165338516235e-01 -2.540935873985290527e-01
-1.535902619361877441e-01 1.990766078233718872e-01 -5.559533834457397461e-03 2.176703661680221558e-01 2.726197242736816406e-01 1.648307740688323975e-01 -3.743098080158233643e-01 -6.448090076446533203e-02 -2.623833715915679932e-01 -3.341965377330780029e-02 1.406520456075668335e-01 2.967029251158237457e-02 1.682450175285339355e-01 9.639035165309906006e-02 -3.424321487545967102e-02 -4.369393289089202881e-01 -2.102532684803009033e-01 -1.770140044391155243e-02 1.862109601497650146e-01 7.507806271314620972e-02 -1.881756782531738281e-01 -7.230323553085327148e-02 -5.122290924191474915e-02 -5.428874865174293518e-03 -5.215613171458244324e-02 -2.192658931016921997e-01 1.675339043140411377e-02 -2.750426828861236572e-01 6.225376576185226440e-02 4.405282065272331238e-02 3.749328479170799255e-02 -2.474441677331924438e-01
8.432202786207199097e-02 2.117374688386917114e-01 -1.070862561464309692e-01 -8.612796664237976074e-02 -1.786699146032333374e-01 2.925216555595397949e-01 -4.275255501270294189e-01 -1.169917583465576172e-01 -1.039705201983451843e-01 -4.745652079582214355e-01 1.025354415178298950e-01 -4.657833650708198547e-02 6.269352883100509644e-02 2.185192704200744629e-01 -2.057334482669830322e-01 6.001813337206840515e-02 -8.743726462125778198e-02 1.239347755908966064e-01 3.273303210735321045e-01 1.368421614170074463e-01 -8.003030717372894287e-02 -5.499674379825592041e-02 6.184937432408332825e-02 3.734047338366508484e-02 1.538435369729995728e-01 -1.785687170922756195e-02 3.336094692349433899e-02 -5.342636629939079285e-02 1.485863476991653442e-01 1.795293688774108887e-01 4.342688620090484619e-02 -1.456917226314544678e-01
7.428524643182754517e-02 1.349356770515441895e-01 1.746191978454589844e-01 -2.315475940704345703e-01 -9.830676019191741943e-02 -1.003248244524002075e-02 -1.251421421766281128e-01 -1.767961829900741577e-01 -3.587036430835723877e-01 -1.093749552965164185e-01 2.389558125287294388e-03 -2.348506450653076172e-01 3.603520095348358154e-01 -8.389732241630554199e-02 5.181467905640602112e-02 -8.303679525852203369e-02 1.076449155807495117e-01 1.116989925503730774e-01 2.003162205219268799e-01 -1.533678587293252349e-04 4.679929092526435852e-02 -4.678104817867279053e-02 2.552573084831237793e-01 3.535189330577850342e-01 -9.660432487726211548e-02 1.298966165632009506e-02 -2.457765340805053711e-01 -1.935308277606964111e-01 -2.789203524589538574e-01 1.501451432704925537e-01 4.934142157435417175e-02 -1.561541706323623657e-01
1.409625262022018433e-01 1.630033701658248901e-01 9.970141947269439697e-02 4.973179660737514496e-03 4.721383750438690186e-02 1.638201922178268433e-01 -2.368716597557067871e-01 1.744989119470119476e-02 8.028763346374034882e-03 -3.273754715919494629e-01 2.185595929622650146e-01 -5.228238552808761597e-02 2.604085803031921387e-01 1.356048583984375000e-01 -6.158298626542091370e-02 -2.961414158344268799e-01 3.314804732799530029e-01 2.061085402965545654e-01 2.865486741065979004e-01 2.450594902038574219e-01 2.481991052627563477e-01 1.800846010446548462e-01 2.271088659763336182e-01 1.622130721807479858e-01 -7.887527346611022949e-02 9.684359282255172729e-02 -1.425683349370956421e-01 -5.682613328099250793e-02 1.083533763885498047e-01 1.234044414013624191e-02 -1.405207440257072449e-03 -7.198821753263473511e-02
-1.856747455894947052e-02 2.385556548833847046e-01 1.232454180717468262e-01 1.556220278143882751e-02 -1.031776443123817444e-01 6.688778847455978394e-02 -3.924418091773986816e-01 1.254843920469284058e-01 -2.415618598461151123e-01 1.364447176456451416e-01 1.045805811882019043e-01 2.410484477877616882e-02 2.425673156976699829e-01 -1.669648736715316772e-01 1.064001545310020447e-01 -5.213510245084762573e-02 1.634141989052295685e-02 2.314193248748779297e-01 7.740938663482666016e-02 8.738742768764495850e-02 1.095753610134124756e-01 -1.092118099331855774e-01 7.020010799169540405e-02 2.208988964557647705e-01 -4.067078232765197754e-01 -7.350696623325347900e-02 -3.245310783386230469e-01 -2.191492170095443726e-01 -5.439932271838188171e-02 2.062572836875915527e-01 1.957003325223922729e-01 -1.118193101137876511e-02
-4.795040877070277929e-04 1.146868988871574402e-01 5.809552595019340515e-02 -4.139735922217369080e-02 2.187612950801849365e-01 1.639444380998611450e-01 -2.470406740903854370e-01 7.845448702573776245e-02 -3.293696939945220947e-01 -1.168726086616516113e-01 3.039119243621826172e-01 1.974060386419296265e-01 9.218508377671241760e-03 5.601637810468673706e-02 4.028158634901046753e-02 -3.097698688507080078e-01 -1.568171083927154541e-01 1.377804726362228394e-01 2.212091237306594849e-01 -1.931023746728897095e-01 -3.129408955574035645e-01 -2.674161829054355621e-02 -9.853956103324890137e-02 5.886663123965263367e-02 -1.146481186151504517e-01 -1.987104266881942749e-01 -1.095623299479484558e-01 -3.218017518520355225e-01 1.000479534268379211e-01 -5.554311908781528473e-03 -9.576904587447643280e-03 -2.561631202697753906e-01
-3.061423301696777344e-01 1.536714285612106323e-01 -6.458814442157745361e-02 -3.986658528447151184e-02 4.491682052612304688e-01 1.610136777162551880e-01 -1.575247943401336670e-01 1.309575289487838745e-01 -3.145869970321655273e-01 -2.855823934078216553e-01 4.119670018553733826e-02 -2.144522964954376221e-02 1.741410940885543823e-01 -6.200546771287918091e-02 9.035672247409820557e-02 2.191399037837982178e-02 1.743073016405105591e-01 2.220593392848968506e-01 1.382997035980224609e-01 -1.114808171987533569e-01 6.341891735792160034e-02 9.348537027835845947e-02 -1.520607918500900269e-01 1.874014735221862793e-01 -1.882168347947299480e-03 -3.478561714291572571e-02 1.016526296734809875e-01 -1.535397674888372421e-02 2.870796918869018555e-01 5.782169476151466370e-02 -3.410486876964569092e-02 -3.175073564052581787e-01
-2.951445430517196655e-02 2.443306595087051392e-01 2.155748903751373291e-01 -2.133308798074722290e-01 6.624310463666915894e-02 1.584784537553787231e-01 -3.035614192485809326e-01 1.280506253242492676e-01 1.092276647686958313e-01 -2.352397292852401733e-01 -2.075651884078979492e-01 -2.237754911184310913e-01 -3.082581795752048492e-02 1.069973036646842957e-01 -1.732202433049678802e-02 -3.948959708213806152e-01 2.143888175487518311e-01 2.104229480028152466e-01 2.779629826545715332e-01 7.194904983043670654e-02 1.588003188371658325e-01 -3.094183839857578278e-02 1.671682149171829224e-01 9.886901080608367920e-02 -6.005360558629035950e-02 -1.806509196758270264e-01 -1.221488714218139648e-01 7.072734832763671875e-02 -2.666634134948253632e-02 2.871642587706446648e-03 -2.653483748435974121e-01 -1.283016055822372437e-01
-1.260048896074295044e-01 1.040183678269386292e-01 1.430183053016662598e-01 -1.372225284576416016e-01 -9.416799992322921753e-03 5.676782131195068359e-02 -3.542682230472564697e-01 1.206053569912910461e-01 -1.874677389860153198e-01 -2.450942695140838623e-01 -6.811899133026599884e-03 -8.205406367778778076e-02 1.859800219535827637e-01 -6.716343760490417480e-02 1.479373574256896973e-01 -9.464531391859054565e-02 2.551041841506958008e-01 -7.566132117062807083e-03 2.034659236669540405e-01 -1.194902043789625168e-02 -2.491697371006011963e-01 -1.262758579105138779e-02 1.294526830315589905e-02 -6.062984094023704529e-02 3.072229027748107910e-01 2.190597355365753174e-01 -2.080647200345993042e-01 -2.626888453960418701e-01 2.240091003477573395e-02 3.624877929687500000e-01 1.045950874686241150e-01 -2.201012521982192993e-01
-1.321888417005538940e-01 9.092105925083160400e-02 -3.053728863596916199e-02 -2.693243920803070068e-01 7.111576944589614868e-02 1.645074933767318726e-01 -4.417895078659057617e-01 -2.289217524230480194e-02 -1.384294778108596802e-01 -1.238630115985870361e-01 -4.828274250030517578e-02 5.663936957716941833e-02 1.349724680185317993e-01 2.754558026790618896e-01 7.232528924942016602e-02 -7.194353640079498291e-02 -7.636467367410659790e-02 2.789717726409435272e-02 1.590691655874252319e-01 -7.358696311712265015e-03 -2.360894717276096344e-02 -3.420193493366241455e-01 1.549579203128814697e-01 -1.776095852255821228e-02 2.858133018016815186e-01 3.089217096567153931e-02 -2.823521494865417480e-01 -1.501201391220092773e-01 1.182336583733558655e-01 8.329735696315765381e-02 -2.745480649173259735e-02 -3.847364485263824463e-01
-3.903490677475929260e-02 3.475711941719055176e-01 -1.515929847955703735e-01 4.719183221459388733e-02 1.923833936452865601e-01 4.039734601974487305e-02 1.041511669754981995e-01 -9.979449212551116943e-02 -2.206487804651260376e-01 -3.758239448070526123e-01 8.552575111389160156e-02 7.909301668405532837e-02 5.226468201726675034e-03 -5.411906912922859192e-02 -6.343013048171997070e-02 1.456481218338012695e-01 6.975095719099044800e-02 2.633894383907318115e-01 3.550014793872833252e-01 6.999184936285018921e-02 7.428623735904693604e-02 -4.299218356609344482e-01 -6.399430334568023682e-02 7.497832924127578735e-02 1.246186122298240662e-01 -6.005648523569107056e-02 -2.567642033100128174e-01 -1.322020441293716431e-01 1.220470666885375977e-01 1.347188949584960938e-01 8.047730475664138794e-02 -1.184267774224281311e-01
9.938833117485046387e-02 3.464330732822418213e-01 3.379923701286315918e-01 -1.249071117490530014e-02 -1.048112139105796814e-01 1.577179646119475365e-03 -2.632995247840881348e-01 -7.437996566295623779e-02 -4.640598893165588379e-01 1.048162952065467834e-01 5.185265466570854187e-02 1.617643982172012329e-01 1.844390332698822021e-01 -1.920203566551208496e-01 1.691670864820480347e-01 5.126571655273437500e-02 1.965758353471755981e-01 1.881869882345199585e-01 6.874225288629531860e-02 8.578020334243774414e-02 1.195374801754951477e-01 -1.413978636264801025e-01 1.167295649647712708e-01 -1.946504786610603333e-02 -9.662631154060363770e-02 -1.396674364805221558e-01 -1.015817523002624512e-01 -2.887849807739257812e-01 2.621273323893547058e-02 7.163788378238677979e-02 1.703492999076843262e-01 -1.439096629619598389e-01
7.294417172670364380e-02 1.529065817594528198e-01 1.260005980730056763e-01 7.326030731201171875e-02 -5.437496304512023926e-02 2.838213928043842316e-02 -3.066955506801605225e-01 7.373672723770141602e-02 -3.498651981353759766e-01 1.046586856245994568e-01 6.667462736368179321e-02 3.327624499797821045e-02 3.965465724468231201e-01 1.634406484663486481e-02 2.308372110128402710e-01 -8.668502420186996460e-02 7.499028742313385010e-02 2.926528453826904297e-01 1.575217843055725098e-01 8.027409017086029053e-02 2.289860397577285767e-01 -7.436328381299972534e-02 -1.202617660164833069e-01 5.956033244729042053e-02 -2.155480384826660156e-01 -5.979294702410697937e-02 -3.507912158966064453e-01 -1.338272541761398315e-01 -3.303971886634826660e-02 3.434646874666213989e-02 2.788952291011810303e-01 -1.414579451084136963e-01
6.776654720306396484e-02 3.156562745571136475e-01 6.691978126764297485e-02 3.890861198306083679e-02 7.078378647565841675e-02 1.244363114237785339e-01 -3.964411020278930664e-01 1.227381601929664612e-01 -2.414097487926483154e-01 1.673275232315063477e-01 -3.007025644183158875e-02 8.054723590612411499e-02 2.238942533731460571e-01 4.811728373169898987e-02 6.123494356870651245e-02 -1.505379378795623779e-01 9.225667268037796021e-02 3.262591063976287842e-01 -6.447192281484603882e-02 1.330716460943222046e-01 1.526395976543426514e-01 -4.580340161919593811e-02 -3.980863466858863831e-02 1.859357059001922607e-01 -2.570636272430419922e-01 -7.956843078136444092e-02 -3.678055107593536377e-01 -2.031426876783370972e-01 -8.516583591699600220e-02 4.856182634830474854e-02 2.510954141616821289e-01 6.731839478015899658e-02
1.448332816362380981e-01 4.188676178455352783e-01 1.938938498497009277e-01 -1.289126127958297729e-01 -1.097810417413711548e-01 2.160683125257492065e-01 -1.780187711119651794e-02 -1.211330220103263855e-01 -1.135787889361381531e-01 4.233078658580780029e-02 -6.292945891618728638e-02 9.730872511863708496e-02 1.065397933125495911e-01 1.943731307983398438e-02 -4.163746908307075500e-02 -1.895335502922534943e-02 3.397786617279052734e-01 1.296031624078750610e-01 2.973617613315582275e-01 1.346885412931442261e-01 3.303261399269104004e-01 -4.166610911488533020e-02 -1.302734762430191040e-01 1.611821800470352173e-01 3.713024780154228210e-02 -3.861367106437683105e-01 -1.005392447113990784e-01 -3.220168501138687134e-02 8.547424525022506714e-02 1.212862087413668633e-03 4.048689454793930054e-02 -2.655264437198638916e-01
-5.676777660846710205e-02 2.446081042289733887e-01 -1.545676440000534058e-01 -2.113808244466781616e-01 2.065133005380630493e-01 1.064924001693725586e-01 -3.714274764060974121e-01 -1.973196119070053101e-01 -3.392376303672790527e-01 -4.437784850597381592e-02 -9.438476711511611938e-02 -5.096673499792814255e-03 2.577689588069915771e-01 1.329329311847686768e-01 8.609734475612640381e-02 -1.594499796628952026e-01 -5.393664166331291199e-02 2.537967562675476074e-01 2.299683094024658203e-01 -1.477928459644317627e-01 -6.459382921457290649e-02 -2.131212353706359863e-01 -2.465592510998249054e-02 -1.702150851488113403e-01 -1.098762825131416321e-01 -2.853445708751678467e-01 -1.039119660854339600e-01 -6.207350175827741623e-03 2.021874338388442993e-01 1.377264857292175293e-01 -9.547542035579681396e-02 5.644963122904300690e-03
-8.791950345039367676e-02 -1.146866455674171448e-01 8.403640240430831909e-02 3.257370591163635254e-01 -3.788682073354721069e-02 -1.772357383742928505e-03 -2.932140827178955078e-01 1.711872518062591553e-01 -1.971383988857269287e-01 7.764612138271331787e-02 4.398144036531448364e-02 5.287864431738853455e-02 2.163319289684295654e-01 1.113538593053817749e-01 1.187771186232566833e-01 -5.061122402548789978e-02 1.282624602317810059e-01 3.820113837718963623e-01 7.640239596366882324e-02 1.369643211364746094e-01 2.712205797433853149e-02 4.610792268067598343e-03 4.579300433397293091e-02 3.275501430034637451e-01 -1.620712429285049438e-01 6.748592108488082886e-02 -4.032484292984008789e-01 -3.162124752998352051e-01 4.548795148730278015e-02 2.170393615961074829e-02 -5.567166581749916077e-02 -1.660014241933822632e-01
9.657463431358337402e-02 7.582801580429077148e-02 -8.700587204657495022e-04 -1.879343576729297638e-02 2.981188893318176270e-01 8.572265505790710449e-02 -5.316165089607238770e-01 7.024581730365753174e-02 -3.354489207267761230e-01 1.654187776148319244e-02 1.977260261774063110e-01 5.720403045415878296e-03 2.808209359645843506e-01 4.096493124961853027e-02 8.050459623336791992e-02 -1.953732371330261230e-01 -1.352639198303222656e-01 8.810625225305557251e-02 3.692668378353118896e-01 6.482827011495828629e-03 -2.188233733177185059e-01 -3.445944935083389282e-02 -3.665880858898162842e-02 7.354501634836196899e-02 -5.945794284343719482e-02 -1.810921430587768555e-01 2.477917633950710297e-02 -1.943087577819824219e-01 1.100205779075622559e-01 6.802731752395629883e-02 -9.385535120964050293e-02 -7.179144769906997681e-02
-3.218099102377891541e-02 4.307353198528289795e-01 3.590621426701545715e-02 4.899396002292633057e-02 1.529277116060256958e-01 3.377563655376434326e-01 -3.927385434508323669e-02 6.098954752087593079e-02 -3.609343171119689941e-01 -2.132295221090316772e-01 -7.508759200572967529e-02 9.627259522676467896e-02 -7.092867791652679443e-02 1.839897036552429199e-01 1.380214393138885498e-01 1.056557334959506989e-02 6.443421542644500732e-02 2.322245240211486816e-01 2.091698050498962402e-01 2.183708697557449341e-01 -7.193415425717830658e-03 2.906217575073242188e-01 6.265109032392501831e-02 2.176496088504791260e-01 1.180552467703819275e-01 -8.060099184513092041e-02 -2.265916466712951660e-01 -3.121075592935085297e-02 -1.433499753475189209e-01 -1.158880591392517090e-01 8.024436235427856445e-02 -1.408006846904754639e-01
-7.235814630985260010e-02 4.657062590122222900e-01 -9.998113848268985748e-03 -3.279417380690574646e-02 1.913090944290161133e-01 -1.161439046263694763e-01 -1.590633392333984375e-01 -8.935211598873138428e-02 -2.132632434368133545e-01 -4.202476441860198975e-01 -9.606551378965377808e-03 1.055218651890754700e-01 2.286039739847183228e-01 1.179563179612159729e-01 -1.957185380160808563e-02 -2.154243737459182739e-02 8.759146928787231445e-02 2.389069199562072754e-01 3.052486479282379150e-01 1.442116349935531616e-01 -1.561066061258316040e-01 -1.662023179233074188e-02 -3.718287870287895203e-02 -1.871166378259658813e-02 5.573734641075134277e-02 1.589056998491287231e-01 -1.750352978706359863e-01 -5.819445475935935974e-02 1.667796224355697632e-01 2.729397416114807129e-01 1.521536260843276978e-01 -7.170430850237607956e-03
-1.312402039766311646e-01 2.895661257207393646e-02 8.108896762132644653e-02 -1.385453790426254272e-01 1.333324611186981201e-02 1.374308615922927856e-01 -3.029702305793762207e-01 1.691670417785644531e-01 -1.301394253969192505e-01 -2.962019741535186768e-01 -5.988149344921112061e-02 1.455613411962985992e-02 5.225373432040214539e-02 1.665403693914413452e-01 1.705968230962753296e-01 -7.142688333988189697e-02 2.144187092781066895e-01 2.766129672527313232e-01 4.746298119425773621e-02 6.813122332096099854e-02 -2.289254665374755859e-01 -1.426604837179183960e-01 -5.425129458308219910e-02 -4.829352349042892456e-02 3.130908310413360596e-01 -1.357042230665683746e-02 -2.042362838983535767e-01 -1.401489377021789551e-01 -1.044313758611679077e-01 4.917117655277252197e-01 2.336620539426803589e-02 -1.527653932571411133e-01
-1.133475005626678467e-01 1.009891033172607422e-01 2.147709764540195465e-02 -7.411934435367584229e-02 6.704419851303100586e-02 1.409222930669784546e-01 -2.005602717399597168e-01 6.138456612825393677e-02 -2.661922574043273926e-01 -3.247836828231811523e-01 1.374448090791702271e-01 4.233663156628608704e-02 9.636421501636505127e-02 1.460838764905929565e-01 2.523785531520843506e-01 1.196940988302230835e-01 2.016956359148025513e-01 4.775712266564369202e-02 1.733104735612869263e-01 -2.681936919689178467e-01 -1.651469469070434570e-01 1.410224586725234985e-01 -9.234210103750228882e-02 3.653964400291442871e-02 -2.685472369194030762e-01 -1.823678910732269287e-01 -6.476682424545288086e-02 -2.331632673740386963e-01 3.547576963901519775e-01 1.783076226711273193e-01 -1.792681366205215454e-01 -2.032465189695358276e-01
-5.808420106768608093e-02 -4.132080078125000000e-02 -2.094072550535202026e-01 -5.323478206992149353e-02 6.572860479354858398e-02 2.409895956516265869e-01 -3.745321929454803467e-01 -2.549540698528289795e-01 -3.916247189044952393e-02 -1.086325966753065586e-03 8.657652139663696289e-02 1.038035005331039429e-01 -2.919551916420459747e-02 -1.138130053877830505e-01 -1.797653138637542725e-01 -1.871054470539093018e-01 1.924695372581481934e-01 2.757084965705871582e-01 1.985148638486862183e-01 1.279299259185791016e-01 -1.477358192205429077e-01 -1.517823487520217896e-01 -1.466551274061203003e-01 1.678817570209503174e-01 1.376392096281051636e-01 -1.998659670352935791e-01 -2.351176291704177856e-01 -3.087983131408691406e-01 -2.399897575378417969e-01 -5.817602947354316711e-02 -1.675780564546585083e-01 -1.328413635492324829e-01
1.566693484783172607e-01 -4.668525606393814087e-02 2.295296452939510345e-02 2.220932394266128540e-03 2.942122220993041992e-01 1.400407310575246811e-02 -1.306070685386657715e-01 1.221656575798988342e-01 -2.603598833084106445e-01 -3.140559047460556030e-02 2.003084123134613037e-01 -7.290214300155639648e-02 2.116967737674713135e-02 2.538222074508666992e-01 3.917247354984283447e-01 -1.423645392060279846e-02 2.798340022563934326e-01 3.901963233947753906e-01 3.498021960258483887e-01 1.808859109878540039e-01 2.169091105461120605e-01 5.775120854377746582e-02 7.822705805301666260e-02 3.735620528459548950e-02 -3.280126303434371948e-02 -4.441932309418916702e-03 1.420240383595228195e-02 4.022713750600814819e-02 6.263282895088195801e-02 1.156701669096946716e-01 1.038034781813621521e-01 -2.161776423454284668e-01
6.370087713003158569e-02 4.169750809669494629e-01 7.756160199642181396e-02 2.281227335333824158e-02 4.918023943901062012e-02 2.745141088962554932e-01 -4.259267821907997131e-02 -1.502140164375305176e-01 -1.905629634857177734e-01 -2.813562154769897461e-01 8.291690051555633545e-02 -1.187546774744987488e-01 1.553534865379333496e-01 9.723807871341705322e-02 -6.596975494176149368e-03 -2.627292275428771973e-01 3.533291220664978027e-01 -2.385467290878295898e-03 1.765411347150802612e-01 1.336460262537002563e-01 -1.424361169338226318e-01 7.327103614807128906e-02 1.759638786315917969e-01 2.599821612238883972e-02 -1.930989027023315430e-01 2.308560311794281006e-01 -2.580365166068077087e-02 -2.800239920616149902e-01 -6.656163185834884644e-02 1.320950686931610107e-01 -2.031044661998748779e-01 -1.015184223651885986e-01
-1.115779578685760498e-01 3.432997465133666992e-01 -2.382122538983821869e-02 -1.434145774692296982e-02 2.234282791614532471e-01 -1.940098009072244167e-03 -3.785098791122436523e-01 1.292824894189834595e-01 -3.531953990459442139e-01 7.754151243716478348e-03 1.287069916725158691e-01 1.046719122678041458e-02 2.562666833400726318e-01 6.836105138063430786e-02 1.242070570588111877e-01 -1.857981681823730469e-01 9.211849421262741089e-02 1.659180670976638794e-01 2.060748934745788574e-01 -4.790301248431205750e-02 -3.137395381927490234e-01 -1.199571043252944946e-01 -7.866962999105453491e-02 -7.206428796052932739e-02 -6.415061652660369873e-02 -2.302121818065643311e-01 1.680669747292995453e-02 -1.066824048757553101e-01 2.734521031379699707e-01 1.121477112174034119e-01 -1.793391257524490356e-01 -6.297495961189270020e-02
-2.577186524868011475e-01 2.317551672458648682e-01 -1.378975659608840942e-01 -8.779153972864151001e-02 1.558748632669448853e-01 -1.336228996515274048e-01 -9.265230596065521240e-02 -2.073379158973693848e-01 -2.776379585266113281e-01 -2.887865006923675537e-01 -3.541354462504386902e-02 -7.230306044220924377e-03 1.031054109334945679e-01 -8.812616020441055298e-02 3.454758599400520325e-02 -7.041460275650024414e-02 2.138244546949863434e-02 2.763502597808837891e-01 1.951399892568588257e-01 -1.377379894256591797e-01 -5.379295325838029385e-04 -2.127293497323989868e-01 -2.714696824550628662e-01 1.645802110433578491e-01 4.100573807954788208e-02 -1.530886739492416382e-01 -3.241539299488067627e-01 -1.152000427246093750e-01 1.826359182596206665e-01 4.659290239214897156e-02 2.953477203845977783e-01 -1.641662716865539551e-01
-9.640459716320037842e-02 2.268637716770172119e-01 -2.250743471086025238e-02 -1.182191073894500732e-02 2.896344661712646484e-01 1.194525435566902161e-01 -4.064352810382843018e-01 1.112511008977890015e-01 -2.156233787536621094e-01 -1.821776628494262695e-01 -2.060988359153270721e-02 -1.239434927701950073e-01 2.698839008808135986e-01 9.272698312997817993e-02 4.598552733659744263e-02 -1.589446365833282471e-01 4.559070337563753128e-03 2.558819651603698730e-01 2.416642308235168457e-01 -1.883642375469207764e-01 -2.801381349563598633e-01 -1.059412062168121338e-01 3.357152268290519714e-02 -9.523071348667144775e-02 -1.625825464725494385e-01 -2.328860759735107422e-01 9.162773378193378448e-03 -6.317161768674850464e-02 2.464846819639205933e-01 1.408845186233520508e-01 -2.628798969089984894e-02 -1.824082583189010620e-01
-4.504121094942092896e-02 -4.436466470360755920e-02 7.768028229475021362e-02 1.078649684786796570e-01 2.636626660823822021e-01 7.587437331676483154e-02 -1.239201724529266357e-01 2.443127036094665527e-01 -5.247815847396850586e-01 -2.851251959800720215e-01 -3.134846687316894531e-02 1.270930469036102295e-01 6.113600358366966248e-02 -7.999560981988906860e-02 -9.564629197120666504e-02 -3.279248774051666260e-01 1.748856604099273682e-01 3.758915886282920837e-02 1.216467991471290588e-01 1.469139754772186279e-01 1.622550636529922485e-01 8.967354148626327515e-02 -1.220232024788856506e-01 1.604134440422058105e-01 7.528815418481826782e-03 1.669482290744781494e-01 -2.333854436874389648e-01 -2.246998697519302368e-01 1.125904172658920288e-01 -8.836250007152557373e-02 -1.466013938188552856e-01 -9.556929022073745728e-02
-1.534670144319534302e-01 3.221714794635772705e-01 -6.130493432283401489e-02 -1.167025193572044373e-01 1.163882836699485779e-01 3.498529493808746338e-01 -2.300009429454803467e-01 -5.074381083250045776e-02 -8.702721446752548218e-02 -2.752387523651123047e-01 -4.074966162443161011e-02 -1.241958215832710266e-01 -1.184416040778160095e-01 7.377271354198455811e-02 9.212909638881683350e-02 4.593541473150253296e-02 -1.933445455506443977e-03 2.613394260406494141e-01 3.178609907627105713e-01 5.374624207615852356e-02 6.489948183298110962e-02 2.364362478256225586e-01 1.813369691371917725e-01 2.609526216983795166e-01 6.505842506885528564e-02 -3.763631731271743774e-02 -1.538801938295364380e-01 -1.545231090858578682e-03 -2.801043391227722168e-01 -9.935005567967891693e-03 2.453884631395339966e-01 -1.787465363740921021e-01
2.593730390071868896e-01 3.218306899070739746e-01 1.698286682367324829e-01 1.339998096227645874e-01 -1.282585263252258301e-01 4.872154071927070618e-02 -2.258499860763549805e-01 -8.228336460888385773e-03 -2.819235026836395264e-01 -3.121085464954376221e-02 8.567024022340774536e-02 2.575075924396514893e-01 3.243027031421661377e-01 -5.639978498220443726e-02 1.523927301168441772e-01 -4.009991511702537537e-02 1.368787139654159546e-01 1.420798897743225098e-01 1.274722665548324585e-01 -9.295076131820678711e-03 9.669001400470733643e-02 -2.052763402462005615e-01 5.256427079439163208e-02 -6.005061045289039612e-02 -1.475890129804611206e-01 -1.791222095489501953e-01 -2.376707047224044800e-01 -3.261663019657135010e-01 1.017683073878288269e-01 6.591138988733291626e-02 2.827124595642089844e-01 -2.612679637968540192e-02
2.019741088151931763e-01 1.878934502601623535e-01 1.023541241884231567e-01 -3.373727947473526001e-02 3.019399344921112061e-01 -5.860642716288566589e-02 -2.042932659387588501e-01 -1.508148312568664551e-01 -4.847790300846099854e-02 -8.756340295076370239e-02 -1.530174922663718462e-04 9.067743271589279175e-02 1.268154475837945938e-02 -1.374416798353195190e-01 -2.431033700704574585e-01 -2.393161505460739136e-01 3.435262143611907959e-01 3.277941942214965820e-01 1.685380488634109497e-01 2.442500181496143341e-02 -7.051139324903488159e-02 -2.058149725198745728e-01 7.061050832271575928e-02 5.040071904659271240e-02 1.860003769397735596e-01 -3.163687288761138916e-01 -8.630926907062530518e-02 -2.781718373298645020e-01 2.248172461986541748e-01 4.115015640854835510e-02 4.767490923404693604e-02 1.272807866334915161e-01
-1.510307043790817261e-01 1.727407872676849365e-01 -1.201821267604827881e-01 -2.280992567539215088e-01 2.494280338287353516e-01 3.584016561508178711e-01 -3.298506736755371094e-01 -1.747884005308151245e-01 -1.900282949209213257e-01 -2.969121038913726807e-01 -3.016123920679092407e-02 4.145117942243814468e-03 1.184681355953216553e-01 1.172529682517051697e-01 7.186906412243843079e-03 -1.993400305509567261e-01 2.332275360822677612e-01 1.585132032632827759e-01 1.215965971350669861e-01 -3.736659511923789978e-02 -3.989866748452186584e-02 1.277964413166046143e-01 -6.400945037603378296e-02 -1.401467472314834595e-01 -9.015095233917236328e-02 -6.514147669076919556e-02 -2.302869260311126709e-01 1.756940633058547974e-01 -2.325683832168579102e-02 1.533619165420532227e-01 -2.400823086500167847e-01 -2.067761868238449097e-01
-1.015710234642028809e-01 1.729138940572738647e-01 1.197641193866729736e-01 -3.152664378285408020e-02 2.169600576162338257e-01 1.678170114755630493e-01 -1.478081345558166504e-01 -4.070186614990234375e-02 -3.927892744541168213e-01 -1.761846393346786499e-01 1.974504739046096802e-01 -6.219359859824180603e-02 -5.324648320674896240e-02 1.903927326202392578e-01 1.572562009096145630e-01 -1.634248495101928711e-01 4.202635586261749268e-01 1.022070348262786865e-01 1.502261012792587280e-01 9.625604376196861267e-03 2.042487114667892456e-01 3.167859613895416260e-01 1.528419107198715210e-01 1.548808366060256958e-01 -4.230712726712226868e-02 5.366560444235801697e-02 -6.272383034229278564e-02 1.143038365989923477e-02 -5.808603391051292419e-02 2.850874960422515869e-01 4.627749323844909668e-02 -1.798181533813476562e-01
-3.451214432716369629e-01 1.048237383365631104e-01 -1.089582070708274841e-01 -6.966903805732727051e-02 1.745567619800567627e-01 9.856477379798889160e-03 -2.291730344295501709e-01 -9.690321981906890869e-02 -2.127390354871749878e-01 -1.001821830868721008e-01 -6.532068550586700439e-02 1.423357054591178894e-02 4.651834443211555481e-02 -2.460518628358840942e-01 3.465684130787849426e-02 -1.361807435750961304e-01 -2.202739864587783813e-01 2.304137498140335083e-01 3.039302825927734375e-01 2.715983092784881592e-01 -1.301164925098419189e-02 3.994662314653396606e-02 -9.192790091037750244e-02 -1.129889488220214844e-01 -3.442268967628479004e-01 1.466705743223428726e-02 -2.623466774821281433e-02 -2.516154050827026367e-01 1.062676161527633667e-01 1.180735751986503601e-01 9.141677618026733398e-02 -3.338484466075897217e-01
6.481292843818664551e-02 1.727918684482574463e-01 3.292521536350250244e-01 1.856404989957809448e-01 4.984261468052864075e-03 2.521069534122943878e-02 -2.253893613815307617e-01 5.375071614980697632e-02 -3.304140269756317139e-01 1.436072289943695068e-01 9.007320553064346313e-02 2.612439095973968506e-01 2.243593633174896240e-01 -2.259586900472640991e-01 1.928900033235549927e-01 -5.579357594251632690e-02 8.880767971277236938e-02 2.529962956905364990e-01 1.520198583602905273e-01 6.673790514469146729e-02 8.873771876096725464e-02 -1.473443359136581421e-01 1.414376199245452881e-01 1.596057862043380737e-01 -8.063688874244689941e-02 3.771430626511573792e-02 -1.752163618803024292e-01 -2.442836016416549683e-01 2.041172683238983154e-01 3.303090482950210571e-02 2.843351364135742188e-01 -1.562963575124740601e-01
-1.757022589445114136e-01 -4.925384651869535446e-03 8.703907579183578491e-02 -2.866433262825012207e-01 -8.578446507453918457e-02 1.682343930006027222e-01 -3.987033069133758545e-01 1.167178899049758911e-01 -2.695807218551635742e-01 -3.113615214824676514e-01 9.091477841138839722e-03 1.108251735568046570e-01 1.746673583984375000e-01 9.487690776586532593e-02 9.972365945577621460e-02 -7.042367011308670044e-02 2.237740345299243927e-02 1.645532697439193726e-01 1.563605070114135742e-01 1.658062189817428589e-01 -1.417090892791748047e-01 -7.746811956167221069e-02 -1.096471026539802551e-01 5.715731065720319748e-03 3.241521120071411133e-01 7.611314952373504639e-02 -1.780136376619338989e-01 -2.197827249765396118e-01 2.568607032299041748e-02 3.282321095466613770e-01 -9.006591141223907471e-02 -9.843795001506805420e-02
1.756993383169174194e-01 1.446614861488342285e-01 2.408526390790939331e-01 4.617363959550857544e-02 2.627021670341491699e-01 9.923952072858810425e-02 -4.217760562896728516e-01 1.282268166542053223e-01 -1.078337952494621277e-01 -1.807762235403060913e-01 -5.158570408821105957e-02 -1.781148761510848999e-01 -1.665267944335937500e-01 -1.820210516452789307e-01 -5.787448212504386902e-02 -1.190078705549240112e-01 4.637646973133087158e-01 7.476445287466049194e-02 1.128032952547073364e-01 1.970238536596298218e-01 3.704089298844337463e-02 -7.916686683893203735e-02 -3.753605531528592110e-03 -1.289196684956550598e-02 -6.301604211330413818e-02 -2.508101761341094971e-01 1.451643705368041992e-01 -9.812387637794017792e-03 5.890747159719467163e-02 -9.375674277544021606e-02 2.778254747390747070e-01 -1.643209718167781830e-02
5.112813040614128113e-02 2.253159582614898682e-01 -6.802188605070114136e-02 -1.249870955944061279e-01 2.697662413120269775e-01 1.640924252569675446e-02 -8.292332291603088379e-02 -2.988778054714202881e-01 -9.774807095527648926e-02 -4.515049755573272705e-01 -1.084999646991491318e-03 2.537842690944671631e-01 -6.206947192549705505e-02 -6.154240574687719345e-03 6.977492570877075195e-02 6.792923063039779663e-02 1.531103160232305527e-02 1.931834220886230469e-01 1.736417412757873535e-01 2.551000714302062988e-01 -6.048900634050369263e-02 -1.902544647455215454e-01 -9.172469377517700195e-02 8.882595598697662354e-02 -3.363520605489611626e-03 8.945772796869277954e-02 -9.031731635332107544e-02 -3.213581740856170654e-01 1.166704520583152771e-01 3.266507387161254883e-01 1.184267997741699219e-01 -1.523456573486328125e-01
-8.706431090831756592e-02 3.514498770236968994e-01 1.256944090127944946e-01 -8.626399934291839600e-02 1.513222455978393555e-01 1.923445910215377808e-01 -3.542722463607788086e-01 -1.440695375204086304e-01 1.180555149912834167e-01 -1.078664809465408325e-01 2.396600693464279175e-01 -2.916560471057891846e-01 -7.775553315877914429e-02 -1.474233865737915039e-01 -3.680631145834922791e-02 -1.925747096538543701e-01 2.931291162967681885e-01 7.322736084461212158e-02 1.212267801165580750e-01 -1.832565292716026306e-03 -8.275974541902542114e-02 -2.183203250169754028e-01 1.551201753318309784e-02 -7.871675491333007812e-02 2.583242719992995262e-03 6.229579821228981018e-02 -1.290670037269592285e-01 -4.059032350778579712e-02 3.324760198593139648e-01 6.203500553965568542e-02 -1.266917884349822998e-01 -2.926464378833770752e-01
-7.319717854261398315e-02 2.749581336975097656e-01 -8.816311508417129517e-02 -1.482347846031188965e-01 7.246789336204528809e-02 1.631811708211898804e-01 -3.303617835044860840e-01 -2.630871348083019257e-02 6.468084454536437988e-02 -4.004597961902618408e-01 1.015641987323760986e-01 1.691369712352752686e-01 2.159627526998519897e-01 7.534499280154705048e-03 2.949915826320648193e-02 -2.343430817127227783e-01 6.943880766630172729e-02 1.267712265253067017e-01 1.766909509897232056e-01 1.985566169023513794e-01 -1.156829968094825745e-01 -1.311036944389343262e-01 -9.103593975305557251e-02 -1.393505185842514038e-01 4.152061417698860168e-02 1.092308163642883301e-01 -1.460933536291122437e-01 1.132868677377700806e-01 6.630254536867141724e-02 2.388144582509994507e-01 3.277836441993713379e-01 -2.740587890148162842e-01
1.426398903131484985e-01 1.817230135202407837e-01 9.372523427009582520e-02 -1.120629012584686279e-01 1.977766305208206177e-01 1.571240276098251343e-01 -2.102022469043731689e-01 1.545630991458892822e-01 -1.558348685503005981e-01 -2.812747657299041748e-01 1.178960502147674561e-01 -8.528157323598861694e-02 9.401443414390087128e-03 -5.606716498732566833e-02 1.505540162324905396e-01 -2.470156550407409668e-01 4.458884298801422119e-01 5.660121887922286987e-02 2.916749715805053711e-01 8.374998718500137329e-02 1.762827932834625244e-01 2.608035802841186523e-01 4.077353700995445251e-02 2.314194291830062866e-01 -1.678403019905090332e-01 1.745039373636245728e-01 -1.530618816614151001e-01 -3.467042371630668640e-02 -6.154254078865051270e-02 4.589335992932319641e-02 1.066868379712104797e-01 -1.815884709358215332e-01
-4.239451512694358826e-02 4.945837706327438354e-02 6.957073509693145752e-02 2.406243793666362762e-02 -1.923786476254463196e-02 -3.900718688964843750e-02 -4.620782732963562012e-01 1.927570104598999023e-01 -2.925923168659210205e-01 7.555667310953140259e-02 3.100543022155761719e-01 1.142713576555252075e-01 1.440562903881072998e-01 8.610676974058151245e-02 3.970031142234802246e-01 -1.945158839225769043e-02 1.712163835763931274e-01 2.410578727722167969e-01 3.026852756738662720e-02 2.342207282781600952e-01 6.619276106357574463e-02 2.357556857168674469e-02 -1.514306068420410156e-01 -7.284847088158130646e-03 -3.816154226660728455e-02 4.390513990074396133e-03 -1.362496167421340942e-01 -8.626185357570648193e-02 -4.639995843172073364e-02 1.169261336326599121e-02 3.765466213226318359e-01 -9.180632233619689941e-02
-1.654138267040252686e-01 -6.192263588309288025e-02 1.442664563655853271e-01 2.560651004314422607e-01 -4.451304301619529724e-02 1.605900973081588745e-01 -1.378455758094787598e-01 -1.140048801898956299e-01 -1.767724156379699707e-01 -1.691128611564636230e-01 4.639818519353866577e-02 -3.589432314038276672e-02 1.710042804479598999e-01 -1.183234527707099915e-02 1.196216344833374023e-01 -2.324924916028976440e-01 5.506339073181152344e-01 1.891665756702423096e-01 -9.634285420179367065e-02 -3.435568213462829590e-01 -9.178680181503295898e-02 9.535211324691772461e-02 -1.590145379304885864e-02 3.192974254488945007e-03 2.101912051439285278e-01 -9.244909882545471191e-02 -5.665510892868041992e-02 -1.460034698247909546e-01 -1.158967763185501099e-01 1.963536888360977173e-01 4.013403132557868958e-02 -2.160852700471878052e-01
5.373519286513328552e-02 8.990455418825149536e-02 9.143708646297454834e-02 8.358239382505416870e-02 -7.764852792024612427e-02 4.353042319416999817e-02 -3.399209976196289062e-01 1.040120497345924377e-01 -2.012170255184173584e-01 -6.491240579634904861e-03 7.146468013525009155e-02 -1.152009814977645874e-01 1.057450175285339355e-01 9.707118570804595947e-02 1.030967682600021362e-01 -1.906892806291580200e-01 1.545079145580530167e-02 3.170901238918304443e-01 1.657133251428604126e-01 1.169504821300506592e-01 1.608316898345947266e-01 -9.257861226797103882e-02 -1.112807914614677429e-01 5.001788139343261719e-01 -1.775954961776733398e-01 -1.147637665271759033e-01 -2.680661082267761230e-01 -2.569374740123748779e-01 -3.251453489065170288e-02 7.706820964813232422e-02 2.720701396465301514e-01 1.017829850316047668e-01
-4.378482326865196228e-02 2.303339242935180664e-01 -5.380598083138465881e-02 -1.383641064167022705e-01 1.531971693038940430e-01 4.508231580257415771e-02 -3.093232959508895874e-02 1.473366916179656982e-01 -8.285340666770935059e-02 -1.052197515964508057e-01 3.132119178771972656e-01 -1.569826304912567139e-01 -7.735481113195419312e-02 -1.802675426006317139e-01 8.969714492559432983e-02 4.396457970142364502e-02 2.752055525779724121e-01 2.616941034793853760e-01 1.881877034902572632e-01 -1.576830297708511353e-01 -2.427649348974227905e-01 -3.971798419952392578e-01 -6.061294674873352051e-02 -3.132658824324607849e-02 -1.001795530319213867e-01 1.802334487438201904e-01 -3.908215761184692383e-01 6.635705474764108658e-03 3.607357293367385864e-02 -7.354208827018737793e-02 3.556475043296813965e-02 -2.378246188163757324e-01
-9.437210857868194580e-03 2.852996587753295898e-01 -1.696773618459701538e-02 -1.758293062448501587e-01 1.161918323487043381e-02 3.033893369138240814e-02 -2.607435882091522217e-01 -3.196894004940986633e-02 2.035297751426696777e-01 -1.643492430448532104e-01 9.340160340070724487e-02 -1.860640384256839752e-02 1.138320267200469971e-01 -1.767260134220123291e-01 6.539458036422729492e-02 -2.049363553524017334e-01 2.188252955675125122e-01 3.341152966022491455e-01 -5.296914651989936829e-02 1.158575266599655151e-01 -3.698782995343208313e-02 -2.794838845729827881e-01 1.893645673990249634e-01 -5.692912265658378601e-03 3.408307582139968872e-02 -3.849923610687255859e-01 -2.499632388353347778e-01 -1.625180393457412720e-01 2.891825735569000244e-01 -1.675441116094589233e-01 2.095331996679306030e-02 -8.802358061075210571e-02
-1.027489081025123596e-01 6.580752879381179810e-02 9.172913432121276855e-02 -2.045233398675918579e-01 -1.004492118954658508e-01 2.646033465862274170e-01 -3.401865065097808838e-01 -1.098121330142021179e-02 -2.157939523458480835e-01 -1.983149200677871704e-01 -2.807830087840557098e-02 2.621263824403285980e-02 1.603741794824600220e-01 1.222956478595733643e-01 2.301749885082244873e-01 -2.005964219570159912e-01 1.545227169990539551e-01 1.421042084693908691e-01 1.340609192848205566e-01 1.512746959924697876e-01 -2.580309808254241943e-01 -2.508001327514648438e-01 8.125308156013488770e-02 -3.108808957040309906e-02 3.226608037948608398e-01 1.477207839488983154e-01 -1.328801363706588745e-01 -1.021816879510879517e-01 1.100710779428482056e-01 3.209392726421356201e-01 1.617576479911804199e-01 -1.896055601537227631e-02
1.055688709020614624e-01 3.224739432334899902e-01 1.210113465785980225e-01 1.062465235590934753e-01 9.343898296356201172e-02 -9.004657622426748276e-04 -2.410285472869873047e-01 2.462471723556518555e-01 -8.463515341281890869e-02 -7.020258158445358276e-02 1.960107386112213135e-01 3.267567604780197144e-02 -1.022411137819290161e-01 -1.501416862010955811e-01 -2.284442260861396790e-02 -3.149177730083465576e-01 1.371503919363021851e-01 4.004441499710083008e-01 3.276059925556182861e-01 8.452943712472915649e-02 1.591552644968032837e-01 4.262690618634223938e-02 9.131833165884017944e-02 -3.412744402885437012e-02 2.626691013574600220e-02 -2.469486892223358154e-01 -1.931334733963012695e-01 2.500671744346618652e-01 -2.193009555339813232e-01 2.378328330814838409e-02 6.421821564435958862e-02 5.120001733303070068e-02
1.587784886360168457e-01 1.749079227447509766e-01 2.673978209495544434e-01 2.442095987498760223e-02 8.119624108076095581e-02 -1.405943930149078369e-02 -2.047155201435089111e-01 -1.745814681053161621e-01 -3.826639652252197266e-01 -3.767764940857887268e-02 -2.351031452417373657e-02 4.489830434322357178e-01 1.247141882777214050e-01 -2.166795283555984497e-01 -6.164534762501716614e-02 -1.065809503197669983e-01 1.036222949624061584e-01 7.840614020824432373e-02 2.868541777133941650e-01 9.965364634990692139e-02 1.317470967769622803e-01 -2.276325672864913940e-01 -4.656209144741296768e-03 2.591692209243774414e-01 1.714740246534347534e-01 -6.925330311059951782e-02 -1.320407092571258545e-01 -9.967587888240814209e-02 4.854062572121620178e-02 5.081279575824737549e-02 1.932964622974395752e-01 -1.262196004390716553e-01
1.618396192789077759e-01 2.699036300182342529e-01 8.436372876167297363e-02 7.267522159963846207e-03 2.097403705120086670e-01 1.600262522697448730e-01 -1.131650730967521667e-01 2.487583830952644348e-02 -2.263697981834411621e-01 -8.840503543615341187e-02 4.340539872646331787e-02 -1.549466997385025024e-01 1.012374088168144226e-01 2.027097046375274658e-01 8.949761092662811279e-02 -9.785970300436019897e-02 3.745276629924774170e-01 2.444781363010406494e-01 1.958454102277755737e-01 2.090051621198654175e-01 2.254820019006729126e-01 1.613849252462387085e-01 1.742652058601379395e-01 2.631009221076965332e-01 5.768469348549842834e-02 5.434878170490264893e-02 -1.032769605517387390e-01 -6.355252116918563843e-02 -1.550003439188003540e-01 1.762255430221557617e-01 2.204103022813796997e-01 -2.714466452598571777e-01
-2.430038899183273315e-01 2.598580121994018555e-01 -1.274022310972213745e-01 -1.616052119061350822e-03 1.676719188690185547e-01 2.370793074369430542e-01 -1.552502065896987915e-01 1.654560565948486328e-01 -1.684194207191467285e-01 -2.577860355377197266e-01 -4.521886631846427917e-02 -1.703746318817138672e-01 1.494013518095016479e-01 7.248588651418685913e-02 1.216799691319465637e-01 -7.498220354318618774e-02 7.757407426834106445e-02 3.521023392677307129e-01 -7.825995795428752899e-03 -1.843069791793823242e-01 1.004253849387168884e-01 -3.544583544135093689e-02 -1.758941113948822021e-01 7.933320105075836182e-02 -9.708023071289062500e-02 -2.149812728166580200e-01 9.472346305847167969e-02 -1.043066009879112244e-01 3.250661194324493408e-01 2.199675589799880981e-01 -1.083952188491821289e-01 -3.059418201446533203e-01
1.577525734901428223e-01 2.247481793165206909e-01 2.624242007732391357e-01 1.255745533853769302e-02 1.369696110486984253e-01 -4.871340841054916382e-02 -2.102082967758178711e-01 1.101421788334846497e-01 -2.358877360820770264e-01 1.057141348719596863e-01 8.193843811750411987e-02 1.300980001688003540e-01 2.241628617048263550e-01 -1.866334527730941772e-01 1.639002114534378052e-01 3.660077229142189026e-03 2.313064634799957275e-01 2.587625384330749512e-01 1.479810029268264771e-01 -1.853928901255130768e-02 1.533591151237487793e-01 -1.819987148046493530e-01 4.737978801131248474e-02 8.107790350914001465e-02 -4.234957322478294373e-02 -8.091615140438079834e-02 -2.578441500663757324e-01 -3.801531493663787842e-01 1.669466644525527954e-01 9.024701267480850220e-02 3.325415849685668945e-01 4.007137194275856018e-02
9.466820955276489258e-02 1.396547704935073853e-01 2.767753303050994873e-01 2.746846377849578857e-01 1.433373987674713135e-01 -1.693156361579895020e-01 -3.189873695373535156e-01 -1.341464463621377945e-02 -2.738441228866577148e-01 -1.102660521864891052e-01 4.629686474800109863e-02 3.222323656082153320e-01 7.386974990367889404e-02 -3.531912267208099365e-01 2.215764820575714111e-01 -1.177384480834007263e-01 -1.196564733982086182e-01 2.774277329444885254e-01 2.735684067010879517e-02 1.392529904842376709e-01 1.848807781934738159e-01 -8.440927416086196899e-02 -5.837889388203620911e-02 5.091052874922752380e-02 -1.282981187105178833e-01 -1.073448359966278076e-01 -9.763915091753005981e-02 -2.142677456140518188e-01 -4.654310178011655807e-03 -7.133665680885314941e-02 1.457507610321044922e-01 -1.163433045148849487e-01
6.871860474348068237e-02 2.343745231628417969e-01 5.919703096151351929e-02 -1.031405627727508545e-01 1.916610449552536011e-01 1.571200639009475708e-01 -1.470849215984344482e-01 6.438220851123332977e-03 -1.299645155668258667e-01 -5.416737496852874756e-02 -4.992686584591865540e-02 -1.093421578407287598e-01 2.621947973966598511e-02 1.141517162322998047e-01 2.121152356266975403e-02 -3.711724653840065002e-02 3.144416213035583496e-01 1.662875562906265259e-01 3.377791047096252441e-01 2.382014840841293335e-01 2.968091368675231934e-01 1.912600994110107422e-01 5.461385846138000488e-02 2.297094166278839111e-01 -7.328109443187713623e-02 5.633151531219482422e-02 -1.812473237514495850e-01 1.050893496721982956e-02 -9.754848480224609375e-02 2.363834381103515625e-01 1.263429224491119385e-01 -4.389126300811767578e-01
5.605752021074295044e-02 2.405459582805633545e-01 -1.094006653875112534e-02 -1.722616404294967651e-01 1.373775154352188110e-01 1.753228455781936646e-01 -1.768280565738677979e-01 5.290216580033302307e-02 -3.490698337554931641e-01 -3.321028649806976318e-01 1.320309937000274658e-02 -1.037339940667152405e-01 -1.143694296479225159e-01 -5.791825428605079651e-02 8.010032586753368378e-03 -1.976832151412963867e-01 3.717656731605529785e-01 8.315736800432205200e-02 3.503926098346710205e-01 1.452885419130325317e-01 2.386513538658618927e-02 2.426753789186477661e-01 1.179360225796699524e-01 1.133814901113510132e-01 -1.022615507245063782e-01 1.302571743726730347e-01 -9.795230627059936523e-02 7.198194414377212524e-02 -4.143224656581878662e-02 1.705939471721649170e-01 1.679503768682479858e-01 -2.245190143585205078e-01
-4.064274579286575317e-02 1.968206912279129028e-01 1.342083513736724854e-01 -2.028682827949523926e-02 1.114845126867294312e-01 9.592232108116149902e-02 -3.236663937568664551e-01 1.526506096124649048e-01 -2.491701692342758179e-01 -1.644068211317062378e-01 2.583563327789306641e-01 -2.088746577501296997e-01 2.617091238498687744e-01 2.808930166065692902e-02 1.989476829767227173e-01 -2.155689895153045654e-01 -1.758155529387295246e-03 1.123345121741294861e-01 3.079450428485870361e-01 -6.999854743480682373e-02 -3.206599950790405273e-01 -1.931666880846023560e-01 -2.272764220833778381e-02 -2.520723268389701843e-02 -8.279694616794586182e-02 -2.859572470188140869e-01 5.755188688635826111e-02 -1.007275804877281189e-01 1.776192188262939453e-01 8.052147179841995239e-02 -7.731878757476806641e-02 -1.921865642070770264e-01
1.524198949337005615e-01 2.545296251773834229e-01 2.639848291873931885e-01 5.407360941171646118e-02 1.328634284436702728e-02 2.100264579057693481e-01 -2.010075747966766357e-01 8.993178606033325195e-02 -3.719017803668975830e-01 -1.879316419363021851e-01 6.099192425608634949e-02 3.471736609935760498e-01 -1.328580547124147415e-02 -1.518882811069488525e-01 8.921440690755844116e-03 -6.881513446569442749e-02 2.247771173715591431e-01 2.455743700265884399e-01 2.091849297285079956e-01 1.657140702009201050e-01 2.125169783830642700e-01 -9.758713096380233765e-02 3.977103531360626221e-02 1.994696259498596191e-01 1.962535977363586426e-01 -8.892261236906051636e-02 -1.056910455226898193e-01 3.079975955188274384e-02 -2.714045047760009766e-01 -4.657590389251708984e-02 3.342121839523315430e-02 -8.399362862110137939e-02
-1.561751514673233032e-01 2.021298259496688843e-01 1.679671704769134521e-01 -2.950344383716583252e-01 1.911666430532932281e-02 5.157922580838203430e-02 -2.656674683094024658e-01 -7.813259959220886230e-02 1.441204696893692017e-01 6.615187972784042358e-02 1.636594682931900024e-01 -4.932331666350364685e-02 1.999011635780334473e-02 -2.883238792419433594e-01 1.888963878154754639e-01 -2.733599543571472168e-01 4.066728651523590088e-01 1.473391205072402954e-01 1.236419230699539185e-01 -7.165589183568954468e-02 1.696801930665969849e-01 -2.503090202808380127e-01 1.140953823924064636e-01 -3.108503669500350952e-02 1.403973996639251709e-02 -3.125334680080413818e-01 -1.195487082004547119e-01 9.171279147267341614e-03 1.145499199628829956e-01 6.025727093219757080e-02 -1.534526497125625610e-01 -1.612107008695602417e-01
-7.541871815919876099e-02 1.534301638603210449e-01 -1.603985428810119629e-01 2.775971591472625732e-02 1.535087823867797852e-01 1.109792888164520264e-01 -1.996749192476272583e-01 1.800861442461609840e-03 -5.554281473159790039e-01 -3.243953883647918701e-01 2.702655037865042686e-03 4.523830115795135498e-02 1.807928234338760376e-01 -2.288712887093424797e-03 1.078329756855964661e-01 -3.850788772106170654e-01 1.922428011894226074e-01 3.878482803702354431e-02 6.043426319956779480e-02 1.683045327663421631e-01 2.166602462530136108e-01 -4.024893790483474731e-02 -3.818668797612190247e-02 1.258304715156555176e-01 -2.786589553579688072e-03 1.689011603593826294e-01 -2.719831280410289764e-02 6.048769131302833557e-02 1.133022978901863098e-01 -1.973320841789245605e-01 -1.817084550857543945e-01 -7.812981307506561279e-02
1.769486516714096069e-01 -1.239493768662214279e-02 1.124204546213150024e-01 -1.601162999868392944e-01 -2.809372381307184696e-04 1.593836396932601929e-01 -3.213955760002136230e-01 8.810646086931228638e-02 -2.023684382438659668e-01 -2.303606122732162476e-01 3.180803060531616211e-01 -1.497671008110046387e-01 1.505951583385467529e-01 1.174470502883195877e-02 3.718399256467819214e-02 -1.468991339206695557e-01 2.940476238727569580e-01 1.560341566801071167e-01 3.022709786891937256e-01 3.339344263076782227e-01 1.786576583981513977e-02 4.732682928442955017e-02 1.553763747215270996e-01 3.480804339051246643e-02 -3.094053827226161957e-02 1.871387660503387451e-01 -3.725187480449676514e-02 -2.415674328804016113e-01 1.515481472015380859e-01 -1.004536822438240051e-01 -1.785922199487686157e-01 -1.676868349313735962e-01
-3.867424651980400085e-02 1.717467792332172394e-02 1.562584936618804932e-01 -1.496034115552902222e-01 2.125008553266525269e-01 9.672018140554428101e-02 -1.151267141103744507e-01 4.715311527252197266e-02 -2.622509300708770752e-01 -4.379579424858093262e-01 8.090562373399734497e-02 -1.445220112800598145e-01 -1.412828732281923294e-02 1.057752873748540878e-02 5.710155516862869263e-02 -2.298769652843475342e-01 2.748408019542694092e-01 1.298387497663497925e-01 2.470525056123733521e-01 9.091386198997497559e-02 2.174484580755233765e-01 2.078234255313873291e-01 1.209190562367439270e-01 1.479998081922531128e-01 -1.351013183593750000e-01 2.783051133155822754e-01 -1.891439110040664673e-01 2.399896457791328430e-02 1.232648789882659912e-01 1.717648059129714966e-01 1.674283891916275024e-01 -2.085889577865600586e-01
3.445107862353324890e-02 2.576518356800079346e-01 -6.096676737070083618e-02 -1.310267951339483261e-02 3.729878664016723633e-01 1.870530694723129272e-01 -3.163671791553497314e-01 1.147232577204704285e-01 -2.236851453781127930e-01 -9.101773612201213837e-03 1.666021943092346191e-01 -1.269677579402923584e-01 1.514753848314285278e-01 3.734415769577026367e-02 1.205749884247779846e-01 -3.738892376422882080e-01 -1.062856018543243408e-01 1.750215291976928711e-01 3.434669673442840576e-01 1.077386457473039627e-02 -2.487896829843521118e-01 -1.494664698839187622e-01 4.050515964627265930e-02 2.672166191041469574e-02 -6.809700280427932739e-02 -2.108320891857147217e-01 -7.472217082977294922e-02 -1.140399724245071411e-01 1.324010938405990601e-01 -1.147680133581161499e-01 -1.362708359956741333e-01 -7.044368237257003784e-02
1.477816849946975708e-01 2.877451777458190918e-01 -7.486353861168026924e-04 4.221148043870925903e-02 -1.017066985368728638e-01 1.078076586127281189e-01 -3.237646520137786865e-01 7.316604256629943848e-02 -2.011084556579589844e-01 1.690268516540527344e-01 6.033556070178747177e-03 -1.266587246209383011e-02 3.546500504016876221e-01 -1.346402764320373535e-01 9.713317453861236572e-02 -1.085066944360733032e-01 1.767188161611557007e-01 2.817537784576416016e-01 1.270318627357482910e-01 1.876465082168579102e-01 1.964136362075805664e-01 -6.093486770987510681e-02 3.970381245017051697e-02 9.896469861268997192e-02 -2.527259290218353271e-01 -6.072605773806571960e-02 -2.991642653942108154e-01 -2.090320587158203125e-01 2.899985760450363159e-03 1.814371198415756226e-01 2.704174816608428955e-01 6.842992454767227173e-02
1.359779983758926392e-01 3.066677153110504150e-01 -3.629816696047782898e-02 1.181083321571350098e-01 9.745882707647979259e-04 5.195752903819084167e-02 -1.079130098223686218e-01 -1.187118291854858398e-01 -4.852575063705444336e-01 -1.702457666397094727e-01 -5.127241834998130798e-02 2.299156785011291504e-01 3.243010118603706360e-02 -1.314881350845098495e-02 -1.252293288707733154e-01 -6.975914537906646729e-02 1.536098718643188477e-01 9.564528241753578186e-03 2.392907887697219849e-01 8.864010870456695557e-02 2.461727708578109741e-01 -3.503775224089622498e-02 -1.194687709212303162e-01 2.410332560539245605e-01 9.957062453031539917e-02 -3.590665459632873535e-01 -2.249519675970077515e-01 -6.378542631864547729e-02 3.811874613165855408e-02 -1.075786426663398743e-01 2.241798788309097290e-01 -1.491200625896453857e-01
-8.073299378156661987e-02 2.273595929145812988e-01 -1.807910650968551636e-01 -1.662750691175460815e-01 1.091961041092872620e-01 -6.682892143726348877e-02 -1.781851947307586670e-01 -3.260720968246459961e-01 -1.289061307907104492e-01 -1.695830971002578735e-01 2.466335147619247437e-01 1.811223477125167847e-01 8.656486868858337402e-02 1.189209297299385071e-01 2.931137569248676300e-02 -2.679573595523834229e-01 1.541328132152557373e-01 6.818038970232009888e-02 1.022126898169517517e-01 3.114796429872512817e-02 -1.628448627889156342e-02 -1.604976505041122437e-01 -4.995696991682052612e-02 -2.932800911366939545e-03 -2.003975808620452881e-01 1.426033489406108856e-02 -3.045254945755004883e-01 -5.488029867410659790e-02 2.119301408529281616e-01 4.449207186698913574e-01 6.746410392224788666e-03 -2.152042090892791748e-01
-1.057354137301445007e-01 2.840120792388916016e-01 -4.046916589140892029e-02 -4.108864814043045044e-02 -1.225928813219070435e-01 2.156890742480754852e-02 -3.382259607315063477e-01 9.658604115247726440e-02 -2.317209094762802124e-01 1.692722178995609283e-02 6.374104321002960205e-02 9.110177308320999146e-02 9.717533737421035767e-02 1.892677694559097290e-01 2.901398539543151855e-01 7.430039346218109131e-02 9.870736300945281982e-02 4.027030766010284424e-01 1.105727404356002808e-01 9.827691316604614258e-02 1.754733473062515259e-01 1.302336924709379673e-03 -2.465801686048507690e-02 1.282947923755273223e-04 -1.923700720071792603e-01 9.892409667372703552e-03 -3.915490210056304932e-01 2.930476039182394743e-04 7.337050884962081909e-02 5.905405804514884949e-02 3.726436495780944824e-01 -3.088134899735450745e-02
-1.118912100791931152e-01 9.647858142852783203e-02 2.802159488201141357e-01 1.701139286160469055e-02 1.317749917507171631e-01 7.674315571784973145e-02 -2.150502949953079224e-01 -1.005368754267692566e-01 -2.225106209516525269e-02 -2.345931529998779297e-01 2.861005961894989014e-01 -1.116861999034881592e-01 -1.326907724142074585e-01 9.821645170450210571e-02 6.013059243559837341e-02 -1.654044687747955322e-01 1.011646464467048645e-01 -3.007818385958671570e-02 2.414711266756057739e-01 4.348654747009277344e-01 1.359243243932723999e-01 6.303362548351287842e-02 6.330224126577377319e-02 1.523402333259582520e-01 -2.240436896681785583e-02 -2.561057209968566895e-01 -1.733512133359909058e-01 -1.006677076220512390e-01 -2.549676001071929932e-01 3.045334108173847198e-02 2.200439870357513428e-01 -2.877826094627380371e-01
1.456980407238006592e-02 1.050287261605262756e-01 -1.148875616490840912e-02 -6.845569610595703125e-02 -3.443145006895065308e-02 7.349076867103576660e-02 -1.852196156978607178e-01 -2.216075360774993896e-01 -4.122112691402435303e-01 -2.878535389900207520e-01 2.223633527755737305e-01 -9.451161324977874756e-02 2.828062772750854492e-01 -6.760417670011520386e-02 -6.344880908727645874e-02 -1.019019931554794312e-01 9.680222719907760620e-02 7.988073863089084625e-03 7.712163776159286499e-02 -9.528391063213348389e-02 5.750668048858642578e-02 -2.571331262588500977e-01 -1.369940936565399170e-01 4.333765506744384766e-01 -3.807442635297775269e-02 3.306986391544342041e-02 -2.333778887987136841e-02 -1.293007433414459229e-01 1.070543602108955383e-01 3.141319453716278076e-01 1.670978963375091553e-01 -1.596395522356033325e-01
-3.907366394996643066e-01 -4.814453423023223877e-02 -2.086474299430847168e-01 1.247247681021690369e-01 1.942346543073654175e-01 2.406300455331802368e-01 -1.876956522464752197e-01 -3.122259676456451416e-01 -1.478321850299835205e-01 -1.653523743152618408e-01 2.704582810401916504e-01 -1.760334223508834839e-01 1.359895467758178711e-01 4.329085722565650940e-02 1.098732426762580872e-01 1.634087227284908295e-02 2.638646364212036133e-01 2.833764255046844482e-01 1.032932996749877930e-01 2.999524399638175964e-02 4.518074542284011841e-02 1.029805243015289307e-01 1.182803064584732056e-01 5.868836306035518646e-03 1.251426041126251221e-01 -5.863700434565544128e-02 -2.698310613632202148e-01 -2.514516003429889679e-02 -1.477837711572647095e-01 -2.646336704492568970e-02 1.897242963314056396e-01 1.797001063823699951e-01
4.007352516055107117e-02 5.313796550035476685e-02 3.779312968254089355e-02 -1.038097962737083435e-01 8.703151345252990723e-02 2.131696045398712158e-01 -5.907782539725303650e-02 -5.355553701519966125e-02 -2.266940772533416748e-01 -3.520044386386871338e-01 -6.281808763742446899e-02 -6.219812855124473572e-02 1.302061881870031357e-02 1.397408172488212585e-02 -3.399500623345375061e-02 -3.286659121513366699e-01 4.294165968894958496e-01 9.121211618185043335e-02 2.428384423255920410e-01 7.463209331035614014e-02 1.654796898365020752e-01 1.982180178165435791e-01 1.509699821472167969e-01 2.900098860263824463e-01 -1.666001677513122559e-01 1.340117603540420532e-01 -1.988749057054519653e-01 -5.438809841871261597e-02 2.374223992228507996e-02 1.330751329660415649e-01 1.215025261044502258e-01 -2.815099656581878662e-01
-1.806351244449615479e-01 1.376777589321136475e-01 -7.237378507852554321e-02 -4.919536411762237549e-02 2.366478890180587769e-01 -4.269225522875785828e-03 -1.976220011711120605e-01 -1.596504002809524536e-01 -2.178847193717956543e-01 -2.271742820739746094e-01 1.805859357118606567e-01 1.481660157442092896e-01 -2.817497774958610535e-02 2.904614061117172241e-02 -1.009177118539810181e-01 -1.329329013824462891e-01 -1.266710162162780762e-01 3.181726634502410889e-01 1.931562274694442749e-01 -7.050262391567230225e-02 4.432329908013343811e-02 -9.680101275444030762e-02 1.621873490512371063e-02 -1.145111545920372009e-01 6.917883455753326416e-02 3.487488999962806702e-02 -2.406684309244155884e-01 -1.844767779111862183e-01 7.316017150878906250e-02 4.562368988990783691e-01 2.550089657306671143e-01 -2.762172818183898926e-01
-1.285222768783569336e-01 1.521266698837280273e-01 2.692420780658721924e-01 -1.952200680971145630e-01 1.273392438888549805e-01 2.096331417560577393e-01 -3.124392330646514893e-01 -1.531936526298522949e-01 -3.312011435627937317e-02 3.313492238521575928e-02 -1.129515003412961960e-03 2.128230780363082886e-01 -4.766767844557762146e-02 -1.713906385703012347e-04 2.417691051959991455e-02 -1.225746944546699524e-01 2.246163934469223022e-01 1.246637403964996338e-01 -2.648689039051532745e-02 1.189679577946662903e-01 -3.884259611368179321e-02 -1.493597924709320068e-01 2.206927388906478882e-01 -1.059988513588905334e-01 1.453731954097747803e-01 -1.674152761697769165e-01 -1.593029499053955078e-01 -3.045863211154937744e-01 1.829415261745452881e-01 2.968218624591827393e-01 -8.577927201986312866e-02 -3.771886527538299561e-01
-5.843561887741088867e-02 1.230761334300041199e-01 -3.732355311512947083e-02 -1.564646214246749878e-01 8.446627855300903320e-02 1.736351102590560913e-01 -3.384341001510620117e-01 1.087111681699752808e-01 -1.398351192474365234e-01 -3.687250018119812012e-01 -4.534562176559120417e-04 1.060195490717887878e-01 2.080391049385070801e-01 1.372902095317840576e-01 9.538847953081130981e-02 -4.436079785227775574e-02 2.093117684125900269e-01 1.611144393682479858e-01 2.887234389781951904e-01 -1.520156394690275192e-02 -6.223719567060470581e-02 -1.384190917015075684e-01 -3.246162459254264832e-02 -1.582943946123123169e-01 2.923119068145751953e-01 2.725218832492828369e-01 -1.108453571796417236e-01 -1.930083483457565308e-01 2.761978842318058014e-02 3.508802354335784912e-01 1.089687719941139221e-01 -6.680268049240112305e-02
-2.646333910524845123e-02 2.844931781291961670e-01 4.727762937545776367e-02 2.462824434041976929e-02 2.104164958000183105e-01 1.754427999258041382e-01 -2.861519753932952881e-01 6.421788036823272705e-02 -3.023286163806915283e-01 -6.380121409893035889e-02 1.475814729928970337e-01 4.489468038082122803e-02 1.029286757111549377e-01 5.494518205523490906e-02 -3.293125703930854797e-02 -4.724071621894836426e-01 -1.522728800773620605e-01 1.467652469873428345e-01 2.801154851913452148e-01 1.155137456953525543e-02 -2.040030509233474731e-01 -1.633247584104537964e-01 -1.957589574158191681e-02 -1.769951134920120239e-01 3.608628734946250916e-02 -2.189395278692245483e-01 4.627478867769241333e-02 -2.515843510627746582e-01 8.580689132213592529e-02 9.529188275337219238e-02 -7.266939431428909302e-02 -1.939056366682052612e-01
1.083880588412284851e-01 1.189612075686454773e-01 -5.282148718833923340e-02 2.785182893276214600e-01 4.316828772425651550e-02 2.869946956634521484e-01 -1.042714491486549377e-01 2.289671450853347778e-01 -1.098455563187599182e-01 -1.005141884088516235e-01 2.711491882801055908e-01 3.655749559402465820e-02 -1.301920134574174881e-02 5.525390803813934326e-02 2.604731619358062744e-01 -8.070750534534454346e-02 1.544496715068817139e-01 2.987044453620910645e-01 2.873828411102294922e-01 3.695659339427947998e-01 1.410458981990814209e-01 1.224953532218933105e-01 2.192643135786056519e-01 2.023001313209533691e-01 6.715255975723266602e-02 2.244145050644874573e-02 -1.946924924850463867e-01 -1.037205234169960022e-01 8.540011942386627197e-02 2.155971527099609375e-01 1.775392517447471619e-02 -8.766333013772964478e-02
1.217747330665588379e-01 1.987847089767456055e-01 -1.324269622564315796e-01 -6.576272100210189819e-02 2.645553350448608398e-01 1.954523026943206787e-01 -1.102687194943428040e-01 -4.915257170796394348e-02 -2.105448096990585327e-01 -2.567536756396293640e-02 -1.174078509211540222e-02 -1.809253841638565063e-01 -3.882865235209465027e-02 1.850067675113677979e-01 1.029133945703506470e-01 -1.201429683715105057e-02 3.426581919193267822e-01 2.968014478683471680e-01 2.351802885532379150e-01 1.939108073711395264e-01 1.317512691020965576e-01 1.647255197167396545e-02 1.854555159807205200e-01 2.336678206920623779e-01 7.215201854705810547e-02 1.532775163650512695e-01 -1.442396640777587891e-01 -7.339911907911300659e-02 -2.075422853231430054e-01 6.686441600322723389e-02 2.465415149927139282e-01 -3.292961120605468750e-01
-1.169316619634628296e-01 -1.032149652019143105e-03 1.348747760057449341e-01 1.240860018879175186e-02 1.302907615900039673e-01 1.802836656570434570e-01 -3.879661560058593750e-01 -2.920493185520172119e-01 6.333602219820022583e-02 -1.009148880839347839e-01 -1.207206770777702332e-01 -1.779035329818725586e-01 1.823686212301254272e-01 8.363848179578781128e-02 9.443339705467224121e-02 -1.465866863727569580e-01 2.530356943607330322e-01 1.163610517978668213e-01 -2.598065324127674103e-02 -4.337425902485847473e-02 -8.424950391054153442e-02 4.631041083484888077e-03 1.375622004270553589e-01 -3.363758698105812073e-02 6.214965134859085083e-02 -2.530677616596221924e-01 -3.890155851840972900e-01 -2.901527583599090576e-01 1.802505552768707275e-01 3.286095261573791504e-01 1.874367706477642059e-02 -7.998566143214702606e-03
-1.289421468973159790e-01 2.359659671783447266e-01 -1.105004027485847473e-01 -1.142015978693962097e-01 3.108473718166351318e-01 1.175435557961463928e-01 -3.529282212257385254e-01 7.776822894811630249e-02 -3.188657462596893311e-01 -1.176507100462913513e-01 1.422618925571441650e-01 -1.372517496347427368e-01 3.339878618717193604e-01 2.097598277032375336e-02 1.851742565631866455e-01 -2.341022491455078125e-01 4.831376019865274429e-03 2.763544619083404541e-01 2.357472926378250122e-01 2.755665592849254608e-02 -1.747191548347473145e-01 -1.246718242764472961e-01 -1.376465801149606705e-02 -1.489607542753219604e-01 -8.422078192234039307e-02 -2.239995896816253662e-01 9.196590632200241089e-02 -1.064317747950553894e-01 -3.244672203436493874e-03 -9.751061350107192993e-02 -1.242626979947090149e-01 -5.023771524429321289e-02
-2.088539600372314453e-01 2.738373279571533203e-01 -1.102881878614425659e-01 -3.857271000742912292e-02 -5.410796776413917542e-02 -8.081165701150894165e-02 -1.922529637813568115e-01 -4.600985348224639893e-02 -2.778661549091339111e-01 -1.708139181137084961e-01 2.620896995067596436e-01 -1.871792227029800415e-01 2.378815263509750366e-01 3.737583383917808533e-02 -1.416189670562744141e-01 -1.080522127449512482e-02 4.576375707983970642e-02 9.140487760305404663e-02 1.478741765022277832e-01 -1.755002290010452271e-01 1.673289686441421509e-01 4.140857979655265808e-02 -1.745564341545104980e-01 2.172288447618484497e-01 9.504935890436172485e-02 -3.464936465024948120e-02 -2.804864346981048584e-01 -2.826290130615234375e-01 7.137536257505416870e-02 2.141095399856567383e-01 1.559030711650848389e-01 -3.411979973316192627e-01
-1.717770695686340332e-01 4.475481212139129639e-01 -3.043594025075435638e-02 -7.843886315822601318e-02 2.919215857982635498e-01 2.278746962547302246e-01 -5.876275524497032166e-02 1.198262274265289307e-01 -1.133383065462112427e-01 5.264347046613693237e-02 -1.941629499197006226e-02 3.696762621402740479e-01 6.497151684015989304e-03 -8.328270167112350464e-02 1.822627522051334381e-02 -7.677492499351501465e-02 -1.966562122106552124e-02 2.689531445503234863e-01 9.321444481611251831e-02 2.335847169160842896e-01 9.348884224891662598e-02 1.407417953014373779e-01 7.224262505769729614e-02 5.990237742662429810e-02 -1.862218677997589111e-01 -2.088493257761001587e-01 -1.303305327892303467e-01 -2.370903939008712769e-01 1.611918956041336060e-01 1.139731928706169128e-01 -1.477423161268234253e-01 -2.380641549825668335e-01
-5.327644571661949158e-02 1.931625753641128540e-01 1.025861427187919617e-01 8.639590442180633545e-02 7.078377995640039444e-03 1.553274542093276978e-01 -2.824332416057586670e-01 5.776789411902427673e-02 -2.630780339241027832e-01 1.528184413909912109e-01 -4.009488224983215332e-02 -4.249563440680503845e-02 2.168023437261581421e-01 -7.109247893095016479e-02 6.649710983037948608e-02 -1.328061819076538086e-01 6.157537549734115601e-02 3.551980555057525635e-01 1.468463689088821411e-01 1.404990106821060181e-01 2.295072674751281738e-01 -1.854523271322250366e-01 -2.803114429116249084e-02 1.271172016859054565e-01 -2.407904863357543945e-01 -3.820301964879035950e-02 -3.860193192958831787e-01 -1.281678378582000732e-01 -8.139252662658691406e-02 2.055270820856094360e-01 3.329040408134460449e-01 6.815504282712936401e-02
1.559178084135055542e-01 5.777432397007942200e-02 1.318052709102630615e-01 5.603962764143943787e-02 4.449889808893203735e-02 1.248984038829803467e-01 -1.784752160310745239e-01 1.001955643296241760e-01 -1.392733156681060791e-01 -2.100146859884262085e-01 2.050324380397796631e-01 -7.388159167021512985e-03 2.969996929168701172e-01 1.315150260925292969e-01 3.312690928578376770e-02 -1.085081323981285095e-01 2.699225842952728271e-01 3.397121131420135498e-01 3.378558456897735596e-01 3.414434492588043213e-01 2.607909440994262695e-01 9.183534979820251465e-02 1.534699648618698120e-01 4.060032591223716736e-02 -1.321787089109420776e-01 8.947348222136497498e-03 -6.848836690187454224e-02 -2.733450233936309814e-01 2.292112680152058601e-03 6.754712760448455811e-02 -9.511955827474594116e-02 -1.928184479475021362e-01
1.288900226354598999e-01 1.327584981918334961e-01 1.071563512086868286e-01 4.775218665599822998e-02 8.790955692529678345e-02 1.275506317615509033e-01 -2.591639757156372070e-01 1.607292294502258301e-01 -7.188250869512557983e-02 -1.925369352102279663e-01 3.053723275661468506e-01 7.473415136337280273e-02 2.888513803482055664e-01 1.928237825632095337e-01 8.533754386007785797e-03 -1.545889079570770264e-01 3.194888830184936523e-01 2.311431169509887695e-01 2.521132826805114746e-01 3.387175202369689941e-01 1.474508047103881836e-01 1.709474325180053711e-01 1.382439136505126953e-01 9.287013113498687744e-02 -2.373904548585414886e-02 1.188512519001960754e-01 -1.151658892631530762e-01 -2.563581168651580811e-01 5.128028616309165955e-02 7.313370704650878906e-02 -1.109206378459930420e-01 -1.513124108314514160e-01
1.929452121257781982e-01 -6.349920481443405151e-02 -1.035381108522415161e-01 5.359388422220945358e-03 2.293203473091125488e-01 -7.047963328659534454e-03 -1.911354660987854004e-01 1.413558572530746460e-01 -1.529860645532608032e-01 -1.351588815450668335e-01 1.346585750579833984e-01 1.095147896558046341e-02 -7.941178977489471436e-02 2.404900342226028442e-01 3.083412647247314453e-01 -9.273205697536468506e-02 1.753132045269012451e-01 4.988958835601806641e-01 1.958937495946884155e-01 2.743070125579833984e-01 2.592973411083221436e-01 1.042378544807434082e-01 5.119045823812484741e-02 5.218270421028137207e-02 -5.417551379650831223e-03 -9.052353352308273315e-02 -3.172907978296279907e-02 -8.519740402698516846e-02 4.489684011787176132e-03 2.392999678850173950e-01 2.589547075331211090e-02 -2.448662519454956055e-01
1.689035296440124512e-01 3.180521428585052490e-01 7.404688000679016113e-02 1.510463934391736984e-02 2.810233235359191895e-01 -1.306244879961013794e-01 -2.028229534626007080e-01 -3.774601966142654419e-03 -7.543972134590148926e-02 -3.884107172489166260e-01 3.239113837480545044e-02 1.549413800239562988e-01 1.455065906047821045e-01 8.145317435264587402e-02 1.955608427524566650e-01 -1.196756809949874878e-01 1.216517910361289978e-01 2.659844458103179932e-01 3.757777214050292969e-01 1.824431568384170532e-01 -3.668690100312232971e-02 8.656223118305206299e-02 1.679817885160446167e-01 2.947021089494228363e-02 -6.658988445997238159e-02 2.273242622613906860e-01 -1.519732326269149780e-01 -2.460781298577785492e-02 -5.019981041550636292e-02 2.431134730577468872e-01 2.578122355043888092e-02 -1.592625230550765991e-01
-2.280042506754398346e-02 3.075267076492309570e-01 2.683118544518947601e-02 -1.274064630270004272e-01 2.332494109869003296e-01 9.843496978282928467e-02 -3.808506131172180176e-01 -7.101984228938817978e-04 -2.977542579174041748e-01 -7.312180846929550171e-02 -4.133099690079689026e-02 -1.074174195528030396e-01 1.149924397468566895e-01 -5.444603413343429565e-02 -6.720733642578125000e-02 -8.237577974796295166e-02 1.311684995889663696e-01 -7.913825660943984985e-02 3.228662312030792236e-01 -1.594134867191314697e-01 -4.110705107450485229e-03 -4.051388502120971680e-01 -2.391049414873123169e-01 6.386411190032958984e-02 9.577348828315734863e-02 -1.128679960966110229e-01 -2.839103937149047852e-01 1.057977527379989624e-01 1.617198586463928223e-01 -3.977210447192192078e-02 2.696886099874973297e-02 -1.528774052858352661e-01
2.843899186700582504e-03 4.060025811195373535e-01 1.126085594296455383e-01 1.227294877171516418e-01 1.814413219690322876e-01 5.220700800418853760e-02 -3.719652891159057617e-01 1.461687386035919189e-01 -1.689216471277177334e-03 -2.156985998153686523e-01 1.101514995098114014e-01 1.705946773290634155e-01 1.475905179977416992e-01 1.691305786371231079e-01 -2.517694234848022461e-01 -1.162752956151962280e-01 -4.504031315445899963e-02 2.029018402099609375e-01 1.709085702896118164e-01 -1.109337732195854187e-01 -8.023568242788314819e-02 -1.875885128974914551e-01 2.217243309132754803e-04 7.497872412204742432e-02 -2.830354869365692139e-02 -5.990706011652946472e-02 4.320266190916299820e-03 -1.356839537620544434e-01 3.051987588405609131e-01 3.853733837604522705e-01 -2.242883108556270599e-02 -6.032408215105533600e-03
2.009712755680084229e-01 -3.483116254210472107e-02 -8.051340468227863312e-03 -1.429100241512060165e-02 1.459626257419586182e-01 9.725908935070037842e-02 -2.275101244449615479e-01 1.279540061950683594e-01 -1.668081134557723999e-01 -2.443484961986541748e-01 2.269849926233291626e-01 1.842303425073623657e-01 2.558724582195281982e-01 -1.224400699138641357e-01 2.220959961414337158e-02 1.005867198109626770e-01 1.388437598943710327e-01 4.618793129920959473e-01 3.536122441291809082e-01 2.220127582550048828e-01 2.167691141366958618e-01 -1.281351447105407715e-01 1.510042697191238403e-01 3.921345993876457214e-02 -1.362071372568607330e-02 1.601513624191284180e-01 -4.928289353847503662e-02 -1.027411818504333496e-01 -9.253157675266265869e-02 -3.727035969495773315e-02 -4.539580084383487701e-03 -2.273418307304382324e-01
-1.672789752483367920e-01 3.479782938957214355e-01 3.386645615100860596e-01 -3.124255836009979248e-01 2.516805529594421387e-01 2.304578572511672974e-01 -2.693573832511901855e-01 -4.462489113211631775e-02 3.227408230304718018e-02 -4.113768786191940308e-02 5.884271860122680664e-02 1.025523990392684937e-01 1.214960124343633652e-02 1.384677886962890625e-01 -9.216157719492912292e-03 -2.054036557674407959e-01 1.586573719978332520e-01 1.185339838266372681e-01 -6.128629669547080994e-02 -5.206804722547531128e-02 2.705024369060993195e-02 -2.238881886005401611e-01 1.168591529130935669e-01 6.860775500535964966e-02 2.279209904372692108e-02 -9.956260770559310913e-02 -2.526120245456695557e-01 -3.269704282283782959e-01 7.486582733690738678e-03 6.419511884450912476e-02 -3.699833154678344727e-02 -2.602036297321319580e-01
-4.837853088974952698e-02 2.836557626724243164e-01 -5.238889902830123901e-02 1.510436236858367920e-01 8.045536279678344727e-02 9.212329238653182983e-02 -1.585628986358642578e-01 5.132150650024414062e-02 -1.198905333876609802e-01 -1.925948411226272583e-01 8.500913530588150024e-02 -5.297711584717035294e-03 -2.099836617708206177e-02 -7.285693287849426270e-02 -3.693359792232513428e-01 -1.146180108189582825e-01 3.934597223997116089e-02 3.140738606452941895e-01 2.481247186660766602e-01 1.166057065129280090e-01 7.692631799727678299e-03 2.861147820949554443e-01 -8.168023824691772461e-02 -6.876906752586364746e-02 -2.173140347003936768e-01 1.301270630210638046e-02 -7.105060853064060211e-03 -1.559503972530364990e-01 1.573121994733810425e-01 3.622784614562988281e-01 3.093355000019073486e-01 -2.067994326353073120e-01
-5.342689529061317444e-02 1.340326964855194092e-01 -3.263434767723083496e-02 -3.615727275609970093e-02 -1.900437772274017334e-01 6.633199006319046021e-02 -1.996785998344421387e-01 -2.568117082118988037e-01 -4.076749980449676514e-01 -3.564915060997009277e-01 2.152935974299907684e-02 1.173030957579612732e-01 3.170010149478912354e-01 5.237685889005661011e-02 -7.358177751302719116e-02 5.910035688430070877e-04 -3.334864974021911621e-02 9.470578283071517944e-02 2.361708134412765503e-01 -1.343451142311096191e-01 -1.220534071326255798e-01 -1.683424860239028931e-01 -2.169321626424789429e-01 2.729147970676422119e-01 -3.177703171968460083e-02 8.162094652652740479e-02 -9.706702083349227905e-02 -2.790733277797698975e-01 -3.564286231994628906e-02 2.060930579900741577e-01 1.012482568621635437e-01 -1.290557682514190674e-01
5.306655168533325195e-02 2.961891591548919678e-01 4.615564271807670593e-02 7.877876609563827515e-02 -6.734535098075866699e-02 3.237006366252899170e-01 -3.601324558258056641e-01 1.144330129027366638e-01 -2.782433032989501953e-01 9.778209775686264038e-02 -3.359343484044075012e-02 6.233102083206176758e-02 2.036183327436447144e-01 -1.832356303930282593e-01 4.912682250142097473e-02 -1.109879240393638611e-01 -7.229650393128395081e-03 2.995684742927551270e-01 2.628092188388109207e-03 3.035112656652927399e-02 7.091995328664779663e-02 -4.818382114171981812e-02 -5.991670861840248108e-02 1.811707615852355957e-01 -3.225795924663543701e-01 3.048568032681941986e-02 -2.829691767692565918e-01 -2.204035520553588867e-01 -1.330494582653045654e-01 1.753902584314346313e-01 2.146978378295898438e-01 6.759216636419296265e-02
-2.959388196468353271e-01 2.317413836717605591e-01 6.187414377927780151e-02 -1.175149679183959961e-01 2.305625081062316895e-01 3.819153606891632080e-01 -1.696522086858749390e-01 9.376880526542663574e-02 -1.727262288331985474e-01 -6.864082999527454376e-03 6.594125181436538696e-02 1.769636422395706177e-01 1.341069787740707397e-01 -3.139113783836364746e-01 -1.290489584207534790e-01 -1.970127671957015991e-01 -6.042171269655227661e-02 2.789252698421478271e-01 5.926377326250076294e-02 1.437780261039733887e-01 -1.182535812258720398e-01 1.636132299900054932e-01 -1.547703891992568970e-01 7.807853817939758301e-02 -8.282474428415298462e-02 -1.267113238573074341e-01 -2.142374962568283081e-01 -5.312424525618553162e-02 1.449174582958221436e-01 1.189881861209869385e-01 -3.572039771825075150e-03 -2.893117666244506836e-01
-1.091910898685455322e-02 2.996856272220611572e-01 4.034321755170822144e-02 4.714133962988853455e-02 -7.696566730737686157e-02 3.959143161773681641e-02 -4.117896258831024170e-01 1.097909435629844666e-01 -1.704271882772445679e-01 7.714982330799102783e-02 -1.238071010448038578e-03 -8.303958922624588013e-02 4.211053848266601562e-01 6.093869730830192566e-02 6.477848440408706665e-02 -1.137568429112434387e-01 1.239163503050804138e-01 2.979768812656402588e-01 7.869756221771240234e-02 1.097147166728973389e-01 2.114153057336807251e-01 -7.818595319986343384e-02 -2.882950194180011749e-02 1.722717583179473877e-01 -3.088577091693878174e-01 1.628606952726840973e-02 -3.160600066184997559e-01 -1.163125932216644287e-01 -2.212634496390819550e-02 5.838926881551742554e-02 2.455665767192840576e-01 7.187398150563240051e-03
1.936033964157104492e-01 1.286144703626632690e-01 1.645342856645584106e-01 -6.633975356817245483e-02 -8.891785144805908203e-02 1.490665376186370850e-01 -1.516334712505340576e-01 -6.692558526992797852e-02 -2.110873758792877197e-01 -2.758150100708007812e-01 2.869977653026580811e-01 -1.449067890644073486e-01 -7.134723709896206856e-04 -6.154508329927921295e-03 -1.749210357666015625e-01 -3.871306180953979492e-01 3.210090100765228271e-01 1.003591790795326233e-01 3.317331075668334961e-01 2.356444597244262695e-01 4.065004736185073853e-02 6.686231493949890137e-02 1.083413287997245789e-01 3.791660815477371216e-02 -9.331957995891571045e-02 2.041974216699600220e-01 -6.534106284379959106e-02 -3.118699789047241211e-01 -2.086381986737251282e-02 2.412652969360351562e-02 -3.433085978031158447e-02 1.658984646201133728e-02
-2.273973226547241211e-01 2.842849195003509521e-01 4.488834366202354431e-02 -3.918335214257240295e-02 5.504773557186126709e-02 2.549973428249359131e-01 -1.958091855049133301e-01 -1.828815191984176636e-01 -2.380666732788085938e-01 2.051610350608825684e-01 1.709603220224380493e-01 -9.555858373641967773e-02 -3.151420131325721741e-02 1.264775544404983521e-01 2.927523553371429443e-01 -1.793455779552459717e-01 3.528701663017272949e-01 -7.437276508426293731e-05 1.658107154071331024e-02 7.852483540773391724e-02 -2.009164169430732727e-02 1.649970375001430511e-02 1.282527297735214233e-01 1.723530292510986328e-01 -1.116052195429801941e-01 -3.062484860420227051e-01 3.212343528866767883e-02 1.925253123044967651e-02 -2.645531892776489258e-01 2.783381640911102295e-01 1.347179412841796875e-01 3.244778513908386230e-02
2.388801425695419312e-01 6.327027827501296997e-02 -1.033347398042678833e-01 -4.253595322370529175e-02 3.183315694332122803e-01 4.587821289896965027e-02 -1.051147654652595520e-01 -7.030719518661499023e-02 -2.431498467922210693e-01 -6.826382875442504883e-02 4.041321575641632080e-02 -1.728765815496444702e-01 -9.530188888311386108e-02 1.704938858747482300e-01 9.182915091514587402e-02 1.127002201974391937e-02 3.045546412467956543e-01 3.746740520000457764e-01 3.111975491046905518e-01 1.986733973026275635e-01 2.993356883525848389e-01 5.515629053115844727e-02 1.039429157972335815e-01 1.994516998529434204e-01 9.226960688829421997e-02 1.090876013040542603e-01 -9.059234708547592163e-02 -7.242979109287261963e-02 -6.848753988742828369e-02 2.422303855419158936e-01 1.539212316274642944e-01 -1.771982163190841675e-01
1.573848575353622437e-01 8.391243219375610352e-02 -9.856552630662918091e-02 -2.680622786283493042e-02 9.884490817785263062e-02 -5.957638844847679138e-02 -2.016751468181610107e-01 -6.607461720705032349e-02 -1.962071210145950317e-01 -2.110295593738555908e-01 -3.004785180091857910e-01 -5.497545376420021057e-02 -7.064717262983322144e-02 3.671481907367706299e-01 2.957884371280670166e-01 -3.170032799243927002e-01 2.655605077743530273e-01 1.709563881158828735e-01 1.790620982646942139e-01 -2.013044059276580811e-02 -9.978862851858139038e-02 2.163133919239044189e-01 -2.347210049629211426e-01 -5.741489678621292114e-02 -1.544874310493469238e-01 -7.819339632987976074e-02 -2.625913619995117188e-01 -1.237187832593917847e-01 -1.174862403422594070e-02 1.195802725851535797e-02 4.832652211189270020e-02 -1.762707382440567017e-01
-1.755400300025939941e-01 1.241120025515556335e-01 5.688990652561187744e-02 -2.049274146556854248e-01 8.185461908578872681e-02 3.639587759971618652e-01 -5.855202674865722656e-02 2.118143439292907715e-01 -1.738149672746658325e-01 -2.835814356803894043e-01 1.689614206552505493e-01 1.885000318288803101e-01 6.620149314403533936e-02 1.211399510502815247e-01 1.223067417740821838e-01 9.655266068875789642e-03 1.176968887448310852e-01 1.216224581003189087e-01 1.341832727193832397e-01 1.148494407534599304e-01 -2.223003059625625610e-01 -1.249225996434688568e-02 -7.570593617856502533e-03 1.425035744905471802e-01 1.755732148885726929e-01 -2.287217676639556885e-01 -3.123387098312377930e-01 -4.511028528213500977e-02 8.356031030416488647e-02 2.459448724985122681e-01 -1.000283360481262207e-01 -3.496933877468109131e-01
1.255617886781692505e-01 1.729369014501571655e-01 1.767174601554870605e-01 6.502571702003479004e-02 -5.589357763528823853e-02 8.333355188369750977e-02 -2.502968013286590576e-01 -1.957071013748645782e-02 -3.778539896011352539e-01 -3.854302316904067993e-02 1.487269997596740723e-01 1.613328009843826294e-01 3.302573263645172119e-01 -3.858478274196386337e-03 3.397454321384429932e-01 -3.508320823311805725e-02 5.675519257783889771e-02 2.504313886165618896e-01 9.418335556983947754e-02 4.392540454864501953e-02 1.973669677972793579e-01 -1.146253272891044617e-01 3.227033093571662903e-02 1.873276978731155396e-01 -7.762308418750762939e-02 -5.031438916921615601e-02 -2.145387530326843262e-01 -2.688319981098175049e-01 5.388039350509643555e-02 5.035208538174629211e-02 3.580827116966247559e-01 -4.627062007784843445e-02
-9.242153912782669067e-02 3.456819951534271240e-01 -1.148082911968231201e-01 -1.270982623100280762e-01 -4.794465750455856323e-02 1.616638004779815674e-01 -3.196879923343658447e-01 3.511925339698791504e-01 -3.413240611553192139e-02 -6.594000756740570068e-02 2.465316951274871826e-01 1.140122786164283752e-01 2.073813527822494507e-01 1.800736188888549805e-01 1.072446852922439575e-01 4.956409707665443420e-02 4.076378047466278076e-02 2.318606674671173096e-01 2.225645184516906738e-01 2.306815423071384430e-02 1.674684137105941772e-01 1.438201963901519775e-01 9.758866578340530396e-02 8.912793546915054321e-02 1.806888580322265625e-01 5.635358975268900394e-04 -3.367724120616912842e-01 -1.061018370091915131e-02 -1.585718989372253418e-02 -6.181605160236358643e-02 1.597174853086471558e-01 -2.693153619766235352e-01
-7.703927904367446899e-02 1.339763551950454712e-01 4.415091127157211304e-02 -2.260840386152267456e-01 3.324623778462409973e-02 2.384515404701232910e-01 -4.298333227634429932e-01 9.013038873672485352e-02 -2.327222377061843872e-01 -1.269803792238235474e-01 -6.433050334453582764e-02 -2.759408392012119293e-02 3.386291116476058960e-02 1.230035424232482910e-01 1.871497333049774170e-01 -2.134184837341308594e-01 -2.110200002789497375e-02 1.251908242702484131e-01 2.071352601051330566e-01 4.125197976827621460e-02 -9.121524542570114136e-02 -1.386335343122482300e-01 1.622501388192176819e-02 -7.814939320087432861e-02 2.216066122055053711e-01 2.549369931221008301e-01 -2.325600385665893555e-01 -1.232731416821479797e-01 1.777950115501880646e-02 4.559519588947296143e-01 -1.128648892045021057e-01 -3.479041531682014465e-02
2.568890899419784546e-02 1.449131369590759277e-01 -3.255156101658940315e-03 2.170536108314990997e-02 3.383072912693023682e-01 1.909744180738925934e-02 -1.359824687242507935e-01 -1.398032009601593018e-01 -1.012050658464431763e-01 -5.085394978523254395e-01 -1.481052190065383911e-01 1.939709037542343140e-01 2.680056989192962646e-01 2.349793910980224609e-01 -6.197027117013931274e-02 1.421902626752853394e-01 1.203320175409317017e-01 2.057373374700546265e-01 3.126851320266723633e-01 7.350894063711166382e-02 -2.696836926043033600e-02 -6.428108364343643188e-02 -8.624437265098094940e-03 -1.145130321383476257e-01 1.137071847915649414e-01 -1.003592312335968018e-01 -1.670897305011749268e-01 -2.001440227031707764e-01 -6.123519688844680786e-02 1.324652731418609619e-01 2.075527459383010864e-01 -1.100331097841262817e-01
-5.348489433526992798e-02 1.159967482089996338e-01 -1.142944246530532837e-01 1.762650310993194580e-01 -1.876247078180313110e-01 9.242591448128223419e-03 -4.670293331146240234e-01 -1.229931414127349854e-02 -1.059540882706642151e-01 -3.825318515300750732e-01 2.938455156981945038e-02 5.342494696378707886e-02 -1.580255031585693359e-01 6.366385519504547119e-02 1.590654551982879639e-01 -2.871286869049072266e-01 4.168902635574340820e-01 7.826349139213562012e-02 -3.134160302579402924e-03 -4.419343173503875732e-02 -4.181778803467750549e-02 7.789748162031173706e-02 -1.620368957519531250e-01 5.424808710813522339e-02 2.167271077632904053e-01 -1.128430217504501343e-01 8.793478831648826599e-03 -4.026913270354270935e-02 -2.675179857760667801e-04 5.592649057507514954e-02 1.101770065724849701e-02 -3.231059610843658447e-01
-2.386323362588882446e-02 2.866478860378265381e-01 -3.468092996627092361e-03 2.838748320937156677e-02 3.815360367298126221e-01 7.415736466646194458e-02 -3.544384539127349854e-01 6.922382861375808716e-02 -2.370626777410507202e-01 -3.574929386377334595e-02 1.562656015157699585e-01 -1.379846129566431046e-02 2.611737847328186035e-01 9.451542794704437256e-02 2.275924682617187500e-01 -2.013024240732192993e-01 4.582162201404571533e-02 1.178348883986473083e-01 2.569986581802368164e-01 7.269960641860961914e-02 -2.606493234634399414e-01 -3.621191903948783875e-02 -5.574604496359825134e-02 -1.160660013556480408e-01 -1.029006689786911011e-01 -2.698423564434051514e-01 7.667677849531173706e-02 -2.661027014255523682e-01 1.217456683516502380e-01 7.174968719482421875e-02 -1.699270457029342651e-01 -3.634403645992279053e-02
2.592518329620361328e-01 2.256601601839065552e-01 -3.713261708617210388e-02 -3.582237986847758293e-03 2.092576473951339722e-01 1.973074823617935181e-01 -1.719734966754913330e-01 8.157246559858322144e-02 6.279654055833816528e-02 -8.265949040651321411e-02 9.241320192813873291e-02 -1.340897846966981888e-02 -3.146012127399444580e-02 -2.334195971488952637e-01 -3.542890027165412903e-02 -1.803703010082244873e-01 3.731804490089416504e-01 3.377780020236968994e-01 1.482402533292770386e-01 -3.545306250452995300e-02 -1.173769310116767883e-01 -2.604461014270782471e-01 1.349717229604721069e-01 1.048597767949104309e-01 2.007710039615631104e-01 -3.231408596038818359e-01 -7.327090203762054443e-02 -1.781717985868453979e-01 2.459821999073028564e-01 -1.309052109718322754e-01 3.098666667938232422e-02 -7.006393373012542725e-02
1.293021142482757568e-01 1.244395077228546143e-01 -8.310053381137549877e-04 -1.186733916401863098e-01 -1.135670244693756104e-01 1.691398769617080688e-01 -2.943484187126159668e-01 -1.138089299201965332e-01 -4.178223311901092529e-01 -2.385822357609868050e-03 6.903840601444244385e-02 -1.943200528621673584e-01 4.201344251632690430e-01 1.759339570999145508e-01 -2.377472668886184692e-01 -1.516617834568023682e-01 1.430920362472534180e-01 1.493714749813079834e-01 1.681403256952762604e-02 2.296514622867107391e-02 6.810728460550308228e-02 -1.926781535148620605e-01 -2.422393299639225006e-02 3.764901161193847656e-01 3.500567376613616943e-02 -1.600657999515533447e-01 -9.174220263957977295e-02 -1.440105438232421875e-01 -4.212066531181335449e-02 1.367730647325515747e-01 5.902402848005294800e-02 -2.923221699893474579e-02
-3.444230854511260986e-01 1.517077088356018066e-01 -2.938530966639518738e-02 -5.627683550119400024e-02 1.605484634637832642e-02 4.911077618598937988e-01 -3.018393814563751221e-01 1.792766302824020386e-01 -1.474062055349349976e-01 -2.045652121305465698e-01 1.284269988536834717e-01 -8.667256683111190796e-02 4.865817725658416748e-02 9.310340881347656250e-02 -3.701579757034778595e-03 -8.867533504962921143e-02 1.555940806865692139e-01 -3.288068994879722595e-02 1.373135149478912354e-01 8.055012673139572144e-02 1.848496347665786743e-01 6.182266771793365479e-02 -2.178900688886642456e-01 1.282102148979902267e-02 -3.050212748348712921e-02 -1.343151032924652100e-01 -5.867708101868629456e-02 -1.835370957851409912e-01 1.677566319704055786e-01 2.523795366287231445e-01 -2.388990968465805054e-01 -2.046098560094833374e-01
-2.509524822235107422e-01 2.917133867740631104e-01 -2.512027323246002197e-01 2.372235292568802834e-03 1.421063542366027832e-01 2.091252952814102173e-01 -2.459296286106109619e-01 9.780506044626235962e-02 -2.424772381782531738e-01 -2.894472181797027588e-01 -2.217140793800354004e-02 -3.152190893888473511e-02 1.776300966739654541e-01 4.576972126960754395e-02 5.988981574773788452e-02 8.933857083320617676e-03 9.333904087543487549e-02 2.438789755105972290e-01 7.518264651298522949e-02 -1.866517961025238037e-01 1.192383766174316406e-01 -5.350002646446228027e-02 -1.361504048109054565e-01 1.466401815414428711e-01 -8.541284501552581787e-02 -2.257707118988037109e-01 4.239848256111145020e-02 1.002416536211967468e-01 2.894934117794036865e-01 1.980210095643997192e-01 8.227381855249404907e-03 -3.383309245109558105e-01
-3.174305558204650879e-01 1.911926120519638062e-01 -1.091915294528007507e-01 3.343715146183967590e-02 6.981497257947921753e-02 4.553035274147987366e-02 -1.960216909646987915e-01 -2.588757872581481934e-01 -3.241422772407531738e-01 -2.443703860044479370e-01 1.020500287413597107e-01 4.061132296919822693e-02 -7.931189239025115967e-02 -2.676752507686614990e-01 1.141111459583044052e-02 -1.430526077747344971e-01 -1.187570393085479736e-01 1.909352093935012817e-01 3.129632174968719482e-01 1.259732544422149658e-01 -4.872175306081771851e-02 1.028918698430061340e-01 -8.431033045053482056e-02 -2.594951093196868896e-01 -1.858747303485870361e-01 -3.363316878676414490e-02 2.368534542620182037e-02 -1.763883978128433228e-01 8.944856002926826477e-03 6.838610023260116577e-02 1.404102742671966553e-01 -3.438946008682250977e-01
-6.588415056467056274e-02 1.476679891347885132e-01 6.852871179580688477e-02 -2.059350460767745972e-01 1.103045567870140076e-01 2.323220372200012207e-01 -2.816416025161743164e-01 1.918762326240539551e-01 -1.560004893690347672e-02 -2.407383769750595093e-01 1.392225921154022217e-01 -6.059048324823379517e-02 5.581705272197723389e-02 2.090303450822830200e-01 -6.454273313283920288e-02 4.033215716481208801e-02 2.305373251438140869e-01 2.274089157581329346e-01 2.519025504589080811e-01 2.045980095863342285e-01 3.510938882827758789e-01 1.772312223911285400e-01 1.918607354164123535e-01 1.025389432907104492e-01 1.691354252398014069e-02 -2.781042456626892090e-01 -2.437407225370407104e-01 -1.170463785529136658e-01 -5.734509602189064026e-02 7.843656837940216064e-02 -1.388575285673141479e-01 -1.377508491277694702e-01
4.581928998231887817e-02 1.018086299300193787e-01 1.333557069301605225e-01 -2.688258886337280273e-01 1.044715270400047302e-01 5.767500028014183044e-02 -2.889168262481689453e-01 -1.559688299894332886e-01 1.156578138470649719e-01 -9.307443350553512573e-02 -4.791880026459693909e-02 -4.685020819306373596e-02 2.966215461492538452e-02 -3.754844963550567627e-01 1.529613137245178223e-01 -1.661061793565750122e-01 4.180238842964172363e-01 1.421080082654953003e-01 7.634076476097106934e-02 6.266556680202484131e-02 2.061348035931587219e-02 -6.112549081444740295e-02 1.915382593870162964e-01 -3.574718907475471497e-02 1.619777083396911621e-02 -3.555923700332641602e-01 -3.561022579669952393e-01 -6.468985974788665771e-02 1.984731554985046387e-01 -8.466117829084396362e-02 1.049748505465686321e-03 -7.053740322589874268e-02
1.141444742679595947e-01 3.509759902954101562e-02 -3.679685890674591064e-01 -8.608610183000564575e-02 1.999242901802062988e-01 -6.313631683588027954e-02 -2.070453763008117676e-01 1.536741554737091064e-01 -2.707419991493225098e-01 -2.781354486942291260e-01 -1.368938237428665161e-01 1.068227738142013550e-01 1.422122716903686523e-01 9.370832890272140503e-02 4.647185280919075012e-02 1.545895040035247803e-01 2.905288636684417725e-01 1.728427410125732422e-01 3.135452866554260254e-01 2.935424149036407471e-01 -1.044602785259485245e-02 1.435723751783370972e-01 2.049669772386550903e-01 -4.259776696562767029e-02 -1.815733611583709717e-01 -4.627021402120590210e-02 -1.388347893953323364e-01 -3.126775100827217102e-02 4.462503269314765930e-02 2.498591132462024689e-02 5.963793396949768066e-02 -2.679005265235900879e-01
-1.758413314819335938e-01 4.068056941032409668e-01 6.881382782012224197e-03 -2.601013891398906708e-02 1.843523532152175903e-01 1.507257968187332153e-01 -4.458315670490264893e-01 -1.226994395256042480e-01 -1.927251815795898438e-01 -8.249014616012573242e-02 3.378871595486998558e-03 3.388114739209413528e-03 2.248797416687011719e-01 4.400926455855369568e-02 5.043641850352287292e-02 -7.374510169029235840e-02 2.741769328713417053e-02 -1.162117794156074524e-01 1.545441001653671265e-01 -6.053054705262184143e-03 -1.161396354436874390e-01 -2.630439996719360352e-01 -2.183778434991836548e-01 -6.379013066180050373e-04 1.836780458688735962e-01 -2.451086342334747314e-01 -1.787620782852172852e-01 -8.686426281929016113e-02 2.887398898601531982e-01 1.113405004143714905e-01 -1.209772378206253052e-01 -1.249495446681976318e-01
-2.227680087089538574e-01 -1.426270604133605957e-01 3.645476996898651123e-01 -4.248592630028724670e-02 3.130840361118316650e-01 6.860884279012680054e-02 -2.058262377977371216e-01 -2.433863729238510132e-01 -9.909415990114212036e-02 -1.001617982983589172e-01 5.159958451986312866e-02 -5.518034473061561584e-02 2.621860206127166748e-01 4.331020638346672058e-02 9.826973825693130493e-02 -7.874966412782669067e-02 4.163433015346527100e-01 1.493642032146453857e-01 6.168096512556076050e-02 -2.831733087077736855e-03 1.083721145987510681e-01 8.595873601734638214e-03 4.935885965824127197e-02 -2.657857909798622131e-02 -1.624955050647258759e-02 -1.946437358856201172e-01 -2.225474715232849121e-01 -2.825411856174468994e-01 8.014434576034545898e-02 2.089609652757644653e-01 -1.074092015624046326e-01 1.881750077009201050e-01
-2.386851608753204346e-01 3.462679088115692139e-01 -4.555645212531089783e-02 1.062806025147438049e-01 2.975099980831146240e-01 8.563819527626037598e-02 2.369869966059923172e-03 -1.438332945108413696e-01 -3.746566772460937500e-01 -7.534485310316085815e-02 1.810157448053359985e-01 -7.854283601045608521e-02 3.404022753238677979e-02 -1.470028609037399292e-01 -7.585150748491287231e-02 3.430126234889030457e-02 1.281615197658538818e-01 1.537703275680541992e-01 2.977944910526275635e-01 2.632580697536468506e-01 -1.984080672264099121e-02 3.285910487174987793e-01 2.847143448889255524e-02 2.971315942704677582e-02 -1.107048094272613525e-01 -9.784991294145584106e-02 3.469505533576011658e-02 -1.354724168777465820e-01 5.208137631416320801e-02 3.059749305248260498e-01 4.993946477770805359e-02 -1.738054901361465454e-01
-2.327712476253509521e-01 2.082183808088302612e-01 -7.055695354938507080e-02 1.282196259126067162e-03 1.787734627723693848e-01 -8.031243830919265747e-02 -1.877980977296829224e-01 5.327457562088966370e-02 -3.110313713550567627e-01 -1.494689732789993286e-01 -5.543076619505882263e-02 -2.634606063365936279e-01 1.080149710178375244e-01 -1.408889442682266235e-01 1.930210292339324951e-01 -1.639994680881500244e-01 5.135165154933929443e-02 3.408857882022857666e-01 6.249609217047691345e-02 -1.654617488384246826e-02 2.011096477508544922e-01 -1.645029783248901367e-01 1.308200657367706299e-01 3.136562183499336243e-02 -1.019146516919136047e-01 -3.692285120487213135e-01 1.995611637830734253e-01 -7.037179172039031982e-02 2.082328051328659058e-01 8.952693641185760498e-02 1.337039619684219360e-01 -2.536955177783966064e-01
-1.260587573051452637e-01 1.318542007356882095e-02 2.490274310111999512e-01 2.950942814350128174e-01 -7.982362806797027588e-02 1.001712530851364136e-01 -2.883081734180450439e-01 2.304490357637405396e-01 -9.250804781913757324e-02 -2.243378013372421265e-01 7.265166193246841431e-02 8.263809233903884888e-02 1.020619273185729980e-01 -1.919897496700286865e-01 1.961998641490936279e-01 -4.126628637313842773e-01 -6.061650812625885010e-02 4.925245419144630432e-02 2.078053653240203857e-01 2.814275920391082764e-01 1.010606158524751663e-02 -6.702056527137756348e-02 9.418981522321701050e-02 2.730609774589538574e-01 1.687031239271163940e-01 -3.000043630599975586e-01 -8.241754956543445587e-03 -3.105526417493820190e-02 -2.694076113402843475e-02 9.899745136499404907e-02 5.404835566878318787e-02 7.546869665384292603e-02
-2.254076302051544189e-02 -3.618944063782691956e-02 -5.703817307949066162e-02 2.051745355129241943e-01 1.263738274574279785e-01 -7.383360713720321655e-02 -1.835421770811080933e-01 3.626402914524078369e-01 -3.593137860298156738e-01 9.087696671485900879e-02 -1.731916517019271851e-01 -3.904560208320617676e-02 8.703576028347015381e-02 -1.935691386461257935e-01 1.072218269109725952e-01 -2.472847402095794678e-01 1.059012115001678467e-01 3.968784511089324951e-01 1.145836114883422852e-01 2.089100480079650879e-01 1.934421062469482422e-01 -2.080805748701095581e-01 -4.791050776839256287e-02 5.585339665412902832e-02 -1.523382961750030518e-01 -9.682324528694152832e-02 -2.586412727832794189e-01 -2.307330965995788574e-01 -1.397459674626588821e-02 -8.190924674272537231e-02 9.139547497034072876e-02 5.868760868906974792e-03
-1.769101619720458984e-01 1.035392358899116516e-01 -7.347388565540313721e-02 2.128064483404159546e-01 -2.141005545854568481e-01 3.130096495151519775e-01 -1.390165090560913086e-01 -1.749429255723953247e-01 -1.543183624744415283e-01 -2.278822958469390869e-01 1.893260478973388672e-01 -3.444437682628631592e-01 -2.255431935191154480e-02 2.348127514123916626e-01 4.158198088407516479e-02 -2.281726449728012085e-01 3.632412552833557129e-01 2.739746868610382080e-01 7.602980732917785645e-02 1.514890044927597046e-01 -5.540278926491737366e-02 6.374422460794448853e-02 1.977899856865406036e-02 2.793830633163452148e-02 1.302152574062347412e-01 -2.363913953304290771e-01 -1.652071923017501831e-01 -8.997437357902526855e-02 -3.695555403828620911e-02 -1.205812692642211914e-01 -2.965595200657844543e-02 -6.952610611915588379e-02
-2.533085048198699951e-01 2.543309032917022705e-01 2.130397856235504150e-01 -2.368282079696655273e-01 2.075102031230926514e-01 2.437266111373901367e-01 -3.590903878211975098e-01 1.231760950759053230e-03 -2.703678607940673828e-01 -2.062782794237136841e-01 -1.140152383595705032e-02 1.913826018571853638e-01 3.458401188254356384e-03 1.736516132950782776e-02 -1.880891025066375732e-01 1.412260681390762329e-01 5.069574713706970215e-02 1.070135086774826050e-01 3.892342746257781982e-02 -1.478765532374382019e-02 -1.453435122966766357e-01 -1.971005946397781372e-01 3.582986071705818176e-02 2.065649442374706268e-02 -6.134926341474056244e-03 -1.236430481076240540e-01 -2.127143591642379761e-01 -2.346642166376113892e-01 2.469004392623901367e-01 1.379231959581375122e-01 3.332042135298252106e-03 -2.390618622303009033e-01
-2.603496983647346497e-02 1.295312196016311646e-01 -2.174625694751739502e-01 -6.724622100591659546e-02 -3.243397921323776245e-02 1.210221648216247559e-01 -1.742711216211318970e-01 1.991229206323623657e-01 -7.310191541910171509e-02 -1.160697191953659058e-01 -1.572262346744537354e-01 1.095009222626686096e-01 2.609182298183441162e-01 1.720485091209411621e-01 1.249130591750144958e-01 1.279714256525039673e-01 4.197327494621276855e-01 2.685270309448242188e-01 3.501186966896057129e-01 3.366658389568328857e-01 1.859638988971710205e-01 2.213578671216964722e-02 1.809700950980186462e-02 -6.508014351129531860e-02 -1.606662422418594360e-01 4.196012392640113831e-02 -1.623930782079696655e-02 1.925285346806049347e-02 6.021588295698165894e-02 1.486418545246124268e-01 1.115988120436668396e-01 -2.638169825077056885e-01
1.797154247760772705e-01 1.376498341560363770e-01 1.208589747548103333e-01 1.870951056480407715e-01 1.019783392548561096e-01 -8.116482198238372803e-02 -3.375418782234191895e-01 -1.655202955007553101e-01 -4.211038351058959961e-02 -8.920186012983322144e-02 -1.423682123422622681e-01 2.102243155241012573e-01 1.186472997069358826e-01 -3.671972751617431641e-01 2.464243918657302856e-01 -2.381073832511901855e-01 1.759545207023620605e-01 8.462990075349807739e-02 3.924850821495056152e-01 2.439602762460708618e-01 1.947160810232162476e-01 -1.487669795751571655e-01 5.303376913070678711e-02 1.012046709656715393e-01 1.742234677076339722e-01 2.048328146338462830e-02 -1.245438903570175171e-01 -2.341828308999538422e-03 -9.618651866912841797e-02 1.056603193283081055e-01 5.011794716119766235e-02 7.936088740825653076e-02
-1.803269088268280029e-01 2.269412726163864136e-01 -1.603828929364681244e-02 1.146959140896797180e-01 -1.607045903801918030e-02 -6.853145360946655273e-02 -2.325021475553512573e-01 -6.313508749008178711e-02 -8.689285069704055786e-02 -2.273123264312744141e-01 -8.365086466073989868e-02 -5.566284433007240295e-02 4.396581947803497314e-01 -3.852790892124176025e-01 -6.604327261447906494e-02 -3.258675634860992432e-01 1.153388991951942444e-01 2.547229230403900146e-01 3.954384941607713699e-03 -1.748935878276824951e-02 -9.487731754779815674e-02 -1.027997359633445740e-01 4.104641079902648926e-02 4.773179441690444946e-02 -1.197239831089973450e-01 -9.949401766061782837e-02 -6.847919523715972900e-02 1.586796492338180542e-01 2.188847064971923828e-01 2.706084549427032471e-01 1.448007225990295410e-01 -1.404010355472564697e-01
1.574969589710235596e-01 4.502619802951812744e-02 1.850373893976211548e-01 1.002651825547218323e-01 1.096421480178833008e-01 4.356748238205909729e-02 -5.375771522521972656e-01 2.729312479496002197e-01 -2.264895290136337280e-01 -2.748763561248779297e-01 -1.160528957843780518e-01 3.199281543493270874e-02 1.272820774465799332e-02 -6.501711159944534302e-02 3.813497349619865417e-02 -1.482962071895599365e-01 2.625460326671600342e-01 1.483439356088638306e-01 -7.093277573585510254e-02 4.279259964823722839e-02 1.260349303483963013e-01 -4.556581377983093262e-02 -2.387752234935760498e-01 2.352388650178909302e-01 1.790712177753448486e-01 1.317674517631530762e-01 -8.265383541584014893e-02 4.024345055222511292e-02 -1.506777256727218628e-01 1.867582052946090698e-01 1.590192168951034546e-01 -1.158998087048530579e-01
-1.075745299458503723e-01 3.844854235649108887e-01 -1.992541253566741943e-01 -2.406340092420578003e-01 -7.522250059992074966e-03 7.465735822916030884e-02 -3.709019422531127930e-01 -1.828666962683200836e-02 1.427977252751588821e-02 -2.571171820163726807e-01 1.155908629298210144e-01 -1.849182844161987305e-01 -6.906901299953460693e-02 -1.699794232845306396e-01 9.364230185747146606e-02 -2.005635052919387817e-01 1.780446469783782959e-01 2.780234813690185547e-01 -2.329794317483901978e-02 -1.692246347665786743e-01 -1.323174983263015747e-01 -1.678285449743270874e-01 2.214726619422435760e-02 1.761888265609741211e-01 -1.942538470029830933e-01 1.432717293500900269e-01 -2.797470688819885254e-01 -7.237967103719711304e-02 -2.105237543582916260e-02 -1.493902504444122314e-02 -1.972199678421020508e-01 7.890970259904861450e-02
-6.951451301574707031e-02 2.727792263031005859e-01 -1.895352602005004883e-01 -9.899280965328216553e-02 1.452868878841400146e-01 2.021440416574478149e-01 -2.014130055904388428e-01 1.990721374750137329e-02 -2.622213363647460938e-01 -1.087764203548431396e-01 -1.755279116332530975e-02 7.915528863668441772e-02 3.157148510217666626e-02 9.060698747634887695e-02 1.972910165786743164e-01 -5.485399439930915833e-02 1.431654244661331177e-01 5.630646646022796631e-02 2.367547005414962769e-01 -1.571965366601943970e-01 1.607368513941764832e-02 -2.899309098720550537e-01 -2.961029112339019775e-01 8.545173704624176025e-02 -1.727926433086395264e-01 -9.413184970617294312e-02 -7.709746062755584717e-02 5.596134439110755920e-02 4.367685914039611816e-01 2.769812643527984619e-01 4.734723269939422607e-02 -1.804113090038299561e-01
-5.453524366021156311e-02 3.366953432559967041e-01 4.153590649366378784e-02 -2.311259508132934570e-03 8.612731844186782837e-02 3.918462991714477539e-01 -1.517034322023391724e-01 -1.159378439188003540e-01 -1.986897885799407959e-01 -3.805310428142547607e-01 1.613037586212158203e-01 -1.944708377122879028e-01 3.684799745678901672e-02 -3.942479565739631653e-02 -4.254595935344696045e-02 -1.545064747333526611e-01 3.817532956600189209e-02 1.421936154365539551e-01 1.444951593875885010e-01 7.130325585603713989e-02 3.562798490747809410e-03 1.174570247530937195e-01 1.293437480926513672e-01 2.170250983908772469e-03 -1.205878481268882751e-01 2.305980175733566284e-01 1.533522158861160278e-01 -3.963760137557983398e-01 -1.268313527107238770e-01 3.295550122857093811e-02 2.446682602167129517e-01 6.508243829011917114e-02
-3.219932690262794495e-02 1.051943153142929077e-01 1.059738844633102417e-01 8.063826709985733032e-02 2.971921563148498535e-01 3.356016799807548523e-02 -3.166451156139373779e-01 9.644909203052520752e-02 -1.488478034734725952e-01 3.934383392333984375e-02 1.151041984558105469e-01 -6.376159191131591797e-02 1.244871765375137329e-01 2.275433987379074097e-01 1.632420867681503296e-01 -3.957267701625823975e-01 -2.452306896448135376e-01 1.680686473846435547e-01 3.571661710739135742e-01 -1.121096685528755188e-01 -1.215397641062736511e-01 -4.561814665794372559e-02 -1.061384975910186768e-01 7.790999859571456909e-02 -1.094193160533905029e-01 -1.009483188390731812e-01 -4.933417215943336487e-02 -3.333660066127777100e-01 4.642009735107421875e-02 6.522972136735916138e-02 1.039208099246025085e-02 -2.732254862785339355e-01
-1.738497167825698853e-01 2.081707119941711426e-01 1.652047485113143921e-01 -2.608522176742553711e-01 2.586506307125091553e-01 2.925151884555816650e-01 -2.868369221687316895e-01 -5.578428879380226135e-02 -2.129369787871837616e-02 1.834144257009029388e-02 -7.345414906740188599e-02 2.512229681015014648e-01 1.073628365993499756e-01 -7.429416477680206299e-02 4.079850390553474426e-02 -1.873327940702438354e-01 2.890005894005298615e-02 5.102912709116935730e-02 4.176366701722145081e-02 1.175067499279975891e-01 -1.320487912744283676e-02 -2.068566828966140747e-01 1.643339842557907104e-01 -3.505703061819076538e-02 8.971424400806427002e-02 -2.294944226741790771e-01 -3.476303517818450928e-01 -1.786103993654251099e-01 -3.971435129642486572e-02 1.857645958662033081e-01 -9.709523059427738190e-03 -3.609910011291503906e-01
2.840352803468704224e-02 1.608985513448715210e-01 -2.870615720748901367e-01 1.402585804462432861e-01 2.306105196475982666e-01 2.979534678161144257e-02 -1.457523256540298462e-01 1.456800699234008789e-01 -5.425909161567687988e-01 -1.716148704290390015e-01 -1.415082961320877075e-01 -1.309092529118061066e-02 2.593428492546081543e-01 3.020646981894969940e-02 -2.076753787696361542e-02 -8.629497885704040527e-02 2.315531671047210693e-01 2.913130521774291992e-01 -1.099650859832763672e-01 8.364631980657577515e-02 8.606286346912384033e-02 9.056138806045055389e-03 -1.053007319569587708e-01 1.649448722600936890e-01 -4.099403042346239090e-03 3.806863445788621902e-03 -1.636897027492523193e-01 -1.678315401077270508e-01 -1.034099385142326355e-01 -1.545441299676895142e-01 -2.474602907896041870e-01 -2.075687795877456665e-02
8.201537281274795532e-02 4.668492451310157776e-02 1.223974674940109253e-01 -2.178987562656402588e-01 -2.237418666481971741e-02 1.560375690460205078e-01 -5.010482668876647949e-01 5.109117925167083740e-02 -2.391273826360702515e-01 -3.399754166603088379e-01 -2.937917411327362061e-01 -1.628247559892770369e-06 1.230255290865898132e-01 1.010463312268257141e-01 1.845416277647018433e-01 -2.459475249052047729e-01 -2.240964211523532867e-03 3.231781721115112305e-02 1.227876842021942139e-01 6.461527198553085327e-02 -1.343640387058258057e-01 -1.858662217855453491e-01 -1.202471032738685608e-01 -1.469083223491907120e-02 1.873853206634521484e-01 1.046665236353874207e-01 -1.912385225296020508e-01 -9.132760763168334961e-02 4.601167887449264526e-02 2.280663847923278809e-01 5.173720885068178177e-03 -1.960587352514266968e-01
-3.220781683921813965e-02 4.389187991619110107e-01 8.855561725795269012e-03 4.236949607729911804e-02 -3.258414193987846375e-02 2.376742064952850342e-01 -8.747803419828414917e-02 -8.009671419858932495e-02 -1.618931889533996582e-01 -4.089050292968750000e-01 -1.675128191709518433e-01 7.490858435630798340e-02 -2.049094438552856445e-01 2.560231089591979980e-01 -1.028852816671133041e-02 -2.297363057732582092e-02 2.585262060165405273e-01 1.553849875926971436e-01 3.371145129203796387e-01 -1.459573656320571899e-01 -2.525454945862293243e-02 -8.146127313375473022e-02 1.507045626640319824e-01 2.229542732238769531e-01 -1.653033792972564697e-01 1.179475802928209305e-02 -2.921845018863677979e-02 -1.692012324929237366e-02 2.596740983426570892e-02 1.711182296276092529e-01 1.792216151952743530e-01 -3.552564233541488647e-02
1.634712330996990204e-02 -1.827019155025482178e-01 -1.963544040918350220e-01 1.478375494480133057e-01 9.276908636093139648e-02 3.385017216205596924e-01 -4.908574223518371582e-01 -9.651189669966697693e-03 -1.079619452357292175e-01 -1.901361346244812012e-01 1.150830313563346863e-01 2.228961735963821411e-01 -1.241347715258598328e-01 5.889554694294929504e-02 -6.758722662925720215e-02 -9.721095114946365356e-02 9.349562972784042358e-02 2.949788048863410950e-02 1.399979442358016968e-01 1.522032469511032104e-01 7.299158722162246704e-02 -4.248341917991638184e-01 9.846706688404083252e-02 1.139233484864234924e-01 1.589287817478179932e-01 -3.478314355015754700e-02 -2.996748685836791992e-01 -9.654590487480163574e-02 6.500443816184997559e-02 -7.007762789726257324e-02 -4.906694591045379639e-02 -9.294294752180576324e-03
2.695110812783241272e-02 8.239427581429481506e-03 1.252398341894149780e-01 2.716297507286071777e-01 -1.826091706752777100e-01 1.579418778419494629e-02 -2.726570963859558105e-01 -1.467771530151367188e-01 -2.175278663635253906e-01 6.407275795936584473e-03 2.253155112266540527e-01 3.770059719681739807e-02 1.723477616906166077e-02 6.306561082601547241e-02 1.547299325466156006e-01 -1.795969530940055847e-02 9.471107274293899536e-02 2.502321302890777588e-01 1.825000643730163574e-01 1.090942844748497009e-01 -6.494851410388946533e-02 -2.061522901058197021e-01 1.211666166782379150e-01 -2.421487718820571899e-01 1.843321323394775391e-01 -3.563129901885986328e-01 -2.325450330972671509e-01 -2.215175628662109375e-01 -9.538161009550094604e-02 -3.595258342102169991e-03 -1.134048998355865479e-01 -3.595645129680633545e-01
-3.032869994640350342e-01 -6.393330544233322144e-02 2.365757524967193604e-01 -1.685513705015182495e-01 2.842269539833068848e-01 4.200626313686370850e-01 -3.332132101058959961e-01 -2.649604678153991699e-01 -9.048020839691162109e-02 -6.600666325539350510e-03 1.024097353219985962e-01 1.640419661998748779e-01 -1.296873670071363449e-02 -9.177006036043167114e-02 2.519977986812591553e-01 9.928289800882339478e-02 1.574803888797760010e-01 7.103501260280609131e-02 2.761142551898956299e-01 3.596619889140129089e-02 8.626528084278106689e-02 -8.195595443248748779e-02 -4.134062305092811584e-02 2.579422481358051300e-02 1.650592312216758728e-02 -3.005830571055412292e-02 8.088576793670654297e-02 -1.997083425521850586e-01 -8.778942376375198364e-02 2.783119864761829376e-02 -9.765385836362838745e-02 -2.529236078262329102e-01
1.187032088637351990e-01 7.753609865903854370e-02 -1.336517035961151123e-01 1.858998686075210571e-01 -1.883130636997520924e-03 1.916898228228092194e-02 -3.505100607872009277e-01 -2.270479500293731689e-01 6.982345134019851685e-02 -1.233233660459518433e-01 -1.096021980047225952e-01 3.053646683692932129e-01 -1.730432212352752686e-01 2.368593066930770874e-01 2.967011649161577225e-03 -2.755554914474487305e-01 2.361161261796951294e-01 -1.006378382444381714e-01 1.927957385778427124e-01 1.455308049917221069e-01 7.751379907131195068e-02 7.848207652568817139e-02 2.134009823203086853e-02 1.511531472206115723e-01 9.414989501237869263e-02 -8.901040256023406982e-02 -2.313709855079650879e-01 -2.418702840805053711e-01 2.356674224138259888e-01 3.284594416618347168e-01 3.276324365288019180e-03 -1.158105134963989258e-01
4.263029247522354126e-02 1.497584581375122070e-01 -7.638433575630187988e-02 7.932405173778533936e-02 3.160366415977478027e-01 1.741600632667541504e-01 -3.025028705596923828e-01 4.774520918726921082e-02 -2.262866497039794922e-01 1.005401648581027985e-02 2.447249144315719604e-01 -8.716361224651336670e-02 3.052863776683807373e-01 1.921349614858627319e-01 1.604776084423065186e-01 -3.051152527332305908e-01 -5.993483960628509521e-02 1.499609798192977905e-01 3.570804297924041748e-01 -1.055739074945449829e-02 -2.325166910886764526e-01 6.698684301227331161e-03 -1.243559792637825012e-01 -3.439965844154357910e-02 3.327372251078486443e-03 -2.136907279491424561e-01 -8.599340170621871948e-02 -1.742189824581146240e-01 1.985459178686141968e-01 9.545918554067611694e-02 -5.070991069078445435e-02 -1.135337948799133301e-01
-8.169434964656829834e-02 2.143783569335937500e-01 -1.959714740514755249e-01 1.843970417976379395e-01 1.160105839371681213e-01 3.503656089305877686e-01 -1.817505359649658203e-01 8.993837237358093262e-02 -4.634306207299232483e-02 -9.477622807025909424e-02 -1.013540178537368774e-01 -2.737570367753505707e-02 6.282112002372741699e-02 -1.945105753839015961e-02 2.142310440540313721e-01 -8.340059779584407806e-03 1.883196979761123657e-01 1.306129097938537598e-01 2.157761007547378540e-01 2.328365147113800049e-01 -2.762540243566036224e-02 -3.390249311923980713e-01 1.886918246746063232e-01 4.854826927185058594e-01 1.756302267313003540e-01 1.773498505353927612e-01 2.960075624287128448e-02 1.326519809663295746e-02 -3.872257098555564880e-02 1.359471678733825684e-01 3.657983615994453430e-02 1.473155431449413300e-02
6.797643005847930908e-02 1.873325109481811523e-01 1.788850277662277222e-01 -1.408935636281967163e-01 1.070269048213958740e-01 1.555793434381484985e-01 -2.605831027030944824e-01 -1.723950505256652832e-01 -1.263452768325805664e-01 -2.883967459201812744e-01 -3.219051286578178406e-02 9.682781063020229340e-03 2.315759956836700439e-01 -2.048000991344451904e-01 1.262640058994293213e-01 -6.108526140451431274e-02 9.948355704545974731e-02 1.417927592992782593e-01 3.555828034877777100e-01 -5.290995538234710693e-02 -1.794787943363189697e-01 5.083766579627990723e-02 -2.309830039739608765e-01 -9.560269862413406372e-02 -4.085177481174468994e-01 -4.636235162615776062e-02 -1.752972304821014404e-01 5.206067115068435669e-02 -6.935472041368484497e-02 1.726151555776596069e-01 -8.365120738744735718e-02 -2.429637163877487183e-01
-2.388257533311843872e-01 2.198456078767776489e-01 -2.029709815979003906e-01 -1.327133327722549438e-01 6.526987254619598389e-02 3.542377054691314697e-02 -2.086390703916549683e-01 1.820546537637710571e-01 -4.089196324348449707e-01 1.942018279805779457e-03 -9.274663403630256653e-03 -8.086772263050079346e-02 1.847759783267974854e-01 -8.084823936223983765e-02 2.114814519882202148e-01 -1.839840412139892578e-01 1.042675450444221497e-01 4.578911960124969482e-01 1.325310915708541870e-01 -1.333438754081726074e-01 9.193621575832366943e-02 -1.268209815025329590e-01 -4.888674989342689514e-02 1.509201060980558395e-02 -4.701307788491249084e-02 -2.772057652473449707e-01 1.328288316726684570e-01 1.456067562103271484e-01 2.070382535457611084e-01 -3.433787822723388672e-02 1.596266590058803558e-02 -1.237000375986099243e-01
-3.268355876207351685e-02 1.153549700975418091e-01 -3.843380883336067200e-02 -1.753017865121364594e-02 2.237484157085418701e-01 9.527957439422607422e-02 -4.453532993793487549e-01 5.788363981992006302e-03 -2.561510205268859863e-01 -9.646487236022949219e-02 1.764424294233322144e-01 -1.277770847082138062e-01 2.415780425071716309e-01 1.516448557376861572e-01 2.274493426084518433e-01 -3.157466053962707520e-01 6.149871740490198135e-03 2.066272199153900146e-01 3.371331095695495605e-01 -3.648157417774200439e-02 -3.457809388637542725e-01 -6.087757274508476257e-02 2.279338426887989044e-02 -2.488499507308006287e-02 -3.911485895514488220e-02 -1.584610044956207275e-01 1.164200976490974426e-01 -7.051510619930922985e-04 1.975416392087936401e-01 -1.608958654105663300e-02 -3.604935854673385620e-02 -9.086392074823379517e-02
4.468278214335441589e-02 7.332327961921691895e-02 2.108191549777984619e-01 -7.620713859796524048e-02 7.958630472421646118e-02 2.495208382606506348e-01 -2.964372038841247559e-01 -9.041572920978069305e-03 -9.432601928710937500e-02 -1.328461170196533203e-01 -1.972219534218311310e-02 -2.199988067150115967e-01 3.189532756805419922e-01 9.663873910903930664e-02 -2.652598731219768524e-02 -7.493833452463150024e-02 -3.824765607714653015e-02 5.715579912066459656e-02 2.692592144012451172e-01 -1.384870857000350952e-01 2.701653242111206055e-01 -1.663271784782409668e-01 -1.022052913904190063e-01 3.751605749130249023e-01 -2.161467820405960083e-01 -1.370173990726470947e-01 -2.147029042243957520e-01 -1.246084198355674744e-01 -5.490051954984664917e-02 2.504816353321075439e-01 -9.745933860540390015e-02 -2.060935944318771362e-01
-1.773613244295120239e-01 1.034993678331375122e-01 -7.953230291604995728e-02 -1.065278947353363037e-01 1.665443480014801025e-01 2.516394555568695068e-01 -2.613148652017116547e-02 -1.703385710716247559e-01 -7.011385168880224228e-03 -1.803859770298004150e-01 1.092261075973510742e-01 -1.489099115133285522e-01 1.456442195922136307e-02 -3.317398577928543091e-02 2.406795173883438110e-01 -2.476524412631988525e-01 4.222709834575653076e-01 2.068472653627395630e-02 1.519773453474044800e-01 2.281586974859237671e-01 -1.393006742000579834e-01 9.686377644538879395e-02 -5.630467087030410767e-02 -1.960172504186630249e-01 -1.395520754158496857e-02 -8.261816948652267456e-02 -2.887823581695556641e-01 -2.356191277503967285e-01 3.224712908267974854e-01 -4.807127639651298523e-02 1.873021572828292847e-01 1.433479785919189453e-01
7.985614985227584839e-02 1.999514251947402954e-01 2.837356030941009521e-01 3.519214689731597900e-02 3.712347010150551796e-03 2.909038960933685303e-01 -3.472367525100708008e-01 2.660982310771942139e-01 1.387033611536026001e-02 -2.065205127000808716e-01 3.613115847110748291e-02 1.252212077379226685e-01 -1.136393323540687561e-01 -5.737685039639472961e-02 -1.505475398153066635e-02 -1.408304274082183838e-01 1.658258289098739624e-01 2.743103206157684326e-01 3.355922996997833252e-01 8.330014348030090332e-02 1.469363719224929810e-01 1.264663189649581909e-01 2.500232756137847900e-01 1.295610666275024414e-01 1.108216866850852966e-01 -1.360005885362625122e-01 -7.320451736450195312e-02 -1.591448336839675903e-01 -1.897284835577011108e-01 -4.643503203988075256e-02 1.882430911064147949e-01 -1.598231196403503418e-01
-1.231375560164451599e-01 -1.041281223297119141e-02 6.512957066297531128e-02 1.106993779540061951e-01 1.312362849712371826e-01 6.256765127182006836e-02 -3.981853127479553223e-01 -7.272905111312866211e-02 -1.852577030658721924e-01 -2.208015024662017822e-01 2.139361016452312469e-02 2.698417305946350098e-01 -8.335865288972854614e-02 -1.422429531812667847e-01 5.090557038784027100e-02 -1.413149982690811157e-01 3.389535844326019287e-01 8.160611614584922791e-03 6.486146152019500732e-02 -1.890076100826263428e-01 -3.093907050788402557e-02 -2.708284854888916016e-01 -1.905519515275955200e-01 3.989626839756965637e-02 2.002632468938827515e-01 -5.449463799595832825e-02 -1.534960120916366577e-01 -4.747173283249139786e-03 -2.153989300131797791e-02 1.244542747735977173e-02 -8.697900921106338501e-02 -4.850029945373535156e-01
-1.882726997137069702e-01 2.834612131118774414e-01 -4.830766469240188599e-02 -1.240731701254844666e-01 2.170153707265853882e-01 4.653973504900932312e-02 -1.839116513729095459e-01 -1.523706763982772827e-01 -3.318705409765243530e-02 -3.035711124539375305e-02 2.024955749511718750e-01 4.261472262442111969e-03 3.857303410768508911e-02 -4.579111933708190918e-01 1.079320162534713745e-01 -2.448806315660476685e-01 2.755920588970184326e-01 1.990980505943298340e-01 2.944233268499374390e-02 1.429609805345535278e-01 -1.948977410793304443e-01 -1.030331924557685852e-01 2.882613241672515869e-01 1.397122815251350403e-02 4.539271444082260132e-02 -2.859398126602172852e-01 -1.636678874492645264e-01 -1.692845672369003296e-01 2.957257966045290232e-04 -1.612853854894638062e-01 1.516267377883195877e-02 6.758175790309906006e-03
1.994409710168838501e-01 6.619835644960403442e-02 2.293646633625030518e-01 4.679600894451141357e-02 5.567189678549766541e-02 7.257191836833953857e-02 -2.065891921520233154e-01 1.271251887083053589e-01 -2.971493303775787354e-01 -1.952277123928070068e-01 2.996332049369812012e-01 -1.494199037551879883e-02 2.761142253875732422e-01 2.176679223775863647e-01 4.723296314477920532e-02 -2.150501757860183716e-01 2.763994634151458740e-01 2.595049440860748291e-01 2.039002329111099243e-01 1.455373615026473999e-01 -7.739587128162384033e-02 1.934271454811096191e-01 2.336749732494354248e-01 -5.857852101325988770e-02 -9.341934323310852051e-02 1.147439628839492798e-01 -7.457607239484786987e-02 -2.712856531143188477e-01 2.671023458242416382e-02 -9.114392101764678955e-02 -7.448936253786087036e-02 -1.475488245487213135e-01
1.067208051681518555e-01 -1.969470269978046417e-02 -3.304250165820121765e-02 -1.191850230097770691e-01 2.745126187801361084e-01 1.858683824539184570e-01 -1.626314818859100342e-01 -5.575826391577720642e-02 1.977842859923839569e-02 -2.229829877614974976e-01 5.519374832510948181e-02 -1.517685409635305405e-02 1.750540435314178467e-01 -7.092631608247756958e-02 -2.928264252841472626e-02 1.133977472782135010e-01 2.474332749843597412e-01 -5.387960001826286316e-02 3.448612689971923828e-01 2.416245639324188232e-01 -1.527591049671173096e-01 2.987324446439743042e-02 1.416687946766614914e-02 1.926157809793949127e-02 3.050338663160800934e-02 -3.609161674976348877e-01 -2.797193527221679688e-01 -1.505298018455505371e-01 -1.942731589078903198e-01 2.806162536144256592e-01 1.392659842967987061e-01 -3.105970025062561035e-01
4.153669625520706177e-02 9.653146564960479736e-02 -4.701010417193174362e-03 2.862851023674011230e-01 -6.755372509360313416e-03 -1.732153743505477905e-01 -5.175073146820068359e-01 5.071623250842094421e-02 -1.525344103574752808e-01 -9.012150019407272339e-02 -1.835061758756637573e-01 1.314735710620880127e-01 1.421047896146774292e-01 -1.022285409271717072e-02 2.366168498992919922e-01 -1.424667090177536011e-01 1.223395466804504395e-01 9.079515188932418823e-02 4.056020975112915039e-01 1.351542174816131592e-01 1.688432246446609497e-01 3.122465312480926514e-02 -4.272397607564926147e-03 5.328876525163650513e-02 2.423554211854934692e-01 -2.734521627426147461e-01 -6.655476987361907959e-02 -1.081958785653114319e-01 -3.285118192434310913e-02 2.135400474071502686e-02 -1.895582675933837891e-01 4.649453237652778625e-02
2.817594073712825775e-02 1.766592413187026978e-01 2.315020188689231873e-02 -1.078414395451545715e-01 1.159049198031425476e-01 1.505180746316909790e-01 -3.609751462936401367e-01 4.621972143650054932e-02 -1.794362068176269531e-01 -3.252881467342376709e-01 3.335160762071609497e-02 1.906900294125080109e-02 9.550154209136962891e-02 1.666647344827651978e-01 1.435594409704208374e-01 -1.529592275619506836e-01 5.267281457781791687e-02 1.242740750312805176e-01 2.737866044044494629e-01 6.409833580255508423e-02 -2.657266557216644287e-01 -1.480270773172378540e-01 -3.145937249064445496e-02 2.515029162168502808e-03 2.744832634925842285e-01 3.364446461200714111e-01 -2.194170355796813965e-01 -1.564098000526428223e-01 5.494762957096099854e-02 2.765609025955200195e-01 1.702578663825988770e-01 -8.044885098934173584e-02
-6.333899497985839844e-02 3.233242928981781006e-01 -3.673035278916358948e-02 -8.437675982713699341e-02 -2.071741968393325806e-01 1.401043832302093506e-01 -3.596175909042358398e-01 6.145285442471504211e-02 -2.796267569065093994e-01 -3.917112201452255249e-02 5.090215057134628296e-02 1.384040117263793945e-01 1.933527886867523193e-01 1.898509860038757324e-01 2.213708460330963135e-01 -8.944075554609298706e-02 4.144003987312316895e-02 3.626089096069335938e-01 1.111198663711547852e-01 1.403233855962753296e-01 2.439462542533874512e-01 8.792387694120407104e-02 -4.179507493972778320e-02 -9.108604490756988525e-02 -1.152580305933952332e-01 6.959814578294754028e-02 -2.456712424755096436e-01 -4.110927879810333252e-02 -4.420329630374908447e-02 -2.250150218605995178e-02 3.594403862953186035e-01 3.269346430897712708e-02
1.018192246556282043e-01 8.334366977214813232e-02 -1.287564933300018311e-01 2.516189031302928925e-02 -2.861120272427797318e-03 6.391238421201705933e-02 -2.456096559762954712e-01 1.020068451762199402e-01 -3.643364608287811279e-01 -2.571693658828735352e-01 8.024428784847259521e-02 -3.683301061391830444e-02 3.741271793842315674e-01 -1.692507266998291016e-01 1.311767473816871643e-02 -8.547241985797882080e-02 2.251142114400863647e-01 5.316402018070220947e-02 7.085131853818893433e-02 -2.827895060181617737e-02 2.683694064617156982e-01 1.034741029143333435e-01 -1.159161329269409180e-02 3.756919205188751221e-01 -3.289291858673095703e-01 5.301191657781600952e-02 -1.519859582185745239e-01 -7.768322527408599854e-02 -1.939774155616760254e-01 1.110897511243820190e-01 -1.782018505036830902e-02 -1.847439110279083252e-01
3.391149640083312988e-01 2.605775594711303711e-01 -1.578916423022747040e-02 1.941464543342590332e-01 -2.422442287206649780e-02 1.158618554472923279e-01 -3.942428827285766602e-01 3.379499316215515137e-01 -1.216351613402366638e-01 -4.017123579978942871e-02 -2.955788373947143555e-02 1.968861818313598633e-01 1.427676975727081299e-01 1.314888894557952881e-02 2.041786909103393555e-02 -2.694076597690582275e-01 1.777557283639907837e-01 1.568718105554580688e-01 3.228744566440582275e-01 1.123336181044578552e-01 1.878986209630966187e-01 5.139977112412452698e-02 7.999256998300552368e-02 1.145844459533691406e-01 3.963943943381309509e-02 -1.657240092754364014e-01 -2.848996035754680634e-02 -1.080052275210618973e-02 -1.088642254471778870e-01 -1.941008120775222778e-01 1.569277197122573853e-01 -1.060402467846870422e-01
8.234394714236259460e-03 -1.314311102032661438e-02 2.471884712576866150e-02 -2.145747244358062744e-01 7.016383111476898193e-02 2.706917822360992432e-01 -2.672058045864105225e-01 -1.995482593774795532e-01 -2.109659165143966675e-01 -1.593549102544784546e-01 1.130975037813186646e-01 -7.472423464059829712e-02 -1.494998186826705933e-01 -8.093547075986862183e-02 7.285791635513305664e-02 -7.817555218935012817e-02 2.303728759288787842e-01 2.086992263793945312e-01 1.999925971031188965e-01 1.164233833551406860e-01 1.148359701037406921e-01 1.666171252727508545e-01 -2.985595166683197021e-01 -1.592079102993011475e-01 1.753665804862976074e-01 -1.207654774188995361e-01 -2.220514863729476929e-01 -9.621934592723846436e-02 1.881469935178756714e-01 1.953114867210388184e-01 -3.614116609096527100e-01 -1.463423222303390503e-01
-1.955859810113906860e-01 1.573633998632431030e-01 1.074361652135848999e-01 2.085867524147033691e-02 -5.008724983781576157e-04 5.324870347976684570e-01 -3.000116348266601562e-01 2.274604886770248413e-02 -9.022730588912963867e-02 -1.783988177776336670e-01 -1.390033680945634842e-02 -1.300557106733322144e-01 -9.173794090747833252e-02 1.379783898591995239e-01 9.060177206993103027e-02 1.174348779022693634e-02 9.396342188119888306e-02 1.373840272426605225e-01 2.555815279483795166e-01 4.217637330293655396e-02 2.292786240577697754e-01 6.129003316164016724e-02 -1.755277961492538452e-01 -2.058714330196380615e-01 -4.592996835708618164e-02 -1.104538962244987488e-01 -1.960607022047042847e-01 -1.466559469699859619e-01 1.703018248081207275e-01 2.403965592384338379e-01 -2.325515896081924438e-01 -1.364170014858245850e-01
-3.732117637991905212e-02 2.429452352225780487e-02 1.587434113025665283e-01 1.485037505626678467e-01 -3.499428555369377136e-02 -2.184680700302124023e-01 -2.551437914371490479e-01 1.464840322732925415e-01 -3.137607276439666748e-01 1.537299435585737228e-02 3.764463961124420166e-01 1.214109063148498535e-01 1.222116127610206604e-01 7.085211575031280518e-02 2.977387309074401855e-01 -2.352945208549499512e-01 3.381981253623962402e-01 1.926901340484619141e-01 8.843753486871719360e-02 1.024607270956039429e-01 1.458872854709625244e-01 2.782729640603065491e-02 -9.166399389505386353e-02 1.697826981544494629e-01 -4.070977494120597839e-02 8.038746565580368042e-02 -1.394866704940795898e-01 -8.122970163822174072e-02 -1.627914309501647949e-01 1.573465615510940552e-01 1.987320184707641602e-01 -2.052139937877655029e-01
4.419230297207832336e-02 3.966483771800994873e-01 8.424282819032669067e-02 -1.277536153793334961e-01 6.218764558434486389e-02 2.211913317441940308e-01 -2.541562914848327637e-01 2.647652626037597656e-01 -1.001234501600265503e-01 -1.472387462854385376e-01 6.489367783069610596e-02 1.254686862230300903e-01 8.482121676206588745e-02 6.476262211799621582e-02 2.810153178870677948e-02 4.334658756852149963e-02 2.629990577697753906e-01 3.467026352882385254e-02 3.265212178230285645e-01 1.970911175012588501e-01 1.673457622528076172e-01 2.253192514181137085e-01 1.025358587503433228e-01 2.427251935005187988e-01 5.525223910808563232e-02 -2.391384690999984741e-01 -8.628681302070617676e-02 -2.083122134208679199e-01 -1.791264563798904419e-01 -9.478016942739486694e-02 1.541663259267807007e-01 -1.553870588541030884e-01
-1.374659240245819092e-01 2.704130113124847412e-01 2.068216726183891296e-02 6.812043488025665283e-02 -1.370476186275482178e-01 3.014832735061645508e-02 -4.227917194366455078e-01 1.074409037828445435e-01 -1.791926622390747070e-01 -4.837602749466896057e-02 1.455900669097900391e-01 1.184773966670036316e-01 9.360709786415100098e-02 2.381767332553863525e-01 1.982144415378570557e-01 3.619954362511634827e-02 1.042318567633628845e-01 2.932723164558410645e-01 1.096417903900146484e-01 1.428633779287338257e-01 1.266152262687683105e-01 -5.514533817768096924e-02 -7.052637636661529541e-02 -3.640450304374098778e-03 -2.457366138696670532e-01 3.854567185044288635e-02 -3.557077348232269287e-01 -2.469293586909770966e-02 8.449768275022506714e-02 2.803353779017925262e-02 3.922645449638366699e-01 1.139294579625129700e-01
-1.260340586304664612e-02 2.025294005870819092e-01 1.688542068004608154e-01 -7.090063393115997314e-02 1.675828844308853149e-01 7.042783498764038086e-02 -3.831575810909271240e-01 -7.272740453481674194e-02 1.195737421512603760e-01 -2.013529092073440552e-02 1.222320422530174255e-01 -6.096912920475006104e-02 -3.177819028496742249e-02 -3.510754108428955078e-01 8.579106628894805908e-02 -1.914583444595336914e-01 3.089551329612731934e-01 1.452480256557464600e-01 -2.122390270233154297e-02 -8.817395567893981934e-02 -2.987071126699447632e-02 -1.783949732780456543e-01 1.692810654640197754e-01 3.837063163518905640e-02 9.190760552883148193e-02 -3.717461824417114258e-01 -3.175423741340637207e-01 -1.725929975509643555e-01 2.018046379089355469e-01 7.714219391345977783e-02 4.692326486110687256e-02 -1.572811156511306763e-01
-1.042417809367179871e-01 1.517121493816375732e-01 -1.419614106416702271e-01 -1.595544964075088501e-01 4.429889023303985596e-01 -1.310141533613204956e-01 -3.675715923309326172e-01 7.197546213865280151e-02 -3.248264491558074951e-01 -9.999506920576095581e-02 1.901927404105663300e-02 -3.038638085126876831e-02 1.390864402055740356e-01 5.725420266389846802e-02 2.208548188209533691e-01 -3.138231933116912842e-01 5.174354463815689087e-02 2.833783328533172607e-01 2.181762158870697021e-01 -5.867409985512495041e-03 -1.262623667716979980e-01 -1.182540133595466614e-01 -3.605969995260238647e-02 -1.015049219131469727e-02 -9.548821300268173218e-02 -2.341621220111846924e-01 9.457657486200332642e-02 5.831266287714242935e-03 1.504058390855789185e-01 -9.060107171535491943e-02 -9.037071838974952698e-03 -1.197731569409370422e-01
1.792283356189727783e-01 5.688697099685668945e-02 -1.528951227664947510e-01 -4.876358434557914734e-02 1.472977697849273682e-01 1.458596885204315186e-01 -2.468936890363693237e-01 -1.444825679063796997e-01 -1.482946276664733887e-01 -2.092788815498352051e-01 6.799867004156112671e-02 5.066386237740516663e-02 -1.492113769054412842e-01 -1.614981293678283691e-01 5.029000639915466309e-01 -3.908795416355133057e-01 6.417067348957061768e-02 2.760575525462627411e-02 1.687882244586944580e-01 1.182812005281448364e-01 6.220014020800590515e-02 2.551441788673400879e-01 -1.507300585508346558e-01 6.207928061485290527e-02 8.931170217692852020e-03 -7.935699820518493652e-02 -2.953781485557556152e-01 4.791615938302129507e-04 1.172967031598091125e-01 1.027086824178695679e-01 1.356730163097381592e-01 -8.843600749969482422e-02
-2.485418468713760376e-01 2.140141427516937256e-01 6.413125246763229370e-02 -2.208746820688247681e-01 7.123569492250680923e-03 7.293362915515899658e-02 -4.258352816104888916e-01 4.392550885677337646e-02 7.495870441198348999e-02 -3.420413136482238770e-01 2.135596573352813721e-01 -1.278615146875381470e-01 1.062229052186012268e-01 -1.987148821353912354e-01 2.938053011894226074e-01 -2.109338343143463135e-01 9.577427059412002563e-02 2.524330317974090576e-01 -1.150491014122962952e-01 -6.633460521697998047e-02 1.993646286427974701e-02 -3.885315731167793274e-03 -1.713267117738723755e-01 2.414264827966690063e-01 -1.934773921966552734e-01 1.308792382478713989e-01 -1.683945506811141968e-01 -8.077363669872283936e-02 -1.594292372465133667e-02 -4.212012141942977905e-02 -1.159132570028305054e-01 3.530383855104446411e-02
5.430576950311660767e-02 3.088708817958831787e-01 1.355434805154800415e-01 2.597545385360717773e-01 -5.469025298953056335e-02 -1.081207171082496643e-01 -3.217768669128417969e-01 2.061582207679748535e-01 -2.537593841552734375e-01 -1.954354792833328247e-01 -1.247447729110717773e-01 -4.700431972742080688e-02 9.296503663063049316e-02 -5.333956331014633179e-02 5.483007431030273438e-02 -1.641196012496948242e-01 1.741814911365509033e-01 4.361545294523239136e-02 1.865141093730926514e-01 6.791242957115173340e-02 1.564834415912628174e-01 -1.973564326763153076e-01 -2.695686519145965576e-01 4.360339343547821045e-01 1.908822506666183472e-01 1.560599952936172485e-01 -6.642720103263854980e-02 -7.933558896183967590e-03 -2.795683778822422028e-02 1.166021600365638733e-01 5.142208188772201538e-02 -1.146072745323181152e-01
-4.232940450310707092e-02 1.368660479784011841e-01 2.485522478818893433e-01 6.489920616149902344e-02 1.272628605365753174e-01 1.095976829528808594e-01 -3.090308010578155518e-01 -2.670135907828807831e-02 -1.354133039712905884e-01 -2.701777219772338867e-01 2.433894276618957520e-01 -2.052570134401321411e-01 -9.703221172094345093e-02 8.368896669708192348e-04 1.775998771190643311e-01 9.720759838819503784e-02 8.199492841958999634e-02 1.700869947671890259e-01 1.967552900314331055e-01 9.330174326896667480e-02 2.560504674911499023e-01 1.078157052397727966e-01 1.295594219118356705e-02 -2.219851613044738770e-01 -5.717744305729866028e-02 -9.266917593777179718e-03 -9.899929910898208618e-02 -2.207877635955810547e-01 1.930860988795757294e-02 4.511945322155952454e-02 -3.827428221702575684e-01 -3.541905581951141357e-01
-2.092087641358375549e-02 2.047074884176254272e-01 1.596128940582275391e-01 3.098754212260246277e-02 1.585733741521835327e-01 -1.470900923013687134e-01 -1.924649327993392944e-01 -1.034024655818939209e-01 -3.108991682529449463e-01 1.277678161859512329e-01 1.219796165823936462e-01 2.945673763751983643e-01 1.098361015319824219e-01 -1.039353013038635254e-01 2.991172969341278076e-01 -8.005866408348083496e-02 5.141214281320571899e-02 2.159389704465866089e-01 -1.243898458778858185e-02 9.438250958919525146e-02 1.446160674095153809e-01 3.784476593136787415e-02 -3.343610465526580811e-02 2.984448336064815521e-02 -5.893383175134658813e-03 1.059850454330444336e-01 -6.185954436659812927e-03 -5.002854466438293457e-01 2.946116924285888672e-01 1.592697501182556152e-01 8.789347857236862183e-02 -1.978791803121566772e-01
1.854023486375808716e-01 2.607578039169311523e-02 1.736260652542114258e-01 2.632345631718635559e-02 -1.375728100538253784e-01 4.967283923178911209e-03 -3.478702604770660400e-01 -1.009615957736968994e-01 -2.541060447692871094e-01 -4.950505867600440979e-02 -4.792965482920408249e-04 -9.627426415681838989e-02 2.395267039537429810e-01 7.025116682052612305e-02 1.381663531064987183e-01 -3.623713552951812744e-02 8.835275471210479736e-02 8.384957164525985718e-02 3.403277099132537842e-01 -5.291682109236717224e-02 1.381158679723739624e-01 6.860551983118057251e-02 3.440408110618591309e-01 3.866883516311645508e-01 -1.697888672351837158e-01 3.995442762970924377e-02 -1.900554820895195007e-02 -1.895275115966796875e-01 -1.261797994375228882e-01 1.669028401374816895e-01 2.718619108200073242e-01 -1.241780221462249756e-01
8.251633495092391968e-02 2.423243522644042969e-01 1.007641777396202087e-01 -4.474540427327156067e-02 -7.718402147293090820e-02 1.194345802068710327e-01 -4.344442784786224365e-01 1.934543997049331665e-01 -2.764608561992645264e-01 4.147804528474807739e-02 2.140352427959442139e-01 1.159481853246688843e-01 6.587458401918411255e-02 -2.167746573686599731e-01 5.243178084492683411e-02 7.318090647459030151e-02 1.736192703247070312e-01 5.125463008880615234e-01 1.312004029750823975e-01 1.950815767049789429e-01 8.561597764492034912e-02 1.275943666696548462e-01 9.682676941156387329e-02 1.199878193438053131e-02 -6.502629071474075317e-02 -1.022857800126075745e-01 -1.820735633373260498e-01 1.840773671865463257e-01 -3.532610600814223289e-03 1.029268130660057068e-01 -1.648812182247638702e-02 7.233830541372299194e-02
-5.494649708271026611e-02 1.342733949422836304e-01 -2.207156829535961151e-02 -2.035451680421829224e-01 4.224238544702529907e-02 1.789918988943099976e-01 -2.643389105796813965e-01 1.253363490104675293e-01 -8.522994816303253174e-02 -1.427802890539169312e-01 2.798732370138168335e-02 9.355013258755207062e-03 4.988446831703186035e-02 -1.650188267230987549e-01 4.535197839140892029e-02 8.999352157115936279e-02 2.273203432559967041e-01 2.827085554599761963e-01 1.128657683730125427e-01 -1.747443974018096924e-01 -2.183672934770584106e-01 -2.420671731233596802e-01 -1.258448213338851929e-01 -6.358426064252853394e-02 2.467092722654342651e-01 2.020696550607681274e-01 -4.002699553966522217e-01 -1.819455921649932861e-01 3.373934328556060791e-01 1.423570960760116577e-01 8.530326187610626221e-03 -1.378635317087173462e-01
3.114403784275054932e-01 1.537787765264511108e-01 2.277573011815547943e-02 1.099017709493637085e-01 -3.635229542851448059e-03 2.117776423692703247e-01 -8.790013939142227173e-02 2.732552289962768555e-01 -8.651614934206008911e-02 -2.293734848499298096e-01 1.691015064716339111e-01 -1.631971150636672974e-01 1.835336089134216309e-01 -6.416729651391506195e-03 1.358355879783630371e-01 -1.154464557766914368e-01 1.847444176673889160e-01 5.820951461791992188e-01 8.022636175155639648e-03 8.612641692161560059e-02 2.456685341894626617e-02 7.627500593662261963e-02 2.003318667411804199e-01 -1.916312053799629211e-02 -1.038683727383613586e-01 1.886195875704288483e-02 -6.456538289785385132e-02 -1.227746829390525818e-01 -8.172457665205001831e-02 1.915327161550521851e-01 6.110799964517354965e-03 -2.398224174976348877e-01
-2.538201808929443359e-01 3.472884595394134521e-01 7.682072464376688004e-03 6.113128736615180969e-02 3.276595845818519592e-02 1.222260296344757080e-01 1.665925681591033936e-01 9.706765413284301758e-02 -4.734123051166534424e-01 -7.590936124324798584e-02 -1.059499382972717285e-01 -8.238391578197479248e-02 -1.045728400349617004e-01 2.565230242908000946e-03 2.572022676467895508e-01 -1.379209011793136597e-01 9.497973322868347168e-02 1.625616103410720825e-01 8.146108686923980713e-02 1.114980876445770264e-01 1.915488988161087036e-01 -2.679809033870697021e-01 1.215443909168243408e-01 1.425375789403915405e-01 1.603377908468246460e-01 -5.759468674659729004e-02 -1.540399342775344849e-01 -1.989991068840026855e-01 7.975335419178009033e-02 7.007295638322830200e-02 -2.114579230546951294e-01 -2.598487734794616699e-01
-2.217500656843185425e-02 2.867228984832763672e-01 1.119275018572807312e-02 -2.172842025756835938e-01 2.736144140362739563e-02 2.562969923019409180e-02 -7.782723754644393921e-02 6.000933796167373657e-02 -1.139957755804061890e-01 -9.141755849123001099e-02 1.387625783681869507e-01 -1.494724452495574951e-01 -2.745615839958190918e-01 6.221675127744674683e-02 1.053375825285911560e-01 -1.143413409590721130e-01 4.339814186096191406e-01 3.323618769645690918e-01 -1.630064286291599274e-02 -1.090240664780139923e-02 -1.762128621339797974e-01 -1.688677221536636353e-01 7.197132799774408340e-03 4.763456992805004120e-03 -2.640037238597869873e-01 4.570549726486206055e-02 -3.550344705581665039e-01 -2.076939940452575684e-01 1.678010970354080200e-01 4.927969351410865784e-02 -2.462997585535049438e-01 3.833584114909172058e-02
-1.242059916257858276e-01 1.937594711780548096e-01 -2.673025727272033691e-01 -2.418468296527862549e-01 6.078920885920524597e-02 1.435038894414901733e-01 -4.518675804138183594e-01 2.437053481116890907e-04 -2.059707045555114746e-01 3.356977365911006927e-03 -6.056051328778266907e-02 -6.455869227647781372e-02 9.438943117856979370e-02 -4.886441305279731750e-02 6.876520812511444092e-02 -5.955006927251815796e-02 8.321604877710342407e-02 1.473904103040695190e-01 3.538743853569030762e-01 -1.976852715015411377e-01 -7.691605389118194580e-02 -3.682615756988525391e-01 -3.541084229946136475e-01 -1.321178488433361053e-02 1.058689225465059280e-02 -9.574523568153381348e-02 -9.686378762125968933e-03 -9.841658920049667358e-02 6.628735363483428955e-02 1.456748247146606445e-01 5.686471611261367798e-02 -1.039767786860466003e-01
9.451205283403396606e-02 7.799032330513000488e-02 1.057904958724975586e-01 1.489440351724624634e-01 -2.909834310412406921e-02 1.707263737916946411e-01 -2.105005085468292236e-01 7.744808495044708252e-02 -1.276201456785202026e-01 -2.533172667026519775e-01 -6.476803123950958252e-02 -6.148768588900566101e-02 -1.546715945005416870e-01 -2.081191390752792358e-01 3.001693449914455414e-02 -3.473852276802062988e-01 3.670214414596557617e-01 2.075211703777313232e-01 8.437646925449371338e-02 1.052006781101226807e-01 3.132200986146926880e-02 -1.048342604190111160e-02 -2.123985886573791504e-01 2.066784799098968506e-01 1.763018816709518433e-01 -1.957218796014785767e-01 -6.462195888161659241e-04 1.253091543912887573e-01 -1.215226799249649048e-01 -1.416888535022735596e-01 2.500484883785247803e-01 -3.559821844100952148e-01
-5.947275832295417786e-02 1.300769448280334473e-01 1.901198923587799072e-01 1.725937612354755402e-02 -1.391903311014175415e-01 -3.304631263017654419e-02 -2.831192612648010254e-01 3.363121449947357178e-01 -2.678681910037994385e-01 -2.097537815570831299e-01 7.115424424409866333e-02 4.837033897638320923e-02 1.359519511461257935e-01 -2.374438792467117310e-01 -3.103835321962833405e-02 1.374186128377914429e-01 1.777055114507675171e-01 5.392628312110900879e-01 1.039595603942871094e-01 2.683277428150177002e-01 1.511316895484924316e-01 -2.677674405276775360e-02 4.467149823904037476e-02 -2.505358308553695679e-02 -1.038270667195320129e-01 1.060170028358697891e-02 -2.396989017724990845e-01 -2.214755164459347725e-03 1.053417753428220749e-02 8.914899080991744995e-02 -4.414894431829452515e-02 -4.214726760983467102e-02
1.154479235410690308e-01 -8.555039018392562866e-02 3.440246358513832092e-02 9.424400329589843750e-02 1.212220340967178345e-01 1.962453722953796387e-01 -1.757577061653137207e-01 -9.296600520610809326e-02 -1.438932260498404503e-03 -6.172603368759155273e-02 1.018549650907516479e-01 -1.313006412237882614e-02 8.283298462629318237e-02 6.503656506538391113e-02 4.349137544631958008e-01 -3.635115623474121094e-01 -7.207559049129486084e-02 2.171577960252761841e-01 2.837542593479156494e-01 3.850027918815612793e-01 5.784822627902030945e-02 6.308761239051818848e-02 1.251730620861053467e-01 1.169563010334968567e-01 2.634742110967636108e-02 -1.674849987030029297e-01 -1.590010523796081543e-01 -1.392674446105957031e-01 -4.098713397979736328e-02 -1.288274973630905151e-01 3.171246647834777832e-01 -1.406060904264450073e-01
-8.341289311647415161e-02 2.214124053716659546e-01 5.560928955674171448e-02 -2.046858705580234528e-02 3.669696748256683350e-01 7.790324091911315918e-02 -4.139756262302398682e-01 4.119803383946418762e-02 -1.714864820241928101e-01 -2.044042199850082397e-01 4.781863838434219360e-02 -9.966378659009933472e-02 2.699671387672424316e-01 1.778271198272705078e-01 8.839111030101776123e-02 -2.231619656085968018e-01 1.885967445559799671e-03 -1.827457919716835022e-02 3.128638565540313721e-01 -7.830492407083511353e-02 -3.171406388282775879e-01 -1.001834422349929810e-01 2.352355606853961945e-02 -2.343615517020225525e-02 -9.573816508054733276e-02 -1.754175275564193726e-01 -2.416156418621540070e-02 -2.624735832214355469e-01 1.503711342811584473e-01 -8.175474405288696289e-02 -8.673699945211410522e-02 -1.373647749423980713e-01
2.596630528569221497e-02 4.723843559622764587e-02 3.327720463275909424e-01 -2.302887588739395142e-01 1.678397059440612793e-01 3.042910993099212646e-01 -2.883449196815490723e-01 -2.432204782962799072e-01 -1.113215982913970947e-01 -7.017076760530471802e-02 3.029912477359175682e-03 5.026116594672203064e-02 6.475389748811721802e-02 -4.933522269129753113e-02 1.031919717788696289e-01 -2.710425853729248047e-01 1.025299355387687683e-01 1.512539833784103394e-01 6.130826100707054138e-02 -9.848392754793167114e-02 1.462020128965377808e-01 -3.096930980682373047e-01 1.453587710857391357e-01 5.362597852945327759e-02 1.812684834003448486e-01 -2.271752655506134033e-01 5.133798345923423767e-02 -1.130124181509017944e-01 3.869086503982543945e-02 2.120439708232879639e-01 -2.346304804086685181e-01 -2.648535072803497314e-01
-2.058520019054412842e-01 -2.093720808625221252e-02 2.608369588851928711e-01 3.369567543268203735e-02 1.099633798003196716e-01 3.065842390060424805e-01 -3.271214365959167480e-01 -3.242815136909484863e-01 -1.419223845005035400e-02 -2.486603111028671265e-01 -1.067157741636037827e-02 -2.777851223945617676e-01 2.383581697940826416e-01 8.381053805351257324e-02 1.104843094944953918e-01 -6.691572256386280060e-03 4.161991477012634277e-01 1.682667583227157593e-01 2.926968783140182495e-02 2.852418646216392517e-02 6.818863749504089355e-02 8.652810752391815186e-02 -4.894143715500831604e-02 -3.393239900469779968e-02 -3.591727092862129211e-02 -1.747183501720428467e-01 -2.650946378707885742e-01 -1.164396554231643677e-01 1.286767870187759399e-01 5.449825432151556015e-03 5.622139200568199158e-02 -8.535644039511680603e-03
-2.044333815574645996e-01 -8.413825929164886475e-02 -1.761778444051742554e-01 -4.607568308711051941e-02 3.551180362701416016e-01 7.197247445583343506e-02 -2.601615190505981445e-01 -2.932158485054969788e-02 -1.776807755231857300e-01 -2.318123877048492432e-01 -5.132028087973594666e-02 -1.855275183916091919e-01 -1.254365444183349609e-01 1.053986474871635437e-01 3.375573754310607910e-01 -1.680624783039093018e-01 2.414838075637817383e-01 2.444357275962829590e-01 2.398330345749855042e-02 7.819735258817672729e-02 -1.321122050285339355e-01 -3.161590695381164551e-01 -2.787648141384124756e-01 -6.470908969640731812e-02 -1.643614321947097778e-01 -4.792141169309616089e-02 -1.818930208683013916e-01 -1.322263181209564209e-01 1.311512589454650879e-01 5.389605462551116943e-02 7.931713014841079712e-03 -5.128239840269088745e-02
1.238995045423507690e-01 3.040568530559539795e-02 -4.444696009159088135e-02 -6.884992588311433792e-03 -1.430966407060623169e-01 1.356864571571350098e-01 -3.035676479339599609e-01 -1.988157778978347778e-01 -4.369791150093078613e-01 -1.502515655010938644e-02 3.957232832908630371e-02 -3.145386576652526855e-01 2.830878794193267822e-01 1.301710158586502075e-01 3.640007972717285156e-02 -7.177847623825073242e-02 1.402519047260284424e-01 -8.828055113554000854e-02 3.199935853481292725e-01 -1.066452190279960632e-01 3.505213931202888489e-02 -7.538150250911712646e-02 -2.296351082623004913e-02 3.441700339317321777e-01 -5.882849916815757751e-02 -1.892725750803947449e-02 -8.774788677692413330e-02 -6.546259671449661255e-02 -1.686998605728149414e-01 1.874703764915466309e-01 9.465128928422927856e-02 -2.457710951566696167e-01
-8.850146085023880005e-02 2.077450305223464966e-01 -3.202497214078903198e-02 -1.433240324258804321e-01 3.002029657363891602e-01 1.146593019366264343e-01 -4.545175135135650635e-01 9.217070043087005615e-02 -2.473553568124771118e-01 -1.295146048069000244e-01 1.516499668359756470e-01 -1.292591691017150879e-01 2.082318365573883057e-01 1.343469321727752686e-01 2.437607645988464355e-01 -2.140661925077438354e-01 -6.719299405813217163e-02 1.917721331119537354e-01 1.282250583171844482e-01 1.037372350692749023e-01 -3.213609457015991211e-01 -1.834202706813812256e-01 1.250288169831037521e-02 -4.005045071244239807e-02 -1.161565408110618591e-01 -2.278854846954345703e-01 1.169645860791206360e-01 -1.176386401057243347e-01 6.348884850740432739e-02 -5.242174118757247925e-02 -4.720350727438926697e-02 -1.251123547554016113e-01
1.090122684836387634e-01 1.158445402979850769e-01 6.682723760604858398e-02 -8.319091051816940308e-02 -9.472080320119857788e-02 2.889361679553985596e-01 -5.873014405369758606e-02 -2.039662599563598633e-01 -2.861962318420410156e-01 -3.348022997379302979e-01 -5.696554202586412430e-03 -7.531896978616714478e-02 -1.346264183521270752e-01 2.709539420902729034e-02 -2.108792215585708618e-01 -2.955272793769836426e-01 3.236546516418457031e-01 1.638848334550857544e-01 2.106104046106338501e-01 3.801396116614341736e-02 7.067266851663589478e-02 6.105585768818855286e-02 1.467933654785156250e-01 2.812633812427520752e-01 -1.220472976565361023e-01 2.486145943403244019e-01 -1.624247282743453979e-01 -1.115085557103157043e-01 9.693339467048645020e-02 1.603230237960815430e-01 5.702091753482818604e-02 -1.864601224660873413e-01
-3.202801942825317383e-01 2.971511781215667725e-01 1.109590530395507812e-01 -1.012473180890083313e-01 1.101557463407516479e-01 1.045071780681610107e-01 -5.407704785466194153e-02 -2.023726142942905426e-02 -2.742977440357208252e-01 9.221306070685386658e-03 6.399083137512207031e-02 5.059475451707839966e-02 -1.099953353404998779e-01 1.914671808481216431e-01 2.753542661666870117e-01 -1.088503822684288025e-01 3.097742795944213867e-01 2.824523746967315674e-01 4.450595006346702576e-02 9.081049263477325439e-02 -1.616660058498382568e-01 -1.430312246084213257e-01 1.005520746111869812e-01 1.266834288835525513e-01 -1.059490293264389038e-01 -1.494812518358230591e-01 -2.245090156793594360e-01 -1.875572651624679565e-01 -3.832332491874694824e-01 1.103240773081779480e-01 -2.786587923765182495e-02 6.384178251028060913e-02
4.778497666120529175e-02 -8.927457034587860107e-02 2.482927776873111725e-02 -1.725394129753112793e-01 3.042863607406616211e-01 2.352563440799713135e-01 -1.032629534602165222e-01 1.342910081148147583e-01 -2.715687453746795654e-01 -3.983718752861022949e-01 1.079045981168746948e-01 1.619208008050918579e-01 -4.739163443446159363e-02 -6.715623661875724792e-03 1.459411233663558960e-01 -6.192924454808235168e-02 1.735833585262298584e-01 2.816897630691528320e-01 6.265465915203094482e-02 2.351931184530258179e-01 1.294586211442947388e-01 7.244785875082015991e-02 2.340452075004577637e-01 1.535948961973190308e-01 -2.013195306062698364e-01 1.939844489097595215e-01 -1.906327754259109497e-01 -8.268146216869354248e-02 2.131997644901275635e-01 2.156803011894226074e-01 -4.742009192705154419e-02 -1.829548738896846771e-02
-2.465288937091827393e-01 1.173765957355499268e-01 1.440879553556442261e-01 1.556500606238842010e-02 1.117409020662307739e-01 2.209671437740325928e-01 -2.624569833278656006e-01 2.152647376060485840e-01 -2.757474780082702637e-01 -2.170023173093795776e-01 1.504493039101362228e-02 -3.551913425326347351e-02 5.155023187398910522e-02 1.623599380254745483e-01 -1.404062807559967041e-01 -1.265249997377395630e-01 -7.536216080188751221e-02 2.603952884674072266e-01 2.236616909503936768e-01 -2.230216935276985168e-02 1.157876476645469666e-01 1.023475378751754761e-01 1.430541425943374634e-01 1.324319373816251755e-02 3.242180049419403076e-01 1.431929171085357666e-01 -2.819941341876983643e-01 -5.626602098345756531e-02 -1.494889855384826660e-01 7.592925429344177246e-02 1.507655680179595947e-01 -3.329758942127227783e-01
1.204704642295837402e-01 8.563628792762756348e-02 -7.019315659999847412e-02 2.578508853912353516e-01 8.832169324159622192e-02 2.416845262050628662e-01 -5.808990597724914551e-01 -1.648855209350585938e-01 -2.063086479902267456e-01 -3.408515080809593201e-02 -9.043081849813461304e-02 2.228423804044723511e-01 -2.498569339513778687e-01 1.944500207901000977e-01 -5.956134758889675140e-03 -1.344359368085861206e-01 6.035324931144714355e-02 1.330637559294700623e-02 1.420606952160596848e-02 2.341762334108352661e-01 -1.308392826467752457e-02 -2.485516369342803955e-01 1.956783235073089600e-01 -9.344326704740524292e-02 -5.983911082148551941e-02 -1.658209040760993958e-02 -1.250196248292922974e-01 -1.933636367321014404e-01 -1.664674282073974609e-02 7.787886541336774826e-03 -8.271516859531402588e-02 -1.552465409040451050e-01
1.409704834222793579e-01 2.250520139932632446e-01 7.382423430681228638e-02 -1.265193056315183640e-02 -1.913845352828502655e-02 2.731522321701049805e-01 -2.815148532390594482e-01 1.287471950054168701e-01 -1.076438426971435547e-01 -3.062213063240051270e-01 1.046871244907379150e-01 2.056225389242172241e-02 2.275651395320892334e-01 -4.231002926826477051e-02 2.314624004065990448e-02 5.823228508234024048e-02 -1.839027106761932373e-01 1.746305525302886963e-01 -1.738264784216880798e-02 -7.785782217979431152e-02 1.275021284818649292e-01 -1.271720379590988159e-01 -2.270540744066238403e-01 4.131138324737548828e-01 7.184817641973495483e-02 1.210727356374263763e-02 -3.036285638809204102e-01 -2.105150818824768066e-01 -5.214332789182662964e-02 2.147446721792221069e-01 9.365198016166687012e-02 -2.325374633073806763e-01
-2.177589833736419678e-01 1.460448801517486572e-01 -1.193566713482141495e-02 1.388475596904754639e-01 -1.397708356380462646e-01 2.877044491469860077e-02 -2.800288200378417969e-01 -7.396696507930755615e-02 -2.773146629333496094e-01 -2.817305922508239746e-01 1.570102572441101074e-01 6.460323184728622437e-02 5.199840664863586426e-01 -2.520477771759033203e-01 9.720497578382492065e-02 -1.786358654499053955e-01 7.716469466686248779e-02 2.340497672557830811e-01 -1.053806543350219727e-01 -1.449913680553436279e-01 -1.677043735980987549e-02 1.115278974175453186e-01 6.397851556539535522e-02 -2.831106632947921753e-02 5.834808945655822754e-02 -1.369744539260864258e-01 -6.176797300577163696e-02 1.093978807330131531e-01 1.888463944196701050e-01 6.248767487704753876e-03 -1.350821182131767273e-02 -2.507941722869873047e-01
1.294706016778945923e-01 -8.740909397602081299e-02 1.292529702186584473e-01 2.664120122790336609e-02 2.220760472118854523e-02 -9.512143582105636597e-02 -4.191708862781524658e-01 -1.088760122656822205e-01 -3.315811157226562500e-01 -1.062580868601799011e-01 -3.608453273773193359e-02 -2.283779382705688477e-01 3.525628149509429932e-01 -1.318011526018381119e-02 -2.264280915260314941e-01 -1.225037127733230591e-01 2.027970701456069946e-01 1.029065251350402832e-01 7.387553155422210693e-02 -9.665013290941715240e-03 1.630441695451736450e-01 -2.220523953437805176e-01 8.160215616226196289e-02 3.190246224403381348e-01 1.069993898272514343e-01 -1.363204568624496460e-01 -2.120987474918365479e-01 -1.451566964387893677e-01 -1.823824793100357056e-01 2.531438320875167847e-02 -4.272642731666564941e-02 -1.490744352340698242e-01
2.625781893730163574e-01 -6.598847359418869019e-02 4.213093221187591553e-02 8.862544596195220947e-02 2.947209216654300690e-02 4.461809247732162476e-02 -2.773457169532775879e-01 3.200546652078628540e-02 -1.346480846405029297e-01 -2.384484857320785522e-01 2.001688629388809204e-01 7.873924449086189270e-03 2.538036406040191650e-01 2.057429999113082886e-01 1.013794317841529846e-01 -4.191833361983299255e-02 2.548687458038330078e-01 2.618174552917480469e-01 3.776503503322601318e-01 2.767470777034759521e-01 1.223870515823364258e-01 4.519160091876983643e-02 2.635036706924438477e-01 1.583630964159965515e-02 -6.684506684541702271e-02 1.443745195865631104e-01 -1.528540253639221191e-01 -1.726373434066772461e-01 1.485297083854675293e-01 1.344310343265533447e-01 -7.029607892036437988e-02 -1.984696686267852783e-01
-1.493427604436874390e-01 -1.154896914958953857e-01 1.058903560042381287e-01 2.278213053941726685e-01 -5.651367455720901489e-02 -4.785157367587089539e-02 -2.932660281658172607e-01 1.573803275823593140e-01 -1.506977081298828125e-01 4.931320250034332275e-02 8.786591887474060059e-02 1.571218520402908325e-01 2.212200909852981567e-01 1.737465262413024902e-01 2.422521859407424927e-01 6.710444390773773193e-02 1.395762562751770020e-01 4.458358585834503174e-01 2.410286813974380493e-01 5.641042441129684448e-02 9.068083018064498901e-03 -8.140977472066879272e-02 -5.132228508591651917e-02 1.979789137840270996e-01 -2.304777204990386963e-01 2.087011933326721191e-01 -1.955978870391845703e-01 -2.815630733966827393e-01 -8.943200111389160156e-03 1.347364485263824463e-01 -1.211652606725692749e-01 -9.963351488113403320e-02
-1.163699850440025330e-01 -3.293225541710853577e-02 3.329495191574096680e-01 -1.563219875097274780e-01 2.290029823780059814e-01 3.947363793849945068e-01 -1.996147185564041138e-01 -1.060356497764587402e-01 -2.957395650446414948e-02 -5.992039293050765991e-02 1.127039119601249695e-01 2.076668590307235718e-01 1.366365253925323486e-01 -7.458429783582687378e-02 5.539945140480995178e-02 -1.513433605432510376e-01 1.633575558662414551e-01 1.076721772551536560e-01 9.386209771037101746e-03 7.657983154058456421e-02 7.894056290388107300e-02 -2.147056162357330322e-01 -6.119098048657178879e-03 -5.507590621709823608e-02 8.617799729108810425e-02 -1.182421445846557617e-01 -3.585163950920104980e-01 -8.843146264553070068e-02 2.658507414162158966e-02 1.758341342210769653e-01 -1.372579336166381836e-01 -4.151808619499206543e-01
1.969625987112522125e-02 2.199230790138244629e-01 3.800890594720840454e-02 3.321992233395576477e-02 2.359452098608016968e-01 2.617735266685485840e-01 -4.191808700561523438e-01 1.210007369518280029e-01 -9.018304198980331421e-02 -1.594538986682891846e-01 1.257434338331222534e-01 4.878376796841621399e-02 -2.050106227397918701e-01 1.312554776668548584e-01 -2.173961997032165527e-01 -1.353209018707275391e-01 2.171616107225418091e-01 -2.329410612583160400e-01 -1.798461563885211945e-02 1.356351226568222046e-01 1.167050376534461975e-01 -2.505098283290863037e-01 -2.655399218201637268e-02 7.125067710876464844e-02 -1.358285248279571533e-01 1.476552039384841919e-01 -2.600144743919372559e-01 -2.315369248390197754e-01 -1.649580448865890503e-01 8.634410798549652100e-02 5.427940934896469116e-02 -2.370425015687942505e-01
1.558910589665174484e-02 8.465953171253204346e-02 1.304514557123184204e-01 -7.053895294666290283e-02 2.562943100929260254e-01 2.030744105577468872e-01 -3.772272765636444092e-01 1.110314130783081055e-01 -1.732793748378753662e-01 -8.610689640045166016e-02 5.019081756472587585e-02 6.455072015523910522e-02 4.469714313745498657e-02 6.080755963921546936e-02 -6.772585213184356689e-02 -3.163116574287414551e-01 -2.860151529312133789e-01 2.242150604724884033e-01 2.858963012695312500e-01 -1.462447345256805420e-01 -1.033636853098869324e-01 3.731040284037590027e-02 -9.426627308130264282e-02 9.732776135206222534e-02 -1.378140151500701904e-01 -2.424231320619583130e-01 -1.704460680484771729e-01 -1.935522258281707764e-01 9.781023859977722168e-02 7.220575213432312012e-02 2.993856184184551239e-02 -3.591540157794952393e-01
-5.813580006361007690e-02 2.424478679895401001e-01 1.800022572278976440e-01 -1.085939034819602966e-01 2.312988489866256714e-01 7.523650676012039185e-02 -1.917503774166107178e-01 4.817060381174087524e-02 -3.288385570049285889e-01 -2.793072462081909180e-01 1.292992979288101196e-01 -6.365493685007095337e-02 -4.504356533288955688e-02 1.506827473640441895e-01 1.022306904196739197e-01 -1.250811666250228882e-01 2.557327151298522949e-01 5.481838807463645935e-02 2.574942111968994141e-01 1.243136376142501831e-01 1.585592180490493774e-01 3.747060894966125488e-01 1.643784940242767334e-01 2.159156203269958496e-01 1.052231714129447937e-02 1.153297349810600281e-01 -1.836857944726943970e-01 -1.062382943928241730e-02 -1.280423440039157867e-02 9.249213337898254395e-02 2.025473862886428833e-01 -2.264800220727920532e-01
-9.536543488502502441e-02 1.338546723127365112e-01 -4.264881610870361328e-01 -1.390572041273117065e-01 1.604634374380111694e-01 -3.927704412490129471e-03 -6.700663268566131592e-02 -1.436699777841567993e-01 -2.564678490161895752e-01 -3.007197380065917969e-01 8.461178094148635864e-02 -2.394614741206169128e-02 1.739444434642791748e-01 2.556925266981124878e-02 4.120724275708198547e-02 -1.816614158451557159e-02 -1.868576370179653168e-02 1.289086192846298218e-01 2.571745216846466064e-01 4.081060737371444702e-02 3.881695494055747986e-02 -1.784928888082504272e-01 -8.607833087444305420e-02 5.417400598526000977e-02 8.222482353448867798e-02 -7.939448952674865723e-02 -2.940256595611572266e-01 -1.882522702217102051e-01 5.431530252099037170e-02 1.173592358827590942e-01 2.518793344497680664e-01 -4.247150421142578125e-01
2.223581969738006592e-01 -2.076450362801551819e-02 -2.697216719388961792e-02 -2.041221112012863159e-01 6.402165628969669342e-03 -4.894205555319786072e-02 -1.399277001619338989e-01 -9.736381471157073975e-02 -3.369674980640411377e-01 -2.292058169841766357e-01 -1.596888713538646698e-02 -5.834807083010673523e-02 -1.305399835109710693e-01 1.433288492262363434e-02 3.655031323432922363e-01 -3.251723945140838623e-01 2.274449765682220459e-01 6.919667869806289673e-02 2.818662822246551514e-01 3.733745217323303223e-01 -5.926748737692832947e-02 1.967008262872695923e-01 -5.829761736094951630e-03 9.768769145011901855e-02 6.023483723402023315e-02 -4.683316498994827271e-02 -1.394308507442474365e-01 5.506389215588569641e-02 4.485846683382987976e-02 2.565971612930297852e-01 1.355859935283660889e-01 -9.071366488933563232e-02
-4.714254289865493774e-02 4.415485262870788574e-01 -1.094181835651397705e-01 1.185011770576238632e-02 6.802534312009811401e-02 1.345415711402893066e-01 -1.901084482669830322e-01 1.956025362014770508e-01 -1.740993857383728027e-01 -4.391667842864990234e-01 -1.298606395721435547e-01 2.536071836948394775e-01 5.936085246503353119e-03 2.500693500041961670e-01 -2.648835629224777222e-02 1.052554771304130554e-01 3.973744064569473267e-02 1.920130699872970581e-01 3.382434248924255371e-01 8.960730582475662231e-02 -1.275781095027923584e-01 5.512874573469161987e-02 1.072961278259754181e-02 -3.214806318283081055e-02 1.091935709118843079e-01 -1.212726235389709473e-01 -1.836932152509689331e-01 -1.545130759477615356e-01 7.640956342220306396e-02 1.775168180465698242e-01 -6.077820900827646255e-03 -1.089718937873840332e-01
-3.083075210452079773e-02 3.716855645179748535e-01 -2.968198657035827637e-01 -1.111315861344337463e-01 1.960821300745010376e-01 7.784654852002859116e-03 -2.636135220527648926e-01 -3.401632905006408691e-01 -1.140917241573333740e-01 -1.797581762075424194e-01 7.811340689659118652e-02 8.433099091053009033e-02 8.672458678483963013e-02 5.956494063138961792e-02 1.421870142221450806e-01 -4.373189061880111694e-02 -2.495319768786430359e-02 2.575170695781707764e-01 3.527372702956199646e-02 8.740977942943572998e-02 -5.035549402236938477e-02 4.350616410374641418e-02 -6.479020416736602783e-02 -1.068949699401855469e-02 -1.601527184247970581e-01 -5.557872354984283447e-02 -2.506206631660461426e-01 -1.749051362276077271e-01 8.676747232675552368e-02 2.859626710414886475e-01 2.291477471590042114e-01 -3.106084167957305908e-01
-6.528310943394899368e-03 1.736121177673339844e-01 -4.203121364116668701e-02 -6.435126066207885742e-02 2.214757055044174194e-01 2.300726175308227539e-01 -3.305738866329193115e-01 1.318258140236139297e-02 -7.739748060703277588e-02 -3.057166337966918945e-01 1.044441312551498413e-01 -1.379440277814865112e-01 -1.194847896695137024e-01 2.284561842679977417e-01 -1.162528712302446365e-02 1.138381287455558777e-01 1.591993123292922974e-01 1.525133252143859863e-01 3.584983348846435547e-01 1.482650339603424072e-01 3.897371292114257812e-01 1.287447512149810791e-01 1.000356748700141907e-01 1.162454299628734589e-02 -5.671609565615653992e-02 -1.654319167137145996e-01 -1.013803333044052124e-01 -1.734268516302108765e-01 -4.147186502814292908e-02 5.046676099300384521e-02 -2.781046926975250244e-01 -1.151010319590568542e-01
5.532605201005935669e-02 3.206533491611480713e-01 -8.630017936229705811e-02 -1.613191068172454834e-01 9.919795393943786621e-02 -6.123172119259834290e-02 -1.499611437320709229e-01 -1.491535753011703491e-01 -1.893644928932189941e-01 -4.371282458305358887e-01 1.006068438291549683e-01 3.174333572387695312e-01 1.280224472284317017e-01 1.389815509319305420e-01 1.588195115327835083e-01 -2.264811843633651733e-02 1.111250966787338257e-01 1.516285240650177002e-01 2.458459883928298950e-01 1.378479450941085815e-01 -2.289157211780548096e-01 5.262172222137451172e-02 1.517506688833236694e-01 4.163138195872306824e-02 3.498436417430639267e-03 1.892117708921432495e-01 3.047974035143852234e-02 -1.879818737506866455e-01 3.307825326919555664e-02 2.709850966930389404e-01 1.855471730232238770e-01 -1.652470231056213379e-01
-1.280848868191242218e-02 1.390915960073471069e-01 -1.183478441089391708e-02 -3.715308383107185364e-02 1.366175413131713867e-01 8.096922188997268677e-02 -3.714607059955596924e-01 2.051361948251724243e-01 -1.973641514778137207e-01 -3.474994897842407227e-01 6.306078284978866577e-02 3.923306614160537720e-02 1.517211049795150757e-01 6.331461668014526367e-02 1.266429666429758072e-02 -5.964243412017822266e-02 1.560229510068893433e-01 8.072661608457565308e-02 3.354183137416839600e-01 2.948537934571504593e-03 -5.516783893108367920e-02 -2.530270516872406006e-01 2.981234155595302582e-02 -1.987318098545074463e-01 2.019325941801071167e-01 2.441994398832321167e-01 -1.539056152105331421e-01 -1.550935767590999603e-02 6.521844118833541870e-02 4.278857409954071045e-01 1.922843977808952332e-02 -1.218368932604789734e-01
-3.471305966377258301e-02 3.513824641704559326e-01 5.432157218456268311e-02 1.180596947669982910e-01 2.359866648912429810e-01 2.070062458515167236e-01 -3.130842447280883789e-01 -7.660948485136032104e-02 -2.008655965328216553e-01 -7.969383895397186279e-02 1.712484508752822876e-01 8.991032093763351440e-02 1.782383322715759277e-01 2.817097902297973633e-01 5.328257754445075989e-02 -1.401236653327941895e-01 -8.855936676263809204e-02 1.977438777685165405e-01 3.965914547443389893e-01 -8.794756233692169189e-02 -1.602023243904113770e-01 1.596315763890743256e-02 -8.897788077592849731e-02 1.334095466881990433e-02 -1.051221862435340881e-01 -2.617593705654144287e-01 -5.920118093490600586e-02 -9.337456524372100830e-02 1.380378305912017822e-01 -4.965342953801155090e-02 -1.293961554765701294e-01 -2.495163828134536743e-01
-1.837122142314910889e-01 2.694745361804962158e-01 3.875525891780853271e-01 -1.459515690803527832e-01 1.529708690941333771e-02 2.330915182828903198e-01 -2.288262993097305298e-01 -1.121174320578575134e-01 -1.160183548927307129e-01 3.078333660960197449e-02 -1.263577193021774292e-01 -6.206809356808662415e-02 -3.071222268044948578e-02 3.425806760787963867e-02 -2.484078146517276764e-02 -2.131315767765045166e-01 2.576142549514770508e-01 -6.067874282598495483e-02 1.977894753217697144e-01 4.272015765309333801e-02 -1.803035289049148560e-01 -1.821720302104949951e-01 1.122556328773498535e-01 1.880285562947392464e-03 6.603056192398071289e-02 -2.069402933120727539e-01 -2.824895679950714111e-01 -2.511035501956939697e-01 1.432676315307617188e-01 9.418569505214691162e-02 -1.861486434936523438e-01 -2.772586047649383545e-01
1.891847401857376099e-01 5.548639968037605286e-02 -4.907273873686790466e-02 -7.344484329223632812e-02 -1.400499790906906128e-02 2.103874683380126953e-01 -1.486494243144989014e-01 -1.471628546714782715e-01 -2.324565947055816650e-01 -2.905540466308593750e-01 1.350504066795110703e-02 9.244996309280395508e-02 -2.392012923955917358e-01 -8.801226317882537842e-02 4.395055472850799561e-01 -3.382713198661804199e-01 2.348718494176864624e-01 2.414637804031372070e-02 1.978147029876708984e-01 1.903206855058670044e-01 -1.089702825993299484e-03 2.747514545917510986e-01 -4.272392485290765762e-03 -1.966415345668792725e-02 -1.093128919601440430e-01 3.147623036056756973e-03 -1.515477746725082397e-01 -7.180616259574890137e-02 1.016845703125000000e-01 -5.278668366372585297e-03 1.813284903764724731e-01 -2.346223592758178711e-01
-1.725038290023803711e-01 3.438421785831451416e-01 -2.884755283594131470e-02 -1.345200836658477783e-01 3.008657693862915039e-01 2.965435087680816650e-01 -1.395309716463088989e-01 1.438336819410324097e-01 -1.823478639125823975e-01 3.538038209080696106e-02 -5.480017140507698059e-02 1.936335563659667969e-01 -1.023068875074386597e-01 -3.261530399322509766e-01 8.880657143890857697e-03 -5.398970842361450195e-02 -1.037889998406171799e-02 1.999702006578445435e-01 1.916554421186447144e-01 2.268486917018890381e-01 -3.987972065806388855e-02 6.933259218931198120e-02 9.104448556900024414e-02 1.016339436173439026e-01 -7.086326926946640015e-02 -5.097914114594459534e-02 -9.926536679267883301e-02 -1.521388143301010132e-01 2.321075499057769775e-01 2.551652118563652039e-02 -5.918673798441886902e-02 -4.094921052455902100e-01
1.180258318781852722e-01 2.772381901741027832e-01 1.593699157238006592e-01 -4.557654261589050293e-02 4.879712592810392380e-03 -4.342458397150039673e-02 -3.822690546512603760e-01 1.313919275999069214e-01 -2.470747083425521851e-01 9.240739978849887848e-03 2.060942649841308594e-01 2.625895477831363678e-02 -2.767426073551177979e-01 -1.524558961391448975e-01 1.947625726461410522e-02 -2.070777267217636108e-01 1.831899434328079224e-01 3.230246603488922119e-01 3.334863781929016113e-01 1.839061677455902100e-01 1.428335309028625488e-01 -2.678999491035938263e-02 1.340778470039367676e-01 4.360983893275260925e-02 -9.391235071234405041e-04 -1.863088905811309814e-01 -7.586316019296646118e-02 1.724651008844375610e-01 -2.119884341955184937e-01 1.205765074701048434e-04 7.574196904897689819e-02 -1.556312590837478638e-01
-1.634665131568908691e-01 2.247623652219772339e-01 -3.698124364018440247e-02 -1.036958098411560059e-01 1.998703777790069580e-01 -6.103817000985145569e-02 -2.513653934001922607e-01 -1.853148937225341797e-01 -1.037147790193557739e-01 -2.376064062118530273e-01 2.021191418170928955e-01 -3.418664634227752686e-02 -4.211831465363502502e-02 -1.435635238885879517e-01 7.354951649904251099e-02 -1.090184077620506287e-01 2.248194217681884766e-01 3.592093884944915771e-01 1.970237791538238525e-01 -1.076649427413940430e-01 -2.516140043735504150e-01 -1.098642274737358093e-01 -2.500724196434020996e-01 -6.325005739927291870e-02 -9.439479559659957886e-02 2.534406185150146484e-01 -2.552513778209686279e-01 2.805790677666664124e-02 2.218229025602340698e-01 1.394660398364067078e-02 -7.804982364177703857e-02 -2.324872165918350220e-01
-3.504189252853393555e-01 1.786951869726181030e-01 5.777067318558692932e-02 -1.689803302288055420e-01 -9.584618383087217808e-04 9.177715331315994263e-02 -2.445487231016159058e-01 -1.419294029474258423e-01 -1.786372959613800049e-01 -3.299929946660995483e-02 1.797730326652526855e-01 8.823981136083602905e-02 1.684629619121551514e-01 -6.804540008306503296e-02 -9.566552937030792236e-02 2.771046459674835205e-01 4.991107434034347534e-02 3.083386458456516266e-02 3.193379640579223633e-01 -9.607201442122459412e-03 2.177427709102630615e-01 -1.181394159793853760e-01 -4.237091168761253357e-02 3.585734367370605469e-01 -1.316208094358444214e-01 -3.116433918476104736e-01 -1.629111766815185547e-01 -2.108348608016967773e-01 1.151622384786605835e-01 1.405679732561111450e-01 -7.017209660261869431e-03 -1.311457753181457520e-01
-1.676734350621700287e-02 -4.288053140044212341e-02 -1.716865003108978271e-01 1.026970893144607544e-01 -9.834282845258712769e-02 2.011691778898239136e-01 -4.217551052570343018e-01 -1.906569004058837891e-01 -1.482343226671218872e-01 -1.178302243351936340e-01 -8.763890713453292847e-02 -2.343770302832126617e-02 5.278969183564186096e-02 -1.986413449048995972e-02 1.986663490533828735e-01 -8.981351554393768311e-02 2.109115272760391235e-01 1.223096698522567749e-01 2.700136601924896240e-01 4.874140024185180664e-01 -1.323095262050628662e-01 -1.511053740978240967e-01 -3.103700578212738037e-01 1.705970913171768188e-01 1.590647846460342407e-01 -7.791744917631149292e-02 -8.193787932395935059e-02 -1.981790922582149506e-02 -3.668318036943674088e-03 2.071400359272956848e-02 -1.226716414093971252e-01 9.498056024312973022e-02
2.355640679597854614e-01 1.651043295860290527e-01 -1.707412004470825195e-01 -7.640905678272247314e-02 -4.389894008636474609e-02 -7.038201391696929932e-02 -3.427777588367462158e-01 6.545403599739074707e-02 -3.084668517112731934e-01 -1.617369949817657471e-01 -3.289074078202247620e-02 2.547538578510284424e-01 8.600594475865364075e-03 5.819965898990631104e-02 1.941779702901840210e-01 -4.334349632263183594e-01 2.070064544677734375e-01 -1.572625637054443359e-01 1.318972706794738770e-01 1.036536619067192078e-01 7.024095952510833740e-02 7.299833931028842926e-03 -6.506274640560150146e-02 -1.706310212612152100e-01 1.628109067678451538e-01 2.708265557885169983e-02 6.293030455708503723e-03 -3.291302323341369629e-01 7.143751531839370728e-02 1.179224178194999695e-01 1.416682749986648560e-01 -1.689027845859527588e-01
2.386366277933120728e-01 -2.922367863357067108e-02 5.079204216599464417e-02 4.114996641874313354e-02 2.137091010808944702e-02 1.148699298501014709e-01 -2.955670356750488281e-01 -1.135204285383224487e-01 -2.362149059772491455e-01 -2.013789713382720947e-01 1.559754908084869385e-01 -2.780007123947143555e-01 2.817898094654083252e-01 -3.122220560908317566e-02 6.833975762128829956e-02 -2.620140016078948975e-01 -2.157438918948173523e-02 -1.090544369071722031e-02 1.350771039724349976e-01 3.265812993049621582e-02 -2.789086662232875824e-02 -2.568819522857666016e-01 4.448080062866210938e-02 4.195863604545593262e-01 -2.513174712657928467e-01 1.044782996177673340e-01 -2.669586539268493652e-01 -1.419595479965209961e-01 1.537458598613739014e-01 3.128401190042495728e-02 8.151652663946151733e-02 -1.044501885771751404e-01
4.212028533220291138e-02 2.216420024633407593e-01 6.014541909098625183e-02 -8.245024085044860840e-02 2.375048771500587463e-02 1.658146977424621582e-01 -8.986125886440277100e-02 5.948539450764656067e-02 -5.655803680419921875e-01 -2.712154984474182129e-01 9.895250946283340454e-02 -1.620037853717803955e-02 1.869633048772811890e-01 6.574580911546945572e-03 2.443133853375911713e-02 -2.930838763713836670e-01 2.991129159927368164e-01 1.421629637479782104e-01 -2.557979337871074677e-02 2.470830976963043213e-01 1.114458292722702026e-01 1.985632181167602539e-01 -4.741356894373893738e-02 7.112708687782287598e-02 2.309268573299050331e-03 9.999255090951919556e-02 -5.294980853796005249e-02 -1.257442533969879150e-01 1.677097827196121216e-01 -1.578871905803680420e-01 -2.438881397247314453e-01 -4.830256476998329163e-02
-7.912646979093551636e-02 1.732767820358276367e-01 3.349882066249847412e-01 -1.303857117891311646e-01 2.355730235576629639e-01 3.083068430423736572e-01 -2.795201838016510010e-01 -9.130904823541641235e-02 -1.317323893308639526e-01 -7.853378355503082275e-02 2.290608584880828857e-01 1.439304053783416748e-01 1.123203858733177185e-01 -4.468328505754470825e-02 4.797725379467010498e-02 -8.435835689306259155e-02 -1.999974101781845093e-01 1.593261212110519409e-01 2.880206704139709473e-01 -1.072494387626647949e-01 -1.673104166984558105e-01 5.647087097167968750e-02 -6.129459291696548462e-02 8.877303451299667358e-02 -7.639808207750320435e-02 -2.777474932372570038e-02 -3.726478517055511475e-01 -1.279576122760772705e-01 9.017425030469894409e-02 -3.871385380625724792e-02 1.162918731570243835e-01 -2.984636425971984863e-01
-5.793566629290580750e-02 -2.803093194961547852e-02 7.353802770376205444e-02 2.986537516117095947e-01 -1.676552346907556057e-03 -3.802798688411712646e-03 -1.291210204362869263e-01 2.936116755008697510e-01 -3.224937319755554199e-01 -1.091728638857603073e-02 -1.259341090917587280e-01 8.713941276073455811e-02 -1.768421977758407593e-01 -1.459467262029647827e-01 2.109604775905609131e-01 -2.194138765335083008e-01 2.845838665962219238e-01 1.715852022171020508e-01 9.318975359201431274e-02 1.671462357044219971e-01 3.772923946380615234e-01 -1.027855128049850464e-01 -1.870287358760833740e-01 2.185030430555343628e-01 -1.772357821464538574e-01 -1.297450345009565353e-02 -1.067794412374496460e-01 -1.358840912580490112e-01 2.174572795629501343e-01 5.717954412102699280e-02 4.297449067234992981e-02 -1.703626662492752075e-01
-1.109503656625747681e-01 2.631323635578155518e-01 -1.485379040241241455e-01 1.319323033094406128e-01 1.494649052619934082e-01 3.954789042472839355e-01 -2.810679674148559570e-01 1.001948863267898560e-01 -2.699594497680664062e-01 1.909383237361907959e-01 -5.742139741778373718e-02 8.506108075380325317e-02 -1.454699635505676270e-01 5.945575539954006672e-04 -1.319823712110519409e-01 -3.413898348808288574e-01 1.978357881307601929e-01 -7.755392044782638550e-02 -6.687178742140531540e-03 2.837520837783813477e-01 1.686360239982604980e-01 -1.314652711153030396e-01 4.666517674922943115e-02 9.397001005709171295e-03 2.750009857118129730e-02 1.149609535932540894e-01 -2.282141745090484619e-01 -2.205264866352081299e-01 2.090882807970046997e-01 2.673248387873172760e-02 5.817687883973121643e-02 -1.088315693777985871e-04
5.455786734819412231e-02 1.557211130857467651e-01 -5.664653703570365906e-02 1.432987600564956665e-01 -4.047559946775436401e-02 -8.501564711332321167e-02 -2.565486133098602295e-01 2.166566625237464905e-02 -4.381602704524993896e-01 1.263494640588760376e-01 2.491524070501327515e-02 1.259775012731552124e-01 1.424658447504043579e-01 -1.714766472578048706e-01 3.075087964534759521e-01 -3.450812101364135742e-01 6.793694198131561279e-02 -1.358150392770767212e-01 1.067305579781532288e-01 1.644842326641082764e-01 -3.505612164735794067e-02 5.446293391287326813e-03 -3.172461688518524170e-02 -1.229544728994369507e-01 1.167865917086601257e-01 3.867437317967414856e-02 4.602611437439918518e-02 -3.260994255542755127e-01 -6.872331351041793823e-02 1.476756036281585693e-01 1.973992437124252319e-01 -3.436762988567352295e-01
-1.693227142095565796e-01 2.070349603891372681e-01 -2.451503723859786987e-01 -3.425583615899085999e-02 -9.119214117527008057e-02 2.968572974205017090e-01 -1.205543950200080872e-01 -1.125694960355758667e-01 -1.601794213056564331e-01 -1.092170104384422302e-01 1.135713383555412292e-01 -2.642022669315338135e-01 2.286832630634307861e-01 9.603153914213180542e-03 6.509100645780563354e-02 4.633128270506858826e-02 2.691195905208587646e-01 3.745665252208709717e-01 1.368000656366348267e-01 -8.487261831760406494e-02 -3.302822634577751160e-02 -6.545844674110412598e-02 2.599497139453887939e-01 -1.846469752490520477e-02 2.169340997934341431e-01 -1.627311259508132935e-01 -3.032406568527221680e-01 -7.457098364830017090e-02 4.205074161291122437e-03 6.518222391605377197e-02 -2.103461883962154388e-02 2.771100699901580811e-01
-8.897639065980911255e-02 3.098478913307189941e-01 3.384753689169883728e-02 -8.297988027334213257e-02 -1.086931750178337097e-01 -1.836480572819709778e-02 -3.709124624729156494e-01 2.075924277305603027e-01 -2.891480028629302979e-01 7.934812456369400024e-03 3.619434684514999390e-02 1.764847785234451294e-01 1.000616699457168579e-01 2.310063540935516357e-01 2.829049229621887207e-01 7.246825844049453735e-03 -1.054812874644994736e-02 2.527793347835540771e-01 5.740968883037567139e-02 1.635822504758834839e-01 1.442723423242568970e-01 -2.897690981626510620e-02 1.021443977952003479e-01 -2.113137859851121902e-03 -2.280930578708648682e-01 -6.577898561954498291e-02 -4.040587544441223145e-01 -3.997882455587387085e-02 -4.452268127351999283e-03 2.341731823980808258e-02 2.767892181873321533e-01 -1.052730605006217957e-01
3.266206756234169006e-02 5.547298192977905273e-01 6.350168585777282715e-02 -3.964754939079284668e-02 2.388626933097839355e-01 1.522460281848907471e-01 -2.135425508022308350e-01 2.496685534715652466e-01 -4.864316433668136597e-02 -1.426958888769149780e-01 1.739870011806488037e-01 8.354222774505615234e-02 6.359627842903137207e-02 -1.841400051489472389e-03 2.789902091026306152e-01 -1.429955959320068359e-01 -9.227902442216873169e-02 1.117868907749652863e-02 1.586403697729110718e-01 1.093387454748153687e-01 -5.242747440934181213e-02 1.769345998764038086e-01 1.605492532253265381e-01 2.371836751699447632e-01 1.987485736608505249e-01 -2.151841968297958374e-01 -1.433482468128204346e-01 -1.467930227518081665e-01 -1.886368095874786377e-01 6.903712451457977295e-02 4.425405338406562805e-02 -5.536212772130966187e-02
4.730159416794776917e-02 3.298901319503784180e-01 1.162395477294921875e-01 1.224001217633485794e-02 -1.539323199540376663e-02 1.176294758915901184e-01 -8.600914478302001953e-02 -2.043290287256240845e-01 -4.779957532882690430e-01 -1.765726059675216675e-01 1.169236656278371811e-02 2.561805844306945801e-01 1.943100839853286743e-01 -1.545833796262741089e-01 -1.537731885910034180e-01 -2.566987089812755585e-02 2.792519927024841309e-01 1.357595622539520264e-01 9.946877509355545044e-02 8.679946511983871460e-02 3.320818245410919189e-01 -2.128792405128479004e-01 -9.359190613031387329e-02 1.243639960885047913e-01 1.849614828824996948e-01 -1.979272365570068359e-01 -9.488447010517120361e-02 1.327486429363489151e-02 -8.705555647611618042e-02 -3.566529229283332825e-02 6.063429173082113266e-03 -1.247252970933914185e-01
-1.820921599864959717e-01 8.864001929759979248e-02 -1.311358623206615448e-02 -1.581000834703445435e-01 2.328418493270874023e-01 -1.110068783164024353e-01 -2.059408277273178101e-01 -2.997414767742156982e-01 -1.332470476627349854e-01 -3.520170450210571289e-01 2.062960565090179443e-01 1.194951534271240234e-01 7.783646881580352783e-02 -2.005661129951477051e-01 3.441366553306579590e-02 -1.881648749113082886e-01 -2.414766140282154083e-02 2.384994328022003174e-01 3.539888262748718262e-01 -3.169513121247291565e-02 -3.848088160157203674e-02 -1.959478557109832764e-01 9.648866951465606689e-02 3.989123553037643433e-02 8.511125296354293823e-02 1.879547536373138428e-01 -8.395901322364807129e-02 7.923844456672668457e-02 9.037911146879196167e-02 1.412038803100585938e-01 3.137165009975433350e-01 -1.914700567722320557e-01
-1.028035953640937805e-01 3.825250566005706787e-01 -9.414256364107131958e-02 -1.487101465463638306e-01 3.323986008763313293e-02 -1.120626404881477356e-01 -2.622875571250915527e-01 -7.566322106868028641e-03 4.447991028428077698e-02 -2.307889983057975769e-02 1.030809879302978516e-01 -4.927577823400497437e-02 4.132452234625816345e-02 -3.768395483493804932e-01 1.318578869104385376e-01 8.974910527467727661e-02 3.124313652515411377e-01 1.889018863439559937e-01 5.271496996283531189e-02 4.986100271344184875e-02 -1.508633792400360107e-01 -1.557307094335556030e-01 -7.995539158582687378e-02 -6.398049741983413696e-02 -7.873710244894027710e-03 -3.115547597408294678e-01 -2.634743154048919678e-01 -2.311630249023437500e-01 2.627937495708465576e-01 2.953435759991407394e-03 1.734497994184494019e-01 -1.723185181617736816e-01
-1.733343116939067841e-03 2.337768226861953735e-01 -1.474204063415527344e-01 6.168539170175790787e-03 3.752487301826477051e-01 1.840444505214691162e-01 -7.621775567531585693e-02 -4.763519763946533203e-02 -2.149740755558013916e-01 -5.121629312634468079e-02 -5.597818270325660706e-02 -2.153987884521484375e-01 4.319612681865692139e-02 1.352531611919403076e-01 6.393874064087867737e-03 5.656056478619575500e-02 3.062374591827392578e-01 2.151332050561904907e-01 2.941582798957824707e-01 2.729949951171875000e-01 2.134512923657894135e-02 -1.560409367084503174e-01 1.338852196931838989e-01 3.038141131401062012e-01 8.291714638471603394e-02 2.324021309614181519e-01 -1.371397823095321655e-01 -7.403173297643661499e-02 -7.722871005535125732e-02 -5.515166744589805603e-02 1.496551483869552612e-01 -2.575218677520751953e-01
-4.381592944264411926e-02 8.985553681850433350e-02 -9.108424186706542969e-03 -1.038872152566909790e-01 1.209093704819679260e-01 -1.806642743758857250e-03 -3.070135414600372314e-02 1.852874755859375000e-01 -4.980804324150085449e-01 -1.397940218448638916e-01 1.156890019774436951e-01 3.050880134105682373e-02 9.010402113199234009e-02 2.876439504325389862e-02 3.642394766211509705e-02 -4.821341931819915771e-01 2.974318861961364746e-01 2.227760106325149536e-01 7.825645059347152710e-02 9.123314917087554932e-02 2.779204249382019043e-01 4.942208901047706604e-02 1.603001058101654053e-01 1.217421069741249084e-01 -6.090059503912925720e-02 2.340909391641616821e-01 -1.135539859533309937e-01 -3.047328256070613861e-02 1.401553954929113388e-02 1.772121153771877289e-02 -2.250146567821502686e-01 -9.139064699411392212e-02
-5.906324461102485657e-02 2.447029054164886475e-01 -4.445124790072441101e-02 3.618713933974504471e-03 1.535003930330276489e-01 -2.100318074226379395e-01 -3.858577311038970947e-01 -8.072312176227569580e-02 -1.113836392760276794e-01 -1.447448134422302246e-01 3.439897671341896057e-02 -6.663919240236282349e-02 2.558429241180419922e-01 -1.588386744260787964e-01 1.608094125986099243e-01 7.552995532751083374e-02 2.040814161300659180e-01 3.988433778285980225e-01 2.663147747516632080e-01 -1.072523742914199829e-01 2.137442305684089661e-02 -1.365581601858139038e-01 -4.642466455698013306e-02 -2.395803034305572510e-01 -5.314135551452636719e-02 6.315878778696060181e-02 -5.257102102041244507e-02 1.000866219401359558e-01 1.861587911844253540e-01 -1.876488775014877319e-01 1.937574595212936401e-01 -2.480317056179046631e-01
3.457024320960044861e-02 7.129150629043579102e-02 3.301220238208770752e-01 -6.426752544939517975e-03 3.843830898404121399e-02 5.394953489303588867e-02 -1.644869595766067505e-01 5.954178050160408020e-04 -2.575784325599670410e-01 -3.156524896621704102e-02 -1.466649118810892105e-02 4.396674335002899170e-01 6.920193880796432495e-02 -2.064826190471649170e-01 2.610459625720977783e-01 3.419596236199140549e-03 2.183642685413360596e-01 2.889364957809448242e-01 8.360511809587478638e-02 1.327544450759887695e-01 3.665258586406707764e-01 -7.040156424045562744e-02 4.140383005142211914e-02 1.333624571561813354e-01 -5.341252684593200684e-02 -1.634407341480255127e-01 -8.983623981475830078e-02 -2.097628116607666016e-01 1.945643126964569092e-01 2.200439199805259705e-02 2.032856345176696777e-01 3.050502762198448181e-02
-1.187173053622245789e-01 1.154442504048347473e-01 -2.618045806884765625e-01 2.624787623062729836e-03 2.450801245868206024e-02 1.080750748515129089e-01 -1.284192800521850586e-01 2.369742691516876221e-01 -2.745854258537292480e-01 -3.919048607349395752e-01 -6.401114165782928467e-02 5.493479222059249878e-02 2.197719663381576538e-01 -3.300294280052185059e-02 1.222902759909629822e-01 -1.371527761220932007e-01 1.654255837202072144e-01 3.669570386409759521e-01 1.839991807937622070e-01 -3.663581982254981995e-02 3.263358026742935181e-02 1.574312746524810791e-01 -1.206434331834316254e-02 2.055311799049377441e-01 -1.887729614973068237e-01 3.019504062831401825e-02 1.499435007572174072e-01 2.198072522878646851e-01 2.451402544975280762e-01 6.212978810071945190e-02 1.416817605495452881e-01 -2.073947191238403320e-01
2.144948095083236694e-01 1.520998924970626831e-01 2.173382602632045746e-02 6.254508160054683685e-03 5.752993747591972351e-02 -2.210704982280731201e-02 -3.062338232994079590e-01 2.657803893089294434e-01 -2.679503262042999268e-01 -6.765555590391159058e-02 5.585255473852157593e-02 -2.722433768212795258e-02 -3.714923560619354248e-01 -9.637445211410522461e-02 9.802305139601230621e-03 -2.768242657184600830e-01 1.930345445871353149e-01 2.199058681726455688e-01 3.534487783908843994e-01 1.952671855688095093e-01 1.227571815252304077e-01 5.059279501438140869e-02 9.255633503198623657e-02 1.010204479098320007e-01 6.006565317511558533e-02 -1.858311891555786133e-01 -2.036770582199096680e-01 1.866712868213653564e-01 -4.452919587492942810e-02 5.058487877249717712e-02 1.725586503744125366e-01 -1.549354791641235352e-01
2.521270513534545898e-01 2.420709878206253052e-01 6.178459525108337402e-02 -8.467234671115875244e-02 1.460191607475280762e-01 6.468676961958408356e-03 -3.179821074008941650e-01 -7.774832844734191895e-02 -8.432800881564617157e-03 -7.399737089872360229e-02 1.097886562347412109e-01 -1.063019260764122009e-01 -1.994891092181205750e-02 -2.545930147171020508e-01 -1.288767158985137939e-02 -2.461934536695480347e-01 3.666183948516845703e-01 1.767037361860275269e-01 2.271998673677444458e-02 -5.933425202965736389e-02 -7.381168007850646973e-02 -1.902735680341720581e-01 1.625303328037261963e-01 -9.645713865756988525e-02 1.179584190249443054e-01 -3.453000485897064209e-01 -2.085452228784561157e-01 -2.867422997951507568e-01 2.272157222032546997e-01 -1.192837804555892944e-01 1.014801301062107086e-02 -1.075784191489219666e-01
-2.327845394611358643e-01 2.200167179107666016e-01 4.668565467000007629e-02 5.628184415400028229e-03 -8.758933842182159424e-02 4.766453802585601807e-02 -3.252169787883758545e-01 7.864222675561904907e-02 -2.888935506343841553e-01 -9.770169109106063843e-02 9.414526075124740601e-02 1.616950705647468567e-02 9.263143688440322876e-02 -5.610037595033645630e-03 2.746511697769165039e-01 5.038816854357719421e-02 3.920611739158630371e-02 1.919206529855728149e-01 4.769760370254516602e-02 2.239767163991928101e-01 1.668979525566101074e-01 7.307014614343643188e-02 5.900287255644798279e-02 -1.071214899420738220e-01 -1.951780915260314941e-01 8.516701310873031616e-02 -4.024119079113006592e-01 -1.099124271422624588e-02 -3.632310777902603149e-02 1.695757806301116943e-01 4.560967683792114258e-01 1.089184824377298355e-02
-1.177977323532104492e-01 2.134644538164138794e-01 6.890703737735748291e-02 5.460963118821382523e-03 -1.476369798183441162e-01 8.377898484468460083e-02 -3.295051157474517822e-01 1.569935381412506104e-01 -3.429521024227142334e-01 -3.373240306973457336e-02 6.484163552522659302e-02 1.792392581701278687e-01 3.530373424291610718e-02 9.841444343328475952e-02 2.465662509202957153e-01 4.615689069032669067e-02 1.313704550266265869e-01 3.106108605861663818e-01 -1.355408877134323120e-02 1.888864189386367798e-01 1.215967908501625061e-01 1.610430702567100525e-02 2.595069259405136108e-02 -5.447552353143692017e-02 -2.272324413061141968e-01 3.538174182176589966e-02 -3.957907557487487793e-01 1.259559486061334610e-02 8.180093765258789062e-02 1.712677180767059326e-01 3.581395447254180908e-01 5.031357333064079285e-02
-2.846192419528961182e-01 4.577244222164154053e-01 5.694836005568504333e-02 1.080191507935523987e-02 -1.330486964434385300e-02 1.724063605070114136e-01 -5.694413557648658752e-02 -1.830748170614242554e-01 -1.253688801079988480e-02 -2.297191619873046875e-01 3.799769282341003418e-02 3.900200128555297852e-02 2.114674597978591919e-01 7.109504193067550659e-02 -1.709404140710830688e-01 1.785719208419322968e-02 4.106682240962982178e-01 -2.789708040654659271e-02 3.527937829494476318e-01 -4.558677598834037781e-02 1.037729624658823013e-02 -2.170720398426055908e-01 -9.721979498863220215e-02 -4.620133899152278900e-03 -6.155664846301078796e-02 -1.573622822761535645e-01 -1.347370445728302002e-01 -2.718222737312316895e-01 1.018609330058097839e-01 1.303195357322692871e-01 5.978254601359367371e-02 7.706773001700639725e-03
4.903569445013999939e-02 -3.966856747865676880e-02 1.281201243400573730e-01 5.805094540119171143e-02 -2.379556745290756226e-02 3.504862189292907715e-01 -2.912373840808868408e-01 -2.247404307126998901e-01 1.082850173115730286e-01 -1.524437665939331055e-01 -2.063616514205932617e-01 1.063257083296775818e-01 1.394641399383544922e-01 -3.709476813673973083e-02 2.909839451313018799e-01 -3.105368614196777344e-01 2.195031940937042236e-01 2.916621975600719452e-02 2.550178170204162598e-01 -2.378908991813659668e-01 2.974613755941390991e-02 -6.360475718975067139e-02 1.135746911168098450e-01 4.053223528899252415e-04 1.960460394620895386e-01 -1.217911094427108765e-01 -2.808965146541595459e-01 -1.981676518917083740e-01 1.031971648335456848e-01 2.263958156108856201e-01 -5.598086491227149963e-02 -4.183026030659675598e-02
-4.712904617190361023e-02 -5.650712549686431885e-02 7.119106501340866089e-02 8.711855858564376831e-02 -7.807645201683044434e-02 1.597615629434585571e-01 -1.610758006572723389e-01 -1.552365273237228394e-01 -2.743403315544128418e-01 -4.213738813996315002e-02 -1.803285330533981323e-01 1.028496213257312775e-02 -2.053758352994918823e-01 -2.527920901775360107e-02 1.178207322955131531e-01 -1.238205656409263611e-01 4.043931365013122559e-01 3.539654612541198730e-01 3.105827569961547852e-01 -1.748633533716201782e-01 -2.220113277435302734e-01 -2.567637152969837189e-02 2.013685405254364014e-01 -6.799211353063583374e-02 1.664699763059616089e-01 -2.495993673801422119e-01 -9.310742840170860291e-03 -1.374135166406631470e-01 -8.409534394741058350e-02 1.409416496753692627e-01 2.451025843620300293e-01 -1.076703667640686035e-01
5.814718455076217651e-02 1.861277520656585693e-01 -1.974890679121017456e-01 1.976422071456909180e-01 -5.504537746310234070e-02 1.382110267877578735e-01 -3.926641047000885010e-01 -1.166703701019287109e-01 -1.049673631787300110e-01 6.071213260293006897e-02 -1.685685217380523682e-01 -2.222823724150657654e-02 1.197830587625503540e-01 -1.197817698121070862e-01 5.760716646909713745e-02 -3.452539443969726562e-01 3.959823250770568848e-01 1.947258114814758301e-01 1.856704801321029663e-01 2.412511110305786133e-01 1.822122782468795776e-01 -1.580419093370437622e-01 -1.187857314944267273e-01 5.258819088339805603e-02 2.622660994529724121e-01 -6.966283172369003296e-02 -8.321809023618698120e-02 5.181995779275894165e-02 -1.688450425863265991e-01 -1.519330292940139771e-01 2.469231607392430305e-03 -4.310929030179977417e-02
-1.568557322025299072e-01 5.359032656997442245e-03 6.471232511103153229e-03 -4.716305062174797058e-02 6.337542831897735596e-02 2.175777778029441833e-02 -1.163335666060447693e-01 1.359355300664901733e-01 -6.386473178863525391e-01 -2.442144304513931274e-01 -6.181672960519790649e-02 8.138670027256011963e-02 1.018869727849960327e-01 4.976284131407737732e-02 4.120711237192153931e-02 -4.692255854606628418e-01 3.200156986713409424e-02 2.530314326286315918e-01 -7.094915211200714111e-02 2.347741425037384033e-01 1.333916634321212769e-01 4.562034085392951965e-02 2.993945218622684479e-02 8.301050215959548950e-02 -6.176660954952239990e-02 4.365659132599830627e-02 -1.499450057744979858e-01 4.370610043406486511e-02 9.341176599264144897e-02 -1.426958758383989334e-02 -1.691919416189193726e-01 -5.815467610955238342e-02
1.084629725664854050e-02 -6.168928742408752441e-02 1.400573402643203735e-01 1.763140708208084106e-01 -5.721355229616165161e-02 5.434521660208702087e-02 -5.830904841423034668e-01 -8.476562052965164185e-02 -2.591084539890289307e-01 -1.755000799894332886e-01 -6.302320212125778198e-02 1.786078512668609619e-01 -1.358001977205276489e-01 6.225865334272384644e-02 1.339143812656402588e-01 -1.098893657326698303e-01 3.842370212078094482e-01 1.128537878394126892e-01 -6.873036175966262817e-02 -8.837540447711944580e-02 -1.424094587564468384e-01 -6.659465283155441284e-02 -6.522918492555618286e-02 2.007486373186111450e-01 -3.096630983054637909e-02 -1.255252119153738022e-02 -2.409252524375915527e-02 1.295403987169265747e-01 6.732217967510223389e-02 8.235279470682144165e-02 1.233404055237770081e-01 -3.444529771804809570e-01
-2.326467931270599365e-01 3.379265069961547852e-01 3.244793713092803955e-01 -7.434545457363128662e-02 4.375505819916725159e-02 3.119194507598876953e-01 -2.144842594861984253e-01 -2.384452968835830688e-01 -9.781666100025177002e-02 4.272284358739852905e-02 6.330131739377975464e-02 -1.820921897888183594e-02 7.001072913408279419e-02 1.291713267564773560e-01 -4.982120916247367859e-02 -1.584621518850326538e-01 2.628621272742748260e-02 -2.990951947867870331e-02 3.130277395248413086e-01 7.925568521022796631e-02 5.879091843962669373e-02 -1.791288703680038452e-01 3.637977689504623413e-02 1.374661773443222046e-01 5.141373351216316223e-02 -2.458902597427368164e-01 -1.504957079887390137e-01 -1.586523503065109253e-01 2.525847554206848145e-01 1.117017702199518681e-03 -8.633243292570114136e-02 -3.318017423152923584e-01
-1.829552202252671123e-04 7.142093777656555176e-02 2.338785864412784576e-02 2.926866710186004639e-01 5.898867547512054443e-02 -7.634387165307998657e-02 -9.856564551591873169e-02 2.552413344383239746e-01 -1.788265556097030640e-01 -2.151613123714923859e-02 2.172031551599502563e-01 1.034711524844169617e-01 1.014485284686088562e-01 -1.964010298252105713e-02 1.923148036003112793e-01 -7.391391694545745850e-02 1.962713301181793213e-01 3.091633617877960205e-01 2.900659739971160889e-01 8.261799067258834839e-02 -6.235073087736964226e-04 -2.762366831302642822e-01 1.186351478099822998e-01 3.276166915893554688e-01 6.867088377475738525e-02 2.613903880119323730e-01 -2.321874946355819702e-01 -1.064227223396301270e-01 -6.910613179206848145e-02 3.240534961223602295e-01 1.010743230581283569e-01 1.292731496505439281e-03
-1.142835468053817749e-01 4.812701418995857239e-02 1.430267542600631714e-01 -3.075449494644999504e-03 5.886195972561836243e-02 4.035142064094543457e-02 -4.263471961021423340e-01 -1.178047508001327515e-01 1.244888082146644592e-02 -2.780356407165527344e-01 5.994524806737899780e-02 1.427267640829086304e-01 -2.447652667760848999e-01 -9.591002017259597778e-02 1.971357315778732300e-02 -9.893520176410675049e-02 4.770019352436065674e-01 3.058780133724212646e-01 -1.149045825004577637e-01 3.580721840262413025e-02 -5.259707197546958923e-02 -2.020947784185409546e-01 -4.443622380495071411e-02 2.869606204330921173e-02 -4.548026248812675476e-02 1.029914338141679764e-02 -2.778573930263519287e-01 -1.813565008342266083e-02 1.258928775787353516e-01 -1.929970979690551758e-01 -1.099068894982337952e-01 -2.362973242998123169e-01
3.239089548587799072e-01 1.826464682817459106e-01 9.496279060840606689e-02 9.724385291337966919e-02 2.442149445414543152e-02 1.051209643483161926e-01 -2.441823929548263550e-01 -1.009308248758316040e-01 -1.649232115596532822e-03 -2.561018764972686768e-01 2.310866862535476685e-01 5.590666458010673523e-02 1.716557592153549194e-01 -4.393805190920829773e-02 1.528396904468536377e-01 -1.808895468711853027e-01 3.518493771553039551e-01 2.888293266296386719e-01 1.177164167165756226e-01 2.136374861001968384e-01 2.151139080524444580e-01 2.217914015054702759e-01 4.233758524060249329e-02 2.209088504314422607e-01 -1.878526061773300171e-01 8.624947071075439453e-02 -1.228011026978492737e-01 -4.968834668397903442e-02 1.329077593982219696e-02 -1.420937478542327881e-01 -1.072781458497047424e-01 -2.174063771963119507e-01
-1.563496440649032593e-01 2.551148235797882080e-01 3.891543019562959671e-03 9.405376762151718140e-02 8.729807287454605103e-02 2.905331254005432129e-01 -3.844694793224334717e-01 7.213858515024185181e-02 -2.457916885614395142e-01 -1.333096027374267578e-01 -2.638418599963188171e-02 6.227578222751617432e-02 -3.597911298274993896e-01 -7.663147896528244019e-02 3.061957284808158875e-02 -1.905602365732192993e-01 1.114144772291183472e-01 2.848152518272399902e-01 -1.705519706010818481e-01 2.555925548076629639e-01 -1.217614114284515381e-01 -1.728259325027465820e-01 -1.320497095584869385e-01 -5.702435597777366638e-02 1.735853850841522217e-01 2.105549722909927368e-01 -3.677318617701530457e-02 -2.541871555149555206e-02 8.619897067546844482e-03 1.203699558973312378e-01 2.380031496286392212e-01 -1.490702573210000992e-02
-1.379946321249008179e-01 2.379693388938903809e-01 3.773058205842971802e-02 -7.435031980276107788e-02 2.856531739234924316e-01 9.741821140050888062e-02 -4.931899905204772949e-01 -5.837975442409515381e-02 -2.618951499462127686e-01 -1.455452740192413330e-01 -5.648275092244148254e-02 9.910574555397033691e-02 1.039525717496871948e-01 1.981968991458415985e-03 1.994901597499847412e-01 9.250503033399581909e-02 5.015434324741363525e-02 1.158182621002197266e-01 2.220418751239776611e-01 -1.811488419771194458e-01 -6.318172812461853027e-02 -1.292068511247634888e-03 -1.245867908000946045e-01 1.571759134531021118e-01 -2.009023278951644897e-01 -1.708228439092636108e-01 1.173640787601470947e-01 3.749933093786239624e-02 2.555955946445465088e-01 1.168686896562576294e-01 -1.149464026093482971e-01 -3.138570189476013184e-01
-1.465836763381958008e-01 3.814680874347686768e-01 1.167828887701034546e-01 -2.295053005218505859e-02 -1.908361166715621948e-01 7.177095394581556320e-03 -2.638920247554779053e-01 2.036528140306472778e-01 -2.880592644214630127e-01 9.606268256902694702e-03 1.211832165718078613e-01 3.763455525040626526e-02 8.022424578666687012e-02 3.176378309726715088e-01 9.179075807332992554e-02 4.773671925067901611e-02 1.342018991708755493e-01 1.938182264566421509e-01 2.321793138980865479e-01 1.059005856513977051e-01 1.109564751386642456e-01 -1.071702763438224792e-01 1.176460385322570801e-01 -2.161783538758754730e-02 -2.156365811824798584e-01 5.770582333207130432e-02 -3.203899264335632324e-01 -9.745507687330245972e-02 3.467341512441635132e-02 -1.081980206072330475e-02 3.598381876945495605e-01 -4.958780854940414429e-02
4.804340377449989319e-02 -4.845782369375228882e-02 -8.950401097536087036e-02 6.947574019432067871e-02 1.051843166351318359e-01 1.708622425794601440e-01 -2.241706550121307373e-01 1.194296255707740784e-01 -6.496333479881286621e-01 -2.282078862190246582e-01 -1.547110453248023987e-02 1.151496842503547668e-01 7.946501672267913818e-02 6.319347023963928223e-02 -4.390322044491767883e-02 -3.142619431018829346e-01 1.384951919317245483e-01 1.438770443201065063e-01 1.356166973710060120e-02 9.286178648471832275e-02 3.316197097301483154e-01 3.893920453265309334e-03 -3.878886997699737549e-02 8.899437636137008667e-02 -4.230049625039100647e-02 1.404249221086502075e-01 -5.641692876815795898e-02 -1.920091509819030762e-01 1.318197250366210938e-01 -2.035822346806526184e-02 -1.745719760656356812e-01 -3.478304296731948853e-02
-1.242096424102783203e-01 1.569362878799438477e-01 1.632820218801498413e-01 -2.543117292225360870e-02 -8.417157828807830811e-02 5.134156942367553711e-01 -2.615826129913330078e-01 4.606679454445838928e-02 -2.187543958425521851e-01 -4.037068784236907959e-01 9.782163798809051514e-02 -2.877707481384277344e-01 -9.075351059436798096e-02 7.010358572006225586e-02 -7.354982942342758179e-02 1.144367381930351257e-01 2.212369441986083984e-02 1.384066641330718994e-01 1.117744147777557373e-01 5.534635856747627258e-02 1.884312480688095093e-01 4.031785950064659119e-02 -8.895633742213249207e-03 1.324537545442581177e-01 1.108413282781839371e-02 -2.173164188861846924e-01 -4.648859798908233643e-02 -1.314450502395629883e-01 1.102587506175041199e-01 2.251877039670944214e-01 -1.053659543395042419e-01 -1.606953144073486328e-01
-3.218005597591400146e-01 2.416779696941375732e-01 -6.733592599630355835e-03 2.699910104274749756e-02 1.081766337156295776e-01 2.314749211072921753e-01 -1.569462120532989502e-01 -6.400226801633834839e-02 -4.040836691856384277e-01 2.425364777445793152e-02 6.452900823205709457e-03 -2.732814103364944458e-02 -7.881150394678115845e-02 1.557158380746841431e-01 1.295652091503143311e-01 -8.890327811241149902e-02 1.488983929157257080e-01 1.890323311090469360e-01 -5.837228614836931229e-03 9.360611438751220703e-02 -1.501067280769348145e-01 -2.385195717215538025e-02 1.921545863151550293e-01 6.853751838207244873e-02 3.443611040711402893e-02 -3.115434944629669189e-01 -1.980656236410140991e-01 -2.037285268306732178e-01 -4.285621345043182373e-01 1.577553302049636841e-01 6.334564834833145142e-02 -2.175922319293022156e-02
1.574029214680194855e-02 -6.471138447523117065e-02 1.238344013690948486e-01 6.315242499113082886e-02 -4.158077761530876160e-03 3.159012794494628906e-01 -5.122851729393005371e-01 6.118594110012054443e-02 -1.217084228992462158e-01 -7.576154172420501709e-02 1.315970718860626221e-01 1.759464293718338013e-02 -7.719891518354415894e-02 -1.070338189601898193e-01 -3.294359147548675537e-02 -1.042075380682945251e-01 2.267909497022628784e-01 2.243821024894714355e-01 3.126465380191802979e-01 7.881188392639160156e-02 1.899827420711517334e-01 1.488685607910156250e-02 9.666060656309127808e-02 2.367004603147506714e-01 2.927845343947410583e-02 -3.485394716262817383e-01 -1.461203992366790771e-01 1.313762813806533813e-01 -1.382302939891815186e-01 -2.001769840717315674e-01 7.713784277439117432e-02 -9.595577418804168701e-02
-2.206849157810211182e-01 1.311978548765182495e-01 3.126269578933715820e-01 -5.209296569228172302e-02 1.674965173006057739e-01 1.891488432884216309e-01 -2.921812832355499268e-01 -2.200725823640823364e-01 -2.694540321826934814e-01 -2.246535569429397583e-01 -7.798508554697036743e-02 -2.202839031815528870e-02 -6.162522360682487488e-02 2.864765003323554993e-02 -1.676101535558700562e-01 -6.945173442363739014e-02 1.733491271734237671e-01 2.040930241346359253e-01 2.002132534980773926e-01 1.347897052764892578e-01 -4.960638657212257385e-02 -2.881228327751159668e-01 -5.432439222931861877e-02 -2.674869596958160400e-01 -2.475827746093273163e-02 1.679802536964416504e-01 -1.088041290640830994e-01 -1.931719183921813965e-01 1.841756403446197510e-01 1.442248076200485229e-01 -2.074476629495620728e-01 -5.613797158002853394e-02
-1.160229295492172241e-01 -1.855354756116867065e-02 -6.639426946640014648e-02 -1.549351122230291367e-02 6.920976191759109497e-02 2.644237577915191650e-01 -3.273256719112396240e-01 2.285127043724060059e-01 -2.007323801517486572e-01 -1.418312788009643555e-01 -1.013479828834533691e-01 2.383258342742919922e-01 -1.312844008207321167e-01 -2.955504693090915680e-02 2.439256757497787476e-01 -3.008953034877777100e-01 4.145235419273376465e-01 9.391100704669952393e-02 1.336906850337982178e-01 1.075534224510192871e-01 1.066467091441154480e-01 -3.194884583353996277e-02 -3.423639237880706787e-01 -1.496939361095428467e-01 -1.978271901607513428e-01 -1.241223961114883423e-01 -1.838660612702369690e-02 4.774377495050430298e-02 4.826515913009643555e-02 -5.953680723905563354e-02 -1.249427273869514465e-01 -1.053523421287536621e-01
2.259825915098190308e-01 1.825636476278305054e-01 -1.513425558805465698e-01 9.992841631174087524e-02 6.614351272583007812e-02 1.065772175788879395e-01 -1.992411166429519653e-02 -2.140671312808990479e-01 -2.064735740423202515e-01 -5.547749623656272888e-02 -1.661941967904567719e-02 1.527120769023895264e-01 1.580607593059539795e-01 3.608623743057250977e-01 -1.057829931378364563e-01 -2.406101226806640625e-01 -2.609694190323352814e-02 2.092482447624206543e-01 3.501188158988952637e-01 1.160021722316741943e-01 2.199918776750564575e-01 -2.113062590360641479e-01 -3.531794622540473938e-02 8.119972795248031616e-02 1.320233047008514404e-01 -4.465476423501968384e-02 -1.636058241128921509e-01 5.293222889304161072e-02 7.428658008575439453e-02 1.296449154615402222e-01 2.226975411176681519e-01 -3.533498942852020264e-01
-3.431251049041748047e-01 3.090968914330005646e-02 -9.783004969358444214e-02 1.717121526598930359e-02 -5.474784411489963531e-03 2.122502774000167847e-01 3.634302120190113783e-04 -1.545686721801757812e-01 -9.047740697860717773e-02 -1.253696810454130173e-02 2.967513352632522583e-02 -5.373674444854259491e-03 1.414476335048675537e-01 -1.864009946584701538e-01 1.176040917634963989e-01 1.086694002151489258e-01 3.613052666187286377e-01 2.083819657564163208e-01 7.789380848407745361e-02 1.268715709447860718e-01 -2.340414077043533325e-01 -1.883911788463592529e-01 1.202942281961441040e-01 -1.002572253346443176e-01 -7.703990489244461060e-02 -8.963143080472946167e-02 -3.919961154460906982e-01 -4.055952429771423340e-01 2.393355965614318848e-01 -1.216874271631240845e-02 -7.449135929346084595e-02 -8.242519944906234741e-02
-5.299279466271400452e-02 2.783899605274200439e-01 -1.236250549554824829e-01 7.500623911619186401e-02 1.009000167250633240e-01 -1.437516361474990845e-01 -2.755977213382720947e-01 3.174541145563125610e-02 -8.924745768308639526e-02 -1.064380556344985962e-01 -2.231421507894992828e-02 2.842219173908233643e-02 2.736831605434417725e-01 -3.372855857014656067e-02 2.368901669979095459e-01 -6.743378192186355591e-02 1.182150170207023621e-01 1.243268549442291260e-01 4.464895129203796387e-01 -1.866642683744430542e-01 -2.308312952518463135e-01 -1.335052996873855591e-01 -1.974416226148605347e-01 -1.235836446285247803e-01 7.250147871673107147e-03 -1.840388178825378418e-01 -1.181274354457855225e-01 -1.400101482868194580e-01 2.464721649885177612e-01 -1.065145526081323624e-02 -5.478753894567489624e-02 -3.366535305976867676e-01
-1.452251672744750977e-01 1.702583730220794678e-01 -1.400416940450668335e-01 -4.963215440511703491e-02 1.452752053737640381e-01 2.290230691432952881e-01 -2.181484252214431763e-01 -2.384029775857925415e-01 -1.159364432096481323e-01 -9.772753715515136719e-02 1.048193126916885376e-01 -5.008543282747268677e-02 1.404677927494049072e-01 -1.442269831895828247e-01 2.343599200248718262e-01 -2.175776064395904541e-01 3.681560456752777100e-01 8.364103734493255615e-02 -5.308201909065246582e-02 -1.473951805382966995e-02 -7.891786843538284302e-02 2.891765907406806946e-02 2.773203551769256592e-01 -2.391037344932556152e-01 1.136389970779418945e-01 -2.823208570480346680e-01 -3.243516981601715088e-01 -2.056965082883834839e-01 -1.377778798341751099e-01 -1.434879451990127563e-01 -1.396832335740327835e-02 6.300143152475357056e-02
-8.353899419307708740e-02 2.451709210872650146e-01 3.763346374034881592e-01 -2.156464457511901855e-01 5.988518893718719482e-02 4.158132672309875488e-01 -2.702739834785461426e-01 -1.398896723985671997e-01 -1.673057526350021362e-01 6.370705366134643555e-02 -6.067657470703125000e-02 -1.673094369471073151e-02 -2.260789508000016212e-03 -5.638756975531578064e-02 -9.979365766048431396e-02 -2.265013754367828369e-01 8.698127418756484985e-02 -4.762627184391021729e-02 2.354775667190551758e-01 1.163112744688987732e-01 -7.421741634607315063e-02 -2.572569809854030609e-02 -3.673148900270462036e-02 -4.119032621383666992e-02 7.753825932741165161e-02 -1.038160622119903564e-01 -2.444852292537689209e-01 -2.679949700832366943e-01 2.755162119865417480e-01 1.271527856588363647e-01 -3.995991870760917664e-02 -2.124468535184860229e-01
-8.527237921953201294e-02 3.646890223026275635e-01 7.332809269428253174e-02 1.577921956777572632e-01 9.010044485330581665e-02 8.930408954620361328e-02 -3.502163887023925781e-01 -3.471073508262634277e-02 -8.829596638679504395e-02 -4.252152144908905029e-01 1.368331722915172577e-02 2.255319356918334961e-01 1.079992502927780151e-01 2.497430890798568726e-01 -8.753110468387603760e-02 3.814173489809036255e-02 -6.177688017487525940e-02 7.876553386449813843e-02 3.383522331714630127e-01 6.682061590254306793e-03 2.108824811875820160e-02 -1.056358516216278076e-01 9.562449902296066284e-02 3.264645859599113464e-02 1.045712232589721680e-01 -7.216936349868774414e-02 5.758738145232200623e-02 -1.274792551994323730e-01 -6.720955669879913330e-02 3.516971468925476074e-01 2.178745418787002563e-01 -9.459594637155532837e-02
-1.176785454154014587e-01 2.336844950914382935e-01 -4.953520372509956360e-02 1.427133679389953613e-01 4.832682013511657715e-02 -3.421007096767425537e-02 -2.091706693172454834e-01 8.559852838516235352e-03 1.169885173439979553e-01 -1.575632244348526001e-01 1.123563051223754883e-01 -5.546934530138969421e-02 1.390771865844726562e-01 6.033075228333473206e-02 1.858423836529254913e-02 4.238885303493589163e-04 2.084930539131164551e-01 5.361517891287803650e-02 3.147550821304321289e-01 -1.111618205904960632e-01 -3.095710575580596924e-01 -1.034459620714187622e-01 -1.959491670131683350e-01 2.606005072593688965e-01 -1.199535205960273743e-01 -6.801378726959228516e-02 -1.817390769720077515e-01 -2.293527424335479736e-01 2.999908626079559326e-01 1.227395087480545044e-01 2.503998577594757080e-01 -3.752708733081817627e-01
-7.420868612825870514e-03 -8.435271680355072021e-02 1.866427361965179443e-01 4.156540632247924805e-01 3.415611758828163147e-02 3.104588203132152557e-02 -3.817875981330871582e-01 -3.536112979054450989e-02 -1.370870321989059448e-01 -1.766103059053421021e-01 -2.318910509347915649e-02 7.690815627574920654e-02 1.970371454954147339e-01 -1.810454726219177246e-01 1.483856886625289917e-01 -2.356594651937484741e-01 1.300265640020370483e-01 -3.403909876942634583e-02 2.799984514713287354e-01 3.914275765419006348e-01 1.535458862781524658e-01 -4.881895333528518677e-02 4.478484019637107849e-02 1.735332012176513672e-01 1.463504284620285034e-01 -2.752289772033691406e-01 -3.806326165795326233e-02 2.282286807894706726e-02 1.147294491529464722e-01 5.583721026778221130e-02 5.241965502500534058e-02 6.756231188774108887e-02
-1.229483559727668762e-01 2.348193079233169556e-01 -4.087586700916290283e-02 1.456233672797679901e-02 1.220413967967033386e-01 1.265828013420104980e-01 7.175148278474807739e-02 9.902986139059066772e-02 -2.636139392852783203e-01 -1.681443899869918823e-01 8.016355335712432861e-02 1.093701347708702087e-01 1.004019156098365784e-01 -1.009336933493614197e-01 1.246045902371406555e-02 1.076953206211328506e-02 1.054352596402168274e-01 1.873598098754882812e-01 1.459692567586898804e-01 -1.402380168437957764e-01 2.118237465620040894e-01 -2.743837190791964531e-03 -1.217299923300743103e-01 3.298355937004089355e-01 3.312941789627075195e-01 -2.057127654552459717e-01 -3.296919763088226318e-01 -1.876844614744186401e-01 1.075388193130493164e-01 1.498433202505111694e-01 2.621721625328063965e-01 -3.014431595802307129e-01
-1.787522584199905396e-01 1.592348366975784302e-01 -1.127612441778182983e-01 -6.309598684310913086e-02 -1.396593730896711349e-02 -9.459060430526733398e-02 -2.558575868606567383e-01 1.389921009540557861e-01 -1.566837541759014130e-02 -1.977497935295104980e-01 -1.862856186926364899e-02 5.654539167881011963e-02 9.177689254283905029e-02 8.963468484580516815e-03 7.172612100839614868e-02 1.112933829426765442e-01 1.159926727414131165e-01 2.234178334474563599e-01 3.794009983539581299e-01 -2.082818895578384399e-01 -2.220974117517471313e-01 -2.349815219640731812e-01 -2.257065773010253906e-01 1.771772652864456177e-01 -7.126365602016448975e-02 -1.968294382095336914e-01 -1.985607743263244629e-01 -1.390350013971328735e-01 3.107688724994659424e-01 -1.122673228383064270e-01 3.378799557685852051e-02 -3.356589674949645996e-01
-1.045336350798606873e-01 2.093583196401596069e-01 -1.309903804212808609e-02 -1.671062409877777100e-02 -2.742721140384674072e-01 2.105429954826831818e-02 -3.856545686721801758e-01 1.499403566122055054e-01 -2.228451371192932129e-01 -3.915732726454734802e-02 1.659283041954040527e-01 1.332005709409713745e-01 1.041849926114082336e-01 9.667961299419403076e-02 1.850557923316955566e-01 -5.970768630504608154e-02 8.112672716379165649e-02 3.514744043350219727e-01 2.764028906822204590e-01 1.938521116971969604e-01 2.572562992572784424e-01 -1.114925183355808258e-02 8.992349467007443309e-05 4.370380565524101257e-02 -1.072908043861389160e-01 1.322095375508069992e-02 -3.116399943828582764e-01 1.051712930202484131e-01 -1.566087640821933746e-02 1.028572022914886475e-01 3.135469257831573486e-01 4.604109376668930054e-02
4.490510001778602600e-02 2.466952204704284668e-01 -1.184286773204803467e-01 -5.111842975020408630e-02 3.682963550090789795e-01 1.550268232822418213e-01 -1.522312164306640625e-01 -4.808356240391731262e-02 -9.442704916000366211e-02 -1.101573258638381958e-01 -2.785547673702239990e-01 -1.994051635265350342e-01 8.821374922990798950e-02 9.623323380947113037e-02 1.638256199657917023e-02 2.432113885879516602e-02 2.076685130596160889e-01 2.232716679573059082e-01 1.937565505504608154e-01 4.006942808628082275e-01 8.653773367404937744e-02 -1.227236017584800720e-01 1.540722250938415527e-01 2.695331871509552002e-01 3.394256159663200378e-02 1.890124678611755371e-01 -1.457962989807128906e-01 -1.161854565143585205e-01 -1.302909106016159058e-01 -2.586537785828113556e-02 1.394037604331970215e-01 -2.455483376979827881e-01
2.441530376672744751e-01 -5.135309696197509766e-02 -8.652931451797485352e-02 5.241154506802558899e-02 9.486918151378631592e-02 1.732673496007919312e-01 -1.483179479837417603e-01 2.236600220203399658e-01 -1.778473705053329468e-01 -1.796880662441253662e-01 1.129102483391761780e-01 2.600692808628082275e-01 2.472658306360244751e-01 4.387214779853820801e-02 2.951286546885967255e-02 -4.933522641658782959e-02 -1.152253709733486176e-02 2.874337732791900635e-01 3.704549670219421387e-01 1.730034947395324707e-01 2.301185876131057739e-01 -1.503505408763885498e-01 3.922399878501892090e-01 1.233766376972198486e-01 -2.098364010453224182e-02 7.975531369447708130e-02 -1.246407851576805115e-01 -1.958664059638977051e-01 3.769932314753532410e-02 3.985125198960304260e-02 4.712141305208206177e-02 -2.128845304250717163e-01
3.034920692443847656e-01 -7.990126311779022217e-02 -7.810782641172409058e-02 -7.309999316930770874e-02 2.488807290792465210e-01 -1.087523102760314941e-01 -1.769264191389083862e-01 1.307778991758823395e-02 -1.666004061698913574e-01 6.279781460762023926e-02 1.310620456933975220e-01 3.274937719106674194e-02 -1.192744597792625427e-01 1.363968104124069214e-01 1.084874421358108521e-01 -1.367766708135604858e-01 1.661003381013870239e-01 3.760098814964294434e-01 2.705105543136596680e-01 1.647258251905441284e-01 1.875399500131607056e-01 -1.276452392339706421e-01 2.079964280128479004e-01 8.851954340934753418e-02 1.388776581734418869e-02 -7.811583578586578369e-03 5.458534136414527893e-02 -1.070350632071495056e-01 1.754405945539474487e-01 3.845153450965881348e-01 8.299208432435989380e-02 -3.154506981372833252e-01
-2.058879286050796509e-01 2.123920768499374390e-01 3.559483885765075684e-01 -2.427405267953872681e-01 2.345330119132995605e-01 1.263556927442550659e-01 -3.316459953784942627e-01 -5.743639543652534485e-02 -3.533255681395530701e-02 -1.424817591905593872e-01 -1.114752143621444702e-01 1.666525006294250488e-01 2.162454426288604736e-01 1.580852419137954712e-01 5.355875194072723389e-02 -1.212038397789001465e-01 -2.371946908533573151e-02 2.241397351026535034e-01 1.283944770693778992e-02 1.483636945486068726e-01 -2.683102898299694061e-02 -2.511414885520935059e-01 1.252630259841680527e-02 9.740281850099563599e-02 2.512824237346649170e-01 9.357044845819473267e-02 -2.646034061908721924e-01 -2.129933536052703857e-01 1.295664310455322266e-01 1.629067361354827881e-01 3.521436080336570740e-02 -1.153140515089035034e-01
-3.052258491516113281e-01 -1.508530974388122559e-01 5.790859460830688477e-02 7.792591303586959839e-02 -1.609631478786468506e-01 1.976281404495239258e-01 -5.653650760650634766e-01 5.918986722826957703e-02 -1.769655197858810425e-01 -5.613214895129203796e-02 -2.724571712315082550e-02 2.626525163650512695e-01 4.714681580662727356e-02 7.208543270826339722e-02 9.898971766233444214e-02 -9.556902945041656494e-02 4.176284968852996826e-01 -1.149647682905197144e-02 3.382042283192276955e-03 7.382700592279434204e-02 -9.628786891698837280e-02 -6.383913010358810425e-02 6.420294195413589478e-02 9.329157881438732147e-03 -9.893545508384704590e-02 -1.613765507936477661e-01 -1.688347384333610535e-02 -1.390046328306198120e-01 1.207171827554702759e-01 -1.010852232575416565e-01 -3.456987440586090088e-02 -2.775114476680755615e-01
-2.160195410251617432e-01 3.264968991279602051e-01 7.427914440631866455e-02 -1.500367075204849243e-01 4.104090854525566101e-02 1.799964755773544312e-01 -3.465714156627655029e-01 2.638304531574249268e-01 -9.414526075124740601e-02 -1.606811136007308960e-01 2.085991017520427704e-02 1.200947165489196777e-01 8.203863166272640228e-03 2.118943333625793457e-01 -5.156235396862030029e-02 -1.108476053923368454e-02 5.819476768374443054e-02 3.165677487850189209e-01 1.645270884037017822e-01 2.878208644688129425e-02 3.878428414463996887e-02 1.666266918182373047e-01 5.154269188642501831e-02 2.485407516360282898e-02 3.092246353626251221e-01 5.529678240418434143e-02 -2.698611319065093994e-01 -3.983052819967269897e-02 2.800702117383480072e-02 -3.420629352331161499e-02 2.977271974086761475e-01 -2.643679976463317871e-01
-7.752937078475952148e-02 2.092712372541427612e-01 1.426635682582855225e-01 7.544682919979095459e-02 4.293879121541976929e-02 -4.835788533091545105e-02 -2.798540294170379639e-01 3.640257567167282104e-02 -3.633313477039337158e-01 1.267424225807189941e-01 1.575704962015151978e-01 3.013882935047149658e-01 4.102220386266708374e-02 7.884786278009414673e-02 1.178614795207977295e-01 -1.742370724678039551e-01 1.671804040670394897e-01 1.430699974298477173e-01 5.517505481839179993e-02 9.229104220867156982e-02 1.504263579845428467e-01 -2.301667444407939911e-02 8.462701737880706787e-02 -6.375034898519515991e-02 5.291803926229476929e-02 3.831087425351142883e-02 1.585914194583892822e-01 -4.919970631599426270e-01 2.191641181707382202e-01 -3.546755388379096985e-02 2.610053122043609619e-01 -2.029255181550979614e-01
-2.859672605991363525e-01 1.550997793674468994e-01 1.287436783313751221e-01 -1.878228634595870972e-01 3.566143214702606201e-01 2.596828043460845947e-01 -1.544655710458755493e-01 3.749281913042068481e-02 -1.852391809225082397e-01 -6.185140460729598999e-02 2.157659679651260376e-01 3.242387175559997559e-01 1.559088826179504395e-01 2.143624052405357361e-02 -1.244878843426704407e-01 -6.063186377286911011e-02 -7.633689790964126587e-03 1.729105859994888306e-01 1.589718759059906006e-01 1.085860803723335266e-01 -1.416905038058757782e-02 -1.322355866432189941e-01 1.078225597739219666e-01 1.486788596957921982e-02 -3.022584877908229828e-02 -1.495265811681747437e-01 -1.468485891819000244e-01 -2.614231705665588379e-01 2.464028298854827881e-01 5.191586539149284363e-02 -4.999410733580589294e-02 -3.362055718898773193e-01
2.233516722917556763e-01 1.681265383958816528e-01 1.437085270881652832e-01 1.157382652163505554e-01 -5.763190239667892456e-02 9.565535187721252441e-02 -2.549874782562255859e-01 -3.627193719148635864e-02 -1.569348573684692383e-01 1.131769791245460510e-01 7.929909229278564453e-02 1.022908836603164673e-01 3.166182637214660645e-01 -1.025286167860031128e-01 2.735278941690921783e-02 2.355177327990531921e-02 1.693827509880065918e-01 4.337990880012512207e-01 1.992623358964920044e-01 -2.756709698587656021e-03 2.366992682218551636e-01 -3.887412697076797485e-02 9.854209423065185547e-02 2.265487238764762878e-02 6.478191912174224854e-02 -2.479251176118850708e-01 -1.921171545982360840e-01 -3.754791319370269775e-01 1.682393252849578857e-02 -5.519542843103408813e-03 2.708648741245269775e-01 3.402391076087951660e-02
-1.535492837429046631e-01 2.290438860654830933e-01 -1.750616915524005890e-02 7.327624410390853882e-02 1.535797566175460815e-01 2.562114000320434570e-01 -1.963716596364974976e-01 1.743749976158142090e-01 -3.463079333305358887e-01 -1.472107917070388794e-01 9.306582808494567871e-02 1.871215850114822388e-01 -2.056257426738739014e-01 8.335890620946884155e-02 -1.930989511311054230e-02 -1.973283737897872925e-01 1.990859359502792358e-01 -1.820822209119796753e-01 7.612949609756469727e-02 4.348191320896148682e-01 -1.972214505076408386e-02 -1.813812702894210815e-01 -1.969025582075119019e-01 -1.390054076910018921e-02 -1.095734462141990662e-01 9.747186303138732910e-02 -2.676359415054321289e-01 -2.226392775774002075e-01 4.370395466685295105e-02 -3.191880509257316589e-02 -6.055073812603950500e-03 -2.633697725832462311e-02
-3.044565953314304352e-02 1.401620954275131226e-01 -8.426243811845779419e-02 1.066427677869796753e-01 6.199871003627777100e-02 3.242595493793487549e-01 -2.157031297683715820e-01 5.343763157725334167e-03 -5.324537754058837891e-01 -9.033022820949554443e-02 9.207837283611297607e-02 2.868758887052536011e-02 2.388971298933029175e-01 1.195545792579650879e-01 -4.359682649374008179e-02 -4.097649455070495605e-01 2.294461429119110107e-01 4.544720798730850220e-02 7.925419509410858154e-02 9.981367737054824829e-02 2.354230284690856934e-01 2.980616316199302673e-02 -1.819569468498229980e-01 1.441967636346817017e-01 1.352813653647899628e-02 1.799038611352443695e-02 -1.032555848360061646e-01 2.336834743618965149e-02 1.642952859401702881e-01 -1.112418994307518005e-01 -1.547379940748214722e-01 8.411286026239395142e-02
1.892032921314239502e-01 1.433506309986114502e-01 -1.838203072547912598e-01 -1.393355708569288254e-02 3.282591700553894043e-01 1.066830158233642578e-01 -2.374454289674758911e-01 -1.003654971718788147e-01 -2.181482613086700439e-01 -1.570058465003967285e-01 -1.174380779266357422e-01 -3.844782710075378418e-02 -1.771682873368263245e-02 4.576331377029418945e-02 1.393731087446212769e-01 -3.077857196331024170e-02 3.638321161270141602e-01 1.173160448670387268e-01 2.028565257787704468e-01 2.185024172067642212e-01 -9.444360435009002686e-02 -2.088776975870132446e-01 -1.181963756680488586e-01 3.547463417053222656e-01 1.899476200342178345e-01 2.866375073790550232e-02 4.646384716033935547e-02 -2.944196760654449463e-01 -2.189894169569015503e-01 1.085918098688125610e-01 5.519169848412275314e-03 2.952533215284347534e-02
-5.635032430291175842e-02 3.657860159873962402e-01 -4.508858174085617065e-02 4.702665284276008606e-02 -4.310880973935127258e-02 1.901559829711914062e-01 -8.324714750051498413e-02 -1.633204668760299683e-01 -3.610143363475799561e-01 -2.954304814338684082e-01 -7.208404690027236938e-02 -1.756708323955535889e-01 -2.838681042194366455e-01 -4.187021404504776001e-02 4.352025315165519714e-02 -1.317764520645141602e-01 -1.213096380233764648e-01 1.725015938282012939e-01 2.029314935207366943e-01 1.485521793365478516e-01 4.080873355269432068e-02 -1.516336500644683838e-01 2.204857170581817627e-01 1.048840954899787903e-01 -9.340353310108184814e-03 -1.309356689453125000e-01 -2.300971746444702148e-01 -6.394562125205993652e-02 1.945770233869552612e-01 2.754722833633422852e-01 -2.544290199875831604e-02 2.263790965080261230e-01
-1.388653516769409180e-01 1.758402585983276367e-02 -2.270860522985458374e-01 2.042561918497085571e-01 2.257549464702606201e-01 1.031463742256164551e-01 -4.205954372882843018e-01 -8.974879235029220581e-02 -1.056632995605468750e-01 1.392030864953994751e-01 2.184761464595794678e-01 2.963503636419773102e-02 -1.104219928383827209e-01 -9.990025311708450317e-02 -2.175682410597801208e-02 -4.445431753993034363e-02 3.966732025146484375e-01 3.520106375217437744e-01 1.565633416175842285e-01 1.352165639400482178e-01 -1.914180368185043335e-01 -3.066204860806465149e-02 -2.301584631204605103e-01 1.489732861518859863e-01 7.179908454418182373e-02 -1.408057957887649536e-01 3.652653843164443970e-02 -2.394355237483978271e-01 -5.294276773929595947e-02 1.826017163693904877e-02 -1.034407317638397217e-01 -4.998860508203506470e-02
6.380590796470642090e-02 2.007381469011306763e-01 -5.383567512035369873e-02 7.708709686994552612e-03 -1.005937457084655762e-01 2.953383624553680420e-01 -2.470401376485824585e-01 -2.176676690578460693e-01 -3.374478220939636230e-01 -2.613837122917175293e-01 -3.087290748953819275e-02 -3.323009014129638672e-01 -1.578643321990966797e-01 1.730061508715152740e-02 -2.642152085900306702e-02 -2.397494912147521973e-01 3.312581479549407959e-01 7.390379160642623901e-02 6.659527868032455444e-02 -3.737672790884971619e-02 -3.106615506112575531e-02 -9.068926423788070679e-02 -1.392995100468397141e-02 1.011352688074111938e-01 5.745822191238403320e-02 1.858170377090573311e-03 -4.052436947822570801e-01 7.531184703111648560e-02 7.025242596864700317e-02 2.228479236364364624e-01 3.801524266600608826e-02 -8.757038973271846771e-03
-8.392049372196197510e-02 6.493204087018966675e-02 2.354614436626434326e-01 -1.765570640563964844e-01 2.564961910247802734e-01 3.004826903343200684e-01 -2.390050143003463745e-01 -2.736238949000835419e-02 -1.724234074354171753e-01 -3.854524791240692139e-01 6.824328005313873291e-02 -4.503944516181945801e-02 1.334420591592788696e-01 1.660141795873641968e-01 7.050534337759017944e-02 -3.435813263058662415e-02 2.429014593362808228e-01 1.985980868339538574e-01 1.960525661706924438e-01 -9.374392777681350708e-02 9.716069698333740234e-02 3.045872747898101807e-01 -1.420366615056991577e-01 3.587342798709869385e-02 -7.768522948026657104e-02 3.253219882026314735e-03 -1.553017199039459229e-01 5.960992723703384399e-02 1.779670128598809242e-03 1.730986535549163818e-01 -5.817852541804313660e-02 -3.394938111305236816e-01
-2.171814590692520142e-01 3.358132243156433105e-01 -5.861811339855194092e-02 -7.744132727384567261e-02 2.496618591248989105e-02 1.606512367725372314e-01 1.639863476157188416e-02 -2.151668369770050049e-01 -1.446816325187683105e-01 -1.952869594097137451e-01 1.454896628856658936e-01 -2.896852092817425728e-03 8.507822453975677490e-02 -9.063553810119628906e-02 -1.345985829830169678e-01 1.668952554464340210e-01 3.332238495349884033e-01 1.320441812276840210e-02 3.671151995658874512e-01 -3.882852569222450256e-02 2.966717444360256195e-02 -2.913087606430053711e-01 2.350711449980735779e-02 8.335825800895690918e-02 -9.739490598440170288e-02 -2.375967055559158325e-01 -2.707459628582000732e-01 -2.937692999839782715e-01 1.883998811244964600e-01 1.189513653516769409e-01 4.545005038380622864e-03 -4.386579617857933044e-03
1.489500850439071655e-01 9.966772049665451050e-02 -9.736750274896621704e-03 1.416561901569366455e-01 -5.372369289398193359e-02 1.831066161394119263e-01 -4.261139333248138428e-01 -6.816443055868148804e-02 -1.834156662225723267e-01 -3.134933412075042725e-01 -1.057189404964447021e-01 1.194498389959335327e-01 -6.879162043333053589e-02 5.356423929333686829e-02 1.877455115318298340e-01 -2.471172809600830078e-01 3.504412472248077393e-01 -1.571233943104743958e-02 -1.561337560415267944e-01 2.049044705927371979e-02 -7.034973800182342529e-02 2.748824469745159149e-02 -2.238378077745437622e-01 1.142660230398178101e-01 2.182808667421340942e-01 -1.977846920490264893e-01 -7.020328938961029053e-02 6.552463024854660034e-02 7.373943924903869629e-02 8.843067288398742676e-02 1.833300590515136719e-01 -3.228485882282257080e-01
1.076193153858184814e-01 1.915207654237747192e-01 1.916056573390960693e-01 -1.270420663058757782e-02 -1.218607127666473389e-01 1.098628342151641846e-01 -1.886292845010757446e-01 4.497512429952621460e-02 -2.499923259019851685e-01 -3.723045289516448975e-01 7.464574277400970459e-02 -1.725162565708160400e-01 3.401228785514831543e-01 6.434089690446853638e-02 -1.936623267829418182e-02 2.416202984750270844e-02 2.760158665478229523e-02 1.145246028900146484e-01 8.712311089038848877e-02 -1.266017276793718338e-02 -6.293838471174240112e-02 -1.618887633085250854e-01 -2.038863748311996460e-01 4.179083406925201416e-01 -1.945829577744007111e-02 -1.565059572458267212e-01 -2.301020473241806030e-01 -1.729447208344936371e-02 -8.104159682989120483e-02 2.836561501026153564e-01 2.242496237158775330e-02 -2.438285946846008301e-01
-2.526057958602905273e-01 2.671374380588531494e-01 1.820509582757949829e-01 7.166825234889984131e-02 1.509664300829172134e-02 5.509080886840820312e-01 -1.242934614419937134e-01 -1.225773245096206665e-01 -2.708517313003540039e-01 -9.477007389068603516e-02 9.682149440050125122e-02 -1.961654610931873322e-02 1.635396033525466919e-01 3.269687294960021973e-02 -4.491610080003738403e-02 -1.713790297508239746e-01 -1.201612967997789383e-02 -1.566661149263381958e-01 2.683986723423004150e-01 3.189159929752349854e-02 1.147639229893684387e-01 7.841194048523902893e-03 9.317644685506820679e-02 1.970030963420867920e-01 5.812335759401321411e-02 -1.284010857343673706e-01 -1.316323578357696533e-01 -5.656663700938224792e-02 2.897744774818420410e-01 1.907804012298583984e-01 -9.760580211877822876e-02 -1.108619943261146545e-01
-1.137867644429206848e-01 4.317020997405052185e-02 4.300727043300867081e-03 1.431145370006561279e-01 4.510642588138580322e-02 2.787370383739471436e-01 -1.464581787586212158e-01 -3.559492230415344238e-01 -6.647982168942689896e-03 -1.400932222604751587e-01 9.548305720090866089e-02 -7.459320127964019775e-02 2.410883456468582153e-02 4.844831675291061401e-02 3.373450934886932373e-01 -3.686195015907287598e-01 1.596327573060989380e-01 1.047146543860435486e-01 1.831714808940887451e-01 -3.056350648403167725e-01 -2.918778173625469208e-02 -2.548347786068916321e-02 1.917254328727722168e-01 -1.235388144850730896e-01 1.320648193359375000e-01 -1.343648731708526611e-01 -2.214186489582061768e-01 -2.341538220643997192e-01 1.553354412317276001e-01 2.369734942913055420e-01 -8.284448087215423584e-02 -8.009790629148483276e-02
1.640869975090026855e-01 1.629268974065780640e-01 -1.204730048775672913e-01 -1.083160564303398132e-01 2.465252429246902466e-01 -9.224604070186614990e-02 -3.980021178722381592e-01 -4.358272626996040344e-02 -1.002524271607398987e-01 -2.701442241668701172e-01 -2.289938628673553467e-01 -1.660666614770889282e-02 2.304395101964473724e-02 1.231069564819335938e-01 3.232291340827941895e-01 -2.767324447631835938e-02 3.605922758579254150e-01 -1.176503822207450867e-01 9.065779298543930054e-02 2.955161221325397491e-02 4.854655265808105469e-02 1.847781240940093994e-01 -1.254543811082839966e-01 -8.410338312387466431e-02 -9.920743107795715332e-02 -1.199089437723159790e-01 -3.569283187389373779e-01 -4.986794665455818176e-02 1.947647631168365479e-01 7.271712273359298706e-02 4.079672321677207947e-02 -1.508657783269882202e-01
-3.651002049446105957e-02 7.755526900291442871e-02 -9.914045035839080811e-02 -1.207181513309478760e-01 2.818122319877147675e-02 6.678415834903717041e-02 -1.747112423181533813e-01 1.533031910657882690e-01 -3.788217306137084961e-01 -4.043780863285064697e-01 -8.627596497535705566e-02 -1.536421030759811401e-01 1.950954347848892212e-01 5.359332263469696045e-02 2.078124508261680603e-02 -1.286109536886215210e-01 3.489233553409576416e-01 2.195767611265182495e-01 1.515476703643798828e-01 -1.127816662192344666e-01 1.449065804481506348e-01 1.460579186677932739e-01 -6.459458172321319580e-02 1.477054506540298462e-01 -1.037882491946220398e-01 5.316555872559547424e-02 1.160321980714797974e-01 3.187394514679908752e-02 3.620125055313110352e-01 1.639423072338104248e-01 -9.407997876405715942e-02 -2.101406455039978027e-01
-1.605620533227920532e-01 1.876911669969558716e-01 -1.190566197037696838e-01 1.245442032814025879e-02 2.474651038646697998e-01 -5.862774699926376343e-02 -3.923849761486053467e-01 -2.722559571266174316e-01 3.971006721258163452e-02 -1.146625727415084839e-01 2.251689136028289795e-01 2.481536939740180969e-03 1.032230481505393982e-01 -3.668340742588043213e-01 1.600165106356143951e-02 -9.880176931619644165e-02 2.444394826889038086e-01 1.467131674289703369e-01 1.063394738594070077e-04 1.214289888739585876e-01 3.981772810220718384e-02 -6.227507814764976501e-02 2.520335912704467773e-01 -2.078674919903278351e-02 -1.574753522872924805e-01 -3.597212731838226318e-01 -1.481053829193115234e-01 -1.347348392009735107e-01 1.864726245403289795e-01 -1.230889260768890381e-01 3.972158208489418030e-02 8.574000094085931778e-04
8.626787364482879639e-02 9.427806735038757324e-02 6.718030571937561035e-02 -6.240089610219001770e-02 -2.061088196933269501e-02 -3.064528666436672211e-02 -6.873074918985366821e-02 -7.951318472623825073e-02 -2.349439114332199097e-01 -1.527049392461776733e-01 1.694454103708267212e-01 -1.395247131586074829e-01 2.494479417800903320e-01 -8.712118724361062050e-04 -1.045313477516174316e-01 2.148213051259517670e-02 1.347100585699081421e-01 1.257413774728775024e-01 2.072601467370986938e-01 -2.098963968455791473e-02 -9.248480200767517090e-02 -1.601426750421524048e-01 -2.536875307559967041e-01 3.254198729991912842e-01 -1.500119715929031372e-01 -1.970027536153793335e-01 -3.390503525733947754e-01 -4.068083688616752625e-02 9.091162681579589844e-02 2.071426212787628174e-01 1.948128789663314819e-01 -4.622599184513092041e-01
5.284371785819530487e-03 1.845877617597579956e-01 1.628947108983993530e-01 -9.275939315557479858e-02 1.212388500571250916e-01 6.237109750509262085e-02 -3.446767330169677734e-01 -2.587418556213378906e-01 -2.343433052301406860e-01 -2.003948390483856201e-01 9.685000032186508179e-02 -6.838081032037734985e-02 7.859729230403900146e-02 -1.922111660242080688e-01 9.859237819910049438e-02 -3.138731792569160461e-02 -3.688451647758483887e-02 -1.000128686428070068e-03 3.220337927341461182e-01 -9.645009040832519531e-02 -3.205476999282836914e-01 -1.813313225284218788e-03 -9.317922405898571014e-03 -8.070523291826248169e-02 -3.779673576354980469e-01 -7.838766276836395264e-02 -2.526358366012573242e-01 -7.749462872743606567e-02 3.945180401206016541e-02 1.386228054761886597e-01 8.806494064629077911e-03 -3.163137137889862061e-01
6.102942302823066711e-02 2.992090880870819092e-01 2.026470005512237549e-02 1.386715024709701538e-01 -2.071261405944824219e-02 5.215846002101898193e-02 -1.646487116813659668e-01 8.365608006715774536e-02 -1.782304346561431885e-01 9.973428398370742798e-02 2.750855311751365662e-02 1.319182962179183960e-01 1.524742692708969116e-01 3.027918562293052673e-02 -3.193413019180297852e-01 -1.401793062686920166e-01 1.777627915143966675e-01 3.640345633029937744e-01 1.039250120520591736e-01 1.782847046852111816e-01 1.974171400070190430e-01 -1.531525254249572754e-01 -6.003199517726898193e-02 3.396283686161041260e-01 1.669907867908477783e-01 -2.482696920633316040e-01 -3.277120888233184814e-01 -1.153256893157958984e-01 -4.077403619885444641e-02 1.753420382738113403e-02 2.094678431749343872e-01 -5.727562587708234787e-03
4.979939758777618408e-02 -1.706727594137191772e-01 3.252620343118906021e-03 -9.674288332462310791e-02 1.021063551306724548e-01 9.163763374090194702e-02 -2.430100739002227783e-01 -9.924898855388164520e-03 -8.030665665864944458e-02 -3.374145552515983582e-02 1.657021641731262207e-01 -4.248607531189918518e-02 3.340956522151827812e-03 -6.115774810314178467e-02 3.485157191753387451e-01 -3.013081848621368408e-01 -2.274994738399982452e-03 9.635586291551589966e-02 3.964124619960784912e-01 4.430707395076751709e-01 -3.431347012519836426e-02 1.089182961732149124e-02 9.728442877531051636e-02 1.574816107749938965e-01 -1.386252231895923615e-02 -2.375481426715850830e-01 -5.055585131049156189e-02 -1.102233529090881348e-01 1.434377743862569332e-03 6.222698092460632324e-02 2.916318476200103760e-01 -2.638936638832092285e-01
-6.049748510122299194e-02 1.648982763290405273e-01 1.822648197412490845e-01 1.827196180820465088e-01 -8.544931560754776001e-02 -1.552895754575729370e-01 -2.821496725082397461e-01 9.405763447284698486e-02 -2.547905743122100830e-01 1.518248468637466431e-01 -2.208706587553024292e-01 -1.124581396579742432e-01 1.400425881147384644e-01 -2.103101462125778198e-01 3.795693814754486084e-01 -2.754843235015869141e-01 2.139906957745552063e-02 2.665836215019226074e-01 2.149090021848678589e-01 1.543739587068557739e-01 1.346759051084518433e-01 -7.298898696899414062e-02 -2.988960593938827515e-02 2.334818840026855469e-01 -8.651193231344223022e-02 -4.646877571940422058e-02 -3.658016771078109741e-02 -2.522535622119903564e-01 1.171740218997001648e-01 -5.550010874867439270e-02 1.759341508150100708e-01 8.168687671422958374e-02
1.496877074241638184e-01 3.857762739062309265e-02 1.351257413625717163e-01 8.812046051025390625e-02 1.369218528270721436e-01 1.448736190795898438e-01 -1.386132836341857910e-01 9.703796356916427612e-02 -1.229847073554992676e-01 -1.658719778060913086e-01 3.884203732013702393e-01 -4.068141058087348938e-02 1.701757460832595825e-01 2.411666065454483032e-01 1.041982173919677734e-01 -4.717261716723442078e-02 1.921772509813308716e-01 2.964219450950622559e-01 2.428591549396514893e-01 2.684229314327239990e-01 -5.617902800440788269e-02 1.547104716300964355e-01 1.228680312633514404e-01 1.968515068292617798e-01 2.006007125601172447e-03 1.466051042079925537e-01 -3.125665485858917236e-01 -2.052924931049346924e-01 2.171683497726917267e-02 1.931388378143310547e-01 -1.519764810800552368e-01 -1.654339283704757690e-01
4.680389910936355591e-02 3.450915813446044922e-01 -2.759300637990236282e-03 7.539942860603332520e-02 2.174977809190750122e-01 1.980344951152801514e-01 -1.479192525148391724e-01 2.011153697967529297e-01 -3.668237328529357910e-01 -2.474290132522583008e-01 -1.347832381725311279e-01 -1.381619572639465332e-01 -4.150535166263580322e-02 1.881907694041728973e-02 1.935627907514572144e-01 -3.986986412201076746e-04 1.866659224033355713e-01 -4.374151118099689484e-03 1.154630258679389954e-01 1.613785177469253540e-01 -5.521386489272117615e-02 2.324741035699844360e-01 1.739922910928726196e-01 1.681193262338638306e-01 -2.067762613296508789e-01 1.080637574195861816e-01 -9.613986313343048096e-02 7.787178456783294678e-02 1.413905322551727295e-01 7.723852246999740601e-02 2.627744674682617188e-01 -3.114187121391296387e-01
-1.077459305524826050e-01 1.655184924602508545e-01 4.592480883002281189e-02 -6.337766349315643311e-02 2.933814823627471924e-01 2.398376353085041046e-03 -4.848825633525848389e-01 1.481131301261484623e-03 -2.724366486072540283e-01 -1.077542304992675781e-01 9.658533334732055664e-02 -1.062670797109603882e-01 1.885531097650527954e-01 7.314348220825195312e-02 1.931747347116470337e-01 -2.892272472381591797e-01 -1.824110187590122223e-02 2.424928098917007446e-01 2.566323578357696533e-01 6.842036545276641846e-02 -3.102076947689056396e-01 -3.988578915596008301e-02 1.132968906313180923e-02 -1.147644817829132080e-01 -4.194203764200210571e-02 -1.959892958402633667e-01 1.267891377210617065e-01 -4.390707984566688538e-02 1.830072849988937378e-01 3.599605336785316467e-02 -8.043296635150909424e-02 -1.585071384906768799e-01
-2.127370238304138184e-01 9.776420891284942627e-02 2.023061215877532959e-01 -2.244041860103607178e-01 1.514454185962677002e-01 3.179438412189483643e-01 -2.297442220151424408e-02 -1.259136199951171875e-01 -2.623733878135681152e-01 6.531924754381179810e-02 1.866222470998764038e-01 -7.619830220937728882e-02 -8.517519384622573853e-02 -1.659174859523773193e-01 2.067253589630126953e-01 1.868509054183959961e-01 2.625050544738769531e-01 1.416263431310653687e-01 2.483452558517456055e-01 3.310683742165565491e-02 -7.718571927398443222e-03 1.484554959461092949e-03 1.994549669325351715e-02 6.040238961577415466e-02 -1.317199468612670898e-01 -8.922360092401504517e-02 4.070628434419631958e-02 -3.480518162250518799e-01 -1.968180090188980103e-01 2.605381906032562256e-01 1.854300382547080517e-03 -2.770308256149291992e-01
5.186958611011505127e-02 -1.665530353784561157e-01 1.820845752954483032e-01 -7.222087681293487549e-02 8.831045031547546387e-02 3.184655308723449707e-01 -1.327055096626281738e-01 1.734838336706161499e-01 -2.651245296001434326e-01 -2.921221554279327393e-01 2.788722813129425049e-01 1.840375661849975586e-01 -6.076471507549285889e-02 -3.157562762498855591e-02 1.375409513711929321e-01 -3.161013498902320862e-02 1.820284426212310791e-01 2.427239865064620972e-01 8.749562501907348633e-02 1.634911745786666870e-01 7.843264192342758179e-02 -1.148549467325210571e-02 1.780443489551544189e-01 1.569985970854759216e-02 -1.498653292655944824e-01 1.655493229627609253e-01 -1.541223675012588501e-01 -2.408307492733001709e-01 1.642604470252990723e-01 3.642733395099639893e-01 6.127719208598136902e-02 -1.506176888942718506e-01
2.628427743911743164e-01 1.811108738183975220e-01 -9.716285765171051025e-02 1.202819403260946274e-02 -1.881929114460945129e-02 3.074057586491107941e-02 -3.036676049232482910e-01 -5.468971654772758484e-02 -1.923971921205520630e-01 -2.701656222343444824e-01 -1.062040403485298157e-01 -4.658545553684234619e-02 -2.202052772045135498e-01 2.920873761177062988e-01 4.018149375915527344e-01 -2.101818025112152100e-01 3.037948906421661377e-01 6.488053500652313232e-02 8.122293651103973389e-02 -3.425296768546104431e-02 -1.160411089658737183e-01 -4.036187380552291870e-02 -2.378868460655212402e-01 3.018764965236186981e-02 -1.570660620927810669e-01 -1.323082298040390015e-01 -2.008150070905685425e-01 9.239157289266586304e-02 5.928247049450874329e-02 1.248116791248321533e-01 9.244429320096969604e-02 -1.832663118839263916e-01
-8.675280958414077759e-02 2.219501286745071411e-01 9.604905545711517334e-02 1.718018949031829834e-01 -1.349417120218276978e-01 -2.119325399398803711e-01 -2.597799301147460938e-01 1.896466314792633057e-01 -1.206518337130546570e-01 -3.184014931321144104e-02 2.644435167312622070e-01 7.155667990446090698e-02 4.297716915607452393e-02 -1.831836253404617310e-01 3.904740810394287109e-01 -1.054379418492317200e-01 3.935595452785491943e-01 1.552454531192779541e-01 1.455089002847671509e-01 1.704116016626358032e-01 1.133902966976165771e-01 -8.210180699825286865e-02 -9.248663485050201416e-02 1.134334951639175415e-01 -4.042815417051315308e-02 1.208574771881103516e-01 -1.694145500659942627e-01 -5.971031263470649719e-02 9.127905592322349548e-03 2.157800793647766113e-01 2.728248536586761475e-01 -9.206203371286392212e-02
1.864694803953170776e-01 -7.592141162604093552e-03 1.365706622600555420e-01 8.054749667644500732e-02 -4.600835219025611877e-02 1.119874045252799988e-01 -1.690229922533035278e-01 2.541639469563961029e-02 -3.438870310783386230e-01 -2.220066785812377930e-01 2.387464195489883423e-01 9.652705490589141846e-02 1.900788992643356323e-01 8.846399933099746704e-02 -7.145074754953384399e-02 -3.461400792002677917e-02 2.596780657768249512e-01 5.005453228950500488e-01 1.938406378030776978e-01 -4.524340853095054626e-02 2.215088307857513428e-01 2.035444378852844238e-01 1.789709329605102539e-01 1.394059974700212479e-02 -1.894116215407848358e-02 1.409301012754440308e-01 -5.778681859374046326e-02 -3.151039481163024902e-01 -3.979285433888435364e-02 4.638948291540145874e-02 2.984718419611454010e-02 -6.511877477169036865e-02
-1.695956438779830933e-01 1.195992603898048401e-01 1.257623136043548584e-01 -2.236293405294418335e-01 5.850638076663017273e-02 1.493973731994628906e-01 -3.149830400943756104e-01 -1.384188532829284668e-01 -3.501079380512237549e-01 -3.266123831272125244e-01 -1.306942105293273926e-01 1.600714959204196930e-02 5.172868818044662476e-02 1.135349571704864502e-01 -8.693651854991912842e-02 9.774267673492431641e-02 2.276174426078796387e-01 1.218893080949783325e-01 1.657999753952026367e-01 8.614034950733184814e-02 -2.225655019283294678e-01 -2.104792445898056030e-01 1.162798628211021423e-01 -1.979342997074127197e-01 -2.844267785549163818e-01 1.122659593820571899e-01 -5.891436710953712463e-02 -5.954426527023315430e-02 2.834645509719848633e-01 9.815526753664016724e-02 -9.934957325458526611e-02 -1.386953294277191162e-01
4.544999077916145325e-02 1.631936132907867432e-01 2.659795880317687988e-01 -6.948320567607879639e-02 1.124284043908119202e-01 4.757832884788513184e-01 -2.273195236921310425e-01 -2.329490929841995239e-01 -2.617628574371337891e-01 1.809099456295371056e-03 -1.533794868737459183e-02 9.805364906787872314e-02 -6.805986911058425903e-02 -1.578969508409500122e-02 1.458782702684402466e-01 -6.456131488084793091e-02 2.605792880058288574e-01 1.628339886665344238e-01 1.385079622268676758e-01 3.035835921764373779e-02 9.954003617167472839e-03 -8.471141755580902100e-02 -1.881240457296371460e-01 -2.307799160480499268e-01 -1.385837942361831665e-01 -3.715803846716880798e-02 -9.504551440477371216e-02 8.452898263931274414e-02 2.621055841445922852e-01 2.307046949863433838e-01 -2.434883862733840942e-01 -1.168483197689056396e-01
1.643876284360885620e-01 5.660284310579299927e-02 4.413400962948799133e-02 2.551661431789398193e-01 1.645790040493011475e-01 1.608229875564575195e-01 -1.788305938243865967e-01 -1.229167506098747253e-01 3.793710842728614807e-02 -1.617890745401382446e-01 1.070345658808946609e-02 7.189549505710601807e-02 -1.162445917725563049e-01 -3.685072436928749084e-02 -5.911236628890037537e-02 -2.255285829305648804e-01 4.784923195838928223e-01 4.029823541641235352e-01 2.457870543003082275e-01 9.190002828836441040e-02 -3.114775754511356354e-02 -1.494867205619812012e-01 -7.663325220346450806e-02 -2.733596414327621460e-02 -1.158332899212837219e-01 -3.112950623035430908e-01 -3.967697545886039734e-02 -9.269767999649047852e-02 1.703899949789047241e-01 -2.446206212043762207e-01 -2.040880545973777771e-02 2.507932297885417938e-02
1.078132074326276779e-03 6.105205044150352478e-03 6.684926152229309082e-02 -9.939523041248321533e-02 5.832738429307937622e-02 2.921488881111145020e-01 -2.100859880447387695e-01 5.166836082935333252e-02 -4.465966671705245972e-02 -7.758220285177230835e-02 3.965229690074920654e-01 6.235485896468162537e-02 1.327352821826934814e-01 1.598567515611648560e-01 1.592312008142471313e-01 -1.515996456146240234e-01 2.974740266799926758e-01 3.554961681365966797e-01 2.365669608116149902e-01 2.553972899913787842e-01 -5.492886900901794434e-02 1.550799459218978882e-01 2.863613367080688477e-01 1.596183925867080688e-01 -6.080498173832893372e-02 4.463799670338630676e-02 -6.154717877507209778e-02 -1.019906699657440186e-01 1.060943230986595154e-01 2.744201421737670898e-01 -9.396328777074813843e-02 -5.943922698497772217e-02
2.145984321832656860e-01 3.051527738571166992e-01 1.207263395190238953e-01 -1.282305805943906307e-03 5.599739030003547668e-02 -7.693695370107889175e-03 -4.344999790191650391e-01 2.199675440788269043e-01 -2.571583986282348633e-01 -8.287930861115455627e-03 1.586433351039886475e-01 8.730533719062805176e-02 -2.265659570693969727e-01 -1.487980335950851440e-01 1.790043339133262634e-02 -2.452346235513687134e-01 1.095770671963691711e-01 2.471121102571487427e-01 3.330296277999877930e-01 1.890934109687805176e-01 1.296277642250061035e-01 1.296161767095327377e-02 1.508797407150268555e-01 8.029386401176452637e-02 -2.868907712399959564e-02 -2.277144491672515869e-01 -4.623921960592269897e-02 1.711448729038238525e-01 -1.188466697931289673e-01 4.556022584438323975e-02 3.323512896895408630e-02 -7.502812147140502930e-02
-1.222411021590232849e-01 3.026083409786224365e-01 -9.709082543849945068e-02 -3.118669688701629639e-01 3.826987743377685547e-02 1.396046578884124756e-01 -2.540129423141479492e-01 -3.510392904281616211e-01 -1.314581632614135742e-01 -3.806178867816925049e-01 -1.000398248434066772e-01 4.480903968214988708e-02 6.775549054145812988e-02 -8.091495931148529053e-02 1.022157445549964905e-01 -4.285908639430999756e-01 1.544932126998901367e-01 1.151000782847404480e-01 4.519128054380416870e-02 -1.899849157780408859e-04 5.873490124940872192e-02 1.048052757978439331e-01 -2.358936369419097900e-01 -1.887342077679932117e-03 9.646061807870864868e-02 3.497785702347755432e-02 -2.451853752136230469e-01 9.442196786403656006e-02 5.813898518681526184e-02 6.840316206216812134e-02 3.651531040668487549e-02 2.134355157613754272e-02
-7.044454663991928101e-02 1.794913113117218018e-01 3.763125836849212646e-02 -2.265890836715698242e-01 1.566067151725292206e-02 -7.322172075510025024e-02 -3.974893987178802490e-01 9.585037827491760254e-02 -8.645962178707122803e-02 -1.562562435865402222e-01 -1.497158706188201904e-01 -1.009908691048622131e-02 1.213714033365249634e-01 9.057580679655075073e-02 1.455041170120239258e-01 -1.836434602737426758e-01 2.895506024360656738e-01 1.725891977548599243e-01 2.724500894546508789e-01 -4.351478535681962967e-03 1.361208595335483551e-02 -2.749494090676307678e-02 2.781561948359012604e-02 -9.091224521398544312e-02 1.835310459136962891e-01 2.594279646873474121e-01 -1.192504689097404480e-01 9.400678426027297974e-02 3.075557947158813477e-01 2.822607457637786865e-01 -3.355544060468673706e-03 -3.299370110034942627e-01
-2.214167416095733643e-01 2.138164341449737549e-01 -1.238280981779098511e-01 2.484211511909961700e-02 -2.572246789932250977e-01 7.862324710004031658e-04 7.603171467781066895e-02 1.651398837566375732e-01 -3.611562848091125488e-01 -3.685711324214935303e-01 -2.426157146692276001e-01 4.584854468703269958e-02 -1.173214688897132874e-01 -3.890792652964591980e-02 1.148139685392379761e-01 -1.654896736145019531e-01 1.963192224502563477e-01 1.413370370864868164e-01 3.883703351020812988e-01 4.580342210829257965e-03 -3.241269290447235107e-02 -1.479729712009429932e-01 2.219768166542053223e-01 2.670958079397678375e-02 -1.447848081588745117e-01 6.224935874342918396e-02 -7.603390514850616455e-02 -2.339893430471420288e-01 7.591184973716735840e-02 -1.329639256000518799e-01 1.230145618319511414e-01 -2.740872651338577271e-02
1.586016863584518433e-01 1.756713092327117920e-01 8.873855322599411011e-02 -1.581342145800590515e-02 1.089036986231803894e-01 8.525709062814712524e-02 -1.512508243322372437e-01 7.995774596929550171e-02 -1.794052720069885254e-01 -2.331375330686569214e-01 1.659571528434753418e-01 -6.493601202964782715e-02 2.126970291137695312e-01 2.211974710226058960e-01 4.311605542898178101e-02 -2.112482339143753052e-01 3.293650448322296143e-01 2.915076613426208496e-01 3.426263630390167236e-01 1.437932401895523071e-01 2.606462836265563965e-01 1.226567253470420837e-01 2.153989225625991821e-01 1.613150238990783691e-01 3.121311403810977936e-02 2.085064649581909180e-01 -7.778003066778182983e-02 -3.272481635212898254e-02 -5.947708338499069214e-02 1.190797835588455200e-01 4.020614922046661377e-02 -2.658556103706359863e-01
-2.388652786612510681e-02 1.117889732122421265e-01 2.025521695613861084e-01 2.515681684017181396e-01 5.688581243157386780e-02 -9.333886951208114624e-02 -2.199997752904891968e-01 -2.350929751992225647e-02 -1.924491077661514282e-01 5.433361604809761047e-02 2.173971012234687805e-02 1.736599355936050415e-01 1.350635439157485962e-01 -4.544053375720977783e-01 1.845355033874511719e-01 2.261240035295486450e-02 1.974940747022628784e-01 4.280166327953338623e-01 1.586946845054626465e-02 2.466939389705657959e-01 2.898619174957275391e-01 3.140947967767715454e-02 2.452458739280700684e-01 8.874136023223400116e-03 1.311479788273572922e-02 -4.622858017683029175e-02 -3.411790356040000916e-02 -1.364888846874237061e-01 1.413016319274902344e-01 9.917958825826644897e-02 9.835187345743179321e-02 -4.107277467846870422e-02
7.052526623010635376e-02 1.308747231960296631e-01 1.262431442737579346e-01 3.497802838683128357e-02 -3.192811459302902222e-02 1.270792037248611450e-01 -1.389750242233276367e-01 1.066009998321533203e-01 -5.819176137447357178e-02 -2.021585851907730103e-01 2.535873651504516602e-01 -1.673712208867073059e-02 2.376613020896911621e-01 1.612599790096282959e-01 1.425358355045318604e-01 -1.868307441473007202e-01 4.418406784534454346e-01 2.399671524763107300e-01 3.259500265121459961e-01 2.391188889741897583e-01 -2.758399583399295807e-02 2.611177265644073486e-01 1.221079155802726746e-01 -8.757782727479934692e-02 -7.297383248805999756e-02 -3.219598159193992615e-02 -2.951444871723651886e-02 -2.994847893714904785e-01 7.071200758218765259e-02 1.471616234630346298e-02 -1.699690371751785278e-01 -1.660048514604568481e-01
-1.031363233923912048e-01 2.449850887060165405e-01 2.796011567115783691e-01 5.887354165315628052e-02 9.655893594026565552e-02 1.694682836532592773e-01 -4.384496510028839111e-01 -8.845029026269912720e-02 -1.625860184431076050e-01 -1.505716443061828613e-01 3.670686855912208557e-02 -4.458940029144287109e-02 1.210185289382934570e-01 4.287278279662132263e-02 -1.150433868169784546e-01 -1.690837293863296509e-01 -1.140613704919815063e-01 1.433723568916320801e-01 1.316739916801452637e-01 -1.729079186916351318e-01 -2.427827119827270508e-01 -1.927001178264617920e-01 -2.507177367806434631e-02 -9.947948902845382690e-02 -1.641649901866912842e-01 -2.229459583759307861e-01 -1.420226991176605225e-01 -1.921982914209365845e-01 1.206906214356422424e-01 2.781364917755126953e-01 -1.780943572521209717e-01 -2.324570417404174805e-01
-1.656949669122695923e-01 1.202300339937210083e-01 1.681131683290004730e-02 5.218936502933502197e-02 1.855793446302413940e-01 2.973065078258514404e-01 -3.356484174728393555e-01 7.277655601501464844e-02 -3.255602419376373291e-01 -1.210634782910346985e-01 1.300243586301803589e-01 -3.200028836727142334e-02 2.387409359216690063e-01 1.307915002107620239e-01 -5.208692699670791626e-02 -4.159942269325256348e-01 -1.944188922643661499e-01 7.628583908081054688e-02 3.010848462581634521e-01 -2.936117723584175110e-02 -1.039372012019157410e-01 -1.062463819980621338e-01 -2.817490510642528534e-02 -5.517054721713066101e-02 -3.144902735948562622e-02 -2.940699458122253418e-01 -9.408893436193466187e-02 -1.745100915431976318e-01 1.780963242053985596e-01 2.085634740069508553e-03 -3.632093593478202820e-02 -7.054441422224044800e-02
1.395760476589202881e-01 2.332860231399536133e-01 3.485073521733283997e-02 -6.804864108562469482e-02 3.227189928293228149e-02 -1.924027502536773682e-02 -4.165666103363037109e-01 1.969229429960250854e-01 -1.602855920791625977e-01 7.396115362644195557e-02 3.223068118095397949e-01 6.707108765840530396e-02 1.287401188164949417e-02 -1.602775752544403076e-01 1.437149494886398315e-01 -4.387420788407325745e-02 9.957326203584671021e-02 4.026126265525817871e-01 3.894562125205993652e-01 1.677756160497665405e-01 1.915012598037719727e-01 -1.344577060081064701e-03 9.174938499927520752e-02 -1.993135735392570496e-02 -8.772526681423187256e-02 -6.510794162750244141e-02 -2.208730578422546387e-01 1.961642056703567505e-01 -7.558476179838180542e-02 2.385390736162662506e-02 -1.147991120815277100e-01 -5.069643259048461914e-02
-2.930382192134857178e-01 7.073411345481872559e-02 -2.522784769535064697e-01 4.429293796420097351e-02 5.037556961178779602e-02 -3.551581501960754395e-02 4.382232576608657837e-02 -4.269280936568975449e-03 -3.138138055801391602e-01 -2.270862907171249390e-01 -2.196074575185775757e-01 -3.565058857202529907e-02 -2.074046060442924500e-02 1.163346692919731140e-01 -6.522807478904724121e-02 -1.178882941603660583e-01 3.639089465141296387e-01 2.851244211196899414e-01 -3.739170730113983154e-02 1.661738157272338867e-01 2.259563207626342773e-01 -1.494345963001251221e-01 1.324505656957626343e-01 -4.125067219138145447e-02 4.812327679246664047e-03 -1.764767915010452271e-01 -2.495724111795425415e-01 -2.808945775032043457e-01 2.155718393623828888e-02 1.767461150884628296e-01 5.578656867146492004e-02 -2.521484792232513428e-01
-2.966103516519069672e-02 1.320867091417312622e-01 1.353726685047149658e-01 -1.138521283864974976e-01 -2.152771204710006714e-01 2.852740883827209473e-01 -2.979926466941833496e-01 1.569820684380829334e-03 -1.650491356849670410e-01 -2.763997018337249756e-01 -1.152341440320014954e-01 1.241676881909370422e-01 1.374909430742263794e-01 -5.380386486649513245e-03 3.640692234039306641e-01 -2.035439908504486084e-01 7.586563471704721451e-03 1.488819867372512817e-01 1.339419335126876831e-01 -1.243354007601737976e-01 -9.758719801902770996e-02 -2.208741903305053711e-01 -8.697173744440078735e-02 -3.939735144376754761e-02 2.662190198898315430e-01 1.261818110942840576e-01 -3.087621331214904785e-01 -4.986014962196350098e-02 5.519516766071319580e-03 3.019805550575256348e-01 -1.455389056354761124e-02 -9.755425900220870972e-02
-6.184712052345275879e-02 2.955442070960998535e-01 1.878190934658050537e-01 -1.480875760316848755e-01 1.933858096599578857e-01 1.109986528754234314e-01 -2.204833030700683594e-01 1.274782121181488037e-01 8.817830681800842285e-02 1.475900709629058838e-01 3.237244486808776855e-02 8.321560919284820557e-02 -7.319323718547821045e-02 1.445386409759521484e-01 5.137490853667259216e-02 -7.427420467138290405e-02 3.210587501525878906e-01 9.806484729051589966e-02 3.662990331649780273e-01 -3.726896271109580994e-02 6.497894972562789917e-02 1.211505234241485596e-01 1.829640865325927734e-01 2.918550074100494385e-01 -2.049817740917205811e-01 -2.567462250590324402e-02 -4.315906763076782227e-01 -2.452076412737369537e-02 2.289350144565105438e-03 -1.124720741063356400e-02 -8.956401795148849487e-02 -2.039316892623901367e-01
2.972170244902372360e-03 3.131022751331329346e-01 -1.722235232591629028e-03 -7.769664376974105835e-02 1.168221011757850647e-01 -3.519853111356496811e-03 -2.167791575193405151e-01 -7.440719008445739746e-02 -1.159908249974250793e-01 -2.358013987541198730e-01 -4.050832986831665039e-02 3.576603531837463379e-01 3.431063890457153320e-02 1.795039474964141846e-01 -3.752843290567398071e-02 3.100408706814050674e-03 3.879669681191444397e-02 8.855731040239334106e-02 3.251672983169555664e-01 4.270731471478939056e-03 1.216079443693161011e-01 -1.970458924770355225e-01 -7.839999347925186157e-02 1.336517184972763062e-01 2.003790438175201416e-01 -1.272208094596862793e-01 -2.645446658134460449e-01 -6.164698302745819092e-02 3.163269758224487305e-01 2.283242493867874146e-01 1.983758360147476196e-01 -2.861831784248352051e-01
-5.672569572925567627e-02 7.698667049407958984e-02 -7.050924748182296753e-02 1.014947742223739624e-01 1.298706140369176865e-02 8.193902671337127686e-02 -3.942308723926544189e-01 -2.389382421970367432e-01 -7.516714930534362793e-02 -2.657447755336761475e-02 2.205798476934432983e-01 1.034690663218498230e-01 -1.215911433100700378e-01 -6.759783625602722168e-02 -1.055713295936584473e-01 -2.651628255844116211e-01 2.415137588977813721e-01 3.465130627155303955e-01 1.364858448505401611e-01 1.683435589075088501e-01 -2.767698168754577637e-01 -9.140557795763015747e-02 -2.069360762834548950e-01 1.342202275991439819e-01 1.067301630973815918e-02 -1.310558468103408813e-01 -9.947824478149414062e-02 -2.978086173534393311e-01 -2.473558634519577026e-01 4.888254776597023010e-02 -1.975805908441543579e-01 -3.474646247923374176e-03
-1.456743478775024414e-01 1.052161082625389099e-01 -7.614021003246307373e-02 -1.995733529329299927e-01 3.807086050510406494e-01 1.501139104366302490e-01 -2.895614802837371826e-01 -6.030606850981712341e-02 -1.508896052837371826e-01 -1.385601162910461426e-01 -1.412519440054893494e-02 -1.021467298269271851e-01 5.358841735869646072e-03 -1.384211033582687378e-01 1.727039217948913574e-01 2.834894135594367981e-02 2.669757902622222900e-01 2.193044722080230713e-01 8.522398024797439575e-02 -2.184794247150421143e-01 -2.338573634624481201e-01 -3.380876779556274414e-01 -2.664288878440856934e-01 5.521386489272117615e-02 -3.785024210810661316e-02 -2.020648717880249023e-01 -2.060367763042449951e-01 -1.260752230882644653e-01 2.117324024438858032e-01 2.952965535223484039e-02 -2.679042331874370575e-02 1.686837524175643921e-02
-1.793661564588546753e-01 4.199850559234619141e-01 5.314558744430541992e-02 -1.249714195728302002e-01 1.242069974541664124e-01 -7.842113263905048370e-03 -4.531133174896240234e-01 -2.170604765415191650e-01 -3.156663775444030762e-01 -1.837111562490463257e-01 -4.579932987689971924e-02 4.801631718873977661e-02 5.697263404726982117e-02 4.812651500105857849e-02 4.497140645980834961e-02 -1.239604502916336060e-01 3.238957002758979797e-02 -1.530392374843358994e-02 3.920866921544075012e-02 -3.095462359488010406e-02 -1.991255581378936768e-01 -2.748683393001556396e-01 -1.779628843069076538e-01 -9.716543555259704590e-02 -3.828063979744911194e-02 -1.414273977279663086e-01 -3.257629275321960449e-02 -1.844958811998367310e-01 1.754872053861618042e-01 2.263032644987106323e-01 -9.399159252643585205e-02 -1.919074058532714844e-01
-2.455271929502487183e-01 2.558580636978149414e-01 2.812600322067737579e-02 1.516289561986923218e-01 2.892140448093414307e-01 1.773088127374649048e-01 1.094231158494949341e-01 5.387470126152038574e-03 -3.370130658149719238e-01 -2.532334625720977783e-01 -1.230378597974777222e-01 8.650669455528259277e-02 7.891730964183807373e-02 -5.750403739511966705e-03 8.017752319574356079e-02 4.831621423363685608e-02 2.190266735851764679e-02 2.182180434465408325e-01 2.318992465734481812e-01 4.625442996621131897e-02 1.284047365188598633e-01 2.123308926820755005e-01 -1.051852852106094360e-01 1.898030340671539307e-01 3.540279567241668701e-01 -1.272296309471130371e-01 -2.242474704980850220e-01 -1.830113083124160767e-01 -8.208230137825012207e-02 9.087496250867843628e-02 2.285724431276321411e-01 -5.304048582911491394e-02
1.607120186090469360e-01 1.277362406253814697e-01 -7.097482681274414062e-02 9.443512558937072754e-02 -5.079626105725765228e-03 -2.990624308586120605e-02 -2.869885265827178955e-01 1.539880335330963135e-01 -4.884881526231765747e-02 -1.858498603105545044e-01 -1.216535046696662903e-01 -1.814986765384674072e-02 -3.175475075840950012e-02 -2.357660084962844849e-01 -2.978871017694473267e-02 -4.789038598537445068e-01 3.456999063491821289e-01 1.897448152303695679e-01 9.618648886680603027e-02 1.554540097713470459e-01 6.480684131383895874e-02 1.590172499418258667e-01 1.007493585348129272e-01 2.798426151275634766e-01 1.141865253448486328e-01 -2.023637145757675171e-01 -7.241366803646087646e-02 -4.705445095896720886e-02 -2.362879961729049683e-01 -7.283499091863632202e-02 1.281838417053222656e-01 -2.283103615045547485e-01
-8.340319246053695679e-02 3.128598034381866455e-01 -8.525039255619049072e-02 -2.430108785629272461e-01 -9.746450185775756836e-02 -2.981378138065338135e-02 -1.236410215497016907e-01 3.475911170244216919e-02 -2.514669895172119141e-01 -7.967706769704818726e-03 1.178542897105216980e-01 6.270265672355890274e-03 9.993067383766174316e-02 1.070849690586328506e-02 -3.021965362131595612e-02 3.512519760988652706e-04 -2.437235601246356964e-02 4.321824759244918823e-03 1.143721342086791992e-01 8.284167945384979248e-02 6.388375908136367798e-02 1.619145274162292480e-01 -1.400794982910156250e-01 3.164898157119750977e-01 2.639654278755187988e-01 -3.010368645191192627e-01 -2.638721466064453125e-01 -2.439321279525756836e-01 6.557125598192214966e-02 3.172579407691955566e-01 2.129635512828826904e-01 -3.214580416679382324e-01
1.376997828483581543e-01 2.556284070014953613e-01 -2.131456136703491211e-01 -7.603742182254791260e-02 1.069471538066864014e-01 -6.878793984651565552e-02 -1.044349819421768188e-01 -1.635533571243286133e-01 -2.370965927839279175e-01 -4.382443428039550781e-01 -5.618614703416824341e-02 3.619918525218963623e-01 1.068127900362014771e-01 9.863452613353729248e-02 1.879363358020782471e-01 -8.198013529181480408e-03 1.671863161027431488e-02 2.968412935733795166e-01 2.301097065210342407e-01 1.043981388211250305e-01 -6.476499885320663452e-02 -6.817781925201416016e-02 1.351812621578574181e-03 9.738401323556900024e-02 -1.825954616069793701e-01 7.310500741004943848e-02 1.360082346946001053e-02 -1.325834840536117554e-01 2.123113907873630524e-02 3.322608768939971924e-01 1.248544901609420776e-01 -1.349224597215652466e-01
-1.156828701496124268e-01 1.561769843101501465e-01 -1.292880028486251831e-01 -1.356758773326873779e-01 6.882932782173156738e-02 1.090724468231201172e-01 -3.358888030052185059e-01 -6.479249149560928345e-02 9.263620525598526001e-02 4.912366345524787903e-02 1.898275911808013916e-01 -1.888133436441421509e-01 5.901798233389854431e-02 -2.323177307844161987e-01 2.650306224822998047e-01 -1.450072526931762695e-01 3.582539856433868408e-01 6.955619901418685913e-02 -3.364130109548568726e-02 4.177299141883850098e-02 -1.162254139780998230e-01 2.140940353274345398e-02 2.231003046035766602e-01 -3.708016499876976013e-02 -3.498798608779907227e-02 -2.731371223926544189e-01 -4.278882443904876709e-01 -2.042887210845947266e-01 1.036175340414047241e-01 -1.193665936589241028e-01 1.681999117136001587e-01 -8.333133161067962646e-02
3.467427194118499756e-02 2.714034318923950195e-01 3.142745047807693481e-02 1.419818401336669922e-01 -1.412903517484664917e-01 6.867220252752304077e-02 -5.146335959434509277e-01 1.601672172546386719e-01 -2.883293926715850830e-01 -9.497460722923278809e-02 8.585646003484725952e-02 -2.795488201081752777e-02 4.993911087512969971e-02 -1.863870918750762939e-01 -6.671337783336639404e-02 3.502401337027549744e-02 4.680621251463890076e-02 4.776847660541534424e-01 1.513895392417907715e-01 8.843908458948135376e-02 2.235484570264816284e-01 5.253146588802337646e-02 1.512821763753890991e-01 -1.483274903148412704e-02 3.902396559715270996e-02 1.421942859888076782e-01 2.175068482756614685e-02 1.125335171818733215e-01 1.308154016733169556e-01 1.629992425441741943e-01 -1.684157699346542358e-01 4.141332581639289856e-02
3.013344109058380127e-01 2.191991358995437622e-01 1.880269944667816162e-01 1.766510307788848877e-02 -6.025839596986770630e-02 9.090104699134826660e-02 -2.399961501359939575e-01 3.541865199804306030e-02 -2.625097930431365967e-01 1.476381570100784302e-01 2.001413553953170776e-01 6.974375993013381958e-02 3.917480111122131348e-01 -3.514996916055679321e-02 1.083705872297286987e-01 -1.086244732141494751e-01 2.482345849275588989e-01 3.600656986236572266e-01 1.092936918139457703e-01 -6.441679596900939941e-02 9.882958233356475830e-02 -7.160814851522445679e-02 1.072156876325607300e-01 -2.631662972271442413e-02 -4.551097750663757324e-02 -1.582399904727935791e-01 -2.075780034065246582e-01 -2.242776900529861450e-01 5.798773840069770813e-02 2.679417841136455536e-02 2.860444486141204834e-01 3.810029011219739914e-03
4.178227484226226807e-02 2.194084525108337402e-01 -1.781793683767318726e-01 -1.215565949678421021e-01 2.234390676021575928e-01 -4.903391003608703613e-02 -1.815245598554611206e-01 -5.150643177330493927e-03 -9.172401577234268188e-02 -1.359874904155731201e-01 1.390101313591003418e-01 -2.090944498777389526e-01 -1.379452943801879883e-01 1.628219336271286011e-01 1.593910902738571167e-01 -6.994354724884033203e-02 4.068133831024169922e-01 2.852558195590972900e-01 7.468621246516704559e-03 -1.154543384909629822e-01 -7.841056585311889648e-02 -1.177371516823768616e-01 -1.389667838811874390e-01 -2.218562411144375801e-03 -2.601130306720733643e-01 -2.549452893435955048e-02 -3.236659169197082520e-01 -2.176402956247329712e-01 1.133134216070175171e-01 1.962719112634658813e-01 -2.810447812080383301e-01 -4.616050794720649719e-02
1.608087271451950073e-01 -3.380177170038223267e-02 1.879118680953979492e-01 9.613795578479766846e-02 3.342676500324159861e-04 2.568334899842739105e-02 -2.951636314392089844e-01 1.964939013123512268e-02 -3.471662402153015137e-01 -1.889057308435440063e-01 -9.637278318405151367e-02 2.303853332996368408e-01 3.825230523943901062e-02 -5.433849059045314789e-03 1.709842383861541748e-01 -8.329544961452484131e-02 2.906501591205596924e-01 4.746441543102264404e-02 3.424648344516754150e-01 3.130993545055389404e-01 7.717268168926239014e-02 -2.229744046926498413e-01 -3.641507402062416077e-02 2.566242218017578125e-01 3.525125607848167419e-02 -1.609705239534378052e-01 -1.563442349433898926e-01 -8.402258157730102539e-02 -2.371771633625030518e-01 -6.338681280612945557e-02 -1.725302934646606445e-01 1.021849289536476135e-01
-6.475881673395633698e-03 2.447078973054885864e-01 -4.752188175916671753e-02 1.966516077518463135e-01 1.833812743425369263e-01 2.275812625885009766e-01 -1.897223591804504395e-01 -1.149881333112716675e-01 -4.469076991081237793e-01 -1.933797448873519897e-01 3.206825628876686096e-02 -4.611799865961074829e-02 1.839797794818878174e-01 1.225360110402107239e-01 -4.367920383810997009e-02 -3.097136020660400391e-01 1.363656073808670044e-01 1.605201959609985352e-01 7.568517234176397324e-03 1.934710741043090820e-01 2.018573135137557983e-01 -7.194440066814422607e-02 -1.763491481542587280e-01 1.651140749454498291e-01 2.157830866053700447e-03 1.247582584619522095e-01 -9.671325981616973877e-02 -1.571129709482192993e-01 3.030599281191825867e-02 -2.130655795335769653e-01 -2.406823933124542236e-01 1.937793940305709839e-01
-7.353636622428894043e-02 8.200249075889587402e-02 6.768145412206649780e-02 -1.131013408303260803e-01 1.220989599823951721e-01 2.749882638454437256e-02 -3.089757859706878662e-01 -3.438071012496948242e-01 -2.111359983682632446e-01 -2.015888094902038574e-01 -4.046592861413955688e-02 -1.907228380441665649e-01 1.586157530546188354e-01 -2.521845698356628418e-01 1.629529595375061035e-01 -1.508774310350418091e-01 -4.329631850123405457e-02 1.459712237119674683e-01 2.671007812023162842e-01 -1.725275814533233643e-01 -4.174059629440307617e-02 -1.546425819396972656e-01 5.699992924928665161e-02 -1.396106034517288208e-01 -3.322453796863555908e-01 -2.416743040084838867e-01 -3.607767075300216675e-02 1.092134698410518467e-04 4.633708298206329346e-02 9.103973954916000366e-02 1.821046471595764160e-01 -3.057429194450378418e-01
-9.684409946203231812e-02 2.069378644227981567e-01 -1.585938185453414917e-01 -1.612247526645660400e-01 8.567411452531814575e-02 5.637124925851821899e-02 -9.260596334934234619e-02 -1.207639500498771667e-01 -2.847183942794799805e-01 -3.140004575252532959e-01 -6.092478707432746887e-02 -2.020240128040313721e-01 2.732700109481811523e-01 -1.987262517213821411e-01 -4.583942517638206482e-02 -8.574859052896499634e-02 9.534513205289840698e-02 2.722033560276031494e-01 1.776665300130844116e-01 -8.918956667184829712e-02 5.083671957254409790e-02 -1.292725801467895508e-01 -2.554934658110141754e-02 -1.277646273374557495e-01 8.993466198444366455e-02 -9.886623173952102661e-02 -1.713562458753585815e-01 -1.214192882180213928e-01 1.228519231081008911e-01 7.712052017450332642e-02 3.761574029922485352e-01 -3.628846406936645508e-01
-4.198817908763885498e-02 1.984223276376724243e-01 -8.912174403667449951e-02 7.190671563148498535e-02 9.643559157848358154e-02 1.667328476905822754e-01 -2.704441249370574951e-01 -1.654142588376998901e-01 -3.215352296829223633e-01 5.858930945396423340e-02 7.174780964851379395e-02 8.931474387645721436e-02 1.476333290338516235e-01 1.323135755956172943e-02 -1.586333215236663818e-01 6.121831387281417847e-02 3.773203492164611816e-01 -1.012121979147195816e-02 4.443241059780120850e-01 -1.271578222513198853e-01 -8.255968987941741943e-02 -1.677738130092620850e-02 -1.514449268579483032e-01 1.572845876216888428e-01 1.834741383790969849e-01 -2.220484763383865356e-01 -4.860786348581314087e-02 -1.818059533834457397e-01 2.389313653111457825e-02 -1.536098122596740723e-01 -2.408560365438461304e-02 -2.887148261070251465e-01
-2.541037797927856445e-01 9.776103496551513672e-02 1.354788541793823242e-01 1.000711247324943542e-01 -5.540339276194572449e-02 3.748390674591064453e-01 -3.538732528686523438e-01 1.739658564329147339e-01 -1.027969196438789368e-01 -2.402651309967041016e-01 1.429804861545562744e-01 -1.373603194952011108e-01 -3.875822946429252625e-02 -5.481058359146118164e-02 -4.556164890527725220e-02 -2.097920328378677368e-02 2.091974318027496338e-01 4.261708632111549377e-02 1.722501516342163086e-01 -1.134085878729820251e-01 1.532241851091384888e-01 9.674455970525741577e-03 -2.656488418579101562e-01 -1.660297960042953491e-01 -1.855215989053249359e-02 -1.599470674991607666e-01 -1.368825733661651611e-01 -2.263847440481185913e-01 2.131011337041854858e-01 2.194969505071640015e-01 -1.928043663501739502e-01 -2.175236195325851440e-01
-4.222698882222175598e-02 3.667508065700531006e-01 1.673372834920883179e-01 1.479235589504241943e-01 3.031192123889923096e-01 3.481127321720123291e-01 -1.691457927227020264e-01 1.070156097412109375e-01 -2.251628786325454712e-01 -1.664152294397354126e-01 -1.549170911312103271e-01 4.414458945393562317e-02 -1.932647824287414551e-01 3.997871652245521545e-02 1.561816781759262085e-01 9.856963157653808594e-02 1.873766332864761353e-01 1.628443449735641479e-01 2.503566741943359375e-01 6.527210585772991180e-03 9.886977076530456543e-02 4.617847502231597900e-02 9.399811923503875732e-02 2.452804595232009888e-01 3.225992023944854736e-01 -3.897024318575859070e-02 -5.534921959042549133e-02 -5.071558803319931030e-02 -1.040795352309942245e-02 3.625075519084930420e-02 1.888389587402343750e-01 -1.724547445774078369e-01
1.886383593082427979e-01 1.098283603787422180e-01 -2.525662481784820557e-01 4.534353688359260559e-02 -1.600698009133338928e-02 1.352828443050384521e-01 -2.263382226228713989e-01 -3.164545074105262756e-02 -5.165266990661621094e-01 -1.580057591199874878e-01 6.205210927873849869e-03 -4.504910856485366821e-02 -1.083482578396797180e-01 2.440994046628475189e-02 2.424596697092056274e-01 -1.836390942335128784e-01 2.120547294616699219e-01 5.723346769809722900e-02 6.153023988008499146e-02 1.477206498384475708e-01 -7.025218755006790161e-02 1.235476415604352951e-02 1.972367241978645325e-02 1.437567621469497681e-01 1.397114992141723633e-01 -1.326717883348464966e-01 -5.706938914954662323e-03 -1.185015663504600525e-01 3.154544532299041748e-01 -2.176295518875122070e-01 -3.032251298427581787e-01 -1.644124835729598999e-01
-1.511258780956268311e-01 2.625528573989868164e-01 1.390110552310943604e-01 -9.968821704387664795e-02 7.161660585552453995e-03 4.530871286988258362e-03 -3.048109412193298340e-01 2.285942435264587402e-01 -3.157120943069458008e-01 2.008428126573562622e-01 -8.119640499353408813e-02 -6.723362207412719727e-02 2.265563756227493286e-01 9.855329990386962891e-02 1.683505177497863770e-01 -4.460990056395530701e-02 1.499602943658828735e-01 2.781217396259307861e-01 1.113637760281562805e-01 9.926068037748336792e-02 6.979575753211975098e-02 -1.688956469297409058e-01 9.483278542757034302e-02 7.129667699337005615e-02 -2.810939252376556396e-01 5.731026455760002136e-02 -2.772858440876007080e-01 -1.514923721551895142e-01 8.946664631366729736e-02 1.135724708437919617e-01 3.403923809528350830e-01 5.250736698508262634e-02
-9.520081430673599243e-02 -1.409018784761428833e-02 -7.654931396245956421e-02 -4.082724452018737793e-03 1.849638223648071289e-01 7.399403303861618042e-02 -1.696299910545349121e-01 2.032016664743423462e-01 -5.498602390289306641e-01 -2.295272499322891235e-01 8.348814398050308228e-02 -2.358021214604377747e-02 1.210739016532897949e-01 -1.479004044085741043e-02 4.322909936308860779e-02 -4.746542274951934814e-01 1.826573908329010010e-01 4.913808032870292664e-02 -5.162385851144790649e-02 2.070751041173934937e-02 6.254125386476516724e-02 -1.297500282526016235e-01 1.228022351861000061e-01 3.049573600292205811e-01 -4.157533869147300720e-02 8.335027098655700684e-02 5.799569934606552124e-02 -2.253723591566085815e-01 5.926814675331115723e-02 1.298458725214004517e-01 -1.321086436510086060e-01 4.643398895859718323e-02
-2.045208662748336792e-01 3.551986515522003174e-01 -1.389180421829223633e-01 -7.032617181539535522e-02 8.229652792215347290e-02 -6.919406354427337646e-02 -2.286646217107772827e-01 -1.027860566973686218e-01 1.969414763152599335e-02 -2.686259448528289795e-01 2.052966505289077759e-02 1.823725365102291107e-02 -9.303578734397888184e-02 -1.378600299358367920e-01 1.380773186683654785e-01 -1.540482230484485626e-02 1.281156241893768311e-01 1.744911521673202515e-01 2.258585542440414429e-01 -1.387146711349487305e-01 -2.097807675600051880e-01 -3.075955510139465332e-01 -5.742188170552253723e-02 1.311244443058967590e-02 -4.293401166796684265e-02 2.740678489208221436e-01 -3.683765232563018799e-01 -8.830925077199935913e-02 2.529127597808837891e-01 1.300904750823974609e-01 1.413047760725021362e-01 -1.804551482200622559e-01
-2.510842978954315186e-01 2.397539615631103516e-01 -3.989583551883697510e-01 -1.170456930994987488e-01 6.795414537191390991e-02 -1.074974089860916138e-01 -1.277854591608047485e-01 -1.746381521224975586e-01 -2.828287184238433838e-01 -3.160319924354553223e-01 8.044939488172531128e-02 -3.149672597646713257e-02 1.017271652817726135e-01 -1.441782061010599136e-02 3.830060735344886780e-02 -6.218058243393898010e-02 5.839669331908226013e-02 2.603947222232818604e-01 1.854955106973648071e-01 -3.421784192323684692e-02 -4.672767221927642822e-02 -1.747771054506301880e-01 5.429004505276679993e-02 -9.630095958709716797e-02 3.199954330921173096e-02 -4.925252497196197510e-02 -2.601772248744964600e-01 -1.447366476058959961e-01 9.818064421415328979e-02 1.817910969257354736e-01 2.031259685754776001e-01 -3.355577290058135986e-01
-3.108342736959457397e-02 2.263006195425987244e-02 1.185146868228912354e-01 -8.163426071405410767e-02 -8.623098582029342651e-02 1.974355131387710571e-01 -3.603182733058929443e-01 1.668555438518524170e-01 -1.903635561466217041e-01 -2.275403141975402832e-01 1.833797432482242584e-02 3.947723656892776489e-02 9.494563192129135132e-02 1.633937060832977295e-01 2.004898935556411743e-01 -2.571167349815368652e-01 4.117552191019058228e-02 1.922563463449478149e-01 2.768507301807403564e-01 -3.360322490334510803e-02 -1.251695603132247925e-01 -1.157333627343177795e-01 -7.048403378576040268e-03 -2.097265422344207764e-02 1.769132316112518311e-01 3.343045115470886230e-01 -1.324589401483535767e-01 -7.202188670635223389e-02 1.187421754002571106e-02 4.085238277912139893e-01 1.555520743131637573e-01 -1.969673335552215576e-01
-5.335764959454536438e-02 9.432945400476455688e-02 2.468656003475189209e-02 -1.778950542211532593e-01 -4.326115921139717102e-02 -1.437580436468124390e-01 -1.829293966293334961e-01 9.298855811357498169e-02 -3.169066831469535828e-02 -3.733470141887664795e-01 -1.485884375870227814e-02 -4.061776995658874512e-01 -1.631311178207397461e-01 -3.471957519650459290e-02 7.666679471731185913e-02 -2.226476222276687622e-01 4.097719788551330566e-01 2.600456774234771729e-01 1.408255994319915771e-01 6.563589721918106079e-02 -1.716051101684570312e-01 2.366499044001102448e-02 1.916268281638622284e-02 -2.693316899240016937e-02 -1.754344403743743896e-01 1.433750241994857788e-01 -1.377952694892883301e-01 -1.730421483516693115e-01 7.520021498203277588e-02 1.639181822538375854e-01 -1.135716363787651062e-01 -2.569539844989776611e-01
-3.267024159431457520e-01 5.646054074168205261e-02 -5.191479250788688660e-02 9.965983033180236816e-02 -1.044641435146331787e-01 -8.116413652896881104e-02 8.643386512994766235e-02 1.752437949180603027e-01 -3.130733668804168701e-01 -4.340872764587402344e-01 -2.478618025779724121e-01 -9.691862016916275024e-02 -5.069144070148468018e-03 6.640676409006118774e-02 1.855459809303283691e-01 -2.530280947685241699e-01 1.433161944150924683e-01 1.633229106664657593e-02 3.187807798385620117e-01 1.230302676558494568e-01 6.892023980617523193e-02 -7.396896928548812866e-02 1.756687164306640625e-01 3.047429956495761871e-02 -1.973997652530670166e-01 -1.388895511627197266e-01 -2.020337432622909546e-01 -2.207304686307907104e-01 5.189051479101181030e-02 -4.187100008130073547e-02 1.724766790866851807e-01 -6.597535219043493271e-03
-7.857672125101089478e-02 2.135169506072998047e-01 3.693174943327903748e-02 1.421953290700912476e-01 3.691243380308151245e-02 -1.478959023952484131e-01 -3.466413915157318115e-01 7.605783641338348389e-02 -1.119818612933158875e-01 1.052366122603416443e-01 3.561718463897705078e-01 5.580874532461166382e-02 4.285467416048049927e-02 -1.483253836631774902e-01 3.184406459331512451e-01 -1.224424168467521667e-01 4.441601932048797607e-01 1.461119353771209717e-01 1.370084285736083984e-02 1.905864179134368896e-01 1.072740927338600159e-01 4.763636365532875061e-02 -2.043809890747070312e-01 6.699469685554504395e-02 -4.923489317297935486e-02 1.682745218276977539e-01 -1.736666709184646606e-01 -6.034553796052932739e-02 -1.810772716999053955e-02 6.943900883197784424e-02 3.122342526912689209e-01 -3.597529232501983643e-02
1.289505362510681152e-01 6.460691988468170166e-02 1.145519986748695374e-01 -5.469692870974540710e-02 2.176396735012531281e-02 1.238749176263809204e-01 -2.397469133138656616e-01 1.699351817369461060e-01 -1.133067980408668518e-01 -1.829808354377746582e-01 3.254611790180206299e-01 -2.353006508201360703e-03 1.662626862525939941e-01 1.803127378225326538e-01 2.185038477182388306e-01 -5.575845763087272644e-02 3.168132603168487549e-01 2.678842246532440186e-01 4.214814901351928711e-01 3.184073567390441895e-01 -7.190211676061153412e-03 2.266279608011245728e-01 6.304830312728881836e-02 8.209826052188873291e-02 -6.436092406511306763e-02 -1.547359861433506012e-02 -1.547946128994226456e-02 -2.063447535037994385e-01 -1.140025793574750423e-03 9.795255959033966064e-02 -1.237678378820419312e-01 -1.106578260660171509e-01
-1.945614963769912720e-01 -4.114571958780288696e-02 -7.440403103828430176e-02 1.220961511135101318e-01 -3.552514687180519104e-02 1.688759773969650269e-01 -1.269569993019104004e-01 -1.503724008798599243e-01 -2.111148536205291748e-01 -1.156259998679161072e-01 -7.097050547599792480e-02 -6.150627136230468750e-02 -1.209508180618286133e-01 -3.075190633535385132e-02 9.837426245212554932e-02 -6.996166706085205078e-02 5.285992026329040527e-01 3.517785370349884033e-01 2.961602210998535156e-01 -2.469623833894729614e-01 -2.949777804315090179e-02 6.826278567314147949e-02 1.227321997284889221e-01 -7.053295522928237915e-02 2.399671375751495361e-01 -2.074560374021530151e-01 -2.260947972536087036e-02 -1.214984729886054993e-01 -8.170472830533981323e-02 2.479364722967147827e-01 8.060984313488006592e-02 -8.134502917528152466e-02
-1.820407994091510773e-02 1.606996655464172363e-01 -1.802956014871597290e-01 7.631819229573011398e-03 2.113522291183471680e-01 1.774297356605529785e-01 1.477310210466384888e-01 5.188497900962829590e-02 -3.016403913497924805e-01 -4.439472258090972900e-01 -5.620021373033523560e-02 1.727435290813446045e-01 7.242315262556076050e-02 2.669435925781726837e-03 -4.929662495851516724e-02 7.211799919605255127e-02 1.413705050945281982e-01 2.892512679100036621e-01 1.502392143011093140e-01 9.755426086485385895e-03 -8.845517039299011230e-02 -2.276853322982788086e-01 1.789476424455642700e-01 -1.669514365494251251e-02 1.603127419948577881e-01 -5.113622173666954041e-02 -1.121081784367561340e-01 -3.296614587306976318e-01 8.265950530767440796e-02 2.410227209329605103e-01 2.202878594398498535e-01 -1.592404693365097046e-01
1.687918752431869507e-01 1.843851059675216675e-01 1.581633538007736206e-01 4.090680927038192749e-02 9.131580591201782227e-02 1.247094571590423584e-01 -3.425459563732147217e-01 -5.428517237305641174e-02 -2.152933031320571899e-01 -2.016588672995567322e-02 -3.621012344956398010e-02 -1.681216210126876831e-01 3.219126760959625244e-01 1.062122657895088196e-01 -6.629741936922073364e-02 -2.150101214647293091e-01 9.820771217346191406e-02 -6.825160980224609375e-02 9.164930880069732666e-02 6.538068503141403198e-02 1.508118212223052979e-01 -2.614375948905944824e-01 -5.009417608380317688e-02 3.894108235836029053e-01 -2.206525951623916626e-01 -1.207932177931070328e-02 -3.283887803554534912e-01 -1.438237577676773071e-01 -1.851120889186859131e-01 1.454844474792480469e-01 -3.893947601318359375e-02 -1.350994855165481567e-01
5.207750480622053146e-03 1.664230674505233765e-01 -2.843487076461315155e-02 1.532560437917709351e-01 4.262070357799530029e-02 4.046600311994552612e-02 -2.088518440723419189e-01 -8.064446598291397095e-02 -5.777707695960998535e-01 -2.800789661705493927e-02 1.251652836799621582e-01 -1.256883889436721802e-01 2.530165612697601318e-01 1.368084400892257690e-01 -1.567547172307968140e-01 -2.731093168258666992e-01 1.623819321393966675e-01 1.391687840223312378e-01 5.771430954337120056e-02 -1.156621575355529785e-01 3.077080249786376953e-01 -4.052165523171424866e-02 -1.051851585507392883e-01 3.427344858646392822e-01 -1.188747584819793701e-01 8.840879052877426147e-02 -8.813950419425964355e-02 -5.423583835363388062e-02 2.397372014820575714e-02 6.867394596338272095e-02 -1.322199404239654541e-01 -6.090525537729263306e-02
-7.031191885471343994e-02 2.733928263187408447e-01 1.281956210732460022e-02 1.051488518714904785e-01 1.793951392173767090e-01 1.607972830533981323e-01 1.256506890058517456e-01 2.043180465698242188e-01 -3.199785053730010986e-01 -4.126028418540954590e-01 -7.639423757791519165e-02 1.800563335418701172e-01 1.746350079774856567e-01 -7.899053394794464111e-02 -7.197958976030349731e-02 -6.205223128199577332e-02 6.964743882417678833e-02 2.282264828681945801e-01 3.043060302734375000e-01 -1.715860515832901001e-02 2.666055783629417419e-02 -2.619026601314544678e-02 2.760988175868988037e-01 2.346983402967453003e-01 1.225462406873703003e-01 -1.021477393805980682e-02 -9.681215137243270874e-02 -1.076390668749809265e-01 8.618350327014923096e-02 6.498514115810394287e-02 1.988649517297744751e-01 -2.589275538921356201e-01
-3.184856176376342773e-01 8.266330696642398834e-03 3.361524641513824463e-01 3.222614526748657227e-02 9.589485079050064087e-02 3.240462541580200195e-01 -1.635508090257644653e-01 -2.837543189525604248e-01 -2.383216843008995056e-02 -2.272951900959014893e-01 -6.300073862075805664e-02 -2.745555043220520020e-01 5.603700876235961914e-02 5.851074308156967163e-02 1.091055274009704590e-01 -6.895560771226882935e-03 2.062551081180572510e-01 2.428794950246810913e-01 1.402124464511871338e-01 9.131796658039093018e-02 1.072122380137443542e-01 -7.219320535659790039e-02 1.952575296163558960e-01 3.493482246994972229e-02 -1.966020166873931885e-01 -1.732201427221298218e-01 -2.417014725506305695e-02 -2.855023443698883057e-01 1.373763680458068848e-01 1.860081702470779419e-01 1.179573014378547668e-01 9.579811990261077881e-02
2.221460938453674316e-01 1.698563806712627411e-02 -1.236393749713897705e-01 -2.406901419162750244e-01 1.733041107654571533e-01 2.404022514820098877e-01 -3.894613683223724365e-01 1.959807723760604858e-01 -3.096419870853424072e-01 -1.494421511888504028e-01 6.105563044548034668e-02 7.914784364402294159e-03 2.375853508710861206e-01 -1.836564242839813232e-01 8.797618001699447632e-02 -1.060119718313217163e-01 2.286734059453010559e-03 2.664083428680896759e-02 1.852145977318286896e-02 -1.051547229290008545e-01 -1.205646768212318420e-01 -2.024887502193450928e-02 1.004031449556350708e-01 2.633090913295745850e-01 -1.942384093999862671e-01 1.924420446157455444e-01 -3.029564023017883301e-01 -1.159388720989227295e-01 -7.573388516902923584e-02 -8.403995633125305176e-02 4.847850650548934937e-02 -2.578027248382568359e-01
-2.874659597873687744e-01 1.533491611480712891e-01 -2.510161884129047394e-02 -1.771036237478256226e-01 -2.878756262362003326e-02 2.254578284919261932e-02 -2.832016944885253906e-01 5.202586576342582703e-02 -1.767195463180541992e-01 -1.795849502086639404e-01 1.721902340650558472e-01 -7.354259490966796875e-02 -1.157303526997566223e-01 1.067539229989051819e-01 1.133218184113502502e-01 -9.772038459777832031e-02 2.228976935148239136e-01 1.186519265174865723e-01 3.375702202320098877e-01 5.687077064067125320e-03 1.968525499105453491e-01 1.309804320335388184e-01 1.265954077243804932e-01 1.542532294988632202e-01 -1.253560185432434082e-01 -3.877817988395690918e-01 5.077186599373817444e-02 -1.124507933855056763e-01 -2.679842710494995117e-01 3.127945661544799805e-01 8.625350892543792725e-02 1.654318417422473431e-03
-1.893961727619171143e-01 1.128196492791175842e-01 -6.225409358739852905e-02 -2.014913558959960938e-01 1.906209625303745270e-02 -1.059966459870338440e-01 -1.128051206469535828e-01 -1.122185289859771729e-01 -2.892366945743560791e-01 -2.243887931108474731e-01 4.503590613603591919e-02 1.730761490762233734e-02 3.235458135604858398e-01 -2.924171686172485352e-01 -5.492247268557548523e-02 -1.784297376871109009e-01 5.946694314479827881e-02 2.487065792083740234e-01 2.953412830829620361e-01 -6.815177202224731445e-02 1.638674363493919373e-02 -8.752832561731338501e-02 -8.333095163106918335e-02 -1.708772964775562286e-02 6.345685571432113647e-02 -5.735288560390472412e-02 -2.898578345775604248e-01 7.590689510107040405e-02 1.163220256567001343e-01 1.124496981501579285e-01 3.250617980957031250e-01 -3.275146782398223877e-01
-1.592378690838813782e-02 1.755140721797943115e-01 -8.701045066118240356e-02 8.066431432962417603e-02 1.423798874020576477e-02 3.724910914897918701e-01 -6.362514197826385498e-02 -1.343547403812408447e-01 -4.073930680751800537e-01 -3.343517184257507324e-01 -5.904476344585418701e-02 -2.590884566307067871e-01 -2.195124626159667969e-01 -1.472172737121582031e-01 -2.134182676672935486e-02 -1.718235015869140625e-01 1.706476360559463501e-01 6.417641043663024902e-02 2.703805081546306610e-02 -6.576034426689147949e-02 2.881180308759212494e-02 -1.678013056516647339e-01 7.089184224605560303e-02 1.297524869441986084e-01 1.965353451669216156e-02 -1.564411818981170654e-01 -2.723185122013092041e-01 -8.844810724258422852e-02 2.216389961540699005e-02 2.870828211307525635e-01 -2.212497740983963013e-01 -1.332595050334930420e-01
-2.768867611885070801e-01 1.268606930971145630e-01 -3.180319070816040039e-02 6.827918440103530884e-02 4.320918396115303040e-02 2.973328828811645508e-01 -1.418696045875549316e-01 8.493229746818542480e-02 -1.698130220174789429e-01 -2.240123301744461060e-01 3.477342799305915833e-02 1.545287221670150757e-01 1.731554865837097168e-01 1.525871306657791138e-01 3.525471389293670654e-01 -6.182213779538869858e-03 8.717337995767593384e-02 9.761476516723632812e-02 2.170595526695251465e-01 -1.903293579816818237e-01 -2.112406194210052490e-01 1.143476068973541260e-01 -2.967125773429870605e-01 2.700821459293365479e-01 -2.406099587678909302e-01 -2.252749353647232056e-01 -1.611599028110504150e-01 -2.690899558365345001e-02 7.587731629610061646e-02 3.369311988353729248e-02 -8.818560093641281128e-02 -1.819235235452651978e-01
-1.220944300293922424e-01 1.526589393615722656e-01 -1.624714136123657227e-01 -1.146504878997802734e-01 3.674278780817985535e-02 2.021384052932262421e-02 -2.487777620553970337e-01 -2.559435069561004639e-01 1.204683184623718262e-01 -5.182279273867607117e-02 1.644404381513595581e-01 -2.951776236295700073e-02 2.107733786106109619e-01 -4.624158740043640137e-01 -2.138354070484638214e-02 -8.374053239822387695e-02 3.091672658920288086e-01 2.241445183753967285e-01 1.447737962007522583e-01 9.613958001136779785e-02 1.060804203152656555e-01 -1.867472827434539795e-01 -7.673411071300506592e-02 -2.066338248550891876e-02 1.252535432577133179e-01 -1.688642613589763641e-02 -2.546327412128448486e-01 -3.250777721405029297e-01 1.068191751837730408e-01 -5.330310389399528503e-02 -1.276337802410125732e-01 -1.917229592800140381e-01
-3.055007457733154297e-01 1.415200382471084595e-01 2.592071890830993652e-02 -5.066438112407922745e-03 8.496338850818574429e-04 2.427818328142166138e-01 -1.210816204547882080e-01 -2.464208155870437622e-01 -1.705282032489776611e-01 -1.805965155363082886e-01 2.702757120132446289e-01 7.607726752758026123e-02 -1.992701180279254913e-02 2.728608064353466034e-02 2.064819484949111938e-01 -6.606611609458923340e-02 3.328712582588195801e-01 6.578961759805679321e-02 2.373778074979782104e-01 1.095746383070945740e-01 1.620167195796966553e-01 1.508079618215560913e-01 2.235809117555618286e-01 1.743025779724121094e-01 -2.165504544973373413e-01 -2.784596085548400879e-01 8.905376493930816650e-02 -1.733943372964859009e-01 -2.790335416793823242e-01 3.367289528250694275e-02 9.211453795433044434e-02 -1.363791618496179581e-02
-3.642610087990760803e-02 5.952953174710273743e-02 2.306101471185684204e-01 1.480055749416351318e-01 -2.236049808561801910e-02 3.385221064090728760e-01 -1.332073807716369629e-01 1.426438242197036743e-01 -3.702525794506072998e-02 -1.193637028336524963e-01 2.265077978372573853e-01 1.490981727838516235e-01 9.957547485828399658e-02 2.212021797895431519e-01 7.263356447219848633e-02 -1.136960759758949280e-01 2.728342711925506592e-01 4.380393028259277344e-01 2.503832876682281494e-01 2.039058059453964233e-01 7.167556881904602051e-02 9.551936388015747070e-02 2.674649953842163086e-01 9.867029637098312378e-02 -9.630428254604339600e-02 9.426700323820114136e-02 -4.792986810207366943e-02 -1.069340929388999939e-01 1.474598199129104614e-01 2.546761333942413330e-01 -1.621701009571552277e-02 -1.255781799554824829e-01
-2.502791956067085266e-02 1.823042929172515869e-01 1.665146350860595703e-01 -9.800644218921661377e-02 -1.290059983730316162e-01 1.399139314889907837e-02 -6.593903899192810059e-02 4.520349949598312378e-02 -3.067413866519927979e-01 2.841524593532085419e-02 2.597945332527160645e-01 -2.028114907443523407e-02 3.470853567123413086e-01 2.200317755341529846e-02 6.535303592681884766e-02 5.469539016485214233e-02 1.482039988040924072e-01 2.546984851360321045e-01 3.697888255119323730e-01 -8.455194532871246338e-03 2.352341711521148682e-01 3.303833678364753723e-02 -1.003157719969749451e-01 3.051341176033020020e-01 -7.717821747064590454e-02 -1.550077497959136963e-01 -2.783635854721069336e-01 -1.786182671785354614e-01 3.582491725683212280e-02 9.051725268363952637e-02 2.655432820320129395e-01 -1.093036979436874390e-01
-1.284372806549072266e-01 1.598992198705673218e-01 7.735699415206909180e-02 4.875337332487106323e-02 2.343652397394180298e-01 1.508115828037261963e-01 -4.659238159656524658e-01 1.436389982700347900e-01 -1.828882396221160889e-01 -1.923159956932067871e-01 2.788230031728744507e-02 2.419386953115463257e-01 2.370903939008712769e-01 -4.313310142606496811e-03 -2.194386571645736694e-01 -2.493624985218048096e-01 -2.209665626287460327e-01 1.716620922088623047e-01 1.825635731220245361e-01 -3.423888236284255981e-02 -1.512662023305892944e-01 -8.204858005046844482e-02 -5.031563714146614075e-02 -1.091948300600051880e-01 -1.236703097820281982e-01 -1.317757219076156616e-01 -8.601833879947662354e-02 -2.344708740711212158e-01 8.026857674121856689e-02 -1.826816052198410034e-02 -3.371796011924743652e-02 -2.793976366519927979e-01
-6.890703737735748291e-02 1.802203506231307983e-01 2.310716211795806885e-01 2.420169301331043243e-03 -9.584581851959228516e-02 -1.930855810642242432e-01 -2.124995440244674683e-01 1.326768249273300171e-01 -2.596694827079772949e-01 6.415829807519912720e-02 3.008216321468353271e-01 9.505160897970199585e-02 1.741120368242263794e-01 -4.477380588650703430e-02 3.829927742481231689e-01 -2.208586037158966064e-01 2.903620004653930664e-01 3.506336808204650879e-01 4.410627484321594238e-02 1.725928038358688354e-01 1.439498811960220337e-01 -2.249614335596561432e-02 -1.921037435531616211e-01 1.703252494335174561e-01 1.068494748324155807e-02 1.274442672729492188e-01 -1.061584949493408203e-01 -9.873104095458984375e-02 -4.353279620409011841e-02 -3.759966790676116943e-02 1.833995878696441650e-01 -2.902715466916561127e-02
1.295614540576934814e-01 -1.015289425849914551e-01 -3.940981924533843994e-01 -1.179602369666099548e-01 -6.332021951675415039e-02 2.095608711242675781e-01 -3.436693847179412842e-01 -9.913532435894012451e-02 -1.192565411329269409e-01 -2.918192148208618164e-01 1.026755124330520630e-01 9.446154348552227020e-03 -8.303345739841461182e-02 -7.985798269510269165e-02 3.377825915813446045e-01 -2.203211486339569092e-01 1.583091616630554199e-01 1.461591422557830811e-01 1.324904710054397583e-01 3.169379532337188721e-01 -8.387010544538497925e-02 1.665161848068237305e-01 -1.172348577529191971e-02 1.741966456174850464e-01 -6.587484851479530334e-03 1.248686835169792175e-01 -5.865737050771713257e-02 -5.231028422713279724e-02 1.161127984523773193e-01 1.182120665907859802e-01 2.265117466449737549e-01 -1.079145595431327820e-01
-2.004281729459762573e-01 1.519007086753845215e-01 -1.490288823843002319e-01 6.437658518552780151e-02 3.248550891876220703e-01 3.226419985294342041e-01 -2.094472944736480713e-01 -5.105514451861381531e-02 -1.713529229164123535e-01 -1.422896534204483032e-01 4.853716120123863220e-02 -2.284937538206577301e-02 1.007437855005264282e-01 -8.342336863279342651e-02 -2.530266642570495605e-01 -2.847412526607513428e-01 -2.020934373140335083e-01 2.233605384826660156e-01 3.720664381980895996e-01 7.088537514209747314e-02 -1.251604557037353516e-01 9.364495985209941864e-03 -6.430584937334060669e-02 1.726919561624526978e-01 -2.412716895341873169e-01 -1.519598215818405151e-01 7.014807779341936111e-03 -2.480272501707077026e-01 5.148041993379592896e-02 -3.545700758695602417e-02 4.081592708826065063e-02 -8.519389480352401733e-02
1.041085273027420044e-02 2.932989597320556641e-01 -4.021925851702690125e-02 -1.267203316092491150e-02 -6.663781125098466873e-03 3.787904381752014160e-01 -8.178903162479400635e-02 -4.595122765749692917e-03 -1.685467660427093506e-01 -2.185143083333969116e-01 1.903524696826934814e-01 -2.074052207171916962e-02 1.049292534589767456e-01 -8.192476234398782253e-04 -2.018925175070762634e-02 -4.198394417762756348e-01 2.523388862609863281e-01 6.804494559764862061e-02 2.881042957305908203e-01 1.991306543350219727e-01 -3.725206479430198669e-02 9.430109709501266479e-02 2.101155519485473633e-01 4.468154162168502808e-02 -2.529706060886383057e-01 2.158112674951553345e-01 3.197062062099575996e-03 -2.387641519308090210e-01 -9.964669495820999146e-02 1.665714383125305176e-01 7.742318511009216309e-02 5.199277773499488831e-02
-6.855916976928710938e-02 2.347215265035629272e-01 2.260115742683410645e-01 2.254474759101867676e-01 2.093111723661422729e-01 3.578008115291595459e-01 -2.463746219873428345e-01 1.152991428971290588e-01 -2.204608470201492310e-01 -1.530538499355316162e-01 -1.121742725372314453e-01 1.441122144460678101e-01 -1.384927630424499512e-01 1.015568971633911133e-01 -1.540962457656860352e-01 -1.600340008735656738e-01 2.659198939800262451e-01 -1.004708409309387207e-01 -4.080954566597938538e-02 1.472899019718170166e-01 2.375334315001964569e-02 -1.473517715930938721e-01 5.395717918872833252e-02 -2.547295391559600830e-02 -1.466487497091293335e-01 1.672402173280715942e-01 -1.606960743665695190e-01 -3.625935018062591553e-01 -1.636341363191604614e-01 1.575047969818115234e-01 4.690130427479743958e-02 -1.329649835824966431e-01
-1.632774919271469116e-01 -3.678270056843757629e-02 2.079020589590072632e-01 -2.039908468723297119e-01 3.042696975171566010e-02 2.141352444887161255e-01 -2.598888278007507324e-01 9.115800261497497559e-03 -2.980605959892272949e-01 -2.560723125934600830e-01 -1.008409075438976288e-02 -9.030517190694808960e-03 1.225763112306594849e-01 1.266817003488540649e-01 1.851668208837509155e-01 -1.613283008337020874e-01 1.587021350860595703e-01 1.044522672891616821e-01 2.257156819105148315e-01 4.936463758349418640e-02 -9.067668020725250244e-02 -2.047113627195358276e-01 -3.025110810995101929e-02 -1.480149850249290466e-02 3.679359853267669678e-01 2.091726511716842651e-01 -2.897567152976989746e-01 -1.913028061389923096e-01 5.630698055028915405e-02 2.812672555446624756e-01 -2.133842185139656067e-02 -5.997188016772270203e-02
-1.458767354488372803e-01 1.906405538320541382e-01 -6.570298224687576294e-02 5.459683388471603394e-02 -1.758489608764648438e-01 1.462692469358444214e-01 -3.973314166069030762e-01 7.226672768592834473e-02 -2.704916298389434814e-01 -1.172733213752508163e-02 9.844572842121124268e-02 2.281744033098220825e-01 -8.353483863174915314e-03 1.105078384280204773e-01 2.334086447954177856e-01 1.027754023671150208e-01 3.367058187723159790e-02 2.488497793674468994e-01 1.603919863700866699e-01 1.056042760610580444e-01 2.599194049835205078e-01 1.662620306015014648e-01 2.815572172403335571e-02 -3.502834960818290710e-02 -2.313311696052551270e-01 1.329983621835708618e-01 -3.078897595405578613e-01 -3.002162277698516846e-02 1.052876263856887817e-01 1.774815022945404053e-01 3.064045310020446777e-01 -8.219728618860244751e-02
1.844031363725662231e-01 2.219074815511703491e-01 -1.375563889741897583e-01 -5.647017806768417358e-02 -1.470334362238645554e-02 7.248277962207794189e-02 1.497311331331729889e-02 -1.727882027626037598e-01 -2.185040563344955444e-01 -4.973573237657546997e-02 -8.682614564895629883e-02 -2.646447420120239258e-01 4.558670148253440857e-02 -2.261852174997329712e-01 4.776252210140228271e-01 -2.820563614368438721e-01 1.149523109197616577e-01 -6.229431554675102234e-02 3.004810214042663574e-01 2.891701459884643555e-01 2.523923665285110474e-02 7.083793729543685913e-02 -1.684814244508743286e-01 1.614499138668179512e-03 9.195434860885143280e-03 -1.147909313440322876e-01 -1.589835137128829956e-01 -1.493040323257446289e-01 8.261255919933319092e-02 1.524002254009246826e-01 4.209649935364723206e-02 -2.295238077640533447e-01
1.144885569810867310e-01 1.863413006067276001e-01 1.107116043567657471e-01 8.663205057382583618e-02 7.405541092157363892e-02 1.746388077735900879e-01 -2.761894464492797852e-01 2.816901803016662598e-01 -1.893372237682342529e-01 -8.655235916376113892e-02 -6.148899719119071960e-02 1.492120921611785889e-01 2.419464476406574249e-02 -4.310760647058486938e-03 1.903261244297027588e-01 6.827985402196645737e-03 1.205935627222061157e-01 1.208756789565086365e-01 3.094867467880249023e-01 3.486973345279693604e-01 2.812094613909721375e-02 2.883267104625701904e-01 1.749256104230880737e-01 2.439536005258560181e-01 1.854584515094757080e-01 -2.329975962638854980e-01 -1.194499284029006958e-01 -2.325368672609329224e-01 -1.376914232969284058e-01 1.780735999345779419e-01 4.786559194326400757e-02 -6.315830349922180176e-02
-6.211991235613822937e-02 6.023230403661727905e-02 1.292261332273483276e-01 1.415025442838668823e-01 2.953215129673480988e-02 1.947004944086074829e-01 -2.440301626920700073e-01 4.861457273364067078e-02 -3.764062523841857910e-01 1.686738431453704834e-01 2.780468389391899109e-02 -1.101964637637138367e-01 3.120192289352416992e-01 7.582924515008926392e-02 1.045760884881019592e-01 -8.134354650974273682e-02 4.427847266197204590e-02 2.814758718013763428e-01 1.983282864093780518e-01 2.178022116422653198e-01 1.363234221935272217e-01 -3.579935058951377869e-02 5.768130347132682800e-02 2.183459140360355377e-02 -2.202782183885574341e-01 -1.003566533327102661e-01 -3.662321865558624268e-01 -1.813198328018188477e-01 -4.894029721617698669e-02 4.872674122452735901e-02 3.544937372207641602e-01 6.103926524519920349e-02
-1.878224126994609833e-02 3.137949407100677490e-01 -4.029045626521110535e-02 -4.111818224191665649e-02 2.068214565515518188e-01 3.699486842378973961e-03 -3.662441074848175049e-01 1.758731156587600708e-01 -1.258468329906463623e-01 -1.377709805965423584e-01 1.308781653642654419e-02 -1.029367223381996155e-01 3.068540394306182861e-01 -2.688231505453586578e-02 2.527182698249816895e-01 -6.733879446983337402e-02 6.913438439369201660e-02 1.821109205484390259e-01 4.241976737976074219e-01 1.023371820338070393e-03 -2.579240500926971436e-01 -1.584965884685516357e-01 -1.458078771829605103e-01 -1.172132790088653564e-01 -4.708913713693618774e-02 -2.722491323947906494e-01 7.836055755615234375e-02 -2.643903344869613647e-02 1.784537285566329956e-01 -4.045990481972694397e-02 5.286844074726104736e-02 -1.309761404991149902e-01
-2.479614913463592529e-01 1.726187020540237427e-01 8.359928615391254425e-03 3.494424372911453247e-02 -3.735910728573799133e-02 1.084509417414665222e-01 -1.572138965129852295e-01 -4.882290214300155640e-02 3.887868300080299377e-02 -1.746250391006469727e-01 -1.576219350099563599e-01 6.273780763149261475e-02 2.239092588424682617e-01 -3.988827168941497803e-01 9.764443337917327881e-02 1.756952106952667236e-01 3.485532999038696289e-01 1.653201878070831299e-01 1.945838481187820435e-01 -1.656631752848625183e-02 -1.109071224927902222e-01 -1.880854368209838867e-01 -1.752815791405737400e-03 -9.045077860355377197e-02 -1.436360776424407959e-01 -4.618968442082405090e-02 -3.736656308174133301e-01 -2.936873137950897217e-01 2.400050461292266846e-01 -5.319204926490783691e-02 4.400806501507759094e-02 -5.392364785075187683e-02
-2.243224233388900757e-01 8.300231397151947021e-02 -1.682828664779663086e-01 -2.693558856844902039e-02 2.026831656694412231e-01 1.386636495590209961e-01 -1.929467916488647461e-01 -3.907706737518310547e-01 -1.263641566038131714e-01 -1.978149712085723877e-01 -1.412482261657714844e-01 -8.906608074903488159e-02 1.341489106416702271e-01 -1.039063110947608948e-01 2.154509574174880981e-01 -1.515355706214904785e-01 2.005648314952850342e-01 1.426562219858169556e-01 -4.433945193886756897e-02 7.418018579483032227e-02 8.021695166826248169e-02 -1.054847426712512970e-02 1.149279996752738953e-01 -2.566121220588684082e-01 -2.250358834862709045e-02 -2.165561765432357788e-01 -3.892633318901062012e-01 -3.465878665447235107e-01 -6.641673296689987183e-02 -5.346096586436033249e-03 5.353663116693496704e-02 4.839349538087844849e-02
-2.154327183961868286e-02 1.753146350383758545e-01 1.593114063143730164e-02 -1.052467226982116699e-01 4.565715417265892029e-02 2.353518456220626831e-01 -7.142799347639083862e-02 1.539819873869419098e-03 -1.979298144578933716e-01 -4.156347513198852539e-01 -4.291678592562675476e-02 -3.670327737927436829e-02 -6.576179713010787964e-02 -3.049405105412006378e-02 -5.946980416774749756e-02 -2.494717538356781006e-01 3.802228271961212158e-01 7.858572900295257568e-02 1.148471385240554810e-01 5.306112766265869141e-02 1.853273510932922363e-01 1.998515427112579346e-01 1.289531290531158447e-01 3.636951744556427002e-01 -1.134832799434661865e-01 1.550233215093612671e-01 -1.898867636919021606e-01 2.635225839912891388e-02 1.256962567567825317e-01 1.518319696187973022e-01 1.553182154893875122e-01 -2.866480052471160889e-01
-2.355017513036727905e-01 7.176768034696578979e-02 2.540989518165588379e-01 -1.630934774875640869e-01 -3.947491571307182312e-02 1.625897884368896484e-01 -2.408376932144165039e-01 -8.554994314908981323e-02 1.566413789987564087e-02 -1.086977124214172363e-01 -2.184506133198738098e-02 1.799543350934982300e-01 1.815420985221862793e-01 -1.697693020105361938e-01 1.935340091586112976e-02 -1.414692252874374390e-01 3.461435139179229736e-01 -3.469074144959449768e-03 -8.278065361082553864e-03 8.787299692630767822e-02 -1.034353524446487427e-01 -2.601969242095947266e-01 2.775774598121643066e-01 1.003645285964012146e-01 -1.830155774950981140e-02 -1.939940601587295532e-01 -2.165486663579940796e-01 -3.186934590339660645e-01 2.375157475471496582e-01 2.471114695072174072e-02 -2.107982039451599121e-01 -2.163092344999313354e-01
3.645423054695129395e-02 1.833519935607910156e-01 -8.595672249794006348e-02 -1.123087108135223389e-01 2.419343143701553345e-01 6.560120731592178345e-02 -1.505507677793502808e-01 -1.237012743949890137e-01 -1.869369298219680786e-01 -1.645876467227935791e-01 -1.908820569515228271e-01 -8.680959790945053101e-02 -7.898753881454467773e-02 1.196503341197967529e-01 3.553383648395538330e-01 9.283269941806793213e-02 3.492327630519866943e-01 6.969468295574188232e-02 9.262872487306594849e-02 -1.164698749780654907e-01 -5.714409798383712769e-02 -4.857921600341796875e-02 -2.466456443071365356e-01 -3.613875061273574829e-02 -8.072276413440704346e-02 -2.775819897651672363e-01 -4.666441082954406738e-01 -8.105813711881637573e-02 1.079778522253036499e-01 1.992059173062443733e-03 -5.582327395677566528e-02 -2.083192914724349976e-01
7.320073992013931274e-02 6.437414884567260742e-02 2.160414457321166992e-01 -2.527732774615287781e-02 1.404179632663726807e-01 2.817389369010925293e-01 -2.914618849754333496e-01 -1.837755590677261353e-01 -8.924132585525512695e-02 -1.711700260639190674e-01 2.986726760864257812e-01 1.301717758178710938e-01 7.112016528844833374e-02 8.220382779836654663e-02 8.186306059360504150e-02 -1.133349686861038208e-01 -1.395206898450851440e-01 4.428981617093086243e-02 2.641663551330566406e-01 -1.044266596436500549e-01 -7.735747098922729492e-02 -8.879239857196807861e-02 3.625073656439781189e-02 2.240128628909587860e-02 -2.466667145490646362e-01 -1.214762926101684570e-01 -2.366942912340164185e-01 -1.252584159374237061e-01 1.433814615011215210e-01 -1.437122002243995667e-02 9.878654032945632935e-02 -5.049287080764770508e-01
1.050426885485649109e-01 7.616391777992248535e-02 -5.519878584891557693e-03 2.742612734436988831e-02 1.354613602161407471e-01 -2.401526831090450287e-02 -2.517206072807312012e-01 4.163301363587379456e-02 -1.671752929687500000e-01 -2.104483097791671753e-01 4.993397295475006104e-01 2.557894587516784668e-01 9.390985220670700073e-02 -5.584216490387916565e-02 5.610926449298858643e-02 5.578676983714103699e-02 2.505202405154705048e-02 3.788810372352600098e-01 3.596080541610717773e-01 2.384228557348251343e-01 2.212980091571807861e-01 -5.631334707140922546e-02 4.840006306767463684e-02 1.266773194074630737e-01 -1.406295150518417358e-01 1.645969785749912262e-02 -1.210287734866142273e-01 8.830832690000534058e-02 1.850114464759826660e-01 -8.041454851627349854e-02 -9.071629494428634644e-02 -2.936999127268791199e-02
-2.756921947002410889e-02 1.747255325317382812e-01 5.027942731976509094e-02 1.234675757586956024e-02 1.088765114545822144e-01 -1.085863858461380005e-01 -1.659916043281555176e-01 -3.789919316768646240e-01 -1.116376593708992004e-01 -3.372009471058845520e-02 2.475510090589523315e-01 -2.830692231655120850e-01 -1.464789658784866333e-01 -1.601312756538391113e-01 2.110090851783752441e-01 -1.391530036926269531e-01 3.846220672130584717e-01 2.994745969772338867e-01 -3.686467185616493225e-02 7.069911062717437744e-02 -1.848919540643692017e-01 -2.819541990756988525e-01 8.147571980953216553e-02 3.862817212939262390e-02 -7.177696563303470612e-03 -1.400125026702880859e-01 -1.883244663476943970e-01 -2.296022512018680573e-02 1.687822937965393066e-01 8.784817159175872803e-02 -1.992711052298545837e-02 -2.171654999256134033e-01
-2.751479446887969971e-01 1.430041193962097168e-01 2.118065357208251953e-01 -9.104247391223907471e-02 -1.381521020084619522e-02 1.190065369009971619e-01 -2.333498001098632812e-01 1.246403977274894714e-01 -1.703180223703384399e-01 -2.039202600717544556e-01 -1.507677435874938965e-01 1.187067106366157532e-01 8.516255766153335571e-02 9.130406379699707031e-02 -7.591918110847473145e-02 -2.330116778612136841e-01 5.516568943858146667e-02 2.694067358970642090e-01 2.068173438310623169e-01 2.525388300418853760e-01 -1.431168615818023682e-02 1.126922573894262314e-02 -6.394549459218978882e-02 -1.084586977958679199e-01 4.373865127563476562e-01 1.163506656885147095e-01 -2.303201854228973389e-01 -1.256905049085617065e-01 -1.912568658590316772e-01 1.189029961824417114e-01 1.632548719644546509e-01 -1.840511858463287354e-01
2.217170745134353638e-01 1.517864465713500977e-01 -6.669822335243225098e-02 -7.812254130840301514e-02 1.113791316747665405e-01 2.382312417030334473e-01 -2.496838420629501343e-01 -8.328366279602050781e-02 2.146468907594680786e-01 -1.005514189600944519e-01 -1.888032406568527222e-01 2.234812229871749878e-01 -6.151986867189407349e-02 1.592409759759902954e-01 1.055751666426658630e-01 -3.745246529579162598e-01 1.483657807111740112e-01 -3.301555663347244263e-02 2.407954633235931396e-01 -3.182313963770866394e-02 1.375037617981433868e-02 -1.482285112142562866e-01 4.991452768445014954e-02 6.582307070493698120e-02 6.803338974714279175e-02 -8.596879988908767700e-02 -2.639607787132263184e-01 -1.680225878953933716e-01 3.730250597000122070e-01 2.279724180698394775e-01 -3.553837165236473083e-02 -2.075829803943634033e-01
1.237347424030303955e-01 6.327478587627410889e-02 2.673506177961826324e-02 4.086122661828994751e-02 8.335029333829879761e-02 1.448235847055912018e-02 -2.726634740829467773e-01 1.909546256065368652e-01 -6.991223990917205811e-02 -2.239834815263748169e-01 2.610811591148376465e-01 9.802285581827163696e-02 3.186254501342773438e-01 -2.594074420630931854e-02 1.107549890875816345e-01 3.470542654395103455e-02 1.771777421236038208e-01 3.468964695930480957e-01 4.014883339405059814e-01 2.077553272247314453e-01 2.947805523872375488e-01 -1.143497079610824585e-01 2.175633311271667480e-01 1.002106722444295883e-02 -9.767491370439529419e-02 8.803194761276245117e-02 -1.270200964063405991e-02 -1.333878338336944580e-01 3.998891264200210571e-02 1.425088662654161453e-02 -2.637474797666072845e-02 -2.657249271869659424e-01
-1.821554005146026611e-01 1.407167036086320877e-02 -1.353661119937896729e-01 -1.564597487449645996e-01 -8.191537111997604370e-02 3.453481495380401611e-01 -1.285408437252044678e-01 2.701856382191181183e-02 -2.719895541667938232e-01 -3.348752856254577637e-01 6.189058721065521240e-02 1.432694774121046066e-02 -2.241245955228805542e-01 1.807709336280822754e-01 6.029452756047248840e-02 -6.381352245807647705e-02 4.124037325382232666e-01 1.630036681890487671e-01 2.829347737133502960e-02 6.693836301565170288e-02 -1.651828140020370483e-01 -1.606368422508239746e-01 1.668078005313873291e-01 2.520067244768142700e-02 -1.240878254175186157e-01 -2.237768322229385376e-01 -3.208276629447937012e-01 1.067628860473632812e-01 -3.059674426913261414e-02 1.292847543954849243e-01 5.812862887978553772e-02 1.245248764753341675e-01
4.404651746153831482e-02 -1.497594406828284264e-03 1.907819658517837524e-01 -6.580199301242828369e-02 3.106667399406433105e-01 2.713731527328491211e-01 -2.903253734111785889e-01 1.071950271725654602e-01 3.013473935425281525e-02 -1.612218916416168213e-01 3.962517976760864258e-01 -1.094459295272827148e-01 -9.934601187705993652e-02 3.589423373341560364e-02 1.196661517024040222e-01 7.907583564519882202e-02 6.657071411609649658e-02 2.639701664447784424e-01 4.587794542312622070e-01 1.121633723378181458e-01 3.111378476023674011e-02 1.562138050794601440e-01 8.140067011117935181e-02 -1.182871758937835693e-01 -3.936094045639038086e-02 3.403834626078605652e-02 -1.330435276031494141e-01 -2.641931772232055664e-01 -5.020571127533912659e-02 3.890613093972206116e-02 -7.177010923624038696e-02 -1.456578373908996582e-01
1.648999303579330444e-01 -7.713401317596435547e-02 -1.459581255912780762e-01 1.113024502992630005e-01 6.832432001829147339e-02 -1.057076603174209595e-01 -3.313192725181579590e-01 1.735218912363052368e-01 1.430719159543514252e-02 -2.636719644069671631e-01 3.006063401699066162e-01 1.066658198833465576e-01 5.539782345294952393e-02 8.543629944324493408e-02 2.123662382364273071e-01 -1.644010543823242188e-01 3.035514652729034424e-01 1.613446772098541260e-01 2.854515314102172852e-01 -1.610056161880493164e-01 1.324418187141418457e-01 2.337630465626716614e-02 2.417365908622741699e-01 2.537210285663604736e-01 -2.080434560775756836e-01 1.266069114208221436e-01 -2.249603122472763062e-01 -1.240882202982902527e-01 6.706366688013076782e-02 -1.984066143631935120e-02 1.197403669357299805e-01 -1.115905568003654480e-01
-4.113290458917617798e-03 1.420191079378128052e-01 6.521327793598175049e-02 -1.133905798196792603e-01 3.206901252269744873e-01 1.971142925322055817e-02 -3.758319020271301270e-01 5.153883621096611023e-02 -3.294627368450164795e-01 -1.327032446861267090e-01 2.024565488100051880e-01 -1.143480837345123291e-01 2.313152998685836792e-01 9.228901565074920654e-02 1.995696425437927246e-01 -3.196993768215179443e-01 -8.480091392993927002e-02 1.506782919168472290e-01 2.999632358551025391e-01 -1.224436890333890915e-02 -1.358174234628677368e-01 -2.456071674823760986e-01 -2.329017408192157745e-02 -1.183840334415435791e-01 3.370042517781257629e-02 -2.691969275474548340e-01 1.337214466184377670e-02 -1.202101483941078186e-01 7.815857976675033569e-02 -7.312840223312377930e-02 -1.150129586458206177e-01 -7.085989415645599365e-02
1.081630215048789978e-01 1.573990434408187866e-01 -1.420258879661560059e-01 4.563555121421813965e-03 1.105088144540786743e-01 1.876306980848312378e-01 -1.968220770359039307e-01 -3.023925796151161194e-02 -4.803062379360198975e-01 -9.426826983690261841e-02 4.360581561923027039e-02 2.596144191920757294e-02 -3.309507668018341064e-02 4.356478899717330933e-02 3.926217854022979736e-01 -2.315488457679748535e-01 2.197952717542648315e-01 -2.821123227477073669e-02 -7.733752578496932983e-02 2.094897478818893433e-01 -1.522440370172262192e-02 -5.107125639915466309e-02 2.255800366401672363e-02 2.250287681818008423e-01 1.405064314603805542e-01 -1.523771136999130249e-01 1.826048083603382111e-02 -2.111536413431167603e-01 2.054210305213928223e-01 -2.305763661861419678e-01 -2.540135085582733154e-01 -5.119941756129264832e-02
-1.081776320934295654e-01 2.353603690862655640e-01 -7.611291110515594482e-02 -3.990753740072250366e-02 2.466153055429458618e-01 2.098856717348098755e-01 -3.952631056308746338e-01 6.433802843093872070e-02 -3.331398665904998779e-01 -8.916962146759033203e-02 9.094687551259994507e-02 -1.706083416938781738e-01 2.072907090187072754e-01 -5.274581164121627808e-02 1.680255234241485596e-01 -2.480809986591339111e-01 -4.612201079726219177e-02 1.859289258718490601e-01 2.237795889377593994e-01 1.339914500713348389e-01 -2.914449274539947510e-01 -8.493335545063018799e-02 4.834630712866783142e-02 -2.418528497219085693e-02 -4.451185837388038635e-02 -2.713112831115722656e-01 1.072169765830039978e-01 -1.191993132233619690e-01 1.954549551010131836e-01 1.274562180042266846e-01 -1.132537424564361572e-01 7.791460957378149033e-03
4.311727359890937805e-02 1.242839843034744263e-01 -8.168680965900421143e-02 -3.640839457511901855e-02 -6.441176682710647583e-02 2.759685516357421875e-01 -1.608064770698547363e-01 -9.569996595382690430e-02 1.427839789539575577e-02 -3.005929589271545410e-01 1.149761863052845001e-02 -2.295823991298675537e-01 -6.833247095346450806e-02 -8.102712780237197876e-02 1.011856924742460251e-02 -4.834841489791870117e-01 3.256668150424957275e-01 1.898286193609237671e-01 2.395057678222656250e-01 5.273878201842308044e-02 1.101780030876398087e-02 1.784977018833160400e-01 1.614645868539810181e-01 1.369790881872177124e-01 -2.671293020248413086e-01 1.657762974500656128e-01 1.144716423004865646e-02 -2.697962820529937744e-01 -7.478389423340559006e-03 4.213710781186819077e-03 4.089802131056785583e-02 -1.353319883346557617e-01
5.462287366390228271e-02 6.201615557074546814e-02 5.544228851795196533e-02 4.736145958304405212e-02 -1.003395691514015198e-01 7.509238272905349731e-02 -2.533133327960968018e-01 2.283780276775360107e-01 -3.586667478084564209e-01 1.569577753543853760e-01 -3.571883961558341980e-02 7.382829487323760986e-02 1.281076669692993164e-01 -6.580144912004470825e-02 1.463397890329360962e-01 -2.145436704158782959e-01 7.437758147716522217e-02 4.265543222427368164e-01 3.634516149759292603e-02 1.862642467021942139e-01 1.473914533853530884e-01 -5.913005769252777100e-02 4.139902442693710327e-02 1.455140858888626099e-01 -9.061637520790100098e-02 -7.763544470071792603e-02 -4.247169494628906250e-01 -3.098191916942596436e-01 -1.191992536187171936e-01 1.289547830820083618e-01 1.156581416726112366e-01 3.466763719916343689e-02
[truncated: 3,271,675 more chars]
