# Supplementary material for: The Language of Innovation
Source: PLoS One. 2020 Apr 30;15(4):e0230107. doi: 10.1371/journal.pone.0230107 (PMC7194493; doi:10.1371/journal.pone.0230107)
Supplement: S29 File — (GZ) [file pone.0230107.s029.tar.gz › 2007-2011/V2Run_27_VS_4500_embeddings2007-2011ED32.txt]

3.356793820858001709e-01 -9.082618355751037598e-02 7.082208991050720215e-02 3.534906506538391113e-01 -2.327663153409957886e-01 7.362353056669235229e-02 1.189092993736267090e-01 3.155955672264099121e-02 -8.087528496980667114e-02 -3.553422167897224426e-02 2.195332497358322144e-01 4.598081856966018677e-02 3.644481599330902100e-01 -5.871305614709854126e-02 -9.079281240701675415e-03 -3.746398165822029114e-02 -1.431001722812652588e-01 4.266535639762878418e-01 1.687058955430984497e-01 -2.331153005361557007e-01 -8.022220432758331299e-02 1.672966927289962769e-01 -2.072060406208038330e-01 -6.337535101920366287e-03 -1.648962199687957764e-01 -7.639145106077194214e-02 -8.713638782501220703e-02 2.255589962005615234e-01 -9.242860227823257446e-02 5.632069334387779236e-02 3.542733937501907349e-02 1.063696369528770447e-01
2.646415829658508301e-01 -6.033721566200256348e-02 1.027774717658758163e-02 3.322394490242004395e-01 -3.110406994819641113e-01 -3.604035973548889160e-01 1.731324940919876099e-01 -8.970469981431961060e-02 -1.589045524597167969e-01 5.945466831326484680e-02 -3.042940422892570496e-02 1.549529880285263062e-01 2.387865632772445679e-01 2.240480035543441772e-01 1.046168282628059387e-01 -8.314996212720870972e-02 2.671214640140533447e-01 6.748411059379577637e-02 -4.826579242944717407e-02 -2.870437316596508026e-02 4.322031885385513306e-02 4.145257472991943359e-01 1.229554861783981323e-01 2.369272522628307343e-02 3.036733344197273254e-02 1.030572503805160522e-01 1.543048173189163208e-01 -1.906635463237762451e-01 -1.208280697464942932e-01 -9.751773625612258911e-02 3.795424709096550941e-04 9.013662487268447876e-02
1.048793420195579529e-01 1.706489622592926025e-01 -1.267003864049911499e-01 2.094698846340179443e-01 -3.514262437820434570e-01 -2.598531246185302734e-01 7.454890757799148560e-02 5.165975168347358704e-02 -1.475003063678741455e-01 1.623560935258865356e-01 -1.146807800978422165e-02 -1.882645040750503540e-01 -5.496812518686056137e-03 -9.112567454576492310e-02 -2.181833088397979736e-01 -2.474585622549057007e-01 -2.966188453137874603e-02 2.055349051952362061e-01 6.302407383918762207e-02 -2.445426285266876221e-01 2.317750900983810425e-01 3.135157525539398193e-01 -2.553370893001556396e-01 -1.954345256090164185e-01 -2.326510287821292877e-02 9.832573682069778442e-02 -2.186433970928192139e-01 -1.640802770853042603e-01 9.653189219534397125e-03 -7.535197585821151733e-02 -4.005393758416175842e-02 -2.126522213220596313e-01
6.489460915327072144e-02 -2.691419422626495361e-01 -1.713974326848983765e-01 1.362424641847610474e-01 -3.808123171329498291e-01 -9.226828813552856445e-02 -3.033206425607204437e-02 -8.302206546068191528e-02 -3.354809880256652832e-01 1.217557713389396667e-01 2.144062966108322144e-01 -5.958662182092666626e-02 3.488207161426544189e-01 -1.585331261157989502e-01 9.046642109751701355e-03 6.724043190479278564e-02 -1.233122199773788452e-01 3.468157723546028137e-02 3.415865004062652588e-01 -1.991432607173919678e-01 -1.568513214588165283e-01 1.477559953927993774e-01 -9.037174284458160400e-02 -5.459941551089286804e-02 -8.582463115453720093e-02 -2.144542336463928223e-01 1.941499114036560059e-01 2.427138015627861023e-02 6.274418532848358154e-02 -7.967064529657363892e-02 9.566469490528106689e-02 -2.106124162673950195e-01
1.297663301229476929e-01 -2.179827392101287842e-01 -2.190374284982681274e-01 3.830339759588241577e-02 -3.667461872100830078e-01 -1.224550530314445496e-01 -7.703576982021331787e-02 -1.424335241317749023e-01 9.241571277379989624e-02 1.527752429246902466e-01 1.936457604169845581e-01 2.899329364299774170e-02 1.066426709294319153e-01 1.373962759971618652e-01 4.669033363461494446e-02 7.803530991077423096e-02 1.986169070005416870e-01 3.601267933845520020e-01 2.974277734756469727e-01 -9.545887261629104614e-02 -2.123155593872070312e-01 2.610366940498352051e-01 -1.566054075956344604e-01 -2.216969728469848633e-01 3.074438683688640594e-02 -8.717082440853118896e-02 -7.998380064964294434e-02 1.438153092749416828e-03 -4.150274023413658142e-02 -6.120205670595169067e-02 3.171665370464324951e-01 -1.646974533796310425e-01
3.407313823699951172e-01 -1.619648188352584839e-01 -1.263863593339920044e-01 -1.142064854502677917e-02 -3.390590250492095947e-01 8.346101641654968262e-02 9.063187986612319946e-02 -3.540752083063125610e-02 -2.533972263336181641e-01 -1.821145298890769482e-03 1.604197770357131958e-01 1.185684129595756531e-01 -1.566426903009414673e-01 -1.221195533871650696e-01 2.276621013879776001e-01 -5.636033415794372559e-02 1.326993294060230255e-02 3.801394999027252197e-01 1.519229263067245483e-01 -1.257351040840148926e-01 -2.562445104122161865e-01 3.472547829151153564e-01 1.664101034402847290e-01 -2.808677963912487030e-02 -2.351022362709045410e-01 4.076025635004043579e-02 -9.895140677690505981e-02 1.091020107269287109e-01 -3.711803629994392395e-02 -1.171502992510795593e-01 1.293669939041137695e-01 5.422924086451530457e-02
4.097439050674438477e-01 -1.777860671281814575e-01 -2.870762646198272705e-01 2.437970340251922607e-01 -2.473810166120529175e-01 -9.351278841495513916e-02 -7.329172641038894653e-02 1.520529985427856445e-01 -1.518318802118301392e-02 -3.751795738935470581e-02 1.663219034671783447e-01 -8.828254044055938721e-02 1.280458457767963409e-02 -6.393783539533615112e-02 2.395931035280227661e-01 -6.524868309497833252e-03 5.359434336423873901e-02 3.511508405208587646e-01 2.674191296100616455e-01 -2.024584710597991943e-01 -1.562423855066299438e-01 7.740869373083114624e-02 2.631093747913837433e-02 -1.750477254390716553e-01 1.554852072149515152e-02 -4.068232327699661255e-02 1.878275573253631592e-01 -2.535696923732757568e-01 5.905649065971374512e-02 -1.225939095020294189e-01 -9.117603302001953125e-02 -1.808341443538665771e-01
2.332316488027572632e-01 -1.323866099119186401e-01 -3.153530880808830261e-02 1.073967143893241882e-01 -5.021134614944458008e-01 -3.876352608203887939e-01 7.405159622430801392e-02 2.684910967946052551e-02 -1.805802285671234131e-01 -2.180215716361999512e-02 5.475220829248428345e-02 1.951648741960525513e-01 -7.170097529888153076e-02 7.646308839321136475e-02 1.293352693319320679e-01 -4.549412429332733154e-01 2.554621361196041107e-02 1.269444823265075684e-01 2.015944719314575195e-01 -1.732607185840606689e-01 2.756270952522754669e-02 1.020483821630477905e-01 1.625689677894115448e-02 -5.615736171603202820e-02 -7.879631221294403076e-02 1.509235501289367676e-01 -7.003012299537658691e-02 3.457913175225257874e-02 -2.091528289020061493e-02 1.223658621311187744e-01 -1.085472181439399719e-01 1.838683187961578369e-01
1.196342781186103821e-01 -2.425078451633453369e-01 -2.121390849351882935e-01 3.341726660728454590e-01 -3.324656784534454346e-01 -1.858355477452278137e-02 -4.775375872850418091e-02 1.787863969802856445e-01 -1.300386786460876465e-01 2.646454870700836182e-01 4.391352459788322449e-02 4.667364805936813354e-02 7.134719938039779663e-02 -7.821993529796600342e-02 1.643277108669281006e-01 1.650344207882881165e-02 1.218937411904335022e-01 3.827235698699951172e-01 3.619144558906555176e-01 4.083404317498207092e-02 -5.219179019331932068e-02 1.565039008855819702e-01 -1.139748245477676392e-01 -2.315863668918609619e-01 2.752892207354307175e-03 -1.095453277230262756e-01 -9.926634840667247772e-03 -1.029454618692398071e-01 2.513956651091575623e-02 -2.504734992980957031e-01 -1.258593201637268066e-01 -7.617142796516418457e-02
2.143767327070236206e-01 -2.584690153598785400e-01 -3.015301525592803955e-01 6.797235459089279175e-02 -4.357381165027618408e-01 -2.532481029629707336e-02 7.320927828550338745e-02 -3.873346373438835144e-02 -1.636320352554321289e-01 1.214670948684215546e-02 -4.762598499655723572e-02 -3.271241486072540283e-02 7.761134952306747437e-02 -1.341838538646697998e-01 3.869244083762168884e-02 -6.102367490530014038e-02 7.965931296348571777e-02 3.296591639518737793e-01 3.384768962860107422e-01 -9.785924851894378662e-02 -4.840642213821411133e-02 2.154334783554077148e-01 7.286838721483945847e-03 -2.838903963565826416e-01 -5.051423236727714539e-02 8.099189028143882751e-03 1.422452926635742188e-01 1.259124577045440674e-01 2.403156906366348267e-01 -6.039057299494743347e-02 -5.883910506963729858e-02 2.503686249256134033e-01
2.254038006067276001e-01 1.624810099601745605e-01 2.928630076348781586e-02 2.310904562473297119e-01 -1.369357109069824219e-01 5.903107579797506332e-03 3.337325528264045715e-02 8.356800675392150879e-02 -9.965348243713378906e-02 1.050344109535217285e-01 -6.984880566596984863e-02 -1.603367179632186890e-01 2.842369973659515381e-01 -1.167948618531227112e-01 -2.949867248535156250e-01 -3.736298158764839172e-02 -3.488254174590110779e-02 3.014930188655853271e-01 6.773195415735244751e-02 -3.886366784572601318e-01 -1.352418661117553711e-01 3.386154174804687500e-01 -3.759505748748779297e-01 1.031083147972822189e-02 5.534405354410409927e-03 3.689217939972877502e-02 -7.124844193458557129e-02 1.244387254118919373e-01 -1.236099842935800552e-02 -1.895161718130111694e-01 7.394949346780776978e-02 -1.470598280429840088e-01
2.195597738027572632e-01 -3.886220976710319519e-03 -2.155780643224716187e-01 4.782280027866363525e-01 -1.614170372486114502e-01 -2.713004350662231445e-01 1.516481786966323853e-01 -3.416405916213989258e-01 6.157424300909042358e-03 1.140228584408760071e-01 1.947845220565795898e-01 2.738840878009796143e-01 -2.807994373142719269e-02 1.030291989445686340e-01 1.068629696965217590e-01 -8.013598620891571045e-02 -1.388102769851684570e-01 1.684762686491012573e-01 1.594883203506469727e-02 -1.913248151540756226e-01 -1.675601303577423096e-01 1.693491190671920776e-01 -7.012455910444259644e-02 -9.652765467762947083e-03 -1.495726853609085083e-01 -3.019943274557590485e-02 -2.773507833480834961e-01 -8.708959072828292847e-02 1.105637326836585999e-01 -8.377014100551605225e-02 1.076128706336021423e-02 9.253259003162384033e-02
2.068080008029937744e-01 -2.882341146469116211e-01 -2.109806686639785767e-01 2.573972940444946289e-01 -3.577713072299957275e-01 -4.051734879612922668e-02 -4.011685773730278015e-02 -2.626882493495941162e-02 -1.472053527832031250e-01 9.088581800460815430e-02 2.679767012596130371e-01 -6.563320010900497437e-02 1.425617188215255737e-01 -1.011325865983963013e-01 -1.559874415397644043e-01 -9.266523271799087524e-02 2.786423824727535248e-02 3.479398787021636963e-01 4.166869223117828369e-01 1.127868071198463440e-01 -1.321802735328674316e-01 9.384600073099136353e-02 -1.232856586575508118e-01 2.986056543886661530e-02 -1.871355324983596802e-01 -8.788105100393295288e-02 1.033957153558731079e-01 -1.019807085394859314e-01 -6.174581497907638550e-02 -5.770381167531013489e-02 8.440387248992919922e-02 -1.823937594890594482e-01
1.150934845209121704e-01 -2.018176764249801636e-01 2.763970987871289253e-03 3.836887478828430176e-01 -4.431851804256439209e-01 2.545762993395328522e-02 8.754525333642959595e-03 2.528837509453296661e-02 -5.656408891081809998e-02 1.000362411141395569e-01 1.208648979663848877e-01 -7.524858415126800537e-02 9.594196826219558716e-02 -2.087266147136688232e-01 -1.273669302463531494e-01 -1.201879419386386871e-02 7.704653590917587280e-02 4.506557807326316833e-02 -1.183004826307296753e-01 6.817751377820968628e-02 2.851741947233676910e-02 2.847722768783569336e-01 -3.157040178775787354e-01 -3.265133202075958252e-01 -3.085441887378692627e-01 -2.770276926457881927e-02 9.861029684543609619e-02 -3.390923514962196350e-02 1.503447443246841431e-01 1.664009988307952881e-01 5.756859481334686279e-02 -1.521798819303512573e-01
2.319673448801040649e-01 -1.984318941831588745e-01 -3.324969112873077393e-01 2.090854346752166748e-01 -3.682581186294555664e-01 -3.427063226699829102e-01 1.513724178075790405e-01 -1.530673205852508545e-01 6.578242033720016479e-02 7.863928377628326416e-02 8.934617042541503906e-02 -1.109450981020927429e-01 1.696151793003082275e-01 -2.140397429466247559e-01 2.460247837007045746e-02 -1.327288001775741577e-01 1.013405472040176392e-01 2.992728352546691895e-01 7.659038901329040527e-02 -1.918847709894180298e-01 -4.758745059370994568e-02 1.575859338045120239e-01 2.148998379707336426e-01 1.169970184564590454e-01 1.578366160392761230e-01 -3.992784302681684494e-03 4.533167555928230286e-02 3.715095669031143188e-02 -1.025193110108375549e-01 1.208950877189636230e-01 1.188115850090980530e-01 1.801082044839859009e-01
7.840040326118469238e-02 7.102328538894653320e-02 -4.441037774085998535e-02 2.983881831169128418e-01 -3.350717425346374512e-01 4.132747277617454529e-02 6.211930513381958008e-02 -1.370398402214050293e-01 -2.271788269281387329e-01 1.813217103481292725e-01 1.429172903299331665e-01 -1.365906000137329102e-01 2.520803809165954590e-01 -3.095681667327880859e-01 -1.420635581016540527e-01 -2.820024192333221436e-01 -1.816483438014984131e-01 1.103748455643653870e-01 -1.638351231813430786e-01 7.192233204841613770e-02 -2.787122875452041626e-02 2.441533803939819336e-01 -2.834495306015014648e-01 -1.835772246122360229e-01 -1.666784584522247314e-01 -1.369439810514450073e-01 -1.928440630435943604e-01 5.208874493837356567e-02 1.053082197904586792e-01 -1.321305334568023682e-01 -8.393926918506622314e-02 6.978648155927658081e-02
1.702337414026260376e-01 -3.436134755611419678e-01 -1.037508132867515087e-03 1.399638056755065918e-01 -4.450129866600036621e-01 -1.456927955150604248e-01 5.283599346876144409e-02 -1.144730970263481140e-01 -1.283248662948608398e-01 -2.797643840312957764e-02 1.850169450044631958e-01 -6.935878098011016846e-02 1.426902264356613159e-01 1.315646711736917496e-02 1.210167780518531799e-01 -9.555922448635101318e-02 -1.279942840337753296e-01 2.762493491172790527e-01 -1.544713508337736130e-02 -2.787349745631217957e-02 -5.746284965425729752e-03 1.070185154676437378e-01 -1.025424376130104065e-01 5.891238898038864136e-02 1.727367937564849854e-01 4.484740197658538818e-01 -3.126284107565879822e-02 -2.346306741237640381e-01 -2.266038954257965088e-01 4.307096451520919800e-02 5.769881606101989746e-02 1.867770254611968994e-01
2.227331139147281647e-02 1.516212075948715210e-01 2.967260591685771942e-02 3.481235802173614502e-01 -1.688569039106369019e-01 -7.502784579992294312e-02 5.885188654065132141e-02 5.465926136821508408e-03 -6.899611651897430420e-02 2.418069243431091309e-01 6.424043327569961548e-02 -8.303941786289215088e-02 8.107612282037734985e-02 -9.820181131362915039e-02 -3.749708086252212524e-02 -2.728291153907775879e-01 -1.577154546976089478e-01 1.331657618284225464e-01 -4.268505424261093140e-02 -3.242666423320770264e-01 -6.039244681596755981e-02 3.592111170291900635e-01 -2.457776516675949097e-01 -3.157806396484375000e-01 -6.029836088418960571e-02 -7.778697460889816284e-02 9.663893282413482666e-02 1.446441859006881714e-01 -6.507270038127899170e-02 -2.661626972258090973e-02 -1.534067392349243164e-01 -3.737522661685943604e-01
4.764922335743904114e-02 -2.697520256042480469e-01 -9.219512343406677246e-02 1.884321868419647217e-01 -3.696908056735992432e-01 -2.570554316043853760e-01 3.003360331058502197e-01 -1.524381339550018311e-01 -3.476664796471595764e-02 2.461783122271299362e-03 3.358686268329620361e-01 -1.078886985778808594e-01 1.140937358140945435e-01 -2.206056267023086548e-01 5.763980001211166382e-02 -1.416324675083160400e-01 6.422939896583557129e-02 3.665224909782409668e-01 -1.164107620716094971e-01 3.763270750641822815e-02 2.405507117509841919e-02 1.198266297578811646e-01 9.395501762628555298e-02 1.794553399085998535e-01 -1.674140840768814087e-01 -8.999229967594146729e-02 -2.661670558154582977e-02 -1.862946450710296631e-01 -1.801555007696151733e-01 2.763499505817890167e-02 1.960934698581695557e-01 3.777331113815307617e-02
2.269534468650817871e-01 -2.307722121477127075e-01 -1.057170405983924866e-01 1.042796224355697632e-01 -3.435753583908081055e-01 -1.785845905542373657e-01 1.060665771365165710e-01 -5.901010334491729736e-02 9.744572639465332031e-02 1.273090243339538574e-01 -1.874196156859397888e-02 8.709068596363067627e-02 -5.892093479633331299e-02 -1.131993681192398071e-01 1.984517574310302734e-01 1.783602684736251831e-02 -1.839742511510848999e-01 3.616837859153747559e-01 2.858471274375915527e-01 -1.458562165498733521e-01 3.974571824073791504e-02 1.648978143930435181e-01 3.868723660707473755e-02 2.911150828003883362e-02 -2.060398608446121216e-01 3.225056082010269165e-02 1.424780637025833130e-01 -3.064268827438354492e-01 -1.034644544124603271e-01 -3.881191015243530273e-01 6.567315664142370224e-03 3.251165896654129028e-02
2.563901543617248535e-01 -1.149789988994598389e-01 -3.677656054496765137e-01 -4.066096991300582886e-02 -3.538547158241271973e-01 6.669554114341735840e-02 -9.667235612869262695e-02 1.666841283440589905e-02 6.141170859336853027e-02 2.153872400522232056e-01 1.336478143930435181e-01 -5.419793352484703064e-02 8.346640318632125854e-02 -3.445567935705184937e-02 2.182460725307464600e-01 -2.719335258007049561e-01 -8.205392956733703613e-02 1.833064854145050049e-01 2.801835536956787109e-01 -1.716658025979995728e-01 -2.733706235885620117e-01 1.112825721502304077e-01 3.429857781156897545e-03 -1.048565953969955444e-01 -9.632133692502975464e-02 7.967600226402282715e-02 8.561090566217899323e-03 -7.085449993610382080e-02 -2.323720902204513550e-01 -3.087946176528930664e-01 1.297241300344467163e-01 1.040771901607513428e-01
3.447512984275817871e-01 2.306730486452579498e-02 -3.106443583965301514e-01 2.547045946121215820e-01 -2.343441843986511230e-01 -5.778989195823669434e-02 -1.395999193191528320e-01 1.669371128082275391e-01 -1.290696412324905396e-01 6.730084121227264404e-02 1.187117770314216614e-01 -5.056994035840034485e-02 1.062373742461204529e-01 -2.790847048163414001e-02 9.511915594339370728e-02 -5.630336329340934753e-02 -1.366625279188156128e-01 2.013447880744934082e-01 3.598197996616363525e-01 -9.406255185604095459e-02 -1.368515044450759888e-01 -1.027811318635940552e-03 -3.702665567398071289e-01 -2.452075928449630737e-01 -1.112407743930816650e-01 -1.932342946529388428e-01 9.811408072710037231e-02 1.143610570579767227e-02 -2.875035628676414490e-02 8.030827343463897705e-02 2.203891426324844360e-01 -1.506644785404205322e-01
1.720068156719207764e-01 -1.847421079874038696e-01 -1.730509996414184570e-01 2.028016597032546997e-01 -5.086991786956787109e-01 -5.620582774281501770e-02 7.341911643743515015e-02 7.761286944150924683e-02 1.968906521797180176e-01 1.304851938039064407e-02 4.127917811274528503e-02 -7.293488830327987671e-02 -1.386325806379318237e-01 -1.771779060363769531e-01 2.386201359331607819e-02 -1.287032812833786011e-01 -1.949660480022430420e-01 3.125282824039459229e-01 2.913423180580139160e-01 -7.757996767759323120e-02 1.606640033423900604e-02 8.484438806772232056e-02 3.153324127197265625e-02 -2.630875408649444580e-01 -1.418445445597171783e-02 -1.568234860897064209e-01 5.762695893645286560e-02 -1.953621506690979004e-01 4.382043145596981049e-03 -3.262529075145721436e-01 -1.294617448002099991e-02 -3.155433014035224915e-02
1.642883419990539551e-01 -1.484327465295791626e-01 -1.194562762975692749e-01 2.963807284832000732e-01 -3.606307506561279297e-01 -2.455555275082588196e-02 6.123851239681243896e-02 -8.428317308425903320e-02 -2.386496365070343018e-01 -2.132061868906021118e-02 6.749925017356872559e-02 -1.120190918445587158e-01 1.242602765560150146e-01 -2.169003933668136597e-01 -2.051473855972290039e-01 -2.657426893711090088e-01 1.323036253452301025e-01 -7.509408891201019287e-02 -1.014943718910217285e-01 3.148813545703887939e-02 -7.467206567525863647e-02 4.930583536624908447e-01 -1.722079068422317505e-01 -2.528910934925079346e-01 3.041124902665615082e-02 -3.118676878511905670e-02 -2.795294858515262604e-02 1.689417213201522827e-01 1.285090446472167969e-01 -4.647457599639892578e-02 2.435884252190589905e-02 -1.744562685489654541e-01
7.911393046379089355e-02 4.121336713433265686e-02 -1.154772117733955383e-01 3.912480175495147705e-01 -3.620517849922180176e-01 -4.480873420834541321e-02 -6.871481984853744507e-02 9.942924976348876953e-02 -3.231446072459220886e-02 3.076649606227874756e-01 3.389194980263710022e-02 -3.930815495550632477e-03 -3.404836356639862061e-02 -2.104199677705764771e-01 -1.169310063123703003e-01 -1.580542325973510742e-01 -2.104210201650857925e-03 1.175753623247146606e-01 -8.008340001106262207e-02 -1.446921378374099731e-01 3.005555458366870880e-02 5.097664594650268555e-01 -1.319227814674377441e-01 -1.597932428121566772e-01 -1.139824837446212769e-01 9.611270576715469360e-02 -1.999222189188003540e-01 5.076866596937179565e-02 -1.298892796039581299e-01 -2.066372781991958618e-01 -1.263469010591506958e-01 -1.085787191987037659e-01
2.618810534477233887e-01 -1.694780737161636353e-01 -3.713101148605346680e-01 3.301924560219049454e-03 -4.933788776397705078e-01 -2.847735881805419922e-01 -3.618469089269638062e-02 -1.507509499788284302e-01 -2.373721599578857422e-01 -1.590278446674346924e-01 -4.840913694351911545e-03 9.638918936252593994e-02 -1.123963296413421631e-01 -5.390444770455360413e-02 -8.099661208689212799e-03 -3.778671100735664368e-02 -5.582587793469429016e-02 1.489114612340927124e-01 1.448072791099548340e-01 1.112243607640266418e-01 -1.958601921796798706e-01 2.744893729686737061e-01 -7.197733968496322632e-02 2.328839385882019997e-03 -4.177625849843025208e-02 -6.991258263587951660e-02 -6.548735499382019043e-02 7.009024173021316528e-02 -1.668342351913452148e-01 -6.332507729530334473e-02 -8.275255560874938965e-02 -2.760956883430480957e-01
7.521510869264602661e-02 2.344436198472976685e-02 5.739202350378036499e-02 5.148113965988159180e-01 -1.156543269753456116e-01 -1.816162653267383575e-02 7.172059267759323120e-02 1.665594875812530518e-01 -5.298206582665443420e-02 1.529798358678817749e-01 -1.315498501062393188e-01 -4.558000341057777405e-02 3.278839290142059326e-01 1.745336949825286865e-01 -2.795587480068206787e-01 -1.121633276343345642e-01 -5.844701081514358521e-02 1.999297440052032471e-01 -3.333824127912521362e-02 -1.327112615108489990e-01 -2.656573615968227386e-02 2.114215046167373657e-01 -1.912046521902084351e-01 -3.580753207206726074e-01 1.125146374106407166e-01 -2.744600176811218262e-02 -9.885679930448532104e-02 7.320719212293624878e-02 1.839885562658309937e-01 -9.396914392709732056e-02 -1.857682764530181885e-01 1.629419177770614624e-01
2.551248967647552490e-01 -9.297630935907363892e-02 -2.393733412027359009e-01 1.978292316198348999e-01 -1.561310589313507080e-01 -9.942954033613204956e-02 -1.280281227082014084e-02 9.889626502990722656e-02 -5.094390735030174255e-02 3.800935298204421997e-02 1.699004173278808594e-01 3.922633454203605652e-02 2.262295037508010864e-02 -1.543444395065307617e-01 -2.313607372343540192e-02 -2.748356387019157410e-02 7.551485300064086914e-02 2.648580074310302734e-01 3.745247125625610352e-01 -1.688598394393920898e-01 -4.602682217955589294e-02 2.487017810344696045e-01 -3.281068429350852966e-02 -3.174033761024475098e-01 3.313580900430679321e-02 -1.661744862794876099e-01 8.047323673963546753e-02 -1.451006084680557251e-01 8.329679071903228760e-02 -4.743192195892333984e-01 -1.069888323545455933e-01 1.245824769139289856e-01
1.187264546751976013e-01 -1.036705225706100464e-01 -1.470252275466918945e-01 1.265286207199096680e-01 -4.334758520126342773e-01 -1.700923889875411987e-01 4.944274574518203735e-02 1.355564147233963013e-01 -2.508817017078399658e-01 -1.529314834624528885e-02 6.769043952226638794e-02 -7.823786884546279907e-02 2.079438120126724243e-01 -2.028523199260234833e-02 9.432180970907211304e-02 -2.317080646753311157e-02 -2.777126617729663849e-02 3.515808880329132080e-01 4.582857787609100342e-01 -5.766267888247966766e-03 -1.846793144941329956e-01 1.059180423617362976e-01 -4.861209169030189514e-02 -2.352600395679473877e-01 2.731466107070446014e-02 -8.803649991750717163e-02 1.524629592895507812e-01 -7.303623855113983154e-02 -9.455192089080810547e-02 -7.060778141021728516e-02 1.304264813661575317e-01 -2.596651911735534668e-01
2.753820121288299561e-01 -3.353776931762695312e-01 -1.340695321559906006e-01 2.305954545736312866e-01 -3.258684873580932617e-01 -2.566083669662475586e-01 -6.848555058240890503e-02 -8.906632661819458008e-02 -1.297520548105239868e-01 2.270421534776687622e-01 1.004027724266052246e-01 -1.596997864544391632e-02 1.116536408662796021e-01 -1.649115979671478271e-01 8.722365833818912506e-03 -1.112095415592193604e-01 -2.313054054975509644e-01 1.811161823570728302e-02 -5.067026615142822266e-02 1.785871982574462891e-01 1.618521958589553833e-01 3.791387081146240234e-01 2.041215822100639343e-02 -1.581792980432510376e-01 -1.844092607498168945e-01 -2.549800276756286621e-01 4.308130592107772827e-02 1.586853414773941040e-01 5.304219946265220642e-02 3.408582881093025208e-02 1.064008697867393494e-01 5.023535806685686111e-03
3.578237891197204590e-01 -9.815149754285812378e-02 -1.929563656449317932e-02 7.897239923477172852e-02 -9.438353776931762695e-02 -1.892580986022949219e-01 1.859870702028274536e-01 2.711268067359924316e-01 -5.040202289819717407e-02 6.109045073390007019e-02 2.341620624065399170e-01 1.235849689692258835e-02 1.113864928483963013e-01 1.085289120674133301e-01 -1.989501267671585083e-01 -3.188209235668182373e-01 -4.338403344154357910e-01 6.763907521963119507e-02 3.703888878226280212e-02 1.217881031334400177e-02 1.493148356676101685e-01 2.238363176584243774e-01 -2.171206921339035034e-01 -8.087095618247985840e-02 -1.196116358041763306e-01 6.004010513424873352e-02 1.462845057249069214e-01 -6.521246582269668579e-02 2.249866724014282227e-01 1.205869615077972412e-01 -1.613021045923233032e-01 -1.452148854732513428e-01
3.606350123882293701e-01 -1.120405867695808411e-01 -2.084847092628479004e-01 -1.468909718096256256e-02 -3.778589963912963867e-01 -1.180965602397918701e-01 1.523877233266830444e-01 -7.921004295349121094e-02 -1.076969224959611893e-02 3.061123192310333252e-01 1.655718684196472168e-02 6.386814266443252563e-02 2.567641735076904297e-01 9.233286976814270020e-02 7.636849582195281982e-02 1.276026070117950439e-01 -3.207891434431076050e-02 1.390049606561660767e-01 2.709304094314575195e-01 -1.131658628582954407e-01 -3.080116212368011475e-01 1.077090427279472351e-01 1.542709767818450928e-01 -7.869128882884979248e-02 -2.307179272174835205e-01 5.039875954389572144e-02 -2.477356605231761932e-02 -1.663117408752441406e-01 -2.238432615995407104e-01 -5.052956938743591309e-02 1.490259617567062378e-01 -1.755225360393524170e-01
4.991047084331512451e-02 -1.990458518266677856e-01 -1.595468372106552124e-01 2.296270728111267090e-01 -4.626058638095855713e-01 -2.372361570596694946e-01 -2.945374324917793274e-02 -7.212593406438827515e-02 -2.138407528400421143e-01 1.160280406475067139e-01 1.350911557674407959e-01 -1.170915663242340088e-01 -6.692992895841598511e-02 -4.158474132418632507e-02 6.583631783723831177e-02 8.664152771234512329e-02 -3.155542165040969849e-02 3.484297394752502441e-01 3.797916471958160400e-01 -6.104302406311035156e-02 -2.552253901958465576e-01 9.631554782390594482e-02 -6.195622030645608902e-03 -1.567391306161880493e-01 1.614773762412369251e-03 9.636051952838897705e-02 4.116402566432952881e-02 -1.170603707432746887e-01 -1.507918983697891235e-01 -2.076608985662460327e-01 9.168328717350959778e-03 -1.847444027662277222e-01
-8.311148732900619507e-02 -1.269863396883010864e-01 -1.126578971743583679e-01 1.242953538894653320e-01 -4.284020364284515381e-01 -3.229368031024932861e-01 5.551905184984207153e-02 1.181161478161811829e-01 -1.355282962322235107e-01 -1.726343780755996704e-01 2.577402293682098389e-01 4.673704206943511963e-01 2.283054441213607788e-01 -1.395886391401290894e-01 6.322433799505233765e-02 2.733864262700080872e-02 -4.163565114140510559e-02 1.412611752748489380e-01 7.354611903429031372e-02 -1.435142159461975098e-01 -1.689105108380317688e-02 2.425191253423690796e-01 -2.271650359034538269e-02 9.990488179028034210e-03 -1.001752540469169617e-01 1.718901097774505615e-01 1.472173631191253662e-01 -4.611727967858314514e-02 -7.279008626937866211e-03 2.407844364643096924e-01 -4.296851810067892075e-03 7.580801099538803101e-02
4.920611530542373657e-02 1.559104025363922119e-01 -4.274971485137939453e-01 1.893779337406158447e-01 -2.684345543384552002e-01 2.786363102495670319e-02 1.935319006443023682e-01 -7.720388472080230713e-02 1.329654902219772339e-01 -3.129766508936882019e-02 1.668286323547363281e-01 1.549855768680572510e-01 5.011038780212402344e-01 4.464967921376228333e-02 1.204582676291465759e-01 -1.068800687789916992e-01 -2.273743040859699249e-02 -5.109550431370735168e-02 2.121166884899139404e-01 -1.711271852254867554e-01 1.028098072856664658e-02 2.318416982889175415e-01 -1.405290663242340088e-01 -1.048937961459159851e-01 -2.459320053458213806e-02 1.640324145555496216e-01 3.048206865787506104e-01 1.426870003342628479e-02 -6.965862959623336792e-02 6.636750884354114532e-03 2.368786558508872986e-02 -2.755351923406124115e-02
1.482093632221221924e-01 -2.237240523099899292e-01 -2.696257531642913818e-01 2.953745722770690918e-01 -2.908137738704681396e-01 -2.165711522102355957e-01 8.927150047384202480e-04 -3.155727311968803406e-02 -2.056877315044403076e-01 4.002228751778602600e-02 -6.316203624010086060e-02 1.251011639833450317e-01 -1.971394754946231842e-03 -2.846443951129913330e-01 6.101674214005470276e-02 -6.275750696659088135e-02 8.655436336994171143e-02 2.901047766208648682e-01 2.756255269050598145e-01 3.052584640681743622e-02 -1.417040973901748657e-01 2.220998555421829224e-01 -2.869616448879241943e-01 -6.876301020383834839e-02 -1.517582237720489502e-01 3.024802729487419128e-02 1.643186509609222412e-01 2.161050587892532349e-01 -3.523972257971763611e-02 -9.424158930778503418e-02 2.207672595977783203e-01 4.221106693148612976e-02
-2.412495017051696777e-02 -8.380066603422164917e-02 -6.684007495641708374e-02 3.001712262630462646e-01 -3.317278027534484863e-01 -1.991239376366138458e-02 4.071266204118728638e-02 2.307398617267608643e-01 -5.083987116813659668e-02 3.839400708675384521e-01 5.692789703607559204e-02 -1.533007621765136719e-01 -5.322606302797794342e-03 -1.266455352306365967e-01 -3.944674879312515259e-02 -5.539825558662414551e-02 -5.623730644583702087e-02 1.206932961940765381e-01 -1.672450751066207886e-01 -1.811875253915786743e-01 2.033566311001777649e-02 4.748657345771789551e-01 -2.685482501983642578e-01 -1.433636695146560669e-01 -1.356435567140579224e-02 1.262279003858566284e-01 -2.322380393743515015e-01 2.173060365021228790e-02 -6.934088654816150665e-03 -2.431453317403793335e-01 -1.130962930619716644e-02 -9.014597535133361816e-02
1.733093410730361938e-01 7.769462466239929199e-02 6.971169263124465942e-02 -7.358014583587646484e-02 -3.369780480861663818e-01 -9.207151830196380615e-02 6.170534342527389526e-02 1.077516153454780579e-01 -1.257841885089874268e-01 3.143652081489562988e-01 -6.556215882301330566e-02 -1.036463975906372070e-01 2.230788618326187134e-01 -9.450277686119079590e-02 -6.090190727263689041e-03 3.974420204758644104e-02 1.541728386655449867e-03 2.037656903266906738e-01 -4.537038132548332214e-02 -3.017899692058563232e-01 8.406703919172286987e-02 4.769704937934875488e-01 -4.227833822369575500e-02 -2.478317916393280029e-01 8.858413435518741608e-03 9.702978283166885376e-02 7.763548195362091064e-02 1.518007665872573853e-01 6.250428408384323120e-02 -5.131093412637710571e-02 -3.780983686447143555e-01 -7.555013895034790039e-02
2.269546836614608765e-01 -2.615649066865444183e-02 6.805129349231719971e-02 1.836090385913848877e-01 -2.706809937953948975e-01 -9.380769915878772736e-03 -8.622311800718307495e-02 -1.318953782320022583e-01 -1.929752081632614136e-01 -3.908444195985794067e-02 2.111626267433166504e-01 -9.604080021381378174e-02 -9.959603101015090942e-02 -1.746952682733535767e-01 3.828480467200279236e-02 -1.466180235147476196e-01 -4.011803120374679565e-02 -5.260461568832397461e-02 2.621849477291107178e-01 -3.314552828669548035e-02 2.823518356308341026e-03 4.798278510570526123e-01 -1.565800756216049194e-01 -4.354831278324127197e-01 -1.494977027177810669e-01 2.105054110288619995e-01 8.332961797714233398e-02 -8.994776755571365356e-02 -4.765756020788103342e-04 -1.521547287702560425e-01 1.783954948186874390e-01 1.242754515260457993e-03
7.306659966707229614e-02 -1.357052475214004517e-01 -7.236482948064804077e-02 3.353236243128776550e-02 -2.499716281890869141e-01 -3.450978398323059082e-01 2.831038087606430054e-02 4.022583365440368652e-02 -3.683249652385711670e-01 -1.962226778268814087e-01 1.845179200172424316e-01 2.798939049243927002e-01 -4.636379331350326538e-02 1.467053592205047607e-01 2.916472256183624268e-01 -1.271137148141860962e-01 -2.167741581797599792e-02 3.162207603454589844e-01 -1.190202757716178894e-01 -7.893902808427810669e-02 7.502947747707366943e-02 3.638171553611755371e-01 -3.970691934227943420e-02 -2.024254053831100464e-01 2.471369318664073944e-02 4.910328891128301620e-03 -1.715145260095596313e-01 1.053674742579460144e-01 -5.991799011826515198e-02 -7.155123166739940643e-03 1.571277529001235962e-01 5.959496647119522095e-02
1.059488207101821899e-01 9.974718093872070312e-02 -3.040940128266811371e-02 3.996454477310180664e-01 -2.257639914751052856e-01 -3.229368105530738831e-02 -3.599674254655838013e-02 4.951486364006996155e-02 -2.038383930921554565e-01 6.350262463092803955e-02 8.676102757453918457e-02 -1.741186678409576416e-01 1.273870319128036499e-01 -3.539838194847106934e-01 -1.362299770116806030e-01 -7.595080137252807617e-02 -1.326743066310882568e-01 2.203619331121444702e-01 -1.742392033338546753e-01 -2.578020095825195312e-01 1.058890074491500854e-01 4.090271890163421631e-01 1.497503253631293774e-03 -2.797338664531707764e-01 -2.644573897123336792e-02 3.310491517186164856e-02 -1.205255314707756042e-01 -1.247509848326444626e-02 8.023495972156524658e-02 -1.833069324493408203e-01 -2.893718332052230835e-02 -1.898211091756820679e-01
7.276717573404312134e-02 1.855309605598449707e-01 -1.033987663686275482e-02 4.433639347553253174e-01 -3.579743802547454834e-01 -8.733072876930236816e-02 9.824453853070735931e-03 2.380078285932540894e-01 3.672370314598083496e-02 2.954889833927154541e-01 2.418602444231510162e-02 1.157754659652709961e-01 4.265135503374040127e-04 -2.568694055080413818e-01 -1.316928416490554810e-01 -1.012147814035415649e-01 1.108251418918371201e-02 2.003959715366363525e-01 5.060716345906257629e-02 -1.715724170207977295e-01 3.757006675004959106e-02 4.049949944019317627e-01 -1.506152600049972534e-01 -9.846569597721099854e-02 -1.048666611313819885e-01 1.202384531497955322e-01 -1.609693914651870728e-01 3.179004415869712830e-02 -9.323965758085250854e-03 -1.323456168174743652e-01 -4.122035577893257141e-02 -1.819269806146621704e-01
2.980018034577369690e-02 -1.994644850492477417e-01 -2.586742639541625977e-01 8.649011701345443726e-02 -2.760859131813049316e-01 -4.114940464496612549e-01 3.187616765499114990e-01 7.715262472629547119e-02 -1.636780053377151489e-01 1.911113262176513672e-01 1.601772457361221313e-01 1.059868186712265015e-01 -6.614832580089569092e-02 1.729818731546401978e-01 1.148762702941894531e-01 -9.659829549491405487e-03 -2.129837274551391602e-01 1.406157016754150391e-01 2.856638431549072266e-01 -8.374777436256408691e-02 -8.431858569383621216e-02 3.678571283817291260e-01 1.234536841511726379e-01 2.583452500402927399e-02 3.369018435478210449e-02 -1.029222458600997925e-01 -2.979115210473537445e-02 1.092182248830795288e-01 -1.296509802341461182e-01 -9.234016388654708862e-02 1.471809148788452148e-01 1.992401666939258575e-02
7.058177888393402100e-02 3.822753904387354851e-03 -3.727003335952758789e-01 8.749029040336608887e-02 -2.578831911087036133e-01 -1.362233459949493408e-01 -8.442872017621994019e-02 1.298165768384933472e-01 -3.955200612545013428e-01 -3.931578714400529861e-03 2.374478131532669067e-01 -3.948749974370002747e-02 1.483977138996124268e-01 6.398583948612213135e-02 1.545609384775161743e-01 1.355988979339599609e-01 -5.153200589120388031e-03 3.941452205181121826e-01 1.468775123357772827e-01 1.415028423070907593e-02 -1.688511110842227936e-02 1.185319125652313232e-01 -1.605118960142135620e-01 -2.469709068536758423e-01 -1.831121146678924561e-01 -7.405468821525573730e-02 5.739108100533485413e-02 -3.963190689682960510e-02 -6.080489978194236755e-02 -3.023489117622375488e-01 1.709122210741043091e-01 -1.008577495813369751e-01
2.825574874877929688e-01 -1.143314316868782043e-01 -2.080855965614318848e-01 2.164238840341567993e-01 -2.613457143306732178e-01 -1.925808638334274292e-01 1.552689634263515472e-02 1.499844342470169067e-02 -2.483887523412704468e-01 4.060335084795951843e-02 8.504673093557357788e-02 -2.044424861669540405e-01 1.889532804489135742e-01 7.512116432189941406e-02 -1.748182177543640137e-01 1.456677913665771484e-01 -9.294748306274414062e-02 2.614772617816925049e-01 2.798654735088348389e-01 -3.715538606047630310e-02 -4.856683686375617981e-02 7.866027951240539551e-02 -3.104201257228851318e-01 -2.920180857181549072e-01 -1.856334805488586426e-01 -6.173048168420791626e-02 1.427030414342880249e-01 -2.448633611202239990e-01 -8.829928119666874409e-04 -1.853776574134826660e-01 5.958548560738563538e-02 4.677968472242355347e-02
3.425426185131072998e-01 -9.825038164854049683e-02 1.185407936573028564e-01 7.008854299783706665e-02 -3.264024257659912109e-01 -1.975740790367126465e-01 1.161860376596450806e-01 -7.092496752738952637e-02 -9.908381104469299316e-02 -1.352963745594024658e-01 3.809267878532409668e-01 9.408043324947357178e-02 1.611564457416534424e-01 2.235375195741653442e-01 5.806515365839004517e-02 -2.427840977907180786e-01 -8.477623015642166138e-02 3.136766329407691956e-02 4.326643422245979309e-03 -4.404733479022979736e-01 1.529514044523239136e-01 7.504328340291976929e-02 3.693350590765476227e-03 -1.089568957686424255e-01 -8.269409090280532837e-02 5.903677269816398621e-02 -1.087238788604736328e-01 1.761126220226287842e-01 -1.358332037925720215e-01 -2.042299807071685791e-01 -1.143542975187301636e-01 -9.659701026976108551e-03
1.775002777576446533e-01 -9.683582186698913574e-02 -1.121466085314750671e-01 7.874526828527450562e-02 -5.558316707611083984e-01 -1.783238537609577179e-02 3.228463828563690186e-01 8.046796917915344238e-02 3.672970458865165710e-02 2.979169487953186035e-01 2.499156594276428223e-01 -9.263346344232559204e-02 1.281420886516571045e-01 -1.626280248165130615e-01 1.249676197767257690e-01 9.432741254568099976e-02 1.045133918523788452e-01 5.451686307787895203e-02 1.327734291553497314e-01 -1.660989038646221161e-02 -1.343906521797180176e-01 2.054074257612228394e-01 -6.921715289354324341e-02 -1.425458490848541260e-01 -9.446512162685394287e-02 -1.337675601243972778e-01 1.813734024763107300e-01 -2.330055534839630127e-01 -1.272674053907394409e-01 1.373521983623504639e-01 6.246306374669075012e-02 1.473401933908462524e-01
3.217895328998565674e-01 -6.983996927738189697e-02 -2.080235183238983154e-01 2.096847593784332275e-01 -2.717882096767425537e-01 -5.173985660076141357e-02 6.328557431697845459e-02 -8.089105598628520966e-03 -2.781870663166046143e-01 1.213066726922988892e-01 2.998289167881011963e-01 -1.742660850286483765e-01 2.112294435501098633e-01 -3.824265897274017334e-01 -1.295662522315979004e-01 -2.862317487597465515e-03 1.253486261703073978e-03 1.019790098071098328e-01 3.046164810657501221e-01 7.190930843353271484e-02 -7.787327282130718231e-03 1.163379475474357605e-01 -1.914630830287933350e-01 -2.221020013093948364e-01 1.972475089132785797e-02 -6.058135256171226501e-02 1.878273338079452515e-01 5.537243559956550598e-02 -2.931012772023677826e-02 -3.334345668554306030e-02 2.259421348571777344e-01 -1.766116172075271606e-02
1.008771136403083801e-01 -1.114005036652088165e-02 -1.479993760585784912e-01 2.189807146787643433e-01 -3.468568921089172363e-01 -5.813852325081825256e-02 8.571616560220718384e-02 -6.539176404476165771e-02 -2.339037060737609863e-01 6.071816757321357727e-02 2.687234580516815186e-01 1.383080780506134033e-01 3.469591438770294189e-01 2.790001034736633301e-01 2.091864198446273804e-01 -2.410008907318115234e-01 -2.276823371648788452e-01 6.588706374168395996e-02 -1.724422574043273926e-01 -1.818782389163970947e-01 -2.561688236892223358e-02 1.581201702356338501e-01 4.340096190571784973e-02 -1.925827264785766602e-01 1.011893600225448608e-01 1.993381045758724213e-02 -7.784412801265716553e-02 1.088202930986881256e-02 -1.080323830246925354e-01 3.237115591764450073e-02 -2.579495906829833984e-01 -2.345874905586242676e-01
7.446088641881942749e-02 1.621048748493194580e-01 -1.306426525115966797e-01 2.237427681684494019e-01 -4.075355827808380127e-01 -8.368162065744400024e-02 -1.469039469957351685e-01 -1.368334610015153885e-02 3.189929947257041931e-02 2.388787120580673218e-01 -2.699929289519786835e-02 -1.614313423633575439e-01 3.389905393123626709e-01 -1.723708361387252808e-01 -8.425390720367431641e-02 -1.257263422012329102e-01 2.457412332296371460e-02 2.399632036685943604e-01 -2.572527229785919189e-01 -2.155969738960266113e-01 4.232763871550559998e-02 3.302936851978302002e-01 -1.358438581228256226e-01 -2.201632410287857056e-01 -7.504151016473770142e-02 1.500935554504394531e-01 -7.624842226505279541e-02 6.098964437842369080e-02 -2.013507299125194550e-02 -9.539768844842910767e-02 9.979006648063659668e-02 -2.190350741147994995e-01
2.436653375625610352e-01 1.942624598741531372e-01 -2.622678875923156738e-01 1.595362126827239990e-01 -3.886423408985137939e-01 -1.324212551116943359e-01 7.102373987436294556e-02 2.922262065112590790e-02 4.704232886433601379e-02 -4.813774488866329193e-03 1.112045273184776306e-01 2.045306861400604248e-01 1.754239946603775024e-01 -8.162629604339599609e-02 1.946769505739212036e-01 -2.023249119520187378e-02 8.185546845197677612e-02 1.700696200132369995e-01 2.078221589326858521e-01 1.655798964202404022e-02 7.286267727613449097e-02 2.788980118930339813e-02 -1.183446422219276428e-01 -3.636309504508972168e-01 1.046437248587608337e-01 2.269747257232666016e-01 -2.607300281524658203e-01 -1.465638875961303711e-01 -2.730226814746856689e-01 -1.695330813527107239e-02 5.674959719181060791e-02 2.015191167593002319e-01
3.399842679500579834e-01 -7.423346489667892456e-02 -1.104021370410919189e-01 8.017752319574356079e-03 -3.730948865413665771e-01 -1.553165763616561890e-01 3.669609501957893372e-02 -1.971376091241836548e-01 -5.604356992989778519e-03 4.335485398769378662e-02 1.742216348648071289e-01 1.370151489973068237e-01 3.589698970317840576e-01 1.845023334026336670e-01 3.646603971719741821e-02 9.802050888538360596e-03 -1.059397384524345398e-01 2.114836573600769043e-01 2.776115238666534424e-01 8.269005455076694489e-03 -3.165802955627441406e-01 1.068974509835243225e-01 1.624712646007537842e-01 -1.265601664781570435e-01 8.029695600271224976e-02 7.542957901023328304e-04 -1.870597898960113525e-01 -9.008554369211196899e-02 -1.406293362379074097e-01 -1.074601039290428162e-01 -1.619299054145812988e-01 2.313011735677719116e-01
2.649755775928497314e-01 -3.514865785837173462e-02 -2.172592878341674805e-01 8.767510950565338135e-02 -7.460837066173553467e-02 -1.233285367488861084e-01 2.638565301895141602e-01 -3.900231048464775085e-02 9.238021448254585266e-03 -2.829048335552215576e-01 3.558971285820007324e-01 9.959153085947036743e-02 8.864097297191619873e-02 4.276289418339729309e-02 3.889826536178588867e-01 1.498252749443054199e-01 -9.736678749322891235e-02 4.575751721858978271e-02 2.723594009876251221e-01 -2.474813759326934814e-01 4.865334834903478622e-03 2.732399404048919678e-01 -2.093347609043121338e-01 -1.120059192180633545e-01 1.628925353288650513e-01 9.868115186691284180e-02 2.689800690859556198e-03 -2.105570584535598755e-01 -2.369386330246925354e-02 -6.927064061164855957e-02 -5.261536221951246262e-03 -1.324825882911682129e-01
1.600892096757888794e-01 1.571524888277053833e-01 -1.378346979618072510e-01 4.357484877109527588e-01 -3.298373818397521973e-01 -1.097929179668426514e-01 1.003425270318984985e-01 9.199911355972290039e-02 5.832778662443161011e-02 2.701207995414733887e-01 9.012158960103988647e-02 -5.127286165952682495e-02 -1.901201717555522919e-02 -9.541179984807968140e-02 -2.549944519996643066e-01 -5.423587188124656677e-02 -3.510827198624610901e-02 1.923142373561859131e-01 -1.388975512236356735e-02 -2.591432332992553711e-01 9.282644093036651611e-02 3.797469735145568848e-01 -1.700396984815597534e-01 -2.635000944137573242e-01 -1.071921810507774353e-01 6.385996006429195404e-03 -2.135910391807556152e-01 6.562478095293045044e-02 4.621078725904226303e-03 -1.033530980348587036e-01 7.711780490353703499e-04 -8.930077403783798218e-02
2.846654057502746582e-01 -1.491452157497406006e-01 -4.148268103599548340e-01 6.013289466500282288e-02 -4.033172726631164551e-01 -9.173896163702011108e-02 4.191818460822105408e-02 8.548874408006668091e-02 1.584184020757675171e-01 1.878168135881423950e-01 1.095645055174827576e-01 7.310651987791061401e-02 7.191674411296844482e-02 -8.977550268173217773e-02 7.030593603849411011e-02 8.696532808244228363e-03 2.064695768058300018e-02 3.248101174831390381e-01 2.131188064813613892e-01 -9.851665794849395752e-02 -7.557287812232971191e-02 7.608874887228012085e-02 -5.627554375678300858e-03 -9.974211454391479492e-02 -8.283137530088424683e-02 -1.758120059967041016e-01 2.491146326065063477e-02 -2.433485537767410278e-01 3.615263104438781738e-02 -3.955857753753662109e-01 2.135774353519082069e-03 -8.344569802284240723e-02
1.945364177227020264e-01 -1.810026764869689941e-01 -1.036203578114509583e-01 5.813227221369743347e-02 -4.001061916351318359e-01 -8.250131458044052124e-02 -7.643087767064571381e-03 -1.037790924310684204e-01 -2.338601946830749512e-01 -4.871889576315879822e-02 1.343519687652587891e-01 5.170801281929016113e-02 2.995731867849826813e-02 -1.600045263767242432e-01 6.866887956857681274e-02 -6.511741131544113159e-02 2.050868719816207886e-01 3.475696444511413574e-01 2.089456766843795776e-01 3.245664015412330627e-02 -2.468143999576568604e-01 7.606071233749389648e-02 -1.944936066865921021e-01 -3.587328791618347168e-01 -1.247657835483551025e-01 2.738079614937305450e-02 1.548850685358047485e-01 -1.972970366477966309e-01 -9.917388856410980225e-02 -2.091849893331527710e-01 -2.304600924253463745e-02 -2.239664047956466675e-01
2.559661567211151123e-01 1.119257658720016479e-01 -2.230419218540191650e-01 2.239516675472259521e-01 -4.872749745845794678e-01 -1.093002930283546448e-01 1.154761482030153275e-02 -2.750073559582233429e-02 -1.061863601207733154e-01 2.607573941349983215e-02 2.267024517059326172e-01 3.997945412993431091e-02 2.370652109384536743e-01 1.322768926620483398e-01 8.000605553388595581e-02 -2.158469110727310181e-01 -1.953403651714324951e-01 1.987506747245788574e-01 -3.182994127273559570e-01 -1.972574144601821899e-01 4.770325869321823120e-02 2.013183012604713440e-02 6.729944050312042236e-02 -1.508734226226806641e-01 1.007221490144729614e-01 -1.164997275918722153e-02 -2.036836594343185425e-01 1.366237998008728027e-01 -2.037926465272903442e-01 4.488542303442955017e-02 -3.912118449807167053e-02 -1.295178681612014771e-01
1.038307789713144302e-02 1.917673051357269287e-01 -1.743430346250534058e-01 3.266287446022033691e-01 -3.411777317523956299e-01 -1.506843566894531250e-01 1.159418001770973206e-01 5.538117513060569763e-02 5.767756700515747070e-02 2.972953915596008301e-01 -2.883345074951648712e-02 -7.531217485666275024e-02 7.032380998134613037e-02 -1.500575542449951172e-01 -3.630669116973876953e-01 -1.041663512587547302e-01 -1.429668962955474854e-01 2.664062082767486572e-01 6.598901748657226562e-02 -2.097040861845016479e-01 1.995268650352954865e-02 3.393086493015289307e-01 -1.165145412087440491e-01 -1.236521452665328979e-01 -5.226169154047966003e-02 8.791958540678024292e-02 -7.119754701852798462e-02 1.841273158788681030e-01 6.566104013472795486e-03 -1.931892484426498413e-01 -1.958492211997509003e-02 -1.753700971603393555e-01
1.115252301096916199e-01 -1.775209046900272369e-02 -2.801196277141571045e-01 2.878310084342956543e-01 -2.373677492141723633e-01 5.513744801282882690e-02 -9.266057983040809631e-03 4.808986932039260864e-02 -2.744086980819702148e-01 7.996295392513275146e-02 2.800668776035308838e-01 -2.335191816091537476e-01 1.665171533823013306e-01 -2.694204449653625488e-01 -1.988740861415863037e-01 -1.551599353551864624e-01 -1.043411344289779663e-01 1.288405805826187134e-01 -1.272372901439666748e-01 -2.728868275880813599e-02 -6.884909421205520630e-02 2.760742008686065674e-01 -1.265324950218200684e-01 -2.934610545635223389e-01 -8.864418603479862213e-03 6.236194446682929993e-02 -3.442768752574920654e-01 1.522128582000732422e-01 -3.829836100339889526e-02 5.251163151115179062e-03 1.329052913933992386e-02 -1.034684851765632629e-01
6.713388860225677490e-02 9.461778402328491211e-02 -3.272131830453872681e-02 1.527188569307327271e-01 -2.394166290760040283e-01 -1.477210670709609985e-01 2.544102445244789124e-02 1.215354260057210922e-02 -4.623572155833244324e-02 3.462218344211578369e-01 -8.747031539678573608e-02 6.100242026150226593e-03 2.147729098796844482e-01 -3.238810300827026367e-01 -2.167447060346603394e-01 -2.676557004451751709e-01 -1.746995747089385986e-01 2.340323477983474731e-01 -1.694112569093704224e-01 -2.095979005098342896e-01 -2.599987015128135681e-02 2.767735421657562256e-01 -2.760431766510009766e-01 -3.245480060577392578e-01 5.470376461744308472e-02 6.328276544809341431e-02 1.250551268458366394e-02 -3.361412882804870605e-02 7.246854156255722046e-02 -1.340098828077316284e-01 9.445519000291824341e-02 -1.603789627552032471e-01
1.904050707817077637e-01 -3.229324519634246826e-01 -2.853730320930480957e-01 1.015262119472026825e-02 -3.191107809543609619e-01 -3.457407653331756592e-01 1.266029477119445801e-01 -1.528507173061370850e-01 -8.502782881259918213e-02 -2.928906586021184921e-03 2.301099449396133423e-01 -1.492176204919815063e-01 -1.429163813591003418e-01 9.385950118303298950e-02 2.352237999439239502e-01 -1.239261850714683533e-01 -1.712823985144495964e-03 2.703638672828674316e-01 2.949705421924591064e-01 -1.924396306276321411e-01 -4.148370027542114258e-02 2.657351791858673096e-01 -1.320012807846069336e-01 6.444204598665237427e-02 -4.318927228450775146e-02 -1.146544218063354492e-01 1.097986381500959396e-02 -3.287727013230323792e-03 3.717666119337081909e-02 -1.478980034589767456e-01 5.132477730512619019e-02 -5.192797258496284485e-02
1.786421285942196846e-03 2.326560467481613159e-01 -4.878889769315719604e-02 2.269684374332427979e-01 -3.963250517845153809e-01 -1.340751051902770996e-01 6.807424873113632202e-02 1.833445727825164795e-01 5.152289941906929016e-02 3.011665046215057373e-01 4.432344436645507812e-02 -1.215985193848609924e-01 -2.956322953104972839e-02 -1.204195916652679443e-01 -1.670764088630676270e-01 -2.083250731229782104e-01 -7.130803912878036499e-02 2.645329535007476807e-01 3.047778457403182983e-02 -9.587895125150680542e-02 -5.459212698042392731e-03 4.426786303520202637e-01 -9.683104604482650757e-02 -2.535007297992706299e-01 -1.340764109045267105e-02 1.010842323303222656e-01 -2.029815018177032471e-01 1.460652500391006470e-01 3.564176708459854126e-02 -2.047769725322723389e-01 6.600946187973022461e-02 -8.102961629629135132e-02
6.315239518880844116e-02 -1.554266512393951416e-01 -7.724445313215255737e-02 1.226562932133674622e-01 -5.100067853927612305e-01 -2.698246538639068604e-01 2.231787741184234619e-01 -9.885434061288833618e-02 -1.876848042011260986e-01 -4.429515078663825989e-02 3.725298047065734863e-01 6.096494942903518677e-02 -1.879205107688903809e-01 -8.910024166107177734e-02 -2.157795876264572144e-01 -2.127009183168411255e-01 7.677629590034484863e-02 1.511497497558593750e-01 8.628743141889572144e-02 -1.397773325443267822e-01 1.391535550355911255e-01 2.519542872905731201e-01 5.714897066354751587e-02 5.741335451602935791e-02 1.529469490051269531e-01 1.535511463880538940e-01 -7.991842925548553467e-02 9.540634602308273315e-02 -6.089139729738235474e-02 -1.017397418618202209e-01 -6.137694418430328369e-02 1.348867714405059814e-01
6.352603435516357422e-02 -2.851718962192535400e-01 -2.969542145729064941e-01 3.810480535030364990e-01 -2.846065759658813477e-01 -2.641059458255767822e-01 3.138701319694519043e-01 -1.173330843448638916e-01 -1.242637783288955688e-01 1.659778058528900146e-01 1.516621857881546021e-01 1.269086152315139771e-01 -9.855455905199050903e-02 1.643895953893661499e-01 7.228122651576995850e-02 -7.127382606267929077e-02 -6.218908727169036865e-02 2.014224529266357422e-01 -4.010944068431854248e-02 -1.226498335599899292e-01 -1.108757033944129944e-01 1.199942976236343384e-01 -2.967559546232223511e-02 -1.990951299667358398e-01 -5.875853821635246277e-02 1.153647676110267639e-01 -2.094466537237167358e-01 6.890155375003814697e-02 -3.254675073549151421e-03 7.038617134094238281e-02 -1.969930678606033325e-01 2.272417843341827393e-01
3.578073903918266296e-02 2.136022597551345825e-01 -1.765658110380172729e-01 3.511752784252166748e-01 -3.339179754257202148e-01 -1.761278808116912842e-01 3.932109475135803223e-02 1.156193986535072327e-01 -1.510799676179885864e-01 2.417104393243789673e-01 6.762298196554183960e-02 -8.624655753374099731e-02 2.926769107580184937e-02 -2.301977574825286865e-01 -7.099015265703201294e-02 -1.087359189987182617e-01 1.621501147747039795e-02 2.084180116653442383e-01 -4.510503262281417847e-03 -2.284247726202011108e-01 1.022145971655845642e-01 3.991731703281402588e-01 -1.824350059032440186e-01 -2.754426896572113037e-01 3.679833561182022095e-02 6.050175428390502930e-02 -2.786159515380859375e-01 6.708035618066787720e-02 -4.157741740345954895e-02 -9.269108623266220093e-02 -4.026454314589500427e-02 -5.715564638376235962e-02
3.865455090999603271e-01 -2.350247651338577271e-01 -9.151367843151092529e-02 -1.760182552970945835e-03 -9.507945179939270020e-02 2.835256420075893402e-02 2.415537685155868530e-01 -2.291639894247055054e-01 1.341124027967453003e-01 1.991176903247833252e-01 1.601035892963409424e-02 -4.214579239487648010e-02 3.206443488597869873e-01 5.277280695736408234e-03 -1.760086119174957275e-01 -2.884850203990936279e-01 -2.811283171176910400e-01 2.327432632446289062e-01 -1.075341552495956421e-01 3.648855164647102356e-02 -1.597461104393005371e-01 2.399537116289138794e-01 -2.345666289329528809e-01 5.152790248394012451e-02 -7.072640210390090942e-02 -7.214710116386413574e-02 1.528074890375137329e-01 8.496381342411041260e-02 3.305029869079589844e-02 1.224346682429313660e-01 -1.455400735139846802e-01 -1.569658070802688599e-01
1.268279254436492920e-01 2.061275392770767212e-02 -2.808961272239685059e-01 3.322827517986297607e-01 -4.356589615345001221e-01 -1.105596944689750671e-01 6.675235182046890259e-02 -3.980015590786933899e-02 -1.469917446374893188e-01 -4.398236796259880066e-02 -2.093925699591636658e-02 1.410976350307464600e-01 -1.989967189729213715e-02 4.952522739768028259e-02 -6.608509272336959839e-02 -3.648908808827400208e-02 1.345703303813934326e-01 2.847954034805297852e-01 2.442391067743301392e-01 -4.966108873486518860e-02 -2.821612060070037842e-01 1.578510403633117676e-01 3.295723348855972290e-02 -2.028923630714416504e-01 -1.545225232839584351e-01 -1.586370170116424561e-01 2.322177588939666748e-01 -9.401881694793701172e-02 1.675451174378395081e-03 -3.145030438899993896e-01 5.657260119915008545e-02 -1.078650429844856262e-01
2.357133030891418457e-01 -3.548922538757324219e-01 -2.553344070911407471e-01 1.310425102710723877e-01 -3.209176957607269287e-01 -1.249756142497062683e-01 2.189520895481109619e-01 -1.098772883415222168e-01 -3.292752206325531006e-01 1.616243571043014526e-01 1.039592102169990540e-01 -8.401931077241897583e-02 1.174792498350143433e-01 7.674209028482437134e-02 1.686675474047660828e-02 -8.786483108997344971e-02 1.423353552818298340e-01 2.907130122184753418e-01 1.919175088405609131e-01 7.807184010744094849e-02 -1.354841291904449463e-01 6.553249061107635498e-02 -1.074021856766194105e-04 -1.384566426277160645e-01 1.122692450881004333e-01 -1.442689355462789536e-02 1.383998394012451172e-01 -6.751078367233276367e-02 -1.604130566120147705e-01 -2.373342961072921753e-01 -7.842434197664260864e-02 -2.512752115726470947e-01
1.504293233156204224e-01 8.976914733648300171e-02 -5.542951077222824097e-02 -5.573808774352073669e-02 -3.993342220783233643e-01 -3.473618328571319580e-01 2.800250649452209473e-01 -1.183649003505706787e-01 -1.107247099280357361e-01 -1.457849740982055664e-01 -5.621984973549842834e-02 5.666881799697875977e-02 1.414181292057037354e-01 2.950826659798622131e-03 -7.020746357738971710e-03 8.332641795277595520e-03 2.506656348705291748e-01 1.552257835865020752e-01 2.069984078407287598e-01 -1.311818957328796387e-01 -1.708952486515045166e-01 2.283085435628890991e-01 -1.531386524438858032e-01 -3.171850740909576416e-02 -2.778904438018798828e-01 -4.762545228004455566e-03 1.279553584754467010e-02 3.637249767780303955e-02 -1.733708828687667847e-01 2.112021595239639282e-01 -1.720492392778396606e-01 -3.078948259353637695e-01
2.838000655174255371e-01 -2.433678060770034790e-01 -1.519644558429718018e-01 4.231411814689636230e-01 -4.556659162044525146e-01 -3.489929437637329102e-02 3.104205802083015442e-02 -4.713925719261169434e-02 -2.492211461067199707e-01 5.089353024959564209e-02 8.275509625673294067e-02 -1.372988373041152954e-01 1.039498671889305115e-01 -9.940139204263687134e-02 -7.325103878974914551e-02 1.041703447699546814e-01 1.504372209310531616e-01 1.478180587291717529e-01 3.562832474708557129e-01 -4.834831878542900085e-02 -8.296343497931957245e-03 5.556357279419898987e-02 4.070398956537246704e-02 -1.630999296903610229e-01 1.006359532475471497e-01 1.699928790330886841e-01 1.170475967228412628e-02 -1.363182067871093750e-01 -6.811569631099700928e-02 -1.282106488943099976e-01 -6.636467576026916504e-02 -1.742141395807266235e-01
1.255576312541961670e-01 -3.189708888530731201e-01 -2.781175635755062103e-02 3.676569759845733643e-01 -2.775928080081939697e-01 -1.545883715152740479e-01 2.501369118690490723e-01 -2.094458341598510742e-01 -1.944662183523178101e-01 3.443048801273107529e-03 2.864249050617218018e-01 1.168813854455947876e-01 1.647026836872100830e-01 -1.008766330778598785e-02 -2.714273706078529358e-02 -2.431210279464721680e-01 -1.975176334381103516e-01 2.261155396699905396e-01 1.481379270553588867e-01 -1.505122482776641846e-01 -2.024371409788727760e-03 1.996876150369644165e-01 2.835695818066596985e-02 9.933505952358245850e-02 -3.754297643899917603e-02 -1.301337312906980515e-02 -1.169210746884346008e-01 3.119173832237720490e-02 -3.981462493538856506e-02 2.428014427423477173e-01 -3.205601125955581665e-02 2.355310916900634766e-01
1.025599986314773560e-02 -2.258373349905014038e-01 2.310271263122558594e-01 -3.293975442647933960e-02 -3.962700963020324707e-01 -2.424379736185073853e-01 4.219030216336250305e-02 -7.975471764802932739e-02 -1.522148549556732178e-01 9.743043780326843262e-02 1.185363829135894775e-01 -1.635511964559555054e-02 7.896277308464050293e-02 1.828234195709228516e-01 5.071833357214927673e-02 -4.910323023796081543e-02 2.175309695303440094e-02 1.715980917215347290e-01 1.013957038521766663e-01 9.791497886180877686e-02 -3.806959986686706543e-01 4.181587100028991699e-01 -4.722243919968605042e-02 -1.102952063083648682e-01 -1.721096336841583252e-01 -4.214491695165634155e-02 -3.187405318021774292e-02 2.620725631713867188e-01 -2.028058618307113647e-01 5.419903993606567383e-02 -5.914398282766342163e-02 -2.150186002254486084e-01
9.138803184032440186e-02 1.109093427658081055e-02 -2.229830920696258545e-01 3.734006583690643311e-01 -2.668001651763916016e-01 -7.789690047502517700e-02 -1.413946002721786499e-01 1.076991781592369080e-01 -1.942075192928314209e-01 1.669421494007110596e-01 -3.235394880175590515e-02 -1.696256399154663086e-01 2.666516304016113281e-01 -1.706300824880599976e-01 -9.781901538372039795e-02 -3.097525537014007568e-01 -1.457853615283966064e-02 8.755737543106079102e-02 -1.350898593664169312e-01 -3.658577799797058105e-02 -1.217562109231948853e-01 3.284643888473510742e-01 -8.497815579175949097e-02 -2.349126189947128296e-01 -1.388242691755294800e-01 -9.716723114252090454e-02 -2.689267396926879883e-01 -7.808592915534973145e-02 2.467640675604343414e-02 -1.475775539875030518e-01 -8.141533285379409790e-02 -2.089516520500183105e-01
-9.635540656745433807e-03 2.400254905223846436e-01 -1.636313050985336304e-01 2.602285146713256836e-01 -2.783057689666748047e-01 -1.507940292358398438e-01 5.606012791395187378e-02 -1.275716908276081085e-02 -1.684085130691528320e-01 2.401394546031951904e-01 -4.581801220774650574e-02 4.537394642829895020e-02 1.877020746469497681e-01 -5.942127481102943420e-02 -1.784941405057907104e-01 -4.074859432876110077e-03 -1.366481631994247437e-01 2.286897897720336914e-01 -3.003698773682117462e-02 -9.546694904565811157e-02 1.276207808405160904e-02 4.855056703090667725e-01 -2.776631116867065430e-01 -1.736325025558471680e-01 -3.353651612997055054e-03 1.640723943710327148e-01 -1.405981183052062988e-01 1.318823844194412231e-01 -5.192535743117332458e-02 -1.853523701429367065e-01 -7.156911492347717285e-02 -2.304322719573974609e-01
1.825586110353469849e-01 -2.858932316303253174e-01 2.531567774713039398e-02 -4.581937193870544434e-02 -5.395699143409729004e-01 -3.581671714782714844e-01 1.075439602136611938e-01 -9.620616585016250610e-02 -2.293880134820938110e-01 1.349681466817855835e-01 -1.524289846420288086e-01 -1.648770123720169067e-01 7.925013452768325806e-02 4.905618261545896530e-04 2.019853591918945312e-01 -1.305897086858749390e-01 4.584654793143272400e-02 2.586349844932556152e-01 -1.924344301223754883e-01 -3.004256635904312134e-02 9.446199238300323486e-02 2.330324053764343262e-01 -9.643092751502990723e-02 8.826728910207748413e-03 -1.103249192237854004e-01 1.316540241241455078e-01 -8.725446648895740509e-03 5.855045840144157410e-02 -1.839023530483245850e-01 6.721958518028259277e-02 -2.262211591005325317e-02 7.196616381406784058e-02
-4.669954534620046616e-03 -8.981892466545104980e-02 -2.171681672334671021e-01 2.664047777652740479e-01 -1.134668439626693726e-01 -1.478287279605865479e-01 2.679566740989685059e-01 1.075114607810974121e-01 -1.640814244747161865e-01 3.588667511940002441e-02 2.685280889272689819e-02 -1.302328109741210938e-01 2.321696877479553223e-01 -3.743537068367004395e-01 -2.154089510440826416e-01 -2.631097435951232910e-01 -1.236190572381019592e-01 1.507699936628341675e-01 -1.726492494344711304e-01 -1.484750807285308838e-01 2.246843185275793076e-03 2.273557633161544800e-01 -9.621636569499969482e-02 -1.798752695322036743e-01 -2.792775630950927734e-01 1.893456064863130450e-04 -3.455008566379547119e-02 2.046580016613006592e-01 2.634735405445098877e-01 2.833413658663630486e-03 -1.546724289655685425e-01 -5.027511343359947205e-02
2.316406741738319397e-02 1.187475100159645081e-01 -1.208646744489669800e-01 3.028305470943450928e-01 -3.408083915710449219e-01 -7.173107564449310303e-02 6.594763696193695068e-02 1.128110215067863464e-01 -5.653799325227737427e-02 2.445081174373626709e-01 2.906211465597152710e-02 -2.687791734933853149e-02 8.315614610910415649e-02 -1.408631652593612671e-01 -2.268404662609100342e-01 -1.252794563770294189e-01 -1.301941126585006714e-01 1.300213187932968140e-01 -3.699742490425705910e-03 -3.409564495086669922e-01 -5.597549676895141602e-02 4.644685685634613037e-01 -1.741991043090820312e-01 -2.939639985561370850e-01 -6.057432293891906738e-02 1.457634717226028442e-01 -2.303819656372070312e-01 -3.168170526623725891e-02 -8.004820346832275391e-02 -9.164091944694519043e-02 -3.459262428805232048e-03 -5.158602818846702576e-02
2.262740135192871094e-01 -1.255190372467041016e-01 -2.622977197170257568e-01 3.535981476306915283e-01 -9.724675863981246948e-02 -1.366812884807586670e-01 1.858346164226531982e-01 -5.216369777917861938e-02 1.612293720245361328e-01 8.614937216043472290e-02 3.117387592792510986e-01 8.747097104787826538e-02 -3.666927292943000793e-02 1.255951225757598877e-01 1.258820854127407074e-02 -2.178876101970672607e-01 -1.562125533819198608e-01 2.778707817196846008e-02 1.551100760698318481e-01 -2.839491963386535645e-01 -2.744880318641662598e-01 2.185247391462326050e-01 -1.496258676052093506e-01 -2.148909270763397217e-01 -3.274173010140657425e-03 8.235400170087814331e-02 -2.665983140468597412e-01 -1.415727436542510986e-01 1.916658016853034496e-03 1.507038064301013947e-02 1.427968684583902359e-02 2.257198393344879150e-01
3.053321838378906250e-01 -1.346690058708190918e-01 1.557266712188720703e-01 1.940337717533111572e-01 -4.212020337581634521e-01 -8.675897121429443359e-02 1.539746373891830444e-01 -8.446106314659118652e-02 -1.251594536006450653e-02 4.704379290342330933e-02 5.069541558623313904e-02 2.332746535539627075e-01 2.405885159969329834e-01 7.573762536048889160e-02 3.128620684146881104e-01 -2.935740351676940918e-01 1.166606992483139038e-01 3.448584675788879395e-01 7.666341215372085571e-02 2.109794467687606812e-01 6.596786528825759888e-02 7.148393988609313965e-02 -2.821585908532142639e-02 -7.855203002691268921e-02 5.991993099451065063e-02 1.325423419475555420e-01 4.025354865007102489e-04 2.316920645534992218e-02 -2.495152056217193604e-01 -3.833854105323553085e-03 6.956393271684646606e-02 1.255021095275878906e-01
2.808417081832885742e-01 -7.717158645391464233e-02 5.517184268683195114e-03 -8.681980520486831665e-02 -2.087117582559585571e-01 -2.468086481094360352e-01 -1.906715705990791321e-02 2.136596292257308960e-01 3.799512516707181931e-03 -4.322658479213714600e-02 2.058764249086380005e-01 3.614859580993652344e-01 4.802694544196128845e-02 -1.913744956254959106e-01 2.495793998241424561e-01 -2.602029740810394287e-01 -1.531600058078765869e-01 1.557340621948242188e-01 -1.363504081964492798e-01 -1.776034533977508545e-01 -2.358641326427459717e-01 5.136402323842048645e-02 -3.074996871873736382e-03 5.946646258234977722e-02 -3.673440217971801758e-02 3.979629278182983398e-02 -2.272741198539733887e-01 -1.104888916015625000e-01 1.255156993865966797e-01 -2.939908802509307861e-01 -2.651196122169494629e-01 -1.196657046675682068e-01
-2.302289381623268127e-02 -2.637161612510681152e-01 -2.601256668567657471e-01 4.153778403997421265e-02 -4.119244217872619629e-01 -3.098709583282470703e-01 9.335993975400924683e-02 3.089839406311511993e-02 -1.505973786115646362e-01 7.951128482818603516e-02 2.190798074007034302e-01 1.173439249396324158e-01 1.442629098892211914e-01 1.918747872114181519e-01 2.367051243782043457e-01 -9.700869023799896240e-02 -5.167638882994651794e-02 6.104090437293052673e-02 1.472122967243194580e-01 -3.129406869411468506e-01 -2.354299426078796387e-01 2.184608876705169678e-01 -6.683573126792907715e-02 3.670745342969894409e-02 -7.861487567424774170e-02 6.834445148706436157e-02 -1.128191351890563965e-01 5.630602315068244934e-02 -1.182973682880401611e-01 -1.473124176263809204e-01 1.789159923791885376e-01 2.047023326158523560e-01
1.305754184722900391e-01 -1.716111898422241211e-01 -3.263876438140869141e-01 -3.486946970224380493e-02 -3.552483022212982178e-01 -7.529086619615554810e-02 2.924424707889556885e-01 -3.002502582967281342e-02 -1.025744974613189697e-01 1.940595656633377075e-01 2.075838297605514526e-01 -2.061498817056417465e-03 -1.298488974571228027e-01 -8.103872835636138916e-02 7.578207552433013916e-02 -5.919103976339101791e-03 -1.279792338609695435e-01 1.488016247749328613e-01 1.900446601212024689e-02 -5.682928487658500671e-02 -2.323202192783355713e-01 1.785873025655746460e-01 -3.670887649059295654e-01 -1.389792263507843018e-01 6.121728196740150452e-02 -1.695441752672195435e-01 2.065245360136032104e-01 -1.043655276298522949e-01 2.434651702642440796e-01 -2.160544395446777344e-01 1.389927715063095093e-01 1.167086809873580933e-01
7.900649309158325195e-02 1.014988347887992859e-01 -2.556323409080505371e-01 3.026587069034576416e-01 -5.071920752525329590e-01 -4.018305987119674683e-02 -3.234468773007392883e-02 9.028264135122299194e-02 -6.537888944149017334e-02 8.965559303760528564e-02 6.214625015854835510e-02 -2.115374803543090820e-01 1.502229422330856323e-01 -3.663091063499450684e-01 -1.717802286148071289e-01 -9.512572735548019409e-02 -1.366865783929824829e-01 -3.269834443926811218e-02 -1.305282562971115112e-01 -1.645273566246032715e-01 -9.849596768617630005e-02 3.120974600315093994e-01 -1.521393358707427979e-01 -1.628573238849639893e-01 -7.781758904457092285e-02 7.078078109771013260e-03 -1.446765754371881485e-02 -5.028055980801582336e-02 3.555154055356979370e-02 -1.687330603599548340e-01 -5.165318399667739868e-02 -2.008489370346069336e-01
3.531385362148284912e-01 -8.504412323236465454e-02 -1.195507422089576721e-01 1.921951025724411011e-01 -4.063301384449005127e-01 1.696040108799934387e-02 1.577572226524353027e-01 7.647838443517684937e-02 -3.894783854484558105e-01 4.553962498903274536e-02 -1.257150992751121521e-02 -1.243616640567779541e-01 3.399845585227012634e-02 -1.865766346454620361e-01 2.465215139091014862e-02 3.811437636613845825e-02 4.956261068582534790e-02 3.370677828788757324e-01 3.144060671329498291e-01 -1.474794466048479080e-03 -1.963551491498947144e-01 8.260626345872879028e-02 -2.194602787494659424e-01 -1.105922386050224304e-01 1.158313527703285217e-01 -6.584360450506210327e-02 1.518264114856719971e-01 -1.445086300373077393e-01 -7.327518612146377563e-02 -7.676690816879272461e-02 1.309413462877273560e-01 -4.991480335593223572e-02
1.394530534744262695e-01 -1.782628744840621948e-01 -2.282447069883346558e-01 3.674363195896148682e-01 -3.182601928710937500e-01 -1.271404474973678589e-01 3.184234499931335449e-01 -7.273630704730749130e-03 -7.186187803745269775e-02 2.218731790781021118e-01 1.707917749881744385e-01 2.000141143798828125e-01 -3.930393978953361511e-02 1.228891909122467041e-01 2.291628569364547729e-01 -1.468763500452041626e-01 -1.466915756464004517e-01 2.303002625703811646e-01 -1.052592694759368896e-01 -1.664574593305587769e-01 -2.532234191894531250e-01 9.780595079064369202e-03 -1.361441314220428467e-01 -1.297649294137954712e-01 -2.403112873435020447e-02 1.619219183921813965e-01 -1.688305735588073730e-01 -7.003316283226013184e-02 9.577507525682449341e-02 7.463046163320541382e-02 8.142841607332229614e-02 1.842645853757858276e-01
2.872883081436157227e-01 -1.331105977296829224e-01 9.813036769628524780e-02 1.997748464345932007e-01 -4.090218245983123779e-01 -1.857253015041351318e-01 1.279410272836685181e-01 1.744303107261657715e-01 -3.034534305334091187e-02 1.095858439803123474e-01 -1.085889562964439392e-01 -7.735064253211021423e-03 3.496388345956802368e-02 -4.994744062423706055e-02 -8.071859180927276611e-02 -4.139627888798713684e-02 -2.965048551559448242e-01 1.411487460136413574e-01 1.877769678831100464e-01 -2.313723415136337280e-01 -9.332188405096530914e-03 -7.550677657127380371e-02 1.009969338774681091e-01 -3.508807122707366943e-01 -2.381919324398040771e-02 4.194291308522224426e-02 -1.079088300466537476e-01 4.501530826091766357e-01 -9.889503568410873413e-02 -2.562326565384864807e-02 -4.094223305583000183e-02 2.081415057182312012e-02
2.359512597322463989e-01 9.592544287443161011e-02 1.449279859662055969e-02 3.930008709430694580e-01 -1.058991178870201111e-01 -1.024364978075027466e-01 -1.820604503154754639e-01 -1.556948572397232056e-01 -3.302336856722831726e-02 1.268739104270935059e-01 9.927332401275634766e-02 -1.816058158874511719e-01 9.600668400526046753e-02 -2.803738415241241455e-01 1.333406269550323486e-01 -2.566974461078643799e-01 -3.231470584869384766e-01 1.768675744533538818e-01 6.761699169874191284e-02 -1.935037672519683838e-01 -3.479271009564399719e-02 7.520549744367599487e-02 -1.770981699228286743e-01 -2.614145874977111816e-01 -9.369235485792160034e-04 3.172975778579711914e-01 1.264838278293609619e-01 1.726974695920944214e-01 -8.023839443922042847e-02 -9.612969309091567993e-02 1.402102112770080566e-01 6.097929552197456360e-02
2.769680917263031006e-01 -2.273451387882232666e-01 2.414963208138942719e-02 3.636136054992675781e-01 -2.298886030912399292e-01 -1.271983608603477478e-03 5.096764490008354187e-02 1.217361912131309509e-01 -1.322065442800521851e-01 1.023511663079261780e-01 2.768148779869079590e-01 7.244095951318740845e-02 2.372199296951293945e-01 1.461183000355958939e-02 -1.504619326442480087e-02 2.685390412807464600e-01 -9.657685458660125732e-02 2.024202942848205566e-01 3.751682937145233154e-01 1.362496614456176758e-01 -2.307480722665786743e-01 1.912845373153686523e-01 -2.212802134454250336e-02 -1.578213274478912354e-01 -1.970781981945037842e-01 1.716365292668342590e-02 2.371034026145935059e-01 3.519076853990554810e-02 -2.036717534065246582e-02 -3.386700153350830078e-02 3.594268113374710083e-02 7.476302236318588257e-02
9.867341816425323486e-02 1.619684845209121704e-01 6.388260424137115479e-02 -9.109559655189514160e-02 -1.197025179862976074e-01 -1.564292162656784058e-01 1.850623190402984619e-01 7.083044387400150299e-03 5.330372601747512817e-03 5.706140771508216858e-02 3.018499910831451416e-01 1.623696386814117432e-01 3.103015422821044922e-01 -5.569246411323547363e-02 1.675942093133926392e-01 -3.635067641735076904e-01 -2.727039344608783722e-02 4.802574217319488525e-02 7.799699157476425171e-02 -1.000471487641334534e-01 -4.673889279365539551e-02 4.560334980487823486e-01 -3.352073132991790771e-01 -7.198421657085418701e-02 6.905550509691238403e-02 -1.087532415986061096e-01 2.571369707584381104e-01 -1.099493354558944702e-01 -1.672460138797760010e-01 -1.778990402817726135e-02 -1.602270007133483887e-01 5.072983354330062866e-02
2.283701151609420776e-01 -2.142863720655441284e-01 -1.243196800351142883e-01 3.257006108760833740e-01 -2.639382481575012207e-01 -1.176153868436813354e-01 2.663892507553100586e-01 -2.701702527701854706e-02 -1.408124063163995743e-02 1.172947064042091370e-01 1.151401847600936890e-01 2.568207681179046631e-01 1.409076452255249023e-01 6.322759389877319336e-02 8.751602470874786377e-02 -2.043383121490478516e-01 -7.206105440855026245e-02 1.222543194890022278e-01 1.900260709226131439e-02 -2.773683518171310425e-02 -2.407443821430206299e-01 2.187603861093521118e-01 -1.889328658580780029e-01 1.158397458493709564e-02 -8.144222199916839600e-02 1.165991425514221191e-01 -4.710467457771301270e-01 -3.311685100197792053e-02 8.360787481069564819e-02 1.435599774122238159e-01 5.904427170753479004e-02 1.468222290277481079e-01
6.674958765506744385e-02 2.134294211864471436e-01 -1.211680844426155090e-01 2.841455638408660889e-01 -2.534523308277130127e-01 -3.337620198726654053e-02 1.602971553802490234e-01 9.354029595851898193e-02 -9.180581569671630859e-02 2.707504332065582275e-01 1.189178153872489929e-01 -5.615723505616188049e-02 1.260260939598083496e-01 -2.492232322692871094e-01 -1.259053200483322144e-01 -1.945538967847824097e-01 7.199701666831970215e-02 1.405292749404907227e-01 -1.021194830536842346e-01 -2.086983323097229004e-01 7.519842684268951416e-02 4.168187379837036133e-01 -1.121723651885986328e-01 -1.878194808959960938e-01 -1.218472868204116821e-01 6.405009329319000244e-02 -2.512436211109161377e-01 -4.160123318433761597e-02 6.853929907083511353e-02 -2.774337232112884521e-01 4.153943434357643127e-02 -2.251332849264144897e-01
3.558701276779174805e-01 -2.958629429340362549e-01 -2.005098015069961548e-01 1.574598699808120728e-01 -1.915814429521560669e-01 -2.342348098754882812e-01 1.411741040647029877e-02 -1.001051366329193115e-01 -2.099307179450988770e-01 -4.953776299953460693e-02 8.347185328602790833e-03 5.572674050927162170e-02 1.169686838984489441e-01 -2.339106500148773193e-01 3.838787972927093506e-02 3.041445836424827576e-02 2.483931928873062134e-01 2.314141094684600830e-01 2.189261764287948608e-01 -3.865144774317741394e-02 -1.747094392776489258e-01 1.881094723939895630e-01 -2.992541790008544922e-01 -3.718012198805809021e-02 -8.133787661790847778e-02 -1.833615079522132874e-02 2.594323828816413879e-02 3.020873665809631348e-01 1.089700311422348022e-01 -1.160818487405776978e-01 2.285106331110000610e-01 2.393159084022045135e-02
3.182308375835418701e-01 -1.890154033899307251e-01 -1.698598414659500122e-01 5.579306161962449551e-04 -1.660425961017608643e-01 -2.566720545291900635e-01 1.028865054249763489e-01 5.733958631753921509e-02 -2.051087021827697754e-01 -1.682949066162109375e-02 3.705847635865211487e-02 2.342179231345653534e-02 2.183136492967605591e-01 9.522269666194915771e-02 4.815247282385826111e-02 -6.847241520881652832e-02 7.418107241392135620e-02 1.186135634779930115e-01 3.670530319213867188e-01 -6.844081729650497437e-02 -2.547797560691833496e-01 2.235479354858398438e-01 -1.966132819652557373e-01 6.257549673318862915e-02 -7.863968610763549805e-02 -3.184845671057701111e-02 9.857940673828125000e-02 1.660556048154830933e-01 -3.591219186782836914e-01 -8.716977387666702271e-02 -1.843680590391159058e-01 -2.955043315887451172e-01
6.188782304525375366e-02 -2.170458734035491943e-01 -6.227146089076995850e-02 7.980836182832717896e-02 -5.643351078033447266e-01 -2.385464608669281006e-01 5.161336809396743774e-02 -1.874295622110366821e-01 7.085875142365694046e-03 6.607634574174880981e-02 1.350502520799636841e-01 2.206836491823196411e-01 2.610397934913635254e-01 2.074328251183032990e-02 2.957141101360321045e-01 -8.745510131120681763e-02 -2.067433744668960571e-01 1.363342702388763428e-01 8.593862503767013550e-02 1.185584999620914459e-02 1.404121369123458862e-01 4.603082686662673950e-02 -1.611666083335876465e-01 1.472086608409881592e-01 9.053616225719451904e-02 9.929276257753372192e-02 -2.548374235630035400e-01 -1.204516738653182983e-01 -2.125300765037536621e-01 1.425273064523935318e-02 1.303275302052497864e-02 -9.609556198120117188e-02
8.661544322967529297e-02 6.028572469949722290e-02 -1.463579945266246796e-02 -9.961584210395812988e-02 -2.927036285400390625e-01 1.422084029763936996e-02 2.459696233272552490e-01 1.521729528903961182e-01 -3.468341752886772156e-02 -1.627133637666702271e-01 1.041182503104209900e-01 3.220622837543487549e-01 3.589437901973724365e-01 -2.759794890880584717e-02 2.354972809553146362e-01 -1.761819981038570404e-02 -2.407979667186737061e-01 7.572921365499496460e-02 2.113294899463653564e-01 -1.680611222982406616e-01 8.031915128231048584e-02 3.327492475509643555e-01 -2.217682898044586182e-01 -2.347391247749328613e-01 1.841924786567687988e-01 7.694657146930694580e-02 7.028358429670333862e-02 -3.013359569013118744e-02 -2.649293243885040283e-01 7.067905366420745850e-02 4.969936236739158630e-02 -1.212609559297561646e-02
1.540988087654113770e-01 -1.955781579017639160e-01 -2.691256999969482422e-01 3.674257397651672363e-01 -3.332747519016265869e-01 -1.619113981723785400e-01 1.944558322429656982e-01 8.031579107046127319e-02 6.735497713088989258e-02 -2.138229832053184509e-02 2.739932835102081299e-01 5.835727602243423462e-02 -1.659656167030334473e-01 -4.852245375514030457e-02 5.297036841511726379e-02 2.370665967464447021e-01 1.953631872311234474e-03 1.876707375049591064e-01 2.121079117059707642e-01 -2.500521838665008545e-01 -1.639838218688964844e-01 2.005204409360885620e-01 -8.242675662040710449e-02 2.688426524400711060e-02 -4.759482573717832565e-03 1.886370480060577393e-01 -2.634402513504028320e-01 -6.867944449186325073e-02 3.644696623086929321e-02 1.965374872088432312e-02 1.529810428619384766e-01 1.563524156808853149e-01
3.664553463459014893e-01 -6.403607130050659180e-02 -7.640003412961959839e-02 7.377886772155761719e-02 -4.582383334636688232e-01 -1.797546595335006714e-01 1.990551874041557312e-02 -1.655680239200592041e-01 -4.865514487028121948e-02 -4.312811046838760376e-02 5.349442362785339355e-02 -2.459819018840789795e-01 1.202364265918731689e-01 -1.088031604886054993e-01 -1.444273442029953003e-01 -2.346645854413509369e-02 9.710497409105300903e-02 1.342944651842117310e-01 2.876762747764587402e-01 -2.247736044228076935e-02 -2.926695942878723145e-01 9.176161140203475952e-02 -4.920357093214988708e-02 7.753288745880126953e-02 -2.230906337499618530e-01 -1.765884272754192352e-02 -1.762004941701889038e-02 2.673489153385162354e-01 -1.628915220499038696e-01 4.249660763889551163e-03 -3.117516338825225830e-01 -7.798727601766586304e-02
1.867755800485610962e-01 -6.874362379312515259e-02 -2.007942050695419312e-01 3.382608592510223389e-01 -2.312959730625152588e-01 -2.812899351119995117e-01 3.049683570861816406e-01 5.668880767188966274e-04 -1.690317317843437195e-02 -1.663497090339660645e-02 9.350891411304473877e-02 2.491937428712844849e-01 -1.203972846269607544e-02 1.525827199220657349e-01 7.831942290067672729e-02 -5.023196712136268616e-02 -2.686480879783630371e-01 2.997932732105255127e-01 5.501227825880050659e-02 -9.462888538837432861e-02 -7.409291714429855347e-02 1.648897677659988403e-01 -1.500092148780822754e-01 -1.122430115938186646e-01 7.524470239877700806e-02 5.081368237733840942e-02 -3.643838465213775635e-01 -1.396990865468978882e-01 1.346366666257381439e-02 1.021384522318840027e-01 -1.003336510621011257e-04 2.521465420722961426e-01
1.803798377513885498e-01 -2.137817591428756714e-01 -2.438997924327850342e-01 3.429636061191558838e-01 -9.831386804580688477e-02 -1.303471773862838745e-01 1.768060475587844849e-01 -1.623475700616836548e-01 -6.762274354696273804e-02 1.096620932221412659e-01 2.315702289342880249e-01 2.033256590366363525e-01 1.191843859851360321e-02 3.147231042385101318e-02 9.139069169759750366e-02 -2.008316218852996826e-01 -3.270892798900604248e-01 2.612202465534210205e-01 -2.063961699604988098e-02 -4.937428608536720276e-02 -1.394092142581939697e-01 1.697154045104980469e-01 -2.172347158193588257e-01 -8.008179068565368652e-02 -3.354564309120178223e-02 7.883918285369873047e-02 -3.792947232723236084e-01 -6.998886168003082275e-02 -4.449070245027542114e-02 -1.344260573387145996e-01 6.482579559087753296e-02 1.967432051897048950e-01
1.336187273263931274e-01 -2.333061248064041138e-01 -1.550868153572082520e-01 1.738746166229248047e-01 -4.485433101654052734e-01 1.529654860496520996e-02 4.161502420902252197e-02 3.397437632083892822e-01 1.667326092720031738e-01 1.673723161220550537e-01 7.070516794919967651e-02 6.804300844669342041e-02 -2.315678820013999939e-02 -2.727722823619842529e-01 -3.695505112409591675e-02 -1.180135905742645264e-01 -1.727456040680408478e-02 3.252350687980651855e-01 1.692091971635818481e-01 -2.403998076915740967e-01 -1.309305280447006226e-01 1.457288563251495361e-01 6.094132363796234131e-02 -9.561374783515930176e-02 -1.187441721558570862e-01 5.197062343358993530e-02 1.805042773485183716e-01 -2.015759497880935669e-01 8.463677018880844116e-02 -2.376049458980560303e-01 -3.216299042105674744e-02 -2.766981907188892365e-02
1.596006006002426147e-01 -1.447478830814361572e-01 -2.429760396480560303e-01 4.263272136449813843e-02 -4.574967324733734131e-01 -8.599408715963363647e-02 5.573557689785957336e-02 7.009921222925186157e-02 -2.452569752931594849e-01 -8.316908776760101318e-02 1.840448826551437378e-01 -1.529186367988586426e-01 8.311792463064193726e-02 -1.782175302505493164e-01 -4.593056626617908478e-03 2.229600399732589722e-02 -1.121905446052551270e-01 1.625627726316452026e-01 2.713710665702819824e-01 -8.701559156179428101e-02 -9.396502375602722168e-02 6.680315732955932617e-02 -2.721386253833770752e-01 -7.658428698778152466e-02 1.144555956125259399e-01 7.598028331995010376e-02 -4.217412695288658142e-02 -4.286885634064674377e-02 1.107815355062484741e-01 -3.644032776355743408e-01 2.840535938739776611e-01 2.068981528282165527e-01
6.050795316696166992e-02 -3.387538492679595947e-01 -1.615727841854095459e-01 2.740868031978607178e-01 -1.764342188835144043e-01 -7.316704839468002319e-02 1.717646569013595581e-01 1.336172521114349365e-01 1.567818783223628998e-02 1.211608648300170898e-01 -7.624563295394182205e-03 8.031997829675674438e-02 5.253178626298904419e-02 -3.187075853347778320e-01 8.753306232392787933e-03 -2.678281068801879883e-02 -1.776764243841171265e-01 3.773618042469024658e-01 2.172905206680297852e-01 -8.167462050914764404e-02 -9.362177550792694092e-02 1.776638776063919067e-01 2.472479790449142456e-01 -2.952783703804016113e-01 -1.189314108341932297e-02 -8.988453447818756104e-02 1.886610388755798340e-01 -1.316902935504913330e-01 3.784606233239173889e-02 -1.739333719015121460e-01 -3.985623642802238464e-02 -2.429321706295013428e-01
3.645904734730720520e-02 -1.183142066001892090e-01 -1.530721336603164673e-01 2.874604165554046631e-01 -3.582835495471954346e-01 -3.594007790088653564e-01 3.154592216014862061e-01 8.215340226888656616e-02 -3.537834808230400085e-02 5.997901037335395813e-02 3.280311524868011475e-01 2.758881747722625732e-01 -9.725660830736160278e-02 7.690413296222686768e-02 -2.660862170159816742e-02 -3.012721836566925049e-01 4.901733249425888062e-02 1.707165688276290894e-01 1.985840946435928345e-01 -1.995799392461776733e-01 9.660474210977554321e-02 1.621062755584716797e-01 7.310406654141843319e-04 2.021060585975646973e-01 -1.232094988226890564e-01 3.055850788950920105e-02 -6.473652552813291550e-03 5.427157972007989883e-03 -5.368189886212348938e-02 8.850713819265365601e-02 6.317474693059921265e-02 -3.506503999233245850e-02
8.656422048807144165e-02 1.478990167379379272e-01 -1.594696789979934692e-01 9.679287672042846680e-02 -2.981569170951843262e-01 -6.050088256597518921e-02 3.513911664485931396e-01 -8.328599482774734497e-02 2.858233153820037842e-01 -1.061825603246688843e-01 1.954642981290817261e-01 1.073701232671737671e-01 3.522236347198486328e-01 5.060311779379844666e-02 1.618368774652481079e-01 -1.475016474723815918e-01 -7.827014476060867310e-02 1.323897838592529297e-01 -7.084351032972335815e-02 -4.437795653939247131e-02 3.669922426342964172e-02 1.965022832155227661e-01 -2.297359555959701538e-01 -8.356451988220214844e-02 8.753220550715923309e-03 2.001936435699462891e-01 2.308825552463531494e-01 -1.469454914331436157e-01 6.673789769411087036e-02 3.000593483448028564e-01 1.647030711174011230e-01 -1.689819842576980591e-01
3.719804883003234863e-01 -3.052772879600524902e-01 6.169665232300758362e-02 1.834398359060287476e-01 -2.832131087779998779e-01 -1.934206038713455200e-01 -5.186738073825836182e-02 -4.767808318138122559e-02 -1.255669742822647095e-01 -7.582163810729980469e-02 2.458497732877731323e-01 -5.530998483300209045e-02 -5.016181245446205139e-02 -3.740101587027311325e-03 4.493051171302795410e-01 7.362829521298408508e-03 -1.325212884694337845e-02 1.380230039358139038e-01 -5.047391727566719055e-02 -1.586419641971588135e-01 3.635899722576141357e-02 1.536661833524703979e-01 2.742628566920757294e-02 -2.333032190799713135e-01 -2.348147481679916382e-01 1.693213940598070621e-03 -2.418763488531112671e-01 -1.578801572322845459e-01 -6.843391805887222290e-02 1.916576176881790161e-01 -1.087806150317192078e-01 6.278024055063724518e-03
2.345156520605087280e-01 -3.900918737053871155e-02 -9.174200892448425293e-02 -8.471523411571979523e-03 -4.876004159450531006e-01 -8.300358802080154419e-02 1.495562791824340820e-01 -1.275832653045654297e-01 -7.802322506904602051e-02 7.701957598328590393e-03 2.378234416246414185e-01 -1.286384090781211853e-02 2.120982706546783447e-01 2.265769988298416138e-01 9.779936075210571289e-02 -2.958480715751647949e-01 -4.705620557069778442e-02 1.147458925843238831e-01 -2.298196256160736084e-01 -4.247416555881500244e-01 4.725785553455352783e-02 1.406158208847045898e-01 -9.825053811073303223e-02 -2.367616742849349976e-01 1.067669019103050232e-01 -6.518570333719253540e-02 -2.813760936260223389e-02 7.881457358598709106e-02 -1.840809434652328491e-01 -3.194250911474227905e-02 -3.882549703121185303e-02 5.811449605971574783e-03
6.667080521583557129e-02 1.849766522645950317e-01 -1.398183703422546387e-01 4.168303012847900391e-01 -3.051286339759826660e-01 -2.077676504850387573e-01 1.127201598137617111e-02 1.201722919940948486e-01 -9.058295190334320068e-02 4.022238850593566895e-01 1.176978424191474915e-01 -9.114852547645568848e-02 1.572058722376823425e-02 -2.107211351394653320e-01 -2.158582061529159546e-01 -8.248636871576309204e-02 -2.897785604000091553e-02 2.648037970066070557e-01 -4.113342612981796265e-02 -1.911964565515518188e-01 4.291464388370513916e-02 2.888707518577575684e-01 -2.182193100452423096e-01 -8.339592814445495605e-02 -7.308369874954223633e-02 1.024246811866760254e-01 -9.754971414804458618e-02 1.208787858486175537e-01 -2.521112561225891113e-02 -1.564863771200180054e-01 1.042444538325071335e-02 -1.128711253404617310e-01
9.478629380464553833e-02 1.097433492541313171e-01 1.738679409027099609e-02 1.205693259835243225e-01 -2.125563174486160278e-01 -2.719619870185852051e-01 -2.380431741476058960e-01 -1.051025167107582092e-01 -8.848727494478225708e-02 1.381700634956359863e-01 1.387499421834945679e-01 -2.349468879401683807e-02 2.394828349351882935e-01 -2.724215686321258545e-01 1.054309234023094177e-01 -3.565288782119750977e-01 3.901577740907669067e-02 -1.157894879579544067e-01 8.356843888759613037e-02 -2.320669740438461304e-01 -8.463619649410247803e-02 2.577371895313262939e-01 -5.839848518371582031e-02 -1.383648812770843506e-01 -8.658809959888458252e-02 3.715725243091583252e-01 3.792553395032882690e-02 1.147727593779563904e-01 3.592215105891227722e-02 -1.593641936779022217e-01 8.453586697578430176e-02 -3.079544901847839355e-01
8.108699321746826172e-02 -1.850264966487884521e-01 -1.191243156790733337e-01 9.157454967498779297e-02 -3.244139254093170166e-01 -4.194298386573791504e-01 6.593491137027740479e-02 -4.153359308838844299e-02 -2.058156728744506836e-01 1.807953044772148132e-02 4.814459383487701416e-02 8.774576336145401001e-02 -9.222917258739471436e-03 5.606095772236585617e-03 4.113057255744934082e-01 -5.582300201058387756e-02 1.342269778251647949e-01 2.336811125278472900e-01 1.605229973793029785e-01 -1.877110302448272705e-01 7.399940490722656250e-02 2.909808456897735596e-01 -9.033525735139846802e-02 -1.677974611520767212e-01 -1.308333128690719604e-01 8.336978964507579803e-03 -2.337014079093933105e-01 1.920391172170639038e-01 1.173750981688499451e-01 -3.510142490267753601e-02 5.519897863268852234e-02 1.934912502765655518e-01
2.147112637758255005e-01 -2.626245915889739990e-01 3.661446273326873779e-02 1.586081087589263916e-01 -4.784824252128601074e-01 -2.655672132968902588e-01 -3.341152518987655640e-02 8.759608119726181030e-02 -2.545970678329467773e-01 1.124420687556266785e-01 3.810313995927572250e-03 1.271958579309284687e-03 2.077872008085250854e-01 -2.179182916879653931e-01 3.351259231567382812e-01 -8.515255153179168701e-02 2.356180176138877869e-02 -7.145117223262786865e-02 1.203012317419052124e-01 -2.497825585305690765e-02 -1.662580519914627075e-01 2.306122332811355591e-01 -2.086011171340942383e-01 -5.458765476942062378e-02 -1.552316546440124512e-01 -8.496661484241485596e-02 6.970882415771484375e-02 1.823018938302993774e-01 1.669986993074417114e-01 8.122779428958892822e-02 8.075349032878875732e-02 6.304321438074111938e-02
2.590136826038360596e-01 8.835869282484054565e-02 -3.839373588562011719e-02 2.176629602909088135e-01 -3.352613747119903564e-02 -1.400874704122543335e-01 2.859688699245452881e-01 -1.402032822370529175e-01 1.269492805004119873e-01 3.632630780339241028e-02 2.922358214855194092e-01 1.043707430362701416e-01 6.349977850914001465e-02 -1.418734788894653320e-01 -1.132716238498687744e-01 -1.548839956521987915e-01 -1.091300994157791138e-01 2.722824215888977051e-01 1.801293529570102692e-02 2.627315521240234375e-01 -3.725692331790924072e-01 1.754551380872726440e-01 2.461876124143600464e-01 -2.915107607841491699e-01 1.243135109543800354e-01 1.033759559504687786e-03 8.143795281648635864e-02 2.100005298852920532e-01 8.436916768550872803e-02 -9.467935562133789062e-02 4.231827333569526672e-02 -1.572260558605194092e-01
2.760245464742183685e-02 -4.156281948089599609e-01 -9.176117181777954102e-02 2.561445832252502441e-01 -3.005929589271545410e-01 -9.397838264703750610e-02 9.466005861759185791e-02 1.337174326181411743e-01 3.414000198245048523e-02 -4.422192275524139404e-02 3.192793950438499451e-02 8.363957703113555908e-02 -9.073707461357116699e-02 -5.957383662462234497e-02 7.783664017915725708e-02 -1.059640720486640930e-01 -1.898582726716995239e-01 4.062637984752655029e-01 8.267839252948760986e-02 -7.989073544740676880e-02 1.636281050741672516e-02 2.701359093189239502e-01 1.794901639223098755e-01 -1.626902222633361816e-01 1.463603973388671875e-01 -3.946952894330024719e-02 4.828004539012908936e-02 -3.772119581699371338e-01 5.054956674575805664e-02 -2.167536467313766479e-01 1.074377819895744324e-01 -1.063333824276924133e-01
2.185165882110595703e-01 -1.997909545898437500e-01 -2.336238622665405273e-01 1.267663761973381042e-02 -2.588847577571868896e-01 -4.968900606036186218e-02 -1.663501001894474030e-02 2.980047762393951416e-01 -6.317253410816192627e-02 4.318968951702117920e-02 4.363534972071647644e-02 8.330576121807098389e-02 9.395670890808105469e-02 8.001300692558288574e-02 -8.567054755985736847e-03 -8.802869915962219238e-02 -1.071466729044914246e-01 2.475478202104568481e-01 3.193138241767883301e-01 -1.869675330817699432e-02 -1.250667870044708252e-01 2.837608158588409424e-01 -3.329135477542877197e-02 -1.526123285293579102e-01 -2.370234578847885132e-01 -2.137653529644012451e-01 -7.521759718656539917e-02 -3.040280640125274658e-01 2.060997299849987030e-02 -3.660467267036437988e-01 -2.832877263426780701e-02 -1.745024025440216064e-01
2.505570948123931885e-01 2.271571308374404907e-01 -1.556517928838729858e-01 1.370231509208679199e-01 -1.221971958875656128e-01 -3.016010820865631104e-01 7.047156989574432373e-02 1.018486469984054565e-01 -1.481272280216217041e-01 3.305043280124664307e-01 -1.366654038429260254e-01 -4.704795777797698975e-02 3.128606677055358887e-01 1.959852501749992371e-02 -6.477198097854852676e-03 8.495926856994628906e-03 -1.684909164905548096e-01 3.017873466014862061e-01 -1.377003043889999390e-01 -2.720820009708404541e-01 1.200937405228614807e-01 3.298067152500152588e-01 6.074199918657541275e-03 -7.073493301868438721e-02 -2.172329127788543701e-01 -6.480371206998825073e-02 -8.303579688072204590e-02 1.457603573799133301e-01 1.512124985456466675e-01 -7.336795330047607422e-02 -9.457174688577651978e-02 -1.162962019443511963e-01
3.336497247219085693e-01 -1.164036616683006287e-01 -1.858210414648056030e-01 2.092643082141876221e-01 -3.934933245182037354e-01 -1.429692953824996948e-01 1.356811672449111938e-01 3.548641921952366829e-03 8.174394071102142334e-02 1.229039356112480164e-01 1.664933711290359497e-01 -1.118031963706016541e-01 3.040224611759185791e-01 -2.625231444835662842e-01 -1.842206120491027832e-01 -1.078448742628097534e-01 -6.372641026973724365e-02 -2.662680745124816895e-01 1.166639104485511780e-02 2.888788841664791107e-02 9.369172155857086182e-02 2.986049950122833252e-01 -1.280015856027603149e-01 -2.204482257366180420e-01 1.087721344083547592e-02 -1.482323855161666870e-01 1.011871024966239929e-01 -7.058523595333099365e-02 -1.191591173410415649e-01 1.153376922011375427e-01 1.673616468906402588e-01 -5.005454272031784058e-02
4.660687595605850220e-02 1.187570467591285706e-01 -9.084001183509826660e-02 3.747861981391906738e-01 -3.202747404575347900e-01 -1.119860187172889709e-01 4.076926410198211670e-02 9.270672500133514404e-02 4.022330045700073242e-02 3.390053212642669678e-01 -1.244797185063362122e-01 -6.193831935524940491e-02 5.288783460855484009e-02 -1.654548794031143188e-01 -1.739565581083297729e-01 -1.537819951772689819e-01 -7.319404929876327515e-02 1.776552498340606689e-01 5.432421341538429260e-02 -2.470666915178298950e-01 2.291016653180122375e-02 4.585957229137420654e-01 -2.008778303861618042e-01 -1.779376566410064697e-01 -4.968983680009841919e-02 1.329323202371597290e-01 -1.032870784401893616e-01 7.990409620106220245e-03 -2.048498950898647308e-02 -2.559940814971923828e-01 -4.063703119754791260e-02 -8.626554906368255615e-02
3.045557439327239990e-01 -1.639427542686462402e-01 -1.535566747188568115e-01 2.105308175086975098e-01 -3.840304911136627197e-01 2.200485579669475555e-02 4.277035593986511230e-02 -4.643362946808338165e-03 -6.848506629467010498e-02 -7.547873258590698242e-02 7.597887888550758362e-04 1.971058249473571777e-01 1.635220050811767578e-01 2.155496925115585327e-02 -4.457959905266761780e-02 9.419277310371398926e-02 -1.600185036659240723e-01 1.514460444450378418e-01 1.415026187896728516e-01 -1.532998830080032349e-01 -1.394369453191757202e-01 1.114536821842193604e-01 -8.802296221256256104e-02 -1.900009959936141968e-01 -1.963213086128234863e-01 -1.098203063011169434e-01 9.939854592084884644e-02 -3.684972226619720459e-02 -5.014637112617492676e-01 -1.596031635999679565e-01 2.520261406898498535e-01 7.261931896209716797e-02
1.226472631096839905e-01 -2.189174145460128784e-01 -3.498587608337402344e-01 2.956103682518005371e-01 -2.403216361999511719e-01 -8.268214762210845947e-02 2.469600643962621689e-03 1.700352430343627930e-01 1.258684992790222168e-01 1.011818274855613708e-02 2.629493772983551025e-01 1.767619997262954712e-01 4.193926602602005005e-02 -1.935674250125885010e-01 -1.008559297770261765e-02 -1.025540679693222046e-01 5.389659665524959564e-03 3.351961374282836914e-01 2.825408875942230225e-01 -8.566043339669704437e-03 -4.145232960581779480e-02 4.632151871919631958e-02 -9.364350885152816772e-02 -2.624453604221343994e-01 -7.123080641031265259e-02 -5.249842256307601929e-02 1.000507473945617676e-01 -2.130065113306045532e-01 1.584810763597488403e-02 -3.563109040260314941e-01 -3.757920488715171814e-02 -4.389811679720878601e-02
1.411025319248437881e-02 2.815507538616657257e-02 -1.892886161804199219e-01 2.075868397951126099e-01 -1.902460306882858276e-01 2.656264230608940125e-03 2.832944393157958984e-01 2.620271146297454834e-01 -1.164094284176826477e-01 -2.283031493425369263e-02 2.064292086288332939e-03 -1.564728170633316040e-01 1.826425045728683472e-01 -4.422294795513153076e-01 -7.907367497682571411e-02 -2.618679106235504150e-01 -6.702797114849090576e-02 1.317449212074279785e-01 -1.777482032775878906e-01 -7.198904454708099365e-02 2.380089368671178818e-03 7.621550559997558594e-02 -3.612968325614929199e-01 -2.980549037456512451e-01 -1.032558828592300415e-01 1.293443292379379272e-01 -9.483276866376399994e-03 1.177176982164382935e-01 -4.505897313356399536e-02 -5.764069780707359314e-02 -1.976420283317565918e-01 1.519580334424972534e-01
2.805689573287963867e-01 -1.441769003868103027e-01 -1.672255843877792358e-01 -1.926210969686508179e-01 -3.661907613277435303e-01 -2.588181495666503906e-01 2.297250479459762573e-01 -1.337003409862518311e-01 1.324183940887451172e-01 -6.290128082036972046e-02 1.294449716806411743e-01 2.190590947866439819e-01 2.504071593284606934e-01 7.615802437067031860e-02 1.552399396896362305e-01 9.504836052656173706e-02 -7.332528382539749146e-02 3.169094622135162354e-01 2.193756401538848877e-01 -4.875193536281585693e-02 -1.999790817499160767e-01 -2.510706149041652679e-02 9.058431722223758698e-03 -2.239932417869567871e-01 -3.415764868259429932e-02 1.101225316524505615e-01 -1.477950513362884521e-01 -5.721276253461837769e-02 -2.110641449689865112e-01 -1.941493153572082520e-01 7.652399688959121704e-02 4.612242802977561951e-02
2.194463461637496948e-01 -9.215310215950012207e-02 -4.775876179337501526e-02 8.138570189476013184e-02 -4.489336311817169189e-01 -1.437194794416427612e-01 -3.850859031081199646e-02 -1.549891233444213867e-01 2.035008072853088379e-01 -2.161556184291839600e-01 -3.104279749095439911e-02 2.732678055763244629e-01 9.755808115005493164e-02 -2.248155069537460804e-04 2.629570364952087402e-01 5.909645557403564453e-02 -1.176908910274505615e-01 9.515779465436935425e-02 4.996469989418983459e-02 -6.305418163537979126e-02 -9.085636585950851440e-02 2.881646752357482910e-01 -5.402125045657157898e-02 -2.411503046751022339e-01 6.454884260892868042e-02 -8.776646107435226440e-02 2.418795041739940643e-02 -2.387420535087585449e-01 -1.000654473900794983e-01 -3.956956565380096436e-01 -5.607281997799873352e-02 1.410167813301086426e-01
2.295303642749786377e-01 -1.197559610009193420e-01 1.511119902133941650e-01 2.172279953956604004e-01 -2.665658891201019287e-01 -3.402877748012542725e-01 3.624538183212280273e-01 8.011417090892791748e-02 7.303763180971145630e-02 8.001395314931869507e-02 3.348698616027832031e-01 -5.212186276912689209e-02 1.879033446311950684e-01 -1.277098506689071655e-01 -1.908346563577651978e-01 -2.072488516569137573e-01 8.333646506071090698e-02 1.544650346040725708e-01 -9.237432479858398438e-02 -1.704183220863342285e-01 1.617748439311981201e-01 1.858402937650680542e-01 1.155463382601737976e-01 5.174642801284790039e-02 -9.662443399429321289e-02 1.561403423547744751e-01 7.191953808069229126e-02 2.810849621891975403e-02 -2.752314507961273193e-01 8.128128945827484131e-02 1.139796450734138489e-01 2.416029199957847595e-02
1.174924522638320923e-01 -1.778851002454757690e-01 2.566053867340087891e-01 4.777328297495841980e-02 -3.669223785400390625e-01 -1.803973913192749023e-01 2.099914252758026123e-01 -1.039546057581901550e-01 3.333123773336410522e-02 6.517505645751953125e-02 3.103051483631134033e-01 2.176076322793960571e-01 3.014107644557952881e-01 7.451684027910232544e-02 3.337289392948150635e-02 -3.880322277545928955e-01 -9.673877060413360596e-02 1.054577827453613281e-01 1.285662055015563965e-01 -1.403875201940536499e-01 1.861698329448699951e-01 6.493026018142700195e-02 4.388412460684776306e-02 -1.038953214883804321e-01 4.124214127659797668e-02 6.289035826921463013e-02 -1.311047673225402832e-01 1.553536653518676758e-01 -1.052033528685569763e-01 -2.450724393129348755e-01 -1.428713649511337280e-01 1.429264843463897705e-01
8.979853987693786621e-02 -7.378087937831878662e-02 2.094098031520843506e-01 7.391541451215744019e-02 -3.656970858573913574e-01 -1.833249181509017944e-01 2.191516906023025513e-01 -2.025073915719985962e-01 -1.210805550217628479e-01 -2.083345949649810791e-01 -3.528837114572525024e-02 1.122656986117362976e-01 3.116053640842437744e-01 4.964804276823997498e-02 2.991895675659179688e-01 -1.958281248807907104e-01 -9.549521654844284058e-02 2.229761481285095215e-01 -8.570531755685806274e-02 -2.304193973541259766e-01 -1.366138309240341187e-01 5.296495929360389709e-02 -6.994411349296569824e-02 -3.501482307910919189e-01 2.493599429726600647e-02 1.800709366798400879e-01 -1.561599671840667725e-01 9.402395226061344147e-03 -3.418628126382827759e-02 1.410343199968338013e-01 1.561917364597320557e-01 -1.011989191174507141e-01
1.229472830891609192e-01 1.654668897390365601e-01 -1.178519055247306824e-01 3.222291767597198486e-01 -3.202347755432128906e-01 -9.068200737237930298e-02 -1.321790367364883423e-01 1.228567808866500854e-01 -9.602922946214675903e-02 1.838406771421432495e-01 1.349404305219650269e-01 -2.581239677965641022e-02 3.192856162786483765e-02 -1.929356455802917480e-01 -3.427749127149581909e-02 -1.672153025865554810e-01 -9.504949301481246948e-02 1.576399356126785278e-01 -9.299717843532562256e-02 -2.330272793769836426e-01 6.020359694957733154e-02 4.769654870033264160e-01 -2.354814410209655762e-01 -2.267425954341888428e-01 -2.900536917150020599e-02 1.971539296209812164e-02 -1.850747466087341309e-01 -2.775998599827289581e-02 4.697545990347862244e-02 -1.868412643671035767e-01 1.271547656506299973e-02 -2.425310462713241577e-01
5.787004902958869934e-02 -2.968852221965789795e-02 8.982730656862258911e-02 8.952023345045745373e-04 -4.398014247417449951e-01 -2.112056165933609009e-01 2.919382881373167038e-03 1.473856866359710693e-01 1.105412542819976807e-01 1.366528570652008057e-01 3.524256646633148193e-01 4.554020240902900696e-02 2.307687699794769287e-02 1.680555194616317749e-01 2.671560943126678467e-01 -1.990447193384170532e-01 -1.814390569925308228e-01 1.706300079822540283e-01 -2.271888852119445801e-01 2.950553316622972488e-03 1.355736851692199707e-01 2.180984169244766235e-01 -1.900555938482284546e-01 8.984687179327011108e-02 -6.389075517654418945e-02 7.111274451017379761e-02 -1.079982519149780273e-01 1.766490638256072998e-01 -1.075156778097152710e-01 -2.955386042594909668e-01 -1.050768122076988220e-01 -2.127157747745513916e-01
2.381085902452468872e-01 1.044669747352600098e-01 -1.323680281639099121e-01 7.854813337326049805e-02 -4.161689579486846924e-01 2.273677587509155273e-01 3.293361961841583252e-01 3.494611382484436035e-02 -3.430611267685890198e-02 -8.944563567638397217e-02 4.190308153629302979e-01 -7.093470543622970581e-02 2.374154627323150635e-01 -5.964875221252441406e-02 1.275801360607147217e-01 9.329418092966079712e-02 -1.744596511125564575e-01 -3.712201490998268127e-02 2.703095674514770508e-01 -1.337033808231353760e-01 -1.117935031652450562e-01 2.112753391265869141e-01 -1.040240898728370667e-01 -2.248121192678809166e-03 -4.034901782870292664e-02 1.077007036656141281e-02 2.309738248586654663e-01 6.782360374927520752e-02 1.992028020322322845e-02 -1.818629354238510132e-01 5.010141804814338684e-02 -1.141487061977386475e-01
9.050275385379791260e-02 -2.048532068729400635e-01 -7.726316154003143311e-02 1.099444925785064697e-01 -4.006769061088562012e-01 -1.509974747896194458e-01 -7.384686917066574097e-02 1.024574637413024902e-01 1.609875410795211792e-01 1.256147176027297974e-01 1.633151471614837646e-01 -1.170599237084388733e-01 8.165008574724197388e-02 -2.047820538282394409e-01 5.964016914367675781e-02 -5.821888521313667297e-02 -3.414535522460937500e-02 3.012458980083465576e-01 2.147554755210876465e-01 -9.869582951068878174e-02 -8.067050576210021973e-02 7.784587144851684570e-02 -1.465044543147087097e-02 -3.288147151470184326e-01 -8.001644909381866455e-02 -8.276596665382385254e-02 9.474706649780273438e-02 -3.162671029567718506e-01 1.186304688453674316e-01 -4.282047748565673828e-01 -6.238155812025070190e-02 5.116873979568481445e-02
3.272557854652404785e-01 -3.303266167640686035e-01 -2.386586219072341919e-01 1.767968982458114624e-01 -2.422368377447128296e-01 -1.397743225097656250e-01 -1.177735719829797745e-02 -5.271624773740768433e-02 -1.825173795223236084e-01 -2.146245539188385010e-02 5.766284630226437002e-06 -1.174414232373237610e-01 3.657569736242294312e-02 -1.399827152490615845e-01 2.300092130899429321e-01 -1.306953877210617065e-01 -1.092258282005786896e-02 1.408385634422302246e-01 2.031801789999008179e-01 8.861547708511352539e-02 -9.273140877485275269e-02 3.131166398525238037e-01 -2.848623096942901611e-01 -8.224190026521682739e-02 -7.656302303075790405e-02 -6.939493864774703979e-02 1.856950074434280396e-01 2.955754697322845459e-01 1.856015920639038086e-01 -1.671675443649291992e-01 1.208778098225593567e-01 5.277211591601371765e-02
1.072361394762992859e-01 -5.155926197767257690e-02 1.573207527399063110e-01 1.283459365367889404e-01 -2.642457187175750732e-01 -3.055119216442108154e-01 1.999066621065139771e-01 -1.863053143024444580e-01 2.492748945951461792e-01 8.269381523132324219e-02 2.472717612981796265e-01 4.756840690970420837e-02 3.386793434619903564e-01 -1.120765581727027893e-01 -2.875491045415401459e-02 -1.713194102048873901e-01 1.285498142242431641e-01 2.860525250434875488e-01 5.679007992148399353e-02 -2.077634483575820923e-01 1.912589743733406067e-02 3.101294338703155518e-01 -1.888407953083515167e-02 8.962535858154296875e-02 1.906641526147723198e-03 6.974893808364868164e-02 4.940479248762130737e-02 1.650004684925079346e-01 -2.555138766765594482e-01 -2.670727483928203583e-02 1.898892968893051147e-01 1.751834899187088013e-01
3.967351615428924561e-01 -8.884127438068389893e-02 1.391697376966476440e-01 1.466659605503082275e-01 -3.248445987701416016e-01 -1.878910809755325317e-01 1.506103724241256714e-01 -1.126977652311325073e-01 -9.793884307146072388e-02 -1.109150610864162445e-02 -1.523090898990631104e-01 1.627032607793807983e-01 1.032949462532997131e-01 7.422298192977905273e-02 -2.260130941867828369e-01 -2.211468219757080078e-01 -5.550206452608108521e-02 1.168656870722770691e-01 7.997353374958038330e-02 -1.726527661085128784e-01 6.746204197406768799e-02 9.582751989364624023e-02 -2.794926241040229797e-02 -4.560088515281677246e-01 8.424092829227447510e-02 8.524011075496673584e-02 -1.437390893697738647e-01 2.602879405021667480e-01 7.427398860454559326e-02 -2.036816328763961792e-01 -9.041801840066909790e-02 -9.334073960781097412e-02
4.299445450305938721e-02 1.147917360067367554e-01 -2.378789633512496948e-01 4.138954281806945801e-01 -2.854989767074584961e-01 -4.436450079083442688e-02 9.217369556427001953e-02 3.990667313337326050e-02 -1.177294626832008362e-01 5.861916020512580872e-02 1.197859570384025574e-01 -3.589736297726631165e-02 2.043406516313552856e-01 -3.443400859832763672e-01 -7.307840883731842041e-02 -1.050875931978225708e-01 6.688179075717926025e-02 7.331406325101852417e-02 -2.735027074813842773e-01 1.306656152009963989e-01 5.583727732300758362e-02 3.172341883182525635e-01 -2.728498876094818115e-01 -2.996866106986999512e-01 -5.462279170751571655e-02 -1.226657554507255554e-01 -1.669488102197647095e-01 4.282826930284500122e-02 -4.568850249052047729e-02 -1.730572581291198730e-01 -4.345871508121490479e-02 -4.967877268791198730e-02
1.544376760721206665e-01 -3.237895667552947998e-01 -3.068866133689880371e-01 1.339162588119506836e-01 -1.128303408622741699e-01 -7.654052972793579102e-02 9.258843213319778442e-02 1.997230350971221924e-01 4.416381567716598511e-02 6.898440420627593994e-02 5.190620198845863342e-02 5.255602300167083740e-03 1.022161617875099182e-01 6.778858602046966553e-02 1.829513162374496460e-01 2.473815903067588806e-02 7.912734150886535645e-02 3.292789161205291748e-01 3.789364695549011230e-01 -7.446509599685668945e-02 -2.345000058412551880e-01 2.148235887289047241e-01 -1.843298524618148804e-01 -2.216378748416900635e-01 -2.234276831150054932e-01 -7.288163900375366211e-02 -5.268901120871305466e-03 -1.505402475595474243e-01 1.677154600620269775e-01 -2.798207700252532959e-01 2.589000575244426727e-02 2.244338020682334900e-02
-1.240735873579978943e-01 2.960253506898880005e-02 -2.212433964014053345e-01 3.447003066539764404e-01 -2.882529497146606445e-01 -7.669166475534439087e-02 5.025192722678184509e-02 7.672939915210008621e-03 1.035445481538772583e-01 1.067057903856039047e-02 -5.432672798633575439e-02 8.138865232467651367e-02 1.831317096948623657e-01 -1.271816343069076538e-01 1.255479604005813599e-01 -2.316285669803619385e-01 -1.162101551890373230e-01 8.199038356542587280e-02 -1.280331909656524658e-01 -1.333551704883575439e-01 1.811190396547317505e-01 3.718070983886718750e-01 -2.303283065557479858e-01 -1.123748272657394409e-01 1.142898499965667725e-01 6.381788849830627441e-02 -3.406981825828552246e-01 1.571203172206878662e-01 2.640798389911651611e-01 -1.786972582340240479e-01 -5.168832093477249146e-02 -1.774910092353820801e-01
2.575098872184753418e-01 -2.948142290115356445e-01 1.943222582340240479e-01 7.502246880903840065e-04 -2.987670898437500000e-01 -1.889168471097946167e-01 -1.362217031419277191e-02 -1.469938308000564575e-01 -9.097849950194358826e-03 -5.479127541184425354e-02 2.708570361137390137e-01 3.021776676177978516e-01 3.538412153720855713e-01 -2.371086366474628448e-02 -8.495261520147323608e-02 -2.087391167879104614e-01 -3.855757415294647217e-02 1.805500537157058716e-01 -6.244847550988197327e-03 -3.301321864128112793e-01 3.112534992396831512e-03 8.985899388790130615e-02 -1.114288046956062317e-01 -1.604470461606979370e-01 -1.217206418514251709e-01 4.027785733342170715e-02 -1.696276068687438965e-01 1.374824196100234985e-01 -1.860040575265884399e-01 -1.670003384351730347e-01 3.232913836836814880e-02 -3.086750395596027374e-02
6.635088473558425903e-02 -1.458142399787902832e-01 -2.550802528858184814e-01 9.586414694786071777e-02 -1.065450534224510193e-01 -3.205322921276092529e-01 2.443228662014007568e-02 -1.285989582538604736e-01 -1.481428146362304688e-01 -1.072628498077392578e-01 8.780997246503829956e-02 2.237735837697982788e-01 2.749927937984466553e-01 -1.452423483133316040e-01 4.609227180480957031e-01 -1.057767942547798157e-01 1.040859743952751160e-01 3.019862174987792969e-01 2.808437496423721313e-02 1.572851091623306274e-02 -1.729755401611328125e-01 2.440522313117980957e-01 3.267966955900192261e-02 -1.129727065563201904e-01 -2.274856716394424438e-01 3.995607420802116394e-02 -4.020320624113082886e-02 2.610587477684020996e-01 1.089169383049011230e-01 7.474481314420700073e-02 2.699284069240093231e-02 9.792811423540115356e-02
1.848429739475250244e-01 -5.675434693694114685e-02 -9.069976210594177246e-02 3.621031343936920166e-01 -1.502899378538131714e-01 -4.827574640512466431e-02 1.452746242284774780e-02 3.478233702480792999e-03 -6.954845786094665527e-02 1.290194094181060791e-01 1.004671975970268250e-01 -2.305524647235870361e-01 5.801434442400932312e-02 -3.930975794792175293e-01 -6.227315589785575867e-02 -2.740685343742370605e-01 3.917228430509567261e-02 1.158182248473167419e-01 -1.726049929857254028e-01 -5.474895611405372620e-02 -1.097888126969337463e-01 4.734183549880981445e-01 -1.709416806697845459e-01 -1.758631020784378052e-01 -8.391417562961578369e-02 -1.231034994125366211e-01 -1.481925696134567261e-01 -1.377521604299545288e-01 1.028914153575897217e-01 -1.720779687166213989e-01 -1.288952082395553589e-01 -1.118131503462791443e-01
8.778778463602066040e-02 8.363605476915836334e-03 -2.196134030818939209e-01 2.026531994342803955e-01 -4.285014867782592773e-01 -6.619361042976379395e-02 2.198999375104904175e-01 1.826492697000503540e-01 -7.860688120126724243e-02 3.757271915674209595e-02 3.724488988518714905e-02 -2.018164470791816711e-02 1.459559947252273560e-01 -3.452095389366149902e-01 -2.019821703433990479e-01 -2.199338078498840332e-01 -2.910448424518108368e-02 2.040811628103256226e-02 -1.912063062191009521e-01 -3.100658999755978584e-03 2.474249340593814850e-02 3.028907477855682373e-01 -1.086951643228530884e-01 -3.064143657684326172e-01 -1.479338258504867554e-01 -1.278647333383560181e-01 -1.530051678419113159e-01 6.431961059570312500e-02 8.254893124103546143e-02 -4.052376747131347656e-02 -2.896895706653594971e-01 -1.170958392322063446e-02
3.699414432048797607e-01 3.625382483005523682e-02 3.398965299129486084e-02 -8.950145915150642395e-03 -6.410754919052124023e-01 1.098720952868461609e-01 3.207935094833374023e-01 -3.230654075741767883e-02 -3.349463269114494324e-02 1.451563388109207153e-01 1.970528066158294678e-01 1.063228845596313477e-01 7.845507562160491943e-02 -5.350521951913833618e-02 2.122427672147750854e-01 -1.968185044825077057e-02 -3.259580582380294800e-02 5.193963646888732910e-02 2.744296193122863770e-01 -2.996916137635707855e-02 -1.599771976470947266e-01 -1.200181692838668823e-01 -1.388650387525558472e-01 -1.410847455263137817e-01 -4.580084979534149170e-02 -8.109842240810394287e-02 5.545678362250328064e-02 -1.454599201679229736e-01 1.066722050309181213e-01 -4.441105574369430542e-02 3.717549890279769897e-02 -3.897030372172594070e-03
1.505046188831329346e-01 -1.777507960796356201e-01 2.015741169452667236e-01 2.803692407906055450e-02 -2.974530160427093506e-01 -1.357855051755905151e-01 8.150618523359298706e-02 -2.277230471372604370e-01 4.298122972249984741e-02 6.508120801299810410e-03 2.605658769607543945e-01 2.639135718345642090e-01 3.707587718963623047e-01 -7.293269783258438110e-02 -8.583816140890121460e-02 -2.307909876108169556e-01 -1.644343286752700806e-01 6.916809827089309692e-02 -1.238004192709922791e-01 -3.459922373294830322e-01 1.545626111328601837e-02 2.489181905984878540e-01 -1.642355024814605713e-01 -1.460105925798416138e-01 -1.667816191911697388e-01 -7.596932351589202881e-02 5.323508754372596741e-03 8.651974052190780640e-02 -1.435091942548751831e-01 -2.255700826644897461e-01 -5.966227874159812927e-02 -5.078996717929840088e-02
2.576773762702941895e-01 1.295558512210845947e-01 -3.557419776916503906e-02 1.648153513669967651e-01 -4.257563352584838867e-01 -2.998602390289306641e-02 -8.855289965867996216e-02 -7.262400537729263306e-02 -9.960168600082397461e-02 -1.413510739803314209e-01 2.465124130249023438e-01 7.630897313356399536e-02 2.511506974697113037e-01 1.821694672107696533e-01 2.137965522706508636e-02 -3.259057402610778809e-01 -2.803322672843933105e-01 1.276703476905822754e-01 -5.288830772042274475e-02 -3.710514903068542480e-01 -1.392718106508255005e-01 1.137621179223060608e-01 1.406930834054946899e-01 -1.563999056816101074e-01 3.819142654538154602e-02 6.957479566335678101e-02 -2.444929629564285278e-02 -3.696355968713760376e-02 -6.980683654546737671e-02 -4.787046834826469421e-02 -2.376692891120910645e-01 -9.903292357921600342e-02
2.092125266790390015e-01 -1.458689123392105103e-01 -1.560302078723907471e-01 6.491610407829284668e-02 -3.327438533306121826e-01 -4.660131409764289856e-02 1.603951156139373779e-01 2.211697958409786224e-02 3.686364591121673584e-01 -2.063873410224914551e-01 1.400750726461410522e-01 -1.295261830091476440e-01 5.469200015068054199e-02 -1.055724248290061951e-01 -1.146873831748962402e-01 -2.615889906883239746e-01 -7.815217226743698120e-02 3.530589640140533447e-01 -1.004254072904586792e-01 -3.636641427874565125e-02 2.541468441486358643e-01 3.273622691631317139e-01 -1.212611272931098938e-01 -1.897095516324043274e-02 2.162054330110549927e-01 1.332789566367864609e-02 4.932065308094024658e-02 2.073552645742893219e-02 -1.777194142341613770e-01 -5.450337380170822144e-02 -1.620734035968780518e-01 -1.307175606489181519e-01
3.406754732131958008e-01 1.617290377616882324e-01 -4.562145099043846130e-02 3.089962899684906006e-01 -4.004777073860168457e-01 1.530604064464569092e-01 3.813706934452056885e-01 8.803504519164562225e-03 -9.408830106258392334e-02 -8.887063711881637573e-02 1.117864400148391724e-01 1.091460883617401123e-02 1.594875156879425049e-01 -1.790139228105545044e-01 1.585330963134765625e-01 2.177750617265701294e-01 7.423878461122512817e-02 1.647092103958129883e-01 6.021346524357795715e-02 -3.898366540670394897e-02 -1.586506068706512451e-01 1.289781033992767334e-01 -1.524264067411422729e-01 1.798112317919731140e-02 2.945342957973480225e-01 -1.535633653402328491e-01 8.041899651288986206e-02 4.032890126109123230e-02 1.278272569179534912e-01 -1.629627645015716553e-01 8.302854001522064209e-02 -1.103092078119516373e-02
2.562246322631835938e-01 8.967966586351394653e-02 2.425937540829181671e-02 1.379702389240264893e-01 -1.030328348278999329e-01 -3.057354688644409180e-01 2.876758277416229248e-01 -1.567525714635848999e-01 -1.667600572109222412e-01 -8.073115348815917969e-02 1.937062442302703857e-01 -8.747307211160659790e-02 2.506159245967864990e-01 -8.757290989160537720e-02 -1.993240714073181152e-01 7.305666804313659668e-03 -3.919926881790161133e-01 2.055163681507110596e-01 9.207519143819808960e-02 1.743147820234298706e-01 2.546979580074548721e-03 -1.345574855804443359e-02 1.292355265468358994e-02 -5.097679421305656433e-02 9.961552172899246216e-02 2.672792971134185791e-01 -3.200007379055023193e-01 -1.843301057815551758e-01 -3.801366314291954041e-02 5.890550673939287663e-04 4.309625178575515747e-02 -2.162142246961593628e-01
2.144847810268402100e-02 1.819244474172592163e-01 -7.553438097238540649e-02 2.191698104143142700e-01 -2.158792465925216675e-01 -8.646959066390991211e-02 1.954299360513687134e-01 1.397615820169448853e-01 7.049027830362319946e-02 2.634987533092498779e-01 1.123075783252716064e-01 -1.173285320401191711e-01 2.400673925876617432e-01 -1.824276298284530640e-01 -1.691042482852935791e-01 -1.223477572202682495e-01 -1.717791855335235596e-01 1.637758314609527588e-01 9.270642884075641632e-03 -3.599039912223815918e-01 8.689489215612411499e-02 3.889874815940856934e-01 -2.119879722595214844e-01 -1.783883273601531982e-01 -1.413872838020324707e-01 1.441228985786437988e-01 -6.305343005806207657e-03 8.224324882030487061e-02 7.442909758538007736e-03 4.238143563270568848e-02 9.961570054292678833e-02 -2.910801470279693604e-01
1.796700060367584229e-01 -2.932194769382476807e-01 1.387898772954940796e-01 1.945843696594238281e-01 -1.342857480049133301e-01 2.952056527137756348e-01 4.144899845123291016e-01 5.220158025622367859e-03 9.540449827909469604e-02 -9.625626355409622192e-02 -2.255770191550254822e-02 1.862147822976112366e-02 3.089443445205688477e-01 -1.846779882907867432e-01 1.327874660491943359e-01 -1.054509952664375305e-01 -2.445052266120910645e-01 2.241412252187728882e-01 -6.224741414189338684e-02 6.679495796561241150e-03 -1.187066882848739624e-01 2.628271877765655518e-01 -7.089558988809585571e-02 -4.468844458460807800e-02 -4.254027083516120911e-02 1.227970514446496964e-02 5.460188537836074829e-02 -6.329404562711715698e-02 -3.069337643682956696e-02 2.583753466606140137e-01 -1.120290085673332214e-01 -2.770321965217590332e-01
2.305686622858047485e-01 -3.005335330963134766e-01 -7.181024551391601562e-02 3.205533921718597412e-01 -1.903916746377944946e-01 1.724014431238174438e-01 4.033354222774505615e-01 -3.250296041369438171e-02 8.638453483581542969e-02 -1.291521638631820679e-01 1.619404554367065430e-01 -1.785287857055664062e-01 1.296315640211105347e-01 -1.604666411876678467e-01 -2.443651482462882996e-02 9.059502184391021729e-02 -1.126520931720733643e-01 5.833717435598373413e-02 2.569578774273395538e-02 1.036717668175697327e-01 -1.785752475261688232e-01 1.784060150384902954e-01 -1.253568828105926514e-01 -1.111796349287033081e-01 1.772959232330322266e-01 -2.070531100034713745e-01 -1.150383874773979187e-01 3.160763159394264221e-02 -6.069032102823257446e-02 -2.104708105325698853e-01 6.033657118678092957e-02 -3.547490239143371582e-01
2.552483677864074707e-01 -2.136330902576446533e-01 7.467844337224960327e-02 8.134539425373077393e-02 -4.028060734272003174e-01 -2.622615993022918701e-01 -7.551117800176143646e-03 -1.226773485541343689e-01 7.394400238990783691e-02 3.063844516873359680e-02 2.424827665090560913e-01 2.867520749568939209e-01 2.604681849479675293e-01 1.575519740581512451e-01 3.036562725901603699e-02 -1.628137528896331787e-01 -1.959252357482910156e-02 1.346114426851272583e-01 5.800195503979921341e-03 -4.490450918674468994e-01 8.550894260406494141e-02 9.023946523666381836e-02 -4.523608088493347168e-02 -1.211018413305282593e-01 -1.119498610496520996e-01 4.820328205823898315e-02 -6.579566746950149536e-02 9.881205856800079346e-02 -1.068436354398727417e-01 -2.657055854797363281e-01 5.628367420285940170e-03 2.189307007938623428e-03
1.517881453037261963e-01 -1.156625524163246155e-01 -1.394751518964767456e-01 1.068080663681030273e-01 -2.100372761487960815e-01 -1.434829533100128174e-01 1.013282984495162964e-01 1.890164762735366821e-01 -1.506774723529815674e-01 -3.675337508320808411e-02 1.314725130796432495e-01 7.421140372753143311e-02 1.638112366199493408e-01 -2.700411677360534668e-01 -1.990649998188018799e-01 -4.195249378681182861e-01 1.754009164869785309e-02 -6.378983147442340851e-03 -2.028423547744750977e-01 7.046540081501007080e-02 -4.275874048471450806e-02 2.895513176918029785e-01 -2.830663919448852539e-01 -3.623948991298675537e-01 -3.007889688014984131e-01 -2.721146121621131897e-02 3.727276576682925224e-03 -4.167933389544487000e-02 -3.982234001159667969e-02 1.242331415414810181e-02 1.447548568248748779e-01 2.342998795211315155e-02
1.001325771212577820e-01 -3.049329519271850586e-01 -1.568057835102081299e-01 -7.234993856400251389e-03 -4.087914824485778809e-01 -4.050135910511016846e-01 6.172580271959304810e-02 -2.174542993307113647e-01 -1.055567264556884766e-01 1.293676197528839111e-01 8.596818149089813232e-02 8.083876222372055054e-02 -1.207089573144912720e-01 6.291828304529190063e-02 1.809767931699752808e-01 -3.078505955636501312e-02 -1.974828094244003296e-01 2.852015495300292969e-01 1.486091315746307373e-01 -2.390615493059158325e-01 -2.612330615520477295e-01 2.803993225097656250e-01 5.081761162728071213e-03 -1.215135678648948669e-01 -8.028252422809600830e-02 5.977515503764152527e-02 -8.015859872102737427e-02 8.904337137937545776e-02 4.983810335397720337e-02 2.943638712167739868e-02 3.538984432816505432e-02 7.658497244119644165e-02
3.153848350048065186e-01 -1.605904847383499146e-01 1.926842927932739258e-01 5.025432258844375610e-02 -3.288428187370300293e-01 -3.110772669315338135e-01 -1.052191033959388733e-01 -1.416487433016300201e-02 -3.633533418178558350e-02 -1.045655384659767151e-01 2.418723106384277344e-01 2.380488663911819458e-01 3.563881218433380127e-01 -1.753052324056625366e-02 7.624635100364685059e-02 -9.654980152845382690e-02 -1.071961596608161926e-02 7.983066141605377197e-03 -4.998549073934555054e-02 -3.446375131607055664e-01 2.531117014586925507e-02 4.756227880716323853e-02 -1.279844641685485840e-01 -1.430328339338302612e-01 -7.004750519990921021e-02 4.156595468521118164e-02 -1.048996448516845703e-01 2.568982727825641632e-02 -2.474597394466400146e-01 -2.234210968017578125e-01 2.329158782958984375e-01 -6.432913243770599365e-02
2.536920309066772461e-01 -5.366407707333564758e-02 2.646486461162567139e-01 2.760673500597476959e-02 -3.316689431667327881e-01 -4.292787313461303711e-01 1.107930541038513184e-01 -2.401367761194705963e-02 9.564128518104553223e-02 1.144411563873291016e-01 2.352163940668106079e-01 1.302261054515838623e-01 2.036159783601760864e-01 -4.093644395470619202e-02 3.004143945872783661e-02 -2.474689334630966187e-01 -1.415173616260290146e-02 6.624519824981689453e-02 -1.307152658700942993e-01 -1.632137000560760498e-01 6.642992049455642700e-02 3.550624847412109375e-01 -1.072405353188514709e-01 6.794644519686698914e-03 1.287919934839010239e-03 5.962966009974479675e-02 -7.240290194749832153e-02 2.871880829334259033e-01 -1.682498008012771606e-01 -3.757217526435852051e-02 1.165693476796150208e-01 -1.734570264816284180e-01
2.351816296577453613e-01 -1.140814870595932007e-01 -1.565618813037872314e-01 2.831374406814575195e-01 -2.684848010540008545e-01 -2.813371717929840088e-01 1.787264198064804077e-01 -8.164700865745544434e-02 -1.045363172888755798e-01 4.900011047720909119e-02 2.567763030529022217e-01 2.212525457143783569e-01 -4.755483008921146393e-03 1.230552271008491516e-01 1.227355748414993286e-01 -1.192223876714706421e-01 -1.727139949798583984e-01 2.909098863601684570e-01 -4.038528725504875183e-02 -1.616944223642349243e-01 -1.593485921621322632e-01 1.275561898946762085e-01 -2.884786128997802734e-01 -1.357434093952178955e-01 -1.403833180665969849e-01 1.974191889166831970e-02 -2.450488060712814331e-01 -3.999957349151372910e-03 3.141320496797561646e-02 1.381922811269760132e-01 -2.331701293587684631e-02 2.795724272727966309e-01
2.784425914287567139e-01 -2.003087550401687622e-01 6.023244559764862061e-02 5.897866189479827881e-02 -3.597617149353027344e-01 -2.256502509117126465e-01 8.079154789447784424e-02 -8.239513635635375977e-02 9.665468335151672363e-02 7.340687513351440430e-02 3.338774144649505615e-01 1.419198065996170044e-01 1.959187686443328857e-01 -7.712814211845397949e-02 1.345337480306625366e-01 -2.273864150047302246e-01 2.497697435319423676e-02 -6.091882009059190750e-03 -8.615627884864807129e-02 -1.760419011116027832e-01 1.361733675003051758e-01 3.698449730873107910e-01 -1.024361327290534973e-01 -4.701447114348411560e-02 -5.681356787681579590e-02 -5.373150110244750977e-02 -1.068912670016288757e-01 2.056788504123687744e-01 -3.356036841869354248e-01 -3.796539828181266785e-02 1.810791045427322388e-01 -8.533489704132080078e-02
3.731883764266967773e-01 -6.576802115887403488e-03 -1.570914387702941895e-01 1.521424651145935059e-01 -1.743396967649459839e-01 -2.133976966142654419e-01 6.382817029953002930e-02 -4.816547967493534088e-03 1.013601198792457581e-01 -7.444438338279724121e-02 1.087122708559036255e-01 -1.463336348533630371e-01 1.886431872844696045e-01 3.649736940860748291e-02 -1.580758541822433472e-01 -3.406227827072143555e-01 -1.634400803595781326e-03 1.747338622808456421e-01 -2.796998322010040283e-01 4.517345502972602844e-02 3.985957056283950806e-02 4.203757047653198242e-01 -1.289084553718566895e-01 -2.425958812236785889e-01 3.744913730770349503e-03 1.332997530698776245e-01 2.281892811879515648e-03 -3.172665834426879883e-02 -2.488927394151687622e-01 1.269446313381195068e-01 3.011710755527019501e-02 2.085857838392257690e-01
1.708675175905227661e-02 1.077253278344869614e-02 -7.337579131126403809e-02 3.091655075550079346e-01 -4.714362919330596924e-01 -1.512940376996994019e-01 3.031098544597625732e-01 -9.691436588764190674e-02 1.990499496459960938e-01 6.217431649565696716e-02 2.927885651588439941e-01 1.414886116981506348e-01 1.489592790603637695e-01 -1.724426634609699249e-02 1.416898816823959351e-01 7.616800069808959961e-02 -6.763735413551330566e-02 5.601169168949127197e-02 3.304949998855590820e-01 -1.602246798574924469e-02 -2.469107955694198608e-01 2.682120203971862793e-01 -4.570147767663002014e-02 1.584684252738952637e-01 1.560486573725938797e-02 2.109636962413787842e-01 -3.439289331436157227e-02 -2.089122310280799866e-02 2.115405164659023285e-02 8.502221852540969849e-02 5.287907272577285767e-02 -1.431082487106323242e-01
2.697690948843955994e-02 -2.284481525421142578e-01 -1.777369678020477295e-01 2.284236252307891846e-01 -3.636743724346160889e-01 -5.652623996138572693e-02 5.294293910264968872e-02 3.083581030368804932e-01 7.321235537528991699e-02 -1.077144965529441833e-02 1.843849718570709229e-01 -9.620008990168571472e-03 6.884673237800598145e-02 -1.326839774847030640e-01 5.190931633114814758e-02 1.231709867715835571e-01 -1.878765784204006195e-02 3.255432844161987305e-01 1.868795156478881836e-01 -2.310293316841125488e-01 6.904835999011993408e-02 1.515737920999526978e-01 1.083429343998432159e-02 -2.589932084083557129e-01 -3.284884989261627197e-02 -1.573158800601959229e-01 1.619173437356948853e-01 -1.190465763211250305e-01 5.830607935786247253e-02 -3.856284618377685547e-01 -1.537249982357025146e-01 -1.366491615772247314e-01
3.612600266933441162e-01 -4.007749632000923157e-02 3.586128354072570801e-02 3.315601348876953125e-01 -2.839486002922058105e-01 -2.501543164253234863e-01 1.313405036926269531e-01 1.266960334032773972e-02 1.080795098096132278e-02 -1.723725199699401855e-01 -2.219813913106918335e-01 3.181862533092498779e-01 -2.892380207777023315e-02 6.521448493003845215e-02 -9.420154243707656860e-02 -1.918608993291854858e-01 -1.430960893630981445e-01 5.413729324936866760e-02 1.022309884428977966e-01 -1.845086961984634399e-01 -1.565846353769302368e-01 7.115402072668075562e-02 3.222772851586341858e-03 -3.416544497013092041e-01 6.066293269395828247e-02 1.417631357908248901e-01 -5.936685204505920410e-02 2.209980785846710205e-01 2.875702828168869019e-02 -1.775227785110473633e-01 1.220467034727334976e-02 -2.051272988319396973e-01
1.309166103601455688e-01 -1.093443483114242554e-01 3.405389934778213501e-02 -3.980981186032295227e-02 -4.791649281978607178e-01 -2.483420968055725098e-01 1.191409826278686523e-01 6.151136010885238647e-02 9.910910576581954956e-02 2.352903187274932861e-01 1.975498944520950317e-01 9.873648732900619507e-02 7.015432417392730713e-02 2.070615142583847046e-01 8.810865879058837891e-02 -3.244862556457519531e-01 -1.463246047496795654e-01 2.239352911710739136e-01 -2.671877145767211914e-01 8.807273209095001221e-02 1.219486519694328308e-01 2.116957902908325195e-01 -4.168827459216117859e-02 4.949518293142318726e-02 -1.276755332946777344e-01 6.133620440959930420e-02 -1.653017401695251465e-01 1.198471412062644958e-01 -4.126724228262901306e-02 -1.428025513887405396e-01 -1.011803597211837769e-01 -2.746582627296447754e-01
4.138059914112091064e-01 -1.559203416109085083e-01 8.717682212591171265e-02 4.065491855144500732e-01 -2.995649278163909912e-01 -9.300427883863449097e-02 4.573915898799896240e-02 1.194510832428932190e-01 3.346754238009452820e-02 -7.195895910263061523e-02 6.257193628698587418e-03 -6.284689158201217651e-02 1.656723767518997192e-01 -2.577130198478698730e-01 -1.087300255894660950e-01 -2.158669382333755493e-01 -1.027166694402694702e-01 -7.468659430742263794e-02 -6.192735582590103149e-02 1.156983599066734314e-01 -8.503384143114089966e-02 3.323879837989807129e-01 -9.077162295579910278e-02 -2.560141086578369141e-01 -2.037002444267272949e-01 -7.056401669979095459e-02 7.116461545228958130e-02 3.255235403776168823e-02 -5.209483206272125244e-02 1.657966673374176025e-01 2.140437960624694824e-01 2.813176065683364868e-02
2.682063877582550049e-01 -2.028945088386535645e-01 -2.320130020380020142e-01 3.426209092140197754e-01 -1.358340084552764893e-01 -2.215589135885238647e-01 2.238532453775405884e-01 -1.579526662826538086e-01 -3.920392133295536041e-03 2.520837262272834778e-02 2.423197329044342041e-01 7.577699422836303711e-02 6.525516510009765625e-02 7.163389772176742554e-02 8.892409503459930420e-02 3.113829530775547028e-02 -1.329303234815597534e-01 1.978842616081237793e-01 3.852924704551696777e-02 -1.734411716461181641e-01 -1.444262266159057617e-01 7.135307043790817261e-02 -2.581347823143005371e-01 -1.247433498501777649e-01 -5.852952226996421814e-02 6.690438836812973022e-02 -4.265832602977752686e-01 -7.632654160261154175e-02 6.630489975214004517e-02 -1.553252525627613068e-02 -7.020203769207000732e-02 2.964734137058258057e-01
-3.928589075803756714e-02 1.076697409152984619e-01 -1.930242031812667847e-02 3.823896348476409912e-01 -3.849325776100158691e-01 -1.725819408893585205e-01 -6.753355264663696289e-02 1.886704266071319580e-01 -4.306690394878387451e-02 3.102813661098480225e-01 1.245480179786682129e-01 -6.695536524057388306e-02 6.383661925792694092e-02 -2.447595894336700439e-01 -2.255655527114868164e-01 -1.244534775614738464e-01 -7.711284607648849487e-02 2.619642615318298340e-01 5.975174903869628906e-02 -2.013385444879531860e-01 1.875937799923121929e-03 3.638539910316467285e-01 -1.964695900678634644e-01 -1.375771909952163696e-01 3.543847124092280865e-04 5.003869161009788513e-02 -9.396968036890029907e-02 6.638188660144805908e-02 2.249816060066223145e-02 -7.342008501291275024e-02 -6.568180024623870850e-02 -1.978068500757217407e-01
1.168060228228569031e-01 -2.176997214555740356e-01 2.502436935901641846e-01 8.965517580509185791e-02 -4.981633722782135010e-01 1.320853829383850098e-01 1.087705790996551514e-01 -1.080438420176506042e-01 -1.861146241426467896e-01 5.700974911451339722e-02 1.526695638895034790e-01 7.335948199033737183e-02 -7.062166184186935425e-02 -1.245394945144653320e-01 1.794961839914321899e-01 -8.212012797594070435e-02 -2.891422510147094727e-01 9.509265422821044922e-02 9.097778052091598511e-02 1.077732369303703308e-01 -2.147564589977264404e-01 3.334745764732360840e-02 -3.431441187858581543e-01 -7.358440756797790527e-02 3.684298694133758545e-02 6.264867633581161499e-02 -7.741877343505620956e-03 1.155568584799766541e-01 2.047192454338073730e-01 -3.198327124118804932e-01 6.270574033260345459e-02 5.816900730133056641e-02
1.276151388883590698e-01 -1.229666844010353088e-01 -3.014171719551086426e-01 -1.040816903114318848e-01 -2.522858977317810059e-01 -1.755278557538986206e-01 3.831309080123901367e-02 -8.747919648885726929e-02 -2.037432938814163208e-01 -3.016104362905025482e-02 -7.566942274570465088e-02 5.432376638054847717e-02 1.600061953067779541e-01 1.022017002105712891e-02 4.419886469841003418e-01 -7.367516309022903442e-02 -7.010413706302642822e-02 2.704471945762634277e-01 1.109667643904685974e-01 -1.705946326255798340e-01 -3.551613688468933105e-01 3.615258634090423584e-01 7.038158364593982697e-03 -6.210383772850036621e-02 -7.193338125944137573e-02 2.434448152780532837e-01 3.874590620398521423e-02 5.176675692200660706e-02 8.989641815423965454e-02 -7.571779191493988037e-02 -4.158447682857513428e-02 1.461479961872100830e-01
2.150512039661407471e-01 -7.340359687805175781e-02 -3.902052296325564384e-03 1.370662450790405273e-01 -1.710775345563888550e-01 -3.183279037475585938e-01 -7.484250515699386597e-02 -5.117794498801231384e-02 -2.409323304891586304e-01 -6.779910624027252197e-02 4.153714701533317566e-02 -1.430967897176742554e-01 -8.596339076757431030e-02 -2.868058979511260986e-01 1.923244446516036987e-01 2.785288728773593903e-02 -2.528482079505920410e-01 9.750889986753463745e-02 1.075255572795867920e-01 -1.848911494016647339e-01 4.363710433244705200e-02 1.874245256185531616e-01 -8.049904555082321167e-02 -2.982882559299468994e-01 -3.326861858367919922e-01 3.538927435874938965e-01 -2.004933170974254608e-02 5.015549436211585999e-02 5.594808608293533325e-02 2.962176804430782795e-04 1.602784544229507446e-01 -2.432092130184173584e-01
7.642247527837753296e-02 -2.679059207439422607e-01 1.357082426548004150e-01 1.595062613487243652e-01 -1.544767916202545166e-01 -1.290538311004638672e-01 9.564589709043502808e-02 4.344357643276453018e-03 2.475149184465408325e-01 8.716726303100585938e-02 4.810521602630615234e-01 -1.694789677858352661e-01 2.479544281959533691e-01 -5.541609600186347961e-03 -2.325779572129249573e-02 -3.722611963748931885e-01 -1.362068057060241699e-01 -4.367301240563392639e-02 3.108198568224906921e-02 -2.437082082033157349e-01 -1.794844716787338257e-01 2.814969718456268311e-01 1.120805367827415466e-01 -2.739347890019416809e-02 -8.491139858961105347e-02 4.395599663257598877e-02 6.725560128688812256e-02 9.204091876745223999e-02 -1.869364976882934570e-01 -4.841554164886474609e-02 -1.603801250457763672e-01 -9.208472073078155518e-02
1.569655537605285645e-01 2.742425203323364258e-01 -1.428805440664291382e-01 3.143054246902465820e-01 -1.257371157407760620e-01 -3.358706459403038025e-02 3.855929970741271973e-01 3.901626681908965111e-03 -2.247612327337265015e-01 -5.155615508556365967e-02 2.397701293230056763e-01 -4.242340847849845886e-02 1.817477047443389893e-01 -3.617865731939673424e-03 2.420139610767364502e-01 5.835443735122680664e-02 -1.178394481539726257e-01 2.099870145320892334e-02 1.311541795730590820e-01 5.123322457075119019e-02 -1.994396150112152100e-01 2.990394830703735352e-01 1.728897243738174438e-01 7.679822854697704315e-03 -8.254551142454147339e-02 1.792425513267517090e-01 -3.564507961273193359e-01 -2.126941457390785217e-02 -1.891702972352504730e-02 -2.097916156053543091e-01 -2.777003450319170952e-03 -6.078911945223808289e-02
8.959632366895675659e-02 -7.925373315811157227e-02 3.789433091878890991e-02 1.451946496963500977e-01 -1.514315009117126465e-01 -1.250502765178680420e-01 2.914678156375885010e-01 1.702237576246261597e-01 -1.062030866742134094e-01 -2.849766798317432404e-02 9.925936162471771240e-02 -3.190663158893585205e-01 3.627685606479644775e-01 -1.445952616631984711e-02 3.592548966407775879e-01 -2.390984743833541870e-01 -1.172888576984405518e-01 2.631815969944000244e-01 1.315116696059703827e-02 6.870598345994949341e-02 -1.403535225108498707e-05 -9.501304477453231812e-03 1.533651798963546753e-01 1.569822314195334911e-03 8.363763242959976196e-02 1.206396147608757019e-01 -3.723191916942596436e-01 1.540516614913940430e-01 -1.212320700287818909e-01 -2.347090095281600952e-01 4.484601691365242004e-02 -4.072507470846176147e-02
7.370870560407638550e-02 -2.124477177858352661e-02 -1.538279503583908081e-01 2.224410325288772583e-01 -3.225045502185821533e-01 -1.470504254102706909e-01 3.413373827934265137e-01 -1.230338290333747864e-01 2.464461922645568848e-01 6.458494812250137329e-02 3.637478053569793701e-01 1.235043071210384369e-02 8.771300315856933594e-02 2.515202388167381287e-02 -1.268951967358589172e-02 4.757761210203170776e-02 -1.243945136666297913e-01 1.140809729695320129e-01 3.261050879955291748e-01 -1.191777512431144714e-01 -3.254560530185699463e-01 2.685487270355224609e-01 -4.502404108643531799e-02 6.912264972925186157e-02 1.685164868831634521e-01 4.245498776435852051e-02 1.433993726968765259e-01 2.537610754370689392e-02 -1.964442580938339233e-01 -1.143515035510063171e-01 1.351308822631835938e-01 1.877096109092235565e-02
1.702981889247894287e-01 -1.046587899327278137e-01 -5.871716141700744629e-02 -4.514495283365249634e-02 -2.859739959239959717e-01 -1.435188800096511841e-01 2.063369005918502808e-01 2.794733047485351562e-01 -1.786775439977645874e-01 5.707745999097824097e-02 1.077787354588508606e-01 4.168073534965515137e-01 8.686980605125427246e-02 6.185822561383247375e-02 5.217162892222404480e-02 -8.749051392078399658e-02 2.195533812046051025e-01 1.153907403349876404e-01 -1.783870011568069458e-01 -3.667708486318588257e-02 -1.909487694501876831e-01 1.130286902189254761e-01 -2.645899951457977295e-01 -8.665945380926132202e-02 -4.273346439003944397e-02 3.144390881061553955e-01 -1.950341165065765381e-01 -1.333506554365158081e-01 -9.559951722621917725e-02 -2.713274955749511719e-01 -1.618540287017822266e-01 4.805169999599456787e-02
4.143627583980560303e-01 -2.269934415817260742e-01 -3.149608671665191650e-01 1.989230960607528687e-01 -2.042841762304306030e-01 -5.353634804487228394e-02 1.208546832203865051e-01 8.552739769220352173e-02 3.497327119112014771e-02 2.960762567818164825e-02 1.546047329902648926e-01 1.110805943608283997e-01 5.104262754321098328e-02 -1.460647732019424438e-01 6.312137842178344727e-02 -4.958549886941909790e-02 -9.463534504175186157e-02 -4.810041934251785278e-02 3.107368052005767822e-01 -4.086380451917648315e-02 -1.663197875022888184e-01 1.527647972106933594e-01 -2.993312776088714600e-01 -3.417932987213134766e-01 -1.121299415826797485e-01 1.867745816707611084e-01 1.052621304988861084e-01 -8.665142208337783813e-02 3.471928834915161133e-02 -1.143863871693611145e-01 2.276874631643295288e-01 6.056075915694236755e-02
2.646924853324890137e-01 -1.840959191322326660e-01 -2.208138555288314819e-01 2.605284452438354492e-01 -3.182107806205749512e-01 -2.022906439378857613e-03 -7.917952537536621094e-02 -8.378289639949798584e-02 -1.993595995008945465e-02 -1.888950616121292114e-01 1.126180514693260193e-01 1.007695421576499939e-01 1.241635605692863464e-01 -6.008874624967575073e-03 1.246032565832138062e-01 1.203061714768409729e-01 -7.912606000900268555e-02 1.594375222921371460e-01 2.194647789001464844e-01 1.737430319190025330e-02 -1.485300660133361816e-01 1.158627271652221680e-01 -1.939908117055892944e-01 -3.223912715911865234e-01 -1.174365952610969543e-01 -1.006702035665512085e-01 4.857099801301956177e-02 3.377613425254821777e-02 -3.655593991279602051e-01 -3.432121276855468750e-01 1.535384207963943481e-01 2.938556671142578125e-02
-7.631657272577285767e-02 1.226805970072746277e-01 -1.652986407279968262e-01 3.573858737945556641e-01 -3.704076409339904785e-01 -4.439520835876464844e-02 4.908095672726631165e-02 1.633649915456771851e-01 -1.038463562726974487e-01 5.553121119737625122e-02 1.206409260630607605e-01 6.981906294822692871e-02 9.074436873197555542e-02 -1.571688055992126465e-01 2.297686785459518433e-02 -2.979620695114135742e-01 -2.288697659969329834e-02 2.021024227142333984e-01 1.744214147329330444e-01 -3.348439037799835205e-01 1.243025436997413635e-01 4.211368858814239502e-01 -1.305670142173767090e-01 -2.729119919240474701e-02 7.403827458620071411e-02 -1.205327212810516357e-01 -2.341988384723663330e-01 2.360770665109157562e-02 1.513647735118865967e-01 5.636786227114498615e-04 8.533477783203125000e-02 -1.193914841860532761e-02
2.207914590835571289e-01 6.545516848564147949e-02 -1.112966835498809814e-01 1.349005699157714844e-01 -4.255652427673339844e-01 -1.016021370887756348e-01 -9.821004932746291161e-04 -4.623260814696550369e-03 -2.221188843250274658e-01 8.689071983098983765e-03 1.902867704629898071e-01 -1.105753555893898010e-01 2.476129531860351562e-01 1.729313284158706665e-01 2.634289115667343140e-02 -2.012376189231872559e-01 -1.943655014038085938e-01 2.140864878892898560e-01 -3.501128256320953369e-01 -2.476243376731872559e-01 -1.155718136578798294e-02 2.510241866111755371e-01 -9.863235056400299072e-02 -1.683447808027267456e-01 -4.523593559861183167e-02 -7.237019948661327362e-03 -7.451146095991134644e-02 5.601845681667327881e-02 -2.639567553997039795e-01 4.134765639901161194e-02 -1.494514346122741699e-01 -1.464393585920333862e-01
1.671147942543029785e-01 -1.413020044565200806e-01 -7.855188101530075073e-02 2.004337608814239502e-01 -3.368916213512420654e-01 -1.494240164756774902e-01 1.001459658145904541e-01 2.066665738821029663e-01 -1.520296782255172729e-01 6.002220511436462402e-02 2.862968742847442627e-01 -7.538740988820791245e-03 4.124447107315063477e-01 5.511396750807762146e-02 -5.902815610170364380e-02 -8.639510720968246460e-02 -2.319578677415847778e-01 2.071668654680252075e-01 -3.605579435825347900e-01 -9.235239773988723755e-02 1.540938913822174072e-01 1.482944786548614502e-01 1.549433358013629913e-02 4.251598729752004147e-04 9.397329762578010559e-03 1.302635073661804199e-01 -1.151416450738906860e-01 1.740793287754058838e-01 -2.040431946516036987e-01 2.971566049382090569e-03 -1.557736396789550781e-01 1.288701593875885010e-01
5.348736420273780823e-02 3.943023458123207092e-02 -1.595280766487121582e-01 1.815187036991119385e-01 -3.696333765983581543e-01 -5.845395103096961975e-02 8.834128826856613159e-02 1.743633747100830078e-01 -2.013189047574996948e-01 1.448274254798889160e-01 5.399579554796218872e-02 -2.606913447380065918e-01 1.048152670264244080e-01 -2.158257663249969482e-01 -1.919622421264648438e-01 -2.613234221935272217e-01 -6.558454781770706177e-02 8.396825939416885376e-02 -3.475475013256072998e-01 -6.297531537711620331e-03 -7.760227471590042114e-02 3.103025257587432861e-01 -1.547720134258270264e-01 -2.703088521957397461e-01 -9.453333169221878052e-02 -2.394814603030681610e-02 -1.292092800140380859e-01 -3.866425901651382446e-02 1.651703417301177979e-01 -2.542061209678649902e-01 -5.967075750231742859e-02 -9.577457606792449951e-02
2.526843249797821045e-01 -1.376688629388809204e-01 -2.829101383686065674e-01 5.363777279853820801e-02 -4.264803230762481689e-01 -1.990884244441986084e-01 -5.534165725111961365e-02 -1.969387829303741455e-01 -5.954287573695182800e-02 -5.670913308858871460e-02 8.915124088525772095e-02 -2.489977478981018066e-01 -3.957144170999526978e-02 -1.042607203125953674e-01 3.087120503187179565e-02 1.168367117643356323e-01 -1.106347367167472839e-01 9.224373102188110352e-02 -4.116065800189971924e-02 -1.241300851106643677e-01 1.161040514707565308e-01 3.571975231170654297e-01 -9.448656439781188965e-02 -1.080277562141418457e-01 -2.247646003961563110e-01 3.977920114994049072e-01 3.728542104363441467e-02 -2.323537599295377731e-03 4.028685763478279114e-02 2.709362097084522247e-02 2.184528112411499023e-01 -8.609954267740249634e-02
2.022198140621185303e-01 2.857103012502193451e-02 5.459695681929588318e-02 1.683207452297210693e-01 -2.585158050060272217e-01 -2.629564404487609863e-01 -5.495532881468534470e-03 -1.017174348235130310e-01 2.328620292246341705e-02 -1.293789893388748169e-01 1.717221736907958984e-01 3.224111348390579224e-02 3.236115872859954834e-01 1.361133754253387451e-01 5.419300124049186707e-02 -1.427142024040222168e-01 -1.903964579105377197e-02 1.504950374364852905e-01 -1.960933208465576172e-01 -4.213691055774688721e-01 -1.491166353225708008e-01 2.880301140248775482e-02 -3.814789652824401855e-02 -4.548664391040802002e-01 -9.606393426656723022e-02 -7.530713826417922974e-02 2.787705697119235992e-02 -1.312906146049499512e-01 -3.226987645030021667e-02 9.261786192655563354e-02 -2.278962135314941406e-01 -1.461185514926910400e-01
1.749463006854057312e-02 -3.333756700158119202e-02 2.742117084562778473e-02 9.641858935356140137e-02 -6.916737556457519531e-02 -3.240112066268920898e-01 9.343816339969635010e-02 7.695493847131729126e-02 2.482178956270217896e-01 -2.295279316604137421e-02 3.124299645423889160e-01 -2.236669808626174927e-01 4.112676680088043213e-01 -8.989368379116058350e-02 9.124455600976943970e-02 -1.931760646402835846e-02 -3.921917080879211426e-02 1.441665738821029663e-01 2.810343205928802490e-01 -5.618185549974441528e-02 1.734205037355422974e-01 1.824245303869247437e-01 6.945913285017013550e-02 -3.588928282260894775e-02 -7.869676500558853149e-02 1.566759943962097168e-01 -1.012425795197486877e-01 1.211438253521919250e-01 -2.233065105974674225e-02 -3.619457185268402100e-01 -3.172143101692199707e-01 -8.182572573423385620e-02
1.602106988430023193e-01 -1.604533046483993530e-01 -3.052995502948760986e-01 2.657362520694732666e-01 -3.418982326984405518e-01 -1.483551561832427979e-01 -1.242114305496215820e-01 1.906634569168090820e-01 8.007971197366714478e-02 -5.200139805674552917e-02 5.304358899593353271e-02 -1.514148898422718048e-02 1.294180750846862793e-01 -1.170188635587692261e-01 -6.793265044689178467e-02 7.903930544853210449e-02 1.779891923069953918e-02 4.128070175647735596e-01 2.069680988788604736e-01 -1.264902949333190918e-01 -2.031466066837310791e-01 8.346246927976608276e-02 -3.596548223868012428e-03 -1.364921927452087402e-01 -1.391106843948364258e-01 -1.699973493814468384e-01 -4.465773329138755798e-02 -1.497662961483001709e-01 4.634171724319458008e-03 -4.138228595256805420e-01 -6.829381920397281647e-03 -1.350494008511304855e-02
-7.873526774346828461e-03 -1.032274067401885986e-01 -9.220743924379348755e-02 7.729899603873491287e-03 -2.795791923999786377e-01 -4.659117758274078369e-01 1.461260020732879639e-01 -1.526088267564773560e-01 -1.121473535895347595e-01 5.183322355151176453e-02 1.429418772459030151e-01 2.324521541595458984e-01 -1.688281632959842682e-02 6.336442381143569946e-02 2.712492644786834717e-01 -2.585189938545227051e-01 4.982995614409446716e-02 3.408948183059692383e-01 -1.940915733575820923e-01 -2.215327173471450806e-01 4.942296445369720459e-02 2.628227472305297852e-01 7.694519311189651489e-02 -2.006597965955734253e-01 -1.794389039278030396e-01 8.204583078622817993e-02 8.656465262174606323e-02 1.386898607015609741e-01 -8.340703696012496948e-02 -3.957127034664154053e-02 -9.441392868757247925e-02 -1.274892501533031464e-02
3.581223487854003906e-01 -6.459654122591018677e-02 -6.092783436179161072e-02 3.653898136690258980e-03 -4.693567752838134766e-01 -7.252237945795059204e-02 -3.595057874917984009e-02 1.388785392045974731e-01 -1.540991216897964478e-01 -2.865040441974997520e-03 1.684845536947250366e-01 -1.292515993118286133e-01 1.386236846446990967e-01 1.947698146104812622e-01 1.167492270469665527e-01 -3.164493739604949951e-01 2.366246469318866730e-02 2.516775429248809814e-01 -1.837468147277832031e-01 -2.209183126688003540e-01 1.003849729895591736e-01 3.025760054588317871e-01 9.560626931488513947e-03 6.074621900916099548e-02 -1.965628117322921753e-01 6.830714643001556396e-02 4.123488813638687134e-02 -3.133006626740098000e-03 -2.290565222501754761e-01 2.044411376118659973e-02 -1.649239659309387207e-02 -1.670183092355728149e-01
3.550558686256408691e-01 -2.483096718788146973e-01 -3.745690584182739258e-01 2.412693053483963013e-01 -1.643691509962081909e-01 -1.657112874090671539e-02 2.208661586046218872e-01 9.517433494329452515e-02 8.316750824451446533e-02 4.683220759034156799e-02 3.286790251731872559e-01 6.550743430852890015e-02 1.423763576894998550e-02 -2.591489851474761963e-01 2.273423224687576294e-01 -8.978972584009170532e-02 -4.106084257364273071e-02 8.500739932060241699e-02 3.387855589389801025e-01 1.497183740139007568e-01 -1.203234940767288208e-01 7.748509943485260010e-02 2.956819487735629082e-03 -2.370229512453079224e-01 -1.633785516023635864e-01 1.702594803646206856e-03 8.642601966857910156e-02 -4.427652060985565186e-02 6.227789074182510376e-02 -1.223976165056228638e-01 1.678474247455596924e-02 4.531936347484588623e-02
2.674509882926940918e-01 -8.810264617204666138e-02 2.708913087844848633e-01 1.081534773111343384e-01 -2.773419916629791260e-01 -3.698355853557586670e-01 2.191472649574279785e-01 -9.898940101265907288e-03 1.159369722008705139e-01 1.372335404157638550e-01 3.043350875377655029e-01 1.339631825685501099e-01 2.179561108350753784e-01 3.426284715533256531e-02 1.061004474759101868e-01 -1.610523164272308350e-01 7.703962270170450211e-03 2.330712415277957916e-02 -1.746188700199127197e-01 -1.591802239418029785e-01 9.656815975904464722e-02 2.631957232952117920e-01 -1.087175160646438599e-01 -3.400549665093421936e-02 1.107000410556793213e-01 -6.273115426301956177e-02 -8.176241070032119751e-02 3.353835642337799072e-01 -9.339749068021774292e-02 -1.295046228915452957e-02 1.177439764142036438e-01 -1.974242925643920898e-01
-3.288907231763005257e-03 1.840453147888183594e-01 -2.954737283289432526e-02 3.620743155479431152e-01 -3.827399909496307373e-01 -1.106059402227401733e-01 1.274980604648590088e-01 2.211066186428070068e-01 -1.335994061082601547e-02 2.895721793174743652e-01 6.323530804365873337e-03 -6.807103753089904785e-03 4.896875098347663879e-02 -1.263200640678405762e-01 -2.460206300020217896e-01 -1.428561359643936157e-01 -1.650359854102134705e-02 2.065766304731369019e-01 3.028123453259468079e-02 -2.261934131383895874e-01 3.171592717990279198e-03 4.042471349239349365e-01 -2.733378112316131592e-01 -1.683830469846725464e-01 -5.992053449153900146e-02 5.781789869070053101e-02 -1.045352593064308167e-01 -1.866460964083671570e-02 3.671201411634683609e-03 -1.572383493185043335e-01 5.906187742948532104e-02 -1.375443637371063232e-01
3.466824442148208618e-02 2.328017726540565491e-02 -2.044599875807762146e-02 -1.024125814437866211e-01 -5.186269879341125488e-01 -2.267613075673580170e-02 1.686369031667709351e-01 -9.293818473815917969e-02 -9.649660787545144558e-04 1.009314432740211487e-01 4.672624468803405762e-01 6.266993284225463867e-02 2.859029173851013184e-01 2.246807515621185303e-02 -5.193816870450973511e-02 -1.575896441936492920e-01 -5.524146556854248047e-02 2.292709052562713623e-01 5.230880901217460632e-02 -6.696172803640365601e-02 1.617635637521743774e-01 3.541589379310607910e-01 -4.150257445871829987e-03 -8.910494297742843628e-02 -1.350622773170471191e-01 1.281115692108869553e-02 -4.087581764906644821e-03 -8.325469493865966797e-02 -2.692009508609771729e-01 1.172121316194534302e-01 -3.082788921892642975e-02 -6.046940013766288757e-02
1.807639449834823608e-01 3.313861414790153503e-02 -3.493423759937286377e-02 1.369561553001403809e-01 -5.386053323745727539e-01 -7.597132027149200439e-02 7.334932684898376465e-02 -1.659092158079147339e-01 -9.426640719175338745e-02 6.136180367320775986e-03 2.860484421253204346e-01 -4.484179988503456116e-02 2.656751573085784912e-01 1.910476386547088623e-01 -3.654149174690246582e-02 -1.940679103136062622e-01 -2.195952683687210083e-01 2.219368517398834229e-01 -1.845376789569854736e-01 -3.057074546813964844e-01 4.078983515501022339e-02 2.098224610090255737e-01 -2.366974949836730957e-02 -8.345758169889450073e-02 3.987944871187210083e-02 -1.540354639291763306e-02 -2.906608022749423981e-02 1.430288851261138916e-01 -1.766137927770614624e-01 6.978166103363037109e-02 -1.829769015312194824e-01 -8.809460699558258057e-02
2.065611034631729126e-01 -1.525918096303939819e-01 -1.116182208061218262e-01 3.073379993438720703e-01 -2.233181595802307129e-01 -2.709128260612487793e-01 -2.970293760299682617e-01 -9.304692596197128296e-02 2.833285555243492126e-02 -4.776046425104141235e-02 1.371749341487884521e-01 7.421920448541641235e-02 -1.231742575764656067e-01 -2.036091834306716919e-01 3.053762018680572510e-01 1.721597462892532349e-02 4.107457399368286133e-02 1.495875120162963867e-01 -2.347662812098860741e-03 -1.245503798127174377e-01 -9.185643494129180908e-02 2.194898724555969238e-01 -1.941509991884231567e-01 -3.063329756259918213e-01 -3.300805762410163879e-02 3.268886506557464600e-01 -5.143212527036666870e-02 1.533766090869903564e-01 1.317746192216873169e-01 7.156850304454565048e-03 1.553370207548141479e-01 -1.612594276666641235e-01
2.330801934003829956e-01 -2.666926980018615723e-01 -2.276913262903690338e-02 3.515667021274566650e-01 -4.156194925308227539e-01 -2.274142354726791382e-01 6.761948019266128540e-02 -6.382510066032409668e-02 -6.709572672843933105e-02 5.925997719168663025e-02 2.627559602260589600e-01 1.448111534118652344e-01 1.687658280134201050e-01 -1.850972473621368408e-01 1.022557169198989868e-01 -1.745202206075191498e-02 -3.371120244264602661e-02 2.020469009876251221e-01 -3.853964386507868767e-03 -6.764629483222961426e-02 -2.785599827766418457e-01 4.638809338212013245e-02 7.792872190475463867e-02 1.101532727479934692e-01 1.310391724109649658e-01 4.588745534420013428e-02 -1.985201984643936157e-01 -1.622429043054580688e-01 -3.000007569789886475e-01 4.054603725671768188e-02 7.456476986408233643e-02 1.381348222494125366e-01
5.059904456138610840e-01 7.235725969076156616e-02 -9.599158912897109985e-02 1.257189959287643433e-01 -1.012438386678695679e-01 -2.334709316492080688e-01 1.338243186473846436e-01 1.030352577799931169e-04 1.676769554615020752e-01 2.302725464105606079e-01 5.308214947581291199e-02 1.816522032022476196e-01 2.729125320911407471e-01 -1.016682088375091553e-01 -1.196963787078857422e-01 8.272238820791244507e-02 -2.039269059896469116e-01 2.071172893047332764e-01 -1.364748924970626831e-01 -7.950238138437271118e-02 -3.941750228404998779e-01 1.483055762946605682e-02 1.685553230345249176e-02 -9.510799497365951538e-02 -1.020260378718376160e-01 1.773303300142288208e-01 -3.134759142994880676e-02 -1.685314327478408813e-01 -2.983809448778629303e-02 1.241950038820505142e-02 -2.428858280181884766e-01 -4.974035546183586121e-02
4.378742072731256485e-03 1.007844954729080200e-01 1.317929774522781372e-01 2.037633657455444336e-01 -2.153338342905044556e-01 -6.028102710843086243e-02 4.076793789863586426e-01 -1.023464351892471313e-01 -1.273418515920639038e-01 1.153378840535879135e-02 3.568368256092071533e-01 -2.667726278305053711e-01 -1.131330057978630066e-02 -6.872589234262704849e-03 1.527410745620727539e-01 1.004774775356054306e-02 -1.489143818616867065e-01 4.547036811709403992e-02 6.433506309986114502e-02 1.227041780948638916e-01 -1.872353702783584595e-01 2.519496381282806396e-01 -3.920682519674301147e-02 -6.058223079890012741e-03 -2.396454662084579468e-01 1.174906343221664429e-01 -3.946082890033721924e-01 9.015526622533798218e-02 -1.601592898368835449e-01 -1.340671032667160034e-01 -1.009514778852462769e-01 -1.826410889625549316e-01
-2.404564805328845978e-02 -9.177822619676589966e-03 -2.233837246894836426e-01 2.027223855257034302e-01 -3.624328076839447021e-01 -3.751626312732696533e-01 2.173278629779815674e-01 1.566352248191833496e-01 -7.550593465566635132e-02 -1.147938445210456848e-01 2.255216985940933228e-01 1.032728627324104309e-01 -8.782792836427688599e-02 -7.739901542663574219e-02 -1.574852615594863892e-01 -1.624700874090194702e-01 -1.387229887768626213e-03 1.281442642211914062e-01 -1.170442700386047363e-01 -1.882688403129577637e-01 4.715121909976005554e-02 4.032727777957916260e-01 -5.290584638714790344e-02 1.338009387254714966e-01 -1.600971370935440063e-01 5.024306848645210266e-02 -1.923484802246093750e-01 -9.206392616033554077e-02 -2.571120262145996094e-01 1.013170927762985229e-01 -1.814480125904083252e-02 1.330877542495727539e-01
1.582262217998504639e-01 -1.906090527772903442e-01 9.493102319538593292e-03 1.689803600311279297e-01 -3.259305655956268311e-01 -1.251852363348007202e-01 2.352117560803890228e-02 -7.959835231304168701e-02 -1.479707062244415283e-01 2.311179488897323608e-01 1.114535927772521973e-01 2.563987113535404205e-02 -3.296204283833503723e-02 -1.239462569355964661e-01 9.718643873929977417e-02 2.327461913228034973e-02 -1.777619123458862305e-01 2.314208447933197021e-01 1.462497711181640625e-01 -1.395425051450729370e-01 -1.341016739606857300e-01 3.301374316215515137e-01 2.283371984958648682e-01 -2.751979827880859375e-01 -3.097125887870788574e-01 -2.072891741991043091e-01 -6.110348924994468689e-02 -2.968468964099884033e-01 2.106020227074623108e-02 4.875738918781280518e-02 -1.039078459143638611e-01 2.028517425060272217e-01
-6.796483695507049561e-02 -3.114950656890869141e-01 -2.887297272682189941e-01 3.043469488620758057e-01 -2.143622189760208130e-01 -6.013661623001098633e-02 -2.044827863574028015e-02 -2.127258479595184326e-01 -1.803857535123825073e-01 -1.441807486116886139e-02 -5.041799321770668030e-02 -1.674729399383068085e-02 1.294156461954116821e-01 -8.554779738187789917e-02 1.787136495113372803e-01 -8.007202297449111938e-02 -1.131702493876218796e-02 3.542887270450592041e-01 2.915311455726623535e-01 -3.259890899062156677e-02 1.101935189217329025e-02 2.095319479703903198e-01 7.844903320074081421e-02 -3.236969560384750366e-02 3.386327996850013733e-02 1.269042044878005981e-01 -2.835864387452602386e-02 1.650534868240356445e-01 -1.519759744405746460e-01 -3.081828951835632324e-01 1.951112039387226105e-02 -3.200847506523132324e-01
-3.055815352126955986e-03 1.155440285801887512e-01 -1.957613602280616760e-02 4.258305430412292480e-01 -3.617835342884063721e-01 -1.192182824015617371e-01 1.778885126113891602e-01 4.321857541799545288e-02 6.946226209402084351e-02 3.323974609375000000e-01 -8.028472214937210083e-02 -1.156459003686904907e-01 7.402364164590835571e-02 -8.960688859224319458e-02 -2.211001068353652954e-01 -8.966147154569625854e-02 -7.581722736358642578e-02 1.503399759531021118e-01 3.801149129867553711e-02 -2.400532662868499756e-01 -1.098689436912536621e-02 3.962372541427612305e-01 -1.819364130496978760e-01 -8.836101740598678589e-02 -1.371807307004928589e-01 1.781460493803024292e-01 -1.498480439186096191e-01 9.467384219169616699e-02 1.279185432940721512e-02 -1.707992702722549438e-01 3.700946271419525146e-02 -1.503830254077911377e-01
2.340456470847129822e-02 -3.583304286003112793e-01 -2.033652812242507935e-01 4.783766344189643860e-02 -3.719567358493804932e-01 -1.135309338569641113e-01 4.046996682882308960e-02 -1.538811177015304565e-01 -1.848589777946472168e-01 -1.978387311100959778e-02 1.420211195945739746e-01 -6.806224584579467773e-03 -6.138477101922035217e-02 5.912717431783676147e-02 1.500151157379150391e-01 -1.680731624364852905e-01 4.158315062522888184e-02 3.546816408634185791e-01 1.382665485143661499e-01 3.361995518207550049e-02 -1.751477420330047607e-01 4.399816393852233887e-01 6.054559350013732910e-02 -1.073707491159439087e-01 -2.545742392539978027e-01 7.082374393939971924e-02 -3.832372603937983513e-04 1.509744822978973389e-01 1.818001270294189453e-01 -1.248208805918693542e-01 3.561193495988845825e-02 9.111182391643524170e-02
1.246965229511260986e-01 -1.074445992708206177e-01 -9.537167102098464966e-02 1.047270894050598145e-01 -1.121940091252326965e-01 -1.511427611112594604e-01 1.821141690015792847e-01 2.368270307779312134e-01 -6.328643113374710083e-02 -2.169742137193679810e-01 1.911835819482803345e-01 1.247120201587677002e-01 1.423857212066650391e-01 -7.509335130453109741e-02 -2.009285986423492432e-01 -7.070540636777877808e-02 -3.528566062450408936e-01 2.636480033397674561e-01 -1.917481124401092529e-01 -3.279980272054672241e-02 1.124823614954948425e-01 3.810633122920989990e-01 -1.988383233547210693e-01 7.259123027324676514e-02 -1.538167148828506470e-01 9.395984560251235962e-02 5.461387708783149719e-02 -7.996574044227600098e-02 2.458895295858383179e-01 -2.779836356639862061e-01 6.695574522018432617e-02 1.872792243957519531e-01
2.432301640510559082e-01 1.855396181344985962e-01 -1.253101378679275513e-01 2.765889465808868408e-01 -3.514285385608673096e-01 3.614583984017372131e-02 3.843425810337066650e-01 -1.106328666210174561e-01 -5.526425316929817200e-02 -1.751577109098434448e-01 1.606337577104568481e-01 -1.207181587815284729e-01 2.606492340564727783e-01 -1.539685279130935669e-01 1.079253479838371277e-01 7.924685627222061157e-02 -1.821611374616622925e-01 5.799442529678344727e-02 9.022686630487442017e-02 -1.507110446691513062e-01 -2.069702148437500000e-01 7.513215392827987671e-02 -2.439388632774353027e-01 1.280381977558135986e-01 1.984862536191940308e-01 3.197552263736724854e-02 4.455412179231643677e-02 -1.514394730329513550e-01 8.773880451917648315e-02 -1.089980453252792358e-01 7.632843405008316040e-02 -2.514654397964477539e-01
3.890324234962463379e-01 -2.356636673212051392e-01 -2.091046720743179321e-01 1.897264122962951660e-01 6.024265289306640625e-02 -2.607055306434631348e-01 3.099043965339660645e-01 -8.827836066484451294e-02 8.115591108798980713e-02 9.152711182832717896e-02 1.707430928945541382e-01 1.535544544458389282e-01 -7.636860013008117676e-02 3.464590758085250854e-02 1.127343103289604187e-01 -8.022063970565795898e-02 -1.790654957294464111e-01 1.652742475271224976e-01 1.622887104749679565e-01 -3.066213428974151611e-01 -5.873673781752586365e-02 1.421227157115936279e-01 -2.175595462322235107e-01 -2.414336651563644409e-01 -1.525148656219244003e-02 1.734099388122558594e-01 -2.911758124828338623e-01 -9.156572818756103516e-02 6.966426968574523926e-02 -3.664965927600860596e-02 1.929787546396255493e-02 7.104291766881942749e-02
3.150999844074249268e-01 -1.226430851966142654e-02 -5.617068149149417877e-03 -1.042621880769729614e-01 -2.115583866834640503e-01 -1.607749611139297485e-01 7.449023425579071045e-02 -2.579617127776145935e-02 5.466607213020324707e-02 -2.554164826869964600e-02 2.654925286769866943e-01 2.061314433813095093e-01 2.711991071701049805e-01 -1.093871444463729858e-01 2.785273827612400055e-02 1.435703486204147339e-01 3.637092188000679016e-02 2.284949719905853271e-01 -1.293769776821136475e-01 -1.897757500410079956e-01 -2.526725530624389648e-01 3.255829811096191406e-01 1.589768379926681519e-01 -1.119416952133178711e-01 -2.200020402669906616e-01 1.459823995828628540e-01 7.770238071680068970e-02 -7.332249730825424194e-02 3.498524129390716553e-01 1.702573448419570923e-01 -1.256598085165023804e-01 1.645632833242416382e-01
7.414424419403076172e-02 8.192815631628036499e-02 -8.960881829261779785e-02 3.446805179119110107e-01 -3.051977455615997314e-01 -1.436491906642913818e-01 -7.778415828943252563e-02 1.138766035437583923e-01 -1.393408328294754028e-01 3.266479074954986572e-01 4.798943549394607544e-02 -1.983479131013154984e-03 6.328749656677246094e-02 -2.628073096275329590e-01 -7.662478834390640259e-02 -1.535307019948959351e-01 -9.993802756071090698e-02 1.209831386804580688e-01 2.802775613963603973e-02 -2.802768051624298096e-01 3.812320902943611145e-02 4.599938988685607910e-01 -9.519655257463455200e-02 -2.244569212198257446e-01 -1.398985274136066437e-02 1.385493129491806030e-01 -2.191883027553558350e-01 1.823017373681068420e-02 2.667468413710594177e-02 -5.400751531124114990e-02 -7.107371836900711060e-02 -2.105135619640350342e-01
1.754294484853744507e-01 1.960350275039672852e-01 -9.070643037557601929e-02 2.191097736358642578e-01 -4.415262341499328613e-01 -1.469553560018539429e-01 1.274309754371643066e-01 -4.700638726353645325e-02 4.501686990261077881e-01 7.376158982515335083e-02 1.326383650302886963e-01 -1.460699439048767090e-01 5.810745432972908020e-02 6.797376275062561035e-02 2.446114271879196167e-01 -8.929388225078582764e-02 -1.251432746648788452e-01 -6.627989560365676880e-02 1.450149863958358765e-01 -7.445657625794410706e-03 -1.140308901667594910e-01 2.923411428928375244e-01 1.610213220119476318e-01 -1.993827819824218750e-01 -2.558122761547565460e-02 2.072288393974304199e-01 -5.862251669168472290e-02 -6.544291973114013672e-02 -2.237522453069686890e-01 -9.164412319660186768e-02 -2.947185002267360687e-02 2.837261930108070374e-02
2.600715756416320801e-01 -1.639226675033569336e-01 -1.834982261061668396e-02 1.909654140472412109e-01 -4.153904020786285400e-01 4.067860171198844910e-02 1.119396612048149109e-01 -8.290733397006988525e-02 7.961879670619964600e-02 1.898923330008983612e-02 1.678652167320251465e-01 1.567516624927520752e-01 2.181559354066848755e-01 9.023397415876388550e-02 3.187807500362396240e-01 1.382841318845748901e-01 -5.520483851432800293e-02 3.054177463054656982e-01 1.421241462230682373e-01 1.312283426523208618e-01 8.884663693606853485e-03 9.948200732469558716e-02 -2.448651939630508423e-01 -2.585392594337463379e-01 -1.172167137265205383e-01 5.767976492643356323e-02 -1.961332112550735474e-01 -9.900570660829544067e-02 -2.593125700950622559e-01 6.039915140718221664e-03 -1.093014627695083618e-01 1.551260799169540405e-01
-1.349823325872421265e-01 -3.913648724555969238e-01 -1.788007318973541260e-01 2.433353662490844727e-01 -4.972836971282958984e-01 -7.762464135885238647e-02 2.750534415245056152e-01 1.038210391998291016e-01 -1.004993990063667297e-01 -6.698460876941680908e-02 5.108930170536041260e-02 -7.648850232362747192e-02 1.738867163658142090e-01 -1.095767095685005188e-01 5.026444327086210251e-03 -9.549517184495925903e-02 8.430214226245880127e-02 2.009679228067398071e-01 1.148968562483787537e-01 -7.696590572595596313e-02 -1.893849968910217285e-01 6.328141689300537109e-02 1.651052981615066528e-01 1.138350591063499451e-01 1.875592768192291260e-02 2.008119076490402222e-01 2.654026262462139130e-02 -3.006617724895477295e-02 -2.816725373268127441e-01 -8.698037266731262207e-02 1.053411737084388733e-01 -1.903918832540512085e-01
6.124843657016754150e-02 -1.845932900905609131e-01 -2.995505630970001221e-01 1.685539633035659790e-01 -2.900626957416534424e-01 -1.763853281736373901e-01 8.128660172224044800e-02 2.342930436134338379e-01 9.665945917367935181e-02 4.434911906719207764e-02 1.773002892732620239e-01 8.301731944084167480e-02 5.266826483421027660e-04 -3.501942753791809082e-01 5.234236642718315125e-02 -1.998469419777393341e-02 5.213435366749763489e-02 3.811647593975067139e-01 8.236699551343917847e-02 -1.688245534896850586e-01 -7.856313139200210571e-02 6.897064298391342163e-02 3.157526254653930664e-02 -2.507649362087249756e-01 -2.178530208766460419e-02 -2.509926855564117432e-01 5.975979194045066833e-02 -1.526303589344024658e-01 3.880456322804093361e-03 -3.679399788379669189e-01 -7.286854833364486694e-02 -5.222931504249572754e-02
3.281422257423400879e-01 -1.652021408081054688e-01 -2.298325449228286743e-01 2.069725394248962402e-01 -3.284687399864196777e-01 -7.243955135345458984e-02 -1.142153330147266388e-02 -1.216240897774696350e-01 -1.810721494257450104e-02 -9.145776927471160889e-02 7.395638525485992432e-02 6.912735104560852051e-02 4.710078984498977661e-02 9.590054303407669067e-02 1.700334101915359497e-01 -2.512465231120586395e-02 1.850340329110622406e-02 1.276971697807312012e-01 1.847584992647171021e-01 6.072362884879112244e-03 -1.489642411470413208e-01 1.993590593338012695e-01 -1.726210862398147583e-01 -4.035722911357879639e-01 -2.234303504228591919e-01 -1.565244495868682861e-01 1.621159315109252930e-01 3.027401864528656006e-03 -2.345174401998519897e-01 -3.059031963348388672e-01 1.510439515113830566e-01 6.232116743922233582e-02
1.007527206093072891e-02 -3.066542744636535645e-01 -8.571169525384902954e-02 -1.056109070777893066e-01 -3.203586041927337646e-01 -2.523895502090454102e-01 9.174445271492004395e-02 -6.830652058124542236e-02 -1.594693511724472046e-01 3.554107621312141418e-02 1.938295215368270874e-01 4.423699155449867249e-02 -2.033955156803131104e-01 -6.773415207862854004e-02 3.023184239864349365e-01 -1.833605170249938965e-01 -3.261752426624298096e-02 3.904916942119598389e-01 8.209006488323211670e-02 -1.427028328180313110e-01 -3.282973170280456543e-02 2.976355254650115967e-01 -9.748448431491851807e-02 -2.108393609523773193e-01 -9.357485175132751465e-02 -3.112426027655601501e-03 4.946095868945121765e-02 7.512120157480239868e-02 2.557595372200012207e-01 -3.119327500462532043e-02 2.395760267972946167e-01 -7.643979042768478394e-02
2.467826157808303833e-01 -2.283050864934921265e-01 -1.861739307641983032e-01 2.801961302757263184e-01 -1.861917674541473389e-01 -3.125245869159698486e-01 1.090868189930915833e-01 -4.778847843408584595e-02 -1.912979185581207275e-01 5.521610751748085022e-02 5.557445809245109558e-02 2.059035003185272217e-01 -2.457713708281517029e-02 8.452491462230682373e-02 2.134153693914413452e-01 -1.713000088930130005e-01 -1.848988085985183716e-01 1.815010607242584229e-01 -9.680227190256118774e-02 -2.419904768466949463e-01 -3.105936944484710693e-01 1.824657768011093140e-01 -2.190273255109786987e-01 -1.559427753090858459e-02 -9.132278710603713989e-02 7.502105087041854858e-03 -2.408946007490158081e-01 -7.420384883880615234e-02 6.089345365762710571e-02 9.570325165987014771e-02 -9.905725717544555664e-02 2.277374863624572754e-01
3.462971746921539307e-01 -4.840947687625885010e-02 4.751154407858848572e-02 3.404863774776458740e-01 -1.498435586690902710e-01 -1.223091781139373779e-01 -1.303537935018539429e-01 -2.490236051380634308e-02 -3.536536172032356262e-02 -4.541952908039093018e-02 1.552317738533020020e-01 -2.149296402931213379e-01 -3.085972927510738373e-02 -2.024244815111160278e-01 -2.776734530925750732e-02 1.717896200716495514e-02 -2.027575671672821045e-01 2.954429574310779572e-02 -1.560756657272577286e-02 -1.748869419097900391e-01 -1.240054666996002197e-01 2.500055730342864990e-01 -4.457852989435195923e-02 -3.878416717052459717e-01 -1.530200839042663574e-01 2.520971298217773438e-01 7.290015369653701782e-02 3.316200524568557739e-02 -6.830929219722747803e-02 -1.088117882609367371e-01 2.326520681381225586e-01 -3.475710451602935791e-01
1.406641006469726562e-01 4.712880589067935944e-03 -5.778653174638748169e-02 -8.522547781467437744e-03 -2.137441337108612061e-01 -1.300546079874038696e-01 2.560009658336639404e-01 1.923867762088775635e-01 -4.460753500461578369e-02 -8.228500187397003174e-02 1.767587512731552124e-01 -1.764187663793563843e-01 4.581873714923858643e-01 1.333456486463546753e-01 2.020213752985000610e-01 -2.237052619457244873e-01 -1.144917011260986328e-01 6.601767241954803467e-02 -2.536971867084503174e-02 8.986286073923110962e-02 -2.960587143898010254e-01 1.005408689379692078e-01 2.575863897800445557e-01 -3.240946829319000244e-01 1.953886151313781738e-01 1.644859015941619873e-01 -1.582000553607940674e-01 1.337411701679229736e-01 -4.665222764015197754e-02 -1.222461089491844177e-01 -9.408433921635150909e-03 -3.521374240517616272e-02
6.785967200994491577e-02 2.014445513486862183e-01 -8.527212589979171753e-02 8.126501739025115967e-02 -8.510936051607131958e-02 -1.159221753478050232e-01 1.354374289512634277e-01 2.641619555652141571e-02 1.136662364006042480e-01 5.055411905050277710e-02 -8.563264459371566772e-02 2.930136956274509430e-02 2.486335337162017822e-01 -1.139235049486160278e-01 -3.363062441349029541e-01 -1.580933332443237305e-01 -2.433689385652542114e-01 4.175192117691040039e-01 1.104994937777519226e-01 -7.453296333551406860e-02 4.344099387526512146e-02 2.698798477649688721e-01 -1.428670138120651245e-01 -4.352565109729766846e-01 -6.293037906289100647e-03 -4.259221628308296204e-02 -8.162227272987365723e-02 2.711693346500396729e-01 1.337656527757644653e-01 -1.494385302066802979e-01 -6.350234150886535645e-02 -4.953332245349884033e-02
1.780794262886047363e-01 -3.601913750171661377e-01 -1.608055979013442993e-01 2.073996216058731079e-01 -2.998515069484710693e-01 -6.436870247125625610e-02 2.750944197177886963e-01 -1.965382397174835205e-01 -1.363798379898071289e-01 1.191384419798851013e-01 -1.389952562749385834e-02 -1.725223958492279053e-01 8.113756775856018066e-02 -6.530281901359558105e-02 1.481136381626129150e-01 -1.222665086388587952e-01 -5.650355480611324310e-03 2.666212320327758789e-01 8.228243142366409302e-02 -3.128673136234283447e-01 -3.094331622123718262e-01 -3.771620243787765503e-02 7.630497962236404419e-02 4.596823081374168396e-02 -7.362260948866605759e-03 -5.714701022952795029e-03 3.789222612977027893e-02 -1.829910278320312500e-01 -3.234459757804870605e-01 -6.809372454881668091e-02 7.519321143627166748e-02 -1.415444463491439819e-01
2.433201372623443604e-01 -1.779826581478118896e-01 -1.163163334131240845e-01 2.192776352167129517e-01 -2.770967781543731689e-01 -1.299148797988891602e-01 4.842148162424564362e-03 2.924500405788421631e-01 2.511292099952697754e-01 -5.586292129009962082e-03 -2.558595966547727585e-03 -1.533018797636032104e-02 5.909950658679008484e-02 -3.337424993515014648e-01 2.765902690589427948e-02 7.183510065078735352e-02 4.708100482821464539e-02 3.971655666828155518e-01 1.931151002645492554e-01 -1.035770028829574585e-01 1.019602864980697632e-01 1.141239553689956665e-01 6.331335753202438354e-02 -2.095987796783447266e-01 -3.498364239931106567e-02 -2.271189168095588684e-02 7.350189844146370888e-04 -1.510059833526611328e-01 2.246332168579101562e-02 -4.187824726104736328e-01 -5.012270063161849976e-03 -6.605111807584762573e-02
2.519172728061676025e-01 -6.019007787108421326e-02 1.441203504800796509e-01 1.953322254121303558e-02 -3.164027035236358643e-01 -4.906066954135894775e-01 6.854601204395294189e-02 8.731559664011001587e-02 1.131659597158432007e-01 3.625661879777908325e-02 3.286130428314208984e-01 3.030707687139511108e-02 1.122503429651260376e-01 8.229571394622325897e-03 1.369877755641937256e-01 -2.775513827800750732e-01 -1.823806669563055038e-03 8.035994134843349457e-03 -2.146552056074142456e-01 -2.371073886752128601e-02 1.882496625185012817e-01 2.640263140201568604e-01 -1.137337312102317810e-01 -9.230965375900268555e-02 -6.377428770065307617e-02 6.135367974638938904e-02 -1.294633001089096069e-01 1.958584189414978027e-01 -3.707806766033172607e-02 -1.348174214363098145e-01 -1.602420397102832794e-02 -2.665875852108001709e-01
1.581467092037200928e-01 -1.125156804919242859e-01 -1.596948057413101196e-01 5.396833177655935287e-03 -1.664448380470275879e-01 -2.278001755475997925e-01 8.021871000528335571e-02 2.294005453586578369e-01 1.212769374251365662e-01 -3.331700265407562256e-01 1.968546509742736816e-01 -1.444213092327117920e-01 2.663840055465698242e-01 -2.301324531435966492e-02 -3.049956858158111572e-01 -2.193494290113449097e-01 -5.890937149524688721e-02 3.584081679582595825e-02 -1.699466854333877563e-01 -3.005588650703430176e-01 -1.790665239095687866e-01 2.748759686946868896e-01 -2.993932068347930908e-01 2.291587740182876587e-02 2.324556559324264526e-02 -5.578530486673116684e-03 7.336444407701492310e-02 7.508520036935806274e-02 2.243339642882347107e-02 -1.336447000503540039e-01 -1.232736483216285706e-01 1.824503540992736816e-01
-7.156782317906618118e-03 6.229138746857643127e-02 -2.024346441030502319e-01 2.955224215984344482e-01 -2.250636518001556396e-01 -1.191716045141220093e-01 2.040489017963409424e-01 4.503783211112022400e-02 -1.264267712831497192e-01 -2.765540778636932373e-01 1.281603723764419556e-01 -1.105658635497093201e-01 2.057340741157531738e-01 -2.268820106983184814e-01 -2.720814943313598633e-02 -1.196390092372894287e-01 -2.876892685890197754e-01 1.653487086296081543e-01 -1.223644539713859558e-01 2.305959761142730713e-01 -2.123099416494369507e-01 7.478757202625274658e-02 6.458882242441177368e-02 8.585358411073684692e-02 -2.617596685886383057e-01 1.699517518281936646e-01 1.510116904973983765e-01 -2.333212494850158691e-01 -1.012907028198242188e-01 -1.559585519134998322e-02 -1.263777017593383789e-01 -2.961085438728332520e-01
9.461864084005355835e-02 -3.647359609603881836e-01 -1.895518302917480469e-01 3.038467466831207275e-01 -3.714890778064727783e-01 -1.136169657111167908e-01 -4.200804047286510468e-03 2.091641128063201904e-01 -1.339866779744625092e-02 3.802007809281349182e-02 6.897331774234771729e-02 2.389098331332206726e-02 9.382908791303634644e-02 -1.215083301067352295e-01 1.095878481864929199e-01 -1.505789253860712051e-02 -5.563104525208473206e-02 3.305536806583404541e-01 2.312648147344589233e-01 5.247995257377624512e-02 -2.233078330755233765e-02 1.916445344686508179e-01 2.574069201946258545e-01 -2.283598929643630981e-01 -3.416360169649124146e-02 -6.258975714445114136e-02 8.728045970201492310e-02 -2.177074253559112549e-01 1.365741789340972900e-01 -2.146856635808944702e-01 -1.382487565279006958e-01 -1.553688198328018188e-01
1.946105211973190308e-01 -1.732505261898040771e-01 -2.024724185466766357e-01 4.739119857549667358e-02 -7.533197849988937378e-02 -9.238380938768386841e-02 1.637367010116577148e-01 2.720018923282623291e-01 -3.015144914388656616e-02 -1.970190703868865967e-01 2.527449429035186768e-01 9.245935827493667603e-02 2.489431798458099365e-01 -1.202215328812599182e-01 -2.344518899917602539e-01 -1.454548090696334839e-01 -2.951988875865936279e-01 -1.488403137773275375e-02 -1.278420388698577881e-01 3.786841034889221191e-02 1.684438735246658325e-01 2.477912753820419312e-01 -2.130088359117507935e-01 -2.332003265619277954e-01 -1.628892272710800171e-01 3.192185610532760620e-02 1.125001087784767151e-01 2.675429917871952057e-02 3.369485028088092804e-03 -3.632936775684356689e-01 -1.655599772930145264e-01 -1.190052181482315063e-01
1.264377683401107788e-01 5.054708570241928101e-02 -1.161930039525032043e-01 2.701131701469421387e-01 -1.665047556161880493e-01 -5.774553120136260986e-02 1.866895854473114014e-01 -2.593901008367538452e-02 -2.866956405341625214e-02 -4.411500692367553711e-02 4.644680619239807129e-01 -4.928508400917053223e-02 1.407242864370346069e-01 -8.401893079280853271e-02 5.583520606160163879e-02 3.362560272216796875e-01 -5.438141897320747375e-02 9.511757642030715942e-02 3.939868807792663574e-01 -1.200928911566734314e-01 -1.800989508628845215e-01 3.616349101066589355e-01 -1.853274367749691010e-02 -2.147809267044067383e-01 1.842080615460872650e-02 1.176912710070610046e-01 1.930456608533859253e-02 -6.411337852478027344e-02 -2.177704125642776489e-01 -2.296985685825347900e-02 -7.562252879142761230e-02 2.738494612276554108e-02
3.068064451217651367e-01 -2.107387930154800415e-01 -3.842817619442939758e-02 1.769949197769165039e-01 -2.225645631551742554e-02 -9.314063191413879395e-02 2.613343596458435059e-01 -9.564783424139022827e-02 5.798280984163284302e-02 1.035922691226005554e-01 -9.096183627843856812e-02 2.067648172378540039e-01 7.125230878591537476e-02 4.942604806274175644e-03 -6.228096783161163330e-02 1.025051474571228027e-01 -3.602455258369445801e-01 1.585780084133148193e-01 -1.923177987337112427e-01 -8.486808091402053833e-02 9.739093482494354248e-02 3.915981352329254150e-01 -2.719240784645080566e-01 -1.011650115251541138e-01 -1.648470014333724976e-01 1.470566540956497192e-01 -1.709561496973037720e-01 1.565534621477127075e-01 -5.480360705405473709e-03 8.145475387573242188e-02 -2.703819870948791504e-01 -1.703045070171356201e-01
6.207898259162902832e-03 -5.863105761818587780e-04 -1.320525258779525757e-01 2.489593327045440674e-01 -3.674143850803375244e-01 -3.954549506306648254e-02 5.194321274757385254e-02 1.096055507659912109e-01 -1.140020042657852173e-01 4.445758834481239319e-02 1.681597083806991577e-01 -2.033688575029373169e-01 9.497349709272384644e-02 -2.933351397514343262e-01 -8.520349860191345215e-02 -1.418319046497344971e-01 4.158728197216987610e-02 2.769219502806663513e-02 -1.854952126741409302e-01 -1.438913494348526001e-01 -3.184637427330017090e-02 3.505613505840301514e-01 -2.740670442581176758e-01 -2.218877524137496948e-01 -2.271335572004318237e-01 -4.435523599386215210e-02 -1.870686560869216919e-01 1.083782464265823364e-01 7.786837965250015259e-02 -1.842518448829650879e-01 6.732455920428037643e-03 -3.405937254428863525e-01
2.253500521183013916e-01 -2.596305608749389648e-01 -1.281411051750183105e-01 1.409538090229034424e-01 -1.160134673118591309e-01 -4.955149888992309570e-01 -3.718364238739013672e-02 -2.031516283750534058e-01 -4.631662741303443909e-02 -8.827222883701324463e-02 2.382608652114868164e-01 -2.704484388232231140e-02 1.886663772165775299e-02 -9.908789396286010742e-02 2.425944954156875610e-01 -1.269745379686355591e-01 2.904173135757446289e-01 2.901518940925598145e-01 3.521823137998580933e-02 4.074086435139179230e-03 -1.786670833826065063e-01 2.213714271783828735e-01 -7.826144248247146606e-02 -1.992262303829193115e-01 -1.168590337038040161e-01 -6.358616799116134644e-02 -1.054359078407287598e-01 1.790428161621093750e-01 -1.202322244644165039e-01 3.670225664973258972e-02 -1.318368781358003616e-02 1.338226497173309326e-01
1.060491204261779785e-01 -6.681331992149353027e-02 -1.416820883750915527e-01 1.790440976619720459e-01 -2.614063620567321777e-01 -4.553740099072456360e-02 -1.588323116302490234e-01 -9.470161795616149902e-02 -3.171372711658477783e-01 8.451402187347412109e-03 2.259705513715744019e-01 -8.790294826030731201e-02 9.713944792747497559e-02 8.094651997089385986e-02 1.540772267617285252e-03 -1.850102990865707397e-01 -1.835643798112869263e-01 3.336521387100219727e-01 1.521471589803695679e-01 1.325366497039794922e-01 -2.732338309288024902e-01 3.942094743251800537e-02 -3.089352548122406006e-01 -2.675955891609191895e-01 -1.884792298078536987e-01 -1.960324048995971680e-01 1.726591587066650391e-01 -1.245216801762580872e-01 -1.109649837017059326e-01 -2.317795008420944214e-01 7.271831389516592026e-03 -5.956317111849784851e-02
9.333503246307373047e-02 -1.655313223600387573e-01 -4.823748767375946045e-02 3.087358176708221436e-01 -1.927959769964218140e-01 -1.159464269876480103e-01 2.174086570739746094e-01 -3.267013281583786011e-02 1.907869577407836914e-01 -1.769689023494720459e-01 3.106229901313781738e-01 -3.885303810238838196e-02 3.313016593456268311e-01 -2.288514003157615662e-02 -1.271364241838455200e-01 -1.642204821109771729e-01 -1.235473081469535828e-01 1.449917256832122803e-01 -2.548559308052062988e-01 -1.864534318447113037e-01 9.433119744062423706e-02 4.277083277702331543e-01 -3.738508000969886780e-02 -4.419293254613876343e-02 1.797545701265335083e-02 -1.483331155031919479e-02 4.678381234407424927e-02 -7.390924543142318726e-02 -3.058394491672515869e-01 9.618248045444488525e-02 -7.728584110736846924e-02 -4.728083033114671707e-03
5.451414585113525391e-01 6.836700439453125000e-02 2.680592611432075500e-02 7.757903076708316803e-03 -1.197673752903938293e-01 1.010362058877944946e-01 2.170677781105041504e-01 1.087899729609489441e-01 3.667619824409484863e-02 -1.242451295256614685e-01 2.677920162677764893e-01 9.124928712844848633e-02 -3.991227596998214722e-02 4.387697577476501465e-02 -2.040675580501556396e-01 -1.567786484956741333e-01 3.402737528085708618e-02 2.122629880905151367e-01 1.048751845955848694e-01 1.365748047828674316e-01 -1.048830524086952209e-01 4.186376035213470459e-01 7.405846565961837769e-02 -3.384075313806533813e-02 -1.035789474844932556e-01 2.885386943817138672e-01 -1.397084891796112061e-01 -8.736214041709899902e-02 6.694218516349792480e-02 -2.118842750787734985e-01 -4.732201620936393738e-02 -7.614135742187500000e-02
1.384090911597013474e-02 -5.463595315814018250e-02 2.031635642051696777e-01 3.103217184543609619e-01 -2.461517900228500366e-01 -1.589276343584060669e-01 9.461466968059539795e-02 -9.480295330286026001e-02 -4.116225987672805786e-02 -8.340563625097274780e-02 9.279842674732208252e-02 -9.318800643086433411e-03 3.632454872131347656e-01 -8.846473693847656250e-02 3.510363698005676270e-01 -1.001435071229934692e-01 9.993717074394226074e-02 1.732801347970962524e-01 -1.161280721426010132e-01 -3.937494158744812012e-01 -2.513794302940368652e-01 1.628945209085941315e-02 1.191462799906730652e-01 -2.375064492225646973e-01 1.698930002748966217e-02 7.893985509872436523e-02 -4.195993824396282434e-04 2.591936886310577393e-01 7.376746833324432373e-02 1.501775681972503662e-01 1.019808650016784668e-01 -1.019114851951599121e-01
-4.796695336699485779e-02 -1.243705675005912781e-02 -1.673861891031265259e-01 -3.179270401597023010e-02 -6.386779546737670898e-01 -1.922100931406021118e-01 -2.136081643402576447e-02 -1.969621330499649048e-01 1.158613637089729309e-01 -9.457709640264511108e-02 3.026640713214874268e-01 2.915387600660324097e-02 1.062830463051795959e-01 -7.783714681863784790e-02 2.141261249780654907e-01 -7.376477122306823730e-02 -2.608930878341197968e-02 7.505630701780319214e-02 -2.762837894260883331e-02 7.081587612628936768e-02 1.292601674795150757e-01 1.125491186976432800e-01 -2.305349893867969513e-02 -2.351510375738143921e-01 -7.421822100877761841e-02 2.363094985485076904e-01 -1.064093410968780518e-01 -1.868387311697006226e-01 -1.127325072884559631e-01 -9.093225747346878052e-02 -1.920339465141296387e-01 -1.954713165760040283e-01
1.812999248504638672e-01 -1.907645910978317261e-01 2.012058645486831665e-01 8.659674227237701416e-02 -9.616300463676452637e-02 -3.489758968353271484e-01 -2.841759845614433289e-02 -4.823208600282669067e-02 -1.136981919407844543e-01 3.045313358306884766e-01 1.725449413061141968e-01 -4.238771274685859680e-02 5.116596221923828125e-01 -3.508611023426055908e-02 2.306508868932723999e-01 -1.207457333803176880e-01 2.790537849068641663e-02 7.895901799201965332e-02 1.913124173879623413e-01 -1.494926959276199341e-01 -1.308991461992263794e-01 2.612395286560058594e-01 -4.339605197310447693e-02 -1.790068149566650391e-01 -1.130494624376296997e-01 -3.235329315066337585e-02 -4.251466691493988037e-02 5.047303810715675354e-02 -1.035512015223503113e-01 1.131051629781723022e-01 -4.132974520325660706e-02 2.277616709470748901e-01
2.595513761043548584e-01 -1.341451425105333328e-02 -3.884629905223846436e-02 2.144604325294494629e-01 -2.592169046401977539e-01 -3.223869800567626953e-01 3.536383807659149170e-02 -1.033371016383171082e-01 -3.438445180654525757e-02 1.939267367124557495e-01 1.982638798654079437e-02 1.145959794521331787e-01 8.551728725433349609e-02 3.029987215995788574e-01 1.499537471681833267e-02 -2.851901650428771973e-01 -8.894873410463333130e-02 1.621776670217514038e-01 6.959591805934906006e-02 -2.459481917321681976e-02 9.413255751132965088e-02 2.099352777004241943e-01 -2.490841299295425415e-01 1.033936738967895508e-01 -9.606476873159408569e-02 -2.382150441408157349e-01 -1.786692291498184204e-01 1.300204396247863770e-01 -3.226049840450286865e-01 -8.501804620027542114e-02 -2.201315462589263916e-01 -1.703186333179473877e-01
1.316271573305130005e-01 -1.520722210407257080e-01 -1.412229239940643311e-01 1.614118069410324097e-01 -2.520459592342376709e-01 -2.442873269319534302e-02 8.425527811050415039e-02 2.651943564414978027e-01 1.200066730380058289e-01 6.068442761898040771e-02 1.681887209415435791e-01 -2.200756035745143890e-02 9.861724078655242920e-02 -1.876183003187179565e-01 7.024549692869186401e-02 -4.471956565976142883e-02 -5.011784657835960388e-02 3.792655467987060547e-01 2.489274740219116211e-01 -1.573482602834701538e-01 -2.047539651393890381e-01 7.036980986595153809e-02 -8.901482447981834412e-03 -1.360020786523818970e-01 -5.500555783510208130e-02 -2.022481113672256470e-01 8.619099855422973633e-02 -2.754807472229003906e-01 3.388002142310142517e-02 -4.831831753253936768e-01 -1.066510155797004700e-01 -3.895303234457969666e-02
1.741293519735336304e-01 -1.197404488921165466e-01 9.193018078804016113e-03 1.819501370191574097e-01 -1.585223227739334106e-01 -1.022862270474433899e-02 4.370743781328201294e-02 1.858065836131572723e-02 1.291283965110778809e-01 -2.009923607110977173e-01 2.238042205572128296e-01 2.363718152046203613e-01 2.060279250144958496e-01 -3.740039467811584473e-02 -2.283019274473190308e-01 5.703448876738548279e-02 1.078477352857589722e-01 3.593755364418029785e-01 7.460973691195249557e-03 1.677741557359695435e-01 -1.313515454530715942e-01 2.837833762168884277e-01 -8.327738195657730103e-02 -8.390334248542785645e-02 -2.518220841884613037e-01 3.943415284156799316e-01 -7.051476091146469116e-02 -8.627457171678543091e-02 2.505792081356048584e-01 -3.163236379623413086e-02 4.754933342337608337e-02 -2.329691648483276367e-01
1.921392083168029785e-01 -1.878544688224792480e-01 1.515047624707221985e-02 1.266172230243682861e-01 -2.048747092485427856e-01 -2.771314680576324463e-01 5.301328003406524658e-02 3.844089433550834656e-02 -1.502525061368942261e-01 -7.982676476240158081e-02 7.821895927190780640e-02 1.979535222053527832e-01 -3.913910686969757080e-02 1.263917833566665649e-01 -9.162726812064647675e-03 -1.828311979770660400e-01 -3.046426223590970039e-03 3.724239170551300049e-01 -1.829314790666103363e-02 -1.024688128381967545e-02 1.633059233427047729e-02 2.900586724281311035e-01 -5.457630753517150879e-02 -5.085668712854385376e-02 -8.566278219223022461e-02 -9.867446124553680420e-02 -2.841999232769012451e-01 1.719267070293426514e-01 -5.046315193176269531e-01 -1.723302602767944336e-01 -4.741581529378890991e-02 -1.417104005813598633e-01
2.826341390609741211e-01 -2.642732560634613037e-01 -5.839610099792480469e-02 3.263374567031860352e-01 -2.506441771984100342e-01 6.739766895771026611e-02 4.914020374417304993e-02 1.343758404254913330e-01 1.767528653144836426e-01 1.535802781581878662e-01 2.713486552238464355e-02 7.668852806091308594e-02 7.311757653951644897e-02 -2.530753016471862793e-01 5.642914026975631714e-02 -1.649066358804702759e-01 -1.755414903163909912e-01 4.395321905612945557e-01 1.594483554363250732e-01 -1.783259212970733643e-01 7.206753641366958618e-02 9.088622778654098511e-02 1.554579585790634155e-01 -1.492743939161300659e-01 -6.600614637136459351e-02 -1.354758292436599731e-01 1.140776500105857849e-01 -2.182868868112564087e-01 1.306824758648872375e-02 -1.837782561779022217e-01 4.866456240415573120e-02 -1.746395528316497803e-01
1.708717644214630127e-01 -1.858346015214920044e-01 -2.898014485836029053e-01 1.982913464307785034e-01 -1.994192302227020264e-01 -1.457665581256151199e-02 1.100598797202110291e-01 1.209726780652999878e-01 1.640338264405727386e-02 -1.004263199865818024e-02 1.168161723762750626e-02 -5.282720178365707397e-02 1.678346991539001465e-01 -1.892130523920059204e-01 9.975793957710266113e-02 4.691957682371139526e-02 7.742974907159805298e-02 3.625263869762420654e-01 1.457432657480239868e-01 -1.000971719622612000e-01 -2.591220438480377197e-01 6.471522897481918335e-02 -4.630284011363983154e-02 -1.775261163711547852e-01 -1.895691007375717163e-01 -2.774339914321899414e-01 1.362785547971725464e-01 -1.029108837246894836e-01 -1.342135518789291382e-01 -4.697467684745788574e-01 -9.491834789514541626e-02 -5.821677297353744507e-02
6.302627325057983398e-01 -1.029269918799400330e-01 -1.194792464375495911e-01 1.157616004347801208e-01 -1.421349048614501953e-01 -1.038720756769180298e-01 7.601163536310195923e-02 3.171157836914062500e-02 7.092577964067459106e-02 1.459438800811767578e-01 1.597777605056762695e-01 1.545474771410226822e-02 -3.638898581266403198e-02 -1.377860084176063538e-02 1.531291157007217407e-01 8.740510791540145874e-02 -2.355199456214904785e-01 2.836135327816009521e-01 8.110996335744857788e-02 1.776834279298782349e-01 -3.020521700382232666e-01 1.157218664884567261e-01 -8.520504832267761230e-02 -3.306369855999946594e-02 8.643298409879207611e-03 1.409456431865692139e-01 -4.813699424266815186e-02 -2.365442514419555664e-01 -3.820701688528060913e-02 7.032052427530288696e-02 -1.099820584058761597e-01 -2.414032816886901855e-01
1.103426665067672729e-01 -7.201107591390609741e-02 4.074007272720336914e-02 1.639485508203506470e-01 -3.125438094139099121e-01 -2.174705862998962402e-01 4.199360609054565430e-01 -1.255530416965484619e-01 2.515126764774322510e-01 -4.262804985046386719e-02 2.776165902614593506e-01 1.165908575057983398e-01 1.224055960774421692e-01 -5.517662316560745239e-02 2.227379083633422852e-01 4.845099523663520813e-02 -1.328050643205642700e-01 8.175583928823471069e-02 2.626490294933319092e-01 -4.117045924067497253e-02 -3.861612081527709961e-01 2.126247733831405640e-01 6.851788144558668137e-03 7.571519818156957626e-03 3.743353486061096191e-02 1.993397921323776245e-01 -3.505183011293411255e-02 -8.947276324033737183e-02 -1.274574548006057739e-01 -9.619133919477462769e-02 1.410703361034393311e-01 -7.797560840845108032e-02
2.785347402095794678e-01 -3.820358216762542725e-01 -6.503053754568099976e-02 2.480780631303787231e-01 -3.473669290542602539e-01 -1.371491551399230957e-01 3.404220938682556152e-01 -6.405090540647506714e-02 1.614009402692317963e-02 1.283358186483383179e-01 1.122646331787109375e-01 2.081872895359992981e-02 4.807580634951591492e-02 -1.216197386384010315e-01 1.354289501905441284e-01 -3.318946063518524170e-02 -8.657274395227432251e-02 6.362750381231307983e-02 4.383324980735778809e-01 -9.646265953779220581e-02 -2.377789914608001709e-01 1.723329573869705200e-01 -1.177091822028160095e-01 1.125969141721725464e-01 7.959990948438644409e-02 2.233195118606090546e-02 -6.126235798001289368e-02 -7.378757745027542114e-02 -1.943012475967407227e-01 1.132571836933493614e-03 5.342536605894565582e-03 7.313865423202514648e-02
-4.619637131690979004e-02 9.802743792533874512e-02 3.055565617978572845e-02 1.936006918549537659e-02 -2.824997603893280029e-01 -4.935108125209808350e-02 4.644713997840881348e-01 -1.198110803961753845e-01 -5.353634804487228394e-02 2.652207612991333008e-01 4.718824755400419235e-03 2.901913523674011230e-01 2.424960136413574219e-01 -7.140969485044479370e-02 -1.621042191982269287e-02 -1.292038410902023315e-01 5.985539034008979797e-02 2.020907700061798096e-01 1.765715479850769043e-01 -1.327370759099721909e-02 -1.923166513442993164e-01 -6.410962343215942383e-02 -2.006393671035766602e-01 -1.579635590314865112e-01 -4.847072064876556396e-02 2.937444150447845459e-01 1.207748427987098694e-01 -1.685368828475475311e-02 2.315592020750045776e-01 -2.485359013080596924e-01 1.420112103223800659e-01 -1.231756359338760376e-01
4.497669339179992676e-01 -2.478251010179519653e-01 2.888137660920619965e-02 1.223335862159729004e-01 -1.657320000231266022e-02 -4.134643375873565674e-01 3.024703264236450195e-01 1.628869771957397461e-01 -9.027436375617980957e-02 4.586432501673698425e-02 5.024576187133789062e-02 -2.356708943843841553e-01 2.841300964355468750e-01 -3.959903866052627563e-02 6.692882627248764038e-02 -2.746748924255371094e-02 -9.339587390422821045e-02 1.579358875751495361e-01 -1.884487122297286987e-01 -1.651271581649780273e-01 1.733305677771568298e-02 1.240552514791488647e-01 -7.614564895629882812e-02 -4.239509999752044678e-02 2.676268666982650757e-02 -2.723564207553863525e-02 2.082719653844833374e-01 1.945548355579376221e-01 1.442929953336715698e-01 6.572855263948440552e-02 -5.034144595265388489e-02 2.128395140171051025e-01
1.550669223070144653e-01 -4.968191310763359070e-02 -2.350051701068878174e-01 1.727686971426010132e-01 -2.984655499458312988e-01 -1.017385274171829224e-01 -3.052956424653530121e-03 -6.909809261560440063e-02 -3.117698431015014648e-01 -7.297264784574508667e-02 1.265126466751098633e-01 -1.611212939023971558e-01 -9.297633543610572815e-03 2.307639084756374359e-02 8.848296105861663818e-02 6.517887115478515625e-02 -7.244050502777099609e-02 3.803049325942993164e-01 9.054569154977798462e-02 -1.627217382192611694e-01 -1.328271925449371338e-01 2.559387311339378357e-02 -3.046709597110748291e-01 -3.393289744853973389e-01 -5.760313943028450012e-02 -2.924387454986572266e-01 1.189391538500785828e-01 -9.296412020921707153e-02 -1.194647178053855896e-01 -2.835316658020019531e-01 -9.071844071149826050e-02 4.078750312328338623e-02
-8.557028323411941528e-02 -1.857129335403442383e-01 -7.078692317008972168e-02 3.020694255828857422e-01 -2.251727133989334106e-01 -2.337334007024765015e-01 1.777908802032470703e-01 1.305402666330337524e-01 -1.520320773124694824e-02 -3.091735951602458954e-02 6.837020814418792725e-02 -1.593856513500213623e-01 -2.096315845847129822e-02 -3.209554553031921387e-01 -1.092183366417884827e-01 -4.902767762541770935e-02 -1.358679831027984619e-01 2.401015162467956543e-01 -3.538605868816375732e-01 5.544940382242202759e-02 -8.967807888984680176e-02 4.885580390691757202e-02 -2.413776069879531860e-01 -1.544322818517684937e-01 6.049792468547821045e-02 -7.702154666185379028e-02 -4.213445782661437988e-01 1.491821557283401489e-01 8.298747986555099487e-02 -1.436429768800735474e-01 -5.272652581334114075e-02 -1.492534875869750977e-01
1.172501146793365479e-01 9.585596621036529541e-02 -6.034068763256072998e-02 1.357586979866027832e-01 -5.550399422645568848e-01 -2.421886175870895386e-01 9.767085313796997070e-02 -1.234074756503105164e-01 -8.065304160118103027e-02 1.074941363185644150e-02 1.429691165685653687e-01 1.722866669297218323e-02 1.554315090179443359e-01 2.746137976646423340e-01 -1.182599924504756927e-02 -2.035221904516220093e-01 -7.533379644155502319e-02 1.926717609167098999e-01 -2.692601680755615234e-01 -2.757123410701751709e-01 -4.424912389367818832e-03 1.132220402359962463e-02 -1.033478379249572754e-01 -2.057768255472183228e-01 1.289837509393692017e-01 -9.141817688941955566e-02 -6.024288479238748550e-03 4.143982753157615662e-02 -1.014858037233352661e-01 -1.199778541922569275e-01 -2.157959938049316406e-01 -2.291518002748489380e-01
2.956762611865997314e-01 -2.134453505277633667e-01 -2.008919566869735718e-01 2.397576868534088135e-01 -2.938439846038818359e-01 -1.612293422222137451e-01 7.238160818815231323e-02 2.226595133543014526e-01 2.109858393669128418e-01 1.364731788635253906e-01 7.362483441829681396e-02 4.967634007334709167e-02 3.597391396760940552e-02 -9.916211664676666260e-02 1.480992767028510571e-03 1.335167605429887772e-02 -1.370720565319061279e-01 2.255006134510040283e-01 1.882850676774978638e-01 -2.203975170850753784e-01 -7.462659478187561035e-02 1.549853086471557617e-01 9.835693240165710449e-02 -1.896750628948211670e-01 -3.140422701835632324e-02 -1.560452729463577271e-01 1.273977011442184448e-02 -3.158684372901916504e-01 2.733214944601058960e-02 -4.022614061832427979e-01 5.190243199467658997e-02 1.584663800895214081e-02
1.856548786163330078e-01 1.648215651512145996e-01 -9.320071339607238770e-02 1.330148279666900635e-01 -4.345749914646148682e-01 9.178745746612548828e-02 4.495316743850708008e-01 3.490274772047996521e-02 6.047866493463516235e-02 -5.135441664606332779e-03 2.226925939321517944e-01 -2.630676925182342529e-01 1.686179488897323608e-01 -1.400119811296463013e-01 9.960514307022094727e-02 1.546222120523452759e-01 2.308505959808826447e-02 1.354361623525619507e-01 1.687789708375930786e-01 -8.426047116518020630e-02 -1.113135367631912231e-01 2.048689126968383789e-01 -2.595369219779968262e-01 -5.301134660840034485e-03 2.298532575368881226e-01 -6.150559056550264359e-03 2.796693332493305206e-02 -1.408124994486570358e-02 2.186923623085021973e-01 -1.200578138232231140e-01 5.567406490445137024e-02 -1.079915463924407959e-01
2.757816016674041748e-01 -4.355646297335624695e-02 -8.144693076610565186e-02 1.926327198743820190e-01 -2.484135776758193970e-01 -2.668732032179832458e-02 1.343112289905548096e-01 5.545046553015708923e-02 1.339992135763168335e-01 -1.592273414134979248e-01 4.932227358222007751e-02 4.739632084965705872e-02 2.363270223140716553e-01 -1.445046663284301758e-01 -1.794046163558959961e-01 -2.770505845546722412e-01 -3.065133988857269287e-01 1.750242412090301514e-01 -3.898693323135375977e-01 -1.674992889165878296e-01 1.869375258684158325e-02 2.976923286914825439e-01 -2.731344401836395264e-01 1.157097071409225464e-01 3.112110123038291931e-02 9.897324442863464355e-02 4.782205447554588318e-02 7.809905218891799450e-04 -2.501750290393829346e-01 -2.913927100598812103e-02 2.546604536473751068e-02 -4.869155213236808777e-02
1.938636749982833862e-01 -1.991042196750640869e-01 -4.212913289666175842e-02 3.374108374118804932e-01 -3.539116084575653076e-01 2.591523826122283936e-01 4.155395925045013428e-01 -4.404868558049201965e-02 1.319433450698852539e-01 2.436771243810653687e-02 6.546846032142639160e-02 -2.603776454925537109e-01 2.899117469787597656e-01 -2.383040636777877808e-02 1.829316141083836555e-03 1.339818239212036133e-01 -7.348471134901046753e-02 1.733434647321701050e-01 1.075924038887023926e-01 9.633451700210571289e-02 -2.934292890131473541e-02 1.423430293798446655e-01 -1.673856377601623535e-01 -1.090772524476051331e-01 1.312561631202697754e-01 -1.995530426502227783e-01 1.125273853540420532e-02 5.436217784881591797e-02 -2.589383348822593689e-02 -1.569595038890838623e-01 7.642034441232681274e-02 -1.971011608839035034e-01
2.218697667121887207e-01 -1.500714942812919617e-02 -1.279916912317276001e-01 1.560123711824417114e-01 -3.836614191532135010e-01 -3.847628459334373474e-02 1.663673222064971924e-01 -6.349196285009384155e-02 7.411176711320877075e-02 9.788030385971069336e-02 2.846693098545074463e-01 1.108283922076225281e-01 3.228320479393005371e-01 -1.175670400261878967e-01 3.450782001018524170e-01 4.255434498190879822e-02 -4.629497975111007690e-02 8.510729670524597168e-02 1.005118042230606079e-01 4.280108585953712463e-02 1.706583499908447266e-01 -1.010354142636060715e-02 -8.141785115003585815e-02 -2.228450328111648560e-01 -2.110898047685623169e-01 2.328087091445922852e-01 -2.594294846057891846e-01 -1.725535690784454346e-01 -1.987285465002059937e-01 -1.270005553960800171e-01 -1.470793038606643677e-01 4.677882418036460876e-02
1.542679369449615479e-01 -9.805790334939956665e-02 1.297135800123214722e-01 7.058147341012954712e-02 -1.914331614971160889e-01 -1.277496367692947388e-01 2.414938807487487793e-01 -3.182539939880371094e-01 -1.132567301392555237e-01 3.686987757682800293e-01 -1.609407737851142883e-02 -1.551775168627500534e-02 3.797674179077148438e-02 2.561109140515327454e-02 -1.148192733526229858e-01 -2.344004660844802856e-01 -1.823504269123077393e-01 1.921692341566085815e-01 3.527265787124633789e-02 -1.907034963369369507e-01 -2.814758718013763428e-01 -2.733640559017658234e-02 1.609894260764122009e-02 -1.076512783765792847e-01 -2.226494252681732178e-01 1.718658357858657837e-01 8.221936225891113281e-02 -6.825010478496551514e-02 2.708039879798889160e-01 -3.612536787986755371e-01 -8.467871695756912231e-02 -1.075248494744300842e-01
1.491790115833282471e-01 2.597760409116744995e-02 -2.055444568395614624e-01 -1.069382950663566589e-01 -4.060358703136444092e-01 -1.005687490105628967e-01 2.251552045345306396e-01 -1.771572977304458618e-01 5.614549294114112854e-02 9.799997508525848389e-02 3.137222230434417725e-01 2.749519944190979004e-01 1.717541962862014771e-01 -2.346827387809753418e-01 1.743854433298110962e-01 -1.471160799264907837e-01 -4.694021865725517273e-02 8.088071644306182861e-02 9.650481492280960083e-02 1.215044409036636353e-01 -4.124058410525321960e-02 -7.454184442758560181e-02 2.380920760333538055e-02 -4.459639489650726318e-01 1.710641384124755859e-02 1.678030043840408325e-01 -2.186361849308013916e-01 -1.112982183694839478e-01 1.074614841490983963e-02 -9.648942505009472370e-04 -9.775801748037338257e-02 -7.127392292022705078e-02
5.536879599094390869e-02 -1.023931875824928284e-01 2.469801008701324463e-01 1.788435131311416626e-02 -2.516583502292633057e-01 -3.021394312381744385e-01 2.007151544094085693e-01 2.245836108922958374e-01 6.316041946411132812e-02 -1.075497865676879883e-01 1.253486275672912598e-01 -1.285440474748611450e-01 2.732836008071899414e-01 -1.077048331499099731e-01 7.487264275550842285e-02 -3.379212617874145508e-01 -9.082105010747909546e-02 2.770392000675201416e-01 4.175207912921905518e-01 1.065611019730567932e-01 1.117797270417213440e-01 9.738201647996902466e-02 7.383399456739425659e-02 3.041643649339675903e-03 -3.480362705886363983e-03 8.071440458297729492e-02 -3.779379278421401978e-02 1.052229031920433044e-01 1.759695857763290405e-01 -6.259810924530029297e-02 -2.703144550323486328e-01 -2.856303192675113678e-02
1.058988049626350403e-01 -6.385907530784606934e-02 -4.600122943520545959e-02 2.333680838346481323e-01 -3.561412096023559570e-01 -2.952095270156860352e-01 3.150788843631744385e-01 -1.618075072765350342e-01 8.994627743959426880e-02 -7.109343260526657104e-02 3.211119174957275391e-01 7.726145535707473755e-02 -6.843390315771102905e-02 -2.219399511814117432e-01 3.813216835260391235e-02 3.787348791956901550e-02 -1.155768334865570068e-01 1.110887527465820312e-01 3.358094692230224609e-01 -2.368672192096710205e-01 -3.321118652820587158e-01 1.941759586334228516e-01 6.723160296678543091e-02 4.016326740384101868e-02 1.490013301372528076e-01 -4.953116551041603088e-02 1.370675414800643921e-01 -6.341749429702758789e-02 -5.372585728764533997e-02 6.281950324773788452e-02 2.330147102475166321e-02 -7.800810039043426514e-02
3.850296437740325928e-01 -1.247849501669406891e-02 7.052970677614212036e-02 2.035333514213562012e-01 -2.262434512376785278e-01 -1.885066181421279907e-01 1.892351359128952026e-01 1.320428401231765747e-01 -3.465650603175163269e-02 1.730938442051410675e-02 -1.768243759870529175e-01 8.420097827911376953e-02 -1.055839583277702332e-01 4.672055318951606750e-02 -9.134355932474136353e-03 -3.745977580547332764e-02 3.179664781782776117e-04 1.594151407480239868e-01 -3.205563500523567200e-02 -1.134433373808860779e-01 -1.452877223491668701e-01 1.755931526422500610e-01 -1.336885243654251099e-01 -3.817455172538757324e-01 2.573641538619995117e-01 1.197026297450065613e-01 1.370930671691894531e-01 3.493819236755371094e-01 -1.913813948631286621e-01 -1.245026439428329468e-01 8.401816338300704956e-02 -2.740208804607391357e-01
1.569467335939407349e-01 2.033632099628448486e-01 -2.526929834857583046e-03 2.155448645353317261e-01 -3.794868588447570801e-01 -4.435334801673889160e-01 2.842136099934577942e-02 1.729878783226013184e-01 -1.647931933403015137e-01 -1.735119223594665527e-01 -5.955764278769493103e-02 -4.568634554743766785e-02 2.127544879913330078e-01 -9.208091348409652710e-02 3.799449279904365540e-02 -1.645480841398239136e-02 -1.598333120346069336e-01 1.588960438966751099e-01 5.481004714965820312e-02 -2.093822136521339417e-02 -8.271969109773635864e-02 1.158834248781204224e-01 5.136601626873016357e-02 -2.332070916891098022e-01 -1.781295686960220337e-01 -3.934610635042190552e-02 2.686867713928222656e-01 1.747251600027084351e-01 -1.151788905262947083e-01 -1.996490210294723511e-01 -4.618223011493682861e-02 2.737406790256500244e-01
2.890639305114746094e-01 -1.389953494071960449e-01 -1.323306262493133545e-01 -1.553463041782379150e-01 -1.828366518020629883e-01 -2.019495069980621338e-01 1.003513336181640625e-01 1.054916158318519592e-01 6.964225322008132935e-02 2.057124376296997070e-01 4.547446966171264648e-01 2.174599170684814453e-01 1.878542900085449219e-01 -5.844579264521598816e-02 -6.141648069024085999e-02 -2.209026515483856201e-01 1.984451524913311005e-02 1.107465103268623352e-01 -9.091431647539138794e-02 -1.348824054002761841e-01 -2.805409729480743408e-01 -5.198192596435546875e-02 -2.135298401117324829e-01 -1.730564981698989868e-01 -1.375433206558227539e-01 4.806555435061454773e-02 -2.260176539421081543e-01 1.117326971143484116e-02 8.116701245307922363e-02 -1.903268694877624512e-01 -1.827337443828582764e-01 -1.511131376028060913e-01
1.922608911991119385e-01 -5.605404078960418701e-02 -3.205533698201179504e-02 1.660690992139279842e-03 -2.508193850517272949e-01 -5.217513442039489746e-02 3.547373116016387939e-01 1.328309178352355957e-01 -2.491034567356109619e-01 1.524857133626937866e-01 1.991794407367706299e-01 -2.390103638172149658e-01 4.136730730533599854e-01 1.600954979658126831e-01 1.458986699581146240e-01 2.550875581800937653e-02 9.718627482652664185e-02 1.865859776735305786e-01 1.133850123733282089e-02 -1.513838618993759155e-01 -3.939583599567413330e-01 -1.168802008032798767e-01 -3.745782375335693359e-02 -1.487264223396778107e-02 4.519070498645305634e-03 -4.346445202827453613e-02 -2.251994460821151733e-01 -5.232407152652740479e-02 1.733733266592025757e-01 -6.467381119728088379e-02 -1.291025131940841675e-01 -6.991448998451232910e-02
2.607025206089019775e-01 -3.388965874910354614e-02 -1.223801821470260620e-01 7.284747064113616943e-02 -2.899731695652008057e-01 4.285882692784070969e-03 1.571049541234970093e-02 -1.850425750017166138e-01 1.574219465255737305e-01 3.246861994266510010e-01 2.431911975145339966e-01 -4.203893989324569702e-02 8.910282701253890991e-02 -1.454389542341232300e-01 2.536475844681262970e-02 -9.924321621656417847e-02 -1.094887480139732361e-01 2.953390963375568390e-02 1.031281054019927979e-01 -2.461000829935073853e-01 2.071565091609954834e-01 2.208141386508941650e-01 -1.398564577102661133e-01 -3.445571959018707275e-01 -2.371162921190261841e-01 3.195197582244873047e-01 9.833594411611557007e-02 -5.313525348901748657e-02 -4.727727267891168594e-03 -1.002923399209976196e-01 2.308247685432434082e-01 -1.145911440253257751e-01
4.276739433407783508e-02 -1.920155137777328491e-01 3.689583018422126770e-02 1.541710495948791504e-01 -5.985393524169921875e-01 -1.841977387666702271e-01 -1.314845867455005646e-02 7.978876680135726929e-02 -7.701309025287628174e-02 7.887300103902816772e-02 1.651595681905746460e-01 1.225934401154518127e-01 2.789259850978851318e-01 1.854771673679351807e-01 9.223729372024536133e-02 1.975617930293083191e-02 -5.138516798615455627e-02 1.439674347639083862e-01 -1.034539714455604553e-01 -3.561760187149047852e-01 1.869949102401733398e-01 4.342263936996459961e-02 -5.301905423402786255e-02 -1.045768782496452332e-01 -1.818689852952957153e-01 1.793030947446823120e-01 2.759128622710704803e-02 1.033993288874626160e-01 -5.595245957374572754e-02 -2.230087816715240479e-01 1.439408957958221436e-01 1.017021853476762772e-02
5.444949492812156677e-02 -1.104697026312351227e-02 -1.637333184480667114e-01 8.543966710567474365e-02 -9.289821982383728027e-02 -3.249294161796569824e-01 2.110347151756286621e-01 -2.523135542869567871e-01 -3.508676588535308838e-01 -3.836172074079513550e-02 5.856012180447578430e-02 1.661761663854122162e-02 2.099484391510486603e-02 1.130633056163787842e-02 -3.667778521776199341e-02 -2.316564470529556274e-01 -9.006672352552413940e-02 2.568942010402679443e-01 3.735482394695281982e-01 -1.104218605905771255e-02 -1.176066100597381592e-01 2.396458089351654053e-01 -1.148116290569305420e-01 -2.358679026365280151e-01 -1.571115553379058838e-01 -6.713344156742095947e-02 1.735636778175830841e-02 -2.329199910163879395e-01 9.468606114387512207e-02 -1.129311174154281616e-01 2.676571011543273926e-01 -1.599597483873367310e-01
4.808955788612365723e-01 -2.276454307138919830e-02 -1.304143518209457397e-01 1.895838677883148193e-01 -3.184068202972412109e-02 -1.765184253454208374e-01 8.968819677829742432e-02 -1.081623136997222900e-01 7.826721668243408203e-02 6.640719948336482048e-04 -1.890083551406860352e-01 5.548797547817230225e-02 1.659917086362838745e-01 -9.401213377714157104e-02 6.817218661308288574e-02 -2.048632204532623291e-01 -2.395918220281600952e-01 1.030350755900144577e-02 -7.214021682739257812e-02 -1.456115394830703735e-01 8.117473125457763672e-02 2.674285471439361572e-01 -2.756257355213165283e-01 -1.955952495336532593e-01 -1.495663672685623169e-01 3.250909745693206787e-01 1.765985228121280670e-02 3.160183727741241455e-01 8.755010366439819336e-02 -8.619909733533859253e-02 -7.336315512657165527e-02 1.022529527544975281e-01
2.231977321207523346e-02 -3.841640055179595947e-01 -2.373997569084167480e-01 -7.957594841718673706e-02 -1.994663327932357788e-01 2.026147907599806786e-03 1.665064543485641479e-01 -3.117147088050842285e-01 6.917317211627960205e-02 5.635526776313781738e-02 7.474070042371749878e-02 1.256657093763351440e-01 2.146809995174407959e-01 -5.936590954661369324e-02 2.155496776103973389e-01 -3.095096051692962646e-01 -1.294688135385513306e-01 1.541405022144317627e-01 1.488577127456665039e-01 -2.004925310611724854e-01 -1.039285063743591309e-01 2.008089721202850342e-01 -6.610415875911712646e-02 -1.046727746725082397e-01 -2.149454951286315918e-01 9.859094768762588501e-02 2.196729928255081177e-02 -2.515315413475036621e-01 9.980504401028156281e-04 -3.079469203948974609e-01 1.023783236742019653e-01 -9.499258548021316528e-02
9.084738045930862427e-02 -1.266841292381286621e-01 -2.372001707553863525e-01 1.733463108539581299e-01 -2.615553736686706543e-01 -8.390012383460998535e-02 1.938544213771820068e-01 8.530642837285995483e-02 4.187219589948654175e-02 1.797384470701217651e-01 -6.752734188921749592e-04 -4.341193009167909622e-03 2.316859513521194458e-01 -8.250108361244201660e-02 1.716513037681579590e-01 -2.135155051946640015e-01 -2.865086495876312256e-01 1.052204892039299011e-01 -1.447365581989288330e-01 -2.014234811067581177e-01 3.766326308250427246e-01 1.541965007781982422e-01 -2.372161000967025757e-01 -6.762249022722244263e-02 -5.222353339195251465e-02 2.281728014349937439e-02 -2.009351849555969238e-01 1.902984678745269775e-01 1.886046826839447021e-01 -1.490412503480911255e-01 -1.320936083793640137e-01 -2.514750957489013672e-01
4.950832724571228027e-01 -2.440956532955169678e-01 2.667464911937713623e-01 5.770927667617797852e-02 -7.814203202724456787e-02 3.241218626499176025e-03 1.081849485635757446e-01 -1.666409149765968323e-02 1.513437181711196899e-01 2.353225462138652802e-02 1.162015199661254883e-01 -5.124217644333839417e-02 2.319958508014678955e-01 -1.261322051286697388e-01 2.144301496446132660e-02 -7.106580585241317749e-02 -4.663497209548950195e-01 2.233613580465316772e-01 -1.280469894409179688e-01 -9.995297528803348541e-03 -2.742906808853149414e-01 1.392286568880081177e-01 -2.162344157695770264e-01 -6.192667409777641296e-02 -2.081726863980293274e-02 -4.097432270646095276e-02 1.202778145670890808e-01 7.512371242046356201e-02 -1.021123155951499939e-01 9.403167665004730225e-02 -1.310583055019378662e-01 -1.226535532623529434e-02
1.105159893631935120e-01 1.049244478344917297e-01 2.767300605773925781e-02 2.327708899974822998e-01 -3.182274997234344482e-01 -8.439175039529800415e-02 2.952058017253875732e-01 -3.061039745807647705e-01 -5.447172001004219055e-02 -3.381930291652679443e-02 1.610717475414276123e-01 -2.422231882810592651e-01 2.254110425710678101e-01 3.545998129993677139e-03 2.767020761966705322e-01 1.506152153015136719e-01 -2.254021763801574707e-01 1.566044688224792480e-01 -4.764625802636146545e-03 1.244547069072723389e-01 -1.834373623132705688e-01 1.141124814748764038e-01 9.203487634658813477e-02 5.991419777274131775e-02 -2.537810504436492920e-01 7.679584622383117676e-02 -3.522909283638000488e-01 -2.596681937575340271e-02 3.093076311051845551e-02 -2.102448791265487671e-01 -5.813882872462272644e-02 -2.437675930559635162e-02
-8.945541828870773315e-02 -2.485296577215194702e-01 6.724682450294494629e-02 2.366082519292831421e-01 -2.398714721202850342e-01 -1.421446651220321655e-01 2.855840027332305908e-01 -2.450521737337112427e-01 -1.979274600744247437e-01 1.418118327856063843e-01 3.458491340279579163e-02 9.130281209945678711e-02 2.379128336906433105e-01 -1.028959080576896667e-01 2.049746960401535034e-01 -2.215263545513153076e-01 1.054449975490570068e-01 1.905234754085540771e-01 3.637189790606498718e-02 1.230255141854286194e-01 1.633094102144241333e-01 1.928054988384246826e-01 1.819155216217041016e-01 -1.489527970552444458e-01 -6.470943242311477661e-02 -1.133358031511306763e-01 1.176805719733238220e-01 2.290008068084716797e-01 -2.813271582126617432e-01 -2.759215831756591797e-01 -2.884685993194580078e-02 -2.904513105750083923e-02
-6.657142192125320435e-02 -3.280661404132843018e-01 -1.095822155475616455e-01 2.272520773112773895e-02 -2.392027229070663452e-01 -1.138327568769454956e-01 1.769467592239379883e-01 3.916073143482208252e-01 7.565440982580184937e-02 9.398834407329559326e-02 3.056133389472961426e-01 2.841988205909729004e-02 1.348862498998641968e-01 -7.689294219017028809e-02 1.286768466234207153e-01 -3.583463728427886963e-01 -9.978555887937545776e-02 2.795628458261489868e-02 -2.331712692975997925e-01 -2.440994083881378174e-01 -1.761571764945983887e-01 1.483861804008483887e-01 4.954397678375244141e-02 -1.021098420023918152e-01 5.575544759631156921e-02 1.200458556413650513e-01 -2.816993976011872292e-03 -3.685186803340911865e-02 9.910069406032562256e-02 -9.309843182563781738e-02 -2.240031957626342773e-01 -2.540830969810485840e-01
2.769221961498260498e-01 1.531300484202802181e-03 3.702477738261222839e-02 4.781973734498023987e-02 -1.820827275514602661e-01 -3.525843322277069092e-01 1.388052105903625488e-01 -8.457184582948684692e-02 -8.569493144750595093e-02 2.145462483167648315e-02 1.923497021198272705e-01 4.537020623683929443e-02 3.556323349475860596e-01 -2.115247249603271484e-01 7.299273461103439331e-02 -1.256871074438095093e-01 -2.882955968379974365e-01 1.076656803488731384e-01 9.410329163074493408e-02 -5.144878476858139038e-02 -2.736869752407073975e-01 -1.291026175022125244e-01 -1.011853516101837158e-01 -4.193927943706512451e-01 -8.756203949451446533e-02 1.926191002130508423e-01 -1.887875050306320190e-01 5.259690433740615845e-02 -3.003989718854427338e-02 8.965928107500076294e-03 1.429251432418823242e-01 8.980979770421981812e-02
1.714887768030166626e-01 5.979407578706741333e-02 1.109055876731872559e-01 1.367380172014236450e-01 -4.766960144042968750e-01 7.984888553619384766e-02 5.461254343390464783e-02 -7.743238657712936401e-02 -2.168132066726684570e-01 -1.269639134407043457e-01 2.325782179832458496e-01 6.692498456686735153e-03 1.211311742663383484e-01 7.536065578460693359e-02 1.547000110149383545e-01 -2.668811753392219543e-02 1.101264078170061111e-02 3.035692274570465088e-01 -3.645850419998168945e-01 -9.096078574657440186e-02 1.135509610176086426e-01 2.080397307872772217e-01 -1.227125301957130432e-01 -9.826803952455520630e-02 -1.089706271886825562e-01 1.559490114450454712e-01 -1.761766970157623291e-01 2.979286015033721924e-01 -1.043286994099617004e-01 -1.272367686033248901e-01 -1.688727885484695435e-01 -7.222966104745864868e-02
2.083724141120910645e-01 3.557564690709114075e-02 -3.219758570194244385e-01 2.306055128574371338e-01 -2.335476726293563843e-01 2.479775995016098022e-02 -5.682741850614547729e-02 2.362215705215930939e-02 -3.722839755937457085e-03 1.271873414516448975e-01 1.297992318868637085e-01 9.771949052810668945e-02 5.748864263296127319e-02 2.104046195745468140e-01 1.834996975958347321e-02 -1.920701712369918823e-01 8.569920808076858521e-02 4.774124622344970703e-01 -1.449532806873321533e-01 -1.559635251760482788e-01 1.871809363365173340e-01 2.915340662002563477e-01 -3.127284348011016846e-01 -2.255444526672363281e-01 -3.774933889508247375e-02 -6.161219254136085510e-02 6.361770909279584885e-03 8.992416411638259888e-02 -2.539440989494323730e-02 -4.749127849936485291e-02 -2.135060429573059082e-01 3.156925365328788757e-02
1.239683777093887329e-01 -2.264082580804824829e-01 -3.570555448532104492e-01 2.035797983407974243e-01 -2.237529605627059937e-01 -1.487373858690261841e-01 -1.060227677226066589e-02 2.476355433464050293e-01 2.018444985151290894e-01 5.766305327415466309e-02 8.416795730590820312e-02 2.809477271512150764e-03 1.462964415550231934e-01 -1.978442668914794922e-01 2.727017179131507874e-02 -9.036505222320556641e-02 4.757912456989288330e-02 2.879640460014343262e-01 2.404068112373352051e-01 -7.030792534351348877e-02 -6.375780701637268066e-02 1.406332254409790039e-01 3.013251349329948425e-02 -2.612010836601257324e-01 -1.574314236640930176e-01 -1.822586953639984131e-01 1.036444306373596191e-01 -1.196920424699783325e-01 5.437210574746131897e-02 -3.875251114368438721e-01 -1.147358641028404236e-01 -1.411769539117813110e-01
-5.730398744344711304e-02 1.788593530654907227e-01 6.975711882114410400e-02 2.703827619552612305e-01 -2.188094258308410645e-01 -3.795650303363800049e-01 -3.937623277306556702e-02 4.331053048372268677e-02 -8.535332977771759033e-02 4.001462459564208984e-02 3.633309602737426758e-01 -3.963867947459220886e-02 1.959068626165390015e-01 -2.857153415679931641e-01 -9.057906270027160645e-02 -2.760160267353057861e-01 -1.433377265930175781e-01 -2.740526199340820312e-02 -1.177263855934143066e-01 -3.161475658416748047e-01 5.791210383176803589e-02 1.532461047172546387e-01 -2.307832986116409302e-01 -1.797500848770141602e-01 -1.281227618455886841e-01 2.305431514978408813e-01 8.372589200735092163e-02 9.415336698293685913e-02 -3.857758268713951111e-02 -7.177851628512144089e-03 -3.052762895822525024e-02 -9.530469775199890137e-02
3.207783997058868408e-01 -2.395705282688140869e-01 -3.122442364692687988e-01 3.530282676219940186e-01 -2.421578168869018555e-01 -6.159308180212974548e-02 -3.107630088925361633e-02 3.027616068720817566e-02 3.932939842343330383e-03 6.292254477739334106e-02 -4.601698368787765503e-02 3.002538084983825684e-01 2.167198620736598969e-02 -2.685254625976085663e-02 2.010129690170288086e-01 2.886483445763587952e-02 -6.061608716845512390e-02 -5.827958136796951294e-02 1.544370949268341064e-01 -3.869908303022384644e-02 -2.907744646072387695e-01 2.325403988361358643e-01 -1.866603493690490723e-01 -1.848771125078201294e-01 -1.849996745586395264e-01 7.358328998088836670e-02 1.027301177382469177e-01 -1.401460077613592148e-02 -8.569649606943130493e-02 -3.130330145359039307e-01 2.148730121552944183e-02 1.354256272315979004e-01
1.976327151060104370e-01 -2.453783005475997925e-01 -2.438540458679199219e-01 7.854335755109786987e-02 -2.787760794162750244e-01 -6.929360330104827881e-02 5.076754465699195862e-02 3.769437223672866821e-02 -8.741576969623565674e-02 9.191229194402694702e-02 9.992619603872299194e-02 -4.775282461196184158e-03 3.096909821033477783e-02 -1.372915357351303101e-01 7.941075414419174194e-02 -2.782633714377880096e-02 -5.483287572860717773e-02 3.575902283191680908e-01 2.919524013996124268e-01 -1.579074412584304810e-01 -1.866866797208786011e-01 2.585529386997222900e-01 -1.673509925603866577e-02 -2.435793578624725342e-01 -1.488123238086700439e-01 -1.368126571178436279e-01 -1.585501804947853088e-02 -3.535703420639038086e-01 1.566970255225896835e-03 -3.391780853271484375e-01 4.415274783968925476e-02 1.005713418126106262e-01
2.146860361099243164e-01 -6.996036320924758911e-02 2.106591165065765381e-01 2.242513149976730347e-01 -1.200527250766754150e-01 5.251212790608406067e-02 2.103919237852096558e-01 5.605533719062805176e-02 1.403206139802932739e-01 -2.275035977363586426e-01 -1.080800592899322510e-02 1.259374618530273438e-01 1.459484267979860306e-02 -9.406467527151107788e-02 -1.651026904582977295e-01 -2.834478318691253662e-01 2.582390978932380676e-02 4.316860139369964600e-01 2.165613770484924316e-01 3.604674711823463440e-02 -2.035340219736099243e-01 1.448485851287841797e-01 2.935839630663394928e-02 -2.473607957363128662e-01 -2.138275057077407837e-01 2.486339211463928223e-01 -1.127728372812271118e-01 2.917495965957641602e-01 5.420859903097152710e-02 -9.265833534300327301e-03 1.163538321852684021e-01 6.380489468574523926e-02
7.003635913133621216e-02 -2.563549578189849854e-01 -4.404747486114501953e-02 8.933080732822418213e-02 -2.545302212238311768e-01 -2.207597494125366211e-01 3.806165605783462524e-02 -1.240595355629920959e-01 -5.110765993595123291e-02 5.873598158359527588e-02 3.369770050048828125e-01 -8.226229250431060791e-02 3.823970556259155273e-01 -1.857147961854934692e-01 -2.434262074530124664e-02 -3.097718060016632080e-01 -2.800099179148674011e-02 9.693852066993713379e-02 -1.263189613819122314e-01 -1.618496775627136230e-01 1.480329632759094238e-01 4.062439203262329102e-01 -1.158466041088104248e-01 -2.575512602925300598e-02 -3.315823897719383240e-02 -1.179131790995597839e-01 6.827797740697860718e-02 -1.234794184565544128e-01 -2.244557887315750122e-01 1.593713164329528809e-01 -9.521616995334625244e-02 -1.110120937228202820e-01
1.241603493690490723e-01 2.231915108859539032e-02 -1.799256503582000732e-01 2.893870174884796143e-01 -4.068523645401000977e-01 4.188636690378189087e-02 2.382064163684844971e-01 9.198399633169174194e-02 -1.238243281841278076e-01 -2.006779164075851440e-01 7.963851094245910645e-03 -2.948433458805084229e-01 1.942020356655120850e-01 3.808597475290298462e-02 1.318780779838562012e-01 1.812226623296737671e-01 -1.235743686556816101e-01 3.037321567535400391e-01 7.534421235322952271e-02 8.394625782966613770e-02 -1.777006089687347412e-01 -6.825506687164306641e-03 -1.707300990819931030e-01 -2.747915498912334442e-02 1.349073499441146851e-01 6.609570235013961792e-02 -3.510151058435440063e-02 1.484143137931823730e-01 2.661247849464416504e-01 -6.243529543280601501e-02 2.020329236984252930e-01 -2.456455528736114502e-01
4.098057001829147339e-02 6.778622418642044067e-02 3.667300194501876831e-02 5.278900265693664551e-02 -4.483190774917602539e-01 -2.570881843566894531e-01 1.118525564670562744e-01 -1.304603815078735352e-01 -2.398975193500518799e-02 -1.170190749689936638e-03 5.013806223869323730e-01 1.183175146579742432e-01 2.015895098447799683e-01 -2.521389164030551910e-02 1.382145844399929047e-02 -1.650370657444000244e-01 -5.487332120537757874e-02 1.491998732089996338e-01 1.793675273656845093e-01 9.629723429679870605e-02 2.744081020355224609e-01 1.005603522062301636e-01 -1.752454489469528198e-01 -1.553079038858413696e-01 -9.649137407541275024e-02 1.225747168064117432e-02 4.225882142782211304e-02 -3.114617429673671722e-02 -2.982109785079956055e-01 -4.355316609144210815e-02 -2.156230509281158447e-01 4.266211390495300293e-02
3.537258133292198181e-02 -9.179070591926574707e-02 -1.515854597091674805e-01 4.539792612195014954e-02 -3.609086573123931885e-01 -4.394928738474845886e-02 3.306868076324462891e-01 1.426410228013992310e-01 -4.017271101474761963e-02 -1.284686177968978882e-01 2.588510140776634216e-02 1.685758978128433228e-01 -4.389907419681549072e-02 7.905672490596771240e-02 7.756863534450531006e-02 6.091611087322235107e-02 -1.390514224767684937e-01 1.848668009042739868e-01 1.787772327661514282e-01 1.178970411419868469e-01 -2.498308867216110229e-01 2.657996490597724915e-02 -2.800655066967010498e-01 -2.869503200054168701e-01 -1.803284883499145508e-02 2.308360636234283447e-01 -2.256390638649463654e-02 9.294691681861877441e-02 -1.143841892480850220e-01 -3.517387509346008301e-01 -3.371669650077819824e-01 -4.208610579371452332e-02
1.071362271904945374e-01 -9.277885407209396362e-02 -9.659690409898757935e-02 2.460819035768508911e-01 -4.368304312229156494e-01 -8.963289111852645874e-02 2.341991215944290161e-01 -1.595033705234527588e-01 -1.963428556919097900e-01 -1.206940934062004089e-01 1.453669667243957520e-01 2.900125682353973389e-01 -1.835501044988632202e-01 -6.750999391078948975e-02 2.720841206610202789e-02 -1.933146119117736816e-01 -2.030327618122100830e-01 7.078504562377929688e-02 7.819931954145431519e-02 8.073916658759117126e-03 -3.431594669818878174e-01 8.866095542907714844e-02 -2.852856218814849854e-01 -1.278637647628784180e-01 1.390564143657684326e-01 -5.682183429598808289e-02 -4.813272878527641296e-02 -7.906485348939895630e-02 1.607322990894317627e-01 -6.666039675474166870e-02 7.486124336719512939e-02 2.310420423746109009e-01
1.330192387104034424e-01 -1.681864708662033081e-01 1.272166073322296143e-01 1.298427581787109375e-01 -3.077290952205657959e-01 -3.106530904769897461e-01 1.029732003808021545e-01 -1.364043951034545898e-01 1.146350875496864319e-01 7.281078398227691650e-02 3.205007910728454590e-01 3.117046058177947998e-01 1.876157075166702271e-01 -1.314856298267841339e-02 -1.591160744428634644e-01 -2.817999422550201416e-01 1.175159588456153870e-02 1.875188052654266357e-01 -6.495909765362739563e-03 -3.558404445648193359e-01 1.175252497196197510e-01 1.732076257467269897e-01 -3.918780945241451263e-03 -6.049674749374389648e-02 -3.316309675574302673e-02 6.633688509464263916e-02 -2.307684719562530518e-02 1.676400899887084961e-01 -2.115384638309478760e-01 -2.291375398635864258e-01 -9.010393172502517700e-03 3.485320135951042175e-02
1.947630792856216431e-01 6.970012187957763672e-02 -2.500724233686923981e-02 3.242289125919342041e-01 -2.192824520170688629e-02 -8.044463396072387695e-02 2.660099565982818604e-01 1.176502034068107605e-01 -2.092977762222290039e-01 -5.013763904571533203e-02 4.612259268760681152e-01 1.033407524228096008e-01 2.721168398857116699e-01 -1.529785841703414917e-01 1.414039134979248047e-01 1.863892376422882080e-01 -1.680966317653656006e-01 -1.429643109440803528e-02 1.872598081827163696e-01 -1.572134196758270264e-01 -9.622834622859954834e-02 2.746219336986541748e-01 1.017064377665519714e-01 -4.335583746433258057e-02 -1.635183542966842651e-01 7.416189461946487427e-02 -2.675843834877014160e-01 -1.451574862003326416e-01 1.400717943906784058e-01 -5.367632210254669189e-02 -6.692915409803390503e-02 -3.090689703822135925e-02
-1.816616207361221313e-02 -2.339860498905181885e-01 -6.045011058449745178e-02 -7.960782200098037720e-02 -1.054685488343238831e-01 -2.439971417188644409e-01 1.279882490634918213e-01 -5.906509235501289368e-02 1.776689291000366211e-01 -6.360159069299697876e-02 1.387802064418792725e-01 6.336392462253570557e-02 2.165231257677078247e-01 -3.020402789115905762e-01 2.171249985694885254e-01 -2.277073264122009277e-01 1.659636795520782471e-01 2.162370979785919189e-01 9.880259167402982712e-04 4.136413335800170898e-02 -2.855546474456787109e-01 3.602191507816314697e-01 -8.932974189519882202e-02 -1.097722947597503662e-01 1.631467044353485107e-01 2.955232933163642883e-02 -1.626819372177124023e-01 -4.953389614820480347e-02 -2.721452713012695312e-01 8.399771153926849365e-02 2.475652396678924561e-01 -2.055487781763076782e-01
1.621153205633163452e-01 2.756678499281406403e-02 -1.234986856579780579e-01 1.310191899538040161e-01 -4.600007534027099609e-01 -1.988936364650726318e-01 -4.295902326703071594e-02 3.396089002490043640e-02 -2.153741121292114258e-01 6.661175191402435303e-02 2.319770157337188721e-01 -2.403555065393447876e-02 1.759265512228012085e-01 2.654520869255065918e-01 1.323248296976089478e-01 -2.318609058856964111e-01 -1.831748485565185547e-01 2.349673062562942505e-01 -2.883467078208923340e-01 -2.859534919261932373e-01 2.217763103544712067e-02 1.358384788036346436e-01 -1.093394681811332703e-01 -6.733120232820510864e-02 -1.622848212718963623e-01 4.712801426649093628e-02 -2.135510742664337158e-02 5.307785421609878540e-02 -2.206337004899978638e-01 -1.690208539366722107e-02 -1.593490391969680786e-01 -1.148382946848869324e-01
2.873654663562774658e-02 -1.886646002531051636e-01 3.838735446333885193e-02 1.899814754724502563e-01 -3.189883232116699219e-01 -2.240796945989131927e-02 1.637293547391891479e-01 -4.094706177711486816e-01 -3.103020191192626953e-01 2.089667618274688721e-01 -4.121296107769012451e-02 7.209091447293758392e-03 2.167485356330871582e-01 3.316959738731384277e-02 1.143767759203910828e-01 -7.532285898923873901e-02 7.868790626525878906e-02 2.061605602502822876e-01 5.096841603517532349e-02 -1.036046445369720459e-01 3.333147615194320679e-03 3.096565306186676025e-01 1.685459166765213013e-01 -1.619127094745635986e-01 -2.354008555412292480e-01 -8.990576863288879395e-02 -5.644598603248596191e-02 2.831654846668243408e-01 -1.944995820522308350e-01 -1.497163921594619751e-01 -1.597585342824459076e-02 2.881697937846183777e-02
2.763059139251708984e-01 5.022694915533065796e-02 6.176119670271873474e-02 4.102767258882522583e-02 -1.272722482681274414e-01 -1.687525063753128052e-01 -2.529237866401672363e-01 -1.597835421562194824e-01 -1.817438006401062012e-01 1.079634949564933777e-01 -2.603680454194545746e-02 1.496772915124893188e-01 3.032890558242797852e-01 -1.770422905683517456e-01 -9.380817413330078125e-02 -1.704043895006179810e-01 -8.808569610118865967e-02 6.660065054893493652e-02 -6.068293377757072449e-02 -3.739229142665863037e-01 8.969325572252273560e-03 2.521883249282836914e-01 -2.028571069240570068e-01 -2.900983691215515137e-01 -1.382711529731750488e-01 7.776271551847457886e-02 1.236773356795310974e-01 1.163607090711593628e-01 -1.208412870764732361e-01 -3.114085495471954346e-01 9.393885731697082520e-02 -1.828567683696746826e-01
2.645739316940307617e-01 5.497805401682853699e-02 -6.607636809349060059e-02 3.051602542400360107e-01 -2.494257986545562744e-01 -6.967752706259489059e-03 2.838007509708404541e-01 -7.944852695800364017e-04 1.113698929548263550e-01 1.054074913263320923e-01 2.584428191184997559e-01 2.353173308074474335e-02 1.613937318325042725e-01 -2.553904056549072266e-01 3.442699015140533447e-01 1.056877076625823975e-01 9.097092598676681519e-02 3.594764508306980133e-03 3.324900269508361816e-01 -2.042852938175201416e-01 -2.741883695125579834e-01 2.481829077005386353e-01 -7.350578159093856812e-02 -5.243370682001113892e-02 1.201652064919471741e-01 1.301885992288589478e-01 8.966993540525436401e-02 -7.415015995502471924e-02 -1.307278871536254883e-01 2.327327383682131767e-03 -8.189211040735244751e-02 2.516308613121509552e-02
1.506469249725341797e-01 5.881862342357635498e-02 -3.710342571139335632e-02 2.640124559402465820e-01 -2.502226233482360840e-01 -7.248643785715103149e-02 1.136312074959278107e-02 -1.099022552371025085e-01 -5.401876196265220642e-02 1.128868982195854187e-01 1.330361366271972656e-01 -3.781368141062557697e-04 -1.044404730200767517e-01 -1.684527248144149780e-01 -1.713377796113491058e-02 -5.438646301627159119e-02 -4.399963840842247009e-02 2.404358536005020142e-01 -5.963670462369918823e-02 -3.159219920635223389e-01 -5.764795839786529541e-02 3.166625499725341797e-01 -1.363660544157028198e-01 -1.145383119583129883e-01 -4.030128717422485352e-01 4.018669426441192627e-01 8.272406458854675293e-02 -1.228479761630296707e-02 9.013825096189975739e-03 5.987875908613204956e-02 3.370107412338256836e-01 -1.490541268140077591e-02
2.324751615524291992e-01 -1.592372208833694458e-01 -1.858623176813125610e-01 2.880905270576477051e-01 -2.752441465854644775e-01 -1.907959133386611938e-01 1.481657773256301880e-01 1.809077113866806030e-01 -9.584084898233413696e-02 -4.913941398262977600e-02 2.302843481302261353e-01 3.583483994007110596e-01 5.142779275774955750e-02 -2.074726074934005737e-01 -1.402868926525115967e-01 1.175947487354278564e-01 -2.551678121089935303e-01 1.459972113370895386e-01 -1.986817866563796997e-01 -2.069215327501296997e-01 -3.532518073916435242e-02 -6.244102492928504944e-02 -2.717534601688385010e-01 -2.665041014552116394e-02 -9.941462427377700806e-02 4.921726882457733154e-02 -1.363611966371536255e-01 2.242936566472053528e-02 1.691695004701614380e-01 1.276102066040039062e-01 -3.229491412639617920e-02 -1.954460889101028442e-01
2.282818406820297241e-01 -1.353877782821655273e-01 -2.160294651985168457e-01 3.020854294300079346e-01 -2.625068128108978271e-01 -1.017208248376846313e-01 -9.995202533900737762e-03 1.698739826679229736e-01 -1.363626122474670410e-01 -1.238733753561973572e-01 2.414063662290573120e-01 2.030704319477081299e-01 1.998891830444335938e-01 -2.428158968687057495e-01 -3.118136525154113770e-01 -1.418810039758682251e-01 -9.245050698518753052e-02 7.831913977861404419e-02 -4.110208898782730103e-02 -7.642938941717147827e-02 -1.734936609864234924e-02 -1.226239502429962158e-01 -3.817593157291412354e-01 5.538435652852058411e-02 -1.893019676208496094e-02 -3.842941671609878540e-02 -2.455171495676040649e-01 1.464616209268569946e-01 1.638219058513641357e-01 -4.281566292047500610e-02 -2.483312413096427917e-02 -1.856949329376220703e-01
-1.237806752324104309e-01 -3.112247884273529053e-01 -1.969047822058200836e-02 7.585349678993225098e-02 -1.091120541095733643e-01 -3.904584348201751709e-01 3.043816387653350830e-01 -1.644387841224670410e-01 -7.322704046964645386e-02 1.960276067256927490e-01 1.773308664560317993e-01 -1.751179844141006470e-01 3.478189110755920410e-01 -3.638115478679537773e-03 -1.880160868167877197e-01 -2.477034330368041992e-01 1.433177292346954346e-01 1.371528804302215576e-01 -1.129299029707908630e-01 -1.762898862361907959e-01 -4.368178173899650574e-02 2.180430293083190918e-01 -1.030188202857971191e-01 -6.820936501026153564e-02 -1.451441049575805664e-01 4.320276156067848206e-02 8.741328865289688110e-02 -1.646906137466430664e-01 3.730883449316024780e-02 1.186138391494750977e-01 -1.245286464691162109e-01 1.935465633869171143e-01
3.223770558834075928e-01 -2.810533344745635986e-01 -4.423234760761260986e-01 2.164395600557327271e-01 -1.649156361818313599e-01 -1.174925267696380615e-01 1.692265868186950684e-01 1.455555260181427002e-01 -1.362904608249664307e-01 -1.184486001729965210e-01 -8.640659041702747345e-03 2.631033957004547119e-02 -6.921599060297012329e-02 -1.433747559785842896e-01 1.508528590202331543e-01 1.342930793762207031e-01 -1.989590376615524292e-01 2.812287583947181702e-02 1.580344140529632568e-01 8.571049571037292480e-02 -1.152671426534652710e-01 2.187481522560119629e-01 -1.702596545219421387e-01 -1.756522953510284424e-01 -9.612742066383361816e-02 1.430893093347549438e-01 -3.990955278277397156e-02 -1.109602302312850952e-01 4.826308414340019226e-02 -3.690699338912963867e-01 -8.143914490938186646e-02 4.218447208404541016e-02
-9.276082366704940796e-02 -8.585775643587112427e-02 7.286430150270462036e-02 1.488758064806461334e-02 -3.288666009902954102e-01 2.470134198665618896e-02 3.369877636432647705e-01 -1.683811470866203308e-02 -1.807602494955062866e-01 9.840365499258041382e-02 4.714085906744003296e-02 3.765311241149902344e-01 4.395583570003509521e-01 1.472626626491546631e-01 8.717950433492660522e-02 -1.644023358821868896e-01 -1.100462898612022400e-01 5.127006024122238159e-02 5.513472482562065125e-02 8.588005602359771729e-02 -3.047783076763153076e-01 -7.096531917341053486e-04 -2.855169475078582764e-01 -2.402176260948181152e-01 5.955783277750015259e-02 3.094151429831981659e-02 4.889658465981483459e-02 -3.512611612677574158e-02 1.503411829471588135e-01 -1.377364546060562134e-01 -5.130112171173095703e-02 -1.019806563854217529e-01
-1.224520653486251831e-01 6.065563112497329712e-02 -1.041605249047279358e-01 3.323928117752075195e-01 -4.224678874015808105e-01 -9.509029984474182129e-02 8.011939376592636108e-02 5.198104679584503174e-02 -1.151254698634147644e-01 7.685184478759765625e-02 4.432434216141700745e-02 5.643781274557113647e-02 -3.147202311083674431e-03 -3.664815425872802734e-02 2.501054853200912476e-02 -2.235592901706695557e-01 3.901038318872451782e-02 2.579016685485839844e-01 9.793715924024581909e-02 -3.180589377880096436e-01 8.040683716535568237e-02 4.010743200778961182e-01 -2.399569451808929443e-01 -4.380168020725250244e-02 -8.392020314931869507e-02 -1.199439391493797302e-01 -2.332016378641128540e-01 3.691273182630538940e-02 2.542889714241027832e-01 -1.939240694046020508e-01 -5.882582161575555801e-03 -4.462751001119613647e-02
3.409812226891517639e-02 -2.366371154785156250e-01 -2.197197377681732178e-01 8.829310536384582520e-02 -2.895854711532592773e-01 -3.161554038524627686e-01 1.662718802690505981e-01 -2.027029991149902344e-01 -1.121299341320991516e-01 1.147331148386001587e-01 1.221013292670249939e-01 1.816372275352478027e-01 9.748452901840209961e-02 9.792929142713546753e-02 7.306513935327529907e-02 -8.094090223312377930e-02 -2.485152482986450195e-01 1.370305120944976807e-01 2.835292555391788483e-02 -1.773142069578170776e-01 -1.535867005586624146e-01 1.904159933328628540e-01 -2.327351123094558716e-01 -2.725785672664642334e-01 -2.065252512693405151e-01 -8.033082634210586548e-02 -3.595413863658905029e-01 -4.991362988948822021e-02 2.390450332313776016e-03 1.501874625682830811e-01 5.653014779090881348e-02 1.479182839393615723e-01
2.322003096342086792e-01 -4.690718650817871094e-02 1.193502172827720642e-01 2.800461947917938232e-01 -7.635443657636642456e-02 -2.822930924594402313e-03 -1.201556324958801270e-01 -6.435485929250717163e-02 -4.254125431180000305e-02 4.468171298503875732e-02 2.011958658695220947e-01 -5.063236691057682037e-03 2.165553122758865356e-01 -6.973907351493835449e-02 -4.142595827579498291e-02 -1.555969268083572388e-01 -3.824814558029174805e-01 1.922227256000041962e-02 -8.398214727640151978e-02 -3.734154999256134033e-02 1.419376954436302185e-02 2.457385659217834473e-01 -1.733660101890563965e-01 -4.044790863990783691e-01 -2.025590538978576660e-01 2.684145271778106689e-01 1.280114203691482544e-01 -2.712693763896822929e-03 -5.633020773530006409e-04 -1.603115051984786987e-01 2.210091352462768555e-01 -3.023652732372283936e-01
1.427663415670394897e-01 1.038985997438430786e-01 -4.994414746761322021e-02 1.429781168699264526e-01 -1.919026821851730347e-01 -1.440843194723129272e-01 -1.776242554187774658e-01 5.033184215426445007e-02 -1.798723451793193817e-02 -1.088884472846984863e-01 3.149430453777313232e-01 -5.959222093224525452e-02 1.006799489259719849e-01 -1.637207716703414917e-01 1.593169122934341431e-01 -2.452600300312042236e-01 -1.633770018815994263e-01 1.377722620964050293e-01 1.010619848966598511e-01 -8.931904286146163940e-02 -1.008420512080192566e-01 8.184496313333511353e-02 -2.797790467739105225e-01 -3.511085510253906250e-01 -9.247040748596191406e-02 3.627754747867584229e-01 -4.570943769067525864e-03 1.920269876718521118e-01 -2.253839932382106781e-02 3.641868755221366882e-02 3.309917747974395752e-01 -2.146893590688705444e-01
-1.621703654527664185e-01 4.716452956199645996e-02 -1.114672273397445679e-01 3.404576182365417480e-01 -4.872390329837799072e-01 -3.974153101444244385e-02 3.968333452939987183e-02 -1.555334310978651047e-03 -9.615842998027801514e-02 1.366447955369949341e-01 5.610547214746475220e-02 4.437553510069847107e-02 -4.715834930539131165e-02 -1.159960702061653137e-01 5.032847821712493896e-02 -3.082430362701416016e-01 8.865512907505035400e-03 2.407665848731994629e-01 7.097247242927551270e-02 -2.840650975704193115e-01 1.487109959125518799e-01 3.921492993831634521e-01 -2.470293790102005005e-01 1.885675592347979546e-03 -8.045509457588195801e-03 -7.692404091358184814e-02 -1.856741309165954590e-01 3.842947073280811310e-03 8.653938770294189453e-02 -1.307627111673355103e-01 1.018267050385475159e-01 -1.386043243110179901e-02
3.534242808818817139e-01 -1.775111407041549683e-01 3.039836883544921875e-01 2.297538667917251587e-01 -2.926076352596282959e-01 2.953031659126281738e-02 7.515145093202590942e-02 -2.332858145236968994e-01 1.260648965835571289e-01 -2.059763483703136444e-02 3.096366822719573975e-01 1.312780380249023438e-01 4.962965473532676697e-02 -5.252161622047424316e-02 -8.084531128406524658e-02 3.445880487561225891e-02 -2.868738211691379547e-02 2.705903053283691406e-01 1.876050829887390137e-01 -1.742471009492874146e-01 -8.274105936288833618e-02 3.342638164758682251e-02 -1.467091441154479980e-01 -7.947782054543495178e-03 -1.776379495859146118e-01 3.510267436504364014e-01 1.658461987972259521e-01 2.133747786283493042e-01 5.047830194234848022e-02 5.647032707929611206e-02 -6.812853366136550903e-02 -4.603362828493118286e-02
1.350534558296203613e-01 8.425654470920562744e-02 1.365765742957592010e-02 4.415196925401687622e-02 -1.971865594387054443e-01 -3.323747813701629639e-01 2.272474765777587891e-01 1.584613919258117676e-01 -1.650992333889007568e-01 -1.824683845043182373e-01 2.862934470176696777e-01 -1.116347834467887878e-01 3.605031371116638184e-01 -2.201798409223556519e-01 9.964335709810256958e-02 2.241703271865844727e-01 -1.532011032104492188e-01 -5.439735017716884613e-03 1.306086480617523193e-01 -1.053525954484939575e-01 -1.043486148118972778e-01 1.693952679634094238e-01 -6.793482601642608643e-02 -9.168720990419387817e-02 -2.260356098413467407e-01 -4.994183033704757690e-02 -3.368348777294158936e-01 -2.361785471439361572e-01 1.273825168609619141e-01 2.474598586559295654e-02 -5.476118996739387512e-02 7.676146924495697021e-02
2.921575605869293213e-01 -1.780442595481872559e-01 -7.913288474082946777e-02 2.356921285390853882e-01 -2.616837620735168457e-01 -1.475643962621688843e-01 3.791245818138122559e-01 2.380161918699741364e-02 1.110081076622009277e-01 1.305694431066513062e-01 3.164101541042327881e-01 -4.017736017704010010e-02 8.358195424079895020e-02 -2.289400547742843628e-01 3.164815604686737061e-01 7.847319543361663818e-02 1.328820288181304932e-01 -4.381158202886581421e-02 2.884325683116912842e-01 -5.513380095362663269e-02 5.490042641758918762e-02 2.793563306331634521e-01 5.040766671299934387e-03 -2.256460338830947876e-01 5.956842377781867981e-02 -3.135303780436515808e-02 2.071669697761535645e-02 -1.093556284904479980e-01 -1.485062986612319946e-01 1.623238809406757355e-02 6.273565441370010376e-02 -9.369513392448425293e-02
2.127528190612792969e-01 2.642444968223571777e-01 -2.391926385462284088e-02 1.404532343149185181e-01 -1.431193500757217407e-01 -2.434845715761184692e-01 1.042704880237579346e-01 8.503105491399765015e-02 -2.590939104557037354e-01 2.462424486875534058e-01 -7.601604610681533813e-02 -1.331165432929992676e-01 2.736545801162719727e-01 1.374076753854751587e-01 1.194687932729721069e-01 2.276254817843437195e-03 -1.401527076959609985e-01 3.392549157142639160e-01 -4.107227176427841187e-02 -1.210172176361083984e-01 1.672446429729461670e-01 4.610232114791870117e-01 -1.599992364645004272e-01 9.963720105588436127e-03 -5.753179267048835754e-02 -7.442249357700347900e-02 -6.298918277025222778e-02 1.662599891424179077e-01 -1.471912674605846405e-02 -8.360505104064941406e-02 -1.290401220321655273e-01 -1.607318073511123657e-01
2.721295654773712158e-01 5.818283185362815857e-03 7.772805541753768921e-02 7.695382833480834961e-02 -1.243723407387733459e-01 -2.228025197982788086e-01 1.518343240022659302e-01 -2.239927463233470917e-02 1.459942460060119629e-01 -2.144900411367416382e-01 8.725143969058990479e-02 7.597685605287551880e-02 2.914398908615112305e-01 -6.221630424261093140e-02 -2.326791584491729736e-01 -1.412161886692047119e-01 -4.417922794818878174e-01 2.421118170022964478e-01 -1.872787922620773315e-01 1.281221956014633179e-01 -8.269189298152923584e-02 1.758343130350112915e-01 -1.840015500783920288e-01 -3.229087591171264648e-01 -1.181722357869148254e-01 -6.043185293674468994e-02 4.509725794196128845e-02 -1.006598323583602905e-01 1.748267859220504761e-01 -4.270413890480995178e-03 1.943887025117874146e-01 4.864215105772018433e-02
1.142001003026962280e-01 -1.834793984889984131e-01 -1.184542477130889893e-01 2.762750089168548584e-01 -1.355974972248077393e-01 -1.862051188945770264e-01 3.395764157176017761e-02 -3.721367120742797852e-01 -1.441761851310729980e-01 5.219268426299095154e-02 -8.952164649963378906e-02 -3.474924713373184204e-02 1.290991455316543579e-01 -1.463386565446853638e-01 1.310964375734329224e-01 1.109088771045207977e-02 -7.187419384717941284e-02 4.773314893245697021e-01 2.871840298175811768e-01 1.909034512937068939e-02 -1.968926377594470978e-02 2.301015853881835938e-01 1.445198506116867065e-01 -4.752569645643234253e-02 -7.759109139442443848e-02 3.566817566752433777e-02 3.148252516984939575e-02 1.545675992965698242e-01 -1.156365871429443359e-02 -3.122525513172149658e-01 1.831811219453811646e-01 -1.625366359949111938e-01
7.608710974454879761e-02 -1.695570796728134155e-01 -5.338355898857116699e-02 -1.192674487829208374e-01 -2.385546267032623291e-01 -1.783058345317840576e-01 1.578266546130180359e-02 2.531738877296447754e-01 7.103043794631958008e-02 2.557345107197761536e-02 2.406032383441925049e-01 3.946153223514556885e-01 2.944146096706390381e-01 7.234641909599304199e-02 5.685968324542045593e-02 -1.653647720813751221e-01 -1.072088852524757385e-01 2.093593031167984009e-01 -5.274198576807975769e-02 -2.693845331668853760e-01 -1.711155325174331665e-01 1.010666191577911377e-01 -1.045271083712577820e-01 -6.727711297571659088e-03 -1.180827319622039795e-01 1.146191209554672241e-01 -3.864347040653228760e-01 1.908331364393234253e-01 1.646758988499641418e-03 -2.047187834978103638e-01 -6.093715131282806396e-02 -1.180651485919952393e-01
9.889418631792068481e-02 -1.505905538797378540e-01 -2.777017951011657715e-01 2.679684460163116455e-01 -1.269176155328750610e-01 -3.207721114158630371e-01 3.379779458045959473e-01 -2.644508183002471924e-01 3.130254894495010376e-02 -6.235751137137413025e-02 2.022705674171447754e-01 1.896554529666900635e-01 -7.182791829109191895e-02 -1.048737019300460815e-01 -2.127077197656035423e-03 -1.729812324047088623e-01 -1.599626094102859497e-01 1.247428134083747864e-01 -5.792820360511541367e-03 -1.208504438400268555e-01 -1.549510359764099121e-01 1.573460102081298828e-01 -1.313639432191848755e-01 -2.493906766176223755e-01 -8.046028763055801392e-02 2.378707975149154663e-01 -2.581380307674407959e-01 -1.648313850164413452e-01 1.197893470525741577e-01 7.551470305770635605e-03 -1.088046133518218994e-01 1.431870758533477783e-01
2.398427426815032959e-01 -1.598838567733764648e-01 3.224951922893524170e-01 1.206265166401863098e-01 -3.186318576335906982e-01 -2.966055870056152344e-01 -1.079070940613746643e-01 -3.484961017966270447e-02 -8.367901295423507690e-02 -2.835353910923004150e-01 1.428061574697494507e-01 9.870706498622894287e-02 3.839578628540039062e-01 -2.284636534750461578e-02 8.804333955049514771e-02 -4.004774615168571472e-02 -4.924441128969192505e-02 8.153140544891357422e-02 -7.454078644514083862e-02 -2.549178898334503174e-01 -1.182824745774269104e-01 2.883332036435604095e-02 -2.068449109792709351e-01 -3.294294774532318115e-01 1.242002174258232117e-01 7.957695424556732178e-02 -1.374076604843139648e-01 7.155552506446838379e-02 -6.908905506134033203e-02 -7.419403642416000366e-02 1.161514073610305786e-01 7.678491622209548950e-02
1.877874583005905151e-01 2.740230858325958252e-01 -8.687118440866470337e-02 2.802222669124603271e-01 -2.101888358592987061e-01 -1.472816467285156250e-01 3.684341311454772949e-01 1.784521788358688354e-01 -1.551414877176284790e-01 -2.406313717365264893e-01 8.370281755924224854e-02 -7.517606765031814575e-02 4.420208930969238281e-01 -1.454921662807464600e-01 8.694337308406829834e-02 -6.630599498748779297e-02 -1.262536942958831787e-01 2.523659467697143555e-01 3.332597762346267700e-02 9.553074091672897339e-02 -2.427058964967727661e-01 -4.859267920255661011e-02 9.566756337881088257e-02 6.054402515292167664e-02 4.889452457427978516e-02 -1.006028801202774048e-01 -1.746843755245208740e-01 -9.091365337371826172e-02 7.983542978763580322e-03 -8.276850730180740356e-02 1.034444496035575867e-01 -1.188393682241439819e-01
2.536786794662475586e-01 -2.884199321269989014e-01 -2.586143091320991516e-02 1.478573232889175415e-01 -4.095074832439422607e-01 7.135101407766342163e-02 2.891806960105895996e-01 1.409399360418319702e-01 1.078563835471868515e-02 7.236028462648391724e-02 -5.204709991812705994e-02 5.350877717137336731e-02 5.636629089713096619e-02 -1.613512486219406128e-01 1.176441907882690430e-01 -1.181494593620300293e-01 -9.247955679893493652e-02 3.195200264453887939e-01 2.583013176918029785e-01 -2.022203058004379272e-01 -5.445257946848869324e-02 2.397565394639968872e-01 1.958741545677185059e-01 -1.331892460584640503e-01 7.992545515298843384e-02 -5.821121484041213989e-02 1.908431500196456909e-01 -2.860319614410400391e-01 -3.670183941721916199e-02 -1.358902454376220703e-01 1.484939455986022949e-02 5.348061770200729370e-02
6.809240579605102539e-02 -1.973204910755157471e-01 -1.174420490860939026e-01 2.656491398811340332e-01 -1.095832139253616333e-01 -3.825943768024444580e-01 3.210479393601417542e-02 -1.860941946506500244e-01 -1.767593175172805786e-01 -1.928283460438251495e-02 1.726099401712417603e-01 2.137624323368072510e-01 6.675110012292861938e-02 2.372521534562110901e-02 4.160383343696594238e-01 -2.031905502080917358e-01 1.419082581996917725e-01 3.155572116374969482e-01 -2.918094955384731293e-02 -2.318882644176483154e-01 -1.510829776525497437e-01 2.430293858051300049e-01 3.301313892006874084e-02 -1.491051018238067627e-01 -6.337587535381317139e-02 1.452919691801071167e-01 -8.961296826601028442e-02 1.642608642578125000e-01 -1.174296345561742783e-02 1.031910330057144165e-01 2.195843495428562164e-02 2.374132722616195679e-02
-3.752366453409194946e-02 -9.694371372461318970e-02 7.700666785240173340e-02 2.355541288852691650e-01 -1.213573515415191650e-01 -2.127872854471206665e-01 3.245221078395843506e-01 2.600302398204803467e-01 1.217002719640731812e-01 -1.191059127449989319e-01 1.543606668710708618e-01 -1.007336080074310303e-01 4.705805480480194092e-01 5.454890057444572449e-02 6.939326971769332886e-02 -1.771454066038131714e-01 9.920973330736160278e-02 2.069677561521530151e-01 3.408769071102142334e-01 6.642471253871917725e-02 9.148877114057540894e-02 1.767186224460601807e-01 6.492993980646133423e-02 -3.072608634829521179e-02 -1.303099393844604492e-01 1.928474754095077515e-01 -8.969402313232421875e-02 2.058067172765731812e-01 -2.440942637622356415e-02 -1.338232606649398804e-01 -1.710080355405807495e-01 -2.974695526063442230e-02
2.462762594223022461e-01 -2.349472790956497192e-01 8.576112799346446991e-03 -8.884335309267044067e-02 -1.861152499914169312e-01 -1.816273182630538940e-01 1.731755398213863373e-02 1.788623481988906860e-01 1.848030462861061096e-02 -1.824529608711600304e-03 2.875940203666687012e-01 2.518763244152069092e-01 3.344857096672058105e-01 -1.012288779020309448e-01 5.282490327954292297e-02 -2.420646697282791138e-01 -1.463900040835142136e-02 1.209539398550987244e-01 -3.127354383468627930e-02 -3.638009130954742432e-01 -2.324271351099014282e-01 -1.595611125230789185e-02 -2.239485457539558411e-02 -5.979160591959953308e-02 -2.345407009124755859e-01 1.875754296779632568e-01 -2.212121337652206421e-01 7.690387219190597534e-02 1.032720208168029785e-01 -1.320371180772781372e-01 -1.956186443567276001e-01 -1.682741492986679077e-01
2.613272964954376221e-01 -1.256411224603652954e-01 1.687024533748626709e-01 7.851827889680862427e-02 -2.272194772958755493e-01 -5.720817446708679199e-01 2.823829650878906250e-01 5.302305519580841064e-02 1.087865829467773438e-01 1.392291337251663208e-01 1.609636247158050537e-01 -9.825947694480419159e-03 1.848170310258865356e-01 -5.363985523581504822e-02 6.078486144542694092e-02 -2.609531953930854797e-02 1.514417380094528198e-01 6.087759137153625488e-02 -1.363521069288253784e-01 -8.548997342586517334e-02 -3.553335368633270264e-02 2.335077077150344849e-01 -7.556442916393280029e-02 5.007540062069892883e-02 9.026090800762176514e-02 -1.069414019584655762e-01 1.673315837979316711e-02 2.724370658397674561e-01 -8.717287331819534302e-02 1.655935682356357574e-02 2.243183702230453491e-01 -2.288641333580017090e-01
3.329967334866523743e-02 -9.271102398633956909e-02 -1.991004645824432373e-01 2.423219531774520874e-01 -2.423836141824722290e-01 -7.361607253551483154e-02 1.015059370547533035e-02 7.339121401309967041e-02 9.335708618164062500e-02 -4.283268004655838013e-02 2.959394641220569611e-02 -5.941035971045494080e-02 -3.241582587361335754e-02 -9.239375591278076172e-02 7.130455970764160156e-02 -3.797984421253204346e-01 5.121326074004173279e-03 5.245827436447143555e-01 -1.742601096630096436e-01 -1.260263472795486450e-01 7.241600006818771362e-02 4.695139229297637939e-01 -1.733425408601760864e-01 -9.680709987878799438e-02 1.107135042548179626e-01 -1.461106073111295700e-02 1.471824012696743011e-02 -5.406809598207473755e-02 1.633398584090173244e-03 7.403100840747356415e-03 -2.148258686065673828e-01 3.783411812037229538e-03
3.564531207084655762e-01 -1.048347130417823792e-01 -7.643342763185501099e-02 1.373862326145172119e-01 -2.532641589641571045e-01 3.724369406700134277e-02 3.186591565608978271e-01 -7.200343161821365356e-02 -1.361559629440307617e-01 -1.190032139420509338e-01 1.030375957489013672e-01 -2.395942509174346924e-01 9.868591278791427612e-02 -1.404513716697692871e-01 2.284245491027832031e-01 3.183218464255332947e-02 -1.009770408272743225e-01 2.013793736696243286e-01 1.396754086017608643e-01 -1.717730760574340820e-01 -1.428121626377105713e-01 9.643865376710891724e-02 -2.958856225013732910e-01 3.747050836682319641e-02 2.258228212594985962e-01 -5.996417999267578125e-02 5.662837252020835876e-02 8.068758249282836914e-02 3.370028734207153320e-01 -2.066096514463424683e-01 1.863480806350708008e-01 8.882930129766464233e-02
3.295897841453552246e-01 -7.763618230819702148e-02 -1.818869858980178833e-01 -1.165919154882431030e-01 -1.072337478399276733e-01 -3.074344098567962646e-01 1.106806546449661255e-01 1.252559721469879150e-01 1.355236470699310303e-01 -2.338723689317703247e-01 1.604527235031127930e-01 4.172244574874639511e-03 6.375427544116973877e-02 -9.981026872992515564e-03 7.593426108360290527e-02 -1.998764574527740479e-01 -8.440371602773666382e-02 1.619486510753631592e-02 -2.044885307550430298e-01 1.658681407570838928e-02 -2.509506940841674805e-01 2.751896977424621582e-01 4.109027609229087830e-02 -3.501222729682922363e-01 1.247147005051374435e-02 2.226946949958801270e-01 -5.687186960130929947e-03 1.073213890194892883e-01 3.866212666034698486e-01 -1.324910670518875122e-01 -1.093896552920341492e-01 -5.705200135707855225e-02
2.067838609218597412e-01 -5.700489133596420288e-02 -1.038982123136520386e-01 9.899276308715343475e-03 -4.659728705883026123e-01 -4.972266033291816711e-02 5.247763171792030334e-02 3.046420514583587646e-01 -3.114019632339477539e-01 1.101955994963645935e-01 1.468530893325805664e-01 -7.853814214468002319e-02 2.202501147985458374e-01 1.072883978486061096e-01 7.585404813289642334e-02 -2.071738243103027344e-01 -4.038701206445693970e-02 1.920869350433349609e-01 -2.578338682651519775e-01 -1.697024255990982056e-01 9.926919639110565186e-02 2.087167054414749146e-01 -1.052782014012336731e-01 6.599601358175277710e-02 -3.419186770915985107e-01 -1.140918489545583725e-02 1.175551582127809525e-02 1.271537244319915771e-01 -2.047179043292999268e-01 1.623221673071384430e-02 5.492065101861953735e-03 -6.465810537338256836e-02
1.484230458736419678e-01 -1.375754922628402710e-01 -2.792054414749145508e-01 1.873358935117721558e-01 8.573709428310394287e-02 -1.979911327362060547e-01 1.979315280914306641e-01 -9.598693996667861938e-02 -4.642105996608734131e-01 1.288460791110992432e-01 -2.002932131290435791e-03 -7.341963052749633789e-02 1.646091490983963013e-01 -1.756480522453784943e-02 -3.365751355886459351e-02 -1.490301340818405151e-01 -1.840779632329940796e-01 2.618500888347625732e-01 2.376576513051986694e-01 4.089238494634628296e-02 4.181656613945960999e-02 1.371139138936996460e-01 -1.834773272275924683e-01 -2.543286681175231934e-01 6.512863934040069580e-02 -9.566035121679306030e-02 -1.683538109064102173e-01 -1.658468544483184814e-01 -1.253632903099060059e-01 -1.833140552043914795e-01 2.170200347900390625e-01 -1.328875273466110229e-01
1.927723288536071777e-01 -3.144631981849670410e-01 -2.995063662528991699e-01 2.364710867404937744e-01 -1.656456738710403442e-01 -1.353567391633987427e-01 6.339175626635551453e-03 -8.131037652492523193e-02 -2.071829140186309814e-01 5.469186231493949890e-03 7.134331017732620239e-02 -3.796391934156417847e-02 -9.943718463182449341e-02 -1.143206357955932617e-01 6.216111034154891968e-02 -1.411446630954742432e-01 -1.249238029122352600e-01 4.671032130718231201e-01 3.320354819297790527e-01 6.386132538318634033e-02 -1.412276476621627808e-01 2.285050600767135620e-01 7.604526728391647339e-02 -2.050260603427886963e-01 -8.400591462850570679e-02 2.344597503542900085e-02 7.406025379896163940e-02 -7.904780097305774689e-03 1.260071992874145508e-01 -2.487292587757110596e-01 -3.146285563707351685e-02 -9.851571172475814819e-02
2.123437672853469849e-01 -1.582542955875396729e-01 -1.828774213790893555e-01 1.528826951980590820e-01 -1.414896994829177856e-01 4.047266021370887756e-02 1.551401317119598389e-01 -4.907191544771194458e-02 3.831655681133270264e-01 -1.543943732976913452e-01 1.547624915838241577e-01 -4.033424484077841043e-04 1.417506784200668335e-01 -1.262022405862808228e-01 5.151875782757997513e-03 -3.751094043254852295e-01 -1.529417783021926880e-01 3.725972473621368408e-01 -9.838608652353286743e-02 -1.344942748546600342e-01 1.842728555202484131e-01 3.971845209598541260e-01 -2.677131071686744690e-02 -5.622067674994468689e-02 8.706035465002059937e-02 7.593243382871150970e-03 3.388237953186035156e-02 1.085903868079185486e-01 -1.481546759605407715e-01 -1.597139053046703339e-02 -1.575679481029510498e-01 -1.919142529368400574e-02
3.067105412483215332e-01 -2.415948659181594849e-01 1.466744542121887207e-01 3.343959152698516846e-01 -2.341811060905456543e-01 1.308846622705459595e-01 5.686771869659423828e-02 5.468729883432388306e-02 2.088133990764617920e-01 -2.038209587335586548e-01 -6.471672654151916504e-02 6.892616301774978638e-02 1.261203587055206299e-01 1.620312333106994629e-01 3.058861196041107178e-02 -1.590554118156433105e-01 1.448102742433547974e-01 1.651082783937454224e-01 1.323054730892181396e-01 -1.904552429914474487e-01 -1.136206761002540588e-01 2.358430474996566772e-01 1.181138083338737488e-01 -2.471664845943450928e-01 -8.033257722854614258e-02 2.956818342208862305e-01 -2.261964231729507446e-01 7.113943994045257568e-02 2.324611842632293701e-01 -4.653422534465789795e-02 -1.183852702379226685e-01 -8.742082118988037109e-02
2.707895338535308838e-01 4.604282230138778687e-02 -6.743242591619491577e-02 6.245694309473037720e-02 -3.324323296546936035e-01 -2.567112259566783905e-02 1.594305485486984253e-01 -9.530592709779739380e-02 -1.156566143035888672e-01 -8.689069747924804688e-02 1.181772649288177490e-01 -5.178869515657424927e-02 3.362674117088317871e-01 1.657624170184135437e-02 1.042552962899208069e-01 -3.424039781093597412e-01 -6.698615103960037231e-02 6.233016774058341980e-02 -3.573102653026580811e-01 -3.496528565883636475e-01 7.660258561372756958e-03 1.107087880373001099e-01 -2.445154190063476562e-01 -6.410722434520721436e-02 -1.610185056924819946e-01 2.289771586656570435e-01 -8.853315562009811401e-02 1.037174835801124573e-02 -1.963000744581222534e-01 -1.104829926043748856e-02 -1.567291915416717529e-01 -8.580876886844635010e-02
1.965539902448654175e-01 -1.520550101995468140e-01 -2.382548004388809204e-01 1.823862642049789429e-01 -3.409590721130371094e-01 -1.559569835662841797e-01 1.658317446708679199e-02 2.544657588005065918e-01 -1.403582049533724785e-03 5.983250960707664490e-02 3.686863556504249573e-02 1.409357190132141113e-01 6.497216224670410156e-02 -3.322895765304565430e-01 1.452970355749130249e-01 -8.136713504791259766e-02 -1.672627031803131104e-01 2.224282473325729370e-01 2.773703932762145996e-01 -7.775377482175827026e-02 1.188098788261413574e-01 2.721184790134429932e-01 7.964836061000823975e-02 -1.428212225437164307e-01 1.179561614990234375e-01 -8.635763823986053467e-02 4.738546535372734070e-02 -3.299396634101867676e-01 -1.211636215448379517e-01 -2.260228842496871948e-01 2.900627627968788147e-02 -3.187612071633338928e-02
2.466013878583908081e-01 -3.508413434028625488e-01 -2.677963078022003174e-01 9.810180217027664185e-02 -1.934399902820587158e-01 -2.538094222545623779e-01 -5.447374656796455383e-03 -1.018842309713363647e-01 -9.644122421741485596e-02 -1.271120011806488037e-01 2.141578122973442078e-02 5.346057936549186707e-03 -4.402622953057289124e-02 -2.094689905643463135e-01 3.497559204697608948e-02 -6.393598765134811401e-02 8.867190033197402954e-02 2.676467001438140869e-01 1.714677959680557251e-01 -6.580074131488800049e-02 -1.476506739854812622e-01 4.549748599529266357e-01 -3.249634504318237305e-01 -4.021770507097244263e-02 -7.442618906497955322e-02 9.558816999197006226e-02 1.247700974345207214e-01 2.221301496028900146e-01 -5.851512774825096130e-02 -6.667699664831161499e-02 9.284389019012451172e-02 1.063610892742872238e-02
4.422066733241081238e-02 9.774578362703323364e-02 -5.311476811766624451e-02 8.068436384201049805e-02 -2.408200055360794067e-01 -2.517461478710174561e-01 2.781329154968261719e-01 -9.070191532373428345e-02 1.631083041429519653e-01 -1.279418021440505981e-01 2.079615294933319092e-01 -8.662708103656768799e-03 1.760982722043991089e-01 -2.304535172879695892e-02 -8.767386525869369507e-02 -7.043731957674026489e-02 -1.753790974617004395e-01 2.684806287288665771e-01 -7.166712731122970581e-02 2.210536599159240723e-01 -3.106558620929718018e-01 1.807663440704345703e-01 2.416346073150634766e-01 -4.047444164752960205e-01 1.172878872603178024e-02 1.470439583063125610e-01 2.371338754892349243e-01 1.219675615429878235e-01 1.614078581333160400e-01 -8.403516560792922974e-02 -3.704072535037994385e-02 -7.831808179616928101e-02
1.790107786655426025e-01 1.245025265961885452e-02 -5.662573873996734619e-02 2.957567870616912842e-01 -3.973300457000732422e-01 -5.846839770674705505e-02 5.536491423845291138e-02 -1.484183222055435181e-01 4.376339167356491089e-02 9.479396045207977295e-03 2.569257020950317383e-01 -1.380982901901006699e-02 3.992397785186767578e-01 -1.153861805796623230e-01 3.070213496685028076e-01 5.465235188603401184e-02 -5.813251435756683350e-02 7.147453725337982178e-02 1.335167437791824341e-01 7.080392539501190186e-02 1.125140786170959473e-01 -2.503027208149433136e-02 -1.820867806673049927e-01 -2.562225759029388428e-01 -2.597422599792480469e-01 1.471061706542968750e-01 -1.639202088117599487e-01 -4.892428591847419739e-02 -2.706665694713592529e-01 1.876143738627433777e-02 -5.972900427877902985e-03 1.309178620576858521e-01
2.174303233623504639e-01 -1.968311816453933716e-01 4.595410078763961792e-03 4.915500059723854065e-02 -1.513944119215011597e-01 -1.976007819175720215e-01 2.318184971809387207e-01 5.185247398912906647e-03 1.331077069044113159e-01 3.949363902211189270e-02 1.768602281808853149e-01 -2.515947520732879639e-01 5.013831257820129395e-01 -8.211561292409896851e-02 -1.246628090739250183e-01 -3.202512487769126892e-02 -2.059479355812072754e-01 8.154826611280441284e-02 1.406677514314651489e-01 -2.391538210213184357e-02 -3.721026331186294556e-02 2.619346678256988525e-01 1.605347031727433205e-03 2.625155262649059296e-02 2.466014027595520020e-01 1.997172236442565918e-01 -2.936489880084991455e-01 3.238292038440704346e-02 2.075583189725875854e-01 -5.363104119896888733e-02 1.820319592952728271e-01 -8.929097093641757965e-03
2.731969952583312988e-01 8.619740605354309082e-02 8.456816896796226501e-03 2.075805217027664185e-01 -4.138993322849273682e-01 -2.618084549903869629e-01 2.344348728656768799e-01 4.207439720630645752e-02 4.627285897731781006e-02 -1.188142597675323486e-01 -2.996975779533386230e-01 2.173753678798675537e-01 2.068405747413635254e-01 1.484929621219635010e-01 -1.628047674894332886e-01 -2.615088224411010742e-01 -8.090566098690032959e-02 2.115013636648654938e-02 1.740025915205478668e-02 -2.440187335014343262e-01 -1.440414190292358398e-01 6.135576404631137848e-03 8.603273890912532806e-03 -3.520776033401489258e-01 -4.789018630981445312e-02 6.787133961915969849e-02 8.823073469102382660e-03 9.669876098632812500e-02 -1.003535017371177673e-01 -3.081254195421934128e-03 1.051105260848999023e-01 -1.265527009963989258e-01
-1.246212124824523926e-01 9.540081769227981567e-02 -1.330785751342773438e-01 2.958154380321502686e-01 -4.805667996406555176e-01 -7.143981754779815674e-02 -4.123992845416069031e-02 1.263856142759323120e-01 4.660160839557647705e-02 7.313734292984008789e-02 1.328472346067428589e-01 -3.069772385060787201e-03 1.027512252330780029e-01 -9.076908975839614868e-02 -7.810363173484802246e-02 -1.738329082727432251e-01 1.280795633792877197e-01 1.854745745658874512e-01 1.285434216260910034e-01 -3.222472071647644043e-01 1.362751331180334091e-02 3.915198147296905518e-01 -3.420525491237640381e-01 1.654114387929439545e-02 -2.034167386591434479e-02 -2.097098082304000854e-01 -1.922130882740020752e-01 2.934255823493003845e-02 5.338010191917419434e-02 -6.683763116598129272e-03 -9.051553159952163696e-02 3.051473014056682587e-02
4.335654526948928833e-02 9.744065999984741211e-02 1.915427595376968384e-01 2.374500781297683716e-01 -4.393556714057922363e-01 -2.685486078262329102e-01 8.720115572214126587e-02 1.354923844337463379e-01 8.387086540460586548e-02 3.206520676612854004e-01 -1.420599967241287231e-01 -1.097433045506477356e-01 1.928044557571411133e-01 -3.856000304222106934e-02 1.162501126527786255e-01 -2.309452891349792480e-01 -1.101920455694198608e-01 3.209421336650848389e-01 -2.355039352551102638e-03 1.959763914346694946e-01 -2.842964828014373779e-01 -3.292003273963928223e-02 3.608503611758351326e-03 -1.329368948936462402e-01 -4.062270745635032654e-02 4.128029197454452515e-02 2.374347671866416931e-02 1.496757287532091141e-02 -6.670833379030227661e-02 -7.442303746938705444e-02 4.789984226226806641e-02 2.954254150390625000e-01
1.388415098190307617e-01 -2.877245843410491943e-01 -7.692278921604156494e-02 1.479672193527221680e-01 -2.438599616289138794e-01 -1.641978621482849121e-01 3.654804825782775879e-01 -6.376221776008605957e-02 1.396249979734420776e-01 -5.872202664613723755e-02 9.808367490768432617e-02 1.039264202117919922e-01 6.638418138027191162e-02 -2.509696483612060547e-01 1.039036512374877930e-01 -2.394510507583618164e-01 -1.387770324945449829e-01 1.994639784097671509e-01 3.020547628402709961e-01 -1.672511994838714600e-01 -8.927077800035476685e-02 2.964921593666076660e-01 2.031523585319519043e-01 4.731675237417221069e-02 2.995797898620367050e-03 -2.159033268690109253e-01 6.826256960630416870e-02 -1.179233342409133911e-01 -7.365637272596359253e-02 -9.454175829887390137e-02 2.578200101852416992e-01 -5.916940048336982727e-02
2.461593151092529297e-01 -3.812601044774055481e-02 -2.664185762405395508e-01 6.799551844596862793e-02 -2.733696103096008301e-01 -1.011347174644470215e-01 1.355746686458587646e-01 -5.609275400638580322e-02 9.853126108646392822e-02 3.504944220185279846e-02 -2.331057749688625336e-02 1.224950700998306274e-01 4.494166746735572815e-02 -6.732750684022903442e-02 2.707939445972442627e-01 1.118826121091842651e-02 -4.363894462585449219e-02 1.760062128305435181e-01 1.961953639984130859e-01 -1.349248550832271576e-02 -7.403636723756790161e-02 2.077856957912445068e-01 5.913633853197097778e-02 -4.047630131244659424e-01 -1.467900276184082031e-01 -6.537367403507232666e-02 1.509136855602264404e-01 -1.464990377426147461e-01 -2.566345930099487305e-01 -4.408387243747711182e-01 1.640876829624176025e-01 6.815190613269805908e-02
8.023057878017425537e-02 8.709222078323364258e-02 -1.479218304157257080e-01 2.090608179569244385e-01 -2.015269100666046143e-01 2.416056813672184944e-03 1.864616274833679199e-01 1.788520663976669312e-01 -1.659285835921764374e-02 -5.109429731965065002e-02 1.561495568603277206e-02 -3.796100914478302002e-01 4.920499026775360107e-01 -8.570693433284759521e-02 2.258024364709854126e-01 -2.330628335475921631e-01 1.481442749500274658e-01 1.539281308650970459e-01 8.163665980100631714e-02 5.394266173243522644e-02 -2.111704349517822266e-01 6.291045248508453369e-02 2.258245497941970825e-01 -9.688442200422286987e-02 -1.663067340850830078e-01 1.454020440578460693e-01 -2.429319769144058228e-01 4.912460595369338989e-02 -2.720778807997703552e-02 -1.486779898405075073e-01 9.946747124195098877e-02 -6.245992705225944519e-02
2.950758934020996094e-01 -2.675460278987884521e-01 -2.352017164230346680e-01 2.483166605234146118e-01 -3.595907390117645264e-01 5.188909359276294708e-03 1.480778157711029053e-01 -1.554685533046722412e-01 3.690963238477706909e-02 2.259336709976196289e-01 8.586961776018142700e-02 -2.493828982114791870e-01 5.960597097873687744e-02 -2.844578027725219727e-01 1.414221972227096558e-01 -4.918363690376281738e-02 3.937156870961189270e-02 -1.225000992417335510e-01 6.244806572794914246e-02 5.351988971233367920e-02 9.491705149412155151e-02 1.936462223529815674e-01 -7.615093886852264404e-02 3.344579413533210754e-02 -1.489024758338928223e-01 2.550162971019744873e-01 -4.071998968720436096e-02 4.533530399203300476e-02 -2.831441760063171387e-01 -1.834432780742645264e-01 1.383025199174880981e-01 -1.395054906606674194e-01
3.992753475904464722e-02 -1.471179276704788208e-01 -9.217827767133712769e-02 1.872237026691436768e-01 -5.461108088493347168e-01 -6.933926045894622803e-02 -1.367973834276199341e-01 6.597024202346801758e-02 -3.729913011193275452e-02 -7.670944556593894958e-03 2.490011304616928101e-01 7.373151928186416626e-02 3.266664445400238037e-01 3.232212960720062256e-01 1.014187559485435486e-01 4.530734568834304810e-02 -6.317571736872196198e-03 2.627249658107757568e-01 -1.104997172951698303e-01 -2.484718412160873413e-01 1.350764930248260498e-01 8.972700685262680054e-02 6.615808699280023575e-03 -3.765472397208213806e-02 -9.476940333843231201e-02 2.402903735637664795e-01 2.852821908891201019e-02 1.299041956663131714e-01 6.267454009503126144e-03 -2.339790165424346924e-01 1.052582357078790665e-02 6.793853640556335449e-02
1.831219643354415894e-01 -2.117480337619781494e-01 -3.251044452190399170e-02 1.940491199493408203e-01 -1.618497818708419800e-01 1.180723309516906738e-02 1.630757302045822144e-01 -5.255796760320663452e-02 4.889743924140930176e-01 3.945093974471092224e-02 3.393914923071861267e-02 1.001330837607383728e-01 1.515860557556152344e-01 -2.387198060750961304e-02 4.666195809841156006e-02 -3.536854088306427002e-01 -1.960191726684570312e-01 3.273756802082061768e-01 -2.300281226634979248e-01 -1.139264032244682312e-01 5.454524606466293335e-02 3.032657206058502197e-01 -1.506475508213043213e-01 -9.358632564544677734e-02 4.824481531977653503e-02 -7.660280913114547729e-02 5.729202181100845337e-02 6.005445122718811035e-02 -1.217270195484161377e-01 -1.206992864608764648e-01 -1.967215985059738159e-01 -5.931245163083076477e-02
2.701826095581054688e-01 7.521142810583114624e-02 2.192507982254028320e-01 1.640112400054931641e-01 -3.256266191601753235e-02 -1.780636608600616455e-01 -1.070769652724266052e-01 -1.862457953393459320e-02 -9.660065174102783203e-02 1.320929676294326782e-01 1.959341615438461304e-01 -8.320610225200653076e-02 -7.055050879716873169e-02 -1.221556514501571655e-01 1.613367795944213867e-01 -3.593347594141960144e-02 -2.009550780057907104e-01 2.773040235042572021e-01 2.691887132823467255e-02 -2.283752262592315674e-01 9.968403726816177368e-02 4.301403835415840149e-02 -3.230573236942291260e-01 -2.946204841136932373e-01 -1.433193534612655640e-01 2.888786196708679199e-01 -2.320206351578235626e-02 -1.749873161315917969e-02 1.421489268541336060e-01 -2.745063900947570801e-01 1.693873703479766846e-01 -2.833341062068939209e-01
2.541902959346771240e-01 -1.534788906574249268e-01 -1.379543989896774292e-01 3.172064721584320068e-01 -1.934549361467361450e-01 -2.409832477569580078e-01 2.302692234516143799e-01 -1.523561030626296997e-01 -2.316058054566383362e-02 -1.595881581306457520e-02 1.171839088201522827e-01 1.656360179185867310e-01 -4.404291510581970215e-02 1.595201343297958374e-01 9.212395548820495605e-02 -2.032630890607833862e-01 -2.218699753284454346e-01 2.161394357681274414e-01 -8.389741927385330200e-02 -3.369123041629791260e-01 -1.628136485815048218e-01 1.409912854433059692e-01 -1.972774416208267212e-01 -4.291931167244911194e-02 -1.442818492650985718e-01 1.172082573175430298e-01 -2.860380411148071289e-01 -2.732797712087631226e-02 2.974960952997207642e-02 6.232060492038726807e-02 -6.459340453147888184e-02 2.675800919532775879e-01
1.889805942773818970e-01 -1.160154566168785095e-01 -1.306005716323852539e-01 7.764831930398941040e-02 -2.494856417179107666e-01 -1.161761134862899780e-01 8.186128735542297363e-02 2.909425199031829834e-01 2.533969655632972717e-02 -2.592879533767700195e-01 2.118168771266937256e-01 -1.025374047458171844e-02 2.483941167593002319e-01 -1.035131812095642090e-01 -2.689892053604125977e-01 -8.175054937601089478e-02 -1.610583364963531494e-01 5.848648771643638611e-02 -2.567909359931945801e-01 -1.387320756912231445e-01 -1.573261767625808716e-01 2.114742100238800049e-01 -3.301200866699218750e-01 -1.348263174295425415e-01 -1.192405298352241516e-01 2.070580050349235535e-02 2.869174182415008545e-01 1.163400337100028992e-02 1.489946544170379639e-01 -9.166191518306732178e-02 -1.997834742069244385e-01 1.325058043003082275e-01
3.686389327049255371e-01 3.557453677058219910e-02 -2.013434916734695435e-01 1.983701735734939575e-01 -2.343347072601318359e-01 1.966665089130401611e-01 4.093903005123138428e-01 -3.805663064122200012e-02 5.546841770410537720e-03 -3.157435357570648193e-02 8.832561224699020386e-02 -2.051733732223510742e-01 2.690535187721252441e-01 -1.883132457733154297e-01 1.935521960258483887e-01 2.172959893941879272e-01 -1.158635541796684265e-01 2.592867016792297363e-01 9.207770228385925293e-02 4.844820126891136169e-02 -9.852743148803710938e-02 6.143945455551147461e-02 -2.494856268167495728e-01 -5.731878336519002914e-03 1.445065438747406006e-01 -1.238845437765121460e-01 -1.335842814296483994e-02 -2.445586770772933960e-02 1.827906072139739990e-01 -1.332555562257766724e-01 3.997630625963211060e-02 -1.408629864454269409e-01
2.465284466743469238e-01 -1.386004537343978882e-01 9.595057368278503418e-02 2.321186512708663940e-01 -2.417207062244415283e-01 -2.519269585609436035e-01 2.168249487876892090e-01 1.036353036761283875e-01 -1.779694110155105591e-01 -2.811088785529136658e-02 -2.269033193588256836e-01 1.763918399810791016e-01 5.900687724351882935e-02 6.460577249526977539e-02 -1.787811368703842163e-01 -7.674875110387802124e-02 -2.477038353681564331e-01 8.918443322181701660e-02 5.318823084235191345e-02 -1.838502585887908936e-01 1.038126531057059765e-03 1.256223767995834351e-01 3.011894598603248596e-02 -4.447039961814880371e-01 5.535900220274925232e-02 3.902431577444076538e-02 -1.349968761205673218e-01 2.998466491699218750e-01 -1.066671609878540039e-01 -2.250128686428070068e-01 -8.069860935211181641e-02 -1.227801665663719177e-01
-5.384865403175354004e-02 -1.143056005239486694e-01 -1.855321675539016724e-01 1.032589599490165710e-01 -2.187243551015853882e-01 -2.844524085521697998e-01 2.801969051361083984e-01 2.358153462409973145e-02 -1.721951551735401154e-02 1.683172583580017090e-01 3.809839487075805664e-01 8.332065492868423462e-02 1.121096014976501465e-01 2.046801894903182983e-01 5.508949980139732361e-02 -2.453772723674774170e-01 4.037503153085708618e-02 1.195395812392234802e-01 3.607258573174476624e-02 4.947804287075996399e-02 -7.518126070499420166e-02 3.509609997272491455e-01 -8.072882890701293945e-02 3.130190819501876831e-02 -2.122865617275238037e-01 1.203471943736076355e-01 -1.089020818471908569e-01 1.933825761079788208e-01 -1.568056195974349976e-01 -1.230505183339118958e-01 1.920904964208602905e-01 3.021236062049865723e-01
3.323867917060852051e-01 -7.778409868478775024e-02 -3.086543409153819084e-03 1.376862823963165283e-01 -2.101698219776153564e-01 -5.769992992281913757e-02 2.153749316930770874e-01 -9.914892166852951050e-02 4.500922262668609619e-01 -2.500501275062561035e-01 -6.881193816661834717e-02 1.892716735601425171e-01 6.653682142496109009e-02 3.883302956819534302e-02 -1.266915649175643921e-01 -1.630831956863403320e-01 8.212810754776000977e-02 2.394104897975921631e-01 6.819025427103042603e-02 -1.344516314566135406e-02 -3.878618478775024414e-01 1.499893069267272949e-01 -1.275302916765213013e-01 -2.212347276508808136e-02 -2.586729526519775391e-01 1.373262256383895874e-01 -1.533422321081161499e-01 1.073889583349227905e-01 7.972473651170730591e-02 -1.746010966598987579e-03 -1.427411735057830811e-01 2.011343650519847870e-02
1.571774482727050781e-01 -2.121179699897766113e-01 -1.600304096937179565e-01 4.341875314712524414e-01 -3.068419992923736572e-01 -1.713409423828125000e-01 1.865473538637161255e-01 -1.971814036369323730e-01 2.648407816886901855e-01 1.047125756740570068e-01 2.168633788824081421e-01 -5.384914949536323547e-02 1.486393958330154419e-01 -1.341719925403594971e-01 2.488086223602294922e-01 1.579735875129699707e-01 -4.063795506954193115e-02 9.460615925490856171e-03 2.249950170516967773e-01 -2.472871989011764526e-01 -1.849224716424942017e-01 5.173098295927047729e-02 -1.228914260864257812e-01 -2.347651310265064240e-02 -5.040100961923599243e-02 6.306586414575576782e-02 1.535070687532424927e-01 -1.659039855003356934e-01 -8.547488600015640259e-02 -4.924828931689262390e-02 -1.658709645271301270e-01 -9.971350431442260742e-03
1.920216977596282959e-01 2.833966573234647512e-04 -1.292837411165237427e-02 2.041800469160079956e-01 -4.328889250755310059e-01 -1.146287620067596436e-01 2.001139223575592041e-01 -1.292866915464401245e-01 -9.863352030515670776e-02 1.917710527777671814e-02 3.254095911979675293e-01 -2.914571389555931091e-02 2.686702311038970947e-01 2.028815448284149170e-01 8.376972377300262451e-02 -2.155688107013702393e-01 -2.767417430877685547e-01 1.542820036411285400e-01 -2.620253860950469971e-01 -2.714652419090270996e-01 -8.270769566297531128e-02 4.887998849153518677e-02 5.975686758756637573e-02 -1.452316641807556152e-01 3.568077459931373596e-02 -3.370503196492791176e-03 -1.099713146686553955e-01 -7.963841408491134644e-02 -1.612447649240493774e-01 8.457363396883010864e-02 -1.419900804758071899e-01 -1.750483959913253784e-01
2.944641411304473877e-01 -1.540444493293762207e-01 -1.355599761009216309e-01 1.209874749183654785e-01 -1.522809267044067383e-01 -1.496663391590118408e-01 6.410468369722366333e-02 4.893823340535163879e-02 2.436519041657447815e-02 -5.176205560564994812e-02 1.620304733514785767e-01 3.224250376224517822e-01 7.049275934696197510e-02 -6.659966707229614258e-02 1.101268976926803589e-01 7.762587070465087891e-02 -4.035812988877296448e-02 4.384509101510047913e-02 -1.820914000272750854e-01 -1.293783932924270630e-01 -3.876048028469085693e-01 1.421449929475784302e-01 -2.647774815559387207e-01 -1.205330342054367065e-01 -9.721387177705764771e-02 3.030681610107421875e-01 -6.430349498987197876e-02 -7.448803633451461792e-02 -1.114084720611572266e-01 -3.473716080188751221e-01 -3.013649582862854004e-01 7.134838961064815521e-04
1.678232997655868530e-01 -2.807374000549316406e-01 -7.499245926737785339e-03 2.693021595478057861e-01 -2.026784121990203857e-01 -4.508452713489532471e-01 -2.250022254884243011e-02 -1.224425882101058960e-01 -9.802368283271789551e-02 1.383921355009078979e-01 2.017965912818908691e-01 6.181979179382324219e-02 1.270742118358612061e-01 -2.661244571208953857e-01 1.201752051711082458e-01 -1.048474162817001343e-01 8.293195813894271851e-02 3.111384510993957520e-01 8.711352199316024780e-02 -2.026451677083969116e-01 1.136258710175752640e-02 2.054082006216049194e-01 1.029675304889678955e-01 -4.820526018738746643e-02 -1.180948689579963684e-01 -5.490987747907638550e-02 -1.569682061672210693e-01 -1.576821357011795044e-01 -8.445531129837036133e-02 2.768349349498748779e-01 -1.278277337551116943e-01 2.707777358591556549e-02
1.190119907259941101e-01 -3.958973661065101624e-02 -9.179910644888877869e-03 1.155031695961952209e-01 -2.713274061679840088e-01 -1.999221295118331909e-01 3.953692913055419922e-01 -2.004662752151489258e-01 1.155234351754188538e-01 3.745146468281745911e-02 1.048807278275489807e-01 -6.355884671211242676e-02 2.269984781742095947e-01 -7.484267465770244598e-03 -8.464738726615905762e-02 1.123960688710212708e-01 -1.801359653472900391e-01 3.101330399513244629e-01 -2.401862293481826782e-01 2.925452589988708496e-01 -2.366895079612731934e-01 1.194303631782531738e-01 1.104532927274703979e-01 -3.083983659744262695e-01 8.145630359649658203e-03 8.306487649679183960e-02 7.855446636676788330e-02 2.312338054180145264e-01 1.912129968404769897e-01 -4.336561262607574463e-02 3.580648452043533325e-03 -7.086397707462310791e-02
1.443082094192504883e-01 -2.465868890285491943e-01 -2.286148816347122192e-02 -1.574632972478866577e-01 -4.142120480537414551e-01 5.461443215608596802e-04 2.629627883434295654e-01 -1.697919368743896484e-01 -1.162611544132232666e-01 1.765159517526626587e-01 1.092422381043434143e-01 2.223155945539474487e-01 4.825441539287567139e-02 -6.884056329727172852e-02 2.369417697191238403e-01 -7.312931120395660400e-02 -2.214276492595672607e-01 1.839655935764312744e-01 1.295868009328842163e-01 5.672200396656990051e-02 -1.739948540925979614e-01 9.008545428514480591e-02 -9.593348205089569092e-02 -1.568242460489273071e-01 -5.778009071946144104e-02 8.795174770057201385e-03 1.672369614243507385e-02 7.484294474124908447e-02 2.572222650051116943e-01 -3.930035829544067383e-01 2.094781994819641113e-01 7.005055900663137436e-03
3.466625809669494629e-01 1.058258488774299622e-01 1.098919212818145752e-01 -5.997386574745178223e-02 -3.388943970203399658e-01 9.958244115114212036e-02 2.340027093887329102e-01 -1.243693009018898010e-02 7.829008996486663818e-02 1.124957054853439331e-01 1.240918859839439392e-01 2.801027894020080566e-01 2.399547100067138672e-01 1.149726510047912598e-01 1.009972393512725830e-01 1.625887751579284668e-01 -1.465065628290176392e-01 2.502985298633575439e-01 7.351177185773849487e-02 6.679862737655639648e-02 -2.742745876312255859e-01 1.902476400136947632e-01 -1.753954887390136719e-01 -1.165831610560417175e-01 2.546118795871734619e-01 2.358845323324203491e-01 -1.016023661941289902e-02 -8.265218883752822876e-02 1.277408748865127563e-01 -1.077530980110168457e-01 6.724458932876586914e-02 -2.087876796722412109e-01
2.243070006370544434e-01 1.116729602217674255e-01 -7.870580255985260010e-02 2.638965845108032227e-01 -3.601447343826293945e-01 -8.427528291940689087e-02 -9.846194647252559662e-03 9.198420494794845581e-02 -6.914936751127243042e-02 1.478233039379119873e-01 1.937579065561294556e-01 -2.390458732843399048e-01 1.591860949993133545e-01 -2.348350435495376587e-01 -2.147638946771621704e-01 -1.478759050369262695e-01 -1.283637881278991699e-01 1.471042782068252563e-01 -3.613296151161193848e-01 5.768741667270660400e-02 -3.660296276211738586e-02 4.094303846359252930e-01 -4.685662686824798584e-02 -1.125581935048103333e-01 -1.329771876335144043e-01 -7.676199078559875488e-02 -9.000648558139801025e-02 -4.244485870003700256e-02 1.525407582521438599e-01 -5.008308216929435730e-02 -1.032334789633750916e-01 -1.430532038211822510e-01
3.195897638797760010e-01 -7.146328687667846680e-02 -1.793648451566696167e-01 -2.287443131208419800e-01 -2.455018907785415649e-01 -3.924161791801452637e-01 8.832061290740966797e-02 -1.949126869440078735e-01 -1.141508147120475769e-01 7.007780671119689941e-02 3.172460570931434631e-02 1.072365324944257736e-02 1.520074754953384399e-01 -9.825300425291061401e-02 7.733146101236343384e-02 -1.670693606138229370e-02 -2.582597136497497559e-01 4.239978790283203125e-01 2.300948649644851685e-01 -1.096699535846710205e-01 -2.338261753320693970e-01 -9.220793843269348145e-02 1.143233999609947205e-01 -1.845967322587966919e-01 -4.239014536142349243e-02 3.593144565820693970e-02 -1.404881179332733154e-01 7.483855634927749634e-02 1.732224524021148682e-01 2.567503787577152252e-02 -3.110461868345737457e-02 9.110432118177413940e-02
5.358255282044410706e-02 -3.437498509883880615e-01 -3.326183184981346130e-02 2.360351830720901489e-01 -3.279286324977874756e-01 -8.963643759489059448e-02 2.983273267745971680e-01 -7.027585804462432861e-02 -2.775907516479492188e-01 -7.647278904914855957e-02 -8.571109175682067871e-02 -3.998798131942749023e-02 2.634339630603790283e-01 -2.597017586231231689e-01 -5.272779241204261780e-02 -1.258000135421752930e-01 1.088547334074974060e-01 1.919440329074859619e-01 1.224877610802650452e-01 -2.469683885574340820e-01 -3.146440088748931885e-01 3.090832196176052094e-02 2.755188941955566406e-02 -4.051915928721427917e-02 3.308209124952554703e-03 3.479431942105293274e-02 9.963299334049224854e-02 -1.353352665901184082e-01 -3.102874159812927246e-01 -2.977566234767436981e-02 9.635742008686065674e-02 -4.877435415983200073e-02
1.260926872491836548e-01 -8.672619611024856567e-02 -2.496112585067749023e-01 1.814138442277908325e-01 -4.293770790100097656e-01 1.774310320615768433e-02 1.464748829603195190e-01 2.498901486396789551e-01 -6.226261705160140991e-02 1.417121738195419312e-01 -1.415629386901855469e-01 1.025284603238105774e-01 1.345722377300262451e-01 -6.462501734495162964e-02 4.973879456520080566e-02 -2.643777430057525635e-01 -2.870546281337738037e-01 7.145110517740249634e-03 -5.813119560480117798e-02 -8.929418772459030151e-02 1.962446123361587524e-01 2.530439496040344238e-01 -2.682388722896575928e-01 7.829851657152175903e-02 9.463902562856674194e-02 4.159618169069290161e-02 -1.976333111524581909e-01 1.971455514430999756e-01 1.941436827182769775e-01 -1.673581898212432861e-01 -1.404508799314498901e-01 -1.230736896395683289e-01
2.159869484603404999e-02 -1.628920286893844604e-01 -5.502906069159507751e-02 1.226298287510871887e-01 -2.204329371452331543e-01 -3.032653219997882843e-02 1.984979808330535889e-01 7.116478681564331055e-02 -2.283383756875991821e-01 5.264587327837944031e-02 -3.544050455093383789e-02 -1.952485889196395874e-01 1.016210243105888367e-01 -2.400571107864379883e-01 -1.002452671527862549e-01 -1.183516308665275574e-01 -1.350810825824737549e-01 2.391473948955535889e-01 -3.674850165843963623e-01 -2.020115777850151062e-02 -1.862193341366946697e-03 2.609295845031738281e-01 -1.977866291999816895e-01 -3.590567111968994141e-01 -2.824578583240509033e-01 -2.739707231521606445e-01 -1.379128098487854004e-01 1.129905432462692261e-01 -1.064684689044952393e-01 -1.447752267122268677e-01 -9.267594665288925171e-02 -1.116830669343471527e-02
2.559010088443756104e-01 6.349229067564010620e-02 -1.422640383243560791e-01 4.442198574542999268e-02 -4.001765251159667969e-01 -1.852692067623138428e-01 1.477785557508468628e-01 -3.973743319511413574e-02 1.754355579614639282e-01 -3.454471752047538757e-02 1.354681402444839478e-01 1.789174824953079224e-01 1.092800311744213104e-02 -2.983920872211456299e-01 2.648482322692871094e-01 7.813495397567749023e-02 6.409374531358480453e-03 1.182030811905860901e-01 2.380212694406509399e-01 -3.381555899977684021e-02 -2.929644286632537842e-01 1.885361969470977783e-02 -1.702901348471641541e-02 -2.777248024940490723e-01 -5.581780336797237396e-03 2.194204777479171753e-01 -1.431980282068252563e-01 -1.951534748077392578e-01 -1.940838992595672607e-01 8.545152842998504639e-02 -2.026777267456054688e-01 -1.200638338923454285e-01
1.400017291307449341e-01 -2.500235438346862793e-01 -2.348820865154266357e-01 1.464692950248718262e-01 -2.036711424589157104e-01 1.110613793134689331e-01 1.339237838983535767e-01 8.388219028711318970e-02 -1.348451524972915649e-01 1.197269093245267868e-02 2.412485703825950623e-02 -1.424053162336349487e-01 2.181577235460281372e-01 -1.706827133893966675e-01 -2.765260338783264160e-01 -1.987607330083847046e-01 8.503882586956024170e-02 3.640528023242950439e-01 -2.625093758106231689e-01 -9.873957186937332153e-02 5.602572485804557800e-02 1.573185920715332031e-01 -2.125746011734008789e-01 -3.137762546539306641e-01 -1.369968652725219727e-01 -4.544314742088317871e-02 -2.307445509359240532e-03 1.342321783304214478e-01 2.381023950874805450e-02 -1.470123529434204102e-01 -2.583721876144409180e-01 1.133141592144966125e-01
2.407528907060623169e-01 -2.523668110370635986e-01 1.180666983127593994e-01 -3.356622532010078430e-02 -2.566173076629638672e-01 -1.025435701012611389e-01 1.849984005093574524e-02 -1.793403029441833496e-01 6.525029987096786499e-02 3.950506076216697693e-02 2.186882495880126953e-02 1.899947226047515869e-02 -1.075351331382989883e-02 -3.501052856445312500e-01 2.238432765007019043e-01 -1.049829199910163879e-01 -2.362067103385925293e-01 2.769033014774322510e-01 8.351700007915496826e-02 7.201737910509109497e-02 -1.690725535154342651e-01 3.845423161983489990e-01 -2.553864121437072754e-01 -1.197863072156906128e-01 -3.434745594859123230e-02 -1.208999156951904297e-01 1.009567826986312866e-01 -1.860358417034149170e-01 4.197204113006591797e-02 -1.106908917427062988e-01 1.279533505439758301e-01 2.688706815242767334e-01
4.146156609058380127e-01 -3.941234201192855835e-02 -7.380592077970504761e-02 2.332773059606552124e-01 -2.329962998628616333e-01 -1.809500902891159058e-01 1.487292349338531494e-01 -6.227199360728263855e-02 -9.635850787162780762e-02 -2.835318446159362793e-03 1.302343979477882385e-02 1.497756596654653549e-02 1.455269455909729004e-01 -1.944046765565872192e-01 -1.232142895460128784e-01 -1.227716356515884399e-01 3.177636861801147461e-02 -1.305227577686309814e-01 -1.831390559673309326e-01 1.794604063034057617e-01 -1.174930036067962646e-01 3.576630949974060059e-01 -4.043895006179809570e-02 -3.315122425556182861e-01 -2.503880858421325684e-01 -1.592161208391189575e-01 2.060875445604324341e-01 -4.114552214741706848e-02 -1.634947955608367920e-01 -7.692098617553710938e-02 2.283835709095001221e-01 -2.575204707682132721e-02
-8.254049718379974365e-02 4.500808939337730408e-02 -4.051328077912330627e-02 2.441942989826202393e-01 -4.345362782478332520e-01 -1.185058355331420898e-01 -2.846941538155078888e-02 1.331666707992553711e-01 -1.255459934473037720e-01 7.693649083375930786e-02 2.212224900722503662e-01 -1.323612872511148453e-02 1.639370024204254150e-01 -1.433239877223968506e-01 -4.422530531883239746e-02 -1.822928786277770996e-01 6.298283487558364868e-02 2.075205743312835693e-01 7.552021741867065430e-02 -3.764346539974212646e-01 3.972323238849639893e-02 4.356690645217895508e-01 -2.036255002021789551e-01 3.892438113689422607e-02 -4.690192639827728271e-03 -2.841159403324127197e-01 -1.810688972473144531e-01 -2.960954979062080383e-02 1.037639826536178589e-01 -2.369761839509010315e-02 -2.317129820585250854e-02 2.579195424914360046e-03
5.105789750814437866e-02 -6.671110540628433228e-02 1.616246812045574188e-02 3.137623146176338196e-02 -4.414853155612945557e-01 -2.699438035488128662e-01 8.723478764295578003e-02 8.673986792564392090e-02 2.266950160264968872e-02 -1.336617022752761841e-01 -1.507329642772674561e-01 2.419389039278030396e-01 2.746186554431915283e-01 1.568948924541473389e-01 -8.793142437934875488e-02 -2.260927259922027588e-01 -8.548729866743087769e-02 8.488809317350387573e-02 -1.686017028987407684e-02 -2.840950489044189453e-01 1.199817880988121033e-01 1.477303057909011841e-01 -4.457369074225425720e-02 -3.706805408000946045e-01 6.071075797080993652e-02 3.724774718284606934e-02 -1.399303525686264038e-01 2.205691039562225342e-01 -1.512456387281417847e-01 -2.366117238998413086e-01 -9.770203381776809692e-02 -1.320581138134002686e-01
2.145422548055648804e-01 9.816965460777282715e-02 -4.823753610253334045e-03 6.600863486528396606e-02 -1.844516694545745850e-01 -2.600209712982177734e-01 1.083871871232986450e-01 6.839380413293838501e-02 1.506710052490234375e-01 9.364119917154312134e-02 -1.346864253282546997e-01 3.232159093022346497e-02 1.752949506044387817e-01 -4.301213100552558899e-02 -2.529614567756652832e-01 -3.448603749275207520e-01 -1.442296802997589111e-01 3.456135392189025879e-01 1.955507509410381317e-02 4.137566313147544861e-02 -1.003539469093084335e-02 1.477171927690505981e-01 -2.996698617935180664e-01 -2.630076408386230469e-01 -5.115285515785217285e-03 8.808564394712448120e-02 -2.760830521583557129e-01 3.516253232955932617e-01 8.262447267770767212e-02 -2.484836056828498840e-02 -7.598350942134857178e-02 -1.078725010156631470e-01
3.429306745529174805e-01 -1.146528646349906921e-01 3.998938575387001038e-02 2.068939656019210815e-01 -3.477681577205657959e-01 -1.891542226076126099e-01 2.803194224834442139e-01 1.863203048706054688e-01 -6.137109920382499695e-02 -1.755447089672088623e-01 -3.194885849952697754e-01 3.449867293238639832e-02 1.226626485586166382e-01 -2.332748286426067352e-02 -2.005805522203445435e-01 1.431163679808378220e-02 3.102369979023933411e-02 -8.274207822978496552e-03 1.081538796424865723e-01 -3.592506647109985352e-01 -6.973098963499069214e-02 1.488993596285581589e-02 -7.883358746767044067e-02 -1.776462793350219727e-01 -1.061372756958007812e-01 -1.330080209299921989e-03 -2.875139713287353516e-01 1.722588092088699341e-01 -1.297855973243713379e-01 -1.843420267105102539e-01 9.160956367850303650e-03 -4.241122677922248840e-02
1.930398344993591309e-01 -5.133701860904693604e-02 -8.499255031347274780e-02 2.154215723276138306e-01 -3.892641365528106689e-01 -1.594984680414199829e-01 2.159479856491088867e-01 -1.569276303052902222e-01 2.634994387626647949e-01 1.684344857931137085e-01 -9.826599620282649994e-03 -5.900152400135993958e-02 3.906701691448688507e-03 1.056859735399484634e-03 3.484823107719421387e-01 -2.363240346312522888e-02 -4.480843991041183472e-02 1.077936664223670959e-01 4.130202829837799072e-01 -1.458781659603118896e-01 -2.369159907102584839e-01 4.292948171496391296e-02 -2.223518937826156616e-01 -1.250054389238357544e-01 -9.430886805057525635e-02 -1.278825756162405014e-02 -2.143968045711517334e-01 -1.989509351551532745e-02 -4.588504135608673096e-02 -5.078365793451666832e-04 -2.194589227437973022e-01 -2.508617192506790161e-02
1.575962305068969727e-01 5.585769936442375183e-02 -1.003744155168533325e-01 1.244654729962348938e-01 -4.706309437751770020e-01 -6.805035471916198730e-02 -7.189490646123886108e-02 -1.167585179209709167e-01 -1.166504845023155212e-01 -4.573104158043861389e-02 3.118998706340789795e-01 -1.459315866231918335e-01 2.995124161243438721e-01 1.993384808301925659e-01 7.561369240283966064e-02 -9.664723277091979980e-02 -3.266159594058990479e-01 1.883255541324615479e-01 -1.758882552385330200e-01 -2.647902965545654297e-01 -1.310640126466751099e-01 -6.952223181724548340e-02 -1.944882981479167938e-02 -1.117400825023651123e-01 4.007623717188835144e-02 3.673668578267097473e-02 -1.868837773799896240e-01 -5.077979713678359985e-02 -1.158199459314346313e-01 -3.665441647171974182e-02 -2.309772670269012451e-01 -1.900913715362548828e-01
3.051815927028656006e-01 4.082074016332626343e-02 -1.211227034218609333e-03 -6.435850262641906738e-02 -1.756757199764251709e-01 -1.954584121704101562e-01 -3.608927829191088676e-03 -1.369528919458389282e-01 1.539101302623748779e-01 9.555318206548690796e-02 -1.248170211911201477e-01 1.933305263519287109e-01 2.577280402183532715e-01 1.206130683422088623e-01 3.004343248903751373e-02 -9.604412317276000977e-02 5.048126727342605591e-02 2.188583910465240479e-01 -1.316685415804386139e-02 1.242868229746818542e-01 -3.292426764965057373e-01 2.463623285293579102e-01 -2.941414117813110352e-01 -3.947139978408813477e-01 -4.416016489267349243e-02 2.546946406364440918e-01 -2.365586906671524048e-01 1.656207628548145294e-02 2.858642861247062683e-02 -2.630954235792160034e-02 -1.809065192937850952e-01 3.968060389161109924e-02
-3.426827862858772278e-02 5.027836933732032776e-02 6.065490096807479858e-02 3.254776895046234131e-01 -3.693545460700988770e-01 -2.033101767301559448e-01 1.037207469344139099e-01 -8.015377074480056763e-02 2.866060137748718262e-01 -4.931397736072540283e-02 1.938011348247528076e-01 -8.765969425439834595e-02 1.789828538894653320e-01 -1.653972864151000977e-01 2.269490659236907959e-01 -1.292679309844970703e-01 -2.591033279895782471e-01 -1.300446502864360809e-02 1.997394859790802002e-01 9.493354707956314087e-02 -3.796702623367309570e-02 2.306689620018005371e-01 1.726078391075134277e-01 -7.366345077753067017e-02 -1.219161301851272583e-01 9.655411355197429657e-03 -8.088201284408569336e-02 2.850610315799713135e-01 -2.995145916938781738e-01 -1.368957906961441040e-01 7.836627773940563202e-03 -1.302569359540939331e-01
-7.143928855657577515e-02 8.258559554815292358e-02 -9.152451157569885254e-02 2.108729183673858643e-01 -4.802700877189636230e-01 7.981719449162483215e-03 1.895751357078552246e-01 1.144039258360862732e-02 -4.276655986905097961e-02 8.551279455423355103e-02 8.344694226980209351e-02 5.146143957972526550e-02 -4.007692262530326843e-02 -1.338075995445251465e-01 -2.873784117400646210e-02 -2.608912587165832520e-01 7.198017090559005737e-02 2.185949087142944336e-01 9.944999217987060547e-02 -3.192634582519531250e-01 1.732905656099319458e-01 4.586747586727142334e-01 -1.668612957000732422e-01 -4.632709547877311707e-02 -6.953597813844680786e-02 -8.008030056953430176e-02 -2.462979853153228760e-01 9.812066704034805298e-02 1.353105902671813965e-01 -1.078713610768318176e-01 6.107768788933753967e-02 -1.043353229761123657e-01
1.504119783639907837e-01 -1.054948568344116211e-02 -7.134748250246047974e-02 9.049583226442337036e-02 -3.015280663967132568e-01 -3.878978192806243896e-01 7.914752513170242310e-02 7.263396680355072021e-02 -2.204781472682952881e-01 9.330044686794281006e-02 -1.552107036113739014e-01 -3.061935491859912872e-02 2.812104225158691406e-01 -1.877493560314178467e-01 1.984442397952079773e-02 -1.008160114288330078e-01 -3.341392055153846741e-02 2.616028785705566406e-01 -2.908337712287902832e-01 -8.065273612737655640e-02 2.258823215961456299e-01 2.503853738307952881e-01 -1.448141634464263916e-01 3.027683123946189880e-02 4.407196864485740662e-02 -4.335208982229232788e-02 8.642470091581344604e-02 3.092233240604400635e-01 1.169526949524879456e-01 -1.303478628396987915e-01 -2.636137902736663818e-01 2.269368991255760193e-02
2.927168905735015869e-01 -3.280225396156311035e-01 -1.321840733289718628e-01 2.931551039218902588e-01 -3.158635795116424561e-01 -2.346381992101669312e-01 2.356249690055847168e-01 2.927998267114162445e-02 8.943779766559600830e-02 1.667328029870986938e-01 2.048263996839523315e-01 -1.726164519786834717e-01 2.423991262912750244e-01 -3.368290886282920837e-02 3.502690792083740234e-01 1.313098222017288208e-01 -7.747931033372879028e-02 1.464158110320568085e-02 1.363788843154907227e-01 -1.245594769716262817e-02 2.165020853281021118e-01 -1.655255816876888275e-02 -7.073514163494110107e-03 -2.408110946416854858e-01 5.598372966051101685e-02 -6.883879005908966064e-02 -1.131511200219392776e-02 -3.756773471832275391e-02 -1.845751702785491943e-01 1.024680882692337036e-01 -2.098716236650943756e-02 -1.236804667860269547e-02
-5.958911776542663574e-02 1.113168522715568542e-01 -8.823121339082717896e-02 4.350118637084960938e-01 -3.562512397766113281e-01 4.588773846626281738e-02 6.889006495475769043e-02 1.866799779236316681e-02 -1.435769647359848022e-01 -1.459559146314859390e-02 1.700534671545028687e-01 5.236145853996276855e-02 -2.152234129607677460e-02 -1.649597138166427612e-01 6.171008944511413574e-02 -1.387470960617065430e-01 -1.958869211375713348e-02 1.871227025985717773e-01 1.432851701974868774e-01 -3.273688852787017822e-01 2.070918828248977661e-01 4.079769551753997803e-01 -2.386752367019653320e-01 -9.229361265897750854e-02 8.370532840490341187e-02 -1.691472977399826050e-01 -2.003593742847442627e-01 4.887006804347038269e-02 2.645452879369258881e-02 -1.548375338315963745e-01 -9.328285604715347290e-02 1.612385548651218414e-02
4.927133023738861084e-01 -8.947949111461639404e-02 -1.103380843997001648e-01 9.402041137218475342e-02 -4.654833301901817322e-02 -1.904414296150207520e-01 -1.334985531866550446e-02 1.454671323299407959e-01 2.127530425786972046e-01 1.135252416133880615e-01 8.689144998788833618e-02 2.974730543792247772e-02 2.316538691520690918e-01 4.884166643023490906e-02 8.919401466846466064e-02 1.623816937208175659e-01 -3.725103735923767090e-01 3.787723481655120850e-01 -4.362984001636505127e-02 -2.195926010608673096e-02 -2.359897345304489136e-01 1.031703874468803406e-01 -2.195738442242145538e-02 -1.044966876506805420e-01 1.237711831927299500e-01 3.045357167720794678e-01 -8.476897329092025757e-02 -1.037481203675270081e-01 -1.197467595338821411e-01 -4.000383988022804260e-02 -5.216489732265472412e-02 -6.673143059015274048e-02
3.251359462738037109e-01 -1.271444000303745270e-02 2.170509994029998779e-01 -5.023033171892166138e-02 -2.184811085462570190e-01 -5.333647727966308594e-01 2.228061705827713013e-01 5.425107851624488831e-02 1.299972534179687500e-01 1.262535303831100464e-01 1.444590389728546143e-01 6.398274097591638565e-03 1.229439973831176758e-01 -3.578641265630722046e-02 6.206486746668815613e-02 4.706073924899101257e-02 3.435285016894340515e-02 8.310031145811080933e-02 -1.311950832605361938e-01 -1.266941726207733154e-01 -8.195492625236511230e-02 3.173616230487823486e-01 -1.247274801135063171e-01 -1.964987628161907196e-02 4.886503517627716064e-02 -2.013226449489593506e-01 -3.645337745547294617e-02 3.514451682567596436e-01 -2.186614722013473511e-01 -4.702287167310714722e-02 3.085619211196899414e-02 -4.162476863712072372e-03
2.455566227436065674e-01 -1.602535136044025421e-02 -1.192696988582611084e-01 5.590905249118804932e-02 -2.329018563032150269e-01 -1.533378809690475464e-01 1.382126063108444214e-01 3.193268552422523499e-02 -1.113989502191543579e-01 -1.682685129344463348e-02 4.071202874183654785e-01 2.650107741355895996e-01 2.083486616611480713e-01 -1.322244852781295776e-01 1.514458209276199341e-01 3.202072679996490479e-01 -1.167964264750480652e-01 3.377294540405273438e-02 1.105452701449394226e-01 -2.993969023227691650e-01 -1.701131910085678101e-01 2.833461761474609375e-01 8.548408746719360352e-02 -5.066593363881111145e-02 -2.326204776763916016e-01 1.923708617687225342e-01 6.460820138454437256e-02 -4.550084471702575684e-02 1.995010375976562500e-01 7.826055586338043213e-02 -6.955920904874801636e-02 7.292703539133071899e-02
-6.200306490063667297e-02 1.683529838919639587e-02 -6.869044154882431030e-02 6.383747607469558716e-02 -5.064337253570556641e-01 -2.453642636537551880e-01 7.755056023597717285e-02 -1.376628875732421875e-01 1.630359329283237457e-02 1.029461845755577087e-01 4.090499579906463623e-01 2.310390919446945190e-01 2.179144322872161865e-01 1.521423552185297012e-02 -3.877801820635795593e-02 -1.249950751662254333e-01 -1.235187128186225891e-01 1.389067471027374268e-01 2.375529408454895020e-01 -1.191703602671623230e-03 2.809241116046905518e-01 1.720559448003768921e-01 -3.327422961592674255e-02 -4.791245236992835999e-02 -2.710594236850738525e-01 1.019137427210807800e-01 6.640461087226867676e-02 -4.909197241067886353e-02 -1.928576380014419556e-01 -8.863155543804168701e-02 -9.755180031061172485e-02 -2.949540503323078156e-02
3.560900688171386719e-01 -6.844530999660491943e-02 1.348810642957687378e-02 2.497593164443969727e-01 -3.040495812892913818e-01 -1.603517532348632812e-01 2.442611157894134521e-01 2.470039874315261841e-01 -9.755219519138336182e-02 -8.873973786830902100e-02 -2.804533839225769043e-01 1.601805388927459717e-01 1.171423867344856262e-01 4.459979385137557983e-02 -2.352745234966278076e-01 -8.560787141323089600e-02 -1.097222045063972473e-01 1.135853081941604614e-01 3.088416717946529388e-02 -1.658492237329483032e-01 -1.768044680356979370e-01 5.006610974669456482e-02 8.435818552970886230e-02 -4.031256735324859619e-01 -7.304240763187408447e-02 1.769075691699981689e-01 -3.748618066310882568e-02 8.256888389587402344e-02 -6.603375077247619629e-02 1.036731749773025513e-01 1.785960197448730469e-01 -1.355354040861129761e-01
3.479277193546295166e-01 -1.412706226110458374e-01 -3.288211673498153687e-02 2.514625489711761475e-01 -3.849656581878662109e-01 -1.709023118019104004e-01 1.999102234840393066e-01 -1.460974067449569702e-01 -5.944884568452835083e-02 2.116841822862625122e-01 -2.455688267946243286e-02 -2.914841473102569580e-01 8.610992878675460815e-02 -1.139223054051399231e-01 3.118927776813507080e-01 -1.761615425348281860e-01 -1.179856364615261555e-03 -1.500685513019561768e-01 1.295566856861114502e-01 1.297162473201751709e-01 -2.578255534172058105e-01 2.048290520906448364e-01 1.050250902771949768e-01 -1.498509496450424194e-01 -4.779279977083206177e-02 -1.359806656837463379e-01 -1.837034076452255249e-01 -5.662414710968732834e-03 -8.911249227821826935e-03 -6.837274134159088135e-02 8.415242284536361694e-02 9.438610821962356567e-02
1.374988853931427002e-01 -1.145181879401206970e-01 -3.795807808637619019e-02 1.338967233896255493e-01 4.384794086217880249e-02 7.815616577863693237e-02 3.432235121726989746e-01 -6.821250915527343750e-02 1.776171475648880005e-01 -5.927338264882564545e-03 4.187931418418884277e-01 -1.597947254776954651e-02 1.856000721454620361e-01 4.516030102968215942e-02 -3.095408901572227478e-02 -3.300828337669372559e-01 -6.431053578853607178e-02 2.425073683261871338e-01 -9.091766178607940674e-02 9.165024757385253906e-02 9.249054826796054840e-03 4.149227738380432129e-01 -3.298324048519134521e-01 -1.031820625066757202e-01 1.637718677520751953e-01 -4.058940708637237549e-02 1.620281934738159180e-01 -3.844503313302993774e-02 -7.888775318861007690e-02 -1.337070912122726440e-01 -7.451231777667999268e-02 -8.574181795120239258e-02
6.324881315231323242e-02 -1.492555737495422363e-01 -2.092890441417694092e-01 2.537529468536376953e-01 -1.772741824388504028e-01 -1.993507146835327148e-01 1.911834627389907837e-01 5.667386949062347412e-02 -1.235201135277748108e-01 1.132075488567352295e-01 -2.630145475268363953e-02 8.672149479389190674e-02 1.943102180957794189e-01 -2.976616024971008301e-01 -1.112570241093635559e-01 -2.578216837719082832e-03 3.835548833012580872e-02 2.193843722343444824e-01 -3.165389299392700195e-01 1.805682033300399780e-01 4.357660189270973206e-02 1.032992899417877197e-01 -2.131672501564025879e-01 -1.759799122810363770e-01 -1.246708631515502930e-01 1.230964623391628265e-02 -4.444723129272460938e-01 3.175788372755050659e-02 2.215677052736282349e-01 -3.662970289587974548e-02 -1.026695221662521362e-01 -1.815382689237594604e-01
3.994433581829071045e-01 -1.773595958948135376e-01 1.324647516012191772e-01 6.345595419406890869e-02 -4.987132735550403595e-03 -4.474565684795379639e-01 2.996222972869873047e-01 5.678479373455047607e-02 1.548276841640472412e-01 -1.277144439518451691e-02 1.987510472536087036e-01 2.145272912457585335e-03 2.484979107975959778e-02 -2.182573312893509865e-03 6.749321520328521729e-02 -1.063153054565191269e-02 7.190640270709991455e-02 8.427792787551879883e-02 -2.738551199436187744e-01 -4.693153873085975647e-02 -1.289167106151580811e-01 3.013920485973358154e-01 -1.289124488830566406e-01 -1.856019794940948486e-01 2.192715406417846680e-01 1.743850111961364746e-02 -7.290748506784439087e-02 1.748801916837692261e-01 1.452737450599670410e-01 -5.371028929948806763e-02 1.219371408224105835e-01 -2.326079457998275757e-01
1.004349961876869202e-01 1.364272087812423706e-01 4.419551789760589600e-02 2.123833447694778442e-01 -2.241515964269638062e-01 -1.281864047050476074e-01 4.277029633522033691e-01 -1.634569615125656128e-01 -1.549709141254425049e-01 1.612673848867416382e-01 -9.227518737316131592e-02 -5.354921892285346985e-02 1.340793967247009277e-01 -1.238885000348091125e-01 3.637700080871582031e-01 -1.469964534044265747e-01 -2.282687723636627197e-01 6.492637842893600464e-02 5.627962946891784668e-02 1.831865012645721436e-01 -2.560732662677764893e-01 1.580828577280044556e-01 1.217283122241497040e-02 -3.818572033196687698e-03 2.969781160354614258e-01 -2.511143498122692108e-02 5.452741403132677078e-03 9.467286057770252228e-03 -1.832495629787445068e-02 -3.117219209671020508e-01 5.512771755456924438e-02 -1.611971706151962280e-01
5.369829759001731873e-02 -7.663142681121826172e-02 4.236211627721786499e-02 2.678828537464141846e-01 -5.168402194976806641e-01 6.226034462451934814e-02 2.107864432036876678e-02 -1.725670248270034790e-01 -1.285060346126556396e-01 1.213555932044982910e-01 2.989477813243865967e-01 4.526505619287490845e-02 3.466345071792602539e-01 1.751913279294967651e-01 1.006510332226753235e-01 -1.908194869756698608e-01 -5.786967650055885315e-02 2.253611087799072266e-01 -3.190280497074127197e-01 -1.489912867546081543e-01 -1.788905821740627289e-02 8.390577137470245361e-02 -1.501393038779497147e-02 -1.043880078941583633e-02 1.146023049950599670e-01 6.889871507883071899e-02 -2.394989579916000366e-01 -7.030766457319259644e-02 -1.019686982035636902e-01 -1.076837182044982910e-01 -9.065038710832595825e-02 1.455193664878606796e-02
3.187048137187957764e-01 1.529087126255035400e-01 -9.803305380046367645e-03 1.575841307640075684e-01 -1.604685746133327484e-02 -1.739566773176193237e-01 2.726090550422668457e-01 1.988442689180374146e-01 6.378731690347194672e-03 8.541615679860115051e-03 2.362990379333496094e-01 -1.220006495714187622e-01 1.266632676124572754e-01 1.968292891979217529e-01 -5.937838926911354065e-02 -1.100109964609146118e-01 -2.730618119239807129e-01 4.683426767587661743e-02 -3.120682239532470703e-01 3.732332587242126465e-02 -6.037987023591995239e-02 4.340041577816009521e-01 -7.558754086494445801e-02 -3.201315402984619141e-01 -6.556164473295211792e-02 1.104411929845809937e-01 6.771686673164367676e-02 9.372960031032562256e-02 -8.402592688798904419e-02 -1.958954036235809326e-01 -4.748795926570892334e-02 1.058294326066970825e-01
3.946321830153465271e-02 1.018015295267105103e-01 -6.612715870141983032e-02 1.402110606431961060e-01 -4.408610761165618896e-01 -2.094422280788421631e-01 7.822953164577484131e-02 -1.606891304254531860e-01 -6.806536018848419189e-02 1.481365263462066650e-01 1.808103770017623901e-01 4.495529830455780029e-02 3.232085406780242920e-01 1.348134577274322510e-01 3.333841636776924133e-02 -2.941322885453701019e-02 -2.072521448135375977e-01 3.262010514736175537e-01 -3.869489431381225586e-01 -2.130835354328155518e-01 9.000141173601150513e-03 2.135958224534988403e-01 5.403970554471015930e-02 -8.226961828768253326e-03 -8.938523381948471069e-02 1.480834633111953735e-01 -1.991721689701080322e-01 -2.898959442973136902e-02 -1.610883623361587524e-01 8.709795773029327393e-02 -4.318792745471000671e-02 -9.465921670198440552e-02
4.234663397073745728e-02 -1.145798340439796448e-01 -2.558377981185913086e-01 2.582269012928009033e-01 -5.056287646293640137e-01 9.240052103996276855e-02 1.824666559696197510e-01 1.783039867877960205e-01 8.765659481287002563e-02 1.159904748201370239e-01 -1.449747681617736816e-01 -5.501518398523330688e-02 8.070880919694900513e-02 -7.577691972255706787e-02 3.948349133133888245e-02 -1.207420006394386292e-01 -1.869031637907028198e-01 3.676630184054374695e-02 -4.618635773658752441e-02 -9.436306357383728027e-02 1.755846440792083740e-01 1.625962555408477783e-01 -2.860375046730041504e-01 3.538900613784790039e-02 9.117205627262592316e-03 1.351740807294845581e-01 -3.411052227020263672e-01 1.860249042510986328e-01 1.801510900259017944e-01 -5.083759129047393799e-02 -1.415623277425765991e-01 -1.950191706418991089e-01
1.524479836225509644e-01 -2.638223171234130859e-01 -1.077717468142509460e-01 2.301171720027923584e-01 -2.742218077182769775e-01 -1.608211249113082886e-01 -7.175846397876739502e-02 -1.228817626833915710e-01 -6.043265759944915771e-02 1.340446900576353073e-02 -6.525300443172454834e-02 9.934681653976440430e-02 1.021374613046646118e-01 3.327378034591674805e-01 5.913227424025535583e-02 -1.804134547710418701e-01 8.621940761804580688e-02 1.883014887571334839e-01 -5.081461742520332336e-02 -1.651997268199920654e-01 -7.324603945016860962e-02 1.387268118560314178e-02 -3.189724087715148926e-01 -1.930407136678695679e-01 -1.829738169908523560e-01 -1.356719434261322021e-01 -2.150395698845386505e-02 1.458666324615478516e-01 -2.458211481571197510e-01 -3.714611530303955078e-01 2.229286879301071167e-01 -8.403824269771575928e-02
1.717341542243957520e-01 -9.244183450937271118e-02 -2.726157605648040771e-01 1.807135194540023804e-01 -3.224052488803863525e-01 6.264833360910415649e-02 8.969398587942123413e-02 -8.382035046815872192e-02 8.187077194452285767e-02 -2.234456501901149750e-02 1.804619133472442627e-01 6.998377293348312378e-02 3.497371077537536621e-01 -3.089679591357707977e-02 3.472431600093841553e-01 3.629731945693492889e-03 -1.359063982963562012e-01 1.641025394201278687e-01 1.800082772970199585e-01 1.592341363430023193e-01 1.279269009828567505e-01 5.527941882610321045e-02 -1.676072627305984497e-01 -2.298649251461029053e-01 -2.014722079038619995e-01 1.379737444221973419e-02 -3.038967847824096680e-01 -1.705766767263412476e-01 -2.109837532043457031e-01 -8.555489033460617065e-02 -1.042255312204360962e-01 1.227958649396896362e-01
3.374047577381134033e-01 -1.235011518001556396e-01 -1.314481496810913086e-01 -7.903428748250007629e-03 -1.710293889045715332e-01 -1.055449694395065308e-01 3.062718212604522705e-01 1.184688210487365723e-01 -1.610299795866012573e-01 1.321142911911010742e-01 1.715026646852493286e-01 4.041208028793334961e-01 8.500556647777557373e-02 -5.265811458230018616e-02 1.180563047528266907e-01 3.045134805142879486e-02 1.069685295224189758e-01 -5.176126211881637573e-02 -1.058813855051994324e-01 -1.278273165225982666e-01 -3.592538237571716309e-01 2.053811550140380859e-01 -1.983833461999893188e-01 -5.453010648488998413e-02 -1.491936743259429932e-01 5.208541825413703918e-02 -7.492482662200927734e-02 -7.397203892469406128e-02 -1.596795618534088135e-01 -2.803823947906494141e-01 -1.761555820703506470e-01 -1.338473409414291382e-01
3.098952174186706543e-01 -2.075064480304718018e-01 -4.506572335958480835e-02 1.445349007844924927e-01 -4.871459603309631348e-01 -1.425587832927703857e-01 -9.495990350842475891e-03 -6.335408985614776611e-02 1.987000256776809692e-01 -5.281689763069152832e-02 -3.556372597813606262e-02 9.774407371878623962e-03 1.844837702810764313e-02 -3.485933542251586914e-01 2.998759225010871887e-02 2.886867150664329529e-02 -1.186089143157005310e-01 1.025319248437881470e-01 1.463728994131088257e-01 5.271869711577892303e-03 -1.721754968166351318e-01 1.130952537059783936e-01 -2.531915009021759033e-01 -6.504878401756286621e-02 -5.659452080726623535e-02 -4.996224120259284973e-02 1.917464137077331543e-01 -3.339315205812454224e-02 1.416702419519424438e-01 -3.051086366176605225e-01 1.986625641584396362e-01 2.366623878479003906e-01
4.459693133831024170e-01 -2.250739037990570068e-01 -2.215496003627777100e-01 -8.822188829071819782e-05 -5.861546471714973450e-02 -2.269596457481384277e-01 1.455464661121368408e-01 1.298434436321258545e-01 2.443267554044723511e-01 9.600581228733062744e-02 5.952017009258270264e-02 1.645394414663314819e-01 2.616533041000366211e-01 -9.490353614091873169e-02 -4.760786890983581543e-02 1.993152648210525513e-01 -2.744359076023101807e-01 2.193549871444702148e-01 -2.718904055655002594e-02 -5.739030614495277405e-02 -2.882282733917236328e-01 1.524805277585983276e-01 1.385456509888172150e-02 -8.976253122091293335e-02 -1.943760924041271210e-02 3.049126267433166504e-01 -8.413547277450561523e-02 4.488145560026168823e-02 -6.090534850955009460e-02 5.189990624785423279e-02 -1.732148081064224243e-01 -9.219368547201156616e-02
1.949159950017929077e-01 4.858860373497009277e-02 -3.540901839733123779e-02 1.708426177501678467e-01 -3.876072764396667480e-01 -1.281560808420181274e-01 3.538727015256881714e-02 -1.953279078006744385e-01 -2.195604443550109863e-01 -1.360668987035751343e-01 2.813015580177307129e-01 -9.685239195823669434e-02 -2.851337194442749023e-02 1.649148613214492798e-01 -2.002841979265213013e-01 -2.385058999061584473e-01 -1.566675119102001190e-02 3.128700554370880127e-01 -2.731511294841766357e-01 -1.868616193532943726e-01 1.984445452690124512e-01 1.476411074399948120e-01 -1.191439777612686157e-01 -2.090042680501937866e-01 -3.878522291779518127e-02 6.000977754592895508e-02 -6.661588791757822037e-03 1.704803556203842163e-01 -1.371857374906539917e-01 -1.375125646591186523e-01 -1.594588756561279297e-01 -1.371438205242156982e-01
2.000381499528884888e-01 6.320370733737945557e-02 7.290683686733245850e-02 1.392973661422729492e-01 -4.690505862236022949e-01 -3.507765233516693115e-01 -1.108492091298103333e-01 2.262053787708282471e-01 1.062794104218482971e-01 3.369284421205520630e-02 1.393230110406875610e-01 1.357015967369079590e-01 -6.279813498258590698e-02 2.041489928960800171e-01 1.548937708139419556e-01 -3.351774513721466064e-01 -1.349741667509078979e-01 8.260799199342727661e-02 -2.019784003496170044e-01 -2.860410511493682861e-02 -1.715690083801746368e-02 2.469496876001358032e-01 -1.288449484854936600e-02 9.938912838697433472e-02 -2.868962883949279785e-01 4.995128512382507324e-02 -3.506378084421157837e-02 3.068685531616210938e-03 3.964875638484954834e-02 -9.973461925983428955e-02 -5.136732384562492371e-02 -2.331731021404266357e-01
2.738071978092193604e-01 2.522871084511280060e-02 -1.660432852804660797e-02 2.037336230278015137e-01 -1.440520733594894409e-01 -1.858664304018020630e-01 2.358868718147277832e-01 1.633903235197067261e-01 9.432137757539749146e-02 -1.903163045644760132e-01 5.652354098856449127e-03 3.984173536300659180e-01 2.182959318161010742e-01 -3.844432532787322998e-02 1.098629683256149292e-01 -6.138531025499105453e-03 -1.042210236191749573e-01 9.750138223171234131e-02 -3.897485882043838501e-02 5.105708166956901550e-02 -8.778034150600433350e-02 -1.567166112363338470e-02 1.301893293857574463e-01 -4.134990870952606201e-01 -2.196496129035949707e-01 -2.566725574433803558e-02 1.428878754377365112e-01 2.053074538707733154e-01 1.029234603047370911e-01 -2.543394565582275391e-01 -1.179749369621276855e-01 -2.424893975257873535e-01
2.444423139095306396e-01 -8.720247447490692139e-02 3.296622261404991150e-02 -2.004559338092803955e-02 -2.803871333599090576e-01 -3.169052004814147949e-01 -3.505772212520241737e-03 1.920681446790695190e-01 -3.814657032489776611e-02 -1.143294572830200195e-01 2.541139721870422363e-01 -9.626930695958435535e-04 -6.077235192060470581e-02 -2.583754016086459160e-03 -6.593021564185619354e-03 -1.099762413650751114e-02 -1.197293475270271301e-01 2.486967891454696655e-01 3.318129181861877441e-01 -4.583853483200073242e-02 -9.250130504369735718e-02 7.926032692193984985e-02 -4.327261447906494141e-01 3.255294635891914368e-03 7.708181627094745636e-03 -5.635906383395195007e-02 1.058112177997827530e-02 -3.770445939153432846e-03 2.351771295070648193e-01 -2.232175916433334351e-01 3.637318611145019531e-01 -3.093061968684196472e-02
1.476731002330780029e-01 5.358904972672462463e-02 -2.942419946193695068e-01 8.599253743886947632e-02 -3.606854975223541260e-01 -7.249023299664258957e-03 5.194686725735664368e-02 1.474638879299163818e-01 2.112499624490737915e-01 -2.189887017011642456e-01 1.120491027832031250e-01 -1.502423267811536789e-02 9.014730155467987061e-02 -9.129505604505538940e-03 -1.801730017177760601e-03 -3.852542936801910400e-01 -4.126947000622749329e-02 4.027837812900543213e-01 -1.135258004069328308e-01 -9.769585728645324707e-02 1.870981305837631226e-01 3.981347978115081787e-01 -2.974020317196846008e-02 6.702716648578643799e-02 1.060708686709403992e-01 8.265069127082824707e-02 -2.655631303787231445e-02 -4.740464314818382263e-02 -6.599331647157669067e-02 -8.315521478652954102e-02 -2.034773528575897217e-01 -7.607496529817581177e-02
3.994851112365722656e-01 -1.956191807985305786e-01 7.682714611291885376e-02 7.149042189121246338e-02 -4.168020188808441162e-01 -2.415645569562911987e-01 -6.582964956760406494e-02 2.068116329610347748e-03 -3.631396219134330750e-02 -2.934945281594991684e-03 9.167297929525375366e-02 5.123563110828399658e-02 -6.682622432708740234e-02 -1.098911687731742859e-01 2.541596889495849609e-01 -1.137214675545692444e-01 1.067444682121276855e-02 -5.191031843423843384e-02 -1.528170984238386154e-02 -1.728768460452556610e-02 8.826743811368942261e-02 4.635160863399505615e-01 -4.504363983869552612e-02 -1.162511706352233887e-01 -2.808555364608764648e-01 -2.325155436992645264e-01 -1.071557924151420593e-01 4.781029745936393738e-02 1.102484613656997681e-01 1.501157581806182861e-01 4.086976125836372375e-02 -1.539299041032791138e-01
-3.002730570733547211e-02 6.912454217672348022e-02 -1.135811880230903625e-01 1.289246678352355957e-01 -1.557251363992691040e-01 -8.565647900104522705e-02 1.285429205745458603e-02 2.815642356872558594e-01 -7.928370684385299683e-02 1.241870597004890442e-01 4.576393589377403259e-02 1.530585289001464844e-01 2.944400012493133545e-01 -1.418216824531555176e-01 -3.191330432891845703e-01 -3.265158459544181824e-02 -2.096358984708786011e-01 2.286256551742553711e-01 4.184920340776443481e-02 -2.913119457662105560e-02 -2.123755402863025665e-02 3.111109435558319092e-01 -3.222981393337249756e-01 -3.248240649700164795e-01 -1.249362677335739136e-01 -1.585780531167984009e-01 -3.873827308416366577e-02 1.064591556787490845e-01 1.874603480100631714e-01 -3.015563450753688812e-02 -2.797753512859344482e-01 -1.531565785408020020e-01
2.086694687604904175e-01 -1.599135398864746094e-01 -2.602989971637725830e-01 2.027448713779449463e-01 -2.650609314441680908e-01 -3.109901547431945801e-01 2.532429993152618408e-01 -2.286996878683567047e-02 -1.009822785854339600e-01 -4.369913414120674133e-02 3.342595994472503662e-01 2.589944005012512207e-01 -6.852642446756362915e-02 5.142744258046150208e-02 6.083082780241966248e-02 -1.645029708743095398e-02 -1.863566786050796509e-01 1.243424639105796814e-01 1.134710982441902161e-01 -3.282563090324401855e-01 -2.067455798387527466e-01 -5.907254293560981750e-03 -1.216574534773826599e-01 -1.564688831567764282e-01 -1.399365067481994629e-01 -1.194659247994422913e-01 -2.102755457162857056e-01 3.790231049060821533e-02 -7.059628516435623169e-02 -5.083608999848365784e-02 1.736164242029190063e-01 1.344373077154159546e-01
-5.217597354203462601e-03 1.255345344543457031e-01 -2.740077376365661621e-01 1.655977368354797363e-01 -3.938988447189331055e-01 1.167170703411102295e-02 9.109625220298767090e-02 1.213724017143249512e-01 -2.019419148564338684e-02 1.021930798888206482e-01 9.551379084587097168e-02 5.949110537767410278e-02 7.979642599821090698e-02 -1.117924302816390991e-01 -5.998748540878295898e-02 -2.911285758018493652e-01 4.733486846089363098e-02 3.976632952690124512e-01 5.810074508190155029e-02 -1.807349473237991333e-01 1.217074543237686157e-01 4.701643586158752441e-01 -2.738475501537322998e-01 1.057536154985427856e-01 7.473599910736083984e-02 -6.302490830421447754e-02 -1.535492241382598877e-01 9.480480104684829712e-02 -2.678470686078071594e-02 2.151310630142688751e-02 7.450956106185913086e-02 -7.307731360197067261e-02
2.137831151485443115e-01 6.006706506013870239e-02 -9.449701011180877686e-02 1.984129995107650757e-01 -3.956011533737182617e-01 -2.175892591476440430e-01 2.421228960156440735e-02 -1.379053890705108643e-01 4.473107308149337769e-02 5.575330182909965515e-02 1.979185491800308228e-01 -2.137716673314571381e-02 2.721539139747619629e-01 1.638892590999603271e-01 1.176575198769569397e-01 -2.984128296375274658e-01 -2.997873127460479736e-01 1.912085860967636108e-01 -2.332574278116226196e-01 -1.609589755535125732e-01 -5.809228168800473213e-04 1.321250498294830322e-01 8.518949896097183228e-02 -1.243025958538055420e-01 1.508557498455047607e-01 -6.629972904920578003e-02 -1.295141577720642090e-01 -7.072623074054718018e-02 -2.162520289421081543e-01 2.648500166833400726e-02 -1.744926422834396362e-01 -2.379575222730636597e-01
1.524143815040588379e-01 -4.870758950710296631e-02 -2.930919229984283447e-01 -2.981595508754253387e-02 -3.454241752624511719e-01 -1.005439236760139465e-01 1.543728560209274292e-01 -2.206426709890365601e-01 -9.347932040691375732e-02 5.586353596299886703e-03 -8.325757831335067749e-02 9.036129713058471680e-02 1.972371153533458710e-02 -1.737537235021591187e-01 2.545798420906066895e-01 -8.411611616611480713e-02 -8.234105259180068970e-02 4.066266417503356934e-01 2.004288136959075928e-01 -7.075797021389007568e-02 -2.092960923910140991e-01 4.304855763912200928e-01 -1.513563655316829681e-02 8.718276023864746094e-02 -1.212903112173080444e-01 5.583380162715911865e-02 1.845051050186157227e-01 1.946566551923751831e-01 2.478324063122272491e-02 6.090750452131032944e-03 -9.159000217914581299e-02 7.920649647712707520e-02
2.675942182540893555e-01 -2.165790647268295288e-01 1.340441685169935226e-02 2.009726166725158691e-01 -4.208705425262451172e-01 -1.467611193656921387e-01 2.221483737230300903e-01 -6.229998543858528137e-03 -7.082813233137130737e-02 1.356541812419891357e-01 -6.920205056667327881e-02 -2.180353552103042603e-01 2.321416735649108887e-01 -2.185465097427368164e-01 3.552076220512390137e-01 -1.916660517454147339e-01 -3.732009604573249817e-02 -1.864882111549377441e-01 2.217206209897994995e-01 1.901901215314865112e-01 -1.870654374361038208e-01 1.467193961143493652e-01 -1.084175705909729004e-01 -5.350582301616668701e-02 -8.047767728567123413e-02 -2.971775457262992859e-02 -1.030697152018547058e-01 1.189294550567865372e-02 2.987520210444927216e-02 -9.354989044368267059e-03 1.666325628757476807e-01 -1.141875013709068298e-01
1.657676547765731812e-01 -1.803868263959884644e-01 -3.019838333129882812e-01 1.861899942159652710e-01 -2.621123194694519043e-01 -1.575442403554916382e-01 6.360729038715362549e-02 2.312722206115722656e-01 7.601042836904525757e-02 1.139201223850250244e-01 1.254517734050750732e-01 -5.040707066655158997e-03 1.268312484025955200e-01 -1.157558634877204895e-01 8.803728967905044556e-02 -6.480992585420608521e-02 -2.461283653974533081e-02 3.586156666278839111e-01 2.733243107795715332e-01 -1.068524718284606934e-01 -9.068924933671951294e-02 6.351097673177719116e-02 8.800500631332397461e-02 -2.163254469633102417e-01 -8.393122255802154541e-02 -7.353784888982772827e-02 1.496115475893020630e-01 -1.852795630693435669e-01 5.570903420448303223e-03 -4.685504138469696045e-01 -1.070955842733383179e-01 6.907045096158981323e-02
2.379809767007827759e-01 -1.363353282213211060e-01 -1.713502109050750732e-01 -9.357583709061145782e-03 -2.567780017852783203e-01 -2.488182783126831055e-01 1.404538564383983612e-02 6.461460888385772705e-02 5.789922550320625305e-02 6.006957218050956726e-02 8.000246435403823853e-02 -6.611283868551254272e-02 -5.858603492379188538e-02 -3.343735933303833008e-01 1.027050837874412537e-01 6.850246340036392212e-02 -1.749062091112136841e-01 2.814339697360992432e-01 2.008785307407379150e-01 7.596327364444732666e-02 -4.866592586040496826e-02 2.006504833698272705e-01 -2.468009591102600098e-01 -1.942047774791717529e-01 5.029729381203651428e-02 -9.114692360162734985e-02 -2.140428498387336731e-02 -2.407785058021545410e-01 1.043505743145942688e-01 -4.194196164608001709e-01 2.050424516201019287e-01 1.400399804115295410e-01
2.487931251525878906e-01 1.883704215288162231e-01 1.656244993209838867e-01 2.373763322830200195e-01 -6.799460947513580322e-02 -2.641403377056121826e-01 2.839454682543873787e-03 2.091552615165710449e-01 -2.959150262176990509e-02 -6.735196709632873535e-02 -1.503252834081649780e-01 5.695155821740627289e-03 2.177010476589202881e-01 -1.575653403997421265e-01 2.210245281457901001e-01 -2.143149822950363159e-01 1.406332254409790039e-01 2.774090468883514404e-01 -7.200946658849716187e-02 -1.476416736841201782e-01 -1.919809281826019287e-01 5.004351958632469177e-02 -2.724557816982269287e-01 -7.873170822858810425e-02 -2.843451797962188721e-01 -1.764468662440776825e-02 -1.283214390277862549e-01 -3.267357870936393738e-02 -3.066521286964416504e-01 -1.419593244791030884e-01 2.007323056459426880e-01 9.465275704860687256e-02
1.608541607856750488e-01 -1.042085289955139160e-01 1.093959808349609375e-01 6.935201585292816162e-02 -1.104223206639289856e-01 -2.472944110631942749e-01 2.749267816543579102e-01 4.893488367088139057e-04 -9.063266962766647339e-02 3.590515255928039551e-02 1.081609204411506653e-01 -8.379059284925460815e-02 5.442672967910766602e-01 -1.300002932548522949e-01 -5.917585268616676331e-02 -9.884634613990783691e-02 -2.250645309686660767e-01 7.526251673698425293e-02 1.387164443731307983e-01 2.128129452466964722e-02 -1.189629435539245605e-01 3.276206552982330322e-01 1.573801487684249878e-01 -6.199053674936294556e-02 1.608942747116088867e-01 1.079127043485641479e-01 -3.153485655784606934e-01 -1.084053218364715576e-01 1.275638043880462646e-01 2.188998460769653320e-02 2.215907424688339233e-01 -4.731813818216323853e-02
1.209805682301521301e-01 -2.354044467210769653e-01 -1.216249018907546997e-01 8.731647394597530365e-03 -3.042706847190856934e-01 -1.572808027267456055e-01 -1.416997462511062622e-01 -1.576883047819137573e-01 -1.107286736369132996e-01 -3.863881528377532959e-02 1.035896241664886475e-01 -1.994308233261108398e-01 -5.512200668454170227e-02 -2.837162911891937256e-01 1.902592182159423828e-01 -1.656171232461929321e-01 -1.123216375708580017e-01 1.041853278875350952e-01 -3.541978076100349426e-02 -5.450281128287315369e-02 -8.979853242635726929e-03 3.340480327606201172e-01 -1.710556298494338989e-01 -1.332109421491622925e-01 -2.339890003204345703e-01 4.033250212669372559e-01 2.056586891412734985e-01 -3.898994252085685730e-02 5.832827091217041016e-02 -1.595899164676666260e-01 2.364637106657028198e-01 -9.489645808935165405e-02
2.412226051092147827e-01 -8.975505828857421875e-02 -8.642387390136718750e-02 -9.025987982749938965e-02 -5.094699859619140625e-01 -2.256660610437393188e-01 9.082943946123123169e-02 -2.861216366291046143e-01 2.605503797531127930e-01 7.371853291988372803e-02 2.387105226516723633e-01 2.684345543384552002e-01 2.357537150382995605e-01 6.438639760017395020e-02 1.394136399030685425e-01 -8.742976188659667969e-02 -2.024059146642684937e-01 2.404895424842834473e-01 1.902919113636016846e-01 -8.650559186935424805e-02 2.499557333067059517e-03 2.524883486330509186e-02 1.230286061763763428e-01 -2.705757506191730499e-03 -1.007906422019004822e-01 1.885809004306793213e-02 -5.554835498332977295e-02 3.884552046656608582e-02 -1.510269939899444580e-01 -1.656639724969863892e-01 5.114791542291641235e-02 -4.593085125088691711e-02
3.216883242130279541e-01 -2.751159667968750000e-01 2.246784269809722900e-01 2.322728931903839111e-01 -2.685053944587707520e-01 -3.244991600513458252e-01 -2.175671011209487915e-01 -8.982916176319122314e-02 -1.101420912891626358e-02 -1.096250712871551514e-01 2.650175392627716064e-01 2.391217797994613647e-01 2.887814044952392578e-01 -1.343271881341934204e-02 5.833454802632331848e-02 -1.048773825168609619e-01 -7.971240580081939697e-02 8.077143877744674683e-02 -3.929194808006286621e-02 -2.457449436187744141e-01 1.820614375174045563e-02 2.697352692484855652e-02 -1.608225852251052856e-01 -1.617937237024307251e-01 -7.655537128448486328e-02 -4.146047681570053101e-02 -3.699048981070518494e-02 5.677657201886177063e-02 -1.486204713582992554e-01 -2.416950613260269165e-01 1.590392440557479858e-01 1.360805425792932510e-02
2.626006007194519043e-01 -1.405601203441619873e-01 -1.519902497529983521e-01 3.030799031257629395e-01 -3.211841285228729248e-01 -2.419553399085998535e-01 3.715070709586143494e-02 1.049955282360315323e-02 -8.383117616176605225e-03 -7.181858271360397339e-02 4.612547531723976135e-02 -1.945242732763290405e-01 9.464578330516815186e-02 -1.621312648057937622e-01 8.703160285949707031e-02 -1.080316975712776184e-01 5.377849936485290527e-02 7.251146435737609863e-02 4.950497671961784363e-02 -2.518104203045368195e-02 2.676090411841869354e-02 4.465909600257873535e-01 -2.889447612687945366e-03 5.815054103732109070e-02 -2.853306531906127930e-01 1.476923972368240356e-01 3.549502193927764893e-01 1.371608972549438477e-01 9.713467210531234741e-02 2.690615877509117126e-02 2.455012053251266479e-01 1.429121661931276321e-02
1.175275593996047974e-01 -5.946489050984382629e-02 -9.411668777465820312e-02 1.215120330452919006e-01 -1.745766699314117432e-01 -2.141077816486358643e-01 -1.435045152902603149e-01 -1.166124418377876282e-01 -3.506513312458992004e-02 2.160582691431045532e-01 1.759949922561645508e-01 -3.458301350474357605e-02 3.449336439371109009e-02 -1.607170701026916504e-01 2.139462083578109741e-01 -1.919499412178993225e-02 -2.370798587799072266e-01 1.425710767507553101e-01 1.055746152997016907e-01 -1.218657046556472778e-01 5.249534547328948975e-02 4.135823547840118408e-01 -9.523541480302810669e-02 -2.932427525520324707e-01 -2.315617948770523071e-01 4.864819943904876709e-01 -2.636225894093513489e-02 -2.206531353294849396e-02 -5.083317309617996216e-02 3.861103951930999756e-02 1.298999488353729248e-01 -1.070549264550209045e-01
3.224711120128631592e-01 -1.478727012872695923e-01 4.685976728796958923e-02 1.333755552768707275e-01 -2.647641897201538086e-01 2.540771961212158203e-01 4.232756495475769043e-01 -2.932726871222257614e-03 3.576685488224029541e-02 -8.783234655857086182e-02 1.185182258486747742e-01 -1.867731213569641113e-01 2.935858070850372314e-01 8.572309464216232300e-02 -1.297766119241714478e-01 6.006907299160957336e-02 -4.310738295316696167e-02 1.482296735048294067e-01 3.481701016426086426e-02 4.297859594225883484e-02 -1.067347377538681030e-01 2.736646533012390137e-01 -9.204084053635597229e-03 -2.726973891258239746e-01 2.154154032468795776e-01 2.068931050598621368e-02 -1.516765262931585312e-02 -1.523694396018981934e-01 3.831220418214797974e-02 -1.984141394495964050e-02 -1.368844360113143921e-01 -2.998650968074798584e-01
-2.329859435558319092e-01 4.495939984917640686e-02 1.423156857490539551e-01 5.813220888376235962e-02 -1.807871311902999878e-01 -1.686125695705413818e-01 2.054757177829742432e-01 -1.508010327816009521e-01 2.268732935190200806e-01 -5.074211210012435913e-02 3.255004286766052246e-01 -1.152256950736045837e-01 2.722105085849761963e-01 -1.217677518725395203e-01 3.921676892787218094e-03 -3.631741404533386230e-01 8.769466727972030640e-02 1.534379422664642334e-01 2.123819887638092041e-01 -1.226103454828262329e-01 -4.554150160402059555e-03 3.913629055023193359e-01 -1.569472402334213257e-01 -1.289814561605453491e-01 -1.764141768217086792e-01 1.657821238040924072e-01 -8.121746778488159180e-02 -1.363522000610828400e-02 -7.185250520706176758e-02 -1.876812726259231567e-01 -8.263438194990158081e-02 3.803514316678047180e-02
2.128827720880508423e-01 -5.851928889751434326e-02 -7.342569530010223389e-02 -1.000951230525970459e-01 -1.510412245988845825e-01 -2.246674597263336182e-01 8.719100058078765869e-02 3.759851157665252686e-01 -1.649481803178787231e-02 5.268564075231552124e-02 3.513713479042053223e-01 5.624682456254959106e-02 1.497112512588500977e-01 -2.763954699039459229e-01 9.702026844024658203e-02 2.699044533073902130e-02 -6.691662967205047607e-02 1.897313147783279419e-01 -1.814478449523448944e-02 -1.794737726449966431e-01 -4.147057533264160156e-01 -6.577167659997940063e-02 -1.249360665678977966e-01 -2.648204192519187927e-02 -2.767669558525085449e-01 1.187880709767341614e-02 -1.163989976048469543e-01 1.610141843557357788e-01 7.130995392799377441e-02 -8.946552127599716187e-02 8.041628450155258179e-02 -2.712253034114837646e-01
2.042954266071319580e-01 -1.131952702999114990e-01 -2.394872158765792847e-01 3.155163228511810303e-01 -7.741118967533111572e-02 -1.273695081472396851e-01 4.835930168628692627e-01 1.186703797429800034e-02 -5.383871868252754211e-02 1.037477776408195496e-01 3.479334712028503418e-01 1.793171614408493042e-01 2.310377545654773712e-02 -7.560143619775772095e-02 8.349294960498809814e-02 -1.810264028608798981e-02 -1.016934216022491455e-01 3.634056076407432556e-02 8.423648029565811157e-02 -3.679750859737396240e-01 -1.583838760852813721e-01 1.332138478755950928e-01 -1.175567284226417542e-01 -6.890428811311721802e-02 -1.208911836147308350e-01 1.300016939640045166e-01 -2.218363881111145020e-01 -8.320199325680732727e-03 1.887442320585250854e-01 6.303443759679794312e-02 -1.328471396118402481e-02 1.255869418382644653e-01
1.588744670152664185e-01 5.911752209067344666e-02 9.321560710668563843e-02 1.855107247829437256e-01 -3.137962222099304199e-01 -1.173732429742813110e-01 1.958158910274505615e-01 1.476663053035736084e-01 3.928710240870714188e-03 1.292966753244400024e-01 -3.050829097628593445e-02 9.059923142194747925e-02 1.490174233913421631e-01 -1.856950074434280396e-01 -1.876634806394577026e-01 -1.830180585384368896e-01 -1.459281705319881439e-02 3.797792270779609680e-02 -1.142221614718437195e-01 1.539622098207473755e-01 4.982051253318786621e-02 5.050758719444274902e-01 -1.832045912742614746e-01 -1.089748218655586243e-01 -1.963423490524291992e-01 -6.416916102170944214e-02 1.378357708454132080e-01 -1.210417151451110840e-01 3.112076222896575928e-02 1.404062062501907349e-01 2.290871441364288330e-01 -3.370194435119628906e-01
6.101056188344955444e-02 -2.005354464054107666e-01 -1.268313378095626831e-01 2.101431600749492645e-02 -8.418875932693481445e-02 -4.114575311541557312e-02 2.327300608158111572e-01 -8.934109658002853394e-02 -1.057988405227661133e-01 -7.063897792249917984e-03 -1.310953944921493530e-01 6.433621048927307129e-02 1.348347365856170654e-01 -1.205785572528839111e-01 2.638064324855804443e-01 -3.355795443058013916e-01 -8.839377015829086304e-02 1.687843352556228638e-01 3.296985328197479248e-01 -8.520811051130294800e-02 -1.008541882038116455e-01 3.622698485851287842e-01 6.745422631502151489e-02 -1.211262401193380356e-02 -1.001236736774444580e-01 1.901538968086242676e-01 5.175859108567237854e-02 -2.852026522159576416e-01 6.318598985671997070e-02 -4.160817861557006836e-01 1.238916218280792236e-01 8.658548817038536072e-03
2.369227707386016846e-01 -2.583591043949127197e-01 -8.369960635900497437e-02 1.611054241657257080e-01 -3.926830887794494629e-01 -1.188804730772972107e-01 -1.288582291454076767e-02 -7.114699482917785645e-02 -4.999428614974021912e-02 9.897186420857906342e-03 2.306869253516197205e-02 2.058746963739395142e-01 1.338135004043579102e-01 2.280453294515609741e-01 1.478818431496620178e-02 -1.037020906805992126e-01 -5.774059332907199860e-03 1.416823267936706543e-01 9.380446374416351318e-02 -7.865531742572784424e-02 5.900329351425170898e-02 -9.338716417551040649e-02 -1.574188023805618286e-01 -4.669777154922485352e-01 -2.141617536544799805e-01 -3.965749591588973999e-02 -1.271012723445892334e-01 1.972116380929946899e-01 -2.185122519731521606e-01 -2.969042956829071045e-01 1.199114397168159485e-01 -3.593463450670242310e-02
8.511524647474288940e-02 -2.976598441600799561e-01 1.695350706577301025e-01 2.372111529111862183e-01 -1.808497607707977295e-01 -4.249939024448394775e-01 1.115238294005393982e-01 -6.618467718362808228e-02 -1.190202310681343079e-01 6.615915894508361816e-02 9.591159969568252563e-02 5.546296015381813049e-02 -3.932531923055648804e-02 -1.171077713370323181e-01 1.982065439224243164e-01 2.511932887136936188e-02 9.083063923753798008e-04 3.288310468196868896e-01 9.140451252460479736e-02 -8.103868365287780762e-02 9.745234251022338867e-02 3.610832691192626953e-01 7.232122123241424561e-02 -3.156145215034484863e-01 -8.072064816951751709e-02 -1.326427310705184937e-01 -1.017094403505325317e-01 -1.119357123970985413e-01 -3.448957204818725586e-02 2.563042044639587402e-01 -6.047541275620460510e-02 1.330638676881790161e-01
1.850963383913040161e-02 1.851193159818649292e-01 -1.844763308763504028e-01 -2.896855399012565613e-02 -2.848832607269287109e-01 -2.212777733802795410e-01 1.375849843025207520e-01 7.940879464149475098e-02 1.166683733463287354e-01 3.199164569377899170e-02 3.559984564781188965e-01 2.091222852468490601e-01 3.218089342117309570e-01 -9.369658678770065308e-02 2.182588130235671997e-01 -2.346963286399841309e-01 -2.031271159648895264e-02 2.061397731304168701e-01 6.134188920259475708e-02 -1.685793250799179077e-01 7.474244385957717896e-02 3.320423066616058350e-01 -3.502783551812171936e-02 4.145061597228050232e-02 8.637384325265884399e-02 6.358918547630310059e-02 2.211833149194717407e-01 -1.694197356700897217e-01 -2.732744812965393066e-01 1.989003457129001617e-02 1.299149096012115479e-01 -6.734628230333328247e-03
5.424379184842109680e-02 2.084193527698516846e-01 9.577932208776473999e-02 3.271618485450744629e-01 -2.589047551155090332e-01 -2.432206571102142334e-01 1.103184148669242859e-01 -2.469739913940429688e-01 3.371680621057748795e-03 -3.484311699867248535e-02 2.031912207603454590e-01 -1.625698804855346680e-01 3.068332970142364502e-01 -3.164426982402801514e-02 3.229498863220214844e-01 3.006500564515590668e-02 2.943109907209873199e-02 -2.143253199756145477e-02 4.288724809885025024e-02 1.616925597190856934e-01 -1.093205064535140991e-01 2.116160392761230469e-01 3.471797704696655273e-02 -8.025999367237091064e-02 -1.391707658767700195e-01 9.078295528888702393e-02 -3.143612146377563477e-01 4.646361991763114929e-02 -1.511180400848388672e-01 -3.035328388214111328e-01 -1.402611583471298218e-01 -1.088303774595260620e-01
1.413814723491668701e-01 2.512921020388603210e-02 -2.583770453929901123e-01 7.274855673313140869e-02 -2.363877147436141968e-01 1.456889510154724121e-01 2.367818206548690796e-01 1.765752136707305908e-01 5.573857575654983521e-02 1.135307997465133667e-01 9.937670826911926270e-02 4.150350764393806458e-02 8.344851434230804443e-02 5.569609999656677246e-02 5.446873605251312256e-02 -1.116534993052482605e-01 1.357010751962661743e-01 5.598047375679016113e-01 -2.491632252931594849e-01 -1.941948682069778442e-01 1.133865118026733398e-01 3.402329385280609131e-01 -8.297914266586303711e-02 -2.751482427120208740e-01 -8.714860677719116211e-02 1.348893940448760986e-01 1.259461976587772369e-02 8.755401521921157837e-02 -6.455798167735338211e-03 4.542602971196174622e-02 -8.889882266521453857e-02 5.888086557388305664e-02
3.190537691116333008e-01 -2.629644572734832764e-01 -2.083050310611724854e-01 2.710750997066497803e-01 -2.915555238723754883e-01 -3.843558132648468018e-01 6.761172413825988770e-02 -1.196136921644210815e-01 -3.353854175657033920e-03 -2.774410881102085114e-02 1.829371601343154907e-01 1.317997425794601440e-01 8.514524251222610474e-02 -2.199108898639678955e-01 1.139474213123321533e-01 -4.189986735582351685e-02 8.796817809343338013e-02 9.074424393475055695e-03 8.603654801845550537e-02 -6.643589586019515991e-02 -4.150144383311271667e-02 3.766746222972869873e-01 3.597184643149375916e-02 8.467754721641540527e-02 -2.951705455780029297e-01 -1.717407554388046265e-01 3.655419498682022095e-02 -5.222186073660850525e-02 1.585185080766677856e-01 1.236151307821273804e-01 6.518308073282241821e-02 3.939548134803771973e-02
1.284043192863464355e-01 -1.407713890075683594e-01 -1.173795238137245178e-01 3.084439933300018311e-01 -2.192331254482269287e-01 -1.601821631193161011e-01 3.160989582538604736e-01 -3.444508835673332214e-02 6.232228875160217285e-02 1.217127516865730286e-01 2.184116393327713013e-01 3.201968371868133545e-01 1.128499582409858704e-01 9.501264244318008423e-02 9.843028336763381958e-02 -7.170124351978302002e-02 -3.382712006568908691e-01 1.848448514938354492e-01 7.769198156893253326e-03 -9.889324754476547241e-02 -1.414036750793457031e-01 1.845063865184783936e-01 -1.401573568582534790e-01 -1.663986742496490479e-01 -1.255207806825637817e-01 9.508475661277770996e-03 -3.072440922260284424e-01 -1.143931299448013306e-01 1.589939445257186890e-01 6.221671029925346375e-02 -2.825170941650867462e-02 2.476883828639984131e-01
3.038362264633178711e-01 -1.634397357702255249e-01 -1.717089265584945679e-01 2.007689625024795532e-01 -2.067837268114089966e-01 -3.367347121238708496e-01 -5.536480993032455444e-02 -9.234076738357543945e-02 4.862558096647262573e-03 4.748880863189697266e-02 -4.619979113340377808e-02 8.052014559507369995e-02 -8.580239489674568176e-03 -5.365367606282234192e-02 4.522038102149963379e-01 -1.251387447118759155e-01 5.815552920103073120e-02 3.827889561653137207e-01 -2.100567147135734558e-02 -2.318799495697021484e-02 -8.961752057075500488e-02 2.232699543237686157e-01 1.785448342561721802e-01 -1.082930490374565125e-01 -1.450790166854858398e-01 5.661692470312118530e-02 2.871291339397430420e-02 3.259495794773101807e-01 8.348523825407028198e-02 1.045476496219635010e-01 -8.302874863147735596e-02 -3.083093278110027313e-02
1.705020815134048462e-01 3.029976189136505127e-01 -8.800753206014633179e-02 1.952064782381057739e-01 -3.783785700798034668e-01 2.834892459213733673e-02 4.897785782814025879e-01 9.092777967453002930e-02 -9.517347067594528198e-02 -5.657289922237396240e-02 -3.338997066020965576e-02 -2.139585763216018677e-01 2.701238691806793213e-01 -4.919148609042167664e-02 1.928962618112564087e-01 -2.134065702557563782e-02 -1.088453829288482666e-01 1.612802743911743164e-01 -5.609418451786041260e-02 -6.251779198646545410e-02 -1.733018457889556885e-01 5.645189434289932251e-03 -1.185960769653320312e-01 1.121740117669105530e-01 1.575418263673782349e-01 5.089396238327026367e-02 -4.621462151408195496e-02 -2.209202386438846588e-02 2.669194638729095459e-01 -2.119765132665634155e-01 1.397439837455749512e-01 -3.967370465397834778e-02
2.349350452423095703e-01 2.949973568320274353e-02 6.996133923530578613e-02 -1.941998116672039032e-02 -4.452841877937316895e-01 -2.656306922435760498e-01 1.058837324380874634e-01 -1.520262658596038818e-01 1.071645971387624741e-02 2.813810110092163086e-02 2.265038639307022095e-01 1.706294119358062744e-01 2.386032938957214355e-01 1.183225363492965698e-01 2.654386870563030243e-02 -3.364590704441070557e-01 -1.446906775236129761e-01 1.806411743164062500e-01 -2.287632524967193604e-01 -2.224626988172531128e-01 1.051720380783081055e-01 2.815727591514587402e-01 1.620107889175415039e-02 -1.095533072948455811e-01 -1.239363849163055420e-01 -5.385245010256767273e-02 -9.127216413617134094e-03 1.803787052631378174e-01 -1.691113263368606567e-01 -4.046441242098808289e-02 8.127940446138381958e-02 -1.536764800548553467e-01
1.540116965770721436e-01 1.510957181453704834e-01 9.899664670228958130e-02 2.296357601881027222e-01 -1.230609789490699768e-01 -1.952003091573715210e-01 4.182902574539184570e-01 3.222914412617683411e-02 -3.100970089435577393e-01 -1.589147150516510010e-01 -1.397087331861257553e-02 -2.634442411363124847e-02 3.107511401176452637e-01 -4.248993471264839172e-02 1.852832287549972534e-01 -2.208753488957881927e-02 -6.915017962455749512e-02 2.628045976161956787e-01 6.745300441980361938e-02 8.378910273313522339e-02 -3.599174320697784424e-01 8.079097419977188110e-02 8.079001680016517639e-03 1.655646711587905884e-01 -2.049226760864257812e-01 -1.023215651512145996e-01 -1.226810291409492493e-01 1.269729435443878174e-01 1.230137422680854797e-01 -1.297446638345718384e-01 1.080263704061508179e-01 -1.730252802371978760e-01
3.191518485546112061e-01 -2.081191539764404297e-01 2.460339218378067017e-01 2.173612883780151606e-04 -1.673353165388107300e-01 -1.631202846765518188e-01 2.015901356935501099e-01 -4.614049941301345825e-02 1.899489760398864746e-01 -8.785865455865859985e-02 7.254347205162048340e-02 1.679853498935699463e-01 3.165323436260223389e-01 -1.328273117542266846e-01 -2.120018452405929565e-01 -2.258253693580627441e-01 -3.594347536563873291e-01 1.013369709253311157e-01 -1.896556913852691650e-01 -2.190608978271484375e-01 -1.275204773992300034e-02 1.749785542488098145e-01 -1.710188537836074829e-01 -1.130535602569580078e-01 -5.902433395385742188e-02 -2.022341042757034302e-01 5.450996756553649902e-02 -9.536346048116683960e-02 -2.625975385308265686e-02 7.287501543760299683e-02 -1.270538121461868286e-01 -1.761840432882308960e-01
1.278325468301773071e-01 -3.547168076038360596e-01 5.219335108995437622e-02 2.581360638141632080e-01 -4.798549711704254150e-01 -1.705982983112335205e-01 3.384654819965362549e-01 3.549246117472648621e-02 1.518074306659400463e-03 -3.660222142934799194e-02 1.363033354282379150e-01 -1.630543619394302368e-01 7.244475185871124268e-02 -1.913894526660442352e-02 9.802016615867614746e-02 -2.151606976985931396e-02 -2.638584934175014496e-02 2.437812089920043945e-01 3.131664097309112549e-01 -1.055968999862670898e-01 -1.546673327684402466e-01 1.623520106077194214e-01 1.494418531656265259e-01 -1.335692708380520344e-03 6.741417199373245239e-02 -1.178724169731140137e-01 -1.499465852975845337e-02 -1.752223074436187744e-01 -9.113571792840957642e-02 -1.380982063710689545e-02 2.076087296009063721e-01 -9.040012210607528687e-02
1.537560671567916870e-01 -2.050399780273437500e-01 -1.496008783578872681e-01 1.036645695567131042e-01 -1.474318355321884155e-01 6.433130800724029541e-02 1.012955978512763977e-01 -7.683178875595331192e-03 3.252428472042083740e-01 -6.387048214673995972e-02 1.289174854755401611e-01 -3.630033927038311958e-03 1.791939884424209595e-01 -1.054426878690719604e-01 2.238327078521251678e-02 -4.546642005443572998e-01 -2.516671121120452881e-01 3.109743893146514893e-01 -1.657103747129440308e-01 -1.037163361907005310e-01 1.765189170837402344e-01 3.919531702995300293e-01 -5.805711820721626282e-02 -7.508737593889236450e-02 3.333214297890663147e-02 9.330458939075469971e-02 2.945229969918727875e-02 1.158470287919044495e-02 -1.475061774253845215e-01 -1.087814047932624817e-01 -2.268861085176467896e-01 -1.056528836488723755e-02
2.909617125988006592e-01 1.906295716762542725e-01 -4.431573674082756042e-02 2.653412222862243652e-01 -1.432293057441711426e-01 -1.829797923564910889e-01 -3.661715984344482422e-02 -4.816952161490917206e-03 1.644401997327804565e-01 1.231505796313285828e-01 8.783676475286483765e-02 6.250123679637908936e-02 2.279706597328186035e-01 2.092018276453018188e-01 7.688350975513458252e-02 8.327613770961761475e-02 -9.022500365972518921e-02 3.841258883476257324e-01 4.716751724481582642e-02 1.012276783585548401e-01 -1.145447120070457458e-01 2.328317761421203613e-01 -5.837376788258552551e-02 -8.128457702696323395e-03 2.044864743947982788e-01 3.330934941768646240e-01 -8.944929391145706177e-02 -3.323774933815002441e-01 1.141830012202262878e-01 -1.775729358196258545e-01 -1.141325607895851135e-01 -1.450977176427841187e-01
-9.033319354057312012e-02 -2.294111847877502441e-01 2.070359326899051666e-02 5.088467150926589966e-02 -3.452358543872833252e-01 -2.177625149488449097e-01 9.254031628370285034e-02 3.023193180561065674e-01 8.581660687923431396e-02 3.881565993651747704e-03 3.076545894145965576e-01 8.671437948942184448e-02 1.506786793470382690e-01 -5.267670005559921265e-02 -6.223376467823982239e-02 -3.174991309642791748e-01 -1.277612000703811646e-01 1.023711934685707092e-01 -1.764392405748367310e-01 -1.981896460056304932e-01 -2.902909517288208008e-01 2.317200452089309692e-01 1.236352510750293732e-02 1.215521916747093201e-01 -4.651474580168724060e-02 -8.786470443010330200e-02 -4.877687990665435791e-02 -3.064489364624023438e-02 1.095321103930473328e-01 -1.294348984956741333e-01 -2.603828608989715576e-01 -2.646886110305786133e-01
1.483770012855529785e-01 -1.094060856848955154e-02 -1.667243838310241699e-01 3.997226059436798096e-02 -3.779991865158081055e-01 -1.557888984680175781e-01 2.900524735450744629e-01 -2.225659191608428955e-01 1.172070801258087158e-01 1.420093625783920288e-01 -6.445948779582977295e-02 1.011604592204093933e-01 1.009435206651687622e-01 6.786528229713439941e-02 1.240358576178550720e-01 -1.654971837997436523e-01 -6.983026117086410522e-02 1.840344369411468506e-01 5.351473093032836914e-01 -1.564608328044414520e-02 -9.888471662998199463e-02 1.308131683617830276e-02 -1.546387970447540283e-01 -8.347607403993606567e-02 -2.009571790695190430e-01 -5.323553457856178284e-02 -3.036209046840667725e-01 6.113312393426895142e-02 -8.927068114280700684e-02 -1.233328431844711304e-01 -1.018541753292083740e-01 5.375559628009796143e-02
3.142722547054290771e-01 2.408123947679996490e-02 2.430040985345840454e-01 2.134744971990585327e-01 -3.049916625022888184e-01 -2.860385775566101074e-01 2.992573752999305725e-02 1.054722070693969727e-01 -3.867712244391441345e-02 1.397449336946010590e-02 2.091651111841201782e-01 -8.285879343748092651e-02 3.338533639907836914e-01 2.323404885828495026e-02 1.160984337329864502e-01 -4.646300897002220154e-02 -2.775301635265350342e-01 1.231050863862037659e-01 1.869754642248153687e-01 1.287148296833038330e-01 -2.412507534027099609e-01 -1.698651164770126343e-01 -6.430284678936004639e-02 -2.851122617721557617e-01 -1.605652719736099243e-01 1.288621425628662109e-01 -8.143503963947296143e-02 5.992390215396881104e-02 -5.897711217403411865e-02 -8.953851461410522461e-02 4.675687756389379501e-03 2.211753875017166138e-01
1.236024200916290283e-01 -1.395798176527023315e-01 -1.580779552459716797e-01 3.437805771827697754e-01 -1.640953123569488525e-01 -1.796592026948928833e-01 3.295519948005676270e-01 -5.868942663073539734e-02 1.502175480127334595e-01 1.529241055250167847e-01 3.537622392177581787e-01 -3.516126796603202820e-02 -6.152509897947311401e-02 1.493556052446365356e-01 1.760960370302200317e-01 -2.074112556874752045e-02 -6.826440989971160889e-02 2.372739836573600769e-02 2.940791249275207520e-01 -1.583063155412673950e-01 -2.384987771511077881e-01 3.421348035335540771e-01 3.787371516227722168e-02 -2.159241214394569397e-02 4.840127378702163696e-02 4.899907484650611877e-02 -7.080208510160446167e-02 1.880889236927032471e-01 1.440478768199682236e-02 -9.524657577276229858e-02 -3.719020634889602661e-02 2.693388164043426514e-01
2.401885390281677246e-01 2.709128893911838531e-02 4.015205502510070801e-01 2.826941013336181641e-01 -6.709370762109756470e-02 -2.410089522600173950e-01 -1.011404320597648621e-01 2.911942005157470703e-01 -2.308651710336562246e-05 -2.805677801370620728e-02 2.840055525302886963e-02 -1.713639795780181885e-01 7.595690339803695679e-02 -1.364147104322910309e-02 2.198344320058822632e-01 -3.090341985225677490e-01 1.323164403438568115e-01 1.554002314805984497e-01 7.114224135875701904e-03 -2.107241600751876831e-01 -2.178871035575866699e-01 1.732676923274993896e-01 -1.630410850048065186e-01 -6.430516391992568970e-02 -4.319867119193077087e-02 -5.783059075474739075e-02 -1.362266093492507935e-01 -3.835139051079750061e-02 -2.805896699428558350e-01 -2.263389229774475098e-01 8.843081444501876831e-02 6.885757297277450562e-02
2.555258274078369141e-01 -1.975236386060714722e-01 -1.282349526882171631e-01 -1.290325820446014404e-01 -2.734051942825317383e-01 -2.329590171575546265e-01 8.282109163701534271e-03 -6.091504916548728943e-02 -2.150219529867172241e-01 6.048758700489997864e-02 1.764372438192367554e-01 -1.527924276888370514e-02 -1.341522037982940674e-01 -1.323543787002563477e-01 8.821155875921249390e-02 -2.085804492235183716e-01 1.886426843702793121e-02 2.351586073637008667e-01 3.228208422660827637e-01 -5.472771078348159790e-02 3.558768332004547119e-02 4.605781137943267822e-01 -2.634719610214233398e-01 -2.280881851911544800e-01 3.639175742864608765e-02 1.240875851362943649e-02 -1.427696552127599716e-02 5.907145515084266663e-02 8.109532296657562256e-02 -7.153537869453430176e-02 2.102525085210800171e-01 -5.444017797708511353e-02
2.278678864240646362e-01 -4.109407216310501099e-02 2.496927678585052490e-01 1.237294226884841919e-01 -5.242426320910453796e-02 1.631046831607818604e-01 2.206968814134597778e-01 -1.072022914886474609e-01 -1.805724948644638062e-02 -1.814104802906513214e-02 1.046117991209030151e-01 1.160532329231500626e-02 6.744313240051269531e-02 6.277266889810562134e-02 2.523497343063354492e-01 -2.818686068058013916e-01 3.788019716739654541e-02 1.752363741397857666e-01 -1.118311565369367599e-02 -4.310949444770812988e-01 -9.921277314424514771e-02 2.664739489555358887e-01 -3.327756822109222412e-01 8.066955208778381348e-02 -1.268803477287292480e-01 1.503735184669494629e-01 -7.569875568151473999e-02 -1.890865415334701538e-01 5.675561353564262390e-02 -1.630510240793228149e-01 1.525001823902130127e-01 -2.576062977313995361e-01
2.527947425842285156e-01 3.803125396370887756e-02 9.289260953664779663e-03 2.531386911869049072e-01 -5.630265548825263977e-02 -1.376705765724182129e-01 3.234382569789886475e-01 -9.585834294557571411e-02 9.095613658428192139e-02 1.841768622398376465e-02 2.225786596536636353e-01 -2.648754604160785675e-02 2.158897519111633301e-01 6.137775257229804993e-02 5.005463957786560059e-02 -8.517605811357498169e-02 -1.318965405225753784e-01 2.777873873710632324e-01 -1.718905121088027954e-01 2.453604340553283691e-01 -2.993897795677185059e-01 1.849907189607620239e-01 4.625069350004196167e-02 -3.014501333236694336e-01 4.472768679261207581e-02 1.393494158983230591e-01 1.544245630502700806e-01 1.931888014078140259e-01 3.430216610431671143e-01 3.820582851767539978e-02 8.163879066705703735e-02 -7.754968106746673584e-02
6.385882198810577393e-02 -2.716125845909118652e-01 -1.422142535448074341e-01 1.162995174527168274e-01 -3.320463597774505615e-01 1.759976497851312160e-03 2.476619184017181396e-01 1.173051521182060242e-01 -2.362978458404541016e-02 4.755442216992378235e-02 6.459183990955352783e-02 1.051422208547592163e-02 5.939061287790536880e-03 -2.285177856683731079e-01 3.154597878456115723e-01 -1.580105721950531006e-01 -1.988511085510253906e-01 2.480375170707702637e-01 4.158413112163543701e-01 -9.747340530157089233e-02 -9.270095825195312500e-02 1.950464546680450439e-01 5.963060632348060608e-02 -2.308333069086074829e-01 -1.013983115553855896e-01 5.414036661386489868e-02 4.211861267685890198e-02 -2.957231998443603516e-01 -1.143706068396568298e-01 -8.563821762800216675e-02 -8.680842071771621704e-02 4.299123212695121765e-02
1.228251531720161438e-01 -4.433495998382568359e-01 2.179168537259101868e-02 3.001856803894042969e-01 -1.463949829339981079e-01 -2.173043340444564819e-01 1.047975346446037292e-01 -6.144222617149353027e-02 -4.479334224015474319e-03 1.299959868192672729e-01 1.067730039358139038e-01 2.242619395256042480e-01 3.165723085403442383e-01 2.384644746780395508e-02 9.090150892734527588e-02 -1.026252955198287964e-01 4.792643338441848755e-02 1.608081310987472534e-01 -1.025680545717477798e-02 -1.543579250574111938e-01 -9.840819239616394043e-02 -3.400988876819610596e-02 -1.911544352769851685e-01 2.120286598801612854e-02 -2.016202956438064575e-01 1.001102626323699951e-01 -6.319122016429901123e-02 3.516398072242736816e-01 -2.903816103935241699e-01 -1.228112801909446716e-01 1.630010604858398438e-01 -1.093434244394302368e-01
3.268077075481414795e-01 -1.780078709125518799e-01 -2.389541417360305786e-01 2.297064960002899170e-01 -2.189977318048477173e-01 -1.909987181425094604e-01 -3.824138641357421875e-02 -2.672217190265655518e-01 -7.548828423023223877e-02 -5.612759292125701904e-02 7.048907876014709473e-02 -6.391172297298908234e-03 1.014692932367324829e-01 -1.838533878326416016e-01 -8.107526600360870361e-02 -1.222824528813362122e-01 -5.224653054028749466e-03 1.094071865081787109e-01 5.140459164977073669e-02 -1.882543861865997314e-01 1.826159842312335968e-02 4.626646041870117188e-01 2.004429232329130173e-03 2.077123820781707764e-01 -2.688832879066467285e-01 1.474239081144332886e-01 2.267367541790008545e-01 -1.550845801830291748e-01 9.840030223131179810e-02 2.387935854494571686e-02 1.627118438482284546e-01 3.181326389312744141e-02
1.820598989725112915e-01 -2.461547218263149261e-02 1.861424744129180908e-02 4.676510393619537354e-02 -8.120186626911163330e-03 -1.914874315261840820e-01 2.006381303071975708e-01 -2.830237150192260742e-01 -8.831278234720230103e-02 1.083428412675857544e-01 1.782257705926895142e-01 2.957965731620788574e-01 6.770141422748565674e-02 -2.938072681427001953e-01 -4.102767631411552429e-02 -9.160017967224121094e-02 -1.517545133829116821e-01 3.648104369640350342e-01 1.396958827972412109e-01 -3.656893670558929443e-01 1.229381039738655090e-01 5.418403446674346924e-02 -3.189999163150787354e-01 -9.578213840723037720e-02 7.350993156433105469e-02 2.003047466278076172e-01 -2.033649198710918427e-02 -8.686667680740356445e-02 -7.609724998474121094e-02 -1.404714733362197876e-01 1.117628067731857300e-01 -1.923598349094390869e-01
-1.235361471772193909e-01 4.880778864026069641e-02 1.972359865903854370e-01 8.520300686359405518e-02 -1.959040611982345581e-01 -4.068423509597778320e-01 2.324965149164199829e-01 -1.570116877555847168e-01 2.805439233779907227e-01 -5.747539922595024109e-02 1.927158534526824951e-01 -2.745911180973052979e-01 2.800611853599548340e-01 -9.170129150152206421e-02 1.188423261046409607e-01 -2.975747585296630859e-01 -2.278852015733718872e-01 1.709784865379333496e-01 8.919209986925125122e-02 -8.509670197963714600e-02 -2.084946818649768829e-02 2.347180247306823730e-01 -3.291136026382446289e-02 -1.093485653400421143e-01 -2.188048809766769409e-01 2.975044585764408112e-02 -1.056236326694488525e-01 -3.299251198768615723e-02 -1.511921882629394531e-01 7.771534472703933716e-02 -5.139892548322677612e-02 -1.097610220313072205e-01
1.533978283405303955e-01 1.544614881277084351e-01 -2.136083990335464478e-01 1.958282142877578735e-01 -2.912420034408569336e-01 -1.082335934042930603e-01 -1.154239177703857422e-01 1.010781526565551758e-01 -9.726917371153831482e-03 1.685738265514373779e-01 1.959848403930664062e-01 -1.732574999332427979e-01 6.020714342594146729e-02 -2.319107502698898315e-01 -8.865258097648620605e-02 -1.732765883207321167e-01 -2.339716255664825439e-02 1.145208477973937988e-01 -1.755200773477554321e-01 1.749310456216335297e-02 2.295243367552757263e-02 4.461684823036193848e-01 -1.065768525004386902e-01 -2.389671951532363892e-01 -1.270587891340255737e-01 -1.186477616429328918e-01 -1.334056258201599121e-01 -1.597442924976348877e-01 1.957422196865081787e-01 -1.394238471984863281e-01 -2.070104330778121948e-01 -2.633427381515502930e-01
1.110022887587547302e-01 -2.199320346117019653e-01 -1.044817194342613220e-01 5.673535168170928955e-02 -2.070729136466979980e-01 -3.179534971714019775e-01 1.288845688104629517e-01 3.553522378206253052e-02 1.529654860496520996e-01 2.137902006506919861e-02 2.475306540727615356e-01 -1.415532082319259644e-01 3.397759497165679932e-01 1.016622036695480347e-01 -1.706892549991607666e-01 -1.500930339097976685e-01 -1.594317108392715454e-01 1.825190931558609009e-01 -2.598431110382080078e-01 -2.633316814899444580e-01 2.328510954976081848e-02 4.077832698822021484e-01 -5.808826535940170288e-02 -4.786754772067070007e-02 -7.796893268823623657e-02 -4.565951228141784668e-02 1.161439120769500732e-01 -8.644735813140869141e-02 -2.025765180587768555e-01 1.606390178203582764e-01 -1.061433777213096619e-01 -7.342977821826934814e-02
1.335722059011459351e-01 1.143696382641792297e-01 1.615103334188461304e-02 1.954885572195053101e-01 -2.416307777166366577e-01 -1.002597287297248840e-01 1.950567774474620819e-02 -1.696682535111904144e-02 -1.967108696699142456e-01 1.852051019668579102e-01 1.638910621404647827e-01 3.626371920108795166e-02 9.163861721754074097e-02 -1.626772284507751465e-01 -1.057617887854576111e-01 -7.851111143827438354e-02 -1.251007169485092163e-01 1.154980733990669250e-01 -1.153162717819213867e-01 -2.410864681005477905e-01 3.595416247844696045e-02 2.860885560512542725e-01 -1.858700960874557495e-01 -2.623195648193359375e-01 -1.355917006731033325e-01 4.571075737476348877e-01 1.378515660762786865e-01 -1.735614612698554993e-02 5.012117326259613037e-02 -1.113984957337379456e-01 3.183358311653137207e-01 -2.414698302745819092e-01
1.340619474649429321e-01 -4.611026123166084290e-02 -2.546617090702056885e-01 3.016556501388549805e-01 -2.827770709991455078e-01 -1.193685736507177353e-02 1.960224471986293793e-02 5.140404030680656433e-02 1.881176233291625977e-02 1.685480922460556030e-01 -6.336572766304016113e-02 -2.105424366891384125e-02 1.954343467950820923e-01 -1.698851138353347778e-01 1.737570017576217651e-01 -2.485560029745101929e-01 -1.954794377088546753e-01 1.584113836288452148e-01 -1.485266834497451782e-01 -1.271179020404815674e-01 2.642802000045776367e-01 2.377409189939498901e-01 -2.769159078598022461e-01 7.757503539323806763e-03 -4.484735056757926941e-02 8.281012624502182007e-02 -2.102378904819488525e-01 1.982306391000747681e-01 2.888802587985992432e-01 -7.265369594097137451e-02 -1.360937058925628662e-01 -2.107692360877990723e-01
1.413641721010208130e-01 -1.883983984589576721e-02 1.136576756834983826e-01 3.937208652496337891e-01 -6.007541418075561523e-01 6.026316434144973755e-02 1.117685362696647644e-01 -6.145784631371498108e-02 -4.732638224959373474e-02 -3.153079189360141754e-03 1.770793199539184570e-01 2.959994971752166748e-02 2.039212584495544434e-01 2.341769188642501831e-01 1.671405434608459473e-01 -1.731370240449905396e-01 2.194336242973804474e-02 3.032389879226684570e-01 -2.744642198085784912e-01 -8.695247024297714233e-02 2.979014813899993896e-02 1.505599319934844971e-01 3.836345672607421875e-02 7.340956479310989380e-02 8.477815240621566772e-02 2.629742957651615143e-02 -1.331378221511840820e-01 -1.769646443426609039e-02 -9.628485143184661865e-02 1.568941585719585419e-02 -2.099537849426269531e-02 -2.199918590486049652e-02
3.447746038436889648e-01 -9.467665851116180420e-02 9.647009521722793579e-02 5.543616041541099548e-02 -1.444162428379058838e-01 -1.418528854846954346e-01 1.882177144289016724e-01 2.424048185348510742e-01 -1.069875713437795639e-02 -3.494684100151062012e-01 1.416923254728317261e-01 1.619860157370567322e-02 2.924856543540954590e-01 5.155945569276809692e-02 -1.933782398700714111e-01 -1.683401614427566528e-01 -3.652848005294799805e-01 2.522158920764923096e-01 -9.563302993774414062e-02 7.285446673631668091e-02 -2.386254072189331055e-02 5.614636838436126709e-02 -2.588157653808593750e-01 -2.314368188381195068e-01 -1.816363185644149780e-01 -8.118430525064468384e-02 -4.014414548873901367e-02 -5.655157938599586487e-02 5.623003933578729630e-03 2.795795351266860962e-02 2.163813561201095581e-01 -1.746503449976444244e-02
2.685317993164062500e-01 2.043154090642929077e-02 -1.053037494421005249e-01 2.631130516529083252e-01 -3.191089630126953125e-01 -1.395145356655120850e-01 -6.684922426939010620e-02 5.912881344556808472e-02 -8.779212832450866699e-02 -4.151193797588348389e-02 -9.362607449293136597e-02 1.418901979923248291e-01 1.054698973894119263e-01 5.253536510281264782e-04 -1.111798286437988281e-01 -1.779947727918624878e-01 -2.237180471420288086e-01 -6.988472770899534225e-03 -1.532551459968090057e-02 -1.578007489442825317e-01 -2.297356352210044861e-02 1.855899840593338013e-01 -1.288270801305770874e-01 -4.759831726551055908e-01 7.267931103706359863e-02 2.242742180824279785e-01 1.698430180549621582e-01 1.345953643321990967e-01 -6.064783409237861633e-02 -9.195992350578308105e-02 2.597492039203643799e-01 -2.981421053409576416e-01
2.468144297599792480e-01 -8.844943344593048096e-02 1.761543005704879761e-01 2.447295933961868286e-02 -2.463714480400085449e-01 -2.114879041910171509e-01 3.436369597911834717e-01 9.224573522806167603e-02 -1.503263115882873535e-01 1.316597312688827515e-02 -2.233963161706924438e-01 1.292201578617095947e-01 -3.817180171608924866e-02 -9.184867143630981445e-02 -1.472010761499404907e-01 -1.519162654876708984e-01 -1.964204758405685425e-01 1.420586705207824707e-01 -3.364827483892440796e-02 -1.765697002410888672e-01 -1.974390298128128052e-01 2.821452021598815918e-01 2.199104577302932739e-01 -3.359230458736419678e-01 1.942424289882183075e-02 8.506876230239868164e-02 9.406197816133499146e-02 2.024915814399719238e-01 1.060980111360549927e-01 -9.008968248963356018e-03 1.325943022966384888e-01 -2.575771510601043701e-01
3.099156618118286133e-01 -2.603462636470794678e-01 -3.562893271446228027e-01 2.593270242214202881e-01 -2.131060212850570679e-01 -7.850803434848785400e-02 4.157147184014320374e-02 1.013229489326477051e-01 5.492627248167991638e-02 4.321680217981338501e-02 1.273828595876693726e-01 1.183179914951324463e-01 8.641231060028076172e-02 -5.473755300045013428e-02 1.235746815800666809e-01 6.972158700227737427e-02 -1.853487789630889893e-01 2.106640040874481201e-01 4.905571937561035156e-01 9.553086757659912109e-02 -1.191486343741416931e-01 1.762213110923767090e-01 -5.575038120150566101e-02 -1.280013769865036011e-01 -1.787364035844802856e-01 1.595401316881179810e-01 7.761030644178390503e-02 -2.417145855724811554e-02 1.397498995065689087e-01 -1.203409731388092041e-01 -1.417787671089172363e-01 3.650523349642753601e-02
1.899280995130538940e-01 -4.853362217545509338e-02 1.415912210941314697e-01 1.491597741842269897e-01 -4.188839495182037354e-01 1.616034097969532013e-02 2.464066594839096069e-01 -9.163794666528701782e-02 -2.117224484682083130e-01 -4.405432194471359253e-02 1.437714975327253342e-02 1.542189717292785645e-01 1.288541108369827271e-01 -8.743506669998168945e-02 9.263213723897933960e-03 5.619647353887557983e-02 -2.550681233406066895e-01 2.512146830558776855e-01 -2.374449670314788818e-01 -2.972123026847839355e-01 1.869026273488998413e-01 1.895103156566619873e-01 -1.428534276783466339e-02 1.976485252380371094e-01 -1.425243467092514038e-01 3.786704502999782562e-03 2.292810566723346710e-02 1.232334673404693604e-01 -1.232849583029747009e-01 -1.936424225568771362e-01 -1.343270689249038696e-01 -2.939512729644775391e-01
1.122343689203262329e-01 5.818855762481689453e-02 3.679986670613288879e-02 1.331609040498733521e-01 -3.240721225738525391e-01 -5.027883648872375488e-01 8.434688299894332886e-02 -8.796738088130950928e-02 -2.104547619819641113e-01 -2.072266787290573120e-01 -2.594270743429660797e-02 -1.056358888745307922e-01 5.857366323471069336e-02 -1.115015447139739990e-01 -4.364631697535514832e-02 -6.146209314465522766e-02 1.076260134577751160e-01 2.794382274150848389e-01 1.144945174455642700e-01 1.147208064794540405e-01 -2.043941915035247803e-01 4.167998209595680237e-02 -1.977676302194595337e-01 3.755444660782814026e-03 -2.501813471317291260e-01 5.195725709199905396e-02 1.508397758007049561e-01 1.945670843124389648e-01 -2.019465565681457520e-01 -1.515705734491348267e-01 -1.995284557342529297e-01 -2.088103890419006348e-01
1.635758280754089355e-01 2.412220463156700134e-03 3.139579892158508301e-01 2.230418622493743896e-01 -2.395976930856704712e-01 -2.750368714332580566e-01 6.104562431573867798e-02 -1.033210456371307373e-01 -1.024294942617416382e-01 -2.368512898683547974e-01 2.554557323455810547e-01 1.315497756004333496e-01 3.949880003929138184e-01 -3.335876390337944031e-03 1.337125748395919800e-01 -9.546368569135665894e-02 2.965925075113773346e-02 1.391279548406600952e-01 -7.735383510589599609e-02 -4.539146125316619873e-01 -1.044380217790603638e-01 -7.290191948413848877e-02 -9.182763099670410156e-02 -1.858817785978317261e-01 1.013947129249572754e-01 1.833413727581501007e-02 -9.473378956317901611e-02 -7.893269509077072144e-02 8.522932231426239014e-02 -7.684028148651123047e-02 2.225426025688648224e-03 -1.217923387885093689e-01
2.398192137479782104e-01 5.978328734636306763e-02 -2.834724783897399902e-01 2.232722342014312744e-01 -2.627287209033966064e-01 -7.072526961565017700e-02 4.097790420055389404e-01 9.670241922140121460e-02 -1.498085409402847290e-01 -2.026180028915405273e-01 -9.276932477951049805e-02 -2.444859892129898071e-01 2.067797929048538208e-01 2.622940205037593842e-02 1.270148009061813354e-01 3.145147275063209236e-05 5.312306061387062073e-02 1.485136896371841431e-01 7.875973731279373169e-02 -9.774461388587951660e-02 -2.913308441638946533e-01 1.342323869466781616e-01 -1.148312091827392578e-01 1.156595256179571152e-02 2.015409767627716064e-01 -1.644119918346405029e-01 7.259298115968704224e-02 1.085244193673133850e-01 1.751844882965087891e-01 -9.114339202642440796e-02 2.286825180053710938e-01 -1.819746941328048706e-01
1.834206730127334595e-01 -2.083289921283721924e-01 -6.136934459209442139e-02 4.676058143377304077e-02 -4.242272078990936279e-01 -4.509506747126579285e-02 1.060351431369781494e-01 -1.047183647751808167e-01 -9.546945244073867798e-02 3.645476326346397400e-02 9.850067645311355591e-02 2.667674422264099121e-01 -2.462623454630374908e-02 6.500995159149169922e-02 3.008133471012115479e-01 -4.326077923178672791e-02 -1.541106700897216797e-01 8.036626875400543213e-02 4.387139901518821716e-02 -2.633170410990715027e-02 -3.151152133941650391e-01 2.003355175256729126e-01 -2.771070301532745361e-01 1.630753837525844574e-02 1.086253374814987183e-01 5.171576049178838730e-04 1.178930848836898804e-01 2.374835908412933350e-01 2.971670925617218018e-01 -2.744951546192169189e-01 1.511923670768737793e-01 7.976789027452468872e-02
7.182900607585906982e-02 -2.081134915351867676e-01 -7.967767119407653809e-02 1.613585799932479858e-01 -2.104661464691162109e-01 1.951635256409645081e-02 2.007153630256652832e-01 -1.220618747174739838e-02 -1.447086781263351440e-01 -8.371461182832717896e-02 -2.842218577861785889e-01 -1.662025414407253265e-02 1.974793672561645508e-01 -4.728629812598228455e-02 5.940999835729598999e-02 5.642549600452184677e-03 -2.799543440341949463e-01 3.021655082702636719e-01 2.395291328430175781e-01 -5.107990503311157227e-01 -7.458086311817169189e-02 -5.990672111511230469e-02 -1.469938009977340698e-01 -1.938662379980087280e-01 -6.428280472755432129e-02 2.565132379531860352e-01 -1.004794538021087646e-01 7.697638124227523804e-02 5.053585022687911987e-02 -1.610186994075775146e-01 1.566739752888679504e-02 9.612128883600234985e-02
2.163719385862350464e-01 1.689432188868522644e-02 2.003756724298000336e-02 6.701502203941345215e-02 -5.763522908091545105e-02 1.041894704103469849e-01 3.019300103187561035e-01 1.817723512649536133e-01 -1.488749682903289795e-01 -6.944455206394195557e-02 1.176260560750961304e-01 -8.295874111354351044e-03 2.540405392646789551e-01 -3.963126614689826965e-02 3.478974103927612305e-01 -6.152890622615814209e-02 -4.105754494667053223e-01 2.598483860492706299e-01 1.124599277973175049e-01 1.078305318951606750e-01 -4.074089229106903076e-01 4.655650258064270020e-02 -1.605716794729232788e-01 -1.928014159202575684e-01 5.029395967721939087e-02 3.071663528680801392e-02 2.267400175333023071e-01 -7.501455396413803101e-02 1.117321997880935669e-01 -7.131233811378479004e-02 2.216563746333122253e-02 -8.810875564813613892e-02
1.354983747005462646e-01 -1.393335908651351929e-01 -2.829327583312988281e-01 1.558972001075744629e-01 -2.485533207654953003e-01 -1.621063649654388428e-01 6.149635091423988342e-02 2.225172668695449829e-01 1.870362907648086548e-01 9.519706666469573975e-02 9.201893210411071777e-02 -1.342397630214691162e-01 1.887645386159420013e-02 -2.431658655405044556e-01 -6.706339865922927856e-02 5.076602473855018616e-02 -2.490864507853984833e-02 2.904015183448791504e-01 2.396727800369262695e-01 -1.633754372596740723e-01 -1.222224310040473938e-01 8.242940902709960938e-02 -2.429775595664978027e-01 -1.857497692108154297e-01 -2.883576788008213043e-02 -5.373799055814743042e-02 -6.157619133591651917e-02 -2.503156960010528564e-01 9.390509128570556641e-02 -3.780124187469482422e-01 2.111260592937469482e-01 1.691400110721588135e-01
1.354935616254806519e-01 -1.730111837387084961e-01 -1.207160279154777527e-01 1.379181742668151855e-01 -1.976515650749206543e-01 -3.580226302146911621e-01 2.674784660339355469e-01 5.503358691930770874e-02 2.818482927978038788e-02 1.292090117931365967e-01 9.955883026123046875e-02 5.916264653205871582e-02 2.257474362850189209e-01 -1.261176019906997681e-01 -7.848848402500152588e-02 -1.056502610445022583e-01 1.462209075689315796e-01 1.430072635412216187e-01 -8.784393221139907837e-02 1.368367671966552734e-01 1.098928153514862061e-01 3.300756216049194336e-01 1.367590427398681641e-01 -3.832754492759704590e-02 -3.254882991313934326e-01 2.440143525600433350e-01 1.131944730877876282e-01 1.512965261936187744e-01 -1.810969859361648560e-01 -2.377035841345787048e-02 3.362032771110534668e-01 6.441821902990341187e-02
1.884083896875381470e-01 -3.252396285533905029e-01 1.435208618640899658e-01 3.341741263866424561e-01 -1.448885798454284668e-01 -2.005895972251892090e-01 2.749396860599517822e-01 -7.399471849203109741e-02 2.102303206920623779e-01 8.857722580432891846e-02 1.793534010648727417e-01 9.090226143598556519e-02 2.278153747320175171e-01 -1.973475366830825806e-01 -6.422374397516250610e-02 -3.145525231957435608e-02 -1.185047701001167297e-01 1.676602214574813843e-01 -8.023861050605773926e-02 -3.566157817840576172e-02 3.362761437892913818e-02 3.165840506553649902e-01 1.867508329451084137e-02 -2.209558896720409393e-02 1.360569335520267487e-02 1.791015267372131348e-01 1.741614043712615967e-01 2.733594775199890137e-01 -1.950862109661102295e-01 -4.436844587326049805e-02 1.805725991725921631e-01 1.836057156324386597e-01
-1.092624887824058533e-01 -2.284411936998367310e-01 9.865137934684753418e-02 -2.023731917142868042e-02 -3.431754708290100098e-01 -3.268799977377057076e-03 4.225116968154907227e-01 -7.544772326946258545e-02 -7.623615860939025879e-02 -1.438150554895401001e-01 2.219409048557281494e-01 2.599199116230010986e-01 2.073848098516464233e-01 1.460304111242294312e-01 1.913914978504180908e-01 -1.228067874908447266e-01 -1.805008947849273682e-01 4.152847453951835632e-02 -1.083794683218002319e-01 -1.102961823344230652e-01 -1.148798763751983643e-01 -6.252210587263107300e-02 -1.530347317457199097e-01 -2.416159212589263916e-01 -2.896492369472980499e-02 9.890948235988616943e-02 -7.384550571441650391e-02 -8.856425061821937561e-03 3.893982991576194763e-02 -4.139464795589447021e-01 1.253946572542190552e-01 -5.023583397269248962e-02
2.670844793319702148e-01 -1.631254702806472778e-01 -6.874750554561614990e-02 1.320458650588989258e-01 -2.275466322898864746e-01 -3.344869315624237061e-01 9.297176450490951538e-02 9.380171447992324829e-02 -2.503763884305953979e-02 -1.400897800922393799e-01 -2.380734831094741821e-01 1.005818396806716919e-01 2.044107019901275635e-01 2.868806384503841400e-02 5.870491266250610352e-03 -1.731141358613967896e-01 -2.588373124599456787e-01 -7.459013909101486206e-02 1.679981052875518799e-01 -3.376434743404388428e-01 1.231412664055824280e-01 1.224539950489997864e-01 -9.674792177975177765e-03 -3.987605869770050049e-01 3.030083328485488892e-02 -9.072282910346984863e-02 -2.044116556644439697e-01 1.325544863939285278e-01 7.047107070684432983e-02 -1.913353204727172852e-01 -2.449781261384487152e-02 -1.562250107526779175e-01
2.447971999645233154e-01 -2.843545675277709961e-01 2.255399823188781738e-01 3.230237960815429688e-01 -1.311535090208053589e-01 -2.003491111099720001e-02 1.515045166015625000e-01 1.241201311349868774e-01 -9.392199106514453888e-03 -2.029453814029693604e-01 -1.319048404693603516e-01 2.946570515632629395e-01 -6.159514188766479492e-02 5.335662886500358582e-02 -2.876010723412036896e-02 -3.956621140241622925e-02 -7.947181910276412964e-02 2.209985107183456421e-01 1.536010205745697021e-02 -2.397664785385131836e-01 -1.429250836372375488e-01 2.723584175109863281e-01 -7.963153719902038574e-02 -4.388789832592010498e-01 -9.756271541118621826e-02 8.937669545412063599e-02 -4.392757639288902283e-02 1.880024224519729614e-01 1.669150888919830322e-01 -5.666213482618331909e-02 -2.753844298422336578e-02 2.141142636537551880e-02
-1.955239335075020790e-03 6.444353610277175903e-02 3.403939604759216309e-01 2.349771261215209961e-01 -5.740308389067649841e-02 -3.190027177333831787e-01 7.350008003413677216e-03 3.550123423337936401e-02 -1.485052611678838730e-02 -3.144133836030960083e-02 2.192136198282241821e-01 3.426156565546989441e-02 5.012093186378479004e-01 -1.193160936236381531e-01 -1.782597228884696960e-02 -9.369640797376632690e-02 -1.318769007921218872e-01 4.197800755500793457e-01 1.407443881034851074e-01 7.044254243373870850e-02 -2.204925566911697388e-01 1.203031167387962341e-01 2.064520306885242462e-02 -1.112791746854782104e-01 1.489319056272506714e-01 1.040996462106704712e-01 -2.103592902421951294e-01 -1.182942241430282593e-01 5.242760293185710907e-03 -6.645780801773071289e-02 3.905700147151947021e-02 4.357425123453140259e-02
3.927060663700103760e-01 1.644032001495361328e-01 5.430185794830322266e-02 2.444674968719482422e-01 -7.102680951356887817e-02 -3.664889335632324219e-01 1.939714252948760986e-01 9.849255532026290894e-02 1.340909302234649658e-01 -1.813463121652603149e-01 2.115621045231819153e-02 2.455200701951980591e-01 3.715716674923896790e-02 2.054139040410518646e-02 -1.137124188244342804e-02 -2.043858319520950317e-01 -2.568471133708953857e-01 1.249115914106369019e-01 4.051618278026580811e-02 9.143982082605361938e-03 -7.581760734319686890e-02 -3.137831762433052063e-02 -3.979219123721122742e-02 -2.441857606172561646e-01 2.890635654330253601e-02 -1.144888177514076233e-01 1.821895092725753784e-01 2.032008469104766846e-01 1.709049642086029053e-01 -3.036657869815826416e-01 -1.539526879787445068e-01 -1.710684001445770264e-01
2.433767318725585938e-01 -1.532763689756393433e-01 -1.357687413692474365e-01 3.033939003944396973e-02 -4.488542377948760986e-01 2.597936093807220459e-01 2.842026650905609131e-01 2.396741211414337158e-01 -5.549466982483863831e-02 -5.354249849915504456e-02 -7.049851119518280029e-02 1.125927269458770752e-02 1.042629927396774292e-01 -9.616435505449771881e-03 2.648653388023376465e-01 1.213956028223037720e-01 -6.447979062795639038e-02 1.597675681114196777e-01 1.764071732759475708e-01 4.194368049502372742e-02 -2.294237315654754639e-01 6.830149143934249878e-02 -2.661804258823394775e-01 -3.262605071067810059e-01 7.235480006784200668e-03 9.757126122713088989e-02 2.590467780828475952e-02 -2.246088162064552307e-02 5.127766355872154236e-02 -2.619356513023376465e-01 6.701534241437911987e-02 1.437023375183343887e-02
2.344423085451126099e-01 -2.336016744375228882e-01 -2.085843980312347412e-01 -2.075794711709022522e-02 -2.701200246810913086e-01 -2.013565748929977417e-01 1.209004148840904236e-01 4.602270573377609253e-02 -2.503735423088073730e-01 2.345938794314861298e-02 7.275238633155822754e-02 -2.091408371925354004e-01 4.668102040886878967e-02 -1.133649945259094238e-01 -2.239442989230155945e-02 -3.695137426257133484e-02 -3.213001415133476257e-02 2.742563486099243164e-01 3.956336081027984619e-01 -5.581054463982582092e-02 -1.236765086650848389e-01 3.523134291172027588e-01 -2.552647292613983154e-01 -8.480586856603622437e-02 -1.636497974395751953e-01 2.988399565219879150e-02 3.726629912853240967e-02 1.703401654958724976e-01 3.738639503717422485e-02 -3.301285207271575928e-02 2.805351018905639648e-01 1.371119637042284012e-02
2.517957389354705811e-01 -2.273054420948028564e-01 8.173365145921707153e-02 -1.097058318555355072e-02 -3.041232228279113770e-01 -3.795815631747245789e-02 9.740649163722991943e-02 2.873631715774536133e-01 1.986452937126159668e-02 7.598356902599334717e-02 3.225597143173217773e-01 1.730950921773910522e-01 8.706972748041152954e-02 1.036083176732063293e-01 4.115502815693616867e-03 -2.396894246339797974e-01 3.359809145331382751e-02 1.729471236467361450e-01 -1.394417434930801392e-01 -2.255239337682723999e-01 -1.320246011018753052e-01 -3.369902819395065308e-02 -1.025228016078472137e-02 -2.375894598662853241e-02 -2.661097645759582520e-01 3.033925592899322510e-01 -2.792676389217376709e-01 -3.541813790798187256e-02 1.154186278581619263e-01 -1.155150830745697021e-01 9.071253240108489990e-02 -2.803456783294677734e-01
1.890275813639163971e-02 2.031060159206390381e-01 7.970019429922103882e-02 2.611931562423706055e-01 -3.379652798175811768e-01 -3.565720096230506897e-02 1.142202764749526978e-01 7.484997808933258057e-02 -3.420391306281089783e-02 2.980582118034362793e-01 1.425650808960199356e-02 -1.263538450002670288e-01 1.125224530696868896e-01 -1.256178617477416992e-01 -2.476062178611755371e-01 -2.429947629570960999e-02 -1.960402876138687134e-01 4.227048754692077637e-01 -8.119588345289230347e-02 -1.368185877799987793e-01 8.616501581855118275e-04 2.989064157009124756e-01 -3.334204554557800293e-01 -9.724045544862747192e-02 -1.140334159135818481e-01 -2.975466288626194000e-02 -1.767182201147079468e-01 1.222166344523429871e-01 -4.726039990782737732e-02 -1.557553708553314209e-01 -3.614313900470733643e-02 -1.136198490858078003e-01
2.062051147222518921e-01 -3.139280527830123901e-02 2.195904254913330078e-01 4.487254470586776733e-02 -1.390307545661926270e-01 -2.856852114200592041e-01 3.295919299125671387e-02 8.746455423533916473e-03 2.571792528033256531e-02 -3.022454446181654930e-03 2.796974219381809235e-02 3.065508790314197540e-02 5.965638756752014160e-01 -1.315662562847137451e-01 1.081807091832160950e-01 -1.385179460048675537e-01 -6.833406537771224976e-02 2.917451560497283936e-01 2.186670750379562378e-01 1.968190539628267288e-03 -2.774536907672882080e-01 -8.473704755306243896e-02 -7.101464271545410156e-02 1.109711453318595886e-02 7.878269255161285400e-02 1.290346086025238037e-01 -1.655778735876083374e-01 -2.434009909629821777e-01 -8.704987913370132446e-02 -1.749200522899627686e-01 -1.065682470798492432e-01 -1.081289723515510559e-01
2.702257633209228516e-01 -4.073185622692108154e-01 -1.494706422090530396e-01 2.377839386463165283e-01 -1.960001289844512939e-01 -5.864911526441574097e-02 2.108628153800964355e-01 -3.295377641916275024e-02 -7.084109634160995483e-02 -7.427444308996200562e-02 3.027233779430389404e-01 -2.764439880847930908e-01 7.296199910342693329e-03 -2.521976828575134277e-01 9.992105513811111450e-02 -7.040002197027206421e-02 -8.357635140419006348e-02 5.942634772509336472e-03 -1.569224894046783447e-01 1.587283760309219360e-01 -1.661180704832077026e-01 2.329318672418594360e-01 -7.777339778840541840e-03 -3.404321372509002686e-01 1.913715340197086334e-02 1.142965704202651978e-01 9.628900140523910522e-02 -1.658487468957901001e-01 9.437367320060729980e-02 2.838712185621261597e-02 1.512127369642257690e-01 -1.246437523514032364e-02
2.082730084657669067e-01 -9.059702605009078979e-02 -2.515717446804046631e-01 2.152209132909774780e-01 -3.439544439315795898e-01 -7.783515751361846924e-02 1.327080875635147095e-01 3.447792828083038330e-01 7.173652201890945435e-02 1.849433630704879761e-01 5.994028970599174500e-02 -1.489353086799383163e-02 1.529782712459564209e-01 -2.070437073707580566e-01 2.839101105928421021e-02 4.452994838356971741e-02 -3.182214871048927307e-02 2.931627929210662842e-01 2.429739683866500854e-01 -1.645667254924774170e-01 -4.657865688204765320e-02 7.290393114089965820e-02 8.811080455780029297e-02 -2.337071150541305542e-01 -1.791879087686538696e-01 -2.058122754096984863e-01 1.538749635219573975e-01 -1.295938938856124878e-01 5.563985556364059448e-03 -3.175744414329528809e-01 -6.740573793649673462e-02 4.925262555480003357e-02
4.843323826789855957e-01 -9.556601941585540771e-02 -2.188469767570495605e-01 -5.762529000639915466e-02 -1.023013591766357422e-01 -1.977126747369766235e-01 9.918957948684692383e-03 1.140987798571586609e-01 -1.762863546609878540e-01 -3.676300495862960815e-02 4.160094559192657471e-01 3.030326366424560547e-01 1.407974362373352051e-01 -2.151345759630203247e-01 -7.966652512550354004e-02 2.073043212294578552e-02 -7.170413434505462646e-02 2.285989522933959961e-01 -1.975038498640060425e-01 -1.988609135150909424e-01 -2.863197326660156250e-01 9.733641147613525391e-02 1.189162805676460266e-01 3.954052552580833435e-02 -8.545628190040588379e-02 4.993473365902900696e-02 -3.352116420865058899e-02 -7.040992379188537598e-02 -2.065834961831569672e-02 -9.352035075426101685e-02 -3.739872574806213379e-02 -5.136430263519287109e-02
3.410061076283454895e-02 -8.138535916805267334e-02 1.654001623392105103e-01 2.009478360414505005e-01 -3.239447772502899170e-01 -3.338252604007720947e-01 1.540469471365213394e-02 -4.176799580454826355e-02 -8.210918307304382324e-02 -2.201915383338928223e-01 1.284928768873214722e-01 -6.776222144253551960e-04 3.207258880138397217e-01 -2.138026291504502296e-03 1.700295209884643555e-01 -1.123641580343246460e-01 -6.992518901824951172e-02 2.122193872928619385e-01 -1.698737889528274536e-01 -5.468233823776245117e-01 -2.317357361316680908e-01 -1.853822916746139526e-02 -4.561696946620941162e-02 -1.927907317876815796e-01 6.867124699056148529e-03 3.038988634943962097e-02 -3.280280157923698425e-02 1.973874308168888092e-02 -3.980292007327079773e-03 9.060360491275787354e-02 -2.906145341694355011e-02 -8.586550503969192505e-02
1.461788117885589600e-01 1.574598550796508789e-01 1.856344752013683319e-02 -6.382809020578861237e-03 -4.162743985652923584e-01 -3.685501590371131897e-02 1.491274237632751465e-01 -1.624364852905273438e-01 -1.381324082612991333e-01 -8.178055286407470703e-02 3.067840337753295898e-01 -1.711057499051094055e-02 2.586176693439483643e-01 1.604927033185958862e-01 3.516798838973045349e-02 -4.070447683334350586e-01 -2.547950744628906250e-01 2.227989882230758667e-01 -2.061922103166580200e-01 -2.544123232364654541e-01 -1.032376661896705627e-01 8.924423903226852417e-02 2.342986501753330231e-02 -1.708306968212127686e-01 -1.241249963641166687e-01 7.288762927055358887e-02 -2.845818176865577698e-02 -5.682478845119476318e-02 -1.246938407421112061e-01 -1.484011765569448471e-02 -1.738498806953430176e-01 -9.766285866498947144e-02
5.434988439083099365e-02 1.003071963787078857e-01 -5.388014018535614014e-02 3.606899082660675049e-01 -2.740113437175750732e-01 -2.030957490205764771e-01 2.168011618778109550e-03 8.689770102500915527e-02 -1.416789274662733078e-02 2.245168089866638184e-01 1.348235607147216797e-01 2.145933173596858978e-02 2.596155554056167603e-02 -2.383875101804733276e-01 -2.096115499734878540e-01 -1.386320441961288452e-01 8.348499238491058350e-02 2.339684516191482544e-01 -5.618317518383264542e-03 -2.470592856407165527e-01 8.440678566694259644e-02 4.259148836135864258e-01 -2.077428847551345825e-01 -2.343579530715942383e-01 -5.602609738707542419e-02 -3.490728512406349182e-02 -1.549694538116455078e-01 5.226825014688074589e-04 1.759591847658157349e-01 -7.961178570985794067e-02 -6.709937751293182373e-02 -2.462286651134490967e-01
9.381168335676193237e-02 -1.122799068689346313e-01 -2.649441361427307129e-01 1.247772872447967529e-01 -2.304558157920837402e-01 -4.183434322476387024e-02 1.261900216341018677e-01 -4.168319050222635269e-03 -2.044948935508728027e-01 4.553468525409698486e-02 -1.172082349658012390e-01 -1.621086150407791138e-01 1.485382169485092163e-01 -2.486745268106460571e-02 1.445033997297286987e-01 -4.615915194153785706e-02 7.091373950242996216e-02 2.352116703987121582e-01 4.121705591678619385e-01 -7.946939766407012939e-02 9.468492120504379272e-02 3.092104494571685791e-01 -1.829998791217803955e-01 -2.044342830777168274e-02 -1.287703365087509155e-01 1.273123919963836670e-01 -4.689899459481239319e-02 -2.053596526384353638e-01 1.067793443799018860e-01 -4.228860437870025635e-01 2.152774631977081299e-01 -6.038733944296836853e-02
2.051744461059570312e-01 3.701240522786974907e-03 -5.593340843915939331e-02 2.189371287822723389e-01 -9.458304196596145630e-02 -1.465904265642166138e-01 2.258885651826858521e-01 1.245248876512050629e-02 -7.210937887430191040e-02 -2.250891625881195068e-01 1.189580708742141724e-01 7.759214937686920166e-02 3.154662251472473145e-01 -6.171430647373199463e-02 -2.104643136262893677e-01 -3.074990212917327881e-01 -2.612329423427581787e-01 1.563010811805725098e-01 -1.906265765428543091e-01 -3.919439762830734253e-02 2.828160226345062256e-01 1.986697763204574585e-01 -3.376217782497406006e-01 -1.961862295866012573e-01 -3.186124935746192932e-02 1.243728920817375183e-01 8.993563801050186157e-02 -1.869965642690658569e-01 1.195339187979698181e-01 -1.882680878043174744e-02 1.538106650114059448e-01 -8.171495050191879272e-02
2.049498707056045532e-01 1.406574845314025879e-01 -1.353894546627998352e-02 3.321526050567626953e-01 -1.303187757730484009e-01 -3.947283606976270676e-03 2.740626037120819092e-01 -1.029152721166610718e-01 1.066799536347389221e-01 5.353324860334396362e-02 2.388794571161270142e-01 -2.339854091405868530e-02 1.925830394029617310e-01 -2.095883153378963470e-02 2.620707750320434570e-01 2.029344290494918823e-01 4.753821529448032379e-03 1.121537163853645325e-01 2.112691551446914673e-01 3.418221138417720795e-03 -4.142812788486480713e-01 3.422128856182098389e-01 -1.818411946296691895e-01 1.905518919229507446e-01 5.736365914344787598e-02 6.774757057428359985e-02 8.219593018293380737e-02 6.210079044103622437e-02 -1.423247456550598145e-01 -2.109656780958175659e-01 1.644515618681907654e-02 -8.285529166460037231e-02
-3.643750771880149841e-02 9.292834997177124023e-02 -1.136848106980323792e-01 1.485285013914108276e-01 -5.262662172317504883e-01 -1.121793314814567566e-01 -1.764506287872791290e-02 -8.772513270378112793e-02 1.878408640623092651e-01 1.367383599281311035e-01 2.906615436077117920e-01 1.869017779827117920e-01 1.783173084259033203e-01 -5.323863029479980469e-02 1.077187210321426392e-01 -2.497049868106842041e-01 -1.730669587850570679e-01 2.199639528989791870e-01 -4.581470787525177002e-02 -2.051957137882709503e-02 -1.189218610525131226e-01 4.623008146882057190e-02 1.348770596086978912e-02 -1.584966182708740234e-01 1.271966993808746338e-01 5.912488698959350586e-02 -2.244258485734462738e-02 8.828527294099330902e-03 -3.876464664936065674e-01 7.420123089104890823e-03 -2.796502709388732910e-01 -6.553243845701217651e-02
1.941994279623031616e-01 -2.780251502990722656e-01 -2.167379558086395264e-01 5.235756281763315201e-03 -2.430292069911956787e-01 -2.287696152925491333e-01 4.858931526541709900e-02 -1.247177496552467346e-01 -6.987453252077102661e-02 -7.335687428712844849e-02 -4.414093121886253357e-02 5.945098027586936951e-02 -1.277718227356672287e-02 -6.582203507423400879e-02 5.631012842059135437e-02 -1.670246869325637817e-01 1.005795374512672424e-01 2.939908504486083984e-01 2.474540472030639648e-01 2.235763520002365112e-02 -3.004372119903564453e-01 3.684115111827850342e-01 -2.689301073551177979e-01 -4.153906553983688354e-02 -1.365018039941787720e-01 7.202417403459548950e-02 5.370628088712692261e-02 3.135208189487457275e-01 8.873533457517623901e-02 -1.496649235486984253e-01 2.007407695055007935e-01 -5.892761424183845520e-02
1.477816104888916016e-01 -1.499766111373901367e-02 -1.580128967761993408e-01 3.353299796581268311e-01 -3.400394320487976074e-01 -1.735918968915939331e-01 -1.664135456085205078e-01 -1.860396377742290497e-02 -7.756685372442007065e-03 6.127447262406349182e-02 1.042927056550979614e-01 -2.785657942295074463e-01 -8.498604595661163330e-02 -2.202455103397369385e-01 -5.504370201379060745e-03 -2.206446528434753418e-01 -1.733065396547317505e-01 5.550514161586761475e-02 -7.558141648769378662e-02 -1.214633509516716003e-01 1.482492387294769287e-01 4.725323021411895752e-01 -1.927727609872817993e-01 -1.698757112026214600e-01 -2.273113876581192017e-01 6.529508531093597412e-02 -4.923332855105400085e-02 -1.245256327092647552e-02 9.920540265738964081e-03 4.094257205724716187e-02 2.548145689070224762e-02 -2.101969122886657715e-01
2.091210633516311646e-01 -2.093111127614974976e-01 -9.725704789161682129e-02 -2.444469928741455078e-02 -2.605756521224975586e-01 -2.056987285614013672e-01 1.795087195932865143e-02 1.133098304271697998e-01 -3.717687726020812988e-02 8.121293783187866211e-02 1.608535051345825195e-01 -5.439736321568489075e-02 -3.258951753377914429e-02 -3.127346336841583252e-01 1.616362780332565308e-01 1.261246204376220703e-01 -1.555211693048477173e-01 3.250263035297393799e-01 2.127028405666351318e-01 -8.430929481983184814e-02 -1.446137577295303345e-01 1.588123142719268799e-01 -2.144363373517990112e-01 -2.004124224185943604e-01 1.257477402687072754e-01 -1.410192400217056274e-01 -3.794278204441070557e-02 -2.266423404216766357e-01 6.572539359331130981e-02 -3.287234306335449219e-01 2.854597866535186768e-01 6.696809083223342896e-02
2.808280587196350098e-01 -8.086436241865158081e-02 1.632404029369354248e-01 2.816221415996551514e-01 -1.516421437263488770e-01 9.694411605596542358e-02 1.150509566068649292e-01 -1.892575323581695557e-01 -2.078141272068023682e-01 -1.233664080500602722e-01 2.112036347389221191e-01 2.220381945371627808e-01 2.185676395893096924e-01 -1.886641830205917358e-01 -1.481222510337829590e-01 6.688569486141204834e-02 -1.170418560504913330e-01 3.470191657543182373e-01 -2.891445718705654144e-02 -3.106010556221008301e-01 1.090064197778701782e-01 -1.369627751410007477e-02 1.962923444807529449e-02 1.155335605144500732e-01 -2.446942180395126343e-01 -1.002252474427223206e-02 7.610017899423837662e-03 1.741143409162759781e-03 -1.443460136651992798e-01 -3.127592504024505615e-01 -1.101750880479812622e-01 -1.305096894502639771e-01
1.897916793823242188e-01 6.100375577807426453e-02 1.841866783797740936e-02 2.054338753223419189e-01 -1.227112412452697754e-01 -1.574750989675521851e-01 2.532086372375488281e-01 -9.294150769710540771e-02 -1.088095009326934814e-01 -2.409517168998718262e-01 1.020728424191474915e-01 1.555981040000915527e-01 1.152822971343994141e-01 -1.146681085228919983e-01 -1.093638688325881958e-01 -2.789767682552337646e-01 -2.837260067462921143e-02 1.432176977396011353e-01 -1.519225537776947021e-01 -3.555517792701721191e-01 9.041668474674224854e-02 1.617818027734756470e-01 -1.390306949615478516e-01 1.386205479502677917e-02 1.383759230375289917e-01 -6.780932098627090454e-02 1.043720021843910217e-01 -2.203364819288253784e-01 -2.788203954696655273e-01 -3.020251989364624023e-01 -5.528515949845314026e-02 -3.232083320617675781e-01
1.541807055473327637e-01 -1.826816648244857788e-01 -2.410583794116973877e-01 4.107362926006317139e-01 -8.515401184558868408e-02 -1.525872796773910522e-01 9.815043956041336060e-02 1.032470166683197021e-01 -6.429189443588256836e-02 -1.586256176233291626e-01 4.306607693433761597e-02 -8.985565602779388428e-02 4.859491437673568726e-02 -4.229072928428649902e-01 2.621026039123535156e-01 -1.048592627048492432e-01 -2.303254455327987671e-01 7.132297009229660034e-02 3.263272345066070557e-03 3.176880478858947754e-01 -1.897369027137756348e-01 2.251365184783935547e-01 -1.136665493249893188e-01 -6.507039815187454224e-02 -4.927806556224822998e-02 2.519608661532402039e-02 7.075860351324081421e-02 -1.951369196176528931e-01 -1.903329789638519287e-01 3.208180516958236694e-02 -1.076294258236885071e-01 -8.475191146135330200e-02
-1.309378445148468018e-01 -4.187428206205368042e-02 1.421341001987457275e-01 -3.829284012317657471e-02 -1.613153815269470215e-01 -1.698898971080780029e-01 2.518166899681091309e-01 4.026839509606361389e-02 1.555434763431549072e-01 9.117794036865234375e-02 3.877479135990142822e-01 -5.543578788638114929e-02 4.227845668792724609e-01 -1.041469648480415344e-01 -1.716055162250995636e-02 -1.798917502164840698e-01 1.340728346258401871e-02 2.296001911163330078e-01 3.498852550983428955e-01 -1.272141486406326294e-01 1.906414926052093506e-01 1.733373701572418213e-01 -1.371191740036010742e-01 -6.846782565116882324e-02 -2.585972249507904053e-01 1.593572795391082764e-01 -9.489680640399456024e-03 -1.226266101002693176e-01 -1.486137807369232178e-01 -1.150334179401397705e-01 -4.914840310811996460e-02 -6.949658691883087158e-02
[truncated: 3,273,944 more chars]
