# Supplementary material for: The Language of Innovation
Source: PLoS One. 2020 Apr 30;15(4):e0230107. doi: 10.1371/journal.pone.0230107 (PMC7194493; doi:10.1371/journal.pone.0230107)
Supplement: S29 File — (GZ) [file pone.0230107.s029.tar.gz › 2007-2011/V2Run_11_VS_4500_embeddings2007-2011ED32.txt]

1.613251678645610809e-02 -9.504490345716476440e-02 2.208030074834823608e-01 3.749100565910339355e-01 -2.407281249761581421e-01 -3.372804820537567139e-01 -1.044897586107254028e-01 1.734406650066375732e-01 -3.447350859642028809e-01 1.203699856996536255e-01 -2.663884311914443970e-02 9.833414107561111450e-02 1.665269732475280762e-01 -1.176300793886184692e-01 1.223742663860321045e-01 -9.911883622407913208e-02 1.172329708933830261e-01 1.120055615901947021e-01 -2.927988022565841675e-02 1.944036781787872314e-01 3.199425339698791504e-02 -3.573350608348846436e-01 6.635954231023788452e-02 -2.323377691209316254e-02 -1.461125314235687256e-01 -5.883240699768066406e-02 2.671995162963867188e-01 1.057846695184707642e-01 8.123084157705307007e-02 3.249529516324400902e-03 2.477140575647354126e-01 6.816483289003372192e-02
-2.285167276859283447e-01 2.237702459096908569e-01 2.064428031444549561e-01 1.696295142173767090e-01 4.916126653552055359e-02 -3.830429315567016602e-01 1.842992752790451050e-01 7.343529909849166870e-02 -3.617973923683166504e-01 2.720631361007690430e-01 7.339159399271011353e-02 -2.416751682758331299e-01 -1.029438748955726624e-01 -1.425092071294784546e-01 7.962500303983688354e-02 -7.308602333068847656e-02 2.560103535652160645e-01 -2.507556080818176270e-01 2.146062813699245453e-02 1.020258478820323944e-02 -1.780422478914260864e-01 -9.829695522785186768e-02 1.433746772818267345e-03 -1.672825664281845093e-01 9.734418243169784546e-02 -1.046849116683006287e-01 5.208365619182586670e-02 -6.906972266733646393e-03 -8.810053765773773193e-02 1.116677895188331604e-01 -5.986704677343368530e-02 -2.849171161651611328e-01
-2.434171438217163086e-01 1.736691221594810486e-02 1.738024502992630005e-02 3.264555037021636963e-01 1.060177460312843323e-01 -8.380908519029617310e-02 5.260955169796943665e-02 2.349587827920913696e-01 -3.111488521099090576e-01 1.393560469150543213e-01 2.152057141065597534e-01 5.691337585449218750e-02 1.929746419191360474e-01 1.627515107393264771e-01 2.581240050494670868e-02 -1.944065541028976440e-01 1.345003396272659302e-01 1.632185280323028564e-02 3.904949501156806946e-02 8.461165428161621094e-02 1.488217860460281372e-01 -3.343404829502105713e-01 2.503808401525020599e-02 2.567394971847534180e-01 -1.309203356504440308e-02 1.945942938327789307e-01 -1.033402979373931885e-01 -2.269462049007415771e-01 1.910044848918914795e-01 9.924279898405075073e-02 -2.637580633163452148e-01 -2.138307988643646240e-01
-3.901119111105799675e-03 1.892915554344654083e-02 6.262909621000289917e-02 2.361210882663726807e-01 -1.153239607810974121e-01 -8.711110055446624756e-02 -1.054973602294921875e-01 1.113259866833686829e-01 1.799026387743651867e-03 4.200540184974670410e-01 2.022467739880084991e-02 -8.223632723093032837e-02 3.826639652252197266e-01 -5.633483827114105225e-02 -5.449609830975532532e-02 -1.700635701417922974e-01 2.657729983329772949e-01 -7.758186664432287216e-03 -3.059451282024383545e-01 -1.549279782921075821e-02 -9.444583207368850708e-02 -3.193948566913604736e-01 4.154305160045623779e-02 -1.232350096106529236e-01 2.352752722799777985e-02 -6.746953818947076797e-03 -9.822570718824863434e-03 -2.385371923446655273e-01 1.880766600370407104e-01 3.535203039646148682e-01 -1.336192488670349121e-01 -4.732653871178627014e-02
-1.874888390302658081e-01 3.890941664576530457e-02 2.301370799541473389e-01 1.631075590848922729e-01 -2.728245258331298828e-01 -3.637192845344543457e-01 1.469490379095077515e-01 8.147309720516204834e-02 1.081601530313491821e-01 3.964140415191650391e-01 1.847964674234390259e-01 -1.150859445333480835e-01 2.060585319995880127e-01 -2.356108725070953369e-01 8.919709920883178711e-02 -9.546881541609764099e-03 1.221093311905860901e-01 1.472736359573900700e-03 -1.629579961299896240e-01 1.662724912166595459e-01 -8.599036931991577148e-02 -1.423499882221221924e-01 1.713397949934005737e-01 -2.596326544880867004e-02 -1.429498847573995590e-02 7.351379096508026123e-02 3.082292675971984863e-01 9.482986479997634888e-02 -1.230127140879631042e-01 2.296471446752548218e-01 -5.924580991268157959e-02 -1.369757652282714844e-01
-2.573224604129791260e-01 2.642697691917419434e-01 8.197023719549179077e-02 2.393302917480468750e-01 -5.375726148486137390e-02 -3.606622815132141113e-01 3.666635975241661072e-02 2.072499096393585205e-01 6.338909268379211426e-02 1.244295109063386917e-02 2.261459976434707642e-01 -1.026515811681747437e-01 1.791705638170242310e-01 -1.383482962846755981e-01 1.773444414138793945e-01 -3.718817234039306641e-02 1.036172267049551010e-02 -8.811380714178085327e-02 -2.683865427970886230e-01 1.610583066940307617e-02 -2.801023721694946289e-01 -2.984813749790191650e-01 1.327016800642013550e-01 1.501111537218093872e-01 -2.764339558780193329e-02 8.506093919277191162e-02 9.720544517040252686e-02 -1.731720566749572754e-01 1.271776258945465088e-01 -5.605659913271665573e-03 1.793104596436023712e-02 -3.477614820003509521e-01
-9.482292830944061279e-02 -1.705788448452949524e-02 1.216874420642852783e-01 3.874045312404632568e-01 1.848009764216840267e-03 -3.742299079895019531e-01 1.886991560459136963e-01 1.046564504504203796e-01 4.570548981428146362e-02 3.402302265167236328e-01 2.487980127334594727e-01 -2.141561508178710938e-01 8.396609872579574585e-02 -7.138804532587528229e-03 -1.168380528688430786e-01 -1.440111994743347168e-01 8.017665147781372070e-02 9.188441932201385498e-02 -1.007703840732574463e-01 1.380023062229156494e-01 -3.136996030807495117e-01 -2.481337040662765503e-01 -1.184960529208183289e-01 1.670112460851669312e-01 9.940066188573837280e-02 -2.960920706391334534e-02 1.159614603966474533e-02 -2.915894389152526855e-01 -7.019989937543869019e-02 1.259151101112365723e-01 -3.842917829751968384e-02 8.920425921678543091e-02
2.124590128660202026e-01 1.580944806337356567e-01 3.148602321743965149e-02 2.264622598886489868e-01 -1.746816486120223999e-01 -4.591572880744934082e-01 -6.460111588239669800e-03 2.751708626747131348e-01 -3.759498298168182373e-01 -1.633949130773544312e-01 6.718878448009490967e-02 -1.351877450942993164e-01 1.455430239439010620e-01 -2.321065515279769897e-01 5.412825942039489746e-02 -6.250822544097900391e-02 1.913583874702453613e-01 1.418627612292766571e-02 -1.831346005201339722e-02 2.388204634189605713e-02 -1.772472113370895386e-01 -2.312644869089126587e-01 2.280119210481643677e-01 -1.937364488840103149e-01 1.785434484481811523e-01 8.444856107234954834e-02 4.130872339010238647e-02 -5.760269612073898315e-02 -1.707646995782852173e-02 -1.216951385140419006e-02 1.043115332722663879e-01 -1.423693150281906128e-01
-1.537221074104309082e-01 1.897477544844150543e-02 3.597975075244903564e-01 3.161405026912689209e-01 -2.344580143690109253e-01 -3.469320535659790039e-01 7.489316165447235107e-02 -3.254992887377738953e-02 1.535957306623458862e-01 2.023793607950210571e-01 1.256527304649353027e-01 -1.324735432863235474e-01 -3.943786397576332092e-02 5.382947158068418503e-03 -6.657253205776214600e-02 -2.619391381740570068e-01 1.201992034912109375e-01 -5.504188314080238342e-02 -2.817272841930389404e-01 2.096856087446212769e-01 -1.291164755821228027e-01 -3.136063814163208008e-01 5.385981407016515732e-03 -7.534363865852355957e-02 -1.189840957522392273e-01 1.863862425088882446e-01 -5.221498664468526840e-03 -2.315109372138977051e-01 1.229407563805580139e-01 5.780493840575218201e-02 -9.714617580175399780e-02 1.174363680183887482e-02
7.613847404718399048e-02 -2.285291440784931183e-02 2.117390185594558716e-02 2.164566218852996826e-01 -2.607538104057312012e-01 -2.703670263290405273e-01 -1.174384951591491699e-01 2.235725522041320801e-01 5.880101397633552551e-02 1.472106724977493286e-01 1.451915502548217773e-01 -1.652788519859313965e-01 1.497155129909515381e-01 -1.767411530017852783e-01 2.468013316392898560e-01 -1.908579766750335693e-01 4.664558544754981995e-02 5.520951747894287109e-02 -2.333520501852035522e-01 2.397481799125671387e-01 -2.867735624313354492e-01 -3.189545869827270508e-01 1.738928258419036865e-03 2.270594984292984009e-01 -1.793444305658340454e-01 1.208765953779220581e-01 -1.039421856403350830e-01 -2.262683659791946411e-01 4.341653082519769669e-03 1.492562592029571533e-01 1.803234070539474487e-01 2.682111971080303192e-02
-3.580142185091972351e-02 1.765849068760871887e-02 1.081259250640869141e-01 4.699533581733703613e-01 -3.928952291607856750e-02 -1.464319974184036255e-01 2.048553526401519775e-01 1.310755759477615356e-01 -1.898349970579147339e-01 3.095369637012481689e-01 2.570166289806365967e-01 3.196215629577636719e-01 2.640556991100311279e-01 1.688819527626037598e-01 7.236230373382568359e-02 -4.148472845554351807e-02 -7.041051238775253296e-02 2.783076651394367218e-02 1.376972198486328125e-01 9.371176362037658691e-02 -1.924932189285755157e-02 -2.879969775676727295e-01 -3.563648834824562073e-02 2.633668482303619385e-01 -1.103765666484832764e-01 1.449573226273059845e-02 1.099193915724754333e-01 1.667361147701740265e-02 -3.306234627962112427e-02 8.329585939645767212e-02 -1.021788120269775391e-01 -2.186596095561981201e-01
-2.315541654825210571e-01 3.712848573923110962e-02 4.998353868722915649e-02 2.112143635749816895e-01 -1.083685308694839478e-01 -4.451668262481689453e-01 -7.459747791290283203e-02 3.077625036239624023e-01 -2.461376935243606567e-01 -2.142957746982574463e-01 5.836189910769462585e-02 1.683697700500488281e-01 -7.960546016693115234e-02 -3.026923835277557373e-01 -1.055575311183929443e-01 -1.057290285825729370e-01 -5.658977478742599487e-02 4.372164234519004822e-02 -1.788268387317657471e-01 1.195870861411094666e-01 -3.243114799261093140e-02 -2.188179045915603638e-01 -2.418797649443149567e-02 -1.861834675073623657e-01 -9.779306501150131226e-02 1.077407374978065491e-01 2.255886495113372803e-01 -2.080486565828323364e-01 -1.266085207462310791e-01 1.514262259006500244e-01 -1.565785109996795654e-01 -1.214657872915267944e-01
-1.438258290290832520e-01 1.426314562559127808e-01 2.963106706738471985e-02 1.108216568827629089e-01 -1.991192400455474854e-01 -2.027934193611145020e-01 7.900672405958175659e-02 1.370551884174346924e-01 5.549691617488861084e-03 4.159922599792480469e-01 1.621766090393066406e-01 -2.086584866046905518e-01 1.822746396064758301e-01 -1.167619507759809494e-02 4.395891912281513214e-03 -2.883647978305816650e-01 1.956757158041000366e-01 -2.040594518184661865e-01 -3.698967993259429932e-01 2.947657406330108643e-01 -2.384134680032730103e-01 -2.301830500364303589e-01 2.828252129256725311e-02 -9.421192109584808350e-02 -9.238430112600326538e-02 -5.539733101613819599e-04 7.082338631153106689e-02 -1.717769652605056763e-01 -7.838305085897445679e-02 -7.700863759964704514e-03 -7.912955433130264282e-02 -4.351348057389259338e-02
6.296128034591674805e-02 -2.796558663249015808e-02 -1.633114665746688843e-01 5.270683765411376953e-01 -1.288928538560867310e-01 -1.960939019918441772e-01 6.868458539247512817e-02 9.822142869234085083e-02 -2.580290734767913818e-01 2.084317952394485474e-01 9.525306522846221924e-02 -3.232675790786743164e-01 -1.547621004283428192e-02 1.151789501309394836e-01 6.533524394035339355e-02 -3.032827749848365784e-02 1.132428795099258423e-01 -9.193257987499237061e-02 -8.207081258296966553e-02 8.664438128471374512e-02 8.500736951828002930e-02 -1.693152934312820435e-01 5.642565339803695679e-02 -1.008991003036499023e-01 -2.307206541299819946e-01 7.342241704463958740e-02 4.584308713674545288e-02 -1.912491768598556519e-02 3.166431486606597900e-01 3.274155557155609131e-01 -1.557800322771072388e-01 3.821357339620590210e-02
-7.343336939811706543e-02 2.744455635547637939e-02 -5.560079962015151978e-02 6.761343032121658325e-02 -2.525947391986846924e-01 -2.187328040599822998e-01 -6.524413079023361206e-02 3.007113635540008545e-01 -2.510295510292053223e-01 2.042453885078430176e-01 2.970831282436847687e-02 -2.049534618854522705e-01 1.596025377511978149e-01 -1.811252832412719727e-01 1.323578208684921265e-01 1.189501062035560608e-01 2.583334147930145264e-01 1.502876449376344681e-02 -1.509659588336944580e-01 -4.310647770762443542e-02 -1.377310231328010559e-02 -2.725716829299926758e-01 -6.721208244562149048e-02 -2.251857966184616089e-01 -1.623921655118465424e-02 -7.317532598972320557e-02 9.493983536958694458e-02 -3.341170251369476318e-01 -2.099062651395797729e-01 6.018818914890289307e-02 -1.615484803915023804e-01 -3.477388918399810791e-01
1.049278974533081055e-01 1.253604888916015625e-01 4.505341406911611557e-03 5.341991186141967773e-01 -1.250155419111251831e-01 -2.121426314115524292e-01 -1.328737139701843262e-01 1.815343797206878662e-01 -2.324939370155334473e-01 1.988474428653717041e-01 8.466201275587081909e-02 1.530668884515762329e-01 9.233081713318824768e-03 8.079876005649566650e-02 -6.547378748655319214e-02 -1.619079560041427612e-01 1.573224812746047974e-01 -1.515516042709350586e-01 9.379405528306961060e-02 1.954560726881027222e-01 1.168446466326713562e-01 -1.449119150638580322e-01 -1.316938549280166626e-01 -1.003310903906822205e-01 -3.204219937324523926e-01 1.334910988807678223e-01 -5.408636108040809631e-02 -7.995231449604034424e-02 5.753865838050842285e-02 -3.072330495342612267e-03 -3.523853719234466553e-01 -3.539629280567169189e-02
-4.956748336553573608e-02 3.384932279586791992e-01 3.355571329593658447e-01 3.798201382160186768e-01 -1.071891263127326965e-01 -1.735405325889587402e-01 -4.931473359465599060e-02 2.921900153160095215e-01 -1.732419282197952271e-01 -8.176118135452270508e-03 6.853205710649490356e-02 -1.010154709219932556e-01 1.313407123088836670e-01 -7.512889802455902100e-02 8.385948836803436279e-02 -4.194833710789680481e-02 2.717669308185577393e-01 3.207443058490753174e-01 1.813054680824279785e-01 5.971570685505867004e-02 -2.182825207710266113e-01 -6.169754266738891602e-02 3.077695891261100769e-02 -2.786185145378112793e-01 2.403048239648342133e-02 -4.165495932102203369e-02 2.069054916501045227e-02 -1.061086580157279968e-01 -1.937050074338912964e-01 1.075874716043472290e-01 -1.132604032754898071e-01 2.996631525456905365e-02
-6.035400182008743286e-02 -1.375095695257186890e-01 9.069881588220596313e-02 2.409963309764862061e-01 -8.444249629974365234e-02 -3.163659870624542236e-01 1.912732869386672974e-01 6.596543639898300171e-02 -2.407702654600143433e-01 1.505023539066314697e-01 3.035108149051666260e-01 7.973242551088333130e-02 7.767322473227977753e-03 3.027247786521911621e-01 1.422515064477920532e-01 -2.147797048091888428e-01 2.239263989031314850e-02 -1.370319724082946777e-01 -2.899444103240966797e-02 1.220800727605819702e-01 3.045578598976135254e-01 -4.435816407203674316e-01 -1.716859079897403717e-02 5.812635645270347595e-02 -6.530176848173141479e-02 2.097793370485305786e-01 8.887409418821334839e-02 1.733259856700897217e-02 3.666336461901664734e-02 1.413600295782089233e-01 -3.282128646969795227e-02 -1.368589103221893311e-01
-2.805186212062835693e-01 1.073876693844795227e-01 3.198936581611633301e-01 2.731694877147674561e-01 -1.757462322711944580e-01 -1.876439750194549561e-01 -1.315923631191253662e-01 4.064761698246002197e-01 -1.232724413275718689e-01 1.518326438963413239e-02 -7.267305254936218262e-02 -1.159812659025192261e-01 2.100540697574615479e-01 1.977539621293544769e-02 1.991306543350219727e-01 1.232259422540664673e-01 1.674310266971588135e-01 -3.370372951030731201e-02 -9.978201240301132202e-03 4.902008175849914551e-02 8.470492810010910034e-02 -1.390726566314697266e-01 1.666811555624008179e-01 -2.759026288986206055e-01 -9.972066432237625122e-02 -8.112665265798568726e-02 1.065716221928596497e-01 -1.483676433563232422e-01 -1.010660007596015930e-01 4.439143836498260498e-02 -1.219338700175285339e-01 -3.341177403926849365e-01
1.725944457575678825e-03 5.074906349182128906e-02 1.246296912431716919e-01 3.107768893241882324e-01 -2.746894210577011108e-02 -4.303095340728759766e-01 4.440324008464813232e-02 3.570129722356796265e-02 1.522171050310134888e-01 1.241367086768150330e-01 2.956992685794830322e-01 2.334309369325637817e-02 3.061010837554931641e-01 -1.075008064508438110e-01 -2.094273827970027924e-02 3.602268546819686890e-02 2.315612435340881348e-01 -8.414384722709655762e-02 -1.501050889492034912e-01 4.187770187854766846e-02 -1.366691738367080688e-01 -4.256816506385803223e-01 2.109947241842746735e-02 -1.436152160167694092e-01 -1.326389014720916748e-01 -8.238581568002700806e-02 -2.760335057973861694e-02 -2.899216711521148682e-01 7.270431518554687500e-02 -2.051678001880645752e-01 -8.180815726518630981e-03 1.592210843227803707e-03
-2.289819717407226562e-01 1.712612062692642212e-01 2.274613082408905029e-02 7.058984041213989258e-02 -2.088973969221115112e-01 -4.490691423416137695e-01 1.241288334131240845e-01 1.477673556655645370e-02 1.918036490678787231e-01 -6.255443673580884933e-03 4.247789084911346436e-01 -9.403993189334869385e-02 6.364387273788452148e-02 -1.169714704155921936e-02 1.240072492510080338e-02 -1.757942885160446167e-01 3.088552355766296387e-01 3.376208245754241943e-02 -2.277851849794387817e-01 2.455126047134399414e-01 -2.317132651805877686e-01 -2.258920073509216309e-01 1.276068389415740967e-01 -4.555793851613998413e-02 1.371876429766416550e-02 -1.139376237988471985e-01 6.586924195289611816e-02 -9.351206570863723755e-02 -3.388117998838424683e-02 8.964416384696960449e-02 -1.032823398709297180e-01 -1.121609434485435486e-01
-1.112205609679222107e-01 7.992112636566162109e-02 1.178815215826034546e-01 3.729935288429260254e-01 -1.496610939502716064e-01 -1.153940483927726746e-01 4.786879569292068481e-02 2.416422031819820404e-02 8.388895541429519653e-02 1.810744553804397583e-01 1.213867366313934326e-01 -5.531108751893043518e-02 5.857938155531883240e-02 1.594011932611465454e-01 9.654290229082107544e-02 -4.097833633422851562e-01 -1.075356379151344299e-01 3.306801244616508484e-02 -1.892982274293899536e-01 1.465250998735427856e-01 -2.826560139656066895e-01 -3.438424766063690186e-01 1.532868295907974243e-01 4.642578586935997009e-02 -7.248517125844955444e-02 -1.071715354919433594e-01 -2.949406392872333527e-02 -1.006334200501441956e-01 -5.114098638296127319e-02 3.732307851314544678e-01 -2.440411299467086792e-01 -5.464185029268264771e-02
-1.169928088784217834e-01 3.502573072910308838e-02 2.967742457985877991e-02 2.809949517250061035e-01 -7.787295430898666382e-02 -4.147065877914428711e-01 8.789350837469100952e-02 2.827998250722885132e-02 1.698573529720306396e-01 1.528592705726623535e-01 1.143147274851799011e-01 -2.409435659646987915e-01 1.132832393050193787e-01 -6.935865432024002075e-02 1.393581777811050415e-01 -5.957836657762527466e-02 3.367678523063659668e-01 -1.701063849031925201e-02 -1.951016485691070557e-01 2.112527191638946533e-01 1.007773652672767639e-01 -3.533956408500671387e-01 -4.228736087679862976e-02 6.486998498439788818e-02 -6.179319694638252258e-02 -5.489413812756538391e-02 -1.610131375491619110e-02 -3.862051963806152344e-01 1.519573330879211426e-01 1.596708148717880249e-01 2.520544081926345825e-02 1.087265610694885254e-01
-9.699014574289321899e-02 1.200958192348480225e-01 -1.448740065097808838e-01 4.317704439163208008e-01 -5.397070571780204773e-02 -3.856541514396667480e-01 8.600436896085739136e-02 1.383129209280014038e-01 -3.224813044071197510e-01 3.824629485607147217e-01 4.485038295388221741e-02 -1.473040580749511719e-01 4.293938353657722473e-02 2.289636731147766113e-01 5.339241027832031250e-02 -7.568489015102386475e-02 -1.322938203811645508e-01 -1.125747412443161011e-01 -7.825475186109542847e-02 1.379975974559783936e-01 9.655246138572692871e-02 -2.280120505020022392e-03 7.081256061792373657e-02 -8.161368966102600098e-02 -2.273564934730529785e-01 2.558245658874511719e-01 -5.823180824518203735e-02 -7.828371226787567139e-02 -3.189574182033538818e-02 4.357355833053588867e-02 -2.136439085006713867e-01 -4.686544090509414673e-02
-2.125368416309356689e-01 -9.195832163095474243e-02 -8.457927405834197998e-02 3.715409934520721436e-01 -1.295769214630126953e-01 -1.479229182004928589e-01 -2.274890244007110596e-02 2.547716200351715088e-01 -3.060516417026519775e-01 1.736824512481689453e-01 -2.528988756239414215e-02 2.013511955738067627e-02 2.698522508144378662e-01 2.316600531339645386e-01 -9.485371410846710205e-03 -4.057899862527847290e-02 1.187390610575675964e-01 -1.649083346128463745e-01 1.179928891360759735e-02 1.646616607904434204e-01 3.152632713317871094e-01 -3.914791643619537354e-01 4.623610526323318481e-02 -3.100778348743915558e-02 -1.200160086154937744e-01 1.267651766538619995e-01 7.387511432170867920e-02 -2.485061138868331909e-01 -1.625597663223743439e-02 1.106454953551292419e-01 -7.180631905794143677e-02 -6.584062427282333374e-02
1.407309025526046753e-01 4.103273749351501465e-01 9.872853755950927734e-02 2.820416986942291260e-01 -1.778524816036224365e-01 -2.682606577873229980e-01 -4.336064681410789490e-02 3.496997952461242676e-01 1.228027418255805969e-01 3.022579550743103027e-01 2.380162179470062256e-01 -1.322042346000671387e-01 8.272057771682739258e-02 -1.024731695652008057e-01 -1.836762130260467529e-01 -1.687742322683334351e-01 5.148630216717720032e-02 -7.509462535381317139e-02 -1.881749629974365234e-01 -1.494958437979221344e-02 -2.749409340322017670e-02 -2.757693231105804443e-01 7.979709655046463013e-02 -9.128867089748382568e-02 -1.586239784955978394e-01 9.655793756246566772e-02 5.325023084878921509e-02 -1.027704924345016479e-01 -1.208226829767227173e-01 6.551200896501541138e-02 6.318545341491699219e-02 -1.686322689056396484e-01
-1.068211644887924194e-01 1.742663681507110596e-01 9.940235316753387451e-02 4.138303399085998535e-01 1.234939843416213989e-01 -2.355058342218399048e-01 3.040882945060729980e-01 2.737482488155364990e-01 -1.248649060726165771e-01 3.248933851718902588e-01 2.164260596036911011e-01 9.148951619863510132e-02 -5.039399862289428711e-02 2.099612541496753693e-02 -4.940725862979888916e-02 2.974388375878334045e-02 -1.663439720869064331e-01 -1.272886544466018677e-01 -3.459360823035240173e-02 7.766456156969070435e-02 2.068385779857635498e-01 -4.049707949161529541e-01 -2.226560264825820923e-01 -2.266254741698503494e-03 -2.953592687845230103e-02 2.067240513861179352e-02 1.171387508511543274e-01 5.267048999667167664e-02 3.938921913504600525e-02 -1.162029504776000977e-01 -8.206728100776672363e-02 9.616693854331970215e-02
-1.392982453107833862e-01 -2.771174162626266479e-02 1.211530119180679321e-01 2.576697170734405518e-01 -8.526971936225891113e-02 -4.723486900329589844e-01 -3.680067509412765503e-02 -1.326049268245697021e-01 -1.904243603348731995e-02 1.524780988693237305e-01 2.491114437580108643e-01 -1.459581851959228516e-01 1.751382052898406982e-01 -1.617366224527359009e-01 -9.131030738353729248e-02 -5.728993564844131470e-02 1.105844527482986450e-01 -3.970353677868843079e-02 -1.436254978179931641e-01 4.193667471408843994e-01 -1.478403508663177490e-01 -2.450933158397674561e-01 1.374057680368423462e-02 1.520414501428604126e-01 1.141938846558332443e-02 4.192240163683891296e-02 -2.902284823358058929e-02 -2.586082816123962402e-01 2.343599349260330200e-01 7.976214587688446045e-02 -1.650310903787612915e-01 1.855125650763511658e-02
-1.014293283224105835e-01 1.090389341115951538e-01 2.161010652780532837e-01 4.027060866355895996e-01 -2.603973150253295898e-01 -2.174819558858871460e-01 -5.980421230196952820e-02 1.941293179988861084e-01 3.276388347148895264e-02 3.995319604873657227e-01 -5.907420814037322998e-02 -1.913937479257583618e-01 1.746523082256317139e-01 -1.149794086813926697e-01 1.464066468179225922e-02 -3.061856031417846680e-01 1.131700202822685242e-01 -6.925927847623825073e-02 -2.886974811553955078e-01 1.380045562982559204e-01 -1.232595965266227722e-01 -8.078935742378234863e-02 7.051646709442138672e-02 -1.306998264044523239e-02 1.680390536785125732e-01 8.107171952724456787e-02 -3.367149457335472107e-02 -1.695248037576675415e-01 -8.352392166852951050e-02 1.070173680782318115e-01 -2.100102603435516357e-01 2.028570015681907535e-04
-5.645418167114257812e-02 -2.318624407052993774e-03 9.197911620140075684e-02 1.686476916074752808e-01 7.703004777431488037e-02 -1.975120007991790771e-01 6.044368073344230652e-02 4.012753963470458984e-01 -2.225373089313507080e-01 2.031978368759155273e-01 -8.372975513339042664e-03 -2.259746789932250977e-01 9.078557603061199188e-03 -4.381546750664710999e-02 2.158580869436264038e-01 -9.022233635187149048e-02 1.129049248993396759e-02 1.498053520917892456e-01 3.606506809592247009e-02 2.350071668624877930e-01 -9.787987172603607178e-02 -1.219322234392166138e-01 2.547731101512908936e-01 -2.008569240570068359e-01 -3.706470131874084473e-01 2.700767815113067627e-01 3.773511573672294617e-02 -8.629553765058517456e-02 1.269303411245346069e-01 2.878323495388031006e-01 -1.049654483795166016e-01 -1.167667508125305176e-01
-2.380841076374053955e-01 -1.890943385660648346e-02 3.418256714940071106e-02 4.213838577270507812e-01 1.356557309627532959e-01 -1.243705078959465027e-01 1.787424087524414062e-01 -8.969271183013916016e-02 -3.222547471523284912e-01 9.386215358972549438e-02 3.739846646785736084e-01 3.113637119531631470e-02 -1.377827674150466919e-01 -7.178968936204910278e-02 1.689611077308654785e-01 1.915379017591476440e-01 -1.267944723367691040e-01 8.069334924221038818e-02 7.405547052621841431e-02 3.519964218139648438e-01 -6.217765808105468750e-02 -3.935324028134346008e-02 -1.627644598484039307e-01 -5.668925121426582336e-02 4.398737475275993347e-02 1.586144864559173584e-01 -1.776011288166046143e-01 1.694236695766448975e-02 1.271056104451417923e-02 9.283925592899322510e-02 -6.028971821069717407e-02 -2.984358668327331543e-01
-2.306246608495712280e-01 -1.880329661071300507e-02 2.787002027034759521e-01 2.694155573844909668e-01 -2.506779432296752930e-01 -1.656105071306228638e-01 6.345451623201370239e-02 6.027276068925857544e-02 6.916181743144989014e-02 2.439119815826416016e-01 1.897720247507095337e-01 6.286045908927917480e-02 1.662516891956329346e-01 -2.786140441894531250e-01 4.229408130049705505e-02 -7.430642098188400269e-02 2.103176862001419067e-01 7.957289367914199829e-02 -2.976217865943908691e-01 -7.041192799806594849e-02 -2.947541177272796631e-01 -2.861144840717315674e-01 2.546387910842895508e-02 -1.345348656177520752e-01 1.537261456251144409e-01 -1.923671215772628784e-01 1.032291054725646973e-01 -7.699579745531082153e-02 2.493968904018402100e-01 1.794732362031936646e-02 -7.343819830566644669e-03 -1.003493443131446838e-01
-1.466612368822097778e-01 -1.347055006772279739e-02 1.811333000659942627e-01 2.913678586483001709e-01 -2.517865300178527832e-01 -2.731703519821166992e-01 4.642719402909278870e-02 1.089469417929649353e-01 5.763220414519309998e-02 3.234990835189819336e-01 5.076898261904716492e-02 -8.388403058052062988e-02 1.487387120723724365e-01 -1.475844979286193848e-01 -1.793474406003952026e-01 -3.424116671085357666e-01 2.405987083911895752e-01 -7.909963279962539673e-02 -1.903492510318756104e-01 5.828163772821426392e-02 -1.751463264226913452e-01 -3.564185202121734619e-01 2.351857572793960571e-01 -2.646330557763576508e-02 1.463062167167663574e-01 9.887133538722991943e-02 2.554783597588539124e-02 -1.649987548589706421e-01 -4.687184933573007584e-03 -5.000882595777511597e-02 -9.818485379219055176e-02 -9.454964846372604370e-02
-1.426535546779632568e-01 -9.894201904535293579e-02 1.372989565134048462e-01 1.214275956153869629e-01 -3.932407125830650330e-02 -2.549514770507812500e-01 -2.684770524501800537e-02 2.584666311740875244e-01 -2.994527816772460938e-01 -5.197785794734954834e-02 1.127078458666801453e-01 -9.607374668121337891e-02 1.293239295482635498e-01 -1.225052028894424438e-01 3.992168232798576355e-02 7.384496927261352539e-02 1.849995106458663940e-01 2.085624784231185913e-01 1.348694711923599243e-01 6.709465384483337402e-02 -2.842524945735931396e-01 -3.576127588748931885e-01 2.189180850982666016e-01 -3.555849492549896240e-01 8.351390063762664795e-02 1.067316159605979919e-02 -1.986945867538452148e-01 -1.448153108358383179e-01 -2.585014514625072479e-02 3.796242550015449524e-02 -8.407723362324759364e-05 -3.098235428333282471e-01
-1.000380143523216248e-01 -1.073292046785354614e-01 -1.804407984018325806e-01 2.301865071058273315e-01 3.939831163734197617e-03 -3.527243621647357941e-03 9.566505998373031616e-02 2.733059823513031006e-01 -9.702350199222564697e-02 7.116425037384033203e-02 1.046813055872917175e-01 -1.917339712381362915e-01 5.895276740193367004e-02 -6.943665444850921631e-02 -5.345062166452407837e-02 5.875076353549957275e-02 2.034245133399963379e-01 2.674214243888854980e-01 8.781372755765914917e-02 4.916615784168243408e-01 -2.031522393226623535e-01 -2.525040507316589355e-01 6.396950781345367432e-02 -3.250295817852020264e-01 5.741529539227485657e-02 -9.488985687494277954e-02 3.585890531539916992e-01 -6.235187128186225891e-02 8.311204612255096436e-02 -1.952335983514785767e-02 -2.589358948171138763e-03 -5.545419082045555115e-02
9.543596953153610229e-02 7.295024394989013672e-02 1.873691231012344360e-01 2.617467045783996582e-01 -1.119929179549217224e-02 -2.662784755229949951e-01 -7.051434367895126343e-02 2.285691946744918823e-01 5.884240195155143738e-02 2.707877159118652344e-01 1.190371066331863403e-01 -1.516175419092178345e-01 1.687647551298141479e-01 2.669496648013591766e-02 2.678472101688385010e-01 -1.396630555391311646e-01 -4.427976161241531372e-02 1.034197732806205750e-01 -3.875850141048431396e-01 8.027509599924087524e-02 -1.259195208549499512e-01 -2.109335064888000488e-01 2.886087000370025635e-01 -3.973830863833427429e-02 -8.618455380201339722e-02 2.285579591989517212e-01 -1.994899064302444458e-01 -8.243249356746673584e-02 -1.275503337383270264e-01 1.214085295796394348e-01 -1.446701437234878540e-01 -2.158149182796478271e-01
-1.759641617536544800e-01 -2.238349057734012604e-02 -4.574961960315704346e-02 4.156833589076995850e-01 -1.341214682906866074e-02 -1.269423514604568481e-01 4.045411199331283569e-02 4.606333076953887939e-01 -2.039812207221984863e-01 1.519858986139297485e-01 1.046024188399314880e-01 -1.555802114307880402e-02 2.097956687211990356e-01 2.747058272361755371e-01 7.307084649801254272e-02 -1.498229503631591797e-01 8.722965419292449951e-02 -1.422454416751861572e-01 1.850083023309707642e-01 2.315953522920608521e-01 3.403534889221191406e-01 -2.594154477119445801e-01 -1.202255953103303909e-02 5.565246567130088806e-02 -9.815071523189544678e-02 1.003765687346458435e-02 1.922668889164924622e-02 -1.218593865633010864e-01 -4.520605131983757019e-02 7.038830220699310303e-02 3.953943774104118347e-02 -6.913372129201889038e-02
-1.280891895294189453e-01 -1.416641175746917725e-01 9.476567804813385010e-02 9.859270602464675903e-02 1.103842165321111679e-02 -2.160096317529678345e-01 2.495528757572174072e-01 2.444054335355758667e-01 -3.563354909420013428e-01 2.151452898979187012e-01 2.618145048618316650e-01 8.035507798194885254e-02 1.570862084627151489e-01 7.235346734523773193e-02 -7.460799068212509155e-03 -1.771468073129653931e-01 1.942899227142333984e-01 -7.900781929492950439e-02 6.321632862091064453e-02 2.062716484069824219e-01 2.897174954414367676e-01 -1.077675297856330872e-01 -1.944917142391204834e-01 4.194970801472663879e-02 -9.942863136529922485e-02 -3.737236931920051575e-02 2.642341554164886475e-01 5.090215243399143219e-03 -2.063272595405578613e-01 -1.064971834421157837e-02 -2.677778601646423340e-01 -2.126666903495788574e-01
-2.839174494147300720e-02 -2.131413370370864868e-01 -1.985355317592620850e-01 3.499747514724731445e-01 7.221867144107818604e-02 -1.545898765325546265e-01 -1.788804680109024048e-01 7.644221186637878418e-02 -9.798600524663925171e-02 1.828149557113647461e-01 2.877266108989715576e-01 8.651683479547500610e-02 2.165484279394149780e-01 7.731451839208602905e-02 2.156376242637634277e-01 -1.648538112640380859e-01 9.827175736427307129e-02 -1.021851524710655212e-01 -2.442495673894882202e-01 7.093400508165359497e-02 -1.840873658657073975e-01 -2.182335406541824341e-01 1.037791967391967773e-01 -2.359714806079864502e-01 -2.958645224571228027e-01 1.543627083301544189e-01 9.231685847043991089e-02 -1.231323704123497009e-01 -1.983635686337947845e-02 8.627419918775558472e-02 -2.609899938106536865e-01 -1.459927558898925781e-01
-2.893498726189136505e-02 1.079606711864471436e-01 1.630527824163436890e-01 2.194255143404006958e-01 4.976981133222579956e-02 -4.877699017524719238e-01 -9.446951001882553101e-02 7.421046495437622070e-02 -2.178062498569488525e-01 -1.531289815902709961e-01 2.171783000230789185e-01 -4.239060878753662109e-01 2.085595130920410156e-01 -2.755614817142486572e-01 4.374765977263450623e-02 -4.507184401154518127e-02 -2.717731334269046783e-02 1.351304948329925537e-01 6.142555736005306244e-03 -2.999158017337322235e-02 6.209111586213111877e-02 -2.077704071998596191e-01 1.027415990829467773e-01 -8.428232371807098389e-02 -2.036659419536590576e-01 1.478724330663681030e-01 -5.141772329807281494e-02 -3.858606889843940735e-02 1.454394161701202393e-01 -2.640278823673725128e-02 -7.891346700489521027e-03 -2.506152689456939697e-01
-2.033554315567016602e-01 8.172654779627919197e-04 6.175297778099775314e-03 4.348836243152618408e-01 -1.391457952558994293e-02 -2.002730667591094971e-01 3.226641193032264709e-02 1.216994673013687134e-01 -2.960254848003387451e-01 3.063320815563201904e-01 2.410325780510902405e-02 8.126037567853927612e-02 1.454709321260452271e-01 1.852160543203353882e-01 -1.146288812160491943e-01 -1.486681699752807617e-01 1.406421959400177002e-01 -1.750107258558273315e-01 6.791531108319759369e-03 1.622983962297439575e-01 2.958149015903472900e-01 -2.984964549541473389e-01 1.010040417313575745e-01 6.535486876964569092e-02 -1.580925583839416504e-01 8.607506006956100464e-02 1.981317251920700073e-02 1.686886698007583618e-01 9.262473881244659424e-02 9.125619381666183472e-02 -2.363773733377456665e-01 -1.790484935045242310e-01
-9.375288337469100952e-02 -3.750018775463104248e-02 -1.439503133296966553e-01 3.506851792335510254e-01 -1.265638917684555054e-01 -1.612326353788375854e-01 1.875728368759155273e-01 2.602476477622985840e-01 -2.174609601497650146e-01 1.543547362089157104e-01 8.915247768163681030e-02 1.238458007574081421e-01 1.919432580471038818e-01 1.805935502052307129e-01 -2.372634131461381912e-03 -6.175038591027259827e-02 6.098931282758712769e-02 -4.519809782505035400e-02 4.553280770778656006e-02 2.165915518999099731e-01 3.598987162113189697e-01 -4.476513862609863281e-01 1.020079553127288818e-01 3.860591724514961243e-02 -3.651523147709667683e-04 1.193567514419555664e-01 -9.328213520348072052e-03 -2.614964842796325684e-01 5.594470072537660599e-03 1.692779511213302612e-01 -1.428523808717727661e-01 -7.162870466709136963e-02
-3.225388377904891968e-02 -5.869945138692855835e-02 8.178584277629852295e-02 2.446672469377517700e-01 4.885315895080566406e-03 -3.710510432720184326e-01 -1.150451898574829102e-01 2.007931768894195557e-01 -1.253399401903152466e-01 9.636478126049041748e-02 1.799787282943725586e-01 -2.112172693014144897e-01 3.800933063030242920e-01 -3.739016354084014893e-01 1.054518856108188629e-02 -6.805420666933059692e-02 -1.740978211164474487e-01 -1.116879358887672424e-01 -1.103359460830688477e-01 1.224049460142850876e-02 -1.801441311836242676e-01 -3.197017908096313477e-01 -6.057298555970191956e-02 -1.786843836307525635e-01 -1.699416898190975189e-02 -1.647440791130065918e-01 7.285520434379577637e-02 -9.245700389146804810e-02 -1.755409538745880127e-01 6.185007747262716293e-03 -1.469533741474151611e-01 -1.661006212234497070e-01
6.751362234354019165e-02 8.263885229825973511e-02 1.636879295110702515e-01 3.397398293018341064e-01 -1.601100713014602661e-01 -6.280747801065444946e-02 1.324301660060882568e-01 1.458561867475509644e-01 5.024038627743721008e-02 8.853737264871597290e-02 1.704457402229309082e-01 -9.224236756563186646e-02 1.672841459512710571e-01 -1.323693711310625076e-02 -1.611262708902359009e-01 -1.686732918024063110e-01 2.504004351794719696e-02 7.254088670015335083e-02 -3.368415236473083496e-01 3.324437141418457031e-01 -1.903121173381805420e-01 -1.959306150674819946e-01 1.769054979085922241e-01 3.900351375341415405e-02 3.258362412452697754e-02 1.865879297256469727e-01 1.573973894119262695e-01 -1.763303428888320923e-01 -7.408798485994338989e-02 1.540009081363677979e-01 -4.163620769977569580e-01 -1.261305510997772217e-01
1.039938777685165405e-01 -9.616191498935222626e-03 1.611147373914718628e-01 2.962606251239776611e-01 -2.620247304439544678e-01 -1.033653765916824341e-01 6.006941199302673340e-02 6.015491113066673279e-02 -8.260425925254821777e-02 3.123846948146820068e-01 1.524232178926467896e-01 1.120184361934661865e-01 2.367855608463287354e-01 5.976710096001625061e-02 -9.849917888641357422e-02 -2.343531548976898193e-01 7.003320846706628799e-03 -1.632801606319844723e-03 -1.983317881822586060e-01 2.764385342597961426e-01 -3.050879240036010742e-01 -2.734504044055938721e-01 3.788777887821197510e-01 -1.068756077438592911e-02 1.883259601891040802e-02 1.196709647774696350e-02 6.231365259736776352e-03 -2.353593856096267700e-01 -4.504857212305068970e-02 9.349397569894790649e-02 -1.666047424077987671e-01 -5.063747614622116089e-02
5.416517611593008041e-03 4.282293096184730530e-02 1.574785709381103516e-01 1.673651933670043945e-01 4.309649020433425903e-02 -1.500002294778823853e-01 4.068868234753608704e-02 8.922567218542098999e-02 -3.635627329349517822e-01 -7.284414023160934448e-02 2.887669503688812256e-01 -1.684936881065368652e-01 1.518352180719375610e-01 1.590553671121597290e-02 3.630885854363441467e-02 -3.016231954097747803e-01 1.375472694635391235e-01 3.721557259559631348e-01 -1.609369218349456787e-01 -1.313269436359405518e-01 1.855763792991638184e-01 -4.258179068565368652e-01 9.868657588958740234e-02 -1.425208002328872681e-01 6.232691556215286255e-02 -8.273374289274215698e-02 1.107187792658805847e-01 1.353052258491516113e-01 -7.149780541658401489e-02 -2.029630728065967560e-02 -1.459994912147521973e-01 -1.788209080696105957e-01
-1.433038562536239624e-01 -1.185645461082458496e-01 1.764426976442337036e-01 3.930444419384002686e-01 -1.362113952636718750e-01 -1.672368347644805908e-01 -8.973217010498046875e-02 1.037963479757308960e-01 1.875083707273006439e-02 2.125148475170135498e-01 -1.993408501148223877e-01 -2.212193310260772705e-01 -1.121730804443359375e-01 5.616202950477600098e-02 3.032936453819274902e-01 -1.315837651491165161e-01 1.143058836460113525e-01 8.150907605886459351e-02 -9.817703813314437866e-02 4.865093156695365906e-02 -7.332319766283035278e-02 -4.060275852680206299e-01 8.102317154407501221e-02 -2.999617755413055420e-01 2.617536112666130066e-02 -4.287743195891380310e-02 2.687036395072937012e-01 -1.925913542509078979e-01 7.284962385892868042e-02 1.691916584968566895e-01 1.045694500207901001e-01 6.325666792690753937e-03
2.436254173517227173e-02 -1.477185040712356567e-01 5.381156876683235168e-02 3.777152001857757568e-01 -1.050892323255538940e-01 -7.634889334440231323e-02 -1.627125442028045654e-01 2.184513956308364868e-01 -7.907942682504653931e-02 4.688303768634796143e-01 -1.430682539939880371e-01 -1.095520928502082825e-01 8.854617178440093994e-02 3.617028146982192993e-02 7.635349780321121216e-02 -1.509883999824523926e-01 2.564525306224822998e-01 -4.417502880096435547e-02 -1.839869022369384766e-01 1.677914559841156006e-01 -2.404351979494094849e-01 -2.719934284687042236e-01 2.470724433660507202e-01 -3.639084845781326294e-02 -1.146065145730972290e-01 -4.777765274047851562e-02 -2.986728213727474213e-02 -7.100311107933521271e-03 -2.658284455537796021e-02 1.993845403194427490e-01 -2.237650901079177856e-01 1.177958473563194275e-01
-1.845789700746536255e-01 2.646486759185791016e-01 8.940292149782180786e-02 2.684600651264190674e-01 -1.065705418586730957e-01 -1.918625086545944214e-01 1.176952421665191650e-01 -1.869083009660243988e-02 -4.315967857837677002e-01 -4.674420133233070374e-02 3.254871964454650879e-01 -1.511189639568328857e-01 2.479501813650131226e-02 -7.246602326631546021e-02 -9.236264228820800781e-02 -1.062740981578826904e-01 1.956187039613723755e-01 1.289121061563491821e-01 -9.682890772819519043e-02 1.494482755661010742e-01 3.440056741237640381e-01 -1.065097004175186157e-01 1.122686266899108887e-01 -2.835669815540313721e-01 -7.648929208517074585e-02 -1.828976906836032867e-03 1.016135066747665405e-01 -1.248698830604553223e-01 -1.940371096134185791e-01 -8.458097279071807861e-02 -1.552656888961791992e-01 -2.343956194818019867e-02
9.479279071092605591e-02 3.614023327827453613e-02 4.125330969691276550e-02 4.156329035758972168e-01 2.306284569203853607e-02 -1.602327674627304077e-01 2.641901373863220215e-01 2.032549977302551270e-01 -2.246712595224380493e-01 1.919262260198593140e-01 2.073437571525573730e-01 -5.449207499623298645e-02 2.660575807094573975e-01 2.332228869199752808e-01 4.196573048830032349e-02 -1.922161877155303955e-02 2.620306611061096191e-01 -1.050353422760963440e-01 4.717326909303665161e-02 1.684273928403854370e-01 3.148389160633087158e-01 -2.591015398502349854e-01 1.269962042570114136e-01 7.183004170656204224e-02 -7.162340730428695679e-02 1.346916407346725464e-01 8.244929462671279907e-02 7.185795903205871582e-02 -4.450515657663345337e-02 -1.156294494867324829e-01 -1.309674829244613647e-01 -2.275732755661010742e-01
-1.486230492591857910e-01 2.117429301142692566e-02 1.529501080513000488e-01 1.302694380283355713e-01 -9.085250645875930786e-02 -4.211105704307556152e-01 1.428563147783279419e-01 2.161661162972450256e-02 -1.846054382622241974e-02 1.879776567220687866e-01 1.464168541133403778e-02 3.094413280487060547e-01 2.764333784580230713e-02 -3.785945102572441101e-02 1.179912015795707703e-01 -1.180695667862892151e-01 2.285215705633163452e-01 2.969259619712829590e-01 2.849962562322616577e-02 3.746786341071128845e-02 -1.181005835533142090e-01 -1.998163461685180664e-01 2.630781829357147217e-01 -1.008604019880294800e-01 6.886051595211029053e-02 -1.591774225234985352e-01 3.998486101627349854e-01 -2.549417018890380859e-01 1.338696759194135666e-02 1.149387955665588379e-01 -5.911256745457649231e-02 -1.457140445709228516e-01
-3.646416068077087402e-01 9.321367740631103516e-02 2.492631971836090088e-01 1.675375401973724365e-01 -1.543236672878265381e-01 -3.406340777873992920e-01 6.412880122661590576e-02 5.265467241406440735e-02 9.833396226167678833e-02 1.028699129819869995e-01 -6.772519648075103760e-02 2.707822807133197784e-02 -2.165043167769908905e-02 -3.638780415058135986e-01 7.621546089649200439e-02 -1.916379481554031372e-01 2.012123316526412964e-01 3.007001578807830811e-01 -1.519504785537719727e-01 1.718311570584774017e-02 -4.142829775810241699e-02 -1.594445854425430298e-01 -9.449569135904312134e-02 -2.391025274991989136e-01 9.768012911081314087e-02 -6.490786373615264893e-02 4.299185052514076233e-02 -7.765141129493713379e-02 1.376138180494308472e-01 -8.259473834186792374e-04 -2.931433618068695068e-01 -2.154055684804916382e-01
-1.526288390159606934e-01 -3.064298816025257111e-02 -9.721421450376510620e-02 3.499476611614227295e-01 8.097916841506958008e-02 -3.385946154594421387e-01 -9.552807360887527466e-02 1.413097828626632690e-01 3.587725013494491577e-02 1.864618957042694092e-01 -2.950186026282608509e-04 6.997217237949371338e-02 -2.078404724597930908e-01 -3.014630638062953949e-02 4.771224036812782288e-02 7.892455905675888062e-02 2.183186449110507965e-02 1.683897078037261963e-01 -4.196948558092117310e-02 2.203741818666458130e-01 -2.371050119400024414e-01 -3.270092010498046875e-01 2.663675248622894287e-01 -5.323867127299308777e-02 3.293084204196929932e-01 -1.635175049304962158e-01 1.352255940437316895e-01 -1.468965224921703339e-02 -6.320929527282714844e-02 4.476547613739967346e-02 -2.462789267301559448e-01 -2.521025836467742920e-01
-1.494523137807846069e-01 -6.700713653117418289e-03 -1.113651767373085022e-01 3.164973855018615723e-01 3.392865881323814392e-02 -2.380928546190261841e-01 1.899738013744354248e-01 2.960900664329528809e-01 -2.894223928451538086e-01 1.188880503177642822e-01 1.445764452219009399e-01 1.252870261669158936e-01 5.088217556476593018e-02 2.101697176694869995e-01 2.994125708937644958e-02 -9.028087370097637177e-03 1.822857409715652466e-01 -5.675781890749931335e-02 6.776816397905349731e-02 2.366258949041366577e-01 2.389031350612640381e-01 -4.638944566249847412e-01 1.473175883293151855e-01 1.561615020036697388e-01 -4.970510676503181458e-02 9.105062484741210938e-02 9.018953889608383179e-02 -1.798550486564636230e-01 8.873417973518371582e-02 1.021931692957878113e-01 -6.744153797626495361e-02 -1.081960424780845642e-01
-1.553979814052581787e-01 2.277579009532928467e-01 1.444849222898483276e-01 3.477130532264709473e-01 -5.403136834502220154e-02 -5.011028051376342773e-01 -1.077076885849237442e-03 -4.622521251440048218e-02 1.188437342643737793e-01 1.365890353918075562e-01 1.785380393266677856e-01 -1.317022144794464111e-01 2.172503322362899780e-01 -6.669075787067413330e-02 -5.589359253644943237e-02 -1.446207314729690552e-01 2.305668294429779053e-01 -2.093529701232910156e-02 -1.052469164133071899e-01 2.496876269578933716e-01 -4.524649679660797119e-02 -3.472759723663330078e-01 -3.674577549099922180e-02 2.672337554395198822e-02 4.874866455793380737e-02 -7.998457178473472595e-03 -3.096748329699039459e-02 -2.376325130462646484e-01 -6.838186085224151611e-02 3.141911700367927551e-02 -1.251660883426666260e-01 1.881997883319854736e-01
-1.612601615488529205e-02 2.485665306448936462e-02 2.010033130645751953e-01 3.203980326652526855e-01 -2.206770181655883789e-01 -1.179106608033180237e-01 5.602668598294258118e-02 2.519865036010742188e-01 9.987764060497283936e-02 2.616385519504547119e-01 1.376051455736160278e-01 -1.794371455907821655e-01 3.746772706508636475e-01 2.627754770219326019e-02 3.034071065485477448e-02 -3.655031621456146240e-01 2.344921529293060303e-01 1.475513428449630737e-01 -1.024921014904975891e-01 1.883105188608169556e-01 -1.671868264675140381e-01 -2.165563255548477173e-01 1.727091073989868164e-01 4.769457876682281494e-02 2.152761444449424744e-03 1.969735175371170044e-01 1.946302354335784912e-01 -9.206198155879974365e-02 7.736558467149734497e-02 6.357548292726278305e-03 -1.774245128035545349e-02 2.241729199886322021e-02
-2.093283385038375854e-01 9.704763442277908325e-02 2.205729782581329346e-01 8.029961585998535156e-02 -1.130124256014823914e-01 -1.740008890628814697e-01 -9.718568623065948486e-02 5.745510384440422058e-02 -4.760933518409729004e-01 3.161551803350448608e-02 2.105236649513244629e-01 -4.255941882729530334e-02 1.096209064126014709e-01 -1.162818819284439087e-02 -1.481101959943771362e-01 -1.555705368518829346e-01 1.286747604608535767e-01 2.358363419771194458e-01 -1.542893946170806885e-01 1.343668997287750244e-01 2.994739413261413574e-01 -2.388126999139785767e-01 1.318314075469970703e-01 -2.448497414588928223e-01 -7.290423661470413208e-02 1.775301843881607056e-01 1.669037789106369019e-01 -1.328456699848175049e-01 -2.144668437540531158e-02 -1.490277498960494995e-01 -1.990022957324981689e-01 -1.452285200357437134e-01
-1.232488453388214111e-01 -1.489504128694534302e-01 8.432158268988132477e-03 3.445554971694946289e-01 -1.152306981384754181e-02 -1.890694200992584229e-01 1.545609682798385620e-01 2.782576382160186768e-01 -1.947820335626602173e-01 4.056653007864952087e-02 9.423815459012985229e-02 1.009926274418830872e-01 1.159445643424987793e-01 2.597541511058807373e-01 9.293919429183006287e-03 3.485248237848281860e-02 7.885004580020904541e-02 -2.305202186107635498e-02 5.234423279762268066e-02 2.911657392978668213e-01 1.638831496238708496e-01 -5.040103197097778320e-01 1.568350754678249359e-02 1.319260448217391968e-01 -1.541499942541122437e-01 1.711920797824859619e-01 9.919366240501403809e-02 -1.275255680084228516e-01 2.415142767131328583e-02 4.685199633240699768e-02 -1.889879405498504639e-01 -2.351351827383041382e-01
-9.555167704820632935e-02 7.414265535771846771e-03 -2.760844863951206207e-02 4.252548515796661377e-01 -4.897888377308845520e-02 -2.885632216930389404e-01 2.703557349741458893e-02 8.439480513334274292e-02 -2.006436884403228760e-01 1.767463237047195435e-01 1.555433124303817749e-01 -1.573671698570251465e-01 -1.052012853324413300e-02 1.684728562831878662e-01 -5.895551666617393494e-02 -2.376174330711364746e-01 4.791032150387763977e-02 -4.463444929569959641e-03 1.802635043859481812e-01 2.998423874378204346e-01 1.731876879930496216e-01 -1.724933981895446777e-01 7.981383800506591797e-02 5.407793819904327393e-02 -4.080062806606292725e-01 1.469646543264389038e-01 -4.296568804420530796e-04 1.963812112808227539e-02 -6.990572065114974976e-02 8.287125825881958008e-02 -3.358834385871887207e-01 4.375878721475601196e-03
1.658126525580883026e-02 -7.015668600797653198e-02 -7.696555461734533310e-03 4.148701727390289307e-01 1.853847950696945190e-01 -1.726946979761123657e-01 7.761929184198379517e-02 2.711802124977111816e-01 -2.721362709999084473e-01 1.855362802743911743e-01 1.350960880517959595e-01 8.867346495389938354e-02 2.208142727613449097e-01 1.466606855392456055e-01 2.615705318748950958e-02 -1.407570391893386841e-01 1.615895628929138184e-01 -1.465891450643539429e-01 -8.034387230873107910e-02 2.292707413434982300e-01 1.988676786422729492e-01 -3.008444011211395264e-01 -1.894355863332748413e-01 1.928310394287109375e-01 -7.775538414716720581e-02 1.573566347360610962e-01 -1.666691452264785767e-01 6.521906703710556030e-02 -8.542645722627639771e-02 1.505604982376098633e-01 -1.704137623310089111e-01 -1.480542868375778198e-01
-1.787921935319900513e-01 3.655625879764556885e-02 8.698095381259918213e-02 1.104517057538032532e-01 -2.217853516340255737e-01 -3.803252279758453369e-01 -5.997136235237121582e-03 3.297360241413116455e-01 1.912724599242210388e-02 1.291045695543289185e-01 6.750198453664779663e-02 -1.000725999474525452e-01 2.361181378364562988e-01 -3.110123574733734131e-01 -2.543818391859531403e-02 -2.218127250671386719e-02 4.683935269713401794e-02 -1.121408045291900635e-01 -3.868842124938964844e-01 4.160464182496070862e-02 -4.775704443454742432e-02 -3.401515185832977295e-01 1.925796270370483398e-01 -5.116026103496551514e-02 -2.191878706216812134e-01 -4.996958002448081970e-02 5.270503461360931396e-02 -1.385055184364318848e-01 -6.449180841445922852e-02 1.481160819530487061e-01 -1.610704362392425537e-01 -1.034327596426010132e-01
-9.140786528587341309e-02 -5.985817313194274902e-02 1.934592425823211670e-02 3.593893051147460938e-01 -2.185890916734933853e-03 -1.714452654123306274e-01 3.207848966121673584e-02 2.881590425968170166e-01 -2.373325526714324951e-01 9.395062178373336792e-02 6.121869012713432312e-02 2.206952720880508423e-01 2.175102233886718750e-01 5.449516326189041138e-02 6.540347635746002197e-02 -7.401741109788417816e-03 6.156644225120544434e-02 -8.884726464748382568e-02 1.109760776162147522e-01 2.085373550653457642e-01 3.456686139106750488e-01 -5.061164498329162598e-01 4.193578287959098816e-02 1.469465047121047974e-01 -1.088741049170494080e-01 1.241930127143859863e-01 3.996234387159347534e-03 -2.506177425384521484e-01 7.546283304691314697e-03 8.075654506683349609e-02 -9.814439713954925537e-02 -7.040559314191341400e-03
-2.020464092493057251e-01 2.088568508625030518e-01 -1.149523779749870300e-01 1.298674643039703369e-01 -6.728802621364593506e-02 -1.923760771751403809e-01 -4.703802987933158875e-02 4.384900033473968506e-01 -2.590927481651306152e-01 -5.451444163918495178e-02 1.210928708314895630e-01 -3.025825917720794678e-01 3.100312948226928711e-01 -2.375949919223785400e-01 1.023991778492927551e-01 -1.458832770586013794e-01 1.449159681797027588e-01 -9.540055692195892334e-02 9.502021223306655884e-02 1.317749917507171631e-01 4.259946942329406738e-02 -1.924991756677627563e-01 2.050200402736663818e-01 -2.047822624444961548e-01 1.755290031433105469e-01 2.834546938538551331e-02 -1.441087275743484497e-01 -1.096929311752319336e-01 -4.198050871491432190e-02 1.194270476698875427e-01 -4.111550375819206238e-02 -1.653205007314682007e-01
-9.823679924011230469e-02 1.790311932563781738e-01 1.690917611122131348e-01 2.322627604007720947e-01 -1.960488110780715942e-01 -4.403894543647766113e-01 -5.477218888700008392e-03 1.520510911941528320e-01 -2.983837425708770752e-01 -4.443044587969779968e-02 2.561617791652679443e-01 1.057867240160703659e-02 5.555270984768867493e-02 -2.494381219148635864e-01 -1.174590177834033966e-02 -1.444280594587326050e-01 -1.907954216003417969e-01 5.742491409182548523e-02 -1.219080910086631775e-01 -2.918417192995548248e-02 -3.712264820933341980e-02 -1.358873248100280762e-01 -9.921024739742279053e-02 -8.709736168384552002e-02 1.711498647928237915e-01 8.604658395051956177e-02 6.969286501407623291e-02 -2.553437650203704834e-01 -1.217638254165649414e-01 3.125829994678497314e-01 6.019696593284606934e-02 -2.481802254915237427e-01
-1.288295686244964600e-01 2.875045500695705414e-02 -2.460449188947677612e-02 3.743384778499603271e-01 -3.182351216673851013e-02 -2.868933677673339844e-01 1.028817966580390930e-01 3.287251591682434082e-01 -2.868753075599670410e-01 8.017194271087646484e-02 1.239341646432876587e-01 8.087531477212905884e-02 2.023039311170578003e-01 1.281284540891647339e-01 -4.865579307079315186e-02 -1.037965267896652222e-01 7.752374559640884399e-02 -9.252002090215682983e-02 5.624938383698463440e-02 1.739120930433273315e-01 3.169884383678436279e-01 -3.056851923465728760e-01 1.766408830881118774e-01 8.634257316589355469e-02 -1.170486882328987122e-01 2.502145171165466309e-01 -3.531958162784576416e-02 -1.437144726514816284e-01 1.785436645150184631e-02 1.984701454639434814e-01 -1.697010099887847900e-01 -1.071820408105850220e-01
7.339272648096084595e-02 -1.817114800214767456e-01 8.866193145513534546e-02 4.025662541389465332e-01 -2.458499819040298462e-01 -5.229325965046882629e-02 9.551038965582847595e-03 2.618678472936153412e-02 -2.259036749601364136e-01 1.904714703559875488e-01 1.616792529821395874e-01 -1.962537467479705811e-01 1.273978315293788910e-02 8.822268992662429810e-02 1.674399226903915405e-01 -1.899960637092590332e-01 6.569484621286392212e-02 3.091637194156646729e-01 -3.101729787886142731e-03 3.799637258052825928e-01 4.558037966489791870e-02 -5.004760250449180603e-02 -1.456590890884399414e-01 -1.615371257066726685e-01 2.669426202774047852e-01 7.464025914669036865e-02 -2.312454879283905029e-01 1.310752779245376587e-01 1.178890988230705261e-01 2.089719325304031372e-01 1.036186330020427704e-02 -4.837214946746826172e-02
6.404233165085315704e-03 4.775523394346237183e-02 9.616243839263916016e-02 2.453010529279708862e-01 -3.099370896816253662e-01 -1.791522055864334106e-01 -5.560160800814628601e-02 9.147173911333084106e-02 5.588328465819358826e-02 2.412637621164321899e-01 9.993521124124526978e-02 -2.681218981742858887e-01 2.372147440910339355e-01 -3.935134783387184143e-02 -5.644359439611434937e-02 -2.605173587799072266e-01 8.301986008882522583e-02 3.952067345380783081e-02 -1.791125833988189697e-01 1.513827592134475708e-01 -6.579309701919555664e-02 -2.816983759403228760e-01 9.430533647537231445e-02 2.230004072189331055e-01 -3.084712428972125053e-03 6.675333529710769653e-02 2.113051265478134155e-01 -4.302769303321838379e-01 7.164666056632995605e-02 -8.932369947433471680e-02 -1.389343887567520142e-01 -2.100844234228134155e-01
-5.030296370387077332e-02 -3.087505325675010681e-02 2.032134681940078735e-01 3.332290649414062500e-01 -3.003232479095458984e-01 -1.603721231222152710e-01 1.096514314413070679e-01 1.381742060184478760e-01 6.549518555402755737e-02 3.163079619407653809e-01 1.128526404500007629e-01 -5.772810429334640503e-02 3.473196327686309814e-01 2.739355713129043579e-02 5.059541016817092896e-02 -3.199574649333953857e-01 1.505972295999526978e-01 -7.596692442893981934e-02 -1.377641260623931885e-01 -6.947499699890613556e-03 -2.432333827018737793e-01 -1.845438778400421143e-01 -8.566775918006896973e-02 -5.023238807916641235e-02 -1.166954040527343750e-01 2.766938880085945129e-02 9.465926140546798706e-02 -2.495028674602508545e-01 -1.468965262174606323e-01 -2.000820487737655640e-01 -1.614340543746948242e-01 -1.630978286266326904e-01
-1.842732168734073639e-02 2.880710959434509277e-01 -8.299767225980758667e-02 1.538361310958862305e-01 -1.709563434123992920e-01 -1.569501310586929321e-01 3.173269033432006836e-01 1.939029842615127563e-01 -8.622306585311889648e-02 2.049625068902969360e-01 2.821837961673736572e-01 -3.582282960414886475e-01 1.574340760707855225e-01 -2.191064208745956421e-01 -2.835843563079833984e-01 -1.451535671949386597e-01 3.542821388691663742e-03 8.658947050571441650e-02 -2.143292725086212158e-01 7.908590137958526611e-02 3.385286312550306320e-03 -3.284051641821861267e-02 -1.701149046421051025e-01 -1.598877608776092529e-01 -1.872381716966629028e-01 -9.594444930553436279e-02 1.038655042648315430e-01 -5.390131380409002304e-03 2.209584861993789673e-01 -8.386060595512390137e-02 -6.653431057929992676e-02 -1.778410077095031738e-01
-1.912715099751949310e-02 4.632450640201568604e-02 4.482418298721313477e-02 3.048160374164581299e-01 -3.120249509811401367e-01 -2.349821627140045166e-01 2.269550114870071411e-01 7.953844964504241943e-02 9.630341827869415283e-02 3.175513446331024170e-01 -7.732923328876495361e-02 -1.951848268508911133e-01 1.423248201608657837e-01 -7.854251191020011902e-03 -9.501622617244720459e-02 -3.658792972564697266e-01 3.554258346557617188e-01 -1.556550711393356323e-01 -3.890959918498992920e-02 1.509519964456558228e-01 -2.076512575149536133e-01 -1.847144812345504761e-01 1.302634645253419876e-02 -9.488128125667572021e-02 -4.833126440644264221e-02 -7.534455507993698120e-02 1.707859709858894348e-02 -2.237142026424407959e-01 7.198010385036468506e-02 5.338894203305244446e-02 -7.444702088832855225e-02 -2.038569301366806030e-01
-1.442451328039169312e-01 2.325723469257354736e-01 6.774205714464187622e-02 2.396419197320938110e-01 -2.260098233819007874e-02 -2.831211388111114502e-01 -2.300340831279754639e-01 4.425631761550903320e-01 -3.114495277404785156e-01 1.435802578926086426e-01 7.636862993240356445e-02 -7.391542941331863403e-02 2.099979519844055176e-01 -1.792278885841369629e-01 -4.473014548420906067e-02 6.178572028875350952e-02 3.732723742723464966e-02 2.294111549854278564e-01 -1.612295396625995636e-03 -9.146995842456817627e-02 -2.118395641446113586e-02 -2.475319653749465942e-01 8.043765090405941010e-03 -3.165010213851928711e-01 9.482388198375701904e-02 1.206310093402862549e-01 1.616528332233428955e-01 -1.304129958152770996e-01 -2.131790295243263245e-02 1.427519172430038452e-01 7.841447740793228149e-02 -6.836454570293426514e-02
3.272985294461250305e-02 2.192389667034149170e-01 7.587152719497680664e-02 2.433477491140365601e-01 -3.708423078060150146e-01 -4.343320429325103760e-01 3.184789717197418213e-01 1.960116326808929443e-01 -9.859333187341690063e-02 2.132087349891662598e-01 3.474467247724533081e-02 -2.100063562393188477e-01 2.951041162014007568e-01 -4.898142442107200623e-02 4.444831237196922302e-02 -1.819380521774291992e-01 -8.190054446458816528e-02 1.630299985408782959e-01 3.720229491591453552e-02 -1.604149937629699707e-01 2.664765343070030212e-02 3.148943558335304260e-02 2.134636640548706055e-01 -1.148554962128400803e-02 -1.830911934375762939e-01 -8.254355192184448242e-02 -3.300376236438751221e-02 1.147790104150772095e-01 -8.311422169208526611e-02 -4.352481570094823837e-03 1.351726800203323364e-01 -8.495717495679855347e-02
-1.331256777048110962e-01 2.929721213877201080e-02 2.880202829837799072e-01 4.930307865142822266e-01 -6.763730943202972412e-02 -2.329629957675933838e-01 -2.068320475518703461e-02 1.491511762142181396e-01 -3.170706331729888916e-01 2.880900502204895020e-01 6.530810147523880005e-02 -7.349343597888946533e-02 7.521770149469375610e-02 2.278610467910766602e-01 -2.350826747715473175e-02 -4.096293449401855469e-02 1.755297780036926270e-01 -1.656011641025543213e-01 5.385903269052505493e-02 1.717392057180404663e-01 1.564701050519943237e-01 -2.142815887928009033e-01 5.119287595152854919e-02 7.458519190549850464e-02 -2.455842196941375732e-01 8.318934589624404907e-02 -9.640913456678390503e-02 -4.949180036783218384e-02 -4.643179476261138916e-03 5.517501011490821838e-02 -2.463716864585876465e-01 9.436456114053726196e-02
-9.681764990091323853e-02 -1.408298313617706299e-01 6.894512474536895752e-02 3.782249391078948975e-01 3.563469648361206055e-02 -2.700770199298858643e-01 1.183346584439277649e-01 2.408074587583541870e-01 -2.878852784633636475e-01 7.466159760951995850e-02 1.633403599262237549e-01 1.639541834592819214e-01 2.365941554307937622e-01 2.294770777225494385e-01 7.072642445564270020e-02 -7.624866068363189697e-02 -1.817121356725692749e-02 -9.555414319038391113e-02 6.986603140830993652e-02 1.900487244129180908e-01 3.312152326107025146e-01 -3.276992738246917725e-01 5.756708607077598572e-02 2.228938601911067963e-02 4.234757646918296814e-02 -4.749335721135139465e-02 4.520802944898605347e-02 -8.403263241052627563e-02 -2.229123376309871674e-03 5.011004954576492310e-02 -3.384062647819519043e-01 -1.173305660486221313e-01
1.551520526409149170e-01 3.452959358692169189e-01 3.001565933227539062e-01 7.336449623107910156e-02 -1.209029704332351685e-01 -2.013588696718215942e-01 5.202568322420120239e-02 2.319605350494384766e-01 -3.039726316928863525e-01 6.492512673139572144e-02 2.350024133920669556e-01 -2.518921792507171631e-01 1.132030785083770752e-01 -5.974504724144935608e-02 1.580056995153427124e-01 6.308130454272031784e-03 2.819897830486297607e-01 4.466301575303077698e-02 -4.200948029756546021e-02 9.194885194301605225e-02 8.324640989303588867e-02 -1.100392118096351624e-01 8.076100493781268597e-05 -1.171282306313514709e-01 -1.975517123937606812e-01 1.408907920122146606e-01 -2.920529618859291077e-02 -1.064644604921340942e-01 -7.578745484352111816e-02 3.303816616535186768e-01 -1.919668726623058319e-02 -2.864394783973693848e-01
-1.238719522953033447e-01 1.294057071208953857e-01 4.941254388540983200e-03 5.147878527641296387e-01 -1.885373890399932861e-01 -1.574615091085433960e-01 -2.291714400053024292e-02 1.143092140555381775e-01 -3.990071713924407959e-01 3.740489482879638672e-02 1.058378070592880249e-01 4.484060406684875488e-02 -2.851069532334804535e-02 1.934083998203277588e-01 6.651248782873153687e-02 -7.158863544464111328e-02 2.363779395818710327e-02 -4.429353028535842896e-02 -1.234505400061607361e-01 1.264710128307342529e-01 2.302360236644744873e-01 -6.927755475044250488e-02 -3.110249042510986328e-01 2.041426450014114380e-01 -3.605761826038360596e-01 3.823439031839370728e-02 -1.615102961659431458e-02 2.015830017626285553e-02 4.142392054200172424e-02 6.487862020730972290e-02 -1.940252780914306641e-01 4.087125137448310852e-02
-9.735424816608428955e-02 -3.034782782196998596e-02 -3.617919608950614929e-02 4.247817695140838623e-01 8.029929548501968384e-02 -2.062668353319168091e-01 -1.152850221842527390e-02 2.613322436809539795e-01 -3.140306770801544189e-01 1.176535114645957947e-01 1.837530434131622314e-01 2.133015543222427368e-01 2.271094769239425659e-01 1.810480058193206787e-01 2.601865679025650024e-02 -4.168369341641664505e-03 5.112125724554061890e-02 -1.024103611707687378e-01 1.775142177939414978e-02 2.128808796405792236e-01 2.469994872808456421e-01 -3.619374632835388184e-01 3.095842525362968445e-02 1.188582852482795715e-01 -8.873598277568817139e-02 1.110397353768348694e-01 1.265889406204223633e-01 -1.810482889413833618e-01 1.157652363181114197e-01 1.582320779561996460e-01 -1.891822218894958496e-01 -6.779021024703979492e-02
-6.286372244358062744e-02 4.798300564289093018e-02 3.267237450927495956e-03 3.680987656116485596e-01 -2.291974872350692749e-01 -5.466892123222351074e-01 -1.447711586952209473e-01 7.846890389919281006e-02 -6.180826202034950256e-02 -1.890956014394760132e-01 7.818294316530227661e-02 1.779619306325912476e-01 -5.639462172985076904e-02 -1.758635044097900391e-01 1.217133626341819763e-01 -2.109240181744098663e-02 -1.121499463915824890e-01 1.326451748609542847e-01 7.094231247901916504e-02 1.648676097393035889e-01 1.025759615004062653e-02 -3.268236815929412842e-01 -1.021996256895363331e-03 -1.533944308757781982e-01 -4.181936010718345642e-02 1.094580860808491707e-03 2.344118058681488037e-01 -8.200013637542724609e-02 -1.582783609628677368e-01 2.650703191757202148e-01 -1.240125950425863266e-02 -3.558852151036262512e-02
1.316861808300018311e-01 2.310446202754974365e-01 2.168812453746795654e-01 1.417283415794372559e-01 1.140753403306007385e-01 -4.366812109947204590e-01 1.081781685352325439e-01 5.599011108279228210e-02 -2.277066409587860107e-01 1.931257992982864380e-01 3.558120504021644592e-02 8.469906449317932129e-02 1.480470746755599976e-01 -1.405604034662246704e-01 1.261218190193176270e-01 1.822089962661266327e-02 3.721921741962432861e-01 1.369422227144241333e-01 6.960841268301010132e-02 1.402977406978607178e-01 -1.300330609083175659e-01 -1.222146227955818176e-01 3.693959489464759827e-02 -3.530354797840118408e-01 -1.828418672084808350e-01 -1.489499509334564209e-01 1.882282644510269165e-01 2.176242135465145111e-02 3.057372942566871643e-02 -7.145140320062637329e-02 -2.089269310235977173e-01 -8.512496203184127808e-02
-1.914940476417541504e-01 4.737748205661773682e-02 1.271886751055717468e-02 3.598607778549194336e-01 3.280995041131973267e-02 -2.195337712764739990e-01 1.167336404323577881e-01 -1.670773476362228394e-01 -2.814745903015136719e-01 -1.117446348071098328e-01 2.854794859886169434e-01 -1.321696192026138306e-01 2.741861715912818909e-02 -2.997238375246524811e-02 -1.166106089949607849e-01 -3.309578597545623779e-01 1.726464182138442993e-01 2.181075066328048706e-01 -2.196949347853660583e-02 3.552772570401430130e-03 -1.152842268347740173e-01 -1.291245669126510620e-01 7.111298292875289917e-02 1.681222319602966309e-01 1.920883953571319580e-01 -2.042435854673385620e-01 -3.047804832458496094e-01 -7.678064703941345215e-02 -2.716558873653411865e-01 -9.588584303855895996e-02 5.373459309339523315e-02 -1.439105570316314697e-01
-2.364153414964675903e-01 9.555155783891677856e-02 1.780728250741958618e-01 2.328602075576782227e-01 -1.564263105392456055e-01 -2.237174957990646362e-01 7.767654955387115479e-02 7.831470668315887451e-02 -1.378182768821716309e-01 -3.941456601023674011e-02 1.717596650123596191e-01 -6.639310717582702637e-02 3.075160980224609375e-01 -4.445594251155853271e-01 1.028590351343154907e-01 -7.726722955703735352e-02 8.782464265823364258e-02 1.032061949372291565e-01 2.670519612729549408e-02 -6.126174330711364746e-02 -1.898813694715499878e-01 -4.036850929260253906e-01 2.075650244951248169e-01 -1.513685435056686401e-01 -1.294840127229690552e-01 -9.857939928770065308e-02 -3.152116015553474426e-02 -4.018851369619369507e-02 -9.374539554119110107e-02 2.622705101966857910e-01 -6.789614260196685791e-02 -5.690312013030052185e-03
2.111281454563140869e-02 -5.368097871541976929e-02 -3.939679265022277832e-02 1.983410865068435669e-01 -7.457701861858367920e-02 -2.342238873243331909e-01 -1.274156719446182251e-01 1.353314965963363647e-01 6.061994656920433044e-02 4.778783768415451050e-02 9.108150005340576172e-02 -1.766343861818313599e-01 3.054504394531250000e-01 1.285103429108858109e-02 -1.191231831908226013e-01 9.778408333659172058e-03 -1.093204542994499207e-01 1.436322629451751709e-01 -3.454362452030181885e-01 3.844815194606781006e-01 -8.972688019275665283e-02 -2.339063286781311035e-01 1.921633332967758179e-01 7.047686725854873657e-02 -2.604964971542358398e-01 -1.015146672725677490e-01 2.530872821807861328e-01 -2.606753706932067871e-01 -2.410975545644760132e-01 1.568990796804428101e-01 4.707888141274452209e-02 -8.991006761789321899e-02
-1.444123387336730957e-01 -3.654866665601730347e-02 1.225059479475021362e-02 4.910397529602050781e-01 2.249444369226694107e-03 -3.446947634220123291e-01 -6.242815032601356506e-02 1.627866476774215698e-01 -2.438546866178512573e-01 3.350887000560760498e-01 -2.932773903012275696e-02 3.801276534795761108e-02 5.813661031424999237e-03 2.419059723615646362e-01 8.669617772102355957e-02 -8.262046426534652710e-02 2.346148788928985596e-01 -9.964947821572422981e-04 8.977192640304565430e-02 5.721480026841163635e-02 2.027391493320465088e-01 -2.026528716087341309e-01 -4.694092087447643280e-03 8.355929702520370483e-02 -6.265429407358169556e-02 1.673037856817245483e-01 6.932024657726287842e-02 -9.081876277923583984e-02 -5.363188683986663818e-02 1.805853098630905151e-01 -3.049689233303070068e-01 -1.065714135766029358e-01
-9.195262566208839417e-03 -8.410237729549407959e-02 2.987350523471832275e-01 3.040217459201812744e-01 -2.470663934946060181e-01 -1.495453864336013794e-01 -2.045557945966720581e-01 2.546623647212982178e-01 -2.004819363355636597e-02 3.632720112800598145e-01 3.405216708779335022e-02 -2.758222222328186035e-01 3.113568015396595001e-02 9.944135323166847229e-03 -4.200918599963188171e-02 -2.945945560932159424e-01 2.159675359725952148e-01 -4.937922954559326172e-02 -2.421410679817199707e-01 1.885433495044708252e-01 -2.171730101108551025e-01 -1.546203494071960449e-01 2.104550451040267944e-01 1.528200954198837280e-01 -8.979482203722000122e-02 -5.890981107950210571e-02 7.209820300340652466e-02 -6.949363648891448975e-02 -3.944386914372444153e-02 8.810704201459884644e-02 -9.472736716270446777e-02 -3.556341398507356644e-03
-2.573803067207336426e-01 2.173665314912796021e-01 1.852429509162902832e-01 3.703069388866424561e-01 -3.931874409317970276e-02 -4.064407944679260254e-01 -4.506466165184974670e-02 1.399095356464385986e-01 -2.303929924964904785e-01 -1.152872741222381592e-01 2.700433731079101562e-01 -3.083698824048042297e-02 -6.583301723003387451e-02 -2.401712238788604736e-01 -1.124763023108243942e-02 -1.143818423151969910e-01 -1.734981685876846313e-01 1.769112199544906616e-01 -1.310330927371978760e-01 5.020515993237495422e-02 2.059999480843544006e-02 -2.686001919209957123e-02 2.782768011093139648e-02 -5.982779711484909058e-02 3.420745581388473511e-02 5.603276193141937256e-02 1.133515015244483948e-01 -1.981532126665115356e-01 -1.799936145544052124e-01 3.603057265281677246e-01 7.336115092039108276e-02 -2.520508132874965668e-02
2.237797379493713379e-01 -4.480383545160293579e-02 1.486584991216659546e-01 3.560793399810791016e-01 -5.881453678011894226e-02 1.244577020406723022e-01 1.984363198280334473e-01 1.529155373573303223e-01 -2.202371954917907715e-01 1.847212612628936768e-01 1.345566958189010620e-01 1.187955141067504883e-01 -7.294836640357971191e-02 -3.811162114143371582e-01 2.251415550708770752e-01 -1.629941314458847046e-01 2.092786878347396851e-01 1.402883827686309814e-01 -1.902230530977249146e-01 -8.086384832859039307e-02 1.660200953483581543e-01 -3.539394438266754150e-01 -1.678043045103549957e-02 -5.549480393528938293e-02 -4.799054190516471863e-02 -1.168521121144294739e-01 5.643657594919204712e-02 -1.165929138660430908e-01 -4.386582970619201660e-02 1.073917672038078308e-01 -2.538973987102508545e-01 3.983365371823310852e-02
-1.687856018543243408e-01 -1.328302472829818726e-01 -1.020875275135040283e-01 4.623743891716003418e-01 2.239797264337539673e-01 -1.566875874996185303e-01 2.385154515504837036e-01 7.774090766906738281e-02 -1.616110801696777344e-01 1.580650210380554199e-01 2.247862368822097778e-01 3.393761441111564636e-02 8.889750391244888306e-02 4.140726849436759949e-02 -8.069483935832977295e-02 -1.193940564990043640e-01 2.557675540447235107e-01 -1.783811897039413452e-01 -1.072570830583572388e-01 4.903089627623558044e-02 -1.581296324729919434e-01 -2.404071092605590820e-01 9.782341122627258301e-02 -9.235879033803939819e-02 -1.941471695899963379e-01 1.995969712734222412e-01 -3.735795244574546814e-02 8.486037701368331909e-02 -3.833651840686798096e-01 4.587817005813121796e-03 9.239966422319412231e-02 -7.166288793087005615e-02
2.996307052671909332e-02 7.096413522958755493e-02 1.892980486154556274e-01 4.401701986789703369e-01 -3.495542705059051514e-02 8.549067378044128418e-02 5.187087133526802063e-02 1.417314410209655762e-01 6.366360932588577271e-02 2.979971766471862793e-01 -5.948663130402565002e-02 -7.990479469299316406e-02 6.148156523704528809e-02 -2.319860160350799561e-01 3.034694679081439972e-02 -1.498197466135025024e-01 1.294065713882446289e-01 -2.108438871800899506e-02 -2.224603593349456787e-01 3.486377000808715820e-01 -3.302552402019500732e-01 -2.918036282062530518e-01 6.805114448070526123e-02 -2.020942717790603638e-01 1.064117103815078735e-01 1.240579113364219666e-01 4.693365469574928284e-02 -1.846935451030731201e-01 -2.655943855643272400e-02 1.566213220357894897e-01 1.741553544998168945e-01 -5.402066186070442200e-02
-2.146312147378921509e-01 9.099315106868743896e-02 -5.725730583071708679e-02 2.661322951316833496e-01 -3.442367538809776306e-02 -1.927074790000915527e-02 2.206380665302276611e-01 -1.959447562694549561e-01 -2.100303769111633301e-01 7.425776869058609009e-02 5.325601249933242798e-02 -7.829649001359939575e-02 -7.190421223640441895e-02 1.439705193042755127e-01 2.477039098739624023e-01 -9.461124986410140991e-02 2.543942630290985107e-01 1.164138466119766235e-01 1.594171971082687378e-01 4.015465676784515381e-01 -3.956438228487968445e-02 -2.906228005886077881e-01 1.172715947031974792e-01 -1.945549100637435913e-01 1.804720610380172729e-01 -1.173029094934463501e-01 1.588284224271774292e-01 -7.862356491386890411e-03 1.525498330593109131e-01 1.940186619758605957e-01 -9.429609775543212891e-02 -2.900674939155578613e-01
-1.858445703983306885e-01 1.942036300897598267e-01 4.932343214750289917e-02 2.877854406833648682e-01 -1.407073140144348145e-01 -5.191606879234313965e-01 -3.669214248657226562e-02 2.196296155452728271e-01 -3.778328001499176025e-01 -4.044393822550773621e-02 7.332063466310501099e-02 1.616853624582290649e-01 -4.716672003269195557e-02 -3.549942970275878906e-01 8.602454327046871185e-03 3.448126465082168579e-02 -3.148034214973449707e-02 2.238175123929977417e-01 -3.772670868784189224e-03 4.783611744642257690e-02 -7.408902049064636230e-02 -5.398390069603919983e-02 -9.016548097133636475e-02 6.093612313270568848e-02 -4.253528639674186707e-02 -7.777169346809387207e-02 2.031871378421783447e-01 -6.215588003396987915e-02 6.311879307031631470e-02 2.508421838283538818e-01 6.632889807224273682e-02 1.476489938795566559e-02
-9.566526114940643311e-02 -5.145317316055297852e-02 -3.863179357722401619e-03 4.267014861106872559e-01 -1.236997619271278381e-01 -1.745500415563583374e-01 9.160682559013366699e-02 3.339421153068542480e-01 -1.728012710809707642e-01 1.691611111164093018e-01 1.168152317404747009e-01 1.069652438163757324e-01 1.612039357423782349e-01 3.211703300476074219e-01 -8.925931528210639954e-03 -6.572887301445007324e-02 2.366898208856582642e-01 -5.980325117707252502e-02 2.643416635692119598e-02 2.135106623172760010e-01 2.755024433135986328e-01 -3.184770345687866211e-01 7.149598747491836548e-02 1.051925048232078552e-01 -9.882069379091262817e-02 1.611911058425903320e-01 -3.307382762432098389e-02 -1.391768604516983032e-01 1.353462338447570801e-01 1.540170162916183472e-01 -1.225090026855468750e-01 -1.033532768487930298e-01
7.845662534236907959e-02 3.032541647553443909e-02 1.395538300275802612e-01 1.657786369323730469e-01 -1.820515394210815430e-01 -2.334889918565750122e-01 -6.674212217330932617e-02 2.079400420188903809e-01 -6.863683462142944336e-02 3.228301405906677246e-01 2.087254673242568970e-01 -2.538414895534515381e-01 1.734441891312599182e-02 -6.570222973823547363e-02 2.110271304845809937e-01 -9.722832590341567993e-02 3.200757130980491638e-02 6.349644064903259277e-02 -4.927278459072113037e-01 6.637212634086608887e-02 -1.204582080245018005e-01 -1.749108880758285522e-01 3.118095695972442627e-01 1.248468309640884399e-01 -7.227028161287307739e-02 9.997513145208358765e-02 -1.061846241354942322e-01 -4.052416980266571045e-02 -1.407351251691579819e-02 1.821824312210083008e-01 -2.868151850998401642e-02 -2.501467168331146240e-01
4.073388502001762390e-02 2.402143925428390503e-01 -1.783539354801177979e-02 1.549999564886093140e-01 -2.801189422607421875e-01 -3.352150619029998779e-01 8.300060033798217773e-02 1.194825395941734314e-01 2.026629168540239334e-03 3.892018198966979980e-01 2.625291049480438232e-01 -1.191269233822822571e-01 1.313071399927139282e-01 -1.504825204610824585e-01 -1.082567051053047180e-01 -4.411335587501525879e-01 2.454270422458648682e-02 -2.259931527078151703e-02 -1.080981194972991943e-01 5.808481946587562561e-02 -2.289757505059242249e-02 -1.727979630231857300e-02 1.813259273767471313e-01 -1.587450057268142700e-01 -3.725356608629226685e-02 -1.654297858476638794e-01 -2.161356508731842041e-01 -7.277575787156820297e-03 2.317739091813564301e-02 -4.631213471293449402e-02 -1.873723864555358887e-01 -1.873685568571090698e-01
-3.423751518130302429e-02 3.018767535686492920e-01 1.950907111167907715e-01 2.189700752496719360e-01 -1.462218016386032104e-01 -2.807966172695159912e-01 2.730023348703980446e-03 1.465283930301666260e-01 -1.815052628517150879e-01 -6.480528414249420166e-02 2.600593864917755127e-01 -1.524693667888641357e-01 -3.556233271956443787e-02 -1.639086753129959106e-01 1.312109082937240601e-01 -1.454519033432006836e-01 4.162302911281585693e-01 2.378161102533340454e-01 -9.850624948740005493e-02 4.775426164269447327e-02 -2.016630023717880249e-02 -1.004680991172790527e-01 -2.882340364158153534e-02 -3.056553304195404053e-01 1.615171581506729126e-01 -1.155065521597862244e-01 2.289680689573287964e-01 -1.274140477180480957e-01 1.532585620880126953e-01 1.546361148357391357e-01 4.366945941001176834e-03 -5.835149437189102173e-02
-1.477864831686019897e-01 7.429079711437225342e-02 3.748119622468948364e-02 3.643050193786621094e-01 2.580135166645050049e-01 -2.791428007185459137e-02 -1.181999817490577698e-01 8.786644041538238525e-02 -1.129628717899322510e-01 1.020172843709588051e-03 5.008430406451225281e-02 2.604725304991006851e-04 -1.265090703964233398e-01 -8.998493850231170654e-02 1.131658032536506653e-01 -1.628183573484420776e-01 3.103307485580444336e-01 2.034934163093566895e-01 1.328950631432235241e-03 2.646006345748901367e-01 -1.555807292461395264e-01 -3.310436308383941650e-01 2.225029915571212769e-01 -2.230594009160995483e-01 2.041420638561248779e-01 5.497884005308151245e-02 2.356137335300445557e-01 -3.477457910776138306e-02 2.526416480541229248e-01 -1.652800887823104858e-01 -7.863317430019378662e-02 -1.767777204513549805e-01
-2.759503722190856934e-01 1.039973944425582886e-01 -8.869632333517074585e-02 3.221883475780487061e-01 -2.279584258794784546e-01 -4.186021387577056885e-01 -6.686566770076751709e-02 2.737556099891662598e-01 -5.271310731768608093e-02 -3.655148670077323914e-02 4.337840899825096130e-02 -2.067530900239944458e-01 -1.977255195379257202e-02 -2.329889535903930664e-01 9.926142543554306030e-02 -5.790513008832931519e-02 -2.245897501707077026e-01 -6.536673009395599365e-02 -1.193707510828971863e-01 1.486769318580627441e-01 -2.436734437942504883e-01 -2.693072259426116943e-01 -3.292113542556762695e-02 -4.331994056701660156e-02 2.624667994678020477e-02 -1.676722913980484009e-01 1.635322570800781250e-01 -1.871198564767837524e-01 -1.683134138584136963e-01 1.502158641815185547e-01 -7.661196589469909668e-02 6.985408067703247070e-02
1.360130310058593750e-01 3.165812492370605469e-01 -1.062411144375801086e-01 1.133654192090034485e-01 -2.523551285266876221e-01 -2.078438550233840942e-01 2.218298465013504028e-01 2.314312905073165894e-01 -1.650573611259460449e-01 4.451826512813568115e-01 3.718874603509902954e-02 -4.923937469720840454e-02 2.769520580768585205e-01 -6.569726765155792236e-02 -1.046273261308670044e-01 -2.804264128208160400e-01 -4.212602600455284119e-02 1.589996516704559326e-01 -2.234915792942047119e-01 6.748308986425399780e-02 -1.426096260547637939e-01 -1.936618834733963013e-01 7.242568582296371460e-02 -1.404221057891845703e-01 -4.185566678643226624e-02 7.944183424115180969e-03 5.951276421546936035e-02 4.524626210331916809e-02 2.508174069225788116e-02 -2.440759688615798950e-01 5.885941907763481140e-02 -1.104915738105773926e-01
-9.202522784471511841e-02 9.515639394521713257e-02 8.729267865419387817e-02 3.473261296749114990e-01 -5.930066108703613281e-02 -4.425810277462005615e-01 -1.511922776699066162e-01 1.619279682636260986e-01 -2.797202765941619873e-01 -1.292696148157119751e-01 2.756185270845890045e-02 -1.967526040971279144e-02 -1.582527458667755127e-01 -3.073443472385406494e-01 1.284839361906051636e-01 -2.054377496242523193e-01 -3.759996965527534485e-02 1.970248222351074219e-01 -6.066487357020378113e-02 1.695023328065872192e-01 -4.164468497037887573e-02 -1.418493837118148804e-01 -1.341593265533447266e-01 2.905577607452869415e-02 1.117277443408966064e-01 8.692163228988647461e-02 2.606381475925445557e-01 -1.383930593729019165e-01 -3.033217974007129669e-02 3.067411780357360840e-01 -8.564770966768264771e-02 -9.283016622066497803e-02
-1.114976927638053894e-01 8.455940335988998413e-02 1.224531978368759155e-01 2.289467602968215942e-01 -6.634937226772308350e-02 -5.011481642723083496e-01 -7.406091690063476562e-02 2.723741531372070312e-01 -1.792746782302856445e-01 -1.297116428613662720e-01 1.868780888617038727e-02 5.615279823541641235e-02 -6.821288913488388062e-02 -2.035567760467529297e-01 -5.100857466459274292e-02 5.705630406737327576e-02 -2.257010936737060547e-01 2.962824404239654541e-01 -2.143727391958236694e-01 1.480998843908309937e-01 1.160128638148307800e-01 -3.117273747920989990e-01 -1.051198542118072510e-01 -7.921886630356311798e-03 9.396773576736450195e-02 8.622414618730545044e-02 1.986376792192459106e-01 -1.327391564846038818e-01 2.761770971119403839e-02 2.601311206817626953e-01 -5.072206631302833557e-02 -2.579868212342262268e-02
-9.245292097330093384e-02 1.975793093442916870e-01 4.109123349189758301e-02 3.133662641048431396e-01 -2.935918793082237244e-02 -4.331674873828887939e-01 6.320066750049591064e-03 -4.353888332843780518e-02 1.231032833456993103e-01 2.433624565601348877e-01 7.720926403999328613e-02 -1.220560148358345032e-01 1.333135664463043213e-01 1.273022890090942383e-01 4.010453447699546814e-02 2.522611618041992188e-02 3.863596916198730469e-02 -5.989549681544303894e-02 -1.482415050268173218e-01 3.245656788349151611e-01 -5.843675881624221802e-02 -4.739565253257751465e-01 -1.816966533660888672e-01 8.975142240524291992e-02 5.697709694504737854e-02 -7.661548256874084473e-02 -9.306924045085906982e-02 -2.543069720268249512e-01 1.850103288888931274e-01 -7.052591443061828613e-02 4.917040094733238220e-02 -7.103977352380752563e-02
-1.335664093494415283e-01 1.166307628154754639e-01 1.576490253210067749e-01 4.498755037784576416e-01 -1.699630916118621826e-01 -9.134539216756820679e-02 -3.148269653320312500e-01 1.652173139154911041e-02 5.025542806833982468e-03 9.841623902320861816e-02 1.630073934793472290e-01 -1.472744643688201904e-01 1.588110327720642090e-01 -7.175432890653610229e-02 -3.533554822206497192e-02 1.022152155637741089e-01 -6.488319486379623413e-03 8.155569434165954590e-03 -3.983516097068786621e-01 2.268497794866561890e-01 -2.025149166584014893e-01 -3.008829355239868164e-01 2.561147809028625488e-01 5.695397034287452698e-02 -1.486575603485107422e-01 -1.069003269076347351e-01 -5.882758647203445435e-02 -1.596472710371017456e-01 -1.302635222673416138e-01 6.226605176925659180e-02 -8.789343386888504028e-02 5.456203967332839966e-02
-5.367293581366539001e-02 -1.559091955423355103e-01 2.013712376356124878e-01 1.585004329681396484e-01 -6.488891690969467163e-02 -4.385002255439758301e-01 1.972678303718566895e-01 1.784321367740631104e-01 4.042080789804458618e-02 2.205578833818435669e-01 -4.572604957502335310e-04 -6.078772619366645813e-02 1.816235333681106567e-01 8.915785700082778931e-02 6.076173856854438782e-02 -1.235409528017044067e-01 4.599563404917716980e-02 -1.032189801335334778e-01 -2.177941352128982544e-01 2.836475670337677002e-01 2.585470443591475487e-03 -3.505281507968902588e-01 -4.674566909670829773e-02 -9.764859452843666077e-03 2.420537918806076050e-01 -1.073030009865760803e-02 -7.813693583011627197e-02 -4.340993463993072510e-01 3.207737579941749573e-02 -7.188520580530166626e-02 -1.635421998798847198e-02 -2.221771143376827240e-02
-8.027231693267822266e-02 1.291608661413192749e-01 2.799947559833526611e-02 1.714546382427215576e-01 -1.534804999828338623e-01 -3.620915114879608154e-01 -7.586561888456344604e-02 2.535089552402496338e-01 -2.902128398418426514e-01 -6.161635741591453552e-03 5.440533906221389771e-02 -3.647773340344429016e-02 2.968017160892486572e-01 -2.045124471187591553e-01 -1.347807198762893677e-01 3.447951003909111023e-02 -2.787505649030208588e-02 -5.906925722956657410e-02 8.863727003335952759e-02 1.580501645803451538e-01 -9.543724358081817627e-03 -2.958453595638275146e-01 2.706330716609954834e-01 -3.280836045742034912e-01 1.904211491346359253e-01 -8.067970164120197296e-03 3.610814735293388367e-02 7.501018699258565903e-03 -3.278937563300132751e-02 1.731465160846710205e-01 -6.093148887157440186e-02 -3.257742822170257568e-01
-1.968278139829635620e-01 -3.072753734886646271e-02 -1.821809262037277222e-01 1.988238394260406494e-01 1.985110528767108917e-02 -9.811578691005706787e-02 1.149165332317352295e-01 9.691305458545684814e-03 -2.180505841970443726e-01 2.248838692903518677e-01 4.373738169670104980e-02 -1.827130019664764404e-01 1.437087953090667725e-01 -8.597891032695770264e-02 -4.266109317541122437e-02 6.378903985023498535e-02 -3.567757457494735718e-02 3.144097030162811279e-01 -6.464741379022598267e-02 3.424049317836761475e-01 -1.386814713478088379e-01 -2.967700958251953125e-01 4.806814342737197876e-02 -3.767361640930175781e-01 5.069424584507942200e-02 -1.018402632325887680e-03 1.110923513770103455e-01 9.066992998123168945e-02 2.617437839508056641e-01 -2.638016939163208008e-01 -1.493882685899734497e-01 -2.006982862949371338e-01
-9.760969877243041992e-02 4.227063059806823730e-02 4.742526635527610779e-02 2.546336054801940918e-01 -9.527230635285377502e-03 -3.241477906703948975e-01 1.561206728219985962e-01 1.325724720954895020e-01 -3.223271071910858154e-01 1.528724376112222672e-02 1.548362970352172852e-01 -2.423693388700485229e-01 -6.070651486515998840e-02 -1.259802579879760742e-01 2.494816929101943970e-01 6.033778935670852661e-02 -5.617264285683631897e-02 3.871800303459167480e-01 -1.779507249593734741e-01 -1.666131168603897095e-01 -2.489706575870513916e-01 -2.154752165079116821e-01 1.276733726263046265e-02 -4.962548613548278809e-02 -1.318079829216003418e-01 1.081797555088996887e-01 2.279867380857467651e-01 -2.734561264514923096e-01 -1.400718986988067627e-01 2.040507271885871887e-02 -2.929778769612312317e-02 4.408594965934753418e-02
-5.880398303270339966e-02 1.761179417371749878e-01 2.181418389081954956e-01 2.746926844120025635e-01 -3.268222883343696594e-02 -4.236912727355957031e-02 3.156539797782897949e-02 -2.442913316190242767e-02 -3.978580832481384277e-01 -3.067214228212833405e-02 1.556786447763442993e-01 -1.710238754749298096e-01 -1.424847543239593506e-01 -1.607297360897064209e-01 6.482090801000595093e-02 -1.756909489631652832e-01 2.834960222244262695e-01 2.150434702634811401e-01 1.462221494875848293e-03 1.821679323911666870e-01 1.223508715629577637e-01 -4.292391538619995117e-01 2.109585404396057129e-01 -1.913545578718185425e-01 -7.211685180664062500e-02 1.494825929403305054e-01 2.261755168437957764e-01 1.322172582149505615e-01 -5.873135849833488464e-02 -3.431231016293168068e-03 -6.561956554651260376e-02 4.188512451946735382e-03
-1.625244617462158203e-01 -1.063755974173545837e-01 -6.266944110393524170e-02 3.154997229576110840e-01 3.262571990489959717e-02 -2.633319199085235596e-01 8.862971514463424683e-02 2.887653708457946777e-01 -1.299502104520797729e-01 1.188161447644233704e-01 7.770022749900817871e-02 8.386939764022827148e-02 1.185849159955978394e-01 2.606906890869140625e-01 2.431737817823886871e-02 -8.967008441686630249e-02 1.548787504434585571e-01 -6.248356774449348450e-02 1.900497823953628540e-01 2.659471631050109863e-01 2.498284280300140381e-01 -4.793449342250823975e-01 3.147463500499725342e-02 7.639787346124649048e-02 -1.396920084953308105e-01 5.000641569495201111e-02 -1.020870432257652283e-01 -8.855677396059036255e-02 -2.792113088071346283e-02 1.829863190650939941e-01 -7.295931130647659302e-02 -2.209233343601226807e-01
9.635553508996963501e-02 4.619556665420532227e-02 -8.972470462322235107e-02 3.063389062881469727e-01 2.697413861751556396e-01 -1.593802571296691895e-01 -1.566274731885641813e-04 4.131717607378959656e-02 -2.191133052110671997e-01 2.431378215551376343e-01 2.139521688222885132e-01 5.209225043654441833e-02 4.380831867456436157e-02 2.366338223218917847e-01 -6.597901880741119385e-02 -6.529609113931655884e-02 3.050704598426818848e-01 1.803175956010818481e-01 -2.866065502166748047e-02 7.232346385717391968e-02 9.456241503357887268e-03 -4.253109097480773926e-01 2.287112474441528320e-01 -1.169859021902084351e-01 -1.701259464025497437e-01 1.762476712465286255e-01 5.341487377882003784e-02 9.351141005754470825e-02 -2.638522386550903320e-01 1.915870755910873413e-01 -6.130414828658103943e-02 -6.616319715976715088e-02
2.049484662711620331e-02 -2.056191442534327507e-03 2.701046764850616455e-01 1.557664424180984497e-01 -1.706042438745498657e-01 -4.617106616497039795e-01 -1.101397573947906494e-01 1.273229122161865234e-01 -1.710360646247863770e-01 -3.646186366677284241e-02 -4.601892828941345215e-02 -1.795549094676971436e-01 1.035516262054443359e-01 -2.216592878103256226e-01 6.423638202250003815e-03 -4.365258291363716125e-02 -7.850448787212371826e-02 7.896769791841506958e-03 -2.947082221508026123e-01 -6.337981671094894409e-02 -1.606546491384506226e-01 -4.445765018463134766e-01 1.777681857347488403e-01 -1.999392360448837280e-02 -1.917043924331665039e-01 1.675442159175872803e-01 1.684139715507626534e-03 7.122502475976943970e-02 -1.117572486400604248e-01 -2.163262106478214264e-02 8.920138329267501831e-02 -2.482374757528305054e-01
1.797294318675994873e-01 8.528174459934234619e-02 1.267927736043930054e-01 4.154202938079833984e-01 9.756308794021606445e-02 -2.002821415662765503e-01 -6.945814192295074463e-02 1.056369170546531677e-01 -3.247118890285491943e-01 1.075563579797744751e-01 -7.017883658409118652e-02 -2.181011885404586792e-01 2.062117755413055420e-01 -1.231449842453002930e-01 1.324368268251419067e-01 -2.114246338605880737e-01 8.228423073887825012e-03 2.457305043935775757e-02 -2.721121013164520264e-01 -1.503130197525024414e-01 -1.632079929113388062e-01 -2.807520329952239990e-02 1.525166332721710205e-01 -7.097396999597549438e-02 -2.326626479625701904e-01 7.362618297338485718e-02 -1.476584076881408691e-01 -3.445023596286773682e-01 5.790686979889869690e-02 2.121476083993911743e-01 5.495376884937286377e-02 -1.108154579997062683e-01
-3.020648062229156494e-01 -1.990526020526885986e-01 -1.237732246518135071e-01 3.396842181682586670e-01 -2.483968287706375122e-01 -1.201273351907730103e-01 9.585878252983093262e-02 1.322071254253387451e-01 -2.364253252744674683e-01 9.580679982900619507e-02 4.408825561404228210e-02 9.387350827455520630e-02 4.085647314786911011e-02 -1.749348044395446777e-01 -2.947777807712554932e-01 -5.816274136304855347e-02 -1.658181659877300262e-02 -8.098874241113662720e-02 -3.461840450763702393e-01 1.443635374307632446e-01 5.995496734976768494e-02 -4.534110426902770996e-02 4.330800473690032959e-02 -2.398232519626617432e-01 1.047133207321166992e-01 -4.216284304857254028e-02 -1.353433877229690552e-01 -7.376631349325180054e-02 2.304046899080276489e-01 -3.205899521708488464e-02 2.540358901023864746e-01 -2.637055218219757080e-01
-5.375416204333305359e-02 -1.226147338747978210e-01 2.297503054141998291e-01 2.649092674255371094e-01 -7.722284179180860519e-03 -5.453715920448303223e-01 1.960011571645736694e-01 1.775245219469070435e-01 1.364859193563461304e-01 2.894023619592189789e-02 8.277357555925846100e-03 -2.177115976810455322e-01 1.365116089582443237e-01 1.507090181112289429e-01 1.239907443523406982e-01 4.134624451398849487e-02 2.027497440576553345e-01 -2.732152119278907776e-02 -1.190471127629280090e-01 2.207788676023483276e-01 -1.008990630507469177e-01 -3.975024521350860596e-01 2.280188910663127899e-02 9.629120677709579468e-02 3.261715173721313477e-02 1.535672810859978199e-03 8.736952394247055054e-02 -1.259134709835052490e-01 4.390511289238929749e-02 -1.916720569133758545e-01 1.159713715314865112e-01 -8.311948180198669434e-02
-2.329007834196090698e-01 8.512299507856369019e-02 1.340313106775283813e-01 1.963541209697723389e-01 -1.006082594394683838e-01 -3.554623425006866455e-01 -1.339146941900253296e-01 -1.275181621313095093e-01 8.761988580226898193e-02 3.115274608135223389e-01 2.327999919652938843e-01 -4.222802445292472839e-02 1.812639981508255005e-01 4.817178845405578613e-02 -4.903885722160339355e-02 -1.083952561020851135e-01 1.428750157356262207e-01 5.765753611922264099e-02 -2.304859161376953125e-01 2.354074120521545410e-01 -1.183729469776153564e-01 -3.645384907722473145e-01 -7.969834655523300171e-02 -1.097492314875125885e-02 1.203887388110160828e-01 2.352982163429260254e-01 1.706817001104354858e-01 -2.591357827186584473e-01 -8.902961015701293945e-02 1.218634471297264099e-01 -1.340890526771545410e-01 -9.346422553062438965e-02
-1.566813439130783081e-01 -1.970455944538116455e-01 1.437543332576751709e-01 2.259997427463531494e-01 -9.791024029254913330e-02 -2.279985398054122925e-01 3.399109840393066406e-01 3.359282612800598145e-01 -3.830660879611968994e-01 -6.556939333677291870e-02 1.899152547121047974e-01 1.246924549341201782e-01 2.861250936985015869e-01 1.187631860375404358e-01 -1.457774639129638672e-01 -1.043631583452224731e-01 -2.103337831795215607e-02 -1.865870207548141479e-01 -2.642532438039779663e-02 1.307985484600067139e-01 1.148430109024047852e-01 -2.534445524215698242e-01 -7.509117573499679565e-02 7.168706040829420090e-03 -2.094803452491760254e-01 7.747425232082605362e-03 3.340515866875648499e-02 6.746861338615417480e-02 3.041803650557994843e-02 -1.214670464396476746e-01 -1.200792714953422546e-01 -1.681382656097412109e-01
-1.704926341772079468e-01 -1.536588221788406372e-01 -8.004901558160781860e-02 4.737451076507568359e-01 -1.552516669034957886e-01 -1.593272238969802856e-01 4.997168481349945068e-02 2.139240056276321411e-01 -2.086810022592544556e-01 1.868943125009536743e-01 -1.355004757642745972e-01 -2.728188633918762207e-01 -3.712489455938339233e-02 4.903223365545272827e-02 3.668819367885589600e-01 -1.573462933301925659e-01 1.054116934537887573e-01 1.179167330265045166e-01 9.806501865386962891e-02 2.090593874454498291e-01 -1.677834391593933105e-01 -3.205052390694618225e-02 1.365415900945663452e-01 -2.124706953763961792e-01 -1.274631619453430176e-01 5.501289293169975281e-02 -1.010204572230577469e-02 5.642126780003309250e-03 7.132726907730102539e-02 2.211293429136276245e-01 -1.968247443437576294e-01 -2.970493957400321960e-02
-1.341473758220672607e-01 -7.789825648069381714e-02 -1.361588686704635620e-01 4.230737388134002686e-01 3.336402028799057007e-02 -1.856646984815597534e-01 1.183148771524429321e-01 2.018966674804687500e-01 -2.142245471477508545e-01 1.318426281213760376e-01 7.666128128767013550e-02 6.600619852542877197e-02 2.520262002944946289e-01 2.224536836147308350e-01 1.338340993970632553e-02 3.301986958831548691e-03 8.717130124568939209e-02 -8.074224740266799927e-02 4.964632168412208557e-02 1.243495717644691467e-01 2.716073095798492432e-01 -4.337117969989776611e-01 -7.550307363271713257e-02 1.455207169055938721e-01 -9.608377702534198761e-03 1.295563876628875732e-01 5.842021107673645020e-02 -2.147130817174911499e-01 1.094438135623931885e-01 1.968401074409484863e-01 -8.072662353515625000e-02 -2.385952323675155640e-01
-1.514486409723758698e-02 5.407404527068138123e-02 2.839747071266174316e-01 2.907395660877227783e-01 -9.429512917995452881e-02 -1.069193258881568909e-01 2.054843679070472717e-02 1.094655543565750122e-01 1.074887886643409729e-01 1.983090490102767944e-01 2.574305832386016846e-01 -1.173371598124504089e-01 1.323231756687164307e-01 -1.796294748783111572e-01 2.809333503246307373e-01 -2.401007562875747681e-01 1.572010219097137451e-01 4.054547846317291260e-02 -1.162266433238983154e-01 2.856248989701271057e-02 6.687092781066894531e-02 -3.333748877048492432e-01 2.728117406368255615e-01 -1.150493994355201721e-01 -5.495019257068634033e-02 -1.363483220338821411e-01 1.549461334943771362e-01 -2.352216988801956177e-01 2.729764878749847412e-01 7.225365191698074341e-02 -2.295448631048202515e-01 6.596168875694274902e-02
-2.405812442302703857e-01 9.476757049560546875e-02 1.273770928382873535e-01 3.533721864223480225e-01 -3.916837647557258606e-02 -3.151719868183135986e-01 6.988858431577682495e-02 -8.253415673971176147e-02 4.026790335774421692e-02 1.701837927103042603e-01 2.284616827964782715e-01 -1.534023135900497437e-01 1.022065132856369019e-01 -9.666457772254943848e-02 5.397398024797439575e-02 -4.542438779026269913e-03 1.730533093214035034e-01 5.117045342922210693e-02 -9.625769406557083130e-02 4.327768087387084961e-01 -2.109414041042327881e-01 -3.122152388095855713e-01 7.067484408617019653e-02 2.576120570302009583e-02 7.361659780144691467e-03 1.171720102429389954e-01 -1.348021477460861206e-01 -3.208328783512115479e-01 7.809484750032424927e-02 2.567760832607746124e-02 -6.461691111326217651e-02 1.669173091650009155e-01
1.293806172907352448e-02 1.331184059381484985e-01 7.418629527091979980e-02 4.864441454410552979e-01 -2.118091285228729248e-01 7.499109953641891479e-02 -7.681081444025039673e-02 2.923777401447296143e-01 -2.253787666559219360e-01 1.070055589079856873e-01 8.769541233777999878e-02 -8.153133839368820190e-02 4.861439019441604614e-02 1.861921995878219604e-01 2.137761563062667847e-02 6.926313042640686035e-02 2.692855149507522583e-02 3.261426463723182678e-02 -1.643730103969573975e-01 3.385880887508392334e-01 5.367781594395637512e-02 -1.586171686649322510e-01 -2.709016501903533936e-01 1.293765157461166382e-01 -2.067154347896575928e-01 1.455901563167572021e-01 1.123005896806716919e-01 4.239157214760780334e-02 -1.472952365875244141e-01 9.203657507896423340e-03 -3.408778607845306396e-01 -3.619176521897315979e-02
-1.669468730688095093e-01 1.890913099050521851e-01 1.602014750242233276e-01 2.084680795669555664e-01 -1.768301278352737427e-01 -3.471859395503997803e-01 5.683026835322380066e-02 2.831254154443740845e-02 8.681331574916839600e-02 1.229205206036567688e-01 1.247353628277778625e-01 1.040594745427370071e-02 3.538591414690017700e-02 -4.514038860797882080e-01 1.416278928518295288e-01 -5.470190197229385376e-02 3.242506682872772217e-01 3.039432168006896973e-01 -2.102358490228652954e-01 1.030625775456428528e-01 -9.659710526466369629e-02 -2.361649125814437866e-01 8.463921397924423218e-02 -1.474812328815460205e-01 1.100099235773086548e-01 -8.269669860601425171e-02 1.706617474555969238e-01 -5.406531505286693573e-03 -1.422301530838012695e-01 -1.192776039242744446e-01 -6.431255489587783813e-02 -1.094596609473228455e-01
1.213132888078689575e-01 1.605888605117797852e-01 1.773106306791305542e-01 3.332089185714721680e-01 4.271368309855461121e-02 -4.282136857509613037e-01 -8.866042643785476685e-02 -1.177949532866477966e-01 3.572393953800201416e-02 -4.299620911478996277e-02 2.108020484447479248e-01 -1.194007396697998047e-01 7.578671723604202271e-02 -3.329336643218994141e-02 3.811119198799133301e-01 -1.272566523402929306e-02 2.121087908744812012e-01 3.143144547939300537e-01 -8.514506369829177856e-02 1.390589028596878052e-01 -8.303645998239517212e-02 -1.375387459993362427e-01 -8.877218514680862427e-02 8.843782357871532440e-03 -7.373944669961929321e-02 -1.718707382678985596e-01 1.989651620388031006e-01 -2.270881980657577515e-01 -1.040496379137039185e-01 -4.865713790059089661e-02 -2.282605767250061035e-01 -2.118611522018909454e-02
-9.006319940090179443e-02 5.400165170431137085e-02 -8.436627686023712158e-02 1.637985706329345703e-01 -6.319537758827209473e-02 -9.467425197362899780e-02 6.316056102514266968e-02 2.425713539123535156e-01 -3.363477587699890137e-01 2.497154623270034790e-01 -1.264953799545764923e-02 -1.241071969270706177e-01 3.148795664310455322e-01 -4.425932094454765320e-02 2.085942775011062622e-01 -1.785591989755630493e-02 1.836259961128234863e-01 2.407296448945999146e-01 1.018492691218852997e-02 4.832953680306673050e-03 1.880725729279220104e-03 -2.143570780754089355e-01 -1.953735649585723877e-01 -3.125230073928833008e-01 -3.368026390671730042e-02 -1.093970462679862976e-01 4.504401236772537231e-02 6.997597217559814453e-02 -8.150222897529602051e-02 2.288022935390472412e-01 4.821944050490856171e-03 -4.365944564342498779e-01
-6.386069208383560181e-02 2.277951538562774658e-01 -9.334177710115909576e-03 1.391104757785797119e-01 1.060024797916412354e-01 -2.824671566486358643e-01 7.711645960807800293e-02 1.057316809892654419e-01 -3.719666302204132080e-01 -1.203539371490478516e-01 6.969323009252548218e-02 3.448777273297309875e-02 2.002769112586975098e-01 -4.352810233831405640e-02 3.886410221457481384e-02 -2.531381547451019287e-01 2.011535465717315674e-01 3.036364912986755371e-01 -1.824958324432373047e-01 -1.845706440508365631e-02 7.872215658426284790e-02 -3.331131637096405029e-01 1.021181046962738037e-01 -3.294899165630340576e-01 -2.163470908999443054e-02 -2.517174482345581055e-01 -1.914622075855731964e-02 9.205266833305358887e-02 -5.737508833408355713e-02 -9.098286926746368408e-02 -1.835863441228866577e-01 -1.719187200069427490e-01
-2.175584435462951660e-01 1.568219363689422607e-01 3.253009403124451637e-03 3.149858415126800537e-01 5.467441305518150330e-02 -9.426953643560409546e-02 1.656847260892391205e-02 -1.317922323942184448e-01 -2.693738639354705811e-01 1.236445456743240356e-01 8.124773204326629639e-02 -5.192867293953895569e-02 -8.779755234718322754e-02 -2.179407030344009399e-01 1.302238106727600098e-01 -2.090204954147338867e-01 3.704026341438293457e-01 2.401856333017349243e-01 -2.437904775142669678e-01 3.231395781040191650e-02 2.363186180591583252e-01 -1.077932268381118774e-01 -6.597220152616500854e-02 -1.291705816984176636e-01 -1.432715654373168945e-01 1.939335912466049194e-01 3.136864602565765381e-01 -5.173862725496292114e-02 -8.280848711729049683e-02 9.125633537769317627e-02 -8.610794320702552795e-03 -2.607406079769134521e-01
-6.928247213363647461e-02 -1.410935670137405396e-01 -5.613487213850021362e-02 4.536278843879699707e-01 -8.691209554672241211e-02 -1.474942713975906372e-01 1.540398746728897095e-01 2.048920840024948120e-01 -3.833653628826141357e-01 1.749565452337265015e-01 1.164891049265861511e-01 1.313055865466594696e-02 1.093830168247222900e-01 1.741645932197570801e-01 1.806076616048812866e-02 -2.193500995635986328e-01 1.460189223289489746e-01 -2.031702697277069092e-01 1.065895259380340576e-01 2.129794806241989136e-01 1.756305992603302002e-01 -3.591654300689697266e-01 1.337770372629165649e-01 1.609576791524887085e-01 -8.693482726812362671e-02 7.259391993284225464e-02 2.420319430530071259e-02 -7.247082144021987915e-02 9.494930505752563477e-03 6.994717568159103394e-02 -1.921232789754867554e-01 -7.586700469255447388e-02
-6.760938558727502823e-03 2.546660006046295166e-01 5.262886360287666321e-02 2.276650667190551758e-01 -8.290016651153564453e-02 -7.819186151027679443e-02 -6.951881945133209229e-02 5.348135530948638916e-02 -3.772059082984924316e-01 -1.957841776311397552e-02 3.591429591178894043e-01 -3.242317959666252136e-02 6.902518123388290405e-02 1.372559964656829834e-01 8.848805725574493408e-02 -3.960948586463928223e-01 -4.174601659178733826e-02 2.738855481147766113e-01 2.182326763868331909e-01 1.675761491060256958e-01 9.050218760967254639e-02 -5.431231856346130371e-02 -5.535275861620903015e-02 -1.873689889907836914e-01 -1.259641796350479126e-01 -1.846551746129989624e-01 1.933941394090652466e-01 -1.211622208356857300e-01 -8.939471095800399780e-02 5.843041092157363892e-02 -7.484138011932373047e-02 -2.792199254035949707e-01
-7.319455593824386597e-02 7.840549200773239136e-02 3.878049924969673157e-02 3.128521144390106201e-01 -1.665647476911544800e-01 -7.870862632989883423e-02 -1.749107986688613892e-01 1.619236022233963013e-01 2.107246778905391693e-02 3.167906105518341064e-01 1.271502971649169922e-01 -4.213250055909156799e-02 -2.972334921360015869e-01 6.088989973068237305e-02 -1.551085710525512695e-01 -4.973112046718597412e-02 2.394719421863555908e-01 2.068420350551605225e-01 -5.017155781388282776e-02 4.444451332092285156e-01 -6.721601635217666626e-02 -1.905141621828079224e-01 2.394957840442657471e-01 -1.818349212408065796e-01 3.351211175322532654e-02 -2.835837006568908691e-01 1.627940833568572998e-01 -7.639233022928237915e-02 1.034958660602569580e-02 4.810838773846626282e-02 1.110238060355186462e-01 -3.146096318960189819e-02
-5.387494340538978577e-02 1.932696998119354248e-01 1.433497015386819839e-02 3.456774950027465820e-01 -4.339030012488365173e-02 -4.653672277927398682e-01 9.856005012989044189e-02 -5.534569174051284790e-02 4.678073525428771973e-02 9.931713342666625977e-02 2.065183520317077637e-01 -2.321315109729766846e-01 2.281182855367660522e-01 7.179397344589233398e-02 -1.087933108210563660e-01 8.703690022230148315e-02 1.946888118982315063e-01 -1.230253800749778748e-01 -1.887029856443405151e-01 3.979833424091339111e-01 -3.599267080426216125e-02 -1.965425014495849609e-01 4.098497331142425537e-02 -3.413130342960357666e-02 1.709923148155212402e-02 3.587820008397102356e-02 3.688746318221092224e-02 -2.869381308555603027e-01 1.826463639736175537e-01 8.391078561544418335e-02 6.437547504901885986e-02 6.326161324977874756e-02
6.357399374246597290e-02 4.681198298931121826e-02 1.364471483975648880e-02 2.263888865709304810e-01 8.670581132173538208e-02 -3.302691280841827393e-01 -1.347412317991256714e-01 2.531768381595611572e-01 -8.875852823257446289e-02 2.292398214340209961e-01 2.512238621711730957e-01 -9.656970947980880737e-02 5.946070328354835510e-02 -1.563549935817718506e-01 1.582323312759399414e-01 -2.144697159528732300e-01 1.222834512591362000e-01 -5.376974120736122131e-02 -2.951717972755432129e-01 1.072530150413513184e-01 -1.597674787044525146e-01 -7.791221886873245239e-02 1.867919117212295532e-01 2.116335183382034302e-01 -3.087421357631683350e-01 2.581803873181343079e-02 -1.643033921718597412e-01 -2.288269102573394775e-01 -2.868993952870368958e-02 2.240729182958602905e-01 -1.735250055789947510e-01 -1.653965264558792114e-01
-1.415160000324249268e-01 9.162623435258865356e-02 2.994451299309730530e-02 1.630952507257461548e-01 -1.950099021196365356e-01 -1.393351852893829346e-01 6.486905366182327271e-02 8.208236098289489746e-02 -3.896100223064422607e-01 8.824013918638229370e-02 -1.339895278215408325e-01 -6.799770146608352661e-02 2.317047268152236938e-01 1.209448054432868958e-01 2.888042926788330078e-01 -1.520741432905197144e-01 8.338394016027450562e-02 1.735399514436721802e-01 -1.339728981256484985e-01 -6.121886521577835083e-02 -7.975077629089355469e-02 -3.481860160827636719e-01 -8.573029190301895142e-03 -2.510965168476104736e-01 -2.586408704519271851e-02 -2.091824412345886230e-01 1.359956860542297363e-01 1.965973675251007080e-01 -7.643935736268758774e-03 2.047359049320220947e-01 -8.627469837665557861e-02 -3.438198268413543701e-01
-1.013754531741142273e-01 1.463431492447853088e-02 1.074551567435264587e-01 2.819301187992095947e-01 5.405810102820396423e-02 5.925879627466201782e-02 2.138326913118362427e-01 1.257550269365310669e-01 -2.271880954504013062e-01 1.181585937738418579e-01 1.670604497194290161e-01 1.712146401405334473e-01 -1.347018629312515259e-01 -2.810007929801940918e-01 1.159503683447837830e-01 -3.460279703140258789e-01 8.283619582653045654e-02 2.260068617761135101e-02 -1.792359799146652222e-01 3.745363280177116394e-02 1.778978407382965088e-01 -4.390784204006195068e-01 1.371183991432189941e-01 -2.236662246286869049e-02 -1.136314198374748230e-01 -1.779272258281707764e-01 -7.072548568248748779e-02 1.791000217199325562e-01 1.183822453022003174e-01 -1.348052024841308594e-01 -1.746721565723419189e-01 -2.200759947299957275e-01
4.984489455819129944e-02 5.983910057693719864e-03 1.638077385723590851e-02 4.303773045539855957e-01 -1.877211332321166992e-01 -2.054487913846969604e-01 -2.549929358065128326e-02 3.547933995723724365e-01 -2.826018333435058594e-01 2.167907655239105225e-01 -4.627848789095878601e-02 -4.687462374567985535e-02 -3.068590350449085236e-02 3.307025134563446045e-01 -4.069101810455322266e-02 -1.466471552848815918e-01 1.818841099739074707e-01 -8.083115518093109131e-02 -6.693155318498611450e-02 2.214386612176895142e-01 1.477922499179840088e-01 -2.555314004421234131e-01 3.011280857026576996e-02 -1.105436496436595917e-02 -1.772738248109817505e-01 1.214894354343414307e-01 2.747548185288906097e-02 -4.750185087323188782e-02 -4.916549474000930786e-02 -2.803298644721508026e-02 -3.308416008949279785e-01 1.369031704962253571e-02
-1.289584636688232422e-01 3.371690958738327026e-02 3.395630978047847748e-03 2.926931083202362061e-01 -1.566448658704757690e-01 -4.579998254776000977e-01 9.234350174665451050e-02 -1.407371014356613159e-01 1.914575994014739990e-01 2.236245423555374146e-01 2.042896598577499390e-01 9.234017692506313324e-03 2.827157080173492432e-01 -1.347906440496444702e-01 8.049208670854568481e-02 -1.983863562345504761e-01 -1.202659774571657181e-02 1.441464573144912720e-01 -2.807303369045257568e-01 3.226037323474884033e-01 -1.546767503023147583e-01 -1.147577762603759766e-01 -6.027533859014511108e-02 2.342943660914897919e-02 -1.554166059941053391e-02 2.062490582466125488e-01 1.247142255306243896e-01 -1.877958476543426514e-01 4.816131666302680969e-02 1.157584935426712036e-01 -7.346606999635696411e-02 -4.123891890048980713e-02
-2.111615240573883057e-02 -5.491884797811508179e-02 1.446948051452636719e-01 4.869606196880340576e-01 -2.087108790874481201e-01 -1.452286392450332642e-01 -2.745299600064754486e-02 3.635081052780151367e-01 -3.637033402919769287e-01 -1.210450604557991028e-01 1.960845887660980225e-01 -9.370192885398864746e-02 -7.829718291759490967e-02 2.242159992456436157e-01 -9.401956200599670410e-02 -9.501430392265319824e-02 -8.198869228363037109e-02 1.703692041337490082e-02 1.991761624813079834e-01 1.327061802148818970e-01 1.945175975561141968e-01 -2.053583413362503052e-01 3.042095899581909180e-02 1.978192478418350220e-01 -1.153250224888324738e-02 9.462396800518035889e-02 7.295724004507064819e-02 -9.498641639947891235e-02 4.971833899617195129e-03 2.167941129300743341e-04 1.179196909070014954e-01 -2.253273874521255493e-01
-5.937884002923965454e-02 8.916306495666503906e-02 9.489096701145172119e-02 3.276184201240539551e-01 -1.885505393147468567e-02 -2.019670307636260986e-01 -1.303833276033401489e-01 -2.217332087457180023e-02 -3.680400848388671875e-01 -2.743981778621673584e-02 1.429483443498611450e-01 -1.085440218448638916e-01 1.935523897409439087e-01 -1.998807787895202637e-01 1.849817335605621338e-01 -2.602205574512481689e-01 2.472933083772659302e-01 2.375667542219161987e-01 -1.621292382478713989e-01 -1.103798151016235352e-01 6.200770661234855652e-02 -3.160401880741119385e-01 1.097624823451042175e-01 -1.955576539039611816e-01 2.661177329719066620e-02 -1.487581878900527954e-01 2.196571789681911469e-02 2.951789498329162598e-01 -2.182345464825630188e-02 1.869225874543190002e-02 -7.546804845333099365e-02 -1.967944204807281494e-01
1.205715388059616089e-01 7.271379232406616211e-02 2.450525462627410889e-01 1.586255878210067749e-01 -9.048065543174743652e-02 -3.185284733772277832e-01 -9.905124455690383911e-02 2.287327945232391357e-01 -1.483036428689956665e-01 9.355369955301284790e-02 1.175223141908645630e-01 -1.222544834017753601e-01 -1.064771935343742371e-01 -1.930424273014068604e-01 3.404200775548815727e-03 1.251247227191925049e-01 1.986194103956222534e-01 2.533681690692901611e-01 -2.009463459253311157e-01 3.425269573926925659e-02 -2.627791762351989746e-01 -2.736238539218902588e-01 1.313898116350173950e-01 1.091154408641159534e-03 -2.414021193981170654e-01 2.604859769344329834e-01 -5.809248611330986023e-02 1.303160469979047775e-02 1.450781896710395813e-02 -5.274295806884765625e-02 4.485529288649559021e-02 -3.979309499263763428e-01
-2.009198069572448730e-01 5.120358988642692566e-02 1.035753861069679260e-01 4.373616576194763184e-01 -1.879478394985198975e-01 -2.792765200138092041e-01 -4.415598139166831970e-02 2.122391313314437866e-01 -2.477471083402633667e-01 2.583207786083221436e-01 -1.156321633607149124e-02 7.929988205432891846e-03 5.235494673252105713e-02 2.278033643960952759e-01 -4.589296504855155945e-02 -4.523833096027374268e-02 1.760369986295700073e-01 -1.588172167539596558e-01 -7.938652299344539642e-03 1.366562694311141968e-01 2.464724481105804443e-01 -1.649337410926818848e-01 1.300939023494720459e-01 9.191653132438659668e-02 -2.326693832874298096e-01 1.668718904256820679e-01 -2.216583490371704102e-01 4.648455604910850525e-02 9.515949338674545288e-02 -1.642411341890692711e-03 -2.151257842779159546e-01 -1.752195358276367188e-01
-6.386271119117736816e-02 1.102572828531265259e-01 5.307877436280250549e-02 4.651529788970947266e-01 -1.558342576026916504e-01 -1.644187420606613159e-01 -1.213273266330361366e-03 3.732809722423553467e-01 -3.571102917194366455e-01 2.296041846275329590e-01 3.341775014996528625e-02 -6.045297533273696899e-02 1.012425050139427185e-01 1.741636991500854492e-01 1.785148493945598602e-02 -2.476952411234378815e-02 1.834911108016967773e-01 -1.243265066295862198e-02 -2.347028115764260292e-03 1.507905572652816772e-01 1.294530183076858521e-01 -2.221776992082595825e-01 -1.197073161602020264e-01 8.101604133844375610e-02 -2.386769652366638184e-01 6.818546354770660400e-02 -1.004347428679466248e-01 -1.559067610651254654e-02 1.347970589995384216e-02 -5.842453613877296448e-02 -3.424634635448455811e-01 1.048152446746826172e-01
-3.225481510162353516e-01 -4.698268324136734009e-02 1.487092226743698120e-01 1.278121471405029297e-01 -1.872057467699050903e-01 -1.906189024448394775e-01 -6.650498509407043457e-02 1.066053584218025208e-01 3.975970670580863953e-02 1.211398839950561523e-01 7.892429083585739136e-02 1.153081208467483521e-01 1.909529268741607666e-01 -5.130910500884056091e-02 -2.810706570744514465e-02 -8.780498057603836060e-02 9.123323112726211548e-02 2.435408681631088257e-01 -4.078535437583923340e-01 2.349832952022552490e-01 -1.693902909755706787e-01 -6.291026622056961060e-02 3.505603373050689697e-01 -1.874830871820449829e-01 8.325359970331192017e-02 -2.615426778793334961e-01 1.219528168439865112e-01 -2.650526463985443115e-01 9.213175624608993530e-02 -7.422642782330513000e-03 1.489848941564559937e-01 -1.169111579656600952e-01
-1.532302796840667725e-01 -5.694806203246116638e-02 4.764489829540252686e-02 3.096622228622436523e-01 -1.138066407293081284e-02 -1.948649734258651733e-01 -4.483577981591224670e-02 1.891258545219898224e-02 -4.282765090465545654e-01 -1.460312008857727051e-01 1.146402359008789062e-01 -6.352846324443817139e-02 2.446124851703643799e-01 -9.321110695600509644e-02 8.276752382516860962e-02 -2.038870751857757568e-01 2.128674685955047607e-01 3.061270117759704590e-01 -1.320447772741317749e-01 2.247747406363487244e-02 1.140785887837409973e-01 -2.871295511722564697e-01 1.526162624359130859e-01 -1.445143818855285645e-01 -1.378554757684469223e-02 -6.972117722034454346e-02 1.052285954356193542e-01 3.422738313674926758e-01 -1.616764254868030548e-02 -1.964916847646236420e-02 -1.279201656579971313e-01 -2.211140394210815430e-01
-1.300125271081924438e-01 1.478053480386734009e-01 2.294659018516540527e-01 3.578106164932250977e-01 -4.533106833696365356e-02 -1.923773251473903656e-02 -2.144545502960681915e-02 -1.436692625284194946e-01 -3.471040427684783936e-01 -3.690111637115478516e-02 2.582545578479766846e-01 4.030795395374298096e-02 8.016465604305267334e-02 -1.414484679698944092e-01 4.073587059974670410e-02 4.394101724028587341e-02 1.725172102451324463e-01 3.145948648452758789e-01 -1.017206609249114990e-01 1.278170347213745117e-01 4.387630522251129150e-01 -2.046636641025543213e-01 1.758259981870651245e-01 -1.426796317100524902e-01 -1.100354567170143127e-01 9.426383301615715027e-03 2.275661081075668335e-01 -1.437513679265975952e-01 1.895038597285747528e-02 -9.141483157873153687e-02 -2.453858405351638794e-02 -4.242738708853721619e-02
-2.315220385789871216e-01 2.081660032272338867e-01 -5.208983272314071655e-02 2.909584939479827881e-01 -1.593972891569137573e-01 6.427134573459625244e-02 -1.801244616508483887e-01 1.953981369733810425e-01 -3.775227069854736328e-01 1.103252619504928589e-01 1.354093551635742188e-01 3.716634353622794151e-03 1.767541617155075073e-01 -4.409511387348175049e-02 1.751832216978073120e-01 -1.374469399452209473e-01 9.510778635740280151e-02 5.400208756327629089e-02 -8.105810731649398804e-02 3.722543716430664062e-01 1.571400612592697144e-01 -1.543291285634040833e-02 -1.213946938514709473e-01 7.697189599275588989e-02 3.664840161800384521e-01 -7.667416334152221680e-02 3.072583675384521484e-02 1.283318698406219482e-01 1.567035466432571411e-01 -4.991780221462249756e-02 -1.728593111038208008e-01 -2.061316519975662231e-01
-3.224504366517066956e-02 5.293560028076171875e-02 -9.573644399642944336e-02 4.013180434703826904e-01 -6.302013061940670013e-03 -1.061601713299751282e-01 -2.706705629825592041e-01 1.694979667663574219e-01 -4.930608347058296204e-02 1.944391727447509766e-01 9.459342807531356812e-02 -3.789063543081283569e-02 -8.186157047748565674e-02 1.273597031831741333e-01 -2.007752209901809692e-01 -1.253980994224548340e-01 8.899956196546554565e-02 1.933504939079284668e-01 -4.154303073883056641e-01 3.904162645339965820e-01 -6.379570811986923218e-02 -9.574766270816326141e-03 5.396901071071624756e-02 -1.880254410207271576e-02 -1.197386085987091064e-01 -3.157446682453155518e-01 1.462072581052780151e-01 -8.468370884656906128e-02 1.525802761316299438e-01 9.433364123106002808e-02 -1.472469419240951538e-01 -9.420470148324966431e-02
-1.112655848264694214e-01 1.797431111335754395e-01 -6.084337458014488220e-02 2.828359603881835938e-01 -3.234159052371978760e-01 -2.093480229377746582e-01 2.262917533516883850e-02 -4.577871039509773254e-02 -2.374291867017745972e-01 1.039810478687286377e-02 -1.859339475631713867e-01 2.261682450771331787e-01 -2.476878017187118530e-01 -9.406463801860809326e-02 2.723132260143756866e-02 -2.662622630596160889e-01 2.166713029146194458e-01 2.377633452415466309e-01 -3.144479393959045410e-01 7.758910208940505981e-02 -2.305679768323898315e-01 -2.042925208806991577e-01 -8.533331006765365601e-02 9.949237108230590820e-02 2.851420640945434570e-02 -3.755382075905799866e-02 -1.314863860607147217e-01 1.697850823402404785e-01 4.795710369944572449e-02 -2.649631910026073456e-02 -1.831164658069610596e-01 -1.766851842403411865e-01
1.937086321413516998e-02 -1.929771006107330322e-01 1.798169687390327454e-02 4.046469032764434814e-01 -7.593452185392379761e-02 -8.990290760993957520e-02 1.548508107662200928e-01 2.116197496652603149e-01 -3.113552331924438477e-01 1.124810501933097839e-01 3.865142464637756348e-01 7.545286417007446289e-02 1.472526937723159790e-01 2.243784815073013306e-01 1.729674935340881348e-01 5.115972459316253662e-02 1.633549481630325317e-01 2.962939813733100891e-02 -3.006974421441555023e-02 8.784861862659454346e-02 2.902911603450775146e-01 -2.513082623481750488e-01 -5.104258656501770020e-03 1.461401730775833130e-01 -1.613048315048217773e-01 5.113609135150909424e-02 6.625961512327194214e-02 -1.389683131128549576e-02 7.850002497434616089e-02 1.805489659309387207e-01 -4.810076951980590820e-02 -2.591983675956726074e-01
1.191823258996009827e-01 -2.527547478675842285e-01 -1.063500493764877319e-01 1.875253617763519287e-01 -1.140107400715351105e-02 -2.040544301271438599e-01 -2.300126701593399048e-01 1.314923726022243500e-02 -1.227610558271408081e-01 3.707275986671447754e-01 -9.738224558532238007e-03 -3.877897560596466064e-02 1.667106896638870239e-01 -8.002508431673049927e-02 1.889437288045883179e-01 -1.352769285440444946e-01 1.947396397590637207e-01 3.351539969444274902e-01 -6.020446494221687317e-02 4.147744774818420410e-01 5.955325067043304443e-02 -1.405003666877746582e-01 -9.904251992702484131e-02 -7.316266745328903198e-02 -2.507378160953521729e-02 -1.836851388216018677e-01 1.809543557465076447e-02 2.582385838031768799e-01 2.106178849935531616e-01 -4.913705587387084961e-02 4.685468599200248718e-02 -1.535158604383468628e-01
7.134246081113815308e-02 -1.709028780460357666e-01 -7.908689230680465698e-02 4.121952950954437256e-01 -2.680315673351287842e-01 -1.255238056182861328e-01 -3.286560177803039551e-01 2.020778506994247437e-01 -1.605916023254394531e-02 2.371342778205871582e-01 -3.035757243633270264e-01 -1.602361202239990234e-01 1.062196567654609680e-01 1.188834160566329956e-01 -4.641382023692131042e-02 -2.466303408145904541e-01 6.973742693662643433e-02 2.033877819776535034e-01 -1.755783110857009888e-01 3.030491471290588379e-01 8.416379243135452271e-02 -1.522656083106994629e-01 4.724111780524253845e-02 -5.733652412891387939e-02 2.973911538720130920e-02 3.377262735739350319e-03 -3.665279224514961243e-02 1.121521368622779846e-01 6.994572281837463379e-02 7.932488620281219482e-02 -3.858612477779388428e-02 -2.412455826997756958e-01
-7.053261250257492065e-02 3.715052455663681030e-02 8.661518245935440063e-02 2.344688475131988525e-01 1.317123603075742722e-02 -1.755642294883728027e-01 -2.035731263458728790e-02 8.713059127330780029e-02 -3.811974823474884033e-01 -1.243811100721359253e-01 1.896773427724838257e-01 -1.129003167152404785e-01 1.707812845706939697e-01 -1.838462203741073608e-01 1.433098912239074707e-01 -3.368090391159057617e-01 1.421987414360046387e-01 2.889861166477203369e-01 -1.955831348896026611e-01 -1.339279860258102417e-01 1.215073466300964355e-02 -4.255786836147308350e-01 1.833668202161788940e-01 -1.988078355789184570e-01 -5.415238440036773682e-03 -1.384757608175277710e-01 6.179921329021453857e-02 1.390492618083953857e-01 -4.965954273939132690e-02 -7.862403243780136108e-02 -5.659736692905426025e-02 -1.310320794582366943e-01
3.022076375782489777e-02 -2.988631092011928558e-02 -1.018418669700622559e-01 3.261427283287048340e-01 5.790587514638900757e-02 -1.503363996744155884e-01 -2.844948135316371918e-02 2.184241265058517456e-01 -3.393482863903045654e-01 2.199136614799499512e-01 7.075640559196472168e-02 -1.126675829291343689e-01 -1.115979179739952087e-01 -1.235745102167129517e-02 1.719446778297424316e-01 2.237050794064998627e-02 8.414988219738006592e-02 1.215144023299217224e-01 -2.034901082515716553e-01 3.052749633789062500e-01 -6.107522174715995789e-02 -2.273875176906585693e-01 -1.382552087306976318e-01 -1.412687599658966064e-01 -2.952086031436920166e-01 2.094054073095321655e-01 -2.163683176040649414e-01 -7.430983334779739380e-02 4.968080297112464905e-02 5.790404975414276123e-02 -3.643007278442382812e-01 1.012990847229957581e-01
2.780120074748992920e-02 2.462410926818847656e-01 1.028457283973693848e-01 2.222125530242919922e-01 -1.988746225833892822e-01 -3.278647065162658691e-01 2.668160572648048401e-02 1.794685423374176025e-01 -6.692758202552795410e-02 -6.700824946165084839e-02 2.344363629817962646e-01 -3.058698587119579315e-02 9.741955995559692383e-02 -3.624146282672882080e-01 1.935043036937713623e-01 -6.831720471382141113e-02 -2.758313715457916260e-02 5.919443070888519287e-02 -2.284624278545379639e-01 9.591652452945709229e-02 -2.308335006237030029e-01 -3.477426767349243164e-01 -4.614406451582908630e-02 -1.595635414123535156e-01 -2.030968070030212402e-01 1.457722634077072144e-01 3.330779075622558594e-02 -1.663040369749069214e-03 -2.837502956390380859e-01 1.042559146881103516e-01 1.179938241839408875e-01 -1.203457638621330261e-01
-7.718711346387863159e-02 -6.655136588960886002e-03 6.162067502737045288e-02 3.303815424442291260e-01 2.030719667673110962e-01 -2.645564973354339600e-01 -2.474501356482505798e-02 4.215371608734130859e-02 -2.995609939098358154e-01 1.153756976127624512e-01 1.654605716466903687e-01 -2.820053696632385254e-01 9.096650034189224243e-02 -2.052801102399826050e-01 1.621623337268829346e-01 -3.007980287075042725e-01 2.707031667232513428e-01 2.918934822082519531e-01 -9.817000478506088257e-02 -1.126795634627342224e-01 6.194117292761802673e-02 -2.682287096977233887e-01 1.722157150506973267e-01 -1.546255499124526978e-01 -5.066221579909324646e-02 -1.903208792209625244e-01 6.286285817623138428e-02 1.675601005554199219e-01 -1.802818477153778076e-02 4.435396194458007812e-02 1.362077146768569946e-02 -8.262167870998382568e-02
-3.875010833144187927e-02 4.969359561800956726e-02 -4.426700994372367859e-02 2.157870680093765259e-01 -1.064772680401802063e-01 -2.531762719154357910e-01 1.172352284193038940e-01 5.126716196537017822e-02 -3.315182924270629883e-01 4.675122350454330444e-02 3.703782334923744202e-03 -1.769860535860061646e-01 1.621806919574737549e-01 -4.568556323647499084e-03 1.688882112503051758e-01 -3.664579689502716064e-01 1.647434830665588379e-01 1.549102067947387695e-01 1.254662871360778809e-01 4.625924304127693176e-02 1.410685330629348755e-01 -2.162483036518096924e-01 1.443066895008087158e-01 -3.268444538116455078e-01 -1.515120416879653931e-01 -3.422311320900917053e-02 5.205143243074417114e-02 2.608299255371093750e-01 -9.750084578990936279e-02 4.203017428517341614e-02 -5.308378860354423523e-02 -3.883775770664215088e-01
-8.500679582357406616e-02 1.675856560468673706e-01 4.432376846671104431e-02 1.649216562509536743e-01 -1.329454630613327026e-01 -5.320011377334594727e-01 -3.790305554866790771e-02 2.527835965156555176e-01 -2.849625051021575928e-01 -9.774423390626907349e-02 1.584784239530563354e-01 3.997849766165018082e-03 -4.771193116903305054e-02 -2.762753367424011230e-01 9.521845728158950806e-02 -1.361743062734603882e-01 -1.443239152431488037e-01 2.499466687440872192e-01 -1.524073779582977295e-01 7.141420245170593262e-02 4.830015823245048523e-02 -1.309001445770263672e-01 1.416867226362228394e-02 -2.730098739266395569e-02 -4.852414876222610474e-02 1.695489734411239624e-01 1.556319147348403931e-01 -6.977970898151397705e-02 -2.017720639705657959e-01 3.030371963977813721e-01 7.011113315820693970e-02 -1.330047547817230225e-01
-6.374382972717285156e-02 1.131343990564346313e-01 1.567186415195465088e-02 2.455976903438568115e-01 -1.502834111452102661e-01 -2.775727808475494385e-01 9.066116809844970703e-02 1.875499933958053589e-01 -2.859085798263549805e-01 -1.473876927047967911e-02 9.630876034498214722e-02 -1.711338013410568237e-01 8.653000742197036743e-02 -2.020335569977760315e-02 3.015440404415130615e-01 -2.668249309062957764e-01 7.951142638921737671e-02 1.358130872249603271e-01 1.735565066337585449e-02 1.789363846182823181e-02 5.181957781314849854e-02 -1.650434583425521851e-01 2.288875132799148560e-01 -3.522712588310241699e-01 -8.336392790079116821e-02 -7.591209560632705688e-02 2.159681469202041626e-01 1.410841345787048340e-01 1.246291399002075195e-02 5.196467787027359009e-02 -7.958560436964035034e-02 -4.108011722564697266e-01
-2.436534762382507324e-01 1.806222498416900635e-01 -5.787879228591918945e-02 2.412410974502563477e-01 -6.274812668561935425e-02 -1.938328519463539124e-02 3.747856616973876953e-02 2.041090875864028931e-01 -3.826767206192016602e-01 3.982081711292266846e-01 1.048531755805015564e-01 -6.804606318473815918e-02 8.928845822811126709e-02 -8.862852305173873901e-02 3.215300142765045166e-01 -7.952866703271865845e-02 8.726451545953750610e-02 1.454997956752777100e-01 -9.172845631837844849e-02 2.431991845369338989e-01 1.024241894483566284e-01 -1.011881530284881592e-01 -8.164429664611816406e-02 -2.321741729974746704e-01 1.242169588804244995e-01 3.053706288337707520e-01 -8.781287074089050293e-02 1.911096647381782532e-02 1.437603384256362915e-01 -2.717097289860248566e-02 -1.009459272027015686e-01 -1.640585064888000488e-01
-1.174562871456146240e-01 2.007256001234054565e-01 2.040348388254642487e-02 4.189048707485198975e-01 -6.200851127505302429e-02 -1.478178501129150391e-01 -1.620970964431762695e-01 4.147907793521881104e-01 -4.952123388648033142e-02 2.253771722316741943e-01 6.539744138717651367e-02 8.010282367467880249e-02 -2.077296376228332520e-01 -9.017013013362884521e-02 -1.085015460848808289e-01 -7.275437563657760620e-02 3.111984394490718842e-02 -2.860244177281856537e-02 -9.669582545757293701e-02 6.859610229730606079e-02 -1.846830546855926514e-01 -3.655638992786407471e-01 6.634751800447702408e-03 -3.531591296195983887e-01 1.929894834756851196e-02 -1.715941876173019409e-01 2.121631503105163574e-01 -7.577577233314514160e-02 -8.265276253223419189e-02 -1.329305171966552734e-01 1.379730179905891418e-02 -9.391141124069690704e-03
-1.769059300422668457e-01 3.067147731781005859e-02 1.184334531426429749e-01 3.703966140747070312e-01 -4.460167884826660156e-02 -4.018107354640960693e-01 8.601729571819305420e-02 8.633592724800109863e-02 1.144472584128379822e-01 1.724228411912918091e-01 7.403357326984405518e-02 -2.591459751129150391e-01 1.910654604434967041e-01 -3.544296324253082275e-02 -1.313982158899307251e-01 -9.864304214715957642e-02 1.627154201269149780e-01 1.037475094199180603e-02 -1.154130548238754272e-01 4.258719980716705322e-01 -7.006186991930007935e-02 -2.766741812229156494e-01 -1.497154533863067627e-01 1.858547329902648926e-02 7.964428514242172241e-02 8.154913038015365601e-02 -1.403836607933044434e-01 -2.745637297630310059e-01 1.110985055565834045e-01 -1.363413408398628235e-02 8.357273042201995850e-02 7.027023285627365112e-02
2.655827626585960388e-02 6.933347135782241821e-02 1.545714028179645538e-02 3.747167289257049561e-01 5.275670066475868225e-02 -1.331707537174224854e-01 2.417613863945007324e-01 3.433978185057640076e-02 -7.454708218574523926e-02 1.808343976736068726e-01 1.786546707153320312e-01 1.257809847593307495e-01 -1.009672284126281738e-01 -3.810480237007141113e-01 1.437827944755554199e-01 -1.262020468711853027e-01 1.000374928116798401e-01 1.837302744388580322e-02 -2.084882706403732300e-01 1.697371341288089752e-02 3.898922801017761230e-01 -3.895977735519409180e-01 2.208538800477981567e-01 -7.389260828495025635e-02 -1.040280088782310486e-01 -1.718879044055938721e-01 -1.470395624637603760e-01 3.005732782185077667e-02 2.124787308275699615e-02 4.673225805163383484e-02 -1.178710907697677612e-01 -6.435466557741165161e-02
-2.144669927656650543e-02 2.678152322769165039e-01 9.320373833179473877e-02 1.896305084228515625e-01 -1.304619014263153076e-01 -4.142696503549814224e-03 -6.922548636794090271e-04 1.511745899915695190e-01 -3.863375186920166016e-01 -1.009123846888542175e-01 2.626149654388427734e-01 1.052012294530868530e-02 2.365212440490722656e-01 9.395842999219894409e-02 1.048985496163368225e-01 -4.061173796653747559e-01 4.790532961487770081e-02 8.361536264419555664e-02 1.315477192401885986e-01 1.955608427524566650e-01 1.400732398033142090e-01 -1.616359353065490723e-01 7.590799033641815186e-02 -1.269806027412414551e-01 -1.640345752239227295e-01 -1.792614459991455078e-01 2.058489173650741577e-01 -1.328517794609069824e-01 -1.017049327492713928e-01 -1.660782247781753540e-01 -6.117154285311698914e-02 -2.843459248542785645e-01
-2.796505764126777649e-02 -4.215849563479423523e-02 -6.739774253219366074e-03 4.986445605754852295e-01 -1.325313001871109009e-02 -4.968451336026191711e-02 2.024229764938354492e-01 5.292514711618423462e-02 -3.721063733100891113e-01 3.496043682098388672e-01 -1.390682756900787354e-01 -1.418067067861557007e-01 -1.716696657240390778e-02 -6.448852270841598511e-02 3.529218435287475586e-01 -1.767656803131103516e-01 -2.288138307631015778e-02 -1.428949087858200073e-02 -1.866270750761032104e-01 8.074016124010086060e-02 -1.286953240633010864e-01 -1.426173746585845947e-01 6.710477918386459351e-02 -1.376375406980514526e-01 -1.691232174634933472e-01 1.062194332480430603e-01 -2.396815717220306396e-01 -9.548394009470939636e-04 6.502759456634521484e-02 1.413276642560958862e-01 -1.279634088277816772e-01 -4.004405438899993896e-02
-9.662163257598876953e-02 -3.252713009715080261e-02 8.268949389457702637e-02 2.494711875915527344e-01 -7.806683331727981567e-02 -4.432873129844665527e-01 -7.109202444553375244e-02 1.395495980978012085e-01 -2.546138167381286621e-01 -1.177012696862220764e-01 8.693565428256988525e-02 2.051463574171066284e-01 -4.247665777802467346e-02 -2.673827111721038818e-01 1.102238148450851440e-01 -1.345005780458450317e-01 -1.029849722981452942e-01 2.421338558197021484e-01 -1.432560980319976807e-01 3.782761096954345703e-02 -1.119535490870475769e-01 -2.605037093162536621e-01 -1.838849335908889771e-01 3.174205869436264038e-02 -1.919808425009250641e-02 -3.681853786110877991e-02 2.791292965412139893e-01 -1.898539960384368896e-01 -2.535460591316223145e-01 2.678061127662658691e-01 -1.443510781973600388e-02 -5.695261433720588684e-02
-1.011759340763092041e-01 1.102434191852807999e-02 -1.220985129475593567e-01 5.004573464393615723e-01 1.481393165886402130e-02 -1.754952222108840942e-01 1.437111794948577881e-01 1.291717141866683960e-01 -2.095904350280761719e-01 7.838233560323715210e-02 9.726627916097640991e-02 3.016365319490432739e-02 2.192202359437942505e-01 1.795677244663238525e-01 9.861156344413757324e-02 -1.094426736235618591e-01 5.701737850904464722e-02 -9.349404275417327881e-02 1.987248510122299194e-01 2.626663446426391602e-01 2.683530449867248535e-01 -3.971434533596038818e-01 1.140277739614248276e-02 1.190649718046188354e-01 -8.216144889593124390e-02 1.980521827936172485e-01 2.509770356118679047e-02 -1.847361475229263306e-01 1.336206961423158646e-02 1.825439333915710449e-01 -1.068839430809020996e-01 -5.741020664572715759e-02
-1.712939292192459106e-01 -1.164690256118774414e-01 2.415959388017654419e-01 1.565586179494857788e-01 2.485700398683547974e-01 -1.160938739776611328e-01 -3.266161084175109863e-01 8.714793622493743896e-02 -8.782617747783660889e-02 1.247318014502525330e-01 2.756296396255493164e-01 1.114352270960807800e-01 2.666704952716827393e-01 3.682918846607208252e-03 2.119736932218074799e-02 -7.776489108800888062e-02 1.189850457012653351e-02 1.853683590888977051e-01 -4.559374153614044189e-01 1.891052573919296265e-01 -4.340760782361030579e-02 -3.950038179755210876e-02 2.499412000179290771e-01 -5.234826728701591492e-02 -1.367469280958175659e-01 -1.077973917126655579e-01 9.632200747728347778e-02 -2.169392257928848267e-01 -7.326889783143997192e-03 4.198993742465972900e-02 1.631125062704086304e-01 -1.830595880746841431e-01
6.707893218845129013e-03 1.297013759613037109e-01 1.175189241766929626e-01 1.464772969484329224e-01 -8.463461697101593018e-02 -3.882578015327453613e-01 8.842195570468902588e-02 9.088982641696929932e-02 1.013883873820304871e-01 5.144828185439109802e-02 1.420257240533828735e-01 1.956457346677780151e-01 2.242890894412994385e-01 -1.967175751924514771e-01 1.028672829270362854e-01 5.361185595393180847e-02 1.819728612899780273e-01 1.555306017398834229e-01 -1.902064681053161621e-01 3.051033802330493927e-02 -2.394036054611206055e-01 -3.205857276916503906e-01 2.790466137230396271e-02 1.688452437520027161e-02 -2.307318747043609619e-01 -6.632508710026741028e-03 -4.807163402438163757e-02 -2.855158597230911255e-02 -2.760797739028930664e-03 2.591413855552673340e-01 2.399153541773557663e-03 -4.700043201446533203e-01
4.052988253533840179e-03 -1.152857244014739990e-01 -2.933053532615303993e-03 3.160372376441955566e-01 1.779200136661529541e-01 -6.511222571134567261e-02 1.138787064701318741e-02 1.974101811647415161e-01 -1.146167740225791931e-01 1.613985747098922729e-01 3.714790642261505127e-01 1.764938533306121826e-01 -4.457015916705131531e-02 -6.868891883641481400e-03 1.475786119699478149e-01 -2.095825821161270142e-01 2.480011135339736938e-01 -1.679545640945434570e-01 -2.106656283140182495e-01 3.213695064187049866e-02 -1.107315048575401306e-01 -3.078671097755432129e-01 3.161303400993347168e-01 -1.209105551242828369e-01 -1.713068485260009766e-01 7.119897753000259399e-02 -7.703487575054168701e-02 4.153860360383987427e-02 -9.165120869874954224e-02 2.435471862554550171e-01 7.694280892610549927e-02 -2.515944540500640869e-01
-1.624880284070968628e-01 1.121446713805198669e-01 5.380786582827568054e-02 1.580154746770858765e-01 -2.201379537582397461e-01 5.352442339062690735e-02 -1.244360283017158508e-01 4.378191754221916199e-02 -4.547334313392639160e-01 1.480130553245544434e-01 3.205171823501586914e-01 -1.047495827078819275e-01 1.225761771202087402e-01 2.034181170165538788e-02 1.630129963159561157e-01 5.695296451449394226e-02 2.865838110446929932e-01 1.106443926692008972e-01 -2.226628810167312622e-01 2.170901149511337280e-01 -3.136557713150978088e-02 3.207274945452809334e-03 -1.565455645322799683e-01 -2.581570744514465332e-01 -5.530144274234771729e-02 -3.236612379550933838e-01 5.638060718774795532e-02 1.249122843146324158e-01 -4.822145402431488037e-02 2.214942872524261475e-01 1.013599634170532227e-01 -7.280145585536956787e-02
-1.773740053176879883e-01 -1.405532099306583405e-02 1.488551497459411621e-01 2.351895421743392944e-01 -2.269101589918136597e-01 -2.702043950557708740e-01 -1.422405242919921875e-01 2.518530786037445068e-01 -7.147101219743490219e-03 9.443685412406921387e-02 -5.310392007231712341e-02 1.941351443529129028e-01 -3.490655422210693359e-01 1.000249478965997696e-02 -1.580976247787475586e-01 -1.763258688151836395e-02 2.229753881692886353e-01 2.335078269243240356e-01 -2.295220196247100830e-01 1.365018337965011597e-01 -1.145913749933242798e-01 -2.077517211437225342e-01 -1.021611317992210388e-01 1.173022389411926270e-02 -2.419314682483673096e-01 -7.527765352278947830e-03 2.270841449499130249e-01 -4.539977759122848511e-02 1.151260137557983398e-01 -1.207908168435096741e-01 8.480956405401229858e-02 -3.103245198726654053e-01
-1.424861103296279907e-01 2.416072934865951538e-01 1.300558447837829590e-01 2.354204058647155762e-01 -1.796191036701202393e-01 -1.354181319475173950e-01 3.231851160526275635e-01 -7.480920106172561646e-02 -2.980760931968688965e-01 -4.986185953021049500e-02 2.079778164625167847e-02 -1.080377623438835144e-01 -9.216788411140441895e-02 1.579210162162780762e-01 -8.393074572086334229e-02 -1.978770643472671509e-01 2.129301726818084717e-01 2.157759368419647217e-01 -3.608134090900421143e-01 1.256064623594284058e-01 -1.333245635032653809e-01 -8.507890626788139343e-03 -2.219122052192687988e-01 8.238960802555084229e-02 -3.037908077239990234e-01 -1.787125319242477417e-01 -1.570361666381359100e-02 -1.297420859336853027e-01 2.119401246309280396e-01 -5.154642090201377869e-02 6.799986213445663452e-02 -4.180474206805229187e-03
-1.837378144264221191e-01 -9.747030586004257202e-02 1.950166970491409302e-01 3.100106120109558105e-01 -2.167690396308898926e-01 -2.855829596519470215e-01 -2.691037356853485107e-01 2.338477373123168945e-01 -7.719479966908693314e-03 2.507938146591186523e-01 1.747489571571350098e-01 1.142794918268918991e-02 -9.273061901330947876e-02 -1.635023057460784912e-01 6.185328587889671326e-03 -7.706959545612335205e-02 3.834710270166397095e-02 -1.015509739518165588e-01 4.303361847996711731e-02 1.650383174419403076e-01 -5.945833772420883179e-02 -2.405935823917388916e-01 8.914314955472946167e-02 -4.301349222660064697e-01 7.579382508993148804e-02 -2.986357212066650391e-01 9.131884574890136719e-02 -4.491785168647766113e-02 -9.794576466083526611e-02 -1.052404753863811493e-02 -5.197445303201675415e-02 -1.381046921014785767e-01
-9.471022337675094604e-02 1.550265550613403320e-01 9.571348875761032104e-02 5.183859467506408691e-01 6.143576279282569885e-02 -7.289744168519973755e-02 -8.797338604927062988e-02 1.171710565686225891e-01 4.446512088179588318e-02 -2.256634384393692017e-01 7.997820526361465454e-02 -2.458664178848266602e-01 1.752399951219558716e-01 -1.143861934542655945e-01 1.676336489617824554e-02 -2.505068480968475342e-01 7.444912940263748169e-02 1.772672683000564575e-01 -2.045487053692340851e-02 -3.929891809821128845e-02 2.699286341667175293e-01 -2.040982693433761597e-01 9.749850630760192871e-02 4.327065870165824890e-02 2.506461739540100098e-01 -8.284032344818115234e-02 -1.256108134984970093e-01 -1.234690174460411072e-01 -2.049006223678588867e-01 -4.425584152340888977e-02 1.772587001323699951e-01 -3.017974495887756348e-01
-1.775503605604171753e-01 -1.919841468334197998e-01 -1.149172335863113403e-01 4.096162617206573486e-01 5.257825553417205811e-02 -3.545124232769012451e-01 -1.546447426080703735e-01 -3.296820214018225670e-03 1.116704270243644714e-01 1.682550013065338135e-01 1.543596535921096802e-01 9.578187949955463409e-03 1.096488982439041138e-01 -1.422020941972732544e-01 2.258489578962326050e-01 -2.974305152893066406e-01 1.538784150034189224e-02 1.022813916206359863e-01 -1.592942178249359131e-01 2.065819799900054932e-01 -1.517142802476882935e-01 -2.006311863660812378e-01 2.765233218669891357e-01 -2.112645357847213745e-01 -4.885676875710487366e-02 2.542033419013023376e-02 2.835994586348533630e-03 -2.189927399158477783e-01 -7.011239230632781982e-02 1.999256312847137451e-01 -4.773593321442604065e-02 -2.368303388357162476e-02
2.321975380182266235e-01 2.812682464718818665e-02 1.929847747087478638e-01 2.947330772876739502e-01 -1.744075119495391846e-01 -1.531231850385665894e-01 6.953208148479461670e-02 -1.002446655184030533e-02 1.490116715431213379e-01 1.587920188903808594e-01 2.974947392940521240e-01 -1.233924925327301025e-01 5.776615068316459656e-02 -2.226288765668869019e-01 1.893803030252456665e-01 -2.624426484107971191e-01 2.281505167484283447e-01 1.397015750408172607e-01 -1.824602633714675903e-01 3.303838372230529785e-01 2.671474590897560120e-02 -9.283972531557083130e-02 1.749289780855178833e-01 -8.753805607557296753e-02 4.545341804623603821e-02 -4.565247148275375366e-02 1.939567178487777710e-01 -2.796983122825622559e-01 1.065358296036720276e-01 2.348406463861465454e-01 -7.176461070775985718e-02 1.821654848754405975e-02
-8.444270491600036621e-02 -1.247633900493383408e-02 1.103845238685607910e-02 3.381128907203674316e-01 -2.637706696987152100e-01 -1.949186325073242188e-01 -1.002013981342315674e-01 1.932042837142944336e-01 -3.605806231498718262e-01 1.123583242297172546e-01 2.071456164121627808e-01 -4.733530059456825256e-02 4.953773692250251770e-02 -9.682305902242660522e-02 -1.203634887933731079e-01 -9.998109191656112671e-02 -1.449083164334297180e-02 -2.036613970994949341e-01 1.400346308946609497e-01 1.342490017414093018e-01 2.948005199432373047e-01 -2.208752185106277466e-01 1.784883737564086914e-01 1.746200323104858398e-01 9.480687975883483887e-02 9.517788887023925781e-02 6.467393785715103149e-02 -1.541663110256195068e-01 6.071044877171516418e-02 2.597086131572723389e-01 -1.318689584732055664e-01 -2.955427169799804688e-01
-4.723088070750236511e-02 1.229269951581954956e-01 2.359522581100463867e-01 2.645768523216247559e-01 -5.750815942883491516e-02 -1.005733236670494080e-01 1.698560714721679688e-01 -2.003553882241249084e-02 -3.671906888484954834e-01 1.055805832147598267e-01 3.138786256313323975e-01 -1.606010198593139648e-01 2.196072489023208618e-01 2.736422419548034668e-02 4.346910119056701660e-02 -1.612433046102523804e-01 1.551091223955154419e-01 1.760109215974807739e-01 1.041649840772151947e-02 1.658759564161300659e-01 3.116157054901123047e-01 -2.395925968885421753e-01 1.112001910805702209e-01 -3.288990557193756104e-01 -1.992472857236862183e-01 1.635969579219818115e-01 1.333409994840621948e-01 -2.996394224464893341e-02 -1.415205420926213264e-03 -1.079499870538711548e-01 -7.425463944673538208e-02 -8.446333557367324829e-02
-1.360688805580139160e-01 2.390695735812187195e-02 2.184562683105468750e-01 2.933634221553802490e-01 -2.193218916654586792e-01 6.661033630371093750e-02 -3.139770403504371643e-02 -2.412636065855622292e-03 -5.991494655609130859e-01 -6.843394786119461060e-02 9.705961495637893677e-02 2.592261880636215210e-02 3.745416924357414246e-02 -7.612645626068115234e-02 1.700592935085296631e-01 -2.316014468669891357e-01 3.032986223697662354e-01 2.934524603188037872e-02 2.043266445398330688e-01 1.755437850952148438e-01 1.575424522161483765e-01 -1.223542839288711548e-01 -8.592602610588073730e-02 -1.761519759893417358e-01 -9.622074663639068604e-02 -3.149656578898429871e-03 7.727884501218795776e-02 -9.567581117153167725e-02 -4.627751559019088745e-02 -5.414569750428199768e-02 -1.311839818954467773e-01 -1.994704604148864746e-01
-1.264759600162506104e-01 1.800823956727981567e-01 6.222005188465118408e-02 4.955357015132904053e-01 4.531494900584220886e-02 -1.680437475442886353e-01 -9.607688337564468384e-02 2.252144068479537964e-01 -2.634561657905578613e-01 3.974254131317138672e-01 7.465609349310398102e-03 -7.008232176303863525e-02 3.414554893970489502e-02 1.322855353355407715e-01 1.730129681527614594e-02 -4.367912653833627701e-03 2.495319545269012451e-01 -1.478752046823501587e-01 4.137370362877845764e-02 2.489447593688964844e-01 2.300919592380523682e-01 -1.658479571342468262e-01 -8.166423439979553223e-02 1.064016893506050110e-01 -2.412885576486587524e-01 1.390340179204940796e-01 -3.753100335597991943e-02 -2.171594090759754181e-02 -4.365040361881256104e-02 -3.847724571824073792e-02 -1.725847423076629639e-01 4.167514666914939880e-02
-7.390607893466949463e-02 -9.221348166465759277e-02 -5.328955873847007751e-02 4.084287285804748535e-01 1.827505528926849365e-01 -1.660262793302536011e-01 -2.894731983542442322e-02 3.201240599155426025e-01 -1.615325957536697388e-01 2.050320506095886230e-01 3.714638948440551758e-01 -1.457110047340393066e-01 1.270183771848678589e-01 -3.210797160863876343e-02 -2.504770644009113312e-02 1.884348839521408081e-01 1.209355071187019348e-01 -6.723275780677795410e-02 -2.949223816394805908e-01 -8.955308794975280762e-02 -1.511254608631134033e-01 -1.501296907663345337e-01 8.266779035329818726e-02 -8.300177752971649170e-02 -1.963667720556259155e-01 4.637128859758377075e-02 -9.518218040466308594e-02 3.448281902819871902e-03 -6.280744448304176331e-03 3.570580482482910156e-01 -9.560079313814640045e-03 -1.442373991012573242e-01
-3.975231945514678955e-02 1.588363647460937500e-01 1.599925756454467773e-01 3.568004965782165527e-01 1.368622332811355591e-01 -1.096098572015762329e-01 2.259200215339660645e-01 -1.334630548954010010e-01 -3.514867126941680908e-01 5.011636018753051758e-02 1.280357092618942261e-01 -7.786513119935989380e-02 7.337443530559539795e-02 -2.073058634996414185e-01 -6.557248532772064209e-02 -6.346017122268676758e-02 3.855561837553977966e-02 3.282729089260101318e-01 -1.488635540008544922e-01 1.900657713413238525e-01 2.683836221694946289e-01 -2.240622639656066895e-01 1.526301652193069458e-01 -2.345686852931976318e-01 -6.756978482007980347e-02 2.281719893217086792e-01 2.412224411964416504e-01 4.358251020312309265e-02 -1.527083814144134521e-01 -2.665219642221927643e-02 6.725230067968368530e-02 -4.621238261461257935e-02
-3.007321059703826904e-02 2.193167656660079956e-01 2.466707117855548859e-02 1.425524055957794189e-01 8.154157549142837524e-02 -1.714693158864974976e-01 -3.123332373797893524e-02 1.827844083309173584e-01 -4.397797584533691406e-01 7.556239143013954163e-03 -4.068962484598159790e-02 2.166274935007095337e-01 1.177731808274984360e-02 2.686939835548400879e-01 1.362663060426712036e-01 -2.367974370718002319e-01 1.308398693799972534e-01 6.297567486763000488e-02 -4.061895012855529785e-01 2.488144934177398682e-01 -8.947016671299934387e-03 -4.106825962662696838e-02 -1.056498587131500244e-01 -1.878170818090438843e-01 -9.109681099653244019e-02 -3.539991378784179688e-01 -1.603414565324783325e-01 -9.767764806747436523e-02 -2.928317338228225708e-02 -6.140555255115032196e-03 -1.448958180844783783e-02 -6.670626252889633179e-02
-9.212712943553924561e-02 2.134637534618377686e-01 9.194944053888320923e-02 2.640484273433685303e-01 -1.530423313379287720e-01 -3.337204754352569580e-01 6.890769302845001221e-02 2.405986934900283813e-02 1.138280853629112244e-01 3.037449717521667480e-01 1.017113253474235535e-01 -1.869655251502990723e-01 1.674307882785797119e-01 7.663742452859878540e-02 -1.282152831554412842e-01 4.096521809697151184e-02 2.086327373981475830e-01 2.049358934164047241e-01 -2.007800191640853882e-01 4.214172959327697754e-01 -1.024186313152313232e-01 -3.461362719535827637e-01 3.350579366087913513e-02 1.683415770530700684e-01 1.617784425616264343e-02 1.158459484577178955e-01 -7.868702709674835205e-02 -1.738483011722564697e-01 6.075324863195419312e-02 3.629005327820777893e-02 -6.471536308526992798e-02 5.121042206883430481e-02
-6.737527996301651001e-02 2.175938040018081665e-01 1.304149478673934937e-01 8.348793536424636841e-02 9.738293290138244629e-02 -2.916234433650970459e-01 5.535257607698440552e-02 6.555142998695373535e-02 -3.402407765388488770e-01 -1.841805875301361084e-01 3.623404502868652344e-01 -1.433616578578948975e-01 2.661370635032653809e-01 -2.243968993425369263e-01 3.649694100022315979e-02 -1.156182810664176941e-01 4.825216531753540039e-02 9.253791719675064087e-02 -3.168513625860214233e-02 1.140135675668716431e-01 -1.172042116522789001e-01 -2.540923655033111572e-01 1.063224896788597107e-01 -1.936861425638198853e-01 -1.516631841659545898e-01 2.276618778705596924e-01 4.113730415701866150e-02 7.997246459126472473e-03 -3.882721066474914551e-02 5.401368439197540283e-02 8.160854130983352661e-02 -3.809836506843566895e-01
1.482940092682838440e-02 2.129642516374588013e-01 3.047254383563995361e-01 1.061128824949264526e-01 -7.320709526538848877e-02 -1.702080219984054565e-01 -1.476418823003768921e-01 5.661688745021820068e-02 -3.575396239757537842e-01 1.341412663459777832e-01 3.439803421497344971e-01 -1.450427025556564331e-01 1.363364607095718384e-01 -3.768992424011230469e-02 2.608237266540527344e-01 -9.816604107618331909e-02 1.009130328893661499e-01 4.058888182044029236e-02 9.135136753320693970e-02 1.826546788215637207e-01 2.398780733346939087e-01 -3.865830302238464355e-01 1.334476470947265625e-01 -1.441132277250289917e-01 -9.947632253170013428e-02 1.611115038394927979e-01 1.886370405554771423e-02 -5.007553845643997192e-02 5.607847124338150024e-02 -1.676996350288391113e-01 1.229068189859390259e-01 -1.546600610017776489e-01
-1.873916685581207275e-01 2.752623148262500763e-02 -4.855085164308547974e-02 4.375037848949432373e-01 -1.422146055847406387e-02 -4.200219511985778809e-01 3.231133148074150085e-02 1.608195006847381592e-01 1.890986561775207520e-01 1.485469341278076172e-01 -8.212329819798469543e-03 1.810692250728607178e-03 6.248754449188709259e-03 -1.264824122190475464e-01 1.330566853284835815e-01 -9.182775020599365234e-02 -5.043580755591392517e-02 9.001526981592178345e-02 -8.024989813566207886e-02 1.902893632650375366e-01 -1.709954440593719482e-01 -1.663495749235153198e-01 3.223499357700347900e-01 -1.471491903066635132e-01 -5.411180481314659119e-02 3.076166321989148855e-04 -1.710107177495956421e-01 -3.941125869750976562e-01 2.086924389004707336e-02 1.828354597091674805e-01 -9.803933650255203247e-02 -4.442715086042881012e-03
7.618322968482971191e-02 3.927073255181312561e-02 3.354738652706146240e-02 2.338690608739852905e-01 -1.281660795211791992e-01 -2.549601495265960693e-01 8.553147315979003906e-02 4.923142492771148682e-02 -2.770986855030059814e-01 5.811972171068191528e-02 3.090748935937881470e-02 -1.285614073276519775e-01 1.773659884929656982e-01 7.241160422563552856e-02 1.496899724006652832e-01 -3.521147668361663818e-01 5.579077452421188354e-02 1.212231218814849854e-01 9.836959093809127808e-02 7.820939272642135620e-02 2.152620553970336914e-01 -1.809419691562652588e-01 1.715853363275527954e-01 -3.896986842155456543e-01 -1.861067265272140503e-01 -6.757538020610809326e-02 4.226933047175407410e-02 2.346050888299942017e-01 -4.975340887904167175e-02 5.676265433430671692e-02 -4.988180845975875854e-02 -4.083195328712463379e-01
-1.376196444034576416e-01 -4.337840899825096130e-02 -1.094483062624931335e-01 4.195121526718139648e-01 4.054093733429908752e-02 -2.087626606225967407e-01 5.771832913160324097e-02 2.118609696626663208e-01 -2.275549918413162231e-01 9.454552829265594482e-02 2.570953071117401123e-01 8.905727416276931763e-02 1.917632073163986206e-01 1.152686029672622681e-01 -2.130290493369102478e-02 3.514671325683593750e-02 4.090579226613044739e-03 -8.566196262836456299e-02 7.343165576457977295e-02 2.657944858074188232e-01 2.737042307853698730e-01 -4.287041425704956055e-01 -3.977682068943977356e-02 1.006236076354980469e-01 -1.565699428319931030e-01 1.502366214990615845e-01 -1.549768727272748947e-02 -1.783995479345321655e-01 1.232356950640678406e-01 1.493995040655136108e-01 -1.015789881348609924e-01 -1.746141463518142700e-01
-2.779525220394134521e-01 2.864820659160614014e-01 2.030683755874633789e-01 1.931006610393524170e-01 -1.263765543699264526e-01 -4.892351850867271423e-02 5.291641503572463989e-02 1.202746033668518066e-01 -3.909339010715484619e-01 8.034483343362808228e-02 1.203458979725837708e-01 -4.755369573831558228e-02 1.171265915036201477e-01 1.245350837707519531e-01 1.684916317462921143e-01 -6.188894808292388916e-02 6.828115880489349365e-02 1.979912221431732178e-01 -4.537027701735496521e-02 1.438796967267990112e-01 3.098226152360439301e-02 -2.497227042913436890e-01 3.322354257106781006e-01 -3.132350444793701172e-01 1.085047647356987000e-01 -1.351849436759948730e-01 1.757848262786865234e-01 -9.157505631446838379e-02 1.620486378669738770e-01 6.936717033386230469e-02 -2.113843262195587158e-01 -7.421974837779998779e-02
-1.373263746500015259e-01 1.417951285839080811e-01 2.166209816932678223e-01 3.597790598869323730e-01 -1.501712054014205933e-01 -6.742971390485763550e-02 3.799686208367347717e-02 -1.167204510420560837e-02 -4.775774776935577393e-01 -7.584425806999206543e-02 2.118740677833557129e-01 -3.031690977513790131e-02 1.049984693527221680e-01 -1.083226725459098816e-01 1.080897822976112366e-01 -1.982538849115371704e-01 2.131101340055465698e-01 1.662190407514572144e-01 -6.917697936296463013e-02 6.713496148586273193e-02 2.163467407226562500e-01 -2.068496644496917725e-01 1.442652940750122070e-01 -2.548352181911468506e-01 -5.260217562317848206e-02 1.880268901586532593e-01 2.132430970668792725e-01 -5.406949669122695923e-02 -4.288857057690620422e-02 -1.836279332637786865e-01 -1.159695014357566833e-01 -9.692766517400741577e-02
1.625913232564926147e-01 2.686262503266334534e-02 -1.305266022682189941e-01 3.023364245891571045e-01 1.171583607792854309e-01 -3.290337622165679932e-01 1.344021707773208618e-01 6.869672238826751709e-02 -1.422733217477798462e-01 1.347730010747909546e-01 2.618763744831085205e-01 1.118680164217948914e-01 -5.353799834847450256e-02 1.465711444616317749e-01 2.840499021112918854e-02 -1.276740282773971558e-01 -7.633862085640430450e-03 1.058735251426696777e-01 -3.023784160614013672e-01 -8.536899089813232422e-02 -1.981600672006607056e-01 -1.685942113399505615e-01 7.819907367229461670e-02 -1.199986860156059265e-01 -8.672366291284561157e-02 3.214941918849945068e-01 -1.154098734259605408e-01 -1.611233949661254883e-01 -2.100176960229873657e-01 2.961846888065338135e-01 1.527970284223556519e-01 -2.348100990056991577e-01
-2.138936966657638550e-01 1.276143193244934082e-01 2.945058643817901611e-01 1.873319447040557861e-01 -2.311511188745498657e-01 -3.656587004661560059e-01 -2.337645441293716431e-01 3.183802366256713867e-01 -2.675329148769378662e-01 -2.356256544589996338e-02 -4.429043270647525787e-03 4.803625121712684631e-02 -2.942221239209175110e-02 -1.174474731087684631e-01 1.412223428487777710e-01 -1.021924540400505066e-01 2.715038955211639404e-01 6.733846664428710938e-02 3.991245105862617493e-02 -3.853324428200721741e-02 -1.413285285234451294e-01 -1.530469357967376709e-01 -7.137887179851531982e-02 -1.733401268720626831e-01 -5.104173719882965088e-02 -2.753712534904479980e-01 1.078831925988197327e-01 -2.097486704587936401e-01 2.328310534358024597e-02 2.132582664489746094e-01 -8.243989944458007812e-02 -8.206296712160110474e-02
-1.179685890674591064e-01 -8.687970042228698730e-02 8.123979717493057251e-02 2.939759194850921631e-01 -2.626022100448608398e-01 -1.457697749137878418e-01 1.416524350643157959e-01 8.670987188816070557e-02 -8.552905917167663574e-02 1.781670190393924713e-02 6.908949464559555054e-02 1.106693223118782043e-01 9.817106276750564575e-02 -2.137359231710433960e-01 -4.093717411160469055e-02 -3.523172140121459961e-01 2.346620429307222366e-03 4.860579371452331543e-01 -2.141423374414443970e-01 6.418192386627197266e-02 -9.941902756690979004e-02 3.911963105201721191e-02 -1.382096558809280396e-01 -1.268982291221618652e-01 1.713804006576538086e-01 1.592465490102767944e-01 -2.493856102228164673e-01 -4.392639920115470886e-02 -1.467677205801010132e-02 -7.828363776206970215e-02 -9.279430657625198364e-02 -3.086775839328765869e-01
-1.735938489437103271e-01 1.177014112472534180e-01 4.418892040848731995e-02 2.189419418573379517e-01 -1.955088376998901367e-01 -3.482859730720520020e-01 1.268619149923324585e-01 2.010141611099243164e-01 -4.970198497176170349e-03 3.467957302927970886e-02 -8.658776432275772095e-02 5.950533598661422729e-02 -1.494535058736801147e-01 2.108089476823806763e-01 -5.464407429099082947e-02 7.723666727542877197e-02 -8.566780388355255127e-02 1.715475171804428101e-01 -4.314306676387786865e-01 1.874064654111862183e-01 -8.962082862854003906e-02 -1.021349206566810608e-01 -1.739547252655029297e-01 -4.735170677304267883e-02 -1.773392260074615479e-01 -7.221242785453796387e-02 1.965225636959075928e-01 -4.714934900403022766e-02 2.914807386696338654e-02 -2.956973910331726074e-01 -8.381129056215286255e-02 -3.468372225761413574e-01
-2.389325648546218872e-01 7.687182724475860596e-02 -4.360718652606010437e-02 1.591245979070663452e-01 -1.871877461671829224e-01 -2.555530369281768799e-01 -2.317476645112037659e-02 7.973720878362655640e-02 -4.491994678974151611e-01 -2.723422646522521973e-01 2.084145843982696533e-01 -2.836200892925262451e-01 1.707439422607421875e-01 6.518451124429702759e-02 1.563792377710342407e-01 7.717395573854446411e-02 -1.173389405012130737e-01 -5.507682636380195618e-02 -5.533035099506378174e-02 1.851343810558319092e-01 -5.177395418286323547e-02 -2.428386807441711426e-01 1.104779094457626343e-01 -7.673632353544235229e-02 -2.027105353772640228e-02 7.933466695249080658e-03 -5.574472621083259583e-02 -1.976123899221420288e-01 3.849523141980171204e-02 1.784254610538482666e-01 -3.326580226421356201e-01 -1.356610208749771118e-01
-2.216834574937820435e-02 9.515112638473510742e-02 1.773079782724380493e-01 5.280889943242073059e-02 -6.424380838871002197e-02 -3.917970359325408936e-01 3.241785988211631775e-02 2.492043972015380859e-01 -5.127401649951934814e-02 5.844777077436447144e-02 1.712879091501235962e-01 -2.732316851615905762e-01 -1.215467303991317749e-01 2.833200618624687195e-02 7.722371816635131836e-02 -1.407269984483718872e-01 3.166738525032997131e-02 -6.950198858976364136e-02 -1.000670939683914185e-01 2.293119430541992188e-01 -1.368369609117507935e-01 -4.247507452964782715e-01 -6.954870373010635376e-02 -2.171555161476135254e-01 -1.675713807344436646e-01 7.572846114635467529e-02 2.185854315757751465e-01 -4.047018587589263916e-01 -3.657677909359335899e-03 1.934585906565189362e-02 1.368389427661895752e-01 2.288799500092864037e-03
2.562216296792030334e-02 -1.746291518211364746e-01 1.894670128822326660e-01 8.218004554510116577e-02 -2.340970933437347412e-01 -2.445404976606369019e-01 8.907670527696609497e-02 1.808661520481109619e-01 -1.007385086268186569e-02 1.051437705755233765e-01 3.033188581466674805e-01 1.223816629499197006e-02 5.579234659671783447e-02 -1.676950603723526001e-02 1.334399729967117310e-01 -4.362050294876098633e-01 2.737786471843719482e-01 -1.288132220506668091e-01 -1.692858934402465820e-01 4.598513245582580566e-02 -1.745028942823410034e-01 -9.658334404230117798e-02 -5.163523927330970764e-02 -4.938085563480854034e-03 9.364238358102738857e-04 1.045682132244110107e-01 -9.117121249437332153e-02 -3.415145576000213623e-01 -1.263210624456405640e-01 3.137445822358131409e-02 7.512229681015014648e-02 -3.645675778388977051e-01
-8.605724573135375977e-02 -7.360047101974487305e-02 -1.207266449928283691e-01 3.706026971340179443e-01 1.145461425185203552e-01 -2.667943835258483887e-01 1.181297227740287781e-01 1.258390694856643677e-01 -2.171768546104431152e-01 1.072249785065650940e-01 1.410100907087326050e-01 1.603811532258987427e-01 1.349237859249114990e-01 2.652173340320587158e-01 1.369694024324417114e-01 4.526446387171745300e-02 5.872508510947227478e-02 -1.620843820273876190e-02 8.003570139408111572e-02 2.781602740287780762e-01 3.217212855815887451e-01 -3.400228321552276611e-01 6.179413199424743652e-02 1.126744747161865234e-01 -7.491463422775268555e-02 8.611997961997985840e-02 4.186838865280151367e-02 -2.561436593532562256e-01 7.009620219469070435e-02 1.917769759893417358e-01 -1.120310947299003601e-01 -2.231230586767196655e-01
-8.688355237245559692e-02 1.024946123361587524e-01 2.488853484392166138e-01 1.202101707458496094e-01 -9.545625001192092896e-02 -3.740516901016235352e-01 3.193363174796104431e-02 3.902025520801544189e-01 -7.352967560291290283e-02 1.526431441307067871e-01 2.125627100467681885e-01 -4.968450963497161865e-02 2.031772732734680176e-01 -2.836810052394866943e-01 1.025482416152954102e-01 -9.993961453437805176e-02 8.766520768404006958e-02 -9.711632877588272095e-02 -1.427971869707107544e-01 6.488540023565292358e-02 -2.465722411870956421e-01 -2.412333935499191284e-01 1.028479039669036865e-01 1.484204828739166260e-01 -1.496289521455764771e-01 1.291247010231018066e-01 -8.018775284290313721e-02 -6.194492429494857788e-02 9.458773583173751831e-02 1.807625740766525269e-01 1.564864218235015869e-01 -2.754532694816589355e-01
-1.891042441129684448e-01 3.347839787602424622e-02 9.535844624042510986e-02 4.720373749732971191e-01 -2.540341317653656006e-01 -3.543126210570335388e-02 -8.983326703310012817e-02 8.325849473476409912e-02 -2.855719029903411865e-01 -1.795806735754013062e-02 3.597028851509094238e-01 1.410379856824874878e-01 -1.434264928102493286e-01 -2.748328261077404022e-02 2.208106219768524170e-01 2.111814320087432861e-01 2.691368106752634048e-03 -3.509088233113288879e-02 -4.422406107187271118e-02 3.059113621711730957e-01 -4.734678566455841064e-02 -3.134710788726806641e-01 -1.618457138538360596e-01 1.885817945003509521e-02 -8.546473085880279541e-02 4.249461460858583450e-03 -2.100894749164581299e-01 -2.751271240413188934e-02 5.612956732511520386e-02 -9.628757089376449585e-02 1.266050785779953003e-01 -9.131409227848052979e-03
-1.953782141208648682e-01 -1.542925238609313965e-01 -5.103290453553199768e-02 3.377403914928436279e-01 -9.410911053419113159e-02 -7.360029965639114380e-02 -4.513598233461380005e-02 2.040491551160812378e-01 -6.894513964653015137e-02 4.003565907478332520e-01 -2.394458279013633728e-02 -8.534577488899230957e-02 -2.161221355199813843e-01 1.426472067832946777e-01 -2.136633694171905518e-01 -1.084159985184669495e-01 5.726672336459159851e-02 2.859874665737152100e-01 -2.325005680322647095e-01 3.402253985404968262e-01 1.010453775525093079e-01 -1.578253060579299927e-01 -6.985794752836227417e-03 -1.898163557052612305e-02 -2.275075064972043037e-03 -3.156915903091430664e-01 2.417189329862594604e-01 -6.283217668533325195e-02 7.797975093126296997e-02 8.658760786056518555e-02 -3.903302596881985664e-03 5.594189860858023167e-04
7.020929455757141113e-02 -7.196586579084396362e-02 -1.639316827058792114e-01 4.299886524677276611e-01 -7.117329537868499756e-02 -4.401893317699432373e-01 -8.015663176774978638e-02 1.780792623758316040e-01 -1.950416900217533112e-02 -1.715891510248184204e-01 8.124732971191406250e-02 1.377025544643402100e-01 -1.223022788763046265e-01 -2.407258450984954834e-01 1.161870658397674561e-01 -2.236061543226242065e-01 -3.315530018880963326e-03 1.346748918294906616e-01 -8.021902292966842651e-02 2.044468931853771210e-02 -3.956980630755424500e-02 -3.553681671619415283e-01 -1.011201664805412292e-01 1.142007764428853989e-02 1.255869120359420776e-01 1.087770215235650539e-03 1.049701273441314697e-01 2.109427377581596375e-02 -2.825742065906524658e-01 2.645612359046936035e-01 -4.268736764788627625e-02 -8.518405258655548096e-02
-3.670314550399780273e-01 1.142603829503059387e-01 6.598442792892456055e-02 1.287450343370437622e-01 -1.485466659069061279e-01 -1.099716424942016602e-01 6.646293401718139648e-02 8.205171674489974976e-02 -5.183846130967140198e-02 9.691271930932998657e-02 -2.649994567036628723e-02 -1.896062046289443970e-01 -2.020208239555358887e-01 -8.534863591194152832e-02 -3.469797968864440918e-02 -1.080051213502883911e-01 -1.466581970453262329e-01 3.789001107215881348e-01 -2.145431749522686005e-02 1.252741217613220215e-01 -1.131590902805328369e-01 -4.718585014343261719e-01 4.372559115290641785e-02 -1.094125658273696899e-01 -1.209637969732284546e-01 3.538421913981437683e-02 -2.507005631923675537e-01 7.696800678968429565e-02 -1.933013498783111572e-01 1.496284008026123047e-01 4.415868222713470459e-02 -3.152237534523010254e-01
-1.693569719791412354e-01 -1.021929457783699036e-01 -1.848980900831520557e-03 2.490668892860412598e-01 5.396858602762222290e-02 -2.972354292869567871e-01 8.330996334552764893e-02 2.283526957035064697e-01 -2.680325210094451904e-01 7.439204305410385132e-02 1.414222866296768188e-01 4.509139433503150940e-02 1.823352873325347900e-01 1.363850831985473633e-01 -9.837664663791656494e-02 -3.378615528345108032e-02 1.113199889659881592e-01 -1.109475716948509216e-01 1.096356436610221863e-01 2.178875505924224854e-01 2.863011956214904785e-01 -4.766641855239868164e-01 1.277942508459091187e-01 1.358141005039215088e-01 -2.041624337434768677e-01 1.904527693986892700e-01 -2.199460193514823914e-02 -1.317780911922454834e-01 -2.479330822825431824e-02 1.020901426672935486e-01 -1.106634959578514099e-01 -1.979311555624008179e-01
-5.270571261644363403e-02 1.066030859947204590e-01 4.593061655759811401e-02 4.446287453174591064e-01 -1.581558585166931152e-02 -1.072302833199501038e-01 -1.523192971944808960e-02 2.346734404563903809e-01 -2.053446620702743530e-01 3.714423999190330505e-02 2.156752198934555054e-01 2.951052784919738770e-01 3.587509691715240479e-02 2.622762694954872131e-02 6.578708440065383911e-02 3.718654811382293701e-02 6.106509268283843994e-02 4.393364489078521729e-02 -1.767365485429763794e-01 -8.603772521018981934e-02 -5.079923197627067566e-02 -3.761431574821472168e-02 -1.036521419882774353e-01 -3.634037971496582031e-01 1.448159813880920410e-01 -3.461164236068725586e-01 9.973325580358505249e-02 -3.492864370346069336e-01 2.268259227275848389e-01 1.074277795851230621e-02 -3.678669035434722900e-02 -1.320345401763916016e-01
2.378044184297323227e-03 1.034601554274559021e-01 7.155777513980865479e-02 2.075940817594528198e-01 5.216828361153602600e-02 -4.188853204250335693e-01 1.447282731533050537e-01 1.344612240791320801e-01 -1.160304471850395203e-01 1.292093098163604736e-01 1.077727377414703369e-01 1.474917083978652954e-01 -6.503625959157943726e-02 -2.408982487395405769e-03 3.494341969490051270e-01 -2.452058047056198120e-01 1.979596167802810669e-01 3.447067141532897949e-01 -1.521876603364944458e-01 3.768036141991615295e-02 -9.399989992380142212e-02 -1.393806040287017822e-01 6.116893514990806580e-02 -1.627929210662841797e-01 2.712282538414001465e-01 1.674099080264568329e-02 2.048368006944656372e-01 -2.899784445762634277e-01 -9.744182229042053223e-02 -9.301045536994934082e-02 -1.013110354542732239e-01 6.686634570360183716e-02
-2.014884352684020996e-01 3.551154583692550659e-02 2.296163290739059448e-01 3.001432418823242188e-01 -2.957761585712432861e-01 -6.896929442882537842e-02 2.384661287069320679e-01 3.475806415081024170e-01 -7.354838401079177856e-02 1.132899522781372070e-01 -8.009397238492965698e-02 -1.905888505280017853e-02 2.366264760494232178e-01 3.515056520700454712e-02 2.007807791233062744e-01 -8.086414635181427002e-02 2.608089447021484375e-01 -2.058888971805572510e-01 -1.017812415957450867e-01 -1.777344383299350739e-02 -1.354090124368667603e-01 -3.111260533332824707e-01 2.669997140765190125e-02 -1.412232816219329834e-01 1.309687197208404541e-01 -1.384830027818679810e-01 -8.444967865943908691e-02 -1.860168278217315674e-01 -2.273210138082504272e-01 -1.760451123118400574e-02 -5.332028493285179138e-02 -1.629116684198379517e-01
-1.527801305055618286e-01 8.293646574020385742e-02 1.512260586023330688e-01 2.643790841102600098e-01 -1.392826735973358154e-01 -3.479342162609100342e-01 -2.186996489763259888e-02 3.009078092873096466e-02 2.175191650167107582e-03 1.448242515325546265e-01 2.317508459091186523e-01 -1.490036845207214355e-01 2.096438705921173096e-01 1.006653234362602234e-01 -5.599104240536689758e-02 8.037001639604568481e-02 1.962491869926452637e-01 1.144808754324913025e-01 -8.009275794029235840e-02 3.857299983501434326e-01 -6.528837233781814575e-02 -3.991772234439849854e-01 -1.154790893197059631e-01 4.631417989730834961e-02 9.399279206991195679e-02 1.101766675710678101e-01 -1.930676102638244629e-01 -3.290360569953918457e-01 4.591959342360496521e-02 7.879909873008728027e-02 1.214836444705724716e-02 1.171252802014350891e-01
2.867922782897949219e-01 1.843465864658355713e-01 7.713544368743896484e-02 2.927431464195251465e-01 -1.216362342238426208e-01 -1.591025143861770630e-01 1.271959543228149414e-01 1.361817214637994766e-02 8.218587189912796021e-02 1.640246808528900146e-01 3.286990225315093994e-01 -1.311044543981552124e-01 9.704758226871490479e-02 -1.579341441392898560e-01 2.623397707939147949e-01 -2.013093829154968262e-01 9.842208027839660645e-02 9.113168716430664062e-02 -1.890119165182113647e-01 2.066890001296997070e-01 -2.020972520112991333e-01 -2.426163852214813232e-01 1.972533762454986572e-01 -5.229357630014419556e-02 -1.126613169908523560e-01 -7.898575812578201294e-02 2.504311800003051758e-01 -2.432065904140472412e-01 1.104685515165328979e-01 1.432981491088867188e-01 -1.390287727117538452e-01 -4.894168302416801453e-02
6.486074626445770264e-02 9.008115530014038086e-02 1.058775112032890320e-01 1.308784037828445435e-01 1.381168663501739502e-01 -2.799944281578063965e-01 3.582718223333358765e-02 3.528362512588500977e-01 -6.374558061361312866e-02 5.377500317990779877e-03 1.101600155234336853e-01 -5.227291584014892578e-02 2.381866574287414551e-01 -2.801928520202636719e-01 1.963822394609451294e-01 -7.001009583473205566e-02 1.097081303596496582e-01 -1.586574763059616089e-01 -4.873937070369720459e-01 1.903529167175292969e-01 -6.608603149652481079e-02 -2.890027463436126709e-01 4.431021213531494141e-02 -1.191685069352388382e-02 -8.529482036828994751e-02 1.691273301839828491e-01 1.635596901178359985e-01 1.623003184795379639e-02 -1.873293332755565643e-02 1.433282494544982910e-01 1.742837578058242798e-01 -1.525361537933349609e-01
-7.897001504898071289e-02 1.421721130609512329e-01 8.119864761829376221e-02 2.062454819679260254e-01 -1.469215005636215210e-01 -3.793382048606872559e-01 3.345213457942008972e-02 2.540372908115386963e-01 -2.893731594085693359e-01 -1.650442034006118774e-01 1.435669213533401489e-01 -7.927797734737396240e-02 1.065690666437149048e-01 -1.830509603023529053e-01 -2.137315087020397186e-02 -1.289414912462234497e-01 -1.583451479673385620e-01 2.846658229827880859e-01 -7.676233351230621338e-02 1.199177056550979614e-01 -1.408019661903381348e-01 -1.440899819135665894e-01 -9.970199316740036011e-02 -3.581009060144424438e-02 -1.297242641448974609e-01 2.020547538995742798e-01 3.058540821075439453e-01 -7.805817574262619019e-02 -1.025281921029090881e-01 3.129366636276245117e-01 6.206928938627243042e-02 -2.137389183044433594e-01
-5.512891337275505066e-02 -1.843304634094238281e-01 -2.524300515651702881e-01 4.020948112010955811e-01 1.357550919055938721e-01 -2.258702069520950317e-01 1.536917984485626221e-01 -1.171783171594142914e-02 -1.003975495696067810e-01 3.509054183959960938e-01 2.724200785160064697e-01 2.181927710771560669e-01 1.406530616804957390e-03 7.060546427965164185e-02 6.024810019880533218e-03 -1.003353595733642578e-01 1.410377472639083862e-01 2.968254871666431427e-02 -1.372708082199096680e-01 9.611700661480426788e-03 3.898461908102035522e-02 -2.622369825839996338e-01 3.385379910469055176e-01 -1.726662516593933105e-01 -1.329962015151977539e-01 1.783285439014434814e-01 5.818418040871620178e-02 2.180813625454902649e-02 -3.403639048337936401e-02 1.143878772854804993e-01 -2.328468486666679382e-02 -2.273712307214736938e-01
-1.405047476291656494e-01 1.580065675079822540e-02 5.957784876227378845e-02 2.283194810152053833e-01 -1.266620159149169922e-01 2.517473697662353516e-02 2.872859686613082886e-02 -7.239224016666412354e-02 -3.635134398937225342e-01 5.075954273343086243e-02 -1.385539323091506958e-01 1.811990886926651001e-01 3.390100970864295959e-02 -3.844094276428222656e-01 -6.817421317100524902e-02 -1.019947454333305359e-01 2.261875420808792114e-01 2.571573257446289062e-01 -2.353351265192031860e-01 2.320573776960372925e-01 -2.020942606031894684e-02 -1.253500133752822876e-01 -1.138131916522979736e-01 -2.161184549331665039e-01 -1.621328741312026978e-01 1.259785890579223633e-02 6.530900299549102783e-02 -2.756133079528808594e-01 1.956069767475128174e-01 -1.402292549610137939e-01 2.009917050600051880e-01 -2.087195217609405518e-01
-1.581213474273681641e-01 8.652681857347488403e-02 1.694104224443435669e-01 3.662074208259582520e-01 -9.521541185677051544e-03 3.231875225901603699e-02 2.221310287714004517e-01 3.538590371608734131e-01 -1.710695773363113403e-01 1.535173952579498291e-01 1.580656617879867554e-01 1.268405169248580933e-01 2.550881728529930115e-02 -1.262403875589370728e-01 8.635868877172470093e-02 1.920691877603530884e-02 6.707374751567840576e-02 -1.039412152022123337e-02 7.937866449356079102e-02 2.379416376352310181e-01 2.051647305488586426e-01 -4.056487381458282471e-01 -2.196506410837173462e-01 2.082885652780532837e-01 -1.877083927392959595e-01 6.522452086210250854e-02 7.125745713710784912e-02 1.115214005112648010e-01 -9.809958748519420624e-03 2.798583507537841797e-01 -7.980369031429290771e-03 -9.699331223964691162e-02
-1.254414170980453491e-01 4.638746846467256546e-03 1.791632771492004395e-01 3.470584750175476074e-01 -2.894172370433807373e-01 -1.259914487600326538e-01 1.294355392456054688e-01 2.670918703079223633e-01 1.367219816893339157e-02 1.581018269062042236e-01 1.290471404790878296e-01 8.913363516330718994e-02 2.552590966224670410e-01 -7.770122587680816650e-02 7.923480868339538574e-02 -1.063397303223609924e-01 2.558917999267578125e-01 -1.399602591991424561e-01 2.405998855829238892e-02 -1.225786581635475159e-01 -6.323105841875076294e-02 -2.872035801410675049e-01 8.052995055913925171e-02 -7.869046181440353394e-02 1.645303219556808472e-01 -5.889841541647911072e-02 2.727807760238647461e-01 -3.746611475944519043e-01 -8.685459196567535400e-02 -8.449831604957580566e-02 -8.163515478372573853e-03 -2.133049219846725464e-01
-1.164851710200309753e-01 4.326790221966803074e-04 1.436875462532043457e-01 2.019575238227844238e-01 -3.845054656267166138e-03 -5.945062637329101562e-01 1.367209255695343018e-01 -4.751551896333694458e-02 8.944928646087646484e-02 2.007471621036529541e-01 9.144888073205947876e-02 -2.051295489072799683e-01 2.058818787336349487e-01 1.338592022657394409e-01 -3.083054348826408386e-02 -2.244238369166851044e-02 1.059152372181415558e-02 8.178128302097320557e-02 -1.294103115797042847e-01 3.993892073631286621e-01 4.828378930687904358e-02 -2.772901356220245361e-01 -6.294436752796173096e-02 -4.603942483663558960e-02 -1.259487215429544449e-02 -5.610728263854980469e-02 -1.211560145020484924e-01 -3.155053853988647461e-01 4.184186458587646484e-02 2.447350323200225830e-02 -4.250847175717353821e-02 -6.785229314118623734e-03
-8.338002488017082214e-03 6.241148337721824646e-02 -3.838158026337623596e-02 2.132470905780792236e-01 -4.982163663953542709e-03 -2.067734599113464355e-01 9.445347636938095093e-02 3.891905024647712708e-02 -3.088719248771667480e-01 2.312152832746505737e-02 1.703214049339294434e-01 -1.556298732757568359e-01 1.884744912385940552e-01 1.573271602392196655e-01 1.321188211441040039e-01 -4.091731607913970947e-01 -1.055164784193038940e-01 2.105027586221694946e-01 1.387577354907989502e-01 4.591965302824974060e-02 1.615317314863204956e-01 -2.065748572349548340e-01 1.118753328919410706e-01 -3.617537319660186768e-01 -1.939316242933273315e-01 -8.211469650268554688e-02 -4.069078341126441956e-02 3.750845417380332947e-02 9.466363117098808289e-03 5.650524422526359558e-02 6.049263849854469299e-02 -3.977949917316436768e-01
-7.420029491186141968e-02 9.588569402694702148e-02 -7.807170599699020386e-02 3.947809636592864990e-01 -7.729832828044891357e-02 -6.672679632902145386e-02 8.818259090185165405e-02 -6.609187275171279907e-02 -2.914552986621856689e-01 1.791463792324066162e-01 8.637318015098571777e-02 -1.560249924659729004e-01 1.357337087392807007e-01 -4.789816960692405701e-02 3.660544157028198242e-01 -3.644637018442153931e-02 -1.532433778047561646e-01 1.325548291206359863e-01 -2.383675798773765564e-02 4.010632336139678955e-01 2.202968448400497437e-01 -1.142642647027969360e-01 -3.490311801433563232e-01 -1.983882114291191101e-02 -1.319219321012496948e-01 -6.581971794366836548e-02 -1.175845414400100708e-01 -3.451520204544067383e-02 -2.606684267520904541e-01 -5.844085663557052612e-02 3.614366799592971802e-02 -1.396890543401241302e-02
4.072143509984016418e-02 1.524705737829208374e-01 4.976510629057884216e-02 3.538620173931121826e-01 -2.608800828456878662e-01 -1.927571743726730347e-01 2.067389488220214844e-01 -2.392386645078659058e-01 -2.367668449878692627e-01 4.376483857631683350e-01 1.554411500692367554e-01 1.840550303459167480e-01 -6.298024952411651611e-02 -2.371700853109359741e-02 -1.604092866182327271e-01 2.008884549140930176e-01 1.118814572691917419e-01 1.540713757276535034e-02 -7.491314411163330078e-02 2.615930736064910889e-01 -1.592984348535537720e-01 -9.230510890483856201e-02 2.128047123551368713e-02 -2.287811338901519775e-01 -2.768156826496124268e-01 -7.301028817892074585e-02 -4.753247275948524475e-02 -2.357897348701953888e-02 -7.633072882890701294e-02 3.882551565766334534e-02 1.402667444199323654e-02 -1.301976852118968964e-02
-1.387978065758943558e-02 -2.531344816088676453e-02 2.454779744148254395e-01 3.319704830646514893e-01 -7.181074470281600952e-02 -4.756928682327270508e-01 1.721466928720474243e-01 4.971305653452873230e-02 1.588136330246925354e-02 1.101990118622779846e-01 -2.044803090393543243e-02 -1.728967428207397461e-01 9.676237404346466064e-02 -6.203212961554527283e-02 -9.567511826753616333e-02 -2.245705202221870422e-02 8.595600724220275879e-02 -5.551522225141525269e-02 -3.474789857864379883e-01 2.578743100166320801e-01 -1.411342769861221313e-01 -2.812827527523040771e-01 -1.284480690956115723e-01 6.626166403293609619e-02 1.569629907608032227e-01 6.386005133390426636e-02 6.735141575336456299e-02 -3.657191395759582520e-01 9.093116223812103271e-02 -7.116901129484176636e-02 1.820504665374755859e-02 3.568372130393981934e-02
-2.840580046176910400e-01 -6.903566420078277588e-02 -5.138183012604713440e-02 3.321463763713836670e-01 -8.586132526397705078e-02 -7.241702824831008911e-02 2.051137853413820267e-03 2.393542230129241943e-01 -2.931368052959442139e-01 1.186052337288856506e-01 2.960053086280822754e-01 -8.782757073640823364e-02 -1.173617467284202576e-01 -1.188593581318855286e-01 -7.795324176549911499e-02 3.247357532382011414e-02 3.235075250267982483e-02 -9.003944694995880127e-03 2.025133930146694183e-02 5.267429351806640625e-01 8.648053626529872417e-04 -4.167199134826660156e-02 -1.467468887567520142e-01 -1.772031188011169434e-01 -2.109597921371459961e-01 2.097146399319171906e-02 -2.712999582290649414e-01 9.405159205198287964e-02 -1.576185673475265503e-01 -7.929617166519165039e-02 -8.443048596382141113e-02 4.459650814533233643e-02
-1.985365152359008789e-01 1.005961447954177856e-01 1.219977065920829773e-01 3.183408677577972412e-01 -1.475726962089538574e-01 -8.125198632478713989e-02 -1.535183638334274292e-01 2.048105001449584961e-02 2.995546162128448486e-02 3.786592781543731689e-01 2.632081881165504456e-02 5.310071632266044617e-02 -1.395222544670104980e-01 -1.120832189917564392e-01 -1.108330413699150085e-01 -4.707621410489082336e-02 4.781560506671667099e-03 3.451251611113548279e-02 9.026768058538436890e-02 2.834459543228149414e-01 -2.297564148902893066e-01 -3.521038591861724854e-01 -4.978346824645996094e-02 -3.311586678028106689e-01 1.237307637929916382e-01 -5.333219096064567566e-02 1.724578440189361572e-01 -2.466511875391006470e-01 -6.268554925918579102e-02 2.494833245873451233e-02 -1.228704527020454407e-01 -2.838234603404998779e-01
5.186642706394195557e-02 -2.845089137554168701e-01 -1.273457147181034088e-02 3.816313743591308594e-01 -2.028076499700546265e-01 -1.091507449746131897e-01 -5.146800354123115540e-02 1.731952130794525146e-01 -1.640011668205261230e-01 6.824813038110733032e-02 2.345698475837707520e-01 1.509799361228942871e-01 1.138185262680053711e-01 -2.624165713787078857e-01 1.994752287864685059e-01 -1.818151175975799561e-01 -1.290208101272583008e-01 2.494862824678421021e-01 4.566489532589912415e-02 5.861485376954078674e-02 2.281487174332141876e-02 -1.444728374481201172e-01 -2.353300303220748901e-01 -1.365922093391418457e-01 1.621851921081542969e-01 1.027770712971687317e-01 1.252529323101043701e-01 2.362159341573715210e-01 -1.221300102770328522e-02 3.616733849048614502e-02 -1.588518619537353516e-01 -3.254954218864440918e-01
-8.165389299392700195e-02 -4.717415198683738708e-03 6.025705859065055847e-02 4.792873561382293701e-01 -8.833135664463043213e-02 -2.234098315238952637e-01 3.629959421232342720e-03 1.311243325471878052e-01 -3.323510289192199707e-01 2.905480265617370605e-01 9.819332510232925415e-02 -1.081512868404388428e-01 3.270070627331733704e-02 2.583432495594024658e-01 3.111982531845569611e-02 -8.628188073635101318e-02 2.235167622566223145e-01 -3.856444731354713440e-02 3.436809778213500977e-02 1.336469352245330811e-01 3.007616698741912842e-01 -1.965379714965820312e-01 1.228562667965888977e-01 1.521265059709548950e-01 -2.568675279617309570e-01 1.486080884933471680e-01 -2.769296988844871521e-02 -3.433841094374656677e-02 -2.944749221205711365e-02 1.935631036758422852e-01 -1.609538793563842773e-01 -2.329060807824134827e-02
-4.827679693698883057e-02 4.287805780768394470e-02 1.148213371634483337e-01 8.426016569137573242e-02 -2.756780087947845459e-01 -4.715526401996612549e-01 -6.349583715200424194e-02 2.681350708007812500e-01 -2.275233715772628784e-01 2.194085866212844849e-01 6.736209988594055176e-02 -3.849252760410308838e-01 -1.008479818701744080e-01 -1.926363855600357056e-01 9.431964159011840820e-02 -6.818904727697372437e-02 2.559393085539340973e-02 1.224875599145889282e-01 -2.708849608898162842e-01 -2.678398741409182549e-03 -1.208218187093734741e-02 -1.271083652973175049e-01 1.915980279445648193e-01 -9.157481044530868530e-02 -1.464296579360961914e-01 1.867189705371856689e-01 4.190142266452312469e-03 3.113493090495467186e-03 -5.973617662675678730e-04 -8.887251466512680054e-02 1.424841880798339844e-01 -2.298824042081832886e-01
6.739415973424911499e-02 8.681749552488327026e-02 2.922318279743194580e-01 2.679488658905029297e-01 -1.822044253349304199e-01 -2.879147231578826904e-02 -1.368454396724700928e-01 1.008172333240509033e-01 -2.399562112987041473e-02 4.373385757207870483e-02 1.658024638891220093e-01 -1.034230589866638184e-01 2.988851368427276611e-01 3.830730915069580078e-02 -2.581081688404083252e-01 -3.121022284030914307e-01 4.573810845613479614e-02 1.314690150320529938e-02 -1.071759685873985291e-01 2.892720699310302734e-01 -2.243786156177520752e-01 -3.623440861701965332e-01 8.827671408653259277e-02 5.914396420121192932e-02 -1.793298684060573578e-02 7.052627950906753540e-02 1.624597012996673584e-01 -5.237545445561408997e-02 1.933489888906478882e-01 2.015459835529327393e-01 -2.340576648712158203e-01 -1.213460415601730347e-01
-2.257923483848571777e-01 4.566135257482528687e-02 1.823157817125320435e-01 3.129008114337921143e-01 -1.804273873567581177e-01 -6.971807777881622314e-02 -2.532914653420448303e-02 3.497797250747680664e-02 -4.520826637744903564e-01 1.891498863697052002e-01 -9.286552667617797852e-02 -2.425302751362323761e-03 1.769079118967056274e-01 2.039888687431812286e-02 3.471390604972839355e-01 1.195462942123413086e-01 1.039277911186218262e-01 1.653369516134262085e-01 -7.214175071567296982e-03 2.182619720697402954e-01 8.307508379220962524e-02 -2.292676568031311035e-01 1.472322493791580200e-01 -2.637898921966552734e-01 7.836829870939254761e-02 -4.966948926448822021e-02 1.063449978828430176e-01 2.371691614389419556e-01 -4.561092704534530640e-03 -1.572991013526916504e-01 -2.525333687663078308e-02 -1.519468724727630615e-01
-5.122105479240417480e-01 1.106707900762557983e-01 1.308000832796096802e-01 2.349507510662078857e-01 -6.188964471220970154e-02 -2.133553475141525269e-01 -6.234760396182537079e-03 8.924571424722671509e-02 4.278400912880897522e-02 5.722346156835556030e-02 2.846735715866088867e-01 1.835284233093261719e-01 -3.899241611361503601e-02 3.390099480748176575e-02 -3.522729501128196716e-02 -1.758283376693725586e-01 -1.363336741924285889e-01 5.235520750284194946e-02 -8.008622378110885620e-02 3.440808057785034180e-01 5.112810526043176651e-03 -1.930550485849380493e-01 -1.403353549540042877e-02 -1.129295304417610168e-01 -1.248100176453590393e-01 -3.091489523649215698e-02 -2.861231565475463867e-01 2.061360627412796021e-01 3.992967680096626282e-02 1.986203938722610474e-01 1.588852852582931519e-01 -1.936851143836975098e-01
-2.311906069517135620e-01 1.417053341865539551e-01 1.949233412742614746e-01 2.762439846992492676e-01 5.964939668774604797e-02 3.431736677885055542e-02 7.407125085592269897e-02 -6.786800175905227661e-02 -2.029882371425628662e-01 3.145737648010253906e-01 -7.522225379943847656e-02 -1.348739266395568848e-01 3.116933703422546387e-01 -1.618616133928298950e-01 -2.004530324484221637e-05 -2.060570120811462402e-01 2.727224230766296387e-01 8.606664091348648071e-02 -1.458912193775177002e-01 -7.596695423126220703e-02 1.681018471717834473e-01 -1.496132314205169678e-01 -1.580837927758693695e-02 -1.563211977481842041e-01 -1.412144452333450317e-01 2.386825531721115112e-01 2.051580399274826050e-01 1.039510294795036316e-01 -9.617860615253448486e-02 1.980216950178146362e-01 1.754618734121322632e-01 -2.725611031055450439e-01
-1.474405080080032349e-01 2.023071497678756714e-01 1.797229796648025513e-01 1.975868046283721924e-01 -1.126286238431930542e-01 -1.894991099834442139e-01 2.012150138616561890e-01 4.480743408203125000e-02 -3.388331830501556396e-01 5.610572546720504761e-02 2.660865485668182373e-01 1.763139478862285614e-02 -4.530472680926322937e-02 6.879041343927383423e-02 3.664731606841087341e-02 6.403954233974218369e-03 1.188306510448455811e-01 2.883157432079315186e-01 -3.340027928352355957e-01 7.497557252645492554e-02 -4.069467261433601379e-02 -7.779178768396377563e-02 2.964428961277008057e-01 -2.370420396327972412e-01 9.897609055042266846e-02 -1.472332924604415894e-01 2.438353896141052246e-01 -2.992110550403594971e-01 -1.041874364018440247e-01 -1.205324754118919373e-01 5.953787639737129211e-02 4.559474438428878784e-02
2.969544148072600365e-04 2.281301617622375488e-01 1.125763058662414551e-01 1.785681247711181641e-01 7.943546026945114136e-02 -1.835081428289413452e-01 3.899630531668663025e-02 2.436151355504989624e-01 -2.095616161823272705e-01 -2.872999757528305054e-02 -1.100100278854370117e-01 -2.648444771766662598e-01 3.224494308233261108e-02 -1.094904914498329163e-01 1.911029964685440063e-01 -1.482708156108856201e-01 2.864318788051605225e-01 1.045941114425659180e-01 -2.138064652681350708e-01 3.263824805617332458e-02 -4.976075142621994019e-02 -4.164767563343048096e-01 -2.494543045759201050e-02 -2.159223407506942749e-01 -3.263485729694366455e-01 -1.461827158927917480e-01 6.801249831914901733e-02 5.162063613533973694e-02 -2.115982398390769958e-02 2.256510555744171143e-01 2.333644330501556396e-01 9.993033483624458313e-03
-1.244633942842483521e-01 3.351279497146606445e-01 2.179761826992034912e-01 6.241893395781517029e-02 -4.138102829456329346e-01 -2.032665312290191650e-01 3.077894449234008789e-02 2.315391898155212402e-01 -2.517312765121459961e-01 -9.279598295688629150e-02 2.630749046802520752e-01 -9.639837592840194702e-02 1.592223644256591797e-01 4.552014172077178955e-03 1.105122864246368408e-01 -3.179351687431335449e-01 7.200852967798709869e-03 -1.234617531299591064e-01 -3.839266672730445862e-02 1.065957546234130859e-01 3.026817142963409424e-01 -2.299220673739910126e-02 2.251377403736114502e-01 -1.163552477955818176e-01 -1.451160311698913574e-01 -3.667385876178741455e-02 -2.328644739463925362e-03 1.066639348864555359e-01 1.595028489828109741e-01 1.216035708785057068e-01 4.634982347488403320e-02 -6.213353201746940613e-02
-8.487671613693237305e-02 1.380526721477508545e-01 8.036147058010101318e-02 3.211366832256317139e-01 -3.009745851159095764e-02 -4.046946763992309570e-01 -1.646637218073010445e-03 -2.380283735692501068e-02 1.039527505636215210e-01 3.146169483661651611e-01 2.334284186363220215e-01 -1.788066178560256958e-01 1.048127710819244385e-01 4.634878039360046387e-02 -6.865948438644409180e-02 -4.974379763007164001e-02 1.510584801435470581e-01 9.452722966670989990e-02 -2.491173446178436279e-01 3.923574090003967285e-01 3.296460211277008057e-02 -2.845008075237274170e-01 -2.358251623809337616e-02 4.334436357021331787e-02 7.202590256929397583e-02 3.897453099489212036e-02 -1.414123475551605225e-01 -2.805722057819366455e-01 1.292058527469635010e-01 -6.089026853442192078e-02 -1.107858642935752869e-01 1.095642894506454468e-01
-4.696299135684967041e-01 6.934855133295059204e-02 -2.058415673673152924e-02 2.756364941596984863e-01 -6.629237532615661621e-02 -3.010240495204925537e-01 2.151905447244644165e-01 3.564989194273948669e-02 4.372200369834899902e-02 2.254830002784729004e-01 1.263002157211303711e-01 1.168811395764350891e-01 2.419150620698928833e-01 -8.714002370834350586e-02 -9.956784546375274658e-03 4.710630979388952255e-03 -2.103133946657180786e-01 2.839317321777343750e-01 -3.501395136117935181e-02 1.437554359436035156e-01 4.038921371102333069e-02 -3.046042323112487793e-01 6.916415691375732422e-02 -1.783139556646347046e-01 -6.472434103488922119e-02 -7.168354839086532593e-02 -2.524230182170867920e-01 1.658260524272918701e-01 3.419621661305427551e-02 1.123779490590095520e-01 1.152867525815963745e-01 4.097381606698036194e-02
3.350478783249855042e-02 2.545510232448577881e-01 2.459549307823181152e-01 1.944136619567871094e-01 -3.299947381019592285e-01 -2.728323340415954590e-01 -6.460741907358169556e-02 3.388735279440879822e-02 -2.183787077665328979e-01 2.178082056343555450e-02 3.281980752944946289e-01 -1.146050915122032166e-01 1.071201786398887634e-01 3.620544075965881348e-02 5.696769431233406067e-02 -2.281424552202224731e-01 2.204609848558902740e-02 3.720330819487571716e-02 -1.585617214441299438e-01 -9.005870670080184937e-02 2.670035660266876221e-01 -7.496874034404754639e-02 2.664044499397277832e-01 -6.416126340627670288e-02 -1.559182703495025635e-01 -1.017763242125511169e-01 -1.085065826773643494e-01 2.004446983337402344e-01 1.051196530461311340e-01 1.821538805961608887e-02 -8.190135657787322998e-02 -3.438171148300170898e-01
-4.606294631958007812e-02 -1.526015698909759521e-01 3.250277638435363770e-01 2.610126733779907227e-01 -1.203328929841518402e-02 -4.156892597675323486e-01 2.185534387826919556e-01 1.720384322106838226e-02 8.163160085678100586e-02 1.332572251558303833e-01 1.108184307813644409e-01 -1.160718277096748352e-01 1.979214102029800415e-01 -5.251959338784217834e-02 1.528864353895187378e-02 7.531425356864929199e-02 1.269140988588333130e-01 -1.056990548968315125e-01 -1.336412727832794189e-01 3.739127218723297119e-01 -1.850713044404983521e-02 -3.241519331932067871e-01 -2.950783669948577881e-01 8.994385600090026855e-02 8.538030670024454594e-04 -1.211756989359855652e-01 -4.423271492123603821e-02 -2.260388135910034180e-01 1.064351648092269897e-01 1.016206964850425720e-01 7.197974622249603271e-02 -4.130120947957038879e-02
-1.344008296728134155e-01 1.804850101470947266e-01 9.618832170963287354e-02 2.693009078502655029e-01 -9.859079122543334961e-02 -2.291936725378036499e-01 -6.687434017658233643e-02 1.954200714826583862e-01 1.438194811344146729e-01 1.958635747432708740e-01 2.492542713880538940e-01 1.601207815110683441e-02 1.794336438179016113e-01 6.840425729751586914e-02 -1.040834859013557434e-01 -8.973512053489685059e-02 2.039435058832168579e-01 1.660174280405044556e-01 -1.547877788543701172e-01 3.068771362304687500e-01 -7.791687548160552979e-02 -1.878924816846847534e-01 -6.214642897248268127e-02 1.967861056327819824e-01 -1.570105105638504028e-01 2.202552743256092072e-02 1.149593517184257507e-01 -4.486267268657684326e-01 1.773640215396881104e-01 4.285959899425506592e-02 -1.817146688699722290e-01 9.110429137945175171e-02
-2.919812500476837158e-01 6.725117564201354980e-02 5.540872737765312195e-02 5.317649245262145996e-01 -1.719360947608947754e-01 -1.708000302314758301e-01 1.307758390903472900e-01 1.120503395795822144e-01 1.706402301788330078e-01 2.022758871316909790e-01 1.391170732676982880e-02 1.696723103523254395e-01 1.256061047315597534e-01 -5.590811744332313538e-02 8.093934506177902222e-03 -2.241861373186111450e-01 -1.660574078559875488e-01 2.262931168079376221e-01 -1.966039836406707764e-02 1.505443155765533447e-01 -2.715696096420288086e-01 1.616838201880455017e-02 5.670857802033424377e-02 -4.763463139533996582e-02 2.061101496219635010e-01 1.822107732295989990e-01 -5.970128625631332397e-02 4.942068457603454590e-02 -1.985984668135643005e-02 5.113945528864860535e-02 7.012310903519392014e-03 -3.188520371913909912e-01
-1.672948598861694336e-01 1.694850474596023560e-01 1.293870210647583008e-01 3.707430064678192139e-01 -1.546061486005783081e-01 -2.023415416479110718e-01 -1.120328679680824280e-01 2.854612469673156738e-01 -1.617208123207092285e-02 2.836717069149017334e-01 3.263660147786140442e-02 1.653277724981307983e-01 7.054720818996429443e-02 -2.221798449754714966e-01 -1.314626354724168777e-02 4.426916688680648804e-02 -2.446053782477974892e-03 4.123848676681518555e-02 -3.271061554551124573e-02 7.039431482553482056e-02 -1.935360729694366455e-01 -2.931013405323028564e-01 -7.355667650699615479e-02 -3.034852147102355957e-01 6.085631251335144043e-02 -4.240381121635437012e-01 1.120888516306877136e-01 -1.009453684091567993e-01 -8.888129889965057373e-02 -1.903685368597507477e-02 1.423379778861999512e-01 3.478012606501579285e-02
-1.906582713127136230e-01 -6.363680958747863770e-02 6.658933311700820923e-02 4.616991877555847168e-01 -8.109629899263381958e-02 -4.022600948810577393e-01 -1.232075020670890808e-01 4.078982770442962646e-01 1.047362461686134338e-01 1.137949973344802856e-01 1.507629081606864929e-02 -1.062126979231834412e-01 1.362091004848480225e-01 -2.833847105503082275e-01 1.258187578059732914e-03 -1.826919615268707275e-01 4.191532358527183533e-02 -8.898667246103286743e-02 -3.027006983757019043e-02 -6.536235660314559937e-02 -9.528870880603790283e-02 -1.204318106174468994e-01 -2.243216335773468018e-02 -2.377256751060485840e-01 7.652655243873596191e-02 -2.414979487657546997e-01 8.707073330879211426e-02 -1.065247729420661926e-01 -1.279670745134353638e-01 1.606193333864212036e-01 -5.137143284082412720e-02 -3.161090612411499023e-02
-3.240572214126586914e-01 -3.178569972515106201e-01 5.347287282347679138e-02 2.919114530086517334e-01 -1.720147393643856049e-02 -8.068541437387466431e-02 1.004785597324371338e-01 2.814051210880279541e-01 3.586620790883898735e-03 1.694440394639968872e-01 4.749859496951103210e-02 -3.889333084225654602e-02 3.037379086017608643e-01 -5.213198810815811157e-02 1.106051430106163025e-01 -1.694329828023910522e-01 9.582590311765670776e-02 3.609080910682678223e-01 -2.472391277551651001e-01 -5.843792855739593506e-02 -2.461034059524536133e-02 -6.815866380929946899e-02 8.675072342157363892e-03 2.630881369113922119e-01 -9.804045408964157104e-02 -1.260966509580612183e-01 2.439380139112472534e-01 -4.036230966448783875e-02 -1.504177898168563843e-01 5.463745072484016418e-02 2.158435881137847900e-01 -6.336598098278045654e-02
2.479545027017593384e-02 4.490269813686609268e-03 2.823708355426788330e-01 2.262940108776092529e-01 -2.575880382210016251e-03 -1.064197495579719543e-01 -4.082170128822326660e-02 2.375539094209671021e-01 -1.606375426054000854e-01 8.112054318189620972e-02 2.975356765091419220e-02 5.488445609807968140e-02 -6.925638020038604736e-02 -3.134403526782989502e-01 1.612545996904373169e-01 3.844277700409293175e-03 2.009425908327102661e-01 -6.029121112078428268e-03 -2.912585809826850891e-02 2.554721832275390625e-01 8.908701688051223755e-02 -8.803506195545196533e-02 -3.160820603370666504e-01 -2.420272827148437500e-01 -1.378900557756423950e-01 1.728745400905609131e-01 -1.223874613642692566e-01 1.060057431459426880e-01 -2.315427660942077637e-01 8.426766842603683472e-02 1.748449169099330902e-02 -4.656360149383544922e-01
1.205528527498245239e-01 2.877227775752544403e-02 2.062235623598098755e-01 1.326074004173278809e-01 -1.963981091976165771e-01 -1.075828820466995239e-01 4.600843414664268494e-03 8.517225086688995361e-02 9.749308973550796509e-02 2.140149325132369995e-01 2.098142653703689575e-01 -7.333678193390369415e-03 2.797806560993194580e-01 3.472213074564933777e-02 -1.147386282682418823e-01 -3.369956910610198975e-01 7.367867231369018555e-02 2.338020503520965576e-01 -1.076294854283332825e-01 3.063351511955261230e-01 -5.885962024331092834e-02 -4.082218706607818604e-01 1.029339879751205444e-01 8.294177800416946411e-02 -2.110282480716705322e-01 8.228491991758346558e-02 1.474053412675857544e-01 -1.995664685964584351e-01 -6.751617416739463806e-03 1.744749993085861206e-01 -2.539822459220886230e-01 2.351866848766803741e-02
1.433938145637512207e-01 6.587954610586166382e-02 8.777622878551483154e-02 5.315742492675781250e-01 -8.517247624695301056e-03 -1.264000535011291504e-01 5.549852177500724792e-02 6.439226865768432617e-02 -2.929739058017730713e-01 1.751363277435302734e-01 -2.863823771476745605e-01 -1.407178342342376709e-01 -5.471897125244140625e-02 6.773320585489273071e-02 -2.304402887821197510e-01 -7.218601554632186890e-02 2.196595259010791779e-02 1.441397964954376221e-01 2.144638262689113617e-02 2.255964130163192749e-01 2.390023171901702881e-01 -3.130292296409606934e-01 -1.178921535611152649e-01 1.100347004830837250e-02 -2.786116600036621094e-01 1.398138143122196198e-02 3.589463979005813599e-02 -2.219393476843833923e-02 -7.913640886545181274e-02 6.621037609875202179e-03 -2.061273604631423950e-01 8.479738235473632812e-02
8.443332463502883911e-02 2.818446755409240723e-01 1.363582015037536621e-01 3.704570233821868896e-01 -2.240768261253833771e-02 1.035679318010807037e-02 1.268287599086761475e-01 -1.751650241203606129e-03 -4.451318979263305664e-01 -5.783949419856071472e-02 3.170860707759857178e-01 -1.420450769364833832e-02 1.324647068977355957e-01 -1.295356303453445435e-01 -1.090688034892082214e-01 -5.876386538147926331e-02 1.403386294841766357e-01 2.847267687320709229e-01 -1.828808337450027466e-01 1.247000172734260559e-01 1.789348423480987549e-01 -1.643444150686264038e-01 1.681341081857681274e-01 -1.517900526523590088e-01 -1.621066033840179443e-01 2.108482420444488525e-01 1.069503575563430786e-01 -4.937519133090972900e-02 6.942763924598693848e-02 -1.225330904126167297e-01 -1.356230229139328003e-01 -7.784613221883773804e-02
-8.695692569017410278e-02 -1.304445415735244751e-02 -8.067106455564498901e-02 3.225127160549163818e-01 -1.238546669483184814e-01 -5.813317894935607910e-01 -1.224816311150789261e-02 3.010982275009155273e-02 1.309483051300048828e-01 8.983447402715682983e-02 1.227514445781707764e-01 -1.662496775388717651e-01 1.318335384130477905e-01 -1.970410346984863281e-02 2.624510088935494423e-03 8.080869913101196289e-02 1.298619508743286133e-01 -4.917116090655326843e-02 -1.281747817993164062e-01 4.896507263183593750e-01 -7.410228997468948364e-02 -2.441250532865524292e-01 -6.064359843730926514e-02 4.534673690795898438e-02 -7.903308421373367310e-02 -7.857111841440200806e-02 4.090482834726572037e-04 -1.821247786283493042e-01 -6.140070501714944839e-03 -1.537755280733108521e-01 -1.229842230677604675e-01 6.695709377527236938e-02
-5.442805588245391846e-02 -1.089365184307098389e-01 -3.207752108573913574e-02 4.038739800453186035e-01 -1.695265173912048340e-01 -1.759314835071563721e-01 -1.656620949506759644e-01 7.915595918893814087e-02 -2.536917850375175476e-02 3.181960284709930420e-01 9.100749157369136810e-03 7.907978445291519165e-02 -3.612975031137466431e-02 1.477086693048477173e-01 -2.902979552745819092e-01 -1.843930184841156006e-01 5.162766948342323303e-02 2.896951138973236084e-01 -1.709311753511428833e-01 3.026503026485443115e-01 -3.123546950519084930e-02 -1.820487827062606812e-01 2.896038591861724854e-01 2.163328463211655617e-03 -2.915963903069496155e-02 -3.435407578945159912e-01 1.107733249664306641e-01 7.238427549600601196e-02 6.604801118373870850e-02 2.181826904416084290e-02 -9.057260304689407349e-02 -5.641359463334083557e-02
-1.479784697294235229e-01 6.402890384197235107e-02 -7.007679436355829239e-03 5.237138271331787109e-01 -1.669448912143707275e-01 2.400717884302139282e-02 -5.509345233440399170e-02 -5.570208653807640076e-02 -3.526005744934082031e-01 7.921887189149856567e-02 2.219122350215911865e-01 8.208017051219940186e-02 1.441168040037155151e-01 -6.047110632061958313e-02 3.651976287364959717e-01 -7.370936870574951172e-02 9.127587080001831055e-02 3.684937581419944763e-02 1.885408908128738403e-01 2.548883557319641113e-01 1.783179678022861481e-02 -2.746712863445281982e-01 -1.364569067955017090e-01 -9.932568669319152832e-02 4.125038161873817444e-02 4.565484449267387390e-02 9.152938425540924072e-02 2.555670142173767090e-01 5.384096503257751465e-02 -9.913460165262222290e-02 -8.601658046245574951e-02 -5.676234140992164612e-02
4.391757026314735413e-02 -5.682067573070526123e-02 -5.253219604492187500e-02 4.340670704841613770e-01 -6.345262518152594566e-04 -2.318847179412841797e-01 -3.148473799228668213e-01 1.594374924898147583e-01 -1.555133797228336334e-02 3.781797587871551514e-01 -2.298535853624343872e-01 -4.855575412511825562e-02 1.673433184623718262e-01 1.551953852176666260e-01 3.530332818627357483e-03 -2.318162024021148682e-01 -8.782030642032623291e-02 1.912259310483932495e-01 -2.513973712921142578e-01 2.544169425964355469e-01 6.311690807342529297e-02 -1.258103251457214355e-01 1.906966716051101685e-01 -3.723140060901641846e-02 1.189709082245826721e-01 -1.736209839582443237e-01 -1.309882104396820068e-01 5.402333289384841919e-02 9.460324794054031372e-02 -6.923318654298782349e-02 -5.308771878480911255e-02 -1.017256602644920349e-01
-9.886945039033889771e-02 -1.025007944554090500e-02 1.292909979820251465e-01 1.448804736137390137e-01 4.730565845966339111e-02 -4.022306501865386963e-01 7.508289068937301636e-02 8.387301117181777954e-02 -1.571874916553497314e-01 2.873157858848571777e-01 1.697539836168289185e-01 1.466334313154220581e-01 -1.130760386586189270e-01 -2.669465541839599609e-02 8.780808746814727783e-02 2.775377966463565826e-02 2.598230540752410889e-01 3.271798789501190186e-01 -1.941059231758117676e-01 1.384934186935424805e-01 1.948064751923084259e-02 -8.548662066459655762e-02 5.218574404716491699e-02 -2.640070915222167969e-01 2.721767127513885498e-01 -1.254373043775558472e-01 2.397787570953369141e-01 -2.859064340591430664e-01 -1.284191161394119263e-01 1.006753966212272644e-01 4.960285872220993042e-02 -1.627793163061141968e-01
-2.783271670341491699e-01 -1.074865683913230896e-01 2.004819549620151520e-02 2.042647600173950195e-01 -8.557783067226409912e-02 1.174405887722969055e-01 -1.646960899233818054e-02 2.911463081836700439e-01 5.867774412035942078e-02 5.045111291110515594e-03 4.821530357003211975e-02 1.420117616653442383e-01 2.873337268829345703e-01 5.684129148721694946e-02 1.072350814938545227e-01 -3.276683092117309570e-01 4.292230680584907532e-02 2.716228067874908447e-01 -4.143050909042358398e-01 2.186040394008159637e-02 2.238766402006149292e-01 -2.777238488197326660e-01 2.122131548821926117e-02 3.222221881151199341e-02 -1.082817465066909790e-01 -8.287101238965988159e-02 3.629281744360923767e-02 -7.849243283271789551e-02 -2.886129915714263916e-01 6.351095438003540039e-02 -5.393866077065467834e-02 -1.982022970914840698e-01
-2.564892470836639404e-01 7.478269189596176147e-02 1.888606250286102295e-01 1.034543812274932861e-01 3.603843599557876587e-02 -2.036201357841491699e-01 4.896593466401100159e-02 -9.884618967771530151e-02 -1.173504814505577087e-01 2.247134596109390259e-01 1.393452435731887817e-01 1.365056782960891724e-01 -1.479279845952987671e-01 -1.943673938512802124e-01 -3.132796660065650940e-02 -2.255740910768508911e-01 1.081214472651481628e-01 3.588469624519348145e-01 -1.354257315397262573e-01 1.007964313030242920e-01 -5.918646231293678284e-02 -1.275146603584289551e-01 2.204631567001342773e-01 -2.214601933956146240e-01 1.765752583742141724e-01 -1.063848286867141724e-01 -1.686526834964752197e-02 -3.268198966979980469e-01 -3.719088733196258545e-01 2.755637280642986298e-02 -5.948815867304801941e-02 -1.868076473474502563e-01
-1.745897382497787476e-01 2.504138946533203125e-01 2.226559258997440338e-02 4.977981746196746826e-02 1.077154204249382019e-01 -7.199519872665405273e-02 1.439693123102188110e-01 3.657536953687667847e-02 -3.541019856929779053e-01 7.756568491458892822e-02 -1.742992252111434937e-01 1.757158339023590088e-01 8.921272307634353638e-02 2.078654617071151733e-01 1.199617050588130951e-03 -3.693117201328277588e-01 -1.975576393306255341e-02 9.130359441041946411e-02 -3.929632902145385742e-01 2.398684620857238770e-01 -1.874794438481330872e-02 -3.168828189373016357e-01 -5.513563379645347595e-02 -1.895679384469985962e-01 -1.697236858308315277e-02 -6.379180401563644409e-02 -9.312634915113449097e-02 -2.770501673221588135e-01 -1.006378158926963806e-01 4.554793983697891235e-02 1.204919889569282532e-01 -8.850339800119400024e-02
-1.551722884178161621e-01 1.123365759849548340e-01 -1.371267903596162796e-02 3.285382091999053955e-01 -1.669038683176040649e-01 -2.264100909233093262e-01 -2.159042954444885254e-01 4.355246424674987793e-01 -4.017603583633899689e-03 2.948644757270812988e-01 -3.269403800368309021e-02 -4.414780810475349426e-02 -3.318584524095058441e-03 -1.786596924066543579e-01 3.172435611486434937e-02 -1.574219912290573120e-01 4.346699453890323639e-03 -7.606545090675354004e-02 1.204513087868690491e-01 7.551243994385004044e-03 -8.651258796453475952e-02 -3.700154721736907959e-01 6.602838635444641113e-02 -2.153425663709640503e-01 4.510616883635520935e-02 -3.070805072784423828e-01 4.975659772753715515e-02 -2.434337437152862549e-01 -8.146919310092926025e-02 -6.844983249902725220e-02 -5.803741514682769775e-04 -8.470071107149124146e-02
1.609461754560470581e-01 -1.675996184349060059e-01 -8.490370213985443115e-02 2.459579855203628540e-01 4.942004755139350891e-02 -1.513307392597198486e-01 3.642324507236480713e-01 2.321961969137191772e-01 -5.764921754598617554e-02 2.209281921386718750e-01 1.386994570493698120e-01 1.200669556856155396e-01 1.440766602754592896e-01 -2.240016907453536987e-01 2.754094637930393219e-02 -3.571282625198364258e-01 -1.117585301399230957e-01 -2.732539782300591469e-03 -1.990022212266921997e-01 1.000275649130344391e-02 2.518072426319122314e-01 -2.654063403606414795e-01 5.596010014414787292e-02 -1.754016578197479248e-01 -4.572937637567520142e-02 7.729825377464294434e-02 -1.959834694862365723e-01 -5.843639001250267029e-02 -1.385924518108367920e-01 -8.547753840684890747e-02 -1.530548483133316040e-01 -2.481617331504821777e-01
2.875640094280242920e-01 -1.455970406532287598e-01 2.694198787212371826e-01 1.227355301380157471e-01 1.244289055466651917e-01 2.504742518067359924e-02 2.450478076934814453e-01 3.568755686283111572e-01 -2.300385981798171997e-01 1.764074265956878662e-01 8.620627969503402710e-02 -2.130804210901260376e-01 -2.894164435565471649e-02 -1.270429491996765137e-01 -1.246892753988504410e-02 -3.702152892947196960e-02 3.034071028232574463e-01 9.646286070346832275e-02 -2.591524124145507812e-01 2.770379483699798584e-01 5.246893689036369324e-02 -1.242339089512825012e-01 2.181331627070903778e-03 1.629564911127090454e-02 -4.116686061024665833e-03 -1.081104353070259094e-01 -4.601168632507324219e-02 -1.808901578187942505e-01 1.084145307540893555e-01 2.883640825748443604e-01 5.118277296423912048e-02 -2.043635994195938110e-01
-1.127961054444313049e-01 -1.689507998526096344e-02 6.437972933053970337e-02 1.993335783481597900e-01 -1.962243206799030304e-02 -2.289247810840606689e-01 -4.692776128649711609e-02 -1.685802340507507324e-01 -1.557075977325439453e-01 2.921657450497150421e-02 2.666296958923339844e-01 -1.142731904983520508e-01 1.521419584751129150e-01 -1.729129850864410400e-01 -1.783310472965240479e-01 -2.089896202087402344e-01 7.485953718423843384e-02 3.287803232669830322e-01 -4.270774661563336849e-04 2.091313004493713379e-01 8.010324090719223022e-02 -2.856814265251159668e-01 3.882152377627789974e-04 1.110467016696929932e-01 2.502420544624328613e-01 -2.788018584251403809e-01 -1.348804980516433716e-01 -7.170431781560182571e-04 -2.885731756687164307e-01 3.905487060546875000e-02 -9.197081625461578369e-02 -3.351498544216156006e-01
-6.347015500068664551e-02 -2.741683460772037506e-02 1.070201918482780457e-01 1.039114296436309814e-01 -2.337507307529449463e-01 -2.739988267421722412e-01 -2.257327437400817871e-01 -1.769398450851440430e-01 -3.153428733348846436e-01 2.016919702291488647e-01 -4.995846375823020935e-02 6.838802993297576904e-02 3.736512502655386925e-03 -1.822503358125686646e-01 -2.135158777236938477e-01 -3.564805090427398682e-01 3.268735706806182861e-01 2.210846692323684692e-01 -2.005773186683654785e-01 1.000747978687286377e-01 -1.756357960402965546e-03 -2.317585423588752747e-02 -2.436161600053310394e-02 1.818062961101531982e-01 -1.431860309094190598e-02 -1.946912109851837158e-01 1.510337591171264648e-01 -1.589319407939910889e-01 -3.683882206678390503e-02 -1.614453196525573730e-01 1.291986107826232910e-01 -1.932584643363952637e-01
-1.324452310800552368e-01 -1.146548911929130554e-01 -2.990072965621948242e-01 3.101251125335693359e-01 -5.835834424942731857e-03 -3.242344856262207031e-01 1.967027336359024048e-01 1.852934658527374268e-01 -8.397530019283294678e-02 8.848062157630920410e-02 2.541720569133758545e-01 4.724698513746261597e-02 1.051001995801925659e-01 2.364745587110519409e-01 1.557867377996444702e-01 -7.219742983579635620e-02 3.398629128932952881e-01 1.094495877623558044e-01 -5.048654973506927490e-02 4.356176778674125671e-02 -9.354280680418014526e-02 -2.600698471069335938e-01 2.009778916835784912e-01 -1.619925200939178467e-01 5.232575163245201111e-02 1.234623193740844727e-01 1.992800980806350708e-01 3.649920970201492310e-02 -2.153439968824386597e-01 1.985905021429061890e-01 -8.696599304676055908e-02 4.936116747558116913e-03
-4.008225165307521820e-03 -6.472735106945037842e-02 2.286022305488586426e-01 1.906954795122146606e-01 6.123599037528038025e-02 -2.131323367357254028e-01 -7.882936298847198486e-02 7.961855828762054443e-02 -3.619512617588043213e-01 -2.000507898628711700e-03 1.663242131471633911e-01 4.327093437314033508e-02 1.579978913068771362e-01 -2.655721008777618408e-01 1.249218508601188660e-01 -3.751964271068572998e-01 2.288045734167098999e-01 2.763183712959289551e-01 1.248719915747642517e-01 -1.066139116883277893e-01 1.278443485498428345e-01 -3.148413896560668945e-01 1.928724795579910278e-01 -1.495872586965560913e-01 -3.572149202227592468e-02 -1.646404862403869629e-01 4.684456437826156616e-02 -1.147205904126167297e-01 2.307139486074447632e-01 2.935792878270149231e-02 -5.812675505876541138e-02 -3.328786790370941162e-02
6.196326762437820435e-02 1.196048259735107422e-01 4.646955803036689758e-02 2.764658927917480469e-01 -1.407471299171447754e-01 -2.111842334270477295e-01 -1.167073622345924377e-01 2.854035794734954834e-01 9.708411991596221924e-02 1.316902339458465576e-01 -8.800314366817474365e-02 2.420659959316253662e-01 2.889000475406646729e-01 5.766491219401359558e-02 -2.472206577658653259e-02 -1.739941984415054321e-01 1.334062218666076660e-01 -1.407950818538665771e-01 -3.591699302196502686e-01 1.710934937000274658e-01 -2.134369015693664551e-01 -3.441461324691772461e-01 3.479895740747451782e-02 3.918651491403579712e-02 -3.827837528660893440e-03 5.156990513205528259e-02 2.408111393451690674e-01 7.372386008501052856e-02 -9.691920876502990723e-02 2.230085283517837524e-01 -1.624197661876678467e-01 -1.369510889053344727e-01
-1.744113862514495850e-02 -1.933712512254714966e-01 3.012670204043388367e-02 4.330886900424957275e-01 -6.723250448703765869e-02 -7.740104943513870239e-02 -6.412994116544723511e-02 2.133924812078475952e-01 -1.453746110200881958e-01 1.308944821357727051e-01 2.603048980236053467e-01 -7.616177899762988091e-04 -1.898090690374374390e-01 -1.225625872611999512e-01 2.300842255353927612e-01 -7.856133580207824707e-02 1.171111781150102615e-02 -5.631822720170021057e-02 -3.784940019249916077e-02 9.690508991479873657e-02 1.545174866914749146e-01 -3.201833665370941162e-01 -2.554187476634979248e-01 -6.172990053892135620e-02 7.271925359964370728e-02 2.062421292066574097e-01 1.842746511101722717e-02 2.481749653816223145e-01 -2.654315233230590820e-01 1.549617946147918701e-01 -1.735066063702106476e-02 -2.887679934501647949e-01
1.991987042129039764e-02 -7.688324153423309326e-02 4.608972743153572083e-02 2.096358984708786011e-01 -1.582589000463485718e-01 -4.812889695167541504e-01 -1.675429940223693848e-01 1.479779779911041260e-01 5.222587659955024719e-02 7.842931896448135376e-02 3.907279074192047119e-01 1.834686547517776489e-01 6.392839550971984863e-02 -5.384222045540809631e-02 3.788978606462478638e-02 5.661816895008087158e-02 3.993194997310638428e-01 1.934359818696975708e-01 -9.729995578527450562e-02 -5.241622775793075562e-02 -1.267830841243267059e-02 -8.620404452085494995e-02 1.900735944509506226e-01 3.607574105262756348e-02 1.579487323760986328e-01 4.172082990407943726e-02 6.892758421599864960e-03 -2.395427078008651733e-01 -9.557127207517623901e-02 2.214086940512061119e-03 -1.523354500532150269e-01 -2.521145641803741455e-01
-1.096712350845336914e-01 -1.228273585438728333e-01 1.515407562255859375e-01 5.656208395957946777e-01 -4.426821321249008179e-02 -1.906430572271347046e-01 8.612284809350967407e-02 3.082174062728881836e-01 -4.200053215026855469e-01 6.337187439203262329e-02 2.761768102645874023e-01 -8.849504590034484863e-02 -9.322166442871093750e-02 1.704726964235305786e-01 -6.499648094177246094e-02 -1.011043339967727661e-01 -4.551324993371963501e-02 1.375879347324371338e-01 5.640141293406486511e-02 4.638408124446868896e-02 2.790215909481048584e-01 4.267499782145023346e-03 4.129924625158309937e-02 -3.930993843823671341e-03 1.248291358351707458e-01 2.249022573232650757e-02 2.847956679761409760e-02 -1.033055111765861511e-01 -5.744007974863052368e-02 -9.289865195751190186e-02 -3.593514114618301392e-02 -1.607243418693542480e-01
7.949397712945938110e-02 -3.571864590048789978e-02 1.376867201179265976e-02 4.817569255828857422e-01 -2.942828834056854248e-02 -1.676138043403625488e-01 -1.253737062215805054e-01 -7.538857311010360718e-02 -1.464624702930450439e-01 1.348536461591720581e-01 6.086898222565650940e-02 -7.592011988162994385e-02 -6.868544220924377441e-02 -2.370051741600036621e-01 2.776243388652801514e-01 -2.133660018444061279e-01 1.088620722293853760e-01 2.831911742687225342e-01 -1.091981530189514160e-01 4.054937362670898438e-01 -4.458302259445190430e-02 9.928429126739501953e-02 -1.297925412654876709e-01 -9.613936394453048706e-02 1.376584917306900024e-01 3.866644203662872314e-02 -1.233647465705871582e-01 3.071573078632354736e-01 -3.429548069834709167e-02 1.424492895603179932e-01 3.083915077149868011e-02 -1.356767266988754272e-01
-2.552006840705871582e-01 5.656878277659416199e-02 1.285841614007949829e-01 3.041130900382995605e-01 -2.215099185705184937e-01 -3.930012285709381104e-01 1.826071590185165405e-01 1.658778786659240723e-01 -1.215511467307806015e-02 1.591091006994247437e-01 -1.782915890216827393e-01 1.361408680677413940e-01 -3.695527315139770508e-01 -1.461907569319009781e-02 -5.151842907071113586e-02 -1.700842827558517456e-01 9.605038166046142578e-02 2.622275054454803467e-01 -2.739790081977844238e-01 -1.696099713444709778e-02 -2.235213108360767365e-02 -5.847885087132453918e-02 -3.753397613763809204e-02 -3.995407745242118835e-02 -2.109013050794601440e-01 -2.349702268838882446e-02 1.832791864871978760e-01 -4.745787754654884338e-02 -5.440363287925720215e-02 -1.362647265195846558e-01 1.234340481460094452e-02 -2.265048027038574219e-01
-3.267850354313850403e-02 9.395432472229003906e-02 2.483558058738708496e-01 3.486735522747039795e-01 -1.275248974561691284e-01 -1.176070868968963623e-01 3.625185191631317139e-01 5.191171541810035706e-02 -1.969327330589294434e-01 2.698166482150554657e-02 1.983426660299301147e-01 -2.008253335952758789e-01 1.852519810199737549e-01 -3.425457328557968140e-02 1.375366598367691040e-01 -1.967295408248901367e-01 2.810297608375549316e-01 -1.399427205324172974e-01 -2.163571566343307495e-01 -1.441618800163269043e-01 -1.581627577543258667e-01 1.144502684473991394e-01 -2.084415704011917114e-01 -1.509838700294494629e-01 8.872340619564056396e-02 -2.712656557559967041e-02 6.333242356777191162e-02 -4.827604070305824280e-02 1.097147464752197266e-01 1.552521437406539917e-01 2.820039354264736176e-02 -3.285614848136901855e-01
-7.964877039194107056e-02 -1.057547256350517273e-01 2.427172511816024780e-01 1.497658938169479370e-01 -5.408102273941040039e-02 1.987258670851588249e-03 -9.718225337564945221e-03 -1.067662760615348816e-01 -4.273286163806915283e-01 2.118922173976898193e-01 2.369973957538604736e-01 -1.144677307456731796e-02 3.384763002395629883e-01 -1.073389872908592224e-01 -2.359836921095848083e-02 -2.615745961666107178e-01 -8.191560395061969757e-03 2.294474393129348755e-01 9.295726567506790161e-02 3.179325163364410400e-01 -8.117800205945968628e-02 -2.462983727455139160e-01 -1.257815659046173096e-01 -1.035909056663513184e-01 -1.130384579300880432e-01 -1.219314858317375183e-01 -1.332777291536331177e-01 -1.045391038060188293e-01 -2.606303095817565918e-01 -1.024614945054054260e-01 -1.290321052074432373e-01 1.353727374225854874e-02
-1.141267269849777222e-01 -7.447117567062377930e-02 -3.634690120816230774e-02 2.484375983476638794e-01 -2.646271325647830963e-02 -2.298607081174850464e-01 -3.936278517358005047e-04 2.172846719622612000e-02 -1.470138430595397949e-01 1.378822326660156250e-01 -1.189851313829421997e-01 1.961778402328491211e-01 -3.843805193901062012e-02 -2.629068195819854736e-01 1.823186576366424561e-01 -2.327306568622589111e-01 3.972723484039306641e-01 3.730844259262084961e-01 -2.113062888383865356e-01 -9.259115159511566162e-02 -1.229898184537887573e-01 -3.689549267292022705e-01 9.662981331348419189e-02 2.857452258467674255e-02 -1.249490082263946533e-01 -1.004673019051551819e-01 -2.421250194311141968e-02 -1.818236708641052246e-02 -1.343462020158767700e-01 6.798876821994781494e-02 9.183170646429061890e-02 -2.091252952814102173e-01
1.030462980270385742e-02 1.041197031736373901e-01 4.258872196078300476e-02 1.477323919534683228e-01 -1.357586085796356201e-01 -2.517979145050048828e-01 -7.062205672264099121e-02 -3.194009140133857727e-02 -3.356739282608032227e-01 1.373476237058639526e-01 1.017644181847572327e-01 -2.252875454723834991e-02 3.058754503726959229e-01 -4.152492806315422058e-02 -3.752462193369865417e-02 -3.601869046688079834e-01 3.735534548759460449e-01 1.919337809085845947e-01 9.663687646389007568e-02 1.428443491458892822e-01 2.005632668733596802e-01 -1.333755105733871460e-01 1.354853510856628418e-01 -8.335188776254653931e-02 -1.108161062002182007e-01 1.480675637722015381e-01 2.321133464574813843e-01 5.279250070452690125e-02 4.454801976680755615e-02 -2.744311690330505371e-01 -1.448644101619720459e-01 -1.736359447240829468e-01
-5.437570437788963318e-02 1.410233229398727417e-02 1.240469291806221008e-01 1.297532916069030762e-01 -2.981646358966827393e-01 -4.164308309555053711e-01 1.416587680578231812e-01 1.390441209077835083e-01 -4.473644495010375977e-01 2.775449454784393311e-01 1.627156883478164673e-01 -3.318685665726661682e-02 8.544470369815826416e-02 2.010380849242210388e-02 1.054046154022216797e-01 1.648216694593429565e-02 1.013163179159164429e-01 1.965823322534561157e-01 2.094890326261520386e-01 6.497717648744583130e-02 1.297922134399414062e-01 -2.983867824077606201e-01 -7.614015042781829834e-02 1.683662086725234985e-01 1.849012672901153564e-01 1.180414408445358276e-01 1.035294532775878906e-01 -7.476614415645599365e-02 2.699592150747776031e-02 -1.045412421226501465e-01 -1.400186717510223389e-01 7.960581034421920776e-02
-1.386167705059051514e-01 2.281149625778198242e-01 1.012297049164772034e-01 2.310877889394760132e-01 -1.236888766288757324e-01 -4.712913930416107178e-01 9.078961610794067383e-02 -7.007583230733871460e-02 3.256593644618988037e-02 2.576632499694824219e-01 2.658558785915374756e-01 -3.657897189259529114e-02 2.519905567169189453e-01 3.608620166778564453e-02 -5.128746479749679565e-02 -5.532084777951240540e-02 1.116572245955467224e-01 1.289147883653640747e-01 -2.136858254671096802e-01 3.364669382572174072e-01 2.411541156470775604e-02 -1.491948217153549194e-01 -9.501811861991882324e-02 1.629600077867507935e-01 9.611188620328903198e-02 9.507412463426589966e-02 -3.416570276021957397e-02 -3.487989604473114014e-01 6.853485852479934692e-02 -1.075795479118824005e-02 5.262308195233345032e-02 9.747938811779022217e-02
-1.285626273602247238e-02 -2.716471441090106964e-03 -1.496803946793079376e-03 3.061522245407104492e-01 1.775953918695449829e-01 -2.100391536951065063e-01 8.283323049545288086e-02 -1.564455181360244751e-01 -3.870424032211303711e-01 1.830279380083084106e-01 1.941879391670227051e-01 -6.916613131761550903e-02 2.388764470815658569e-01 3.372249901294708252e-01 4.946872964501380920e-02 -1.025063768029212952e-01 3.192912638187408447e-01 -4.283905401825904846e-02 4.061212390661239624e-02 9.908344596624374390e-02 1.861403435468673706e-01 -3.197013139724731445e-01 3.951889649033546448e-02 -2.633671164512634277e-01 -1.483197808265686035e-01 5.065924301743507385e-02 -1.030290126800537109e-01 9.063521772623062134e-02 -7.937524467706680298e-02 1.235072910785675049e-01 2.356531657278537750e-02 -3.219787403941154480e-02
7.972221937961876392e-04 -9.140695631504058838e-02 1.403918713331222534e-01 3.750514984130859375e-01 1.137794703245162964e-01 -2.509917318820953369e-01 -6.660342216491699219e-02 -9.159371256828308105e-02 2.378018349409103394e-01 -3.177881240844726562e-02 1.925761699676513672e-01 -5.631745606660842896e-02 2.093268185853958130e-01 -2.050589174032211304e-01 1.710889637470245361e-01 -3.827117383480072021e-01 -4.094985127449035645e-02 7.635924220085144043e-02 -5.555867403745651245e-02 1.870047152042388916e-01 -7.459169626235961914e-02 -1.787668317556381226e-01 1.937872022390365601e-01 -1.761347204446792603e-01 -9.433144330978393555e-02 -2.085234969854354858e-02 1.019401568919420242e-02 -3.552292287349700928e-01 6.612450629472732544e-02 5.162009596824645996e-02 -6.759513914585113525e-02 -2.901453673839569092e-01
-8.350967615842819214e-02 2.333796769380569458e-02 1.510212570428848267e-01 3.410922288894653320e-01 -1.051138713955879211e-01 -5.236006975173950195e-01 -7.786913961172103882e-02 -2.323752082884311676e-02 9.121558815240859985e-02 1.288371831178665161e-01 2.160127609968185425e-01 -8.286491036415100098e-02 2.763749659061431885e-01 -1.101683918386697769e-02 -4.238113015890121460e-02 -8.061689883470535278e-02 2.295708507299423218e-01 -1.818855293095111847e-02 -1.634055823087692261e-01 2.503434717655181885e-01 -1.768853962421417236e-01 -3.189494311809539795e-01 -1.643269322812557220e-02 -7.337485440075397491e-03 6.510258466005325317e-02 3.779484331607818604e-02 1.824235171079635620e-01 -2.094816714525222778e-01 1.728636473417282104e-01 4.182800650596618652e-02 -5.884562805294990540e-02 6.784360110759735107e-02
-2.149094194173812866e-01 2.387214303016662598e-01 -3.637157380580902100e-02 1.309333592653274536e-01 1.391752716153860092e-02 -1.350816488265991211e-01 2.467697560787200928e-01 2.330357134342193604e-01 6.928575038909912109e-02 1.806787401437759399e-01 2.749248221516609192e-02 3.717873990535736084e-01 9.154392033815383911e-02 -8.454598486423492432e-02 1.588461399078369141e-01 -2.301673442125320435e-01 -1.869926750659942627e-01 1.468548476696014404e-01 5.488520860671997070e-02 2.850573360919952393e-01 1.468033939599990845e-01 -3.477074801921844482e-01 1.050723642110824585e-01 -1.706125587224960327e-01 -1.760424822568893433e-01 -2.033373266458511353e-01 6.998199969530105591e-02 6.413269042968750000e-02 1.170389503240585327e-01 1.569806337356567383e-01 9.031895548105239868e-02 -1.526575982570648193e-01
-1.996388733386993408e-01 1.310738474130630493e-01 4.187083989381790161e-02 4.039853811264038086e-01 -2.230731248855590820e-01 -1.673918031156063080e-02 1.183531656861305237e-01 1.472462713718414307e-01 -4.127250909805297852e-01 9.900039434432983398e-02 -3.075831942260265350e-02 -1.988833397626876831e-01 1.895156055688858032e-01 1.950331181287765503e-01 3.888523280620574951e-01 3.379148244857788086e-02 9.110003709793090820e-02 1.694122999906539917e-01 -9.332697093486785889e-02 1.222429238259792328e-02 8.824422210454940796e-02 -1.628563404083251953e-01 8.300080895423889160e-02 -2.165297269821166992e-01 5.142934992909431458e-02 8.154127001762390137e-02 1.715471297502517700e-01 1.104530394077301025e-01 -3.657207638025283813e-02 1.051273345947265625e-01 -1.907369494438171387e-01 -1.081458255648612976e-01
-1.409981101751327515e-01 -2.631457522511482239e-02 -7.565408200025558472e-02 4.148474633693695068e-01 -5.515287164598703384e-03 -3.214486315846443176e-02 -1.653341352939605713e-01 8.492653071880340576e-02 -8.084685355424880981e-02 4.692734479904174805e-01 -1.489479094743728638e-01 -7.351651042699813843e-02 4.438343923538923264e-03 -9.785800427198410034e-02 -4.301407337188720703e-01 -8.059632033109664917e-02 2.121920734643936157e-01 1.780737005174160004e-02 -3.095530867576599121e-01 2.402428686618804932e-01 1.206227466464042664e-01 -5.440068617463111877e-02 -4.246871918439865112e-03 -4.818523675203323364e-02 -7.412948459386825562e-02 -8.883328735828399658e-02 1.554936617612838745e-01 -1.022607684135437012e-01 -1.274137292057275772e-02 2.168855443596839905e-02 -9.584169089794158936e-02 -1.842960566282272339e-01
-1.911186873912811279e-01 2.659899294376373291e-01 1.233059987425804138e-01 2.618793845176696777e-01 7.138809561729431152e-02 -9.910848736763000488e-02 2.103997617959976196e-01 5.769219994544982910e-02 -3.616670966148376465e-01 1.157061904668807983e-01 2.048990428447723389e-01 -6.178677827119827271e-02 1.424966007471084595e-01 9.185001254081726074e-02 1.800930798053741455e-01 -7.760920375585556030e-02 8.052259683609008789e-02 2.885415256023406982e-01 -2.326256483793258667e-01 2.732616150751709938e-03 -1.646816730499267578e-02 9.166048467159271240e-02 2.783587872982025146e-01 -2.970956861972808838e-01 2.137998193502426147e-01 -1.483135968446731567e-01 3.490459173917770386e-02 -2.065123021602630615e-01 7.089345902204513550e-02 1.235845610499382019e-01 -1.055597886443138123e-01 -1.671300083398818970e-01
-3.011187314987182617e-01 2.948815934360027313e-02 1.098828390240669250e-01 3.987226486206054688e-01 1.875635795295238495e-02 6.157676223665475845e-03 7.149109989404678345e-02 4.173524305224418640e-02 1.950891613960266113e-01 9.991324506700038910e-03 1.384376287460327148e-01 5.761418119072914124e-02 1.827286928892135620e-01 -2.351828664541244507e-01 1.171244978904724121e-01 -2.183451354503631592e-01 -8.993760496377944946e-02 4.351902753114700317e-02 -1.886105984449386597e-01 2.660689651966094971e-01 1.435940414667129517e-01 -1.630867272615432739e-01 2.494851946830749512e-01 -7.828772999346256256e-03 2.436556667089462280e-02 5.399360880255699158e-02 1.042915731668472290e-01 -3.549752831459045410e-01 -1.211948692798614502e-01 -2.475978732109069824e-01 1.140935644507408142e-01 -2.532794773578643799e-01
-2.049236744642257690e-01 -1.593656837940216064e-01 9.696692973375320435e-02 2.169392853975296021e-01 -1.000456511974334717e-01 -3.102718889713287354e-01 -3.261817395687103271e-01 1.763939708471298218e-01 -9.092080593109130859e-02 1.124735921621322632e-01 1.069208681583404541e-01 -1.178735718131065369e-01 8.398298919200897217e-02 -2.100388854742050171e-01 -8.437468111515045166e-02 -3.881033137440681458e-02 -1.227212622761726379e-01 2.159878313541412354e-01 -2.696343362331390381e-01 1.199398115277290344e-01 7.230255007743835449e-02 -1.752816699445247650e-02 2.174068838357925415e-01 1.307021453976631165e-02 -4.188477620482444763e-02 -1.331071835011243820e-02 2.941966950893402100e-01 -3.281213939189910889e-01 -9.601944684982299805e-02 2.996230423450469971e-01 8.168597519397735596e-02 -1.507797390222549438e-01
-1.432849168777465820e-01 9.868915379047393799e-02 -6.248332187533378601e-02 1.873825937509536743e-01 4.469846680876798928e-05 -1.487619280815124512e-01 4.064770042896270752e-02 1.082617416977882385e-01 -5.130156278610229492e-01 -5.435422807931900024e-02 8.760575205087661743e-02 -2.614816091954708099e-02 3.251072466373443604e-01 -6.433972716331481934e-02 1.668608039617538452e-01 -1.370481550693511963e-01 8.405157923698425293e-02 2.464974671602249146e-01 -1.385262757539749146e-01 -1.021918579936027527e-01 -3.683035820722579956e-02 -3.451777696609497070e-01 5.676104128360748291e-02 -1.937561780214309692e-01 4.231078550219535828e-03 -2.071412056684494019e-01 8.535324037075042725e-02 2.492733448743820190e-01 -7.444466650485992432e-02 1.000815257430076599e-02 -7.661373168230056763e-02 -2.857767641544342041e-01
-9.988943487405776978e-02 -1.085320711135864258e-01 8.532388508319854736e-02 1.536343246698379517e-01 -2.072494477033615112e-01 -2.790734767913818359e-01 -2.649895548820495605e-01 -5.127911921590566635e-03 -2.057489603757858276e-01 2.209480404853820801e-01 8.281536400318145752e-02 2.161688357591629028e-02 -3.249473571777343750e-01 6.224882602691650391e-02 -1.183587759733200073e-01 -1.548291742801666260e-01 -9.037858247756958008e-02 2.334211468696594238e-01 -2.081744000315666199e-02 6.279097497463226318e-02 -2.367046326398849487e-01 -3.877222537994384766e-01 -1.726998686790466309e-01 3.508689999580383301e-02 -5.307641811668872833e-03 -1.800012886524200439e-01 9.487824887037277222e-02 -1.592000126838684082e-01 -4.357976838946342468e-02 3.643066156655550003e-03 6.720153987407684326e-02 -3.642922341823577881e-01
-1.251744776964187622e-01 7.374176383018493652e-02 1.465211212635040283e-01 1.885254383087158203e-01 -2.857832014560699463e-01 -2.140249311923980713e-01 -1.001909971237182617e-01 1.076359897851943970e-01 -1.578994691371917725e-01 1.320445090532302856e-01 8.699601143598556519e-02 -1.427326351404190063e-01 2.118246555328369141e-01 5.959101766347885132e-02 -5.427075549960136414e-02 1.273638010025024414e-01 3.681179583072662354e-01 -2.566459961235523224e-02 -1.935604810714721680e-01 9.906929731369018555e-02 -1.046047359704971313e-01 -4.148718900978565216e-03 2.108667045831680298e-01 -3.037095069885253906e-01 -1.406383365392684937e-01 -1.239131987094879150e-01 -1.621539443731307983e-01 8.742929995059967041e-02 4.630411416292190552e-02 -3.402779400348663330e-01 1.553877890110015869e-01 -3.043369054794311523e-01
-7.649633288383483887e-02 2.039428353309631348e-01 2.378759384155273438e-01 1.553252488374710083e-01 -1.005569994449615479e-01 -2.105590105056762695e-01 -1.565182209014892578e-02 -6.026948988437652588e-02 -4.507626891136169434e-01 -4.777557402849197388e-02 3.957998156547546387e-01 -8.468673378229141235e-02 5.433429405093193054e-02 -1.012461930513381958e-01 8.841081708669662476e-02 -1.412590146064758301e-01 1.535813659429550171e-01 1.440743803977966309e-01 2.008901908993721008e-03 1.159477680921554565e-01 2.767518460750579834e-01 -2.462406903505325317e-01 7.791961729526519775e-02 -1.868819594383239746e-01 -2.538754642009735107e-01 1.753056943416595459e-01 6.716941297054290771e-02 -7.405109703540802002e-02 -1.045325994491577148e-01 -1.311713159084320068e-01 -4.954316467046737671e-02 -1.773853451013565063e-01
-9.222038835287094116e-02 2.499931007623672485e-01 1.938051879405975342e-01 2.173585146665573120e-01 -2.430338114500045776e-01 -1.869688630104064941e-01 2.512947022914886475e-01 1.846871376037597656e-01 -2.033072412014007568e-01 -6.219425052404403687e-02 1.956814229488372803e-01 -2.815523147583007812e-01 1.541032940149307251e-01 -9.884238243103027344e-02 2.966323196887969971e-01 -2.849999964237213135e-01 2.180059701204299927e-01 -2.065868824720382690e-01 -7.337982207536697388e-02 -7.788580656051635742e-02 -5.005626380443572998e-02 -1.037813797593116760e-01 1.887486502528190613e-02 8.918336778879165649e-02 -1.061255857348442078e-01 1.758786141872406006e-01 1.026522815227508545e-01 -8.921919763088226318e-02 -7.978897541761398315e-02 -7.506180554628372192e-02 2.719984650611877441e-01 -1.322702169418334961e-01
3.497038781642913818e-02 -1.802042871713638306e-01 -7.848162949085235596e-02 3.088951110839843750e-01 2.361089140176773071e-01 -2.989897131919860840e-01 1.293549388647079468e-01 2.204341813921928406e-02 -2.158696055412292480e-01 1.329234391450881958e-01 4.276049137115478516e-01 -8.101130276918411255e-02 1.533648520708084106e-01 7.678980380296707153e-02 1.914626173675060272e-02 -1.306295841932296753e-01 2.226495444774627686e-01 9.835337102413177490e-02 -1.222654059529304504e-01 -9.637955576181411743e-02 1.033249273896217346e-01 -3.684582114219665527e-01 1.007315739989280701e-01 8.613552153110504150e-02 -1.416980922222137451e-01 -7.991192489862442017e-02 4.358804225921630859e-02 2.923707365989685059e-01 4.218262434005737305e-02 -1.603565663099288940e-01 -1.123495697975158691e-01 -1.982821337878704071e-02
-1.056217998266220093e-01 1.342784911394119263e-01 -1.142043545842170715e-01 4.282660782337188721e-01 -1.304604262113571167e-01 -2.527171969413757324e-01 -7.047528773546218872e-02 1.010529845952987671e-01 8.943498879671096802e-02 1.910719573497772217e-01 -1.664343923330307007e-01 1.609476283192634583e-02 -8.996821194887161255e-02 -2.390420995652675629e-02 -8.109907060861587524e-02 -2.576950192451477051e-01 7.528168708086013794e-02 -8.527497947216033936e-02 9.615027159452438354e-02 2.081161588430404663e-01 -1.708147078752517700e-01 -2.579739093780517578e-01 8.270481228828430176e-02 -3.505280315876007080e-01 3.305726125836372375e-02 -2.091607302427291870e-01 2.248001545667648315e-01 -1.954522430896759033e-01 -4.850038513541221619e-02 -1.056807339191436768e-01 1.016436889767646790e-01 -2.753437757492065430e-01
-2.061215192079544067e-01 -1.288532763719558716e-01 -1.833754032850265503e-01 2.490904927253723145e-01 -8.213029243052005768e-03 -3.708410859107971191e-01 -3.975624218583106995e-02 2.862245440483093262e-01 -2.682707905769348145e-01 2.746221236884593964e-02 1.827373653650283813e-01 1.829989403486251831e-01 2.391645014286041260e-01 2.535862624645233154e-01 2.095838040113449097e-01 -6.601504236459732056e-02 -5.244111642241477966e-02 -3.695156425237655640e-02 -1.607311367988586426e-01 -1.861563622951507568e-01 -9.052459150552749634e-02 -3.040163516998291016e-01 4.332980513572692871e-02 -8.575342595577239990e-02 -1.246618479490280151e-01 2.909033745527267456e-02 3.612011671066284180e-02 1.156256943941116333e-01 -2.233132272958755493e-01 1.348436325788497925e-01 -6.780928373336791992e-02 -1.912643611431121826e-01
1.332186460494995117e-01 -1.902529597282409668e-01 1.322273313999176025e-01 5.218261480331420898e-01 -1.803836822509765625e-01 -2.127043604850769043e-01 6.758630275726318359e-02 1.476014126092195511e-02 -1.814744919538497925e-01 -1.894068270921707153e-01 1.320306807756423950e-01 -3.077832050621509552e-03 -1.294715050607919693e-02 -2.216692715883255005e-01 -2.174762189388275146e-01 -1.741747409105300903e-01 -1.783076226711273193e-01 2.003205269575119019e-01 7.925456762313842773e-02 4.393851384520530701e-02 5.866925697773694992e-03 -2.577594220638275146e-01 -2.415061742067337036e-02 -1.764127016067504883e-01 -3.705916553735733032e-02 1.220499817281961441e-02 -1.881996393203735352e-01 -7.493469119071960449e-02 -2.494661509990692139e-01 1.225727349519729614e-01 -2.237531393766403198e-01 -1.110099703073501587e-01
7.530254870653152466e-02 -2.506976425647735596e-01 1.057679280638694763e-01 3.935628831386566162e-01 -2.466216981410980225e-01 -1.205900087952613831e-01 1.477278918027877808e-01 7.182073593139648438e-02 -2.261840701103210449e-01 -1.384233683347702026e-01 -2.769207023084163666e-02 -1.119235605001449585e-01 6.234335899353027344e-02 7.161723077297210693e-02 -2.293628156185150146e-01 -1.201619878411293030e-01 -1.342270523309707642e-01 1.600365489721298218e-01 -5.015734583139419556e-02 2.083676755428314209e-01 2.052171677350997925e-01 -2.556892931461334229e-01 -4.171147570013999939e-02 -7.828541845083236694e-02 -1.239904686808586121e-01 -2.230149805545806885e-01 -2.914795577526092529e-01 -1.582191288471221924e-01 -7.930166274309158325e-02 -5.250735580921173096e-02 -3.349475264549255371e-01 4.604650288820266724e-02
-1.826544851064682007e-01 9.927222877740859985e-02 1.717651933431625366e-01 7.351789623498916626e-02 -2.333038747310638428e-01 -1.335260272026062012e-01 -7.219393551349639893e-02 2.652978003025054932e-01 -3.707163333892822266e-01 6.608988344669342041e-02 1.743767037987709045e-02 -2.919111549854278564e-01 1.572141498327255249e-01 2.404746562242507935e-01 2.417593151330947876e-01 7.173351943492889404e-02 1.041376888751983643e-01 1.523723453283309937e-01 -2.081422358751296997e-01 1.628854423761367798e-01 -8.940803259611129761e-02 -1.481527090072631836e-01 -2.014292329549789429e-01 -1.156973242759704590e-01 1.484674364328384399e-01 1.942459642887115479e-01 -4.751592501997947693e-02 -9.087637066841125488e-02 -2.724125981330871582e-01 1.022165566682815552e-01 -4.083049669861793518e-02 -2.369249910116195679e-01
-4.845224693417549133e-02 1.262184679508209229e-01 -1.014425158500671387e-01 3.220849633216857910e-01 1.493772119283676147e-01 -3.564243912696838379e-01 -5.911101400852203369e-02 -2.208175836130976677e-03 1.983850300312042236e-01 3.149554505944252014e-02 1.489098072052001953e-01 1.284435093402862549e-01 1.408115327358245850e-01 -9.502134472131729126e-02 6.625209003686904907e-02 -3.135673999786376953e-01 8.306904137134552002e-02 4.345157742500305176e-02 -8.495014905929565430e-02 4.546997547149658203e-01 -1.812289655208587646e-01 -1.747068017721176147e-01 2.810401916503906250e-01 2.173171192407608032e-02 -1.166519448161125183e-01 1.557502895593643188e-01 3.619386255741119385e-02 -2.451470941305160522e-01 1.805428043007850647e-02 1.026280447840690613e-01 1.470548957586288452e-01 -8.315214514732360840e-02
-1.386598646640777588e-01 1.904263906180858612e-02 8.112944662570953369e-02 2.598591148853302002e-01 1.636171042919158936e-01 -9.098436683416366577e-02 -2.493091225624084473e-01 3.076319098472595215e-01 -5.754014849662780762e-02 -6.171458400785923004e-03 8.298990130424499512e-02 5.521893128752708435e-02 8.502550423145294189e-02 -9.841170907020568848e-02 1.040382310748100281e-01 -2.036585658788681030e-01 2.042263448238372803e-01 4.823210537433624268e-01 -8.235971629619598389e-02 2.890937924385070801e-01 1.597468405961990356e-01 4.018232598900794983e-02 1.734271794557571411e-01 9.674116224050521851e-02 -2.443743646144866943e-01 -2.467387616634368896e-01 9.516048431396484375e-02 -5.852486472576856613e-03 -1.602457910776138306e-01 -1.518204361200332642e-01 9.117256104946136475e-02 -1.181583851575851440e-01
6.601031124591827393e-02 1.349763013422489166e-02 -7.288357615470886230e-02 2.974356412887573242e-01 -1.315005868673324585e-01 -2.144925147294998169e-01 -1.325039844959974289e-02 2.362495660781860352e-01 -3.684300184249877930e-01 1.202941983938217163e-01 2.013346552848815918e-01 -9.450061246752738953e-03 -1.535940263420343399e-02 -7.877004891633987427e-02 -2.081049233675003052e-01 -7.798159122467041016e-02 1.268393993377685547e-01 -1.188197061419487000e-01 1.203183010220527649e-01 1.594152301549911499e-01 2.294261753559112549e-01 -3.089549243450164795e-01 2.346434742212295532e-01 9.957364201545715332e-02 9.018285572528839111e-02 1.398780792951583862e-01 -1.296540256589651108e-02 -2.434686422348022461e-01 1.222266405820846558e-01 2.385530471801757812e-01 -1.159241497516632080e-01 -2.830880582332611084e-01
-7.005885988473892212e-02 5.327577516436576843e-02 7.393280416727066040e-02 1.890080720186233521e-01 -3.994206339120864868e-02 -6.172466874122619629e-01 5.358478426933288574e-02 7.512005418539047241e-02 -1.755293309688568115e-01 -4.978926852345466614e-02 5.394961684942245483e-02 -7.525369524955749512e-02 5.589233711361885071e-02 -2.182293683290481567e-01 3.211431950330734253e-02 -3.121238350868225098e-01 -2.170039415359497070e-01 2.982639372348785400e-01 -9.594105184078216553e-02 -2.987359766848385334e-04 -6.181049346923828125e-02 -2.510765790939331055e-01 5.939764156937599182e-02 -1.657614111900329590e-01 -7.712306082248687744e-02 6.862343102693557739e-02 1.804666817188262939e-01 -6.933453679084777832e-02 -1.043537259101867676e-01 2.422030717134475708e-01 5.429007112979888916e-02 -7.240500301122665405e-02
-1.651758998632431030e-01 -1.742219775915145874e-01 -2.076736241579055786e-01 5.013998150825500488e-01 -1.325897499918937683e-02 -1.969540268182754517e-01 5.535760521888732910e-02 -4.759581759572029114e-02 -2.094589769840240479e-01 2.407050877809524536e-01 3.143900930881500244e-01 2.361074835062026978e-01 -1.134939938783645630e-01 9.507899731397628784e-02 1.010106354951858521e-01 -3.675319999456405640e-02 2.451662421226501465e-01 -8.496537804603576660e-02 -1.260402500629425049e-01 3.321322053670883179e-02 6.916929036378860474e-03 -2.558133304119110107e-01 2.004173099994659424e-01 -1.135925278067588806e-01 -1.168242171406745911e-01 1.432263702154159546e-01 -1.039129272103309631e-01 2.216657251119613647e-01 -6.851045787334442139e-02 2.411999180912971497e-02 -4.992069303989410400e-02 9.447691589593887329e-02
-1.884605884552001953e-01 -8.416289836168289185e-02 -2.425141334533691406e-01 3.671956956386566162e-01 2.654139399528503418e-01 -1.866604387760162354e-01 1.209321245551109314e-01 -3.445980325341224670e-02 -2.961207032203674316e-01 2.420038133859634399e-01 3.644441068172454834e-01 -1.294562406837940216e-02 1.285708881914615631e-02 5.837806314229965210e-02 -1.694559119641780853e-02 -2.486442774534225464e-01 2.846660315990447998e-01 3.079603053629398346e-02 -4.938428848981857300e-02 -1.153931319713592529e-01 -6.072940677404403687e-02 -2.540999650955200195e-01 5.415391549468040466e-02 -9.883353114128112793e-02 -1.641059666872024536e-01 8.314664661884307861e-02 -1.519460380077362061e-01 -1.462294608354568481e-01 -1.340108364820480347e-01 1.135250478982925415e-01 9.775913506746292114e-02 -1.784543879330158234e-02
2.356726489961147308e-02 8.844392746686935425e-02 -2.538358094170689583e-03 3.503963351249694824e-01 -1.816178411245346069e-01 -2.431017607450485229e-01 -3.300225734710693359e-02 2.749165296554565430e-01 -4.101568460464477539e-01 9.381884336471557617e-02 2.666526734828948975e-01 -5.401683226227760315e-02 3.713028505444526672e-02 -2.519865892827510834e-02 -7.903344929218292236e-02 3.503155708312988281e-02 -1.609003730118274689e-02 -2.090370506048202515e-01 6.973291188478469849e-02 4.216670244932174683e-02 2.597447931766510010e-01 -2.632191479206085205e-01 2.351915836334228516e-01 1.102558746933937073e-01 2.272859029471874237e-02 9.717674553394317627e-02 -3.239638730883598328e-02 -2.575977742671966553e-01 3.312610834836959839e-02 1.485715508460998535e-01 -1.667731553316116333e-01 -2.374403923749923706e-01
-2.518190741539001465e-01 -1.061425581574440002e-01 9.676362574100494385e-02 8.020257204771041870e-02 6.146445125341415405e-02 -1.149609982967376709e-01 -1.332909464836120605e-01 2.574587166309356689e-01 -1.207822635769844055e-01 2.424649894237518311e-01 1.390981972217559814e-01 3.387204110622406006e-01 2.582991719245910645e-01 -5.324706807732582092e-02 1.192466914653778076e-01 -2.845661640167236328e-01 -1.402448564767837524e-01 2.180140167474746704e-01 -1.137574091553688049e-01 2.389843203127384186e-02 -2.449766546487808228e-02 -2.382135689258575439e-01 6.596322357654571533e-02 -3.765825033187866211e-01 7.023601979017257690e-02 -4.553854838013648987e-02 2.175815403461456299e-01 1.431400328874588013e-01 -1.022804751992225647e-01 9.941329807043075562e-02 1.470572054386138916e-01 -1.877269148826599121e-01
-8.863727748394012451e-02 1.734558120369911194e-02 -5.868475884199142456e-02 2.282990664243698120e-01 3.047467023134231567e-02 -3.051999211311340332e-01 -2.866927161812782288e-02 -8.586612343788146973e-02 -1.957754492759704590e-01 6.646063178777694702e-02 -7.533925771713256836e-02 7.666143774986267090e-02 -1.105143353343009949e-01 7.409741729497909546e-02 -3.295122385025024414e-01 -1.262286454439163208e-01 1.412594616413116455e-01 2.450605779886245728e-01 1.363305840641260147e-02 -3.177645802497863770e-02 -1.429629325866699219e-01 -3.430646061897277832e-01 -5.863754451274871826e-02 1.797504723072052002e-02 -1.935532540082931519e-01 -1.935308426618576050e-01 5.124002322554588318e-02 -2.807687520980834961e-01 2.106854617595672607e-01 3.504769876599311829e-02 6.452035903930664062e-02 -4.563361108303070068e-01
2.278935723006725311e-02 -1.257112920284271240e-01 -1.278310269117355347e-01 4.701069295406341553e-01 -4.390934109687805176e-02 -2.811439931392669678e-01 -4.014486819505691528e-02 2.110137343406677246e-01 -4.927358031272888184e-02 2.060862034559249878e-01 -3.821866586804389954e-02 -1.269703060388565063e-01 -7.933466881513595581e-02 -2.084016054868698120e-02 3.040292859077453613e-01 -2.411460429430007935e-01 4.928798601031303406e-02 -6.482809782028198242e-02 6.259114295244216919e-02 1.912938803434371948e-01 -2.251029014587402344e-01 -9.051842242479324341e-02 7.656230032444000244e-02 -2.575792372226715088e-01 7.309096306562423706e-02 -2.124528884887695312e-01 1.770580708980560303e-01 -2.896201610565185547e-01 -1.168320327997207642e-01 5.827937647700309753e-02 -6.425572186708450317e-02 -1.852917522192001343e-01
-1.541668623685836792e-01 -1.108149066567420959e-01 2.796960175037384033e-01 2.574188113212585449e-01 -1.276838779449462891e-01 -1.859045028686523438e-01 3.306498527526855469e-01 2.791698276996612549e-01 -3.186500668525695801e-01 -5.443155393004417419e-02 2.291170805692672729e-01 2.343939393758773804e-01 3.672511577606201172e-01 -3.562927246093750000e-02 -1.321798264980316162e-01 -1.962256990373134613e-02 2.916345931589603424e-02 -1.895393282175064087e-01 3.935602307319641113e-02 1.293186694383621216e-01 2.132237106561660767e-01 -1.486191451549530029e-01 -9.980123490095138550e-03 -1.641199737787246704e-01 -3.010054863989353180e-02 -8.008038857951760292e-04 6.939821690320968628e-02 -3.756048902869224548e-02 7.663248479366302490e-02 -1.528005953878164291e-02 -1.622383147478103638e-01 -1.618600338697433472e-01
-2.238148748874664307e-01 -5.795800685882568359e-02 -1.674832701683044434e-01 5.120529532432556152e-01 -2.268701195716857910e-01 -1.866380870342254639e-01 1.946931332349777222e-01 1.196818146854639053e-02 -2.060127258300781250e-01 8.973155170679092407e-02 1.447777897119522095e-01 -9.135808050632476807e-02 -1.856113523244857788e-01 -3.464424312114715576e-01 1.380071938037872314e-01 8.928948640823364258e-02 1.643864214420318604e-01 9.114282578229904175e-02 -5.007529258728027344e-02 2.659318149089813232e-01 1.700742393732070923e-01 -7.206903398036956787e-02 -8.034677058458328247e-02 1.326502533629536629e-04 -3.794996812939643860e-02 -8.657281845808029175e-02 -1.926496177911758423e-01 1.903692930936813354e-01 1.870337277650833130e-01 6.515050679445266724e-02 1.477315556257963181e-03 1.983298454433679581e-03
1.743384897708892822e-01 -1.876935660839080811e-01 2.603817582130432129e-01 3.348437547683715820e-01 -2.093805521726608276e-01 -2.476494610309600830e-01 1.569633930921554565e-01 1.343163102865219116e-01 5.275597423315048218e-02 1.013137958943843842e-02 2.142745256423950195e-01 -6.132370978593826294e-02 4.838508367538452148e-02 -7.129234075546264648e-02 1.389702111482620239e-01 -2.830094397068023682e-01 3.052107393741607666e-01 -3.142119571566581726e-02 -3.264943659305572510e-01 2.327492460608482361e-02 -1.380767971277236938e-01 -3.877831250429153442e-02 -3.042641282081604004e-02 9.308431297540664673e-02 -9.317781776189804077e-03 2.266189604997634888e-01 5.501418560743331909e-02 -2.234009504318237305e-01 -1.270956546068191528e-01 7.633976638317108154e-02 -2.890429226681590080e-03 -2.990166842937469482e-01
-1.848039925098419189e-01 -1.640741340816020966e-02 2.793052466586232185e-03 2.019582688808441162e-01 -1.797542124986648560e-01 -1.841733455657958984e-01 4.527993127703666687e-02 -1.031456217169761658e-01 -3.820847272872924805e-01 -1.875243335962295532e-01 1.816174089908599854e-01 -1.688094437122344971e-01 1.034461036324501038e-01 -1.871709674596786499e-01 -6.107860803604125977e-02 -4.835048317909240723e-01 -1.988474279642105103e-02 2.695327401161193848e-01 -2.497227303683757782e-02 6.634528189897537231e-02 6.965586543083190918e-02 -2.159497439861297607e-01 -2.173229493200778961e-02 6.729696691036224365e-02 4.975006356835365295e-02 -2.229243069887161255e-01 -1.136855632066726685e-01 1.037200763821601868e-01 -2.302544116973876953e-01 5.442288517951965332e-02 -2.860130369663238525e-02 -2.297384291887283325e-01
-1.131954565644264221e-01 1.798025146126747131e-02 -1.870503462851047516e-02 3.268530368804931641e-01 -3.312074840068817139e-01 -3.993093967437744141e-01 -1.700572818517684937e-01 1.129322946071624756e-01 -1.716737896203994751e-01 -1.528042256832122803e-01 6.947873532772064209e-02 1.368162184953689575e-01 -7.968779653310775757e-02 -2.877897024154663086e-01 -7.229081541299819946e-02 -1.412295270711183548e-02 -9.391938149929046631e-02 1.896212846040725708e-01 -1.004744097590446472e-01 3.348768875002861023e-02 1.534962374716997147e-02 -2.388695180416107178e-01 -1.855055391788482666e-01 2.163408324122428894e-02 9.111578017473220825e-02 1.226778700947761536e-02 2.338350117206573486e-01 -2.356814146041870117e-01 -7.106872648000717163e-02 2.649708986282348633e-01 -1.658183149993419647e-02 -2.356160879135131836e-01
-9.374036639928817749e-02 -1.131884008646011353e-01 1.155183538794517517e-01 3.311940431594848633e-01 2.535521984100341797e-01 -2.948804199695587158e-01 5.138884484767913818e-02 6.475029140710830688e-02 -2.897063493728637695e-01 2.243442088365554810e-01 6.461358070373535156e-02 -1.842677593231201172e-01 6.847949326038360596e-02 -3.297101855278015137e-01 3.569793701171875000e-02 -1.688766181468963623e-01 2.496829330921173096e-01 3.456804156303405762e-01 -1.237070858478546143e-01 -1.018409058451652527e-01 1.261582225561141968e-01 -2.014945149421691895e-01 1.654860824346542358e-01 -1.576183736324310303e-01 -7.516021281480789185e-02 -9.412954002618789673e-02 1.072398498654365540e-01 1.271291226148605347e-01 5.032337829470634460e-02 3.827178850769996643e-02 1.213036552071571350e-01 -6.759586930274963379e-02
7.036601193249225616e-03 3.313833475112915039e-02 1.208841204643249512e-01 2.850875556468963623e-01 -2.029445916414260864e-01 6.764453835785388947e-03 6.175023317337036133e-02 -5.189994722604751587e-02 -1.044840887188911438e-01 2.906605601310729980e-01 -1.381295174360275269e-01 -9.744096547365188599e-03 -1.882760077714920044e-01 -3.044071048498153687e-02 -3.026822507381439209e-01 -1.721515506505966187e-01 4.023407399654388428e-01 2.182369381189346313e-01 -2.857334017753601074e-01 2.992652952671051025e-01 4.023445397615432739e-02 -1.694590151309967041e-01 -1.943984478712081909e-01 4.790610074996948242e-02 -2.645882368087768555e-01 -1.124210432171821594e-01 7.793978601694107056e-02 -1.222085803747177124e-01 8.947121351957321167e-02 3.854979574680328369e-02 3.586227446794509888e-02 -1.321412771940231323e-01
3.075513988733291626e-02 -4.126809164881706238e-02 1.738572120666503906e-01 3.510794043540954590e-01 -7.979631423950195312e-02 -4.753217697143554688e-01 2.266645058989524841e-02 2.252063453197479248e-01 1.162083819508552551e-01 8.057869970798492432e-02 1.194986179471015930e-01 -2.659662663936614990e-01 1.663927137851715088e-01 -7.194452732801437378e-02 3.436319157481193542e-02 -7.800623029470443726e-02 1.471965312957763672e-01 -2.193372398614883423e-01 -8.447595685720443726e-02 2.508172690868377686e-01 -9.311837702989578247e-02 -2.872587144374847412e-01 -2.291140258312225342e-01 -4.758199304342269897e-02 1.466308683156967163e-01 -1.443290561437606812e-01 8.339812606573104858e-02 -2.006980478763580322e-01 1.212877482175827026e-01 -8.922302164137363434e-03 1.484239399433135986e-01 -5.514667928218841553e-02
-3.778698295354843140e-02 2.568875849246978760e-01 1.264033615589141846e-01 2.196790128946304321e-01 -7.577558606863021851e-02 -4.476322233676910400e-01 -2.620213106274604797e-02 -3.891216823831200600e-03 -1.611367464065551758e-01 -6.640109419822692871e-02 2.127934247255325317e-01 -1.663186103105545044e-01 7.065847516059875488e-02 -2.390684187412261963e-01 9.977807849645614624e-02 -1.335042715072631836e-02 6.598766893148422241e-02 1.265079975128173828e-01 -1.278043836355209351e-01 -1.820142008364200592e-02 -1.224738657474517822e-01 -3.467169702053070068e-01 1.057345606386661530e-02 -1.389411538839340210e-01 -1.862729787826538086e-01 2.681945562362670898e-01 1.271232664585113525e-01 1.345449835062026978e-01 9.958026558160781860e-02 1.892535984516143799e-01 1.235967501997947693e-01 -3.039373159408569336e-01
-2.541870176792144775e-01 2.157700657844543457e-01 6.524237990379333496e-02 -6.741563230752944946e-02 1.216831617057323456e-02 -2.842402756214141846e-01 1.512109041213989258e-01 -3.082549013197422028e-02 -3.208855688571929932e-01 1.495822668075561523e-01 -9.487123787403106689e-02 1.202754303812980652e-01 1.765173226594924927e-01 6.569260358810424805e-02 6.700262427330017090e-02 -3.306246101856231689e-01 7.874643802642822266e-02 -4.481970891356468201e-02 -3.541292548179626465e-01 3.027021884918212891e-01 -6.711078435182571411e-02 -1.250839978456497192e-01 -3.068341016769409180e-01 -1.623937487602233887e-01 -1.221564188599586487e-01 -1.899384558200836182e-01 -8.512262254953384399e-02 -8.507817983627319336e-02 -8.313531428575515747e-02 8.230517804622650146e-02 3.169603273272514343e-02 -1.763587594032287598e-01
-1.482867598533630371e-01 -7.546791434288024902e-02 4.245924949645996094e-02 2.411893457174301147e-01 -1.271759998053312302e-02 -1.373166888952255249e-01 7.281644642353057861e-02 -1.064697876572608948e-01 -2.960529327392578125e-01 -4.603713750839233398e-03 1.762616485357284546e-01 -1.699156761169433594e-01 2.830034196376800537e-01 -1.369399577379226685e-01 -1.316835284233093262e-01 -2.994886040687561035e-01 -3.412246331572532654e-02 3.768237829208374023e-01 -9.875389188528060913e-02 4.183778911828994751e-02 7.294662296772003174e-02 -3.561521172523498535e-01 -6.361996382474899292e-02 3.759514167904853821e-02 9.813900291919708252e-02 -2.257045060396194458e-01 -1.778044253587722778e-01 4.737994819879531860e-02 -2.640900611877441406e-01 -6.406445801258087158e-02 1.018129363656044006e-01 -2.286106944084167480e-01
1.802371628582477570e-02 -1.292232889682054520e-02 1.087456867098808289e-01 1.611044704914093018e-01 -1.187559664249420166e-01 -2.838430404663085938e-01 1.602836698293685913e-01 1.051389500498771667e-01 -9.063763916492462158e-02 1.752598136663436890e-01 -1.586782932281494141e-01 -1.588170528411865234e-01 1.083448082208633423e-01 -8.173532038927078247e-02 2.239567041397094727e-01 -3.295842707157135010e-01 -2.974518947303295135e-02 -2.565280161798000336e-02 1.063895318657159805e-02 6.956296414136886597e-02 2.272310107946395874e-01 -1.553695499897003174e-01 2.056743502616882324e-01 -3.708044588565826416e-01 -3.090080991387367249e-02 -6.961010862141847610e-03 -9.166023880243301392e-02 1.072135195136070251e-01 -6.663434673100709915e-03 5.300867184996604919e-02 3.453746810555458069e-02 -5.260848999023437500e-01
-7.956570386886596680e-02 1.467063724994659424e-01 -3.021546266973018646e-02 2.034075111150741577e-01 -3.105435967445373535e-01 -1.671556383371353149e-01 -1.347349286079406738e-01 2.034093737602233887e-01 -4.734459519386291504e-01 2.519734203815460205e-01 1.037938073277473450e-01 -6.630719639360904694e-03 2.582757174968719482e-01 4.278064519166946411e-02 -2.772389166057109833e-02 -1.005230247974395752e-01 1.059973314404487610e-01 2.522050403058528900e-02 1.697283387184143066e-01 3.988282978534698486e-01 4.934310540556907654e-02 -1.873124539852142334e-01 3.175621107220649719e-02 1.376709342002868652e-01 2.459593862295150757e-01 9.082088619470596313e-02 5.379769578576087952e-02 -7.677299529314041138e-02 8.930757641792297363e-02 -4.210495203733444214e-02 -1.388178765773773193e-01 -6.561613827943801880e-02
-8.324018120765686035e-02 7.394555956125259399e-02 2.124161832034587860e-02 3.106080889701843262e-01 -3.362842835485935211e-03 -2.181638628244400024e-01 -2.173798084259033203e-01 6.235240958631038666e-03 -2.587462775409221649e-03 3.897724151611328125e-01 1.337692290544509888e-01 9.819864481687545776e-02 5.205568671226501465e-02 7.532186061143875122e-02 3.052988648414611816e-02 1.011488735675811768e-01 1.103636994957923889e-02 1.327823400497436523e-01 -4.618351161479949951e-01 3.719986379146575928e-01 8.518446981906890869e-02 -5.016447044909000397e-03 2.625664770603179932e-01 1.210554912686347961e-01 -1.618725657463073730e-01 -2.240881174802780151e-01 1.598362922668457031e-01 -5.960477888584136963e-02 -2.730786055326461792e-02 1.438671946525573730e-01 4.114411398768424988e-02 -8.833251893520355225e-02
-1.735681742429733276e-01 -2.217887192964553833e-01 -1.284926533699035645e-01 1.976860165596008301e-01 -1.743782907724380493e-01 -1.770778000354766846e-01 9.606763720512390137e-02 1.385887116193771362e-01 -1.686452776193618774e-01 -7.386437058448791504e-02 2.280871123075485229e-01 4.093784466385841370e-02 -8.805535733699798584e-02 -1.822402477264404297e-01 7.978501915931701660e-02 1.110837608575820923e-01 9.155049175024032593e-02 1.483025997877120972e-01 -2.511804997920989990e-01 1.316379457712173462e-01 2.061483860015869141e-01 -2.732795178890228271e-01 -2.281918525695800781e-01 -1.535589098930358887e-01 3.901897580362856388e-04 -1.026519387960433960e-01 -3.057078719139099121e-01 -1.566984802484512329e-01 -1.980006545782089233e-01 1.757616847753524780e-01 3.222779333591461182e-01 -1.465993970632553101e-01
-1.477308012545108795e-02 1.468094438314437866e-01 3.083206415176391602e-01 1.802176833152770996e-01 -5.898797139525413513e-02 -2.291467189788818359e-01 -9.289842098951339722e-02 3.730559255927801132e-03 -3.716268241405487061e-01 2.928047254681587219e-02 2.629100680351257324e-01 -1.087189558893442154e-02 2.032629102468490601e-01 -7.655535638332366943e-02 2.760434746742248535e-01 -1.062941402196884155e-01 1.051274687051773071e-01 -1.028220728039741516e-02 2.074000984430313110e-01 1.358868777751922607e-01 1.755829453468322754e-01 -3.334388732910156250e-01 4.419840872287750244e-02 -1.751841306686401367e-01 -2.142101526260375977e-01 2.070676535367965698e-01 -1.232273355126380920e-01 -9.094502776861190796e-02 -1.882460340857505798e-02 -1.990638524293899536e-01 8.959022164344787598e-02 -1.888404488563537598e-01
-5.151597410440444946e-02 1.132719498127698898e-02 1.862726062536239624e-01 2.343049943447113037e-01 -2.120212614536285400e-01 -2.245661914348602295e-01 1.256809476763010025e-02 8.618649840354919434e-02 2.687007002532482147e-02 3.542293235659599304e-02 -1.588079780340194702e-01 3.243264853954315186e-01 3.510286509990692139e-01 5.233716592192649841e-02 7.824114710092544556e-02 -3.116473257541656494e-01 -6.376195698976516724e-02 -2.142674773931503296e-01 -1.749064177274703979e-01 2.575077712535858154e-01 -1.035059913992881775e-01 -2.109337747097015381e-01 1.692582666873931885e-01 7.042542099952697754e-02 3.019178658723831177e-02 4.188961535692214966e-02 1.345325410366058350e-01 -1.672431454062461853e-02 -1.943227201700210571e-01 2.636910676956176758e-01 -1.816567927598953247e-01 -2.145465165376663208e-01
-2.935291081666946411e-02 -9.091976098716259003e-03 2.085973024368286133e-01 2.854914665222167969e-01 6.615534890443086624e-03 -3.352169692516326904e-01 7.719312608242034912e-02 1.026649847626686096e-01 -3.465439006686210632e-02 1.583169251680374146e-01 1.696935892105102539e-01 -5.317101720720529556e-03 1.561793237924575806e-01 -2.205106019973754883e-01 4.847853444516658783e-03 -2.550509274005889893e-01 2.322693467140197754e-01 -1.282115876674652100e-01 -2.276596724987030029e-01 1.300766617059707642e-01 -3.305650651454925537e-01 -3.383609652519226074e-01 7.042592018842697144e-02 1.513384133577346802e-01 -5.917862057685852051e-02 1.579973101615905762e-01 -9.291256964206695557e-02 -3.153162002563476562e-01 -4.495125263929367065e-02 1.012266874313354492e-01 3.855720907449722290e-02 -1.044345349073410034e-01
-3.743192926049232483e-02 1.871076673269271851e-01 -7.790114730596542358e-02 2.662930190563201904e-01 -2.202755361795425415e-01 -2.376928180456161499e-02 -1.472209990024566650e-01 8.438392728567123413e-02 -4.868311583995819092e-01 3.043193221092224121e-01 1.057723462581634521e-01 2.195074781775474548e-02 1.400171220302581787e-01 5.025551468133926392e-02 6.741958856582641602e-02 -5.406704545021057129e-02 6.934687495231628418e-02 1.539460867643356323e-01 1.926572248339653015e-02 3.555806875228881836e-01 1.134339421987533569e-01 -1.417255550622940063e-01 -8.388929814100265503e-02 -2.436549030244350433e-02 3.142707049846649170e-01 -1.869849860668182373e-01 1.091813519597053528e-01 1.818393319845199585e-01 9.414263069629669189e-02 2.024933136999607086e-02 -9.047273546457290649e-02 -2.139370739459991455e-01
-3.665388822555541992e-01 6.011980399489402771e-02 1.090764701366424561e-01 3.025020658969879150e-02 1.520944684743881226e-01 -1.630381643772125244e-01 2.653621733188629150e-01 2.212914871051907539e-03 -1.673399507999420166e-01 1.748766601085662842e-01 1.881819516420364380e-01 2.136433571577072144e-01 -1.467977464199066162e-01 -1.609945744276046753e-01 6.560623645782470703e-02 -2.599522173404693604e-01 -1.499047279357910156e-01 1.003965809941291809e-01 -4.126273095607757568e-02 3.239881098270416260e-01 -5.188264325261116028e-02 -4.869820773601531982e-01 -8.505562692880630493e-02 -5.670910701155662537e-02 -1.434500813484191895e-01 -1.225509047508239746e-01 1.853813827037811279e-01 1.596357114613056183e-02 9.806387871503829956e-02 1.900782343000173569e-03 2.710790187120437622e-02 -3.013392444700002670e-03
-1.088511794805526733e-01 5.849529057741165161e-02 -3.002706542611122131e-02 2.619462311267852783e-01 -1.537001430988311768e-01 -1.077074185013771057e-01 1.542009562253952026e-01 -9.090591222047805786e-02 -3.497057855129241943e-01 1.123241484165191650e-01 2.627931237220764160e-01 -6.811506301164627075e-02 3.141875565052032471e-02 -6.338307261466979980e-02 -1.083119213581085205e-01 -2.224485725164413452e-01 2.438541799783706665e-01 2.255486249923706055e-01 5.339215323328971863e-02 2.615238130092620850e-01 1.996457129716873169e-01 -3.381135165691375732e-01 1.114299446344375610e-01 -1.633008420467376709e-01 -5.935269594192504883e-02 1.709854304790496826e-01 2.557416260242462158e-01 2.144508510828018188e-01 -7.699404656887054443e-02 -1.807781457901000977e-01 -8.803012222051620483e-02 -8.809381723403930664e-02
-2.520492672920227051e-02 -1.083472296595573425e-01 1.685560792684555054e-01 2.961816191673278809e-01 -9.695076197385787964e-02 -5.762140154838562012e-01 -2.420663461089134216e-02 1.300904341042041779e-02 6.118245795369148254e-02 1.240524053573608398e-01 -6.098820641636848450e-02 -1.652446091175079346e-01 1.292627304792404175e-01 4.246607795357704163e-02 1.772393733263015747e-01 3.304769098758697510e-02 1.771557629108428955e-01 1.175049170851707458e-01 -1.889938861131668091e-01 2.147576659917831421e-01 -1.482287049293518066e-01 -3.485270142555236816e-01 -3.853970021009445190e-02 -9.769655764102935791e-03 -2.377075888216495514e-02 -1.470592916011810303e-01 -6.670536845922470093e-02 -3.311639428138732910e-01 8.925240486860275269e-02 -2.418666891753673553e-02 -5.787457153201103210e-02 8.872586488723754883e-02
8.462250232696533203e-02 -2.060363255441188812e-02 3.425599634647369385e-02 1.889616996049880981e-01 -1.235662028193473816e-01 -3.069805800914764404e-01 -3.321741893887519836e-02 2.475874572992324829e-01 -7.730711251497268677e-02 3.972288370132446289e-01 2.739475369453430176e-01 -1.378055065870285034e-01 1.746897101402282715e-01 -1.406781226396560669e-01 2.001173496246337891e-01 1.030861027538776398e-02 3.472088277339935303e-02 -5.138724297285079956e-02 -4.270381033420562744e-01 2.153754234313964844e-02 2.560771256685256958e-02 -1.526630818843841553e-01 2.414912879467010498e-01 5.211490392684936523e-02 -1.889250427484512329e-01 7.357809692621231079e-02 -1.473497599363327026e-01 -1.149926632642745972e-01 -2.306395396590232849e-02 8.914839476346969604e-02 1.139719784259796143e-01 -2.572606801986694336e-01
-2.018746137619018555e-01 -2.758215554058551788e-02 -2.109607607126235962e-01 4.702880382537841797e-01 4.215254634618759155e-02 -1.789869964122772217e-01 1.180734038352966309e-01 1.124333366751670837e-01 -3.225024640560150146e-01 -3.212298825383186340e-02 -3.296009078621864319e-02 -2.959443663712590933e-04 3.117154538631439209e-02 -2.714217603206634521e-01 -2.481780946254730225e-01 3.039340116083621979e-02 -4.195471107959747314e-02 -3.061938099563121796e-02 -2.712263464927673340e-01 9.445895254611968994e-02 8.348723500967025757e-02 -1.257636696100234985e-01 -9.555222094058990479e-02 -2.243533879518508911e-01 -4.230475798249244690e-02 -3.220288082957267761e-02 -2.454206198453903198e-01 -1.406919360160827637e-01 2.013217999774497002e-05 -4.386922344565391541e-02 3.555312752723693848e-01 -1.025501340627670288e-01
-3.742542862892150879e-02 1.722811575746163726e-04 1.569310873746871948e-01 2.875678539276123047e-01 9.188070148229598999e-02 -3.436347246170043945e-01 2.155596166849136353e-01 1.234390661120414734e-01 -1.587509661912918091e-01 2.590527534484863281e-01 -3.801207244396209717e-02 1.849804371595382690e-01 -3.813891857862472534e-02 -5.665524397045373917e-03 2.191204726696014404e-01 5.069364607334136963e-02 2.456818073987960815e-01 4.074955284595489502e-01 -2.052295804023742676e-01 -1.377915889024734497e-01 -7.611638307571411133e-02 -1.250012814998626709e-01 1.665606200695037842e-01 -2.033508867025375366e-01 1.868989169597625732e-01 4.316960647702217102e-02 2.282193154096603394e-01 -2.036566734313964844e-01 3.557373955845832825e-02 4.654834792017936707e-02 -3.773230360820889473e-03 -1.056938469409942627e-01
3.586100041866302490e-02 2.222074717283248901e-01 -1.605944335460662842e-01 2.012450098991394043e-01 -1.270692944526672363e-01 -3.355309069156646729e-01 -5.749730765819549561e-02 -3.262970224022865295e-02 -3.108960390090942383e-01 1.973043084144592285e-01 -1.070466078817844391e-02 9.005870670080184937e-02 1.162065491080284119e-01 3.196801245212554932e-02 -4.595215246081352234e-02 -1.250687092542648315e-01 2.105088233947753906e-01 3.777415454387664795e-01 -2.328931242227554321e-01 7.679942995309829712e-02 -1.970947980880737305e-01 -1.741318404674530029e-01 -5.161927640438079834e-02 1.710229739546775818e-02 -4.232805222272872925e-02 -3.871866315603256226e-02 -2.183924019336700439e-01 3.434563055634498596e-02 3.431152403354644775e-01 5.707498639822006226e-02 2.289171665906906128e-01 -1.704101264476776123e-01
6.061143428087234497e-02 1.160123944282531738e-01 -7.084516435861587524e-02 2.258891016244888306e-01 1.599763035774230957e-01 3.208294976502656937e-03 2.683880329132080078e-01 -4.948738217353820801e-02 -2.733734250068664551e-01 1.772614121437072754e-01 1.992323845624923706e-01 3.857832029461860657e-02 -1.530751585960388184e-01 -3.976578116416931152e-01 -2.771599777042865753e-02 -2.278118282556533813e-01 1.787745058536529541e-01 9.210674092173576355e-03 -2.036996483802795410e-01 7.887572050094604492e-02 3.194652497768402100e-01 -4.098616242408752441e-01 6.385052204132080078e-02 -3.655350580811500549e-02 -1.158398613333702087e-01 -7.815165817737579346e-02 -3.292741999030113220e-02 -2.854197658598423004e-02 -9.276781976222991943e-02 -6.972041912376880646e-03 -1.548528373241424561e-01 -1.894598603248596191e-01
4.119607806205749512e-02 5.469092726707458496e-02 -4.446534812450408936e-02 3.727351427078247070e-01 -1.862819045782089233e-01 -2.061801552772521973e-01 -3.864205628633499146e-02 1.824831366539001465e-01 -3.798847496509552002e-01 1.681373119354248047e-01 2.229971885681152344e-01 -1.355823129415512085e-01 1.753123551607131958e-01 -3.279186040163040161e-02 -6.928362697362899780e-02 4.229351133108139038e-02 -3.042332641780376434e-02 -9.954896569252014160e-02 1.644301414489746094e-01 8.507058024406433105e-02 2.350378036499023438e-01 -2.644969224929809570e-01 2.130402028560638428e-01 1.616668403148651123e-01 4.989666119217872620e-02 4.055022820830345154e-02 1.749793253839015961e-02 -1.303173601627349854e-01 1.594834625720977783e-01 3.229950368404388428e-01 -1.278422027826309204e-01 -2.322632521390914917e-01
-5.380127951502799988e-02 2.522190511226654053e-01 2.423494458198547363e-01 3.042987883090972900e-01 1.997706145048141479e-01 -6.011203303933143616e-02 9.785838425159454346e-02 3.374383598566055298e-02 -1.001285314559936523e-01 1.616957969963550568e-02 -2.901232540607452393e-01 2.864006534218788147e-02 2.603321671485900879e-01 -2.164542973041534424e-01 3.481888025999069214e-02 -1.837192662060260773e-02 3.135683536529541016e-01 5.535826832056045532e-02 -2.477873582392930984e-03 2.130271941423416138e-01 -3.326349891722202301e-03 -2.771048843860626221e-01 1.084742918610572815e-01 1.193458288908004761e-01 -1.629664897918701172e-01 -1.660294383764266968e-01 -3.787189722061157227e-02 5.474098026752471924e-03 2.227939069271087646e-01 1.600624620914459229e-01 8.633511140942573547e-03 -3.687340319156646729e-01
-2.151619493961334229e-01 -1.387183517217636108e-01 1.426262706518173218e-01 1.238649040460586548e-01 -1.308330595493316650e-01 -5.650159716606140137e-01 -1.279120147228240967e-01 3.966995179653167725e-01 2.858353592455387115e-02 1.473139375448226929e-01 1.508989036083221436e-01 -7.986271381378173828e-02 1.382922977209091187e-01 5.890342220664024353e-02 9.915035963058471680e-02 1.198335736989974976e-01 1.612635105848312378e-01 -1.188379749655723572e-01 -9.669665992259979248e-02 7.752846926450729370e-02 2.305007912218570709e-02 -1.988895684480667114e-01 5.504776164889335632e-02 -1.647708415985107422e-01 9.791215509176254272e-02 -2.681596577167510986e-01 -1.139137819409370422e-01 -1.977604478597640991e-01 2.931787632405757904e-02 5.156282801181077957e-03 5.804863944649696350e-02 -1.632121354341506958e-01
8.969923108816146851e-02 1.090936139225959778e-01 1.304781883955001831e-01 4.040019810199737549e-01 -8.400856703519821167e-02 -3.739717006683349609e-01 -8.274756371974945068e-02 4.017400369048118591e-02 1.745224893093109131e-01 3.701341524720191956e-02 2.935477793216705322e-01 4.024652019143104553e-02 1.359650641679763794e-01 4.086392000317573547e-02 2.094998359680175781e-01 -9.840899705886840820e-02 2.068205326795578003e-01 1.062808856368064880e-01 -1.374999713152647018e-02 1.927771568298339844e-01 -1.896716654300689697e-01 -3.333175778388977051e-01 2.442037761211395264e-01 -1.527101546525955200e-02 4.104994609951972961e-02 -1.046151295304298401e-01 1.329874545335769653e-01 -2.289278209209442139e-01 2.218127697706222534e-01 4.514734726399183273e-03 -1.437607705593109131e-01 -1.046912558376789093e-02
-5.776551738381385803e-02 1.648011207580566406e-01 9.572982788085937500e-02 3.783559501171112061e-01 -2.538766264915466309e-01 7.013009488582611084e-02 1.260640621185302734e-01 1.127869561314582825e-01 -2.223549485206604004e-01 -5.587245523929595947e-02 -2.241155803203582764e-01 5.778491497039794922e-03 -9.445024281740188599e-02 1.288462430238723755e-02 -4.614184610545635223e-03 -2.848807573318481445e-01 2.524192631244659424e-01 1.009812280535697937e-01 -1.235156357288360596e-01 6.448022276163101196e-02 -6.216535717248916626e-02 -2.008638679981231689e-01 -1.427603065967559814e-01 2.583008445799350739e-02 -3.759640455245971680e-01 -6.353735923767089844e-02 1.419158130884170532e-01 -3.234712779521942139e-01 1.479856222867965698e-01 -1.260577887296676636e-01 2.345964163541793823e-01 -6.738890707492828369e-02
1.930923201143741608e-02 -1.471197456121444702e-01 1.549525745213031769e-02 5.456575155258178711e-01 -9.051560610532760620e-02 -4.890539497137069702e-02 2.510037720203399658e-01 3.734792470932006836e-01 -9.007223695516586304e-02 -6.295255851000547409e-03 1.991732269525527954e-01 -6.720937788486480713e-02 1.817049644887447357e-02 1.461285203695297241e-01 2.506364583969116211e-01 5.979605019092559814e-02 1.331057399511337280e-01 -1.743266358971595764e-02 -2.690045237541198730e-01 -4.103953763842582703e-02 -1.053644046187400818e-01 1.523646712303161621e-02 1.955931633710861206e-01 -2.346603870391845703e-01 -1.440288424491882324e-01 -9.767414629459381104e-02 1.249031051993370056e-01 -2.185326963663101196e-01 8.140904828906059265e-03 1.654026955366134644e-01 -8.382560312747955322e-02 -4.112281650304794312e-02
-1.481238603591918945e-01 -1.382383983582258224e-02 3.275018334388732910e-01 8.292181044816970825e-02 -9.331414103507995605e-02 -1.389752775430679321e-01 -7.576102390885353088e-03 1.982419192790985107e-01 -4.389970898628234863e-01 7.839426398277282715e-02 3.387539684772491455e-01 1.656676270067691803e-02 9.501579403877258301e-02 -1.068414524197578430e-01 7.244513928890228271e-02 -3.745928108692169189e-01 2.683083415031433105e-01 2.428283691406250000e-01 1.221718788146972656e-01 -9.102958440780639648e-02 7.406456023454666138e-02 -2.407370805740356445e-01 9.308228641748428345e-02 -6.196920201182365417e-02 -4.044833034276962280e-02 -8.286190778017044067e-02 9.325237572193145752e-02 -1.648306995630264282e-01 1.886017620563507080e-01 7.058741897344589233e-02 3.330753417685627937e-03 -3.752708435058593750e-02
-1.361333578824996948e-01 8.105620741844177246e-02 -5.026596784591674805e-02 1.903977543115615845e-01 -2.650349736213684082e-01 -4.594914615154266357e-02 -1.233340799808502197e-01 1.270751804113388062e-01 -4.399009943008422852e-01 2.361212521791458130e-01 1.731039732694625854e-01 -1.031934022903442383e-01 9.137919545173645020e-02 1.664986275136470795e-02 1.940195560455322266e-01 -2.580224871635437012e-01 8.781430125236511230e-02 2.535079717636108398e-01 -5.503601953387260437e-02 3.151539862155914307e-01 1.041028946638107300e-01 -3.254497051239013672e-02 -1.421601474285125732e-01 -1.379167661070823669e-02 2.292570024728775024e-01 -1.717973351478576660e-01 3.110379213467240334e-03 2.341031730175018311e-01 1.510115992277860641e-02 2.133639529347419739e-02 -2.244804501533508301e-01 -1.873294860124588013e-01
-9.474382549524307251e-02 -2.927112877368927002e-01 -1.286133080720901489e-01 4.953624010086059570e-01 1.135799288749694824e-01 -6.426551192998886108e-02 -1.079796403646469116e-01 1.062373593449592590e-01 -4.073127359151840210e-02 1.884546689689159393e-02 3.032786250114440918e-01 1.206021010875701904e-01 2.211446017026901245e-01 6.523856520652770996e-02 1.172915473580360413e-01 -3.335454463958740234e-01 2.264303863048553467e-01 7.600332051515579224e-02 -1.178090944886207581e-01 -1.650902442634105682e-02 1.090089529752731323e-01 -3.707212209701538086e-01 8.692385256290435791e-02 5.394857376813888550e-02 -1.322660446166992188e-01 -1.269358769059181213e-02 -1.762384176254272461e-02 1.629913151264190674e-01 -1.351683884859085083e-01 1.029413342475891113e-01 9.920238703489303589e-02 5.011356994509696960e-02
-9.509942680597305298e-02 2.304891198873519897e-01 -5.833806470036506653e-03 3.295984268188476562e-01 -1.489263474941253662e-01 -3.402205109596252441e-01 -3.398042544722557068e-02 1.504083275794982910e-01 -3.757208883762359619e-01 -1.922368407249450684e-01 1.123903244733810425e-01 1.390370726585388184e-01 1.684351637959480286e-02 -2.804437279701232910e-01 3.135807812213897705e-02 -2.035458236932754517e-01 -2.139634639024734497e-01 2.823415994644165039e-01 -1.124273017048835754e-01 3.317745029926300049e-02 -5.311581492424011230e-02 -2.449061721563339233e-01 -1.002634912729263306e-01 -5.138947814702987671e-02 -6.721553206443786621e-02 1.351139396429061890e-01 1.467758417129516602e-01 -5.335054546594619751e-02 -1.617962568998336792e-01 1.898030489683151245e-01 -9.963171184062957764e-02 -4.472159966826438904e-02
-4.385488107800483704e-02 -4.052343592047691345e-02 -6.950543075799942017e-02 5.032989382743835449e-01 -2.977196276187896729e-01 -1.915663108229637146e-02 1.639778167009353638e-01 -1.329640392214059830e-02 -2.029707878828048706e-01 1.048063635826110840e-01 1.750872582197189331e-01 -1.471299380064010620e-01 2.640406228601932526e-02 -4.305243492126464844e-02 1.831292659044265747e-01 1.816610805690288544e-02 6.878323107957839966e-02 7.490582019090652466e-02 -2.216010913252830505e-02 4.147126078605651855e-01 1.002928763628005981e-01 -4.311890155076980591e-02 -3.208367228507995605e-01 -4.908194020390510559e-02 -2.275137454271316528e-01 1.122372373938560486e-01 -1.808917522430419922e-01 5.787058547139167786e-02 -2.546073198318481445e-01 -2.124723605811595917e-02 8.848799765110015869e-02 8.776875585317611694e-02
-9.885847568511962891e-02 -2.131168395280838013e-01 4.007321223616600037e-02 4.318245947360992432e-01 -2.505405619740486145e-02 -2.961569130420684814e-01 -3.410474956035614014e-01 1.206262633204460144e-01 -3.475753217935562134e-02 3.323703706264495850e-01 -5.946476012468338013e-02 4.702152684330940247e-02 3.934971988201141357e-02 1.501188427209854126e-01 -2.521288990974426270e-01 -5.535257980227470398e-02 8.993962407112121582e-02 2.162290662527084351e-01 -2.621782124042510986e-01 3.075106441974639893e-01 -4.768804460763931274e-02 -1.042285002768039703e-02 6.311146914958953857e-02 -1.348861772567033768e-02 3.433024510741233826e-02 -2.624210417270660400e-01 6.143369525671005249e-02 1.258663367480039597e-02 8.564165979623794556e-02 1.052334979176521301e-01 -6.241728365421295166e-02 -9.173042327165603638e-02
1.285084187984466553e-01 2.036022581160068512e-02 3.153101727366447449e-02 3.669997751712799072e-01 3.056378103792667389e-02 -1.972704194486141205e-02 2.752518653869628906e-01 1.719376891851425171e-01 -2.506343424320220947e-01 1.687955409288406372e-01 1.004696413874626160e-01 1.843189746141433716e-01 -1.325649768114089966e-01 -4.036737978458404541e-01 1.319289207458496094e-01 -2.232223749160766602e-01 8.068294823169708252e-02 3.127147210761904716e-03 -1.918423920869827271e-01 6.476622819900512695e-02 2.251920551061630249e-01 -4.207051694393157959e-01 2.014614492654800415e-01 -2.648850716650485992e-02 -2.107101492583751678e-02 -1.246758028864860535e-01 -6.934404373168945312e-02 5.588702484965324402e-02 1.084661763161420822e-02 -7.550562918186187744e-02 -1.060818806290626526e-01 -9.971382096409797668e-03
-1.341494768857955933e-01 1.661254912614822388e-01 2.667207643389701843e-02 1.821564137935638428e-01 -1.333830971270799637e-02 -3.112973868846893311e-01 -2.647538483142852783e-02 1.245269328355789185e-01 -2.759745717048645020e-01 -6.139195337891578674e-02 1.009579002857208252e-01 -6.203396245837211609e-02 2.985298931598663330e-01 -2.702859640121459961e-01 3.228116333484649658e-01 1.137226149439811707e-01 -1.376224458217620850e-01 -2.991239167749881744e-02 -2.521274983882904053e-01 1.680290848016738892e-01 5.831613205373287201e-03 -2.980387508869171143e-01 -8.453060686588287354e-02 -3.351061344146728516e-01 8.094388991594314575e-02 -2.702856436371803284e-02 9.877090156078338623e-02 -4.946050420403480530e-02 9.325408935546875000e-02 1.759056150913238525e-01 -1.227973178029060364e-01 -1.994829475879669189e-01
-2.964100241661071777e-01 2.089501917362213135e-01 1.239119376987218857e-02 1.479971110820770264e-01 -1.576558947563171387e-01 -2.952159345149993896e-01 6.922919303178787231e-02 -9.590651839971542358e-02 1.154717728495597839e-01 3.722126781940460205e-02 1.808999627828598022e-01 2.745262086391448975e-01 1.539043784141540527e-01 -2.583677172660827637e-01 4.258362948894500732e-02 -3.289254307746887207e-01 -3.050822392106056213e-02 -1.480390084907412529e-03 -4.377399757504463196e-02 3.661573231220245361e-01 1.513959169387817383e-01 -1.421316117048263550e-01 -2.991584539413452148e-01 -2.336754202842712402e-01 4.860994592308998108e-02 -1.966642960906028748e-02 1.256265789270401001e-01 9.742809832096099854e-02 3.798137605190277100e-02 1.842522062361240387e-02 1.362478137016296387e-01 -1.570328325033187866e-01
-1.256784200668334961e-01 9.820178151130676270e-02 -9.674324095249176025e-02 4.952224195003509521e-01 3.696858510375022888e-02 -2.371659427881240845e-01 -1.399018764495849609e-01 1.935942769050598145e-01 5.077222827821969986e-03 2.677763104438781738e-01 1.226027589291334152e-02 -1.687209457159042358e-01 7.732078433036804199e-02 -1.181331872940063477e-01 1.382325589656829834e-02 -2.348932772874832153e-01 1.059815511107444763e-01 5.443395301699638367e-02 7.018721848726272583e-02 1.422051489353179932e-01 -1.982995122671127319e-01 -8.081400394439697266e-02 -1.311422884464263916e-01 -3.212102949619293213e-01 2.125974297523498535e-01 -2.241464853286743164e-01 1.916081309318542480e-01 -2.254250198602676392e-01 -6.172196567058563232e-02 6.511455774307250977e-02 1.700018197298049927e-01 -6.444539129734039307e-02
-2.476585358381271362e-01 1.917528659105300903e-01 1.951480060815811157e-01 2.699185609817504883e-01 -9.642544388771057129e-02 -9.302908182144165039e-02 1.649558246135711670e-01 -3.677845373749732971e-02 -3.724917173385620117e-01 -1.529509723186492920e-01 1.051597297191619873e-01 -1.583945602178573608e-01 1.119595170021057129e-01 -1.251349151134490967e-01 -1.566040068864822388e-01 -1.045410707592964172e-01 1.687229871749877930e-01 2.881726622581481934e-01 -1.654456257820129395e-01 2.198487967252731323e-01 2.380602210760116577e-01 -2.009929716587066650e-01 9.763043373823165894e-02 -2.704094648361206055e-01 -1.669848412275314331e-01 1.398169994354248047e-01 1.461967527866363525e-01 -1.377059668302536011e-01 8.117323741316795349e-03 -1.336216330528259277e-01 -9.756340086460113525e-02 1.882020384073257446e-02
-1.392692029476165771e-01 -5.964835174381732941e-03 9.405557811260223389e-02 4.705318510532379150e-01 -6.226954609155654907e-02 -2.231779098510742188e-01 4.710629209876060486e-02 3.343886137008666992e-02 4.023277014493942261e-02 -8.577696233987808228e-02 1.594360917806625366e-01 -2.071750164031982422e-01 1.576858162879943848e-01 -2.861367166042327881e-01 -1.135491430759429932e-01 -1.093948408961296082e-01 -1.279508881270885468e-02 2.428322881460189819e-01 -1.366915926337242126e-02 1.556098759174346924e-01 6.521041691303253174e-02 -1.030258461833000183e-01 5.025411397218704224e-02 9.163143113255500793e-03 2.570274770259857178e-01 9.712956100702285767e-02 -6.536472588777542114e-02 -2.051193453371524811e-02 -3.352150321006774902e-01 -1.379420459270477295e-01 1.212296560406684875e-01 -3.963438570499420166e-01
-7.715241611003875732e-02 4.211324080824851990e-02 2.141397446393966675e-01 -1.315767690539360046e-02 -2.248025387525558472e-01 -3.635964393615722656e-01 -1.280920058488845825e-01 3.385843336582183838e-01 -3.734705150127410889e-01 -3.080647438764572144e-02 1.141774356365203857e-01 -3.081906735897064209e-01 -1.307079493999481201e-01 4.092426504939794540e-03 6.775994598865509033e-02 -9.434963017702102661e-02 9.058519452810287476e-02 1.017437130212783813e-01 -2.097523212432861328e-01 1.618560962378978729e-02 -2.128192037343978882e-01 -2.584621012210845947e-01 -2.180475555360317230e-02 -2.472304403781890869e-01 -1.258024275302886963e-01 -4.564635455608367920e-02 -7.086686789989471436e-02 -2.218819558620452881e-01 -1.377563364803791046e-02 1.134520396590232849e-01 7.175977528095245361e-02 -1.628960967063903809e-01
-2.012535370886325836e-02 -6.099452078342437744e-02 -3.477832973003387451e-01 3.455882072448730469e-01 -2.210075706243515015e-01 -2.137256264686584473e-01 1.287928372621536255e-01 4.138641431927680969e-02 -2.756448984146118164e-01 2.023926228284835815e-01 -5.094994604587554932e-02 -1.682720929384231567e-01 -4.551563411951065063e-02 -2.235922813415527344e-01 -2.292780280113220215e-01 8.351421914994716644e-03 5.392612423747777939e-03 1.421654075384140015e-01 -2.736731767654418945e-01 1.684973090887069702e-01 1.378972083330154419e-01 -2.463399022817611694e-01 -1.580355316400527954e-01 -1.595220565795898438e-01 8.954981714487075806e-02 -8.396049588918685913e-02 -9.124311059713363647e-02 -1.719752140343189240e-02 2.925144508481025696e-02 1.243858262896537781e-01 3.011879920959472656e-01 -7.568262517452239990e-02
-2.471974790096282959e-01 -4.945522174239158630e-02 1.370115727186203003e-01 1.136312559247016907e-01 3.601419180631637573e-02 -2.845709323883056641e-01 -1.866622865200042725e-01 1.365231722593307495e-01 9.261225908994674683e-02 8.292525261640548706e-02 2.778815329074859619e-01 4.831800982356071472e-02 2.868691384792327881e-01 -2.548816204071044922e-01 7.202812284231185913e-02 -1.076764762401580811e-01 2.472350001335144043e-01 2.541774809360504150e-01 -3.664047718048095703e-01 7.695394754409790039e-02 -4.931135103106498718e-02 -4.064111784100532532e-02 2.789511382579803467e-01 1.088805869221687317e-01 -8.362179249525070190e-02 -1.820591986179351807e-01 1.686607114970684052e-02 -1.844221353530883789e-01 -6.478503346443176270e-02 1.025866940617561340e-01 1.593046784400939941e-01 -1.891192644834518433e-01
-3.758122622966766357e-01 -3.066820092499256134e-02 8.832225203514099121e-02 3.843407630920410156e-01 -1.815825700759887695e-02 -1.333351805806159973e-02 -7.028317451477050781e-02 2.806544005870819092e-01 1.028040125966072083e-01 1.421762257814407349e-01 1.112187653779983521e-01 1.764262765645980835e-01 -2.184027247130870819e-02 -4.751387238502502441e-02 -6.126608699560165405e-02 -2.553808987140655518e-01 3.016239404678344727e-02 4.500549733638763428e-01 -3.159643411636352539e-01 2.744970321655273438e-01 -2.756526507437229156e-02 -1.006957236677408218e-02 8.457911014556884766e-02 -1.982683390378952026e-01 2.889912389218807220e-02 -7.952938973903656006e-02 -1.188617423176765442e-01 9.700853377580642700e-02 -5.217733979225158691e-02 2.056556753814220428e-02 5.936593189835548401e-02 -9.365192800760269165e-02
-2.397552281618118286e-01 2.654999494552612305e-01 7.542371004819869995e-02 5.200939774513244629e-01 -5.789406970143318176e-02 -2.254723906517028809e-01 1.863904148340225220e-01 1.593240350484848022e-02 -2.313333898782730103e-01 1.613695472478866577e-01 -2.931739762425422668e-02 -5.772623419761657715e-02 -1.028870046138763428e-01 1.788575798273086548e-01 1.691033840179443359e-01 -6.873947568237781525e-03 1.462745517492294312e-01 -1.811729073524475098e-01 9.458924084901809692e-02 2.053896337747573853e-01 2.029998749494552612e-01 -1.696216911077499390e-01 1.394978724420070648e-02 -6.137524731457233429e-03 -2.223578393459320068e-01 6.731774657964706421e-02 -7.951490581035614014e-02 -2.923680702224373817e-03 3.959844261407852173e-02 -6.166694313287734985e-02 -3.181391358375549316e-01 -9.610398858785629272e-02
-1.691608577966690063e-01 -1.153764966875314713e-02 -4.677880182862281799e-02 7.056135684251785278e-02 -9.579861909151077271e-02 -3.054518699645996094e-01 -2.434316091239452362e-02 1.650476157665252686e-01 1.474376861006021500e-02 6.244820728898048401e-02 -4.516250267624855042e-02 -1.731253974139690399e-02 -3.396997228264808655e-02 -4.738723933696746826e-01 1.056315600872039795e-01 -1.264378726482391357e-01 3.215356171131134033e-01 2.445202022790908813e-01 -1.717403978109359741e-01 9.882345050573348999e-02 -1.202934756875038147e-01 -2.780787348747253418e-01 1.036194488406181335e-01 2.297211587429046631e-01 -5.267663672566413879e-02 -4.188380669802427292e-03 -5.046877264976501465e-02 -9.555405378341674805e-02 -1.017622798681259155e-01 -8.893837220966815948e-03 -2.026873528957366943e-01 -3.882431387901306152e-01
-5.308068543672561646e-02 5.411757528781890869e-02 2.478013187646865845e-01 4.249926805496215820e-01 -3.857802450656890869e-01 -8.327464759349822998e-02 2.293544858694076538e-01 1.990322619676589966e-01 -1.043827235698699951e-01 1.982830613851547241e-01 1.198253333568572998e-01 -1.190702319145202637e-01 2.142599970102310181e-01 -2.824922278523445129e-02 1.334212124347686768e-01 -7.090639322996139526e-02 2.505102157592773438e-01 -9.347776323556900024e-02 6.590069830417633057e-02 -9.433666244149208069e-03 -1.008937656879425049e-01 -2.242391854524612427e-01 6.984620541334152222e-02 -1.631277799606323242e-01 2.534281909465789795e-01 -7.824418693780899048e-02 -7.793998718261718750e-02 -2.936315536499023438e-01 -9.023287892341613770e-02 3.432697430253028870e-02 3.086058422923088074e-02 -1.231945306062698364e-01
-2.085819542407989502e-01 -2.089037299156188965e-01 9.003102779388427734e-02 4.870188236236572266e-01 -5.483879148960113525e-02 -5.924718081951141357e-02 -6.346813589334487915e-02 3.128679096698760986e-01 -4.606261551380157471e-01 5.742628872394561768e-02 1.694786846637725830e-01 8.366221934556961060e-02 -6.515449285507202148e-02 7.202415168285369873e-02 -1.105521321296691895e-01 -1.078196614980697632e-01 6.353278458118438721e-02 1.389242708683013916e-01 2.218165546655654907e-01 1.057899594306945801e-01 2.277262657880783081e-01 -1.716036163270473480e-02 -1.145556494593620300e-01 -3.619754686951637268e-02 1.122823283076286316e-01 8.642665296792984009e-02 1.966799795627593994e-02 -2.075452804565429688e-01 -9.123345464468002319e-02 9.610302746295928955e-02 2.510984055697917938e-02 -2.064113616943359375e-01
-5.512797087430953979e-02 2.066692262887954712e-01 -2.776217833161354065e-02 4.783520698547363281e-01 -2.152869254350662231e-01 2.113693580031394958e-02 8.404328674077987671e-02 2.805690467357635498e-01 -3.380312025547027588e-01 2.232768386602401733e-01 -6.828811764717102051e-02 -9.473288804292678833e-02 1.728084236383438110e-01 4.149675369262695312e-02 -4.379229247570037842e-02 -1.119950935244560242e-01 3.152829408645629883e-02 5.111004412174224854e-02 3.045414760708808899e-02 2.190400958061218262e-01 7.381465286016464233e-02 -9.435585886240005493e-02 -2.508037984371185303e-01 -7.146495580673217773e-02 -2.940910458564758301e-01 2.791340947151184082e-01 1.027004718780517578e-01 -6.574252992868423462e-02 3.914472460746765137e-02 1.379861235618591309e-01 -1.613671183586120605e-01 8.671218901872634888e-02
-1.776322722434997559e-01 1.431787312030792236e-01 1.168713569641113281e-01 4.170840680599212646e-01 -1.996783465147018433e-01 -3.808087706565856934e-01 -7.559847552329301834e-03 1.102477218955755234e-02 1.410858482122421265e-01 -8.043712377548217773e-02 5.204248428344726562e-02 2.765116393566131592e-01 -4.901048261672258377e-03 6.843283772468566895e-02 1.437777746468782425e-02 -2.560081779956817627e-01 1.699024885892868042e-01 1.789649575948715210e-01 -5.733771249651908875e-02 6.104709953069686890e-02 -1.015130281448364258e-01 -1.249547898769378662e-01 1.137556806206703186e-01 -2.661791145801544189e-01 1.682839989662170410e-01 -2.150577604770660400e-01 1.030954048037528992e-01 -2.616354227066040039e-01 -2.041048556566238403e-01 -1.176984235644340515e-01 6.437643617391586304e-02 -9.132122248411178589e-02
-7.070523500442504883e-02 3.018694221973419189e-01 -1.093728542327880859e-01 3.804301917552947998e-01 -2.526167035102844238e-01 -1.010360717773437500e-01 1.129568442702293396e-01 3.148959279060363770e-01 -1.893596798181533813e-01 3.066208660602569580e-01 1.319563686847686768e-01 -5.982857197523117065e-02 1.656038463115692139e-01 1.642551273107528687e-01 -4.580155014991760254e-02 1.454221550375223160e-02 1.477449387311935425e-01 2.662236690521240234e-01 1.885927096009254456e-02 2.338926494121551514e-01 1.935910880565643311e-01 6.672963500022888184e-03 -2.140664607286453247e-01 8.969467878341674805e-02 -1.399022340774536133e-01 1.471882164478302002e-01 -1.513115912675857544e-01 -5.180810112506151199e-03 -4.820054396986961365e-02 -7.596541941165924072e-02 -1.901294887065887451e-01 7.813968509435653687e-02
1.102111786603927612e-01 -1.604911535978317261e-01 1.160320863127708435e-01 2.306559979915618896e-01 -1.204346492886543274e-01 -4.427281022071838379e-01 -1.786812543869018555e-01 8.403351157903671265e-02 -7.088326662778854370e-02 4.312575981020927429e-02 1.846753060817718506e-01 -2.019780129194259644e-01 2.056883275508880615e-01 5.522981658577919006e-02 2.825332880020141602e-01 9.771431237459182739e-02 1.481018811464309692e-01 4.365082085132598877e-02 -1.316224932670593262e-01 1.259664744138717651e-01 6.985914707183837891e-02 -3.379419818520545959e-02 1.920968294143676758e-01 3.943580761551856995e-02 -3.906067013740539551e-01 -6.406158208847045898e-02 5.137317627668380737e-02 -3.439846634864807129e-01 1.717813126742839813e-02 2.698349766433238983e-02 1.615443527698516846e-01 -1.521238982677459717e-01
6.898406893014907837e-02 -8.430890738964080811e-02 -5.836491659283638000e-02 3.036253154277801514e-01 -2.505238950252532959e-01 -1.003479361534118652e-01 1.803944110870361328e-01 2.214835584163665771e-01 -3.189331889152526855e-01 3.453189432621002197e-01 -2.782954275608062744e-02 -1.004950702190399170e-01 -7.477480173110961914e-02 -9.861452877521514893e-02 2.458125054836273193e-01 -6.371106207370758057e-02 1.107725575566291809e-01 -3.210068866610527039e-02 -3.199016153812408447e-01 2.134071141481399536e-01 -1.301634777337312698e-02 -4.431440681219100952e-02 1.542305201292037964e-01 -1.968111544847488403e-01 -2.253025919198989868e-01 2.323243021965026855e-01 -1.225726157426834106e-01 -1.803618855774402618e-02 1.493425816297531128e-01 7.678022235631942749e-02 -2.230159938335418701e-01 -5.116509646177291870e-02
6.337856501340866089e-02 6.462031602859497070e-02 -3.052240237593650818e-02 3.608035743236541748e-01 -2.185284942388534546e-01 -2.231615185737609863e-01 -9.711671620607376099e-02 2.369017750024795532e-01 -3.639108836650848389e-01 5.669033527374267578e-02 2.226699143648147583e-01 -1.857182681560516357e-01 3.425418213009834290e-02 -2.491183951497077942e-02 -1.066567003726959229e-01 -1.304689198732376099e-01 4.360122233629226685e-02 -2.696230411529541016e-01 1.638872027397155762e-01 1.010560542345046997e-01 2.233756333589553833e-01 -3.353500664234161377e-01 6.692726910114288330e-02 7.049691677093505859e-02 1.211554408073425293e-01 2.658209577202796936e-02 2.807769342325627804e-04 -1.859810762107372284e-02 1.550296396017074585e-01 2.419926077127456665e-01 -1.604714393615722656e-01 -2.003136873245239258e-01
1.606146842241287231e-01 7.664940506219863892e-02 8.758710324764251709e-02 2.129197269678115845e-01 1.385294944047927856e-01 -1.182210594415664673e-01 6.383089721202850342e-02 1.616853326559066772e-01 -4.121974706649780273e-01 3.763733431696891785e-02 1.884996891021728516e-01 5.173659324645996094e-02 -2.803619951009750366e-02 -2.949143946170806885e-01 4.721288010478019714e-02 -1.833715587854385376e-01 1.074086353182792664e-01 1.971377134323120117e-01 -1.663413792848587036e-01 5.173283442854881287e-02 3.234438300132751465e-01 -3.763816654682159424e-01 1.959238797426223755e-01 -5.334011092782020569e-02 -9.996090084314346313e-02 -1.958039700984954834e-01 7.509483397006988525e-02 2.018169611692428589e-01 -1.771536096930503845e-02 -1.755684018135070801e-01 -1.569821536540985107e-01 -7.290107663720846176e-03
-9.590677171945571899e-02 -5.168262496590614319e-02 3.578849732875823975e-01 3.473722040653228760e-01 -1.273641884326934814e-01 3.399388119578361511e-02 2.322484403848648071e-01 2.854767739772796631e-01 -2.187286466360092163e-01 8.310899138450622559e-02 7.810784038156270981e-03 2.653235793113708496e-01 -2.190733402967453003e-01 -5.966755747795104980e-02 8.710400760173797607e-02 -2.006600052118301392e-01 3.554346272721886635e-03 1.709014326333999634e-01 -6.293842941522598267e-02 1.339023411273956299e-01 2.441835552453994751e-01 -3.692471683025360107e-01 -1.166545972228050232e-01 5.574388429522514343e-02 -1.204040050506591797e-01 1.255001425743103027e-01 1.578905992209911346e-02 1.233743429183959961e-01 -3.708885051310062408e-03 1.145159900188446045e-01 -1.871850788593292236e-01 -6.539634615182876587e-02
2.413246184587478638e-01 1.098392065614461899e-02 2.758660167455673218e-02 1.888110786676406860e-01 1.458095759153366089e-02 -1.113518476486206055e-01 1.138179600238800049e-01 1.535910218954086304e-01 -1.996319293975830078e-01 2.244372367858886719e-01 1.586864590644836426e-01 1.631431728601455688e-01 3.304768353700637817e-02 -3.401522040367126465e-01 3.888453543186187744e-02 -1.643930524587631226e-01 7.200851291418075562e-02 -9.479499608278274536e-02 -2.494192123413085938e-01 2.837252337485551834e-03 2.013303935527801514e-01 -4.945968389511108398e-01 8.980698138475418091e-02 2.991615980863571167e-02 -1.395669728517532349e-01 -3.727191388607025146e-01 4.656869918107986450e-03 1.130620110780000687e-02 -1.077476069331169128e-01 -1.575154215097427368e-01 -5.672603473067283630e-02 -4.866835195571184158e-03
-1.153936907649040222e-01 3.392163291573524475e-02 -2.825298905372619629e-02 4.675401449203491211e-01 -6.295265257358551025e-02 -4.345327913761138916e-01 7.169367372989654541e-02 1.463876813650131226e-01 1.605513393878936768e-01 1.163953691720962524e-01 1.043562442064285278e-01 4.074388742446899414e-02 1.422792822122573853e-01 -1.499801576137542725e-01 -1.198856979608535767e-01 -1.434225738048553467e-01 2.495406195521354675e-02 2.146070599555969238e-01 -2.369951754808425903e-01 -7.427332550287246704e-02 9.120430797338485718e-02 -7.501748949289321899e-02 -2.234073914587497711e-02 -2.078629136085510254e-01 1.644925624132156372e-01 -2.180616855621337891e-01 3.465229570865631104e-01 -8.135593682527542114e-02 -1.687816828489303589e-01 7.008996605873107910e-02 9.087716788053512573e-02 -9.086893498897552490e-02
-7.313969731330871582e-02 1.413067877292633057e-01 2.723749577999114990e-01 3.569928407669067383e-01 -2.396430820226669312e-01 -5.746489390730857849e-02 1.195292845368385315e-01 -1.863285899162292480e-01 -3.415938019752502441e-01 -6.709419935941696167e-02 1.915540546178817749e-01 3.962543979287147522e-02 2.133593149483203888e-02 -1.918355189263820648e-02 -1.129123270511627197e-01 -1.013001799583435059e-01 1.504041701555252075e-01 3.123603761196136475e-01 -1.112979650497436523e-01 6.644624471664428711e-02 4.002878963947296143e-01 -1.803392320871353149e-01 7.480943202972412109e-02 -1.685366630554199219e-01 -8.561682701110839844e-02 3.179616108536720276e-02 2.153547853231430054e-01 -1.837188899517059326e-01 -1.220538467168807983e-01 1.103591732680797577e-02 6.399511825293302536e-03 -1.129217520356178284e-01
-3.168967738747596741e-02 1.915894262492656708e-02 3.632844984531402588e-01 3.911435902118682861e-01 -1.188716962933540344e-01 6.797701865434646606e-02 8.481989055871963501e-02 2.090976536273956299e-01 1.318151354789733887e-01 2.560120262205600739e-02 2.874451577663421631e-01 1.225455999374389648e-01 -8.888051658868789673e-02 -2.572991251945495605e-01 -1.249461341649293900e-02 -7.727833837270736694e-02 7.068712264299392700e-02 4.083558022975921631e-01 -8.638597279787063599e-02 1.535069346427917480e-01 1.829909384250640869e-01 -3.770695626735687256e-01 -2.345636487007141113e-02 -2.708103321492671967e-02 4.975904524326324463e-02 2.465546503663063049e-02 -3.877628222107887268e-02 2.158568426966667175e-02 -1.338455975055694580e-01 1.123028323054313660e-01 1.807941198348999023e-01 -9.672537446022033691e-03
3.538379445672035217e-02 2.657861709594726562e-01 1.910289674997329712e-01 4.380801320075988770e-01 -2.868869155645370483e-02 -6.061956286430358887e-02 1.646766662597656250e-01 -1.795914955437183380e-02 -1.460571587085723877e-01 9.981518238782882690e-02 4.021307826042175293e-02 7.093238178640604019e-03 3.236810863018035889e-02 2.021633088588714600e-01 1.030978485941886902e-01 -1.077371882274746895e-03 5.386184900999069214e-02 -1.784415170550346375e-02 -3.730888068675994873e-01 -5.860690400004386902e-02 6.817577779293060303e-02 -1.160219237208366394e-01 -1.099396720528602600e-01 -3.879072368144989014e-01 7.011992484331130981e-02 -2.423455566167831421e-01 5.545371025800704956e-02 -2.400954216718673706e-01 1.443349272012710571e-01 -1.808279007673263550e-02 1.394867300987243652e-01 -3.012425899505615234e-01
-1.192833879031240940e-03 1.173416227102279663e-01 -7.884896546602249146e-02 3.762105107307434082e-01 -2.034111320972442627e-01 -9.637716412544250488e-02 -6.404056400060653687e-02 3.253590166568756104e-01 -3.900330960750579834e-01 4.189798980951309204e-02 1.318627595901489258e-01 1.641405001282691956e-02 8.253771066665649414e-02 -6.563495099544525146e-02 -2.390775457024574280e-02 -1.552296429872512817e-01 1.965992711484432220e-02 -2.072522491216659546e-01 2.316414564847946167e-01 9.963545948266983032e-02 7.146044075489044189e-02 -3.447415530681610107e-01 1.189508140087127686e-01 2.240859121084213257e-01 7.379581779241561890e-02 7.297100871801376343e-02 1.391094177961349487e-01 -3.379913270473480225e-01 3.392424061894416809e-02 1.348313242197036743e-01 -1.856719516217708588e-02 -1.060645803809165955e-01
-1.433408409357070923e-01 2.938738837838172913e-02 2.702132761478424072e-01 2.326655536890029907e-01 1.327151507139205933e-01 -2.420758306980133057e-01 7.879894971847534180e-02 2.968498766422271729e-01 -4.556348323822021484e-01 1.136240214109420776e-01 1.394661664962768555e-01 -1.883678883314132690e-02 9.131551533937454224e-02 -7.063084095716476440e-02 -1.532827317714691162e-01 3.290723310783505440e-03 5.059724301099777222e-02 -1.678754836320877075e-01 -4.046267271041870117e-02 2.481706142425537109e-01 1.877022534608840942e-01 6.371667236089706421e-02 -1.322713643312454224e-01 -1.181214004755020142e-01 -3.398699685931205750e-02 9.755531698465347290e-02 6.447345949709415436e-03 1.546829789876937866e-01 -1.601318828761577606e-02 -8.966650813817977905e-02 -1.983192861080169678e-01 -3.959411382675170898e-01
1.221212148666381836e-01 -2.190653234720230103e-01 7.945765554904937744e-02 2.966867387294769287e-01 1.635743677616119385e-02 -2.886793017387390137e-01 4.144252464175224304e-02 2.550298869609832764e-01 -2.298603057861328125e-01 8.847864717245101929e-02 -1.177640408277511597e-01 -1.145591884851455688e-01 1.001248434185981750e-01 -8.883337676525115967e-02 1.897458136081695557e-01 -1.682117283344268799e-01 2.400246560573577881e-01 2.389999330043792725e-01 -2.784778364002704620e-02 1.425482779741287231e-01 -1.874696016311645508e-01 3.504507243633270264e-02 -4.072214290499687195e-02 -3.124802112579345703e-01 1.977067627012729645e-02 -1.842615157365798950e-01 2.068231403827667236e-01 -3.668103814125061035e-01 -1.118440181016921997e-02 1.313863843679428101e-01 -1.451430767774581909e-01 -3.002511896193027496e-02
-8.234082721173763275e-03 5.140302702784538269e-03 1.344655361026525497e-02 4.071849286556243896e-01 -1.572663187980651855e-01 -2.979520559310913086e-01 1.082550808787345886e-01 2.696889936923980713e-01 -3.624088764190673828e-01 3.662043437361717224e-02 1.668414920568466187e-01 -9.623435884714126587e-02 -7.058171555399894714e-03 1.646384596824645996e-03 -7.166711986064910889e-02 2.356775663793087006e-02 -1.303578261286020279e-02 -9.658817201852798462e-02 1.108311787247657776e-01 7.881012558937072754e-02 1.778215020895004272e-01 -2.460997998714447021e-01 2.372775077819824219e-01 1.733725219964981079e-01 1.267417669296264648e-01 1.395962536334991455e-01 1.515364795923233032e-01 -3.033239841461181641e-01 1.671670079231262207e-01 1.383983939886093140e-01 -9.992895275354385376e-02 -2.151775509119033813e-01
-2.503660023212432861e-01 1.048882380127906799e-01 4.300758242607116699e-02 5.121245980262756348e-01 -1.203783005475997925e-01 -1.388925760984420776e-01 1.290615797042846680e-01 1.990030258893966675e-01 1.024154052138328552e-01 8.738148957490921021e-02 9.039760380983352661e-02 1.668686568737030029e-01 6.523549556732177734e-02 -8.569183200597763062e-02 -7.112098485231399536e-02 -2.719690501689910889e-01 1.675678938627243042e-01 3.313807547092437744e-01 -1.794346272945404053e-01 9.745544195175170898e-02 -3.063396550714969635e-02 3.074183315038681030e-02 -2.358629703521728516e-01 -1.425199657678604126e-01 1.316365450620651245e-01 1.199787780642509460e-01 -2.055223137140274048e-01 1.923383325338363647e-01 -1.132608652114868164e-01 2.674934919923543930e-03 -9.882634505629539490e-03 -2.146733105182647705e-01
8.036769926548004150e-03 5.385724082589149475e-02 -3.912347182631492615e-02 2.512472271919250488e-01 -1.596264094114303589e-01 -1.895161867141723633e-01 1.587858796119689941e-01 1.768679916858673096e-01 -7.292962819337844849e-02 1.056496426463127136e-01 6.368016451597213745e-02 -1.669227182865142822e-01 1.303259134292602539e-01 -1.774894595146179199e-01 1.901373416185379028e-01 -3.290067017078399658e-01 -5.604967474937438965e-02 -8.203959465026855469e-02 3.279884904623031616e-02 -2.284011617302894592e-02 3.482144176959991455e-01 -1.221463978290557861e-01 4.903484135866165161e-02 -2.933005988597869873e-01 -8.130347728729248047e-02 -3.019973449409008026e-02 1.363768875598907471e-01 8.222898095846176147e-02 5.003512278199195862e-02 2.357429414987564087e-01 1.600289046764373779e-01 -4.696389138698577881e-01
-2.643861770629882812e-01 1.083951219916343689e-01 -8.781970292329788208e-02 2.113465666770935059e-01 -1.798393577337265015e-02 -1.450426578521728516e-01 -1.353302001953125000e-01 1.191006675362586975e-01 1.026876270771026611e-02 -7.980051636695861816e-02 1.829866766929626465e-01 -2.477957159280776978e-01 -1.813445389270782471e-01 -1.884434670209884644e-01 -1.620307564735412598e-01 -5.762830004096031189e-02 -1.702100411057472229e-02 1.712010651826858521e-01 -5.896653234958648682e-02 9.544746577739715576e-02 -2.143216729164123535e-01 -4.889455139636993408e-01 -1.822763867676258087e-02 -1.768041104078292847e-01 -6.046932935714721680e-02 -1.030026301741600037e-01 -6.649971753358840942e-02 -2.154891192913055420e-01 -2.155038528144359589e-03 2.579592727124691010e-02 -3.915500268340110779e-02 -4.320548176765441895e-01
-1.541572958230972290e-01 2.049110680818557739e-01 9.351611882448196411e-02 6.567973643541336060e-02 7.799417525529861450e-02 -2.370347976684570312e-01 9.663133323192596436e-02 1.448047012090682983e-01 -3.411544561386108398e-01 -1.191247999668121338e-02 2.308942824602127075e-01 5.281334742903709412e-02 2.409599125385284424e-01 4.601950943470001221e-02 8.389683067798614502e-02 -1.349326968193054199e-01 1.278886348009109497e-01 1.591649353504180908e-01 -2.487932592630386353e-01 3.552333265542984009e-02 -4.850773606449365616e-03 -3.718280419707298279e-02 2.906394302845001221e-01 -3.904877007007598877e-01 2.422475367784500122e-01 -2.459617853164672852e-01 -2.072356641292572021e-02 -2.073951065540313721e-01 8.177267014980316162e-02 7.375500351190567017e-02 -1.787303090095520020e-01 -1.437262445688247681e-01
5.911865085363388062e-02 2.578644780442118645e-03 4.869649186730384827e-02 3.353094458580017090e-01 1.726114898920059204e-01 -1.301872283220291138e-01 8.625485002994537354e-02 -7.574050873517990112e-02 -1.769712716341018677e-01 2.667436599731445312e-01 6.925029307603836060e-02 2.672934830188751221e-01 -7.397831231355667114e-02 -4.588714540004730225e-01 1.052604839205741882e-01 -1.729761064052581787e-01 -2.135292813181877136e-02 -5.536745302379131317e-03 -1.830530613660812378e-01 1.272332668304443359e-01 2.564947605133056641e-01 -3.375678956508636475e-01 1.022880896925926208e-01 -1.535938978195190430e-01 -2.291532158851623535e-01 -2.226759912446141243e-03 -8.092679828405380249e-02 -1.220985352993011475e-01 3.778815641999244690e-02 -6.380903720855712891e-02 -1.705558300018310547e-01 -1.161239743232727051e-01
-1.278805583715438843e-01 -4.015120118856430054e-02 9.593821316957473755e-02 3.948466181755065918e-01 -1.332434862852096558e-01 -2.926111221313476562e-01 4.115317016839981079e-02 1.387151628732681274e-01 -8.284264802932739258e-02 -1.517340261489152908e-02 -1.485389769077301025e-01 -1.903423964977264404e-01 -2.004046738147735596e-01 3.793882578611373901e-02 1.742133945226669312e-01 -2.330771535634994507e-01 1.411751471459865570e-02 -2.282046340405941010e-02 -3.546286821365356445e-01 -7.881087809801101685e-02 -3.603148460388183594e-02 -8.506268262863159180e-02 1.127035766839981079e-01 -1.662003397941589355e-01 -3.671388328075408936e-01 -2.046008855104446411e-01 2.584649063646793365e-02 -3.455365002155303955e-01 -1.111514400690793991e-02 1.036349218338727951e-02 3.905954957008361816e-02 -1.446669697761535645e-01
-1.652603149414062500e-01 5.456862226128578186e-02 7.468103617429733276e-02 2.466148585081100464e-01 -8.014807105064392090e-02 4.400626569986343384e-02 -4.606593772768974304e-02 -1.172769814729690552e-01 -2.867002785205841064e-01 4.221916496753692627e-01 1.008401364088058472e-01 5.923230666667222977e-03 -8.760199695825576782e-02 2.227073721587657928e-02 2.830861508846282959e-01 -8.890649676322937012e-02 1.251063942909240723e-01 2.450361102819442749e-01 -3.222092241048812866e-02 5.174040794372558594e-01 7.852362096309661865e-02 -7.875362038612365723e-02 7.245986908674240112e-02 -2.398020774126052856e-02 1.780586093664169312e-01 3.499782085418701172e-02 -6.020895764231681824e-02 6.843731552362442017e-02 2.251488268375396729e-01 1.673903465270996094e-01 4.336953908205032349e-02 -1.666017621755599976e-01
1.238540634512901306e-01 1.457602977752685547e-01 -3.618554025888442993e-02 5.765842199325561523e-01 -1.074436083436012268e-01 -2.027683556079864502e-01 1.854277215898036957e-02 2.350945919752120972e-01 -2.495121210813522339e-01 -3.961987793445587158e-02 -2.289477586746215820e-01 -5.538855330087244511e-04 6.182242929935455322e-02 5.762602016329765320e-02 -1.890889555215835571e-01 -5.645979568362236023e-02 5.893782898783683777e-02 2.506314218044281006e-01 4.002147540450096130e-02 9.494616091251373291e-02 3.567302972078323364e-02 -2.764545679092407227e-01 1.274139340966939926e-02 1.411197930574417114e-01 -2.470836639404296875e-01 -5.356264859437942505e-02 -1.670178920030593872e-01 4.924636334180831909e-02 4.068467393517494202e-02 5.486457608640193939e-03 -2.339837253093719482e-01 1.835705935955047607e-01
1.615884900093078613e-02 -1.412920802831649780e-01 -1.111459434032440186e-01 3.600099980831146240e-01 -2.122798562049865723e-01 -2.230452895164489746e-01 6.370370090007781982e-02 2.607542574405670166e-01 -2.419638261198997498e-02 -9.613975882530212402e-02 -3.267379943281412125e-03 1.203781664371490479e-01 -1.027791015803813934e-02 -9.073248505592346191e-02 5.745298415422439575e-02 -1.234238594770431519e-01 2.263212502002716064e-01 6.135125830769538879e-02 3.041282482445240021e-02 1.362937837839126587e-01 2.949399352073669434e-01 -2.484470307826995850e-01 8.530426770448684692e-02 -2.544982731342315674e-01 -6.087269261479377747e-02 5.882944911718368530e-02 -2.904093563556671143e-01 1.197202205657958984e-01 7.896982878446578979e-02 1.604449450969696045e-01 2.145588546991348267e-01 -3.750343620777130127e-01
-2.117907404899597168e-01 -2.335100620985031128e-02 1.675570160150527954e-01 4.201059639453887939e-01 -2.524669840931892395e-02 -6.603416055440902710e-03 -3.028124012053012848e-02 -5.755535513162612915e-02 -1.165824905037879944e-01 2.884213030338287354e-01 1.070178374648094177e-01 4.532417282462120056e-02 -1.167590096592903137e-01 4.233010858297348022e-02 -1.132437735795974731e-01 -2.709161639213562012e-01 -1.304643750190734863e-01 7.791053503751754761e-02 -3.066180646419525146e-01 1.701328456401824951e-01 -8.852329105138778687e-02 3.890201449394226074e-02 -1.383955031633377075e-01 -1.010282784700393677e-01 -3.530593216419219971e-01 -1.273079812526702881e-01 2.491330653429031372e-01 -2.100608199834823608e-01 -1.644747406244277954e-01 -3.427101299166679382e-02 1.732902824878692627e-01 -2.076710760593414307e-01
-9.817725419998168945e-02 2.463440895080566406e-01 1.477515995502471924e-01 2.109714299440383911e-01 -2.129205316305160522e-01 -1.648731082677841187e-01 -1.268844753503799438e-01 4.642920196056365967e-02 -4.873358905315399170e-01 -1.354836076498031616e-01 1.545637845993041992e-01 6.469631195068359375e-02 6.738815456628799438e-02 -1.101436316967010498e-01 1.630264520645141602e-02 -1.533503979444503784e-01 3.297075927257537842e-01 1.449910998344421387e-01 -3.403707221150398254e-02 1.165099292993545532e-01 2.235625386238098145e-01 -1.832644939422607422e-01 -1.691687107086181641e-02 -2.650587856769561768e-01 -1.027900055050849915e-01 -6.256571412086486816e-02 2.985673546791076660e-01 -1.331476122140884399e-01 6.560517102479934692e-02 -2.019504830241203308e-02 -1.206064522266387939e-01 9.487027674913406372e-02
-2.878470122814178467e-01 -4.478050023317337036e-02 1.684853285551071167e-01 2.353595942258834839e-01 -1.890982538461685181e-01 1.233703866600990295e-01 1.507038772106170654e-01 2.012432068586349487e-01 -1.765563189983367920e-01 1.551072150468826294e-01 1.965407431125640869e-01 1.682939082384109497e-01 1.219885498285293579e-01 -6.997430324554443359e-02 1.641158312559127808e-01 4.790303856134414673e-02 1.922996044158935547e-01 5.232352763414382935e-02 -1.149011328816413879e-01 2.942863702774047852e-01 1.946417987346649170e-01 -1.713004112243652344e-01 -4.656673967838287354e-02 -2.550333440303802490e-01 -9.095202386379241943e-02 3.180297017097473145e-01 -2.824994623661041260e-01 2.377476170659065247e-02 1.229409128427505493e-01 -5.681257694959640503e-02 8.200954645872116089e-02 -2.390884011983871460e-01
-3.158401250839233398e-01 1.610996574163436890e-01 2.414241433143615723e-01 2.474068999290466309e-01 -4.556019976735115051e-02 -6.390973180532455444e-02 4.788371548056602478e-02 5.576712545007467270e-03 -4.695889055728912354e-01 -6.507604569196701050e-02 1.170901581645011902e-01 3.240434080362319946e-02 1.907869279384613037e-01 -1.115425154566764832e-01 1.407753489911556244e-02 -2.432628720998764038e-01 1.722364425659179688e-01 6.931501626968383789e-02 1.363967955112457275e-01 9.390717744827270508e-02 1.078277230262756348e-01 -1.398056894540786743e-01 8.005976676940917969e-02 -2.502540946006774902e-01 -8.490496873855590820e-02 1.082273125648498535e-01 3.050651252269744873e-01 -1.383263915777206421e-01 -4.936530068516731262e-02 -8.454450219869613647e-02 -2.164293676614761353e-01 -2.212189137935638428e-01
-1.716900914907455444e-01 -7.263711839914321899e-02 1.814621835947036743e-01 4.692810475826263428e-01 -1.816400763345882297e-04 -1.086675450205802917e-01 -2.609030902385711670e-02 3.028014898300170898e-01 -4.040086567401885986e-01 3.879871964454650879e-02 4.331924393773078918e-02 -3.063808009028434753e-02 -7.163223624229431152e-02 1.841028183698654175e-01 -1.890516467392444611e-02 -2.045448571443557739e-01 -7.815458625555038452e-02 8.352916687726974487e-02 2.025769501924514771e-01 2.632435560226440430e-01 2.239886522293090820e-01 -1.387823838740587234e-02 9.630601853132247925e-03 1.917993277311325073e-02 1.133219897747039795e-01 4.154374077916145325e-02 5.285323783755302429e-02 -3.186789155006408691e-01 -2.299443185329437256e-01 1.847855187952518463e-02 2.412496320903301239e-02 -1.104136779904365540e-01
3.313287198543548584e-01 2.370896786451339722e-01 1.657953411340713501e-01 2.895230948925018311e-01 -2.175885885953903198e-01 -6.791112571954727173e-02 -1.337412744760513306e-01 1.500655151903629303e-02 -9.299293905496597290e-02 -2.944479696452617645e-02 1.870660334825515747e-01 -6.901142746210098267e-02 1.068006157875061035e-01 -2.225468158721923828e-01 2.036114484071731567e-01 -3.509213924407958984e-01 1.408471614122390747e-01 -2.043195441365242004e-02 -1.770115643739700317e-01 4.230251535773277283e-02 -8.915956714190542698e-04 -4.154271781444549561e-01 1.568498462438583374e-01 7.949357479810714722e-02 -7.657609134912490845e-02 -7.765409350395202637e-02 2.767048776149749756e-01 1.106447875499725342e-01 8.872849494218826294e-02 -5.714186045224778354e-05 -1.111422553658485413e-01 -3.833531169220805168e-03
2.858369238674640656e-02 -1.898737438023090363e-02 7.431247830390930176e-02 2.313761413097381592e-01 -1.734836995601654053e-01 -3.889236152172088623e-01 1.354621499776840210e-01 9.719112515449523926e-02 -1.299909055233001709e-01 1.792898625135421753e-01 1.772752963006496429e-02 2.370804250240325928e-01 -5.869111977517604828e-03 -7.976042479276657104e-02 1.008658185601234436e-01 -9.534695744514465332e-02 3.040620684623718262e-01 3.007422983646392822e-01 -2.053575962781906128e-01 6.976688653230667114e-02 7.341562211513519287e-02 -6.519997864961624146e-02 1.287240236997604370e-01 -1.524459272623062134e-01 3.038008511066436768e-01 8.153519593179225922e-03 2.960081696510314941e-01 -3.391178548336029053e-01 -6.872319616377353668e-03 -2.800104580819606781e-02 1.078382059931755066e-01 1.120398491621017456e-01
4.284897074103355408e-02 1.818202063441276550e-02 2.912527322769165039e-01 4.295412600040435791e-01 7.467403262853622437e-02 -1.968767046928405762e-01 -1.567290872335433960e-01 1.352107524871826172e-01 4.149028286337852478e-02 -1.840367168188095093e-01 -5.796034354716539383e-03 -2.444606572389602661e-01 -7.126375287771224976e-02 -2.179839313030242920e-01 -1.193286702036857605e-01 -3.320099711418151855e-01 4.890608787536621094e-02 2.809913754463195801e-01 -2.101627737283706665e-02 1.379792541265487671e-01 -3.650328889489173889e-02 -3.055896461009979248e-01 5.468349531292915344e-02 1.004533395171165466e-01 1.251494437456130981e-01 -3.236280009150505066e-02 6.630356609821319580e-02 -1.150133181363344193e-02 -2.008801549673080444e-01 -1.007908731698989868e-01 1.090801730751991272e-01 -2.767507731914520264e-01
1.412455141544342041e-01 -4.918773099780082703e-02 7.242625206708908081e-02 4.275443851947784424e-01 2.182772755622863770e-02 -2.852709889411926270e-01 -2.109326273202896118e-01 4.475785791873931885e-02 1.119183748960494995e-01 2.156506031751632690e-01 1.644064188003540039e-01 -2.491813004016876221e-01 2.149411290884017944e-01 6.317029893398284912e-02 2.895998656749725342e-01 6.158974766731262207e-02 -4.679042322095483541e-04 1.397096216678619385e-01 -1.345543414354324341e-01 1.488721966743469238e-01 1.270633097738027573e-02 -1.282123923301696777e-01 2.484325617551803589e-01 8.506371080875396729e-02 -1.686879545450210571e-01 -2.327444702386856079e-01 -1.465642005205154419e-01 -3.264182209968566895e-01 -7.180107384920120239e-02 9.967596828937530518e-02 4.097026959061622620e-02 -4.969447106122970581e-02
-6.481450796127319336e-02 -1.276949420571327209e-02 -4.917282238602638245e-02 3.122577667236328125e-01 -2.069011181592941284e-01 -2.235838025808334351e-01 9.236498922109603882e-02 4.079103842377662659e-02 8.180012553930282593e-02 8.898183703422546387e-02 1.406114995479583740e-01 1.994216442108154297e-02 -9.408120810985565186e-02 -8.262947201728820801e-02 -5.029194056987762451e-02 -4.081292450428009033e-01 1.993475109338760376e-01 3.349172472953796387e-01 -3.593300655484199524e-02 1.513557285070419312e-01 -7.621667534112930298e-02 -1.770789474248886108e-01 -2.235021889209747314e-01 -1.251925528049468994e-01 2.809682190418243408e-01 1.008891500532627106e-03 -1.760409772396087646e-01 1.742825508117675781e-01 -8.810382336378097534e-02 6.991856545209884644e-02 -1.784955523908138275e-02 -3.754791021347045898e-01
-1.708720438182353973e-02 1.872634738683700562e-01 1.424786448478698730e-02 1.811458617448806763e-01 -1.671776553848758340e-04 -2.243601977825164795e-01 5.035382229834794998e-03 6.080922856926918030e-02 -4.759761691093444824e-01 1.041746065020561218e-01 3.144119381904602051e-01 -1.357305943965911865e-01 2.735337913036346436e-01 -3.422721475362777710e-02 9.334693849086761475e-02 -2.300070971250534058e-01 2.379318699240684509e-02 1.951080858707427979e-01 -7.697598636150360107e-02 2.169168591499328613e-01 2.918204069137573242e-01 -2.039361596107482910e-01 5.304596200585365295e-02 -1.282619237899780273e-01 -5.342919379472732544e-02 2.328566759824752808e-01 1.689627170562744141e-01 -3.104192949831485748e-02 7.702906429767608643e-02 -9.366031736135482788e-02 -1.749259084463119507e-01 1.255034357309341431e-01
8.230528794229030609e-03 2.184859663248062134e-01 -1.766456849873065948e-02 1.709258556365966797e-01 1.628149114549160004e-02 -6.589075922966003418e-02 2.341990172863006592e-02 8.854246884584426880e-02 -3.558359146118164062e-01 4.658879712224006653e-02 2.827619910240173340e-01 -1.731930375099182129e-01 2.055158615112304688e-01 1.417773514986038208e-01 1.773086637258529663e-01 -4.252647757530212402e-01 -1.126958876848220825e-01 2.428372502326965332e-01 1.412685960531234741e-01 9.632167220115661621e-02 4.015102982521057129e-02 -1.340898722410202026e-01 1.331582218408584595e-01 -3.347103670239448547e-02 -1.781386286020278931e-01 -8.492748439311981201e-02 3.694685548543930054e-02 -2.658899128437042236e-01 1.229289025068283081e-01 -1.665478795766830444e-01 4.122426360845565796e-02 -3.184358179569244385e-01
5.084421858191490173e-02 -6.143323704600334167e-02 5.272572487592697144e-02 3.424077332019805908e-01 2.463614009320735931e-02 1.393573880195617676e-01 7.960093766450881958e-02 1.748385094106197357e-02 -8.147732913494110107e-02 9.110796451568603516e-02 2.297388017177581787e-01 -1.316419690847396851e-01 -6.149339303374290466e-02 -2.850539684295654297e-01 6.980431824922561646e-02 -2.334125339984893799e-01 1.737261004745960236e-02 1.452771127223968506e-01 -1.165436506271362305e-01 2.284052222967147827e-01 2.414450198411941528e-01 -3.184223175048828125e-01 6.639747321605682373e-02 -6.252859532833099365e-02 -1.396155059337615967e-01 -3.677463233470916748e-01 -2.818897664546966553e-01 -1.950141936540603638e-01 1.236459091305732727e-01 -1.146020740270614624e-01 1.877718418836593628e-01 -1.626050472259521484e-01
9.628107398748397827e-02 1.390665918588638306e-01 2.070799767971038818e-01 2.787505388259887695e-01 -5.834566056728363037e-02 -3.254933655261993408e-01 -1.174974665045738220e-01 -1.391532719135284424e-01 -2.813480608165264130e-02 6.468471139669418335e-02 1.601203531026840210e-01 -3.657878190279006958e-02 3.082545399665832520e-01 -1.288013905286788940e-01 -1.137684434652328491e-01 -4.193164780735969543e-02 1.098889708518981934e-01 -1.622664183378219604e-02 -3.999199569225311279e-01 3.122386336326599121e-01 -1.140960007905960083e-01 -5.555369425565004349e-03 2.507521212100982666e-01 1.039423793554306030e-01 -1.390023827552795410e-01 -1.686052083969116211e-01 -5.420029908418655396e-02 3.579943999648094177e-02 -1.112066060304641724e-01 3.430359363555908203e-01 -5.806806683540344238e-02 -9.024582058191299438e-02
-1.809510886669158936e-01 1.606535315513610840e-01 -1.171247437596321106e-01 1.940222680568695068e-01 -2.024221420288085938e-01 -7.856858521699905396e-02 -1.509399265050888062e-01 7.313996553421020508e-02 -4.057717621326446533e-01 1.700420230627059937e-01 1.875659972429275513e-01 -2.016417980194091797e-01 1.915936470031738281e-01 -1.177994534373283386e-02 7.679153233766555786e-02 -7.108818739652633667e-02 1.813413798809051514e-01 4.308261722326278687e-02 9.821921586990356445e-02 4.164520502090454102e-01 2.012215703725814819e-01 -2.417356371879577637e-01 2.079618722200393677e-02 4.488727077841758728e-02 2.623181939125061035e-01 8.980656415224075317e-02 1.442473232746124268e-01 -4.667223989963531494e-02 1.273230761289596558e-01 -1.614924371242523193e-01 -6.465836614370346069e-02 -1.790937036275863647e-01
3.165082633495330811e-02 1.029212549328804016e-01 -1.095753088593482971e-01 2.147846370935440063e-01 -8.226276934146881104e-02 -2.527422904968261719e-01 8.103587478399276733e-02 2.217300832271575928e-01 -2.918822169303894043e-01 9.359706193208694458e-02 2.016412913799285889e-01 -2.883352339267730713e-01 3.979308903217315674e-02 1.477924436330795288e-01 2.115788906812667847e-01 -2.405719608068466187e-01 -2.282134443521499634e-01 7.597814500331878662e-02 -8.939304202795028687e-02 6.700281798839569092e-02 -2.008518129587173462e-01 -7.949280738830566406e-02 1.486543715000152588e-01 -2.136961966753005981e-01 -2.894684672355651855e-01 1.674899011850357056e-01 -1.433175802230834961e-01 -2.279264032840728760e-01 -1.422830671072006226e-01 2.504898421466350555e-02 -1.037090495228767395e-01 -2.436159551143646240e-01
-4.402388259768486023e-02 -4.943032562732696533e-02 9.515672922134399414e-02 5.054091215133666992e-01 -5.023732408881187439e-02 -2.140016704797744751e-01 8.024997264146804810e-02 2.022847682237625122e-01 -1.100697219371795654e-01 2.278778553009033203e-01 7.471585273742675781e-02 2.433989495038986206e-01 1.677707731723785400e-01 3.812088072299957275e-02 1.002382859587669373e-01 8.107408881187438965e-02 -6.775671988725662231e-02 1.340802013874053955e-01 -1.965424232184886932e-02 1.977011859416961670e-01 4.327544867992401123e-01 -9.818878769874572754e-02 -8.508125692605972290e-02 7.388559728860855103e-02 -1.510601937770843506e-01 2.418795228004455566e-01 9.885021485388278961e-03 -1.228318959474563599e-01 -5.130663514137268066e-02 -6.574616581201553345e-02 -2.910636365413665771e-01 2.272403053939342499e-02
-6.968222558498382568e-02 1.861084401607513428e-01 5.672483239322900772e-03 2.262331843376159668e-01 -5.030776560306549072e-02 -3.448936641216278076e-01 -5.590640380978584290e-02 7.325018942356109619e-02 -9.784425795078277588e-02 -1.262609064579010010e-01 1.234955564141273499e-01 -1.000700294971466064e-01 1.374528855085372925e-01 -4.569374918937683105e-01 -4.359328374266624451e-02 -2.130895555019378662e-01 -1.782601922750473022e-01 1.879140585660934448e-01 -7.069263607263565063e-02 1.578976660966873169e-01 7.284240331500768661e-03 -3.418001532554626465e-01 2.919493913650512695e-01 -8.054442703723907471e-02 -5.170220881700515747e-02 -1.049138829112052917e-01 1.302267163991928101e-01 -1.645014882087707520e-01 -2.300911247730255127e-01 1.788449138402938843e-01 -6.250322610139846802e-02 -3.733664005994796753e-02
-5.177889019250869751e-03 2.218794310465455055e-03 1.050932984799146652e-02 2.979170083999633789e-01 -2.341844141483306885e-01 -1.621973961591720581e-01 9.767898917198181152e-02 2.238533049821853638e-01 -5.205619335174560547e-01 1.434805244207382202e-01 1.474126279354095459e-01 -8.849646151065826416e-02 4.921470582485198975e-02 6.953384261578321457e-03 -1.863705925643444061e-02 3.870604932308197021e-02 4.309573676437139511e-03 -1.179693192243576050e-01 1.291143894195556641e-01 1.681551039218902588e-01 1.024223566055297852e-01 -3.636105060577392578e-01 1.817784309387207031e-01 1.739777177572250366e-01 2.095683962106704712e-01 4.946971312165260315e-02 -5.623583123087882996e-02 -2.088647633790969849e-01 1.133022382855415344e-01 1.949115097522735596e-01 -1.088954359292984009e-01 -1.552939563989639282e-01
-2.170967757701873779e-01 2.403384447097778320e-01 3.759773075580596924e-01 2.658288776874542236e-01 -1.517687588930130005e-01 -3.408793359994888306e-02 2.814674936234951019e-02 8.809870341792702675e-04 -4.673617184162139893e-01 -2.269633673131465912e-02 2.115695476531982422e-01 -1.393995434045791626e-01 7.214374095201492310e-02 8.749249577522277832e-02 -5.743006989359855652e-02 -1.449750512838363647e-01 1.250658184289932251e-01 1.598132699728012085e-01 -1.575560867786407471e-01 1.836385726928710938e-01 2.516246438026428223e-01 -1.162070780992507935e-01 1.889419108629226685e-01 -2.381428033113479614e-01 -8.543665707111358643e-02 1.034452095627784729e-01 8.504000306129455566e-02 -6.757266819477081299e-02 -8.893869817256927490e-02 -1.499738693237304688e-01 -7.761064916849136353e-02 -5.098326131701469421e-02
1.079856604337692261e-01 1.782173216342926025e-01 4.953220114111900330e-02 3.648373484611511230e-01 -1.353165060281753540e-01 -3.196231424808502197e-01 1.439318805932998657e-01 3.118519186973571777e-01 1.084221154451370239e-01 5.069335922598838806e-02 8.073585480451583862e-02 -1.209261491894721985e-01 2.285115122795104980e-01 -2.638981044292449951e-01 4.424456506967544556e-02 1.063225418329238892e-01 8.268864452838897705e-02 1.772657930850982666e-01 -2.029009759426116943e-01 2.610135637223720551e-02 -1.885982453823089600e-01 -1.632562577724456787e-01 2.227870002388954163e-02 1.522047966718673706e-01 -2.207771092653274536e-01 2.958854474127292633e-02 -1.662980318069458008e-01 -1.192169189453125000e-01 2.764803171157836914e-02 7.188454270362854004e-02 9.486221522092819214e-02 -3.736049532890319824e-01
-1.016101017594337463e-01 -3.332928940653800964e-02 2.642702125012874603e-02 5.770087838172912598e-01 -6.938084959983825684e-03 -2.554001808166503906e-01 1.349448040127754211e-02 1.122677102684974670e-01 -1.244842112064361572e-01 2.932989038527011871e-02 -2.718325555324554443e-01 -4.931912943720817566e-02 1.834139600396156311e-02 -1.285609882324934006e-02 2.056109607219696045e-01 -8.331366628408432007e-02 1.343672275543212891e-01 -7.307546678930521011e-03 -4.061900377273559570e-01 -1.136420667171478271e-02 -1.826782226562500000e-01 9.095712751150131226e-02 1.511878371238708496e-01 -8.047282695770263672e-02 -2.232268452644348145e-01 -8.723454922437667847e-02 1.537119895219802856e-01 -1.854274421930313110e-01 -4.914971441030502319e-02 1.052062064409255981e-01 -2.664000168442726135e-02 -2.249726951122283936e-01
-1.065892502665519714e-01 6.891220062971115112e-02 1.217160001397132874e-01 2.877199053764343262e-01 -7.688075304031372070e-02 -3.923448026180267334e-01 -1.317040342837572098e-02 -4.026564583182334900e-02 6.642103195190429688e-02 2.111830562353134155e-01 2.933155298233032227e-01 -1.844404786825180054e-01 1.073550358414649963e-01 -6.576728075742721558e-03 -1.098172888159751892e-01 -9.089639782905578613e-02 1.747706830501556396e-01 9.177757799625396729e-02 -3.050024211406707764e-01 3.785045742988586426e-01 -8.580449223518371582e-02 -2.843883633613586426e-01 -1.395042389631271362e-01 3.550321236252784729e-02 7.083812355995178223e-02 -3.666733577847480774e-02 -2.274819277226924896e-02 -3.055312037467956543e-01 1.457058191299438477e-01 -1.448794454336166382e-02 -1.149215549230575562e-01 6.784097105264663696e-02
7.736678421497344971e-02 4.379494115710258484e-02 1.219623386859893799e-01 3.719802498817443848e-01 -2.230858989059925079e-02 -4.179094433784484863e-01 -7.569638639688491821e-02 -1.039046421647071838e-01 1.155576184391975403e-01 2.127961954101920128e-03 -2.818799205124378204e-02 -3.917604312300682068e-02 3.220226168632507324e-01 3.390814736485481262e-02 9.981492161750793457e-02 5.458715185523033142e-02 7.305441796779632568e-02 3.820865601301193237e-02 -2.819238305091857910e-01 3.416844308376312256e-01 -3.427743166685104370e-02 -1.981856822967529297e-01 1.966303735971450806e-01 -4.206719994544982910e-02 -2.142816483974456787e-01 -2.593187056481838226e-02 -7.799525558948516846e-02 -3.239478170871734619e-01 -1.540791392326354980e-01 1.837625205516815186e-01 -1.118560060858726501e-01 4.641526192426681519e-02
2.200282216072082520e-01 2.542272210121154785e-01 3.534739464521408081e-02 3.431735336780548096e-01 3.192359209060668945e-01 -1.435481011867523193e-01 2.378363907337188721e-01 2.122070491313934326e-01 -2.800557315349578857e-01 1.307195872068405151e-01 5.457454547286033630e-02 -9.940423071384429932e-02 1.653504967689514160e-01 -2.313490658998489380e-01 1.478817015886306763e-01 -2.993216812610626221e-01 3.676059842109680176e-02 -1.006652833893895149e-03 2.270533517003059387e-02 1.779092699289321899e-01 -8.042404800653457642e-02 -1.798383146524429321e-01 1.798281073570251465e-02 1.529877334833145142e-01 -1.516838222742080688e-01 -8.099614083766937256e-02 1.566617488861083984e-01 -3.892163932323455811e-02 1.343866810202598572e-02 -1.028376966714859009e-01 2.811141312122344971e-01 4.066205769777297974e-02
-1.649810373783111572e-01 2.649990320205688477e-01 -1.402834057807922363e-01 2.582083046436309814e-01 -1.409728974103927612e-01 -2.345649898052215576e-01 -5.047046765685081482e-02 -2.631572261452674866e-02 -2.378727048635482788e-01 1.442376971244812012e-01 -1.308111250400543213e-01 2.836053073406219482e-02 4.512809216976165771e-02 1.082264469005167484e-03 1.992700062692165375e-02 -7.536993920803070068e-02 2.351323515176773071e-01 4.034396708011627197e-01 -2.871057093143463135e-01 5.980161577463150024e-02 -1.518734246492385864e-01 -2.845495045185089111e-01 -1.108177378773689270e-01 -1.631269231438636780e-02 -1.476687639951705933e-01 3.797961166128516197e-03 -1.848402768373489380e-01 1.077357120811939240e-02 3.446159064769744873e-01 -5.630400776863098145e-02 9.637586772441864014e-03 -1.894464492797851562e-01
6.457896437495946884e-03 -1.232939586043357849e-01 -2.427763789892196655e-01 3.807102143764495850e-01 -6.536755245178937912e-03 -2.203026115894317627e-01 4.742462188005447388e-02 1.965786665678024292e-01 -2.092191576957702637e-01 2.321932464838027954e-01 3.586597442626953125e-01 -4.261453077197074890e-02 2.107211649417877197e-01 8.516827225685119629e-02 9.012621641159057617e-02 4.376943409442901611e-02 2.029145509004592896e-01 -6.967704743146896362e-03 -1.901281923055648804e-01 -6.347312033176422119e-02 -2.069064229726791382e-01 2.822845429182052612e-02 3.725422620773315430e-01 1.092799007892608643e-01 -1.243556365370750427e-01 1.402192562818527222e-01 6.639935076236724854e-02 -7.373138517141342163e-02 -1.691258251667022705e-01 -9.776372462511062622e-03 7.756950706243515015e-02 -2.148226499557495117e-01
-8.554710075259208679e-03 1.461879909038543701e-01 1.101925894618034363e-01 1.422356814146041870e-01 -8.879835158586502075e-02 -3.142268061637878418e-01 -1.411883160471916199e-03 -6.093194708228111267e-02 -4.958789423108100891e-02 -7.603401690721511841e-02 2.367242574691772461e-01 -5.664386553689837456e-04 1.440213471651077271e-01 -2.110683768987655640e-01 1.863881796598434448e-01 -1.058554556220769882e-02 3.075557649135589600e-01 2.888645231723785400e-01 -3.093047440052032471e-01 1.037464812397956848e-01 -1.602701395750045776e-01 -2.130533009767532349e-01 -2.001671306788921356e-02 -3.480538129806518555e-01 7.870315760374069214e-02 -1.302757859230041504e-01 2.424368858337402344e-01 -1.904529705643653870e-02 7.171703130006790161e-02 -5.535366758704185486e-02 -2.568139433860778809e-01 -1.946007460355758667e-01
1.268712282180786133e-01 -8.755753189325332642e-02 1.579204350709915161e-01 3.433525562286376953e-01 4.857484996318817139e-02 -3.126447796821594238e-01 4.611866921186447144e-02 3.060857951641082764e-02 -2.640607655048370361e-01 1.019309237599372864e-01 1.279627680778503418e-01 -1.862230747938156128e-01 6.260111182928085327e-02 -1.847056150436401367e-01 2.047417908906936646e-01 -1.554740220308303833e-01 2.214636653661727905e-01 3.118440806865692139e-01 -9.260123223066329956e-02 -1.707976758480072021e-01 -1.794764539226889610e-03 -3.123591542243957520e-01 1.955579519271850586e-01 -1.120152026414871216e-01 -3.891722857952117920e-02 -2.040624022483825684e-01 1.184647083282470703e-01 2.962042093276977539e-01 2.232249081134796143e-02 6.616085022687911987e-02 1.033326238393783569e-01 -4.536638408899307251e-02
-1.503705531358718872e-01 1.090527102351188660e-01 1.015013456344604492e-01 2.431979626417160034e-01 1.238116547465324402e-01 -1.402302533388137817e-01 -9.485974907875061035e-02 2.307687848806381226e-01 -2.462330460548400879e-01 3.055863380432128906e-01 1.708758026361465454e-01 -2.632849663496017456e-02 6.414659321308135986e-02 3.801071643829345703e-02 3.711890280246734619e-01 1.236961558461189270e-01 3.777549415826797485e-02 -3.809564048424363136e-03 -3.196263313293457031e-01 -4.195173084735870361e-02 -1.007902249693870544e-01 -1.423352062702178955e-01 9.167619794607162476e-02 -1.310205310583114624e-01 -2.702169716358184814e-01 4.064264148473739624e-02 -1.268080323934555054e-01 -1.587619930505752563e-01 1.238835901021957397e-01 2.938008904457092285e-01 -1.540872007608413696e-01 -2.313873767852783203e-01
-9.946736693382263184e-02 -1.898504048585891724e-01 -1.437362581491470337e-01 2.504686415195465088e-01 2.727243350818753242e-03 -3.650766313076019287e-01 -1.683303527534008026e-02 1.636733859777450562e-01 -2.096713483333587646e-01 1.351867616176605225e-01 3.334998488426208496e-01 -7.440719287842512131e-03 -1.458296924829483032e-01 2.623500525951385498e-01 1.076658219099044800e-01 -1.326412707567214966e-01 2.401326894760131836e-01 1.886256188154220581e-01 -2.951041422784328461e-02 -1.183190718293190002e-01 -1.005321890115737915e-01 -3.619092702865600586e-01 5.694731324911117554e-02 -9.776438027620315552e-02 -1.420177072286605835e-01 1.032166108489036560e-01 2.559719793498516083e-02 2.265843376517295837e-02 -2.350947707891464233e-01 2.373317927122116089e-01 1.089523807168006897e-01 -7.464066613465547562e-03
-1.755023300647735596e-01 -6.363818794488906860e-02 7.380144204944372177e-03 3.571570515632629395e-01 1.628304421901702881e-01 -2.164968997240066528e-01 -3.073778450489044189e-01 1.432747393846511841e-01 -7.639343291521072388e-02 2.806234657764434814e-01 -2.556536160409450531e-02 -1.665448993444442749e-01 -6.772144138813018799e-02 -1.520755421370267868e-02 -9.584319591522216797e-02 -1.277465224266052246e-01 2.140843868255615234e-02 2.788428068161010742e-01 -2.273719459772109985e-01 3.537699878215789795e-01 1.687089800834655762e-01 -1.041345074772834778e-01 -5.842491984367370605e-02 -1.366418004035949707e-01 1.234990805387496948e-01 3.090070933103561401e-02 -2.126202881336212158e-01 1.663037203252315521e-02 3.300267457962036133e-01 -3.111935220658779144e-03 8.512742817401885986e-02 -1.073413714766502380e-01
-2.375801801681518555e-01 3.510162234306335449e-01 -1.516651213169097900e-01 2.019828408956527710e-01 9.391038119792938232e-02 -2.162862122058868408e-01 -5.007037147879600525e-02 1.537497043609619141e-01 -3.604315817356109619e-01 -8.802561461925506592e-02 1.071090325713157654e-01 1.645666807889938354e-01 2.552196681499481201e-01 2.087199389934539795e-01 5.089407414197921753e-02 1.054331846535205841e-02 2.769939601421356201e-01 -6.398278754204511642e-03 -1.200821995735168457e-01 3.448773622512817383e-01 1.768346689641475677e-02 9.308430366218090057e-03 5.171238444745540619e-03 -1.869943141937255859e-01 4.182691127061843872e-02 -2.186844944953918457e-01 1.437902729958295822e-02 8.697426877915859222e-03 4.153724014759063721e-02 1.126661375164985657e-01 1.822197437286376953e-01 -2.102021276950836182e-01
7.490964978933334351e-02 -1.268106698989868164e-01 -5.673664063215255737e-02 3.241118490695953369e-01 -1.121831983327865601e-01 5.387266725301742554e-02 1.954513192176818848e-01 -1.430990397930145264e-01 -2.292451411485671997e-01 -6.122407503426074982e-03 8.528646826744079590e-02 -7.762331515550613403e-02 2.086682915687561035e-01 -5.774088948965072632e-02 -8.672352880239486694e-02 -3.318144083023071289e-01 1.135018542408943176e-01 2.662675678730010986e-01 -6.944948434829711914e-02 1.092354282736778259e-01 -1.863699704408645630e-01 -1.996468454599380493e-01 5.332729592919349670e-02 1.427139937877655029e-01 5.308571085333824158e-02 -1.606820076704025269e-01 -1.781958192586898804e-01 -2.937854528427124023e-01 -2.625102102756500244e-01 2.110473215579986572e-01 -2.287756837904453278e-02 -3.262963294982910156e-01
-3.454651832580566406e-01 4.226157069206237793e-02 -1.199255436658859253e-01 3.228249549865722656e-01 -5.875746905803680420e-02 -3.772935569286346436e-01 -1.144091263413429260e-01 1.443022340536117554e-01 -9.357473999261856079e-02 -8.937479555606842041e-02 1.385008245706558228e-01 5.665090680122375488e-02 -1.371850967407226562e-01 -1.024477407336235046e-01 -6.771983206272125244e-02 -7.273823022842407227e-02 -2.317713797092437744e-01 1.402075439691543579e-01 7.766347378492355347e-02 5.376759171485900879e-02 -3.332320135086774826e-03 -3.283132314682006836e-01 6.294050812721252441e-02 5.656418204307556152e-02 7.890638709068298340e-02 -1.045074611902236938e-01 1.586118936538696289e-01 -3.153475522994995117e-01 -5.236580222845077515e-02 3.027206957340240479e-01 7.786061614751815796e-02 -2.505426406860351562e-01
-1.199757903814315796e-01 -1.709648966789245605e-01 -1.599941402673721313e-01 3.440363109111785889e-01 5.160545557737350464e-02 -2.474389970302581787e-01 8.177659660577774048e-02 1.593979448080062866e-01 -2.644045352935791016e-01 2.546012699604034424e-01 1.089089959859848022e-01 -7.186016440391540527e-02 9.421123564243316650e-02 1.759960688650608063e-02 3.900442421436309814e-01 9.953407943248748779e-02 -3.757713735103607178e-02 -7.043123245239257812e-02 -6.601793225854635239e-03 1.422503441572189331e-01 1.388096362352371216e-01 -1.282267570495605469e-01 -3.625632822513580322e-02 2.489148639142513275e-02 -1.481229215860366821e-01 -3.877115249633789062e-02 -1.054156199097633362e-01 -9.759169071912765503e-02 3.923977017402648926e-01 4.180121421813964844e-02 -2.337859719991683960e-01 -2.733036279678344727e-01
4.282443970441818237e-02 -2.540250122547149658e-02 -2.247090265154838562e-02 3.065885007381439209e-01 -1.518550813198089600e-01 -5.477284789085388184e-01 -7.845874130725860596e-02 6.834422051906585693e-02 7.932567596435546875e-02 8.871912956237792969e-02 3.754660189151763916e-01 1.753055304288864136e-01 1.697134673595428467e-01 -1.329799555242061615e-02 4.934759438037872314e-02 3.277615411207079887e-03 3.915170133113861084e-01 -3.156181052327156067e-02 -5.876800045371055603e-02 6.926431506872177124e-02 -2.367164641618728638e-01 -5.092894658446311951e-02 -2.084917016327381134e-02 1.176844686269760132e-01 3.803214430809020996e-02 1.663639955222606659e-02 8.465407788753509521e-02 -1.582245230674743652e-01 -1.563660353422164917e-01 -2.501134201884269714e-02 1.426552832126617432e-01 -1.924410015344619751e-01
2.244207859039306641e-01 9.234326332807540894e-02 6.816387176513671875e-02 2.809605598449707031e-01 -2.182487398386001587e-02 -1.975829899311065674e-01 -1.422948483377695084e-02 -5.611445382237434387e-02 -8.498139679431915283e-02 3.081558085978031158e-02 2.221911996603012085e-01 -6.894485652446746826e-02 2.451627142727375031e-02 -3.175519108772277832e-01 1.763621717691421509e-01 -4.407446384429931641e-01 1.870340853929519653e-01 7.477033138275146484e-02 -1.283306926488876343e-01 2.484204806387424469e-02 8.042263984680175781e-02 -2.715977430343627930e-01 4.189515709877014160e-01 5.318558588624000549e-02 -5.656092893332242966e-03 -1.315954923629760742e-01 2.198347747325897217e-01 4.402492567896842957e-02 -8.415429852902889252e-03 -3.097395040094852448e-02 -1.823427230119705200e-01 -8.618764579296112061e-02
-9.673264622688293457e-02 -8.345801383256912231e-02 1.318830400705337524e-01 4.692032467573881149e-03 7.438299804925918579e-02 -4.149627685546875000e-01 6.636824458837509155e-02 3.276776373386383057e-01 -3.798150122165679932e-01 1.053820326924324036e-01 1.970186084508895874e-01 -1.982564181089401245e-01 3.542430698871612549e-02 -6.526616960763931274e-02 1.731904298067092896e-01 -9.486147761344909668e-02 -4.192936047911643982e-02 1.501995325088500977e-02 -1.823557615280151367e-01 4.155002161860466003e-02 -2.151742279529571533e-01 -2.455635815858840942e-01 -8.493606746196746826e-02 -2.484157532453536987e-01 -1.197973787784576416e-01 9.036400914192199707e-02 1.062401682138442993e-01 -2.328185886144638062e-01 -4.049609974026679993e-02 2.025372348725795746e-02 2.936404049396514893e-01 -9.995245188474655151e-02
-1.047923266887664795e-01 -1.327773928642272949e-02 1.386961340904235840e-01 2.065538763999938965e-01 -1.723325699567794800e-01 -2.310896478593349457e-02 1.261922121047973633e-01 8.276309818029403687e-02 -2.373318374156951904e-01 -1.026779860258102417e-01 -2.450504899024963379e-02 -9.002493321895599365e-02 -5.611873045563697815e-02 1.080125272274017334e-01 6.854880601167678833e-02 1.110118180513381958e-01 1.742992848157882690e-01 1.332623958587646484e-01 -5.590050015598535538e-03 1.849341094493865967e-01 1.195834018290042877e-02 -5.253201723098754883e-01 6.492818892002105713e-02 -3.087602257728576660e-01 1.899582147598266602e-01 -2.202045917510986328e-01 1.512166261672973633e-01 -3.714138641953468323e-03 2.311770170927047729e-01 4.173473268747329712e-02 -2.190375179052352905e-01 -3.128598928451538086e-01
-7.119667530059814453e-02 3.634701296687126160e-02 2.237348407506942749e-01 4.208636283874511719e-01 2.037634886801242828e-02 -3.512702286243438721e-01 2.843720316886901855e-01 1.185159534215927124e-01 -2.366772294044494629e-01 9.412126243114471436e-02 -1.820892840623855591e-02 1.208138391375541687e-01 -1.874421834945678711e-01 1.529497355222702026e-01 4.832315258681774139e-03 6.066437810659408569e-02 1.127852275967597961e-01 1.139758974313735962e-01 -2.939291298389434814e-01 -5.494476761668920517e-03 -1.536592990159988403e-01 5.768873915076255798e-02 -1.926505714654922485e-01 -1.518906652927398682e-01 -1.628699153661727905e-01 -2.447873204946517944e-01 2.267351746559143066e-01 -3.123412095010280609e-02 -7.225017994642257690e-02 -1.203462481498718262e-01 7.172057777643203735e-02 -2.067226171493530273e-01
-8.939682692289352417e-02 9.222454577684402466e-02 -1.971686072647571564e-02 4.994454234838485718e-02 -7.490230351686477661e-02 -3.447673916816711426e-01 3.556752577424049377e-03 1.588869690895080566e-01 -3.519624173641204834e-01 1.743761748075485229e-01 1.826900839805603027e-01 1.913220249116420746e-02 2.342595607042312622e-01 -1.410595774650573730e-01 2.352127134799957275e-01 1.248175837099552155e-02 1.055447906255722046e-01 2.704883813858032227e-01 1.729346364736557007e-01 4.213746190071105957e-01 2.181829214096069336e-01 -7.584901899099349976e-02 -1.060197036713361740e-02 2.296224087476730347e-01 4.321798309683799744e-02 1.011787950992584229e-01 2.533398270606994629e-01 -1.299153268337249756e-01 1.448645889759063721e-01 -1.356283482164144516e-02 -6.498865783214569092e-03 1.631810702383518219e-02
-1.293381303548812866e-01 2.680744603276252747e-02 2.831769920885562897e-02 1.830514371395111084e-01 -1.442553382366895676e-02 -3.841050267219543457e-01 -1.785205602645874023e-01 2.620439827442169189e-01 -2.066120505332946777e-01 1.881994158029556274e-01 1.356037557125091553e-01 -2.314222455024719238e-01 -1.081293970346450806e-01 -7.333267480134963989e-02 2.630991637706756592e-01 -7.894836366176605225e-02 -7.419267296791076660e-02 6.745330989360809326e-02 2.984003396704792976e-03 -3.093501552939414978e-03 -2.382597178220748901e-01 -3.157546520233154297e-01 2.459760159254074097e-01 -1.972448527812957764e-01 -2.426856011152267456e-01 -3.349845483899116516e-02 -1.668443530797958374e-01 -2.045888751745223999e-01 2.881908416748046875e-02 2.018938511610031128e-01 -4.333638399839401245e-02 -1.351035535335540771e-01
-1.334698647260665894e-01 9.450982511043548584e-02 7.204020023345947266e-02 3.459876477718353271e-01 -1.971158534288406372e-01 -4.271226227283477783e-01 -8.521307259798049927e-02 2.000142484903335571e-01 -2.358839809894561768e-01 -8.924859017133712769e-02 9.473510086536407471e-02 1.088846102356910706e-01 -1.358924210071563721e-01 -3.315612077713012695e-01 1.138219460844993591e-01 -6.825515627861022949e-02 -1.457063406705856323e-01 2.350589036941528320e-01 -9.484052658081054688e-02 1.727301627397537231e-01 2.685010433197021484e-02 -5.457553267478942871e-02 -8.770891278982162476e-02 -5.653005093336105347e-02 1.078097745776176453e-01 7.311596721410751343e-02 2.972187995910644531e-01 -1.000372022390365601e-01 -1.485470384359359741e-01 2.611179351806640625e-01 -4.605740681290626526e-02 -1.084588170051574707e-01
1.595333963632583618e-01 1.088476851582527161e-01 1.460413336753845215e-01 9.206555038690567017e-02 -6.749415397644042969e-02 -3.191717565059661865e-01 -9.128899127244949341e-02 5.567476898431777954e-02 -2.389206141233444214e-01 1.063195988535881042e-02 1.407341808080673218e-01 -2.262612804770469666e-02 1.835100054740905762e-01 -2.531493604183197021e-01 3.739131987094879150e-02 -3.340410068631172180e-02 2.017819322645664215e-02 1.592497527599334717e-01 -1.938091218471527100e-01 6.111416220664978027e-02 -2.536384165287017822e-01 -3.256210982799530029e-01 -4.357142373919487000e-02 -8.136112242937088013e-02 -3.653290271759033203e-01 1.846058964729309082e-01 2.515515312552452087e-03 -8.924122154712677002e-02 1.936634778976440430e-01 -9.404385834932327271e-02 4.878174141049385071e-02 -4.087303280830383301e-01
-2.416879981756210327e-01 -4.449966549873352051e-02 7.910970598459243774e-02 3.925703465938568115e-01 4.685670882463455200e-02 2.026119828224182129e-02 -1.041487604379653931e-01 1.140272468328475952e-01 -1.846996545791625977e-01 2.507482469081878662e-01 3.864938393235206604e-02 -1.050032675266265869e-02 -1.939823031425476074e-01 8.923769928514957428e-03 -3.644759058952331543e-01 -1.492804437875747681e-01 2.120730727910995483e-01 1.340200752019882202e-01 -1.987799108028411865e-01 4.173209071159362793e-01 -2.169738896191120148e-02 -1.161679774522781372e-01 -2.752526896074414253e-03 8.772381395101547241e-02 -2.436347305774688721e-01 -2.003182023763656616e-01 1.830459088087081909e-01 -1.345388740301132202e-01 -4.115212708711624146e-02 -7.511615008115768433e-02 4.312909021973609924e-02 5.281701683998107910e-02
-4.647023603320121765e-02 1.641897261142730713e-01 -1.007426902651786804e-02 2.625975906848907471e-01 4.537661746144294739e-02 -1.253828853368759155e-01 2.153435908257961273e-02 7.324342429637908936e-02 -5.108582377433776855e-01 2.676348574459552765e-02 2.766293287277221680e-01 -1.140075549483299255e-01 1.019625663757324219e-01 -1.137648969888687134e-01 1.024636700749397278e-01 -2.133834213018417358e-01 7.608278095722198486e-02 2.037625610828399658e-01 2.641532756388187408e-02 1.257246285676956177e-01 1.062203943729400635e-01 -2.390044033527374268e-01 1.884847879409790039e-01 -3.088308572769165039e-01 -1.669733077287673950e-01 6.438361108303070068e-02 1.705280840396881104e-01 1.596092432737350464e-01 -4.422919452190399170e-02 -1.276451796293258667e-01 -1.179396733641624451e-01 -2.564574480056762695e-01
4.316980764269828796e-02 -5.488286539912223816e-02 2.134499400854110718e-01 2.843573689460754395e-01 1.386170182377099991e-02 -1.255620419979095459e-01 7.399781793355941772e-02 6.504165381193161011e-02 -7.209561020135879517e-02 2.628366053104400635e-01 -1.026739180088043213e-01 1.596650928258895874e-01 -1.430342197418212891e-01 -7.289391010999679565e-03 -4.040905237197875977e-01 -1.551525592803955078e-01 2.071312963962554932e-01 2.917508482933044434e-01 -3.316661417484283447e-01 9.347244352102279663e-02 6.016650237143039703e-03 -2.170094400644302368e-01 -5.378614366054534912e-02 6.352459639310836792e-02 -2.698753476142883301e-01 2.748538739979267120e-02 1.039787381887435913e-01 -2.230603694915771484e-01 -8.753091096878051758e-02 -3.608145937323570251e-02 1.207633130252361298e-02 -2.841951847076416016e-01
-9.143200516700744629e-02 -1.784230619668960571e-01 2.014129050076007843e-02 4.297207891941070557e-01 -1.134529411792755127e-01 -1.880671381950378418e-01 1.201205607503652573e-02 -1.549430340528488159e-01 -3.378604948520660400e-01 2.338593639433383942e-02 2.237904667854309082e-01 -2.567797005176544189e-01 6.479603797197341919e-02 -1.309532821178436279e-01 1.280893832445144653e-01 -1.698541492223739624e-01 1.058993414044380188e-01 1.491639465093612671e-01 -7.111947238445281982e-02 2.177087366580963135e-01 4.507961682975292206e-03 -7.899781316518783569e-02 -2.519613504409790039e-01 -6.393933296203613281e-02 1.358597129583358765e-01 -2.022098563611507416e-02 -1.282296329736709595e-01 3.878493905067443848e-01 2.353094667196273804e-01 6.070896610617637634e-02 -1.742786541581153870e-02 -1.334648858755826950e-02
-1.615935266017913818e-01 -3.643093258142471313e-02 1.881098747253417969e-01 2.663386762142181396e-01 -9.957789629697799683e-02 -2.124594449996948242e-01 9.517094492912292480e-02 3.664808273315429688e-01 1.616047509014606476e-02 3.644057512283325195e-01 -2.973730303347110748e-02 2.048503234982490540e-02 2.754679322242736816e-01 -1.718619614839553833e-01 1.320303231477737427e-01 1.588718965649604797e-02 2.297972291707992554e-01 -2.523610591888427734e-01 7.623074948787689209e-02 7.400416582822799683e-02 -1.268067210912704468e-01 -2.805821001529693604e-01 5.855026841163635254e-02 -2.320362627506256104e-01 -7.866337895393371582e-02 -2.187525480985641479e-01 1.717320382595062256e-01 -1.665637642145156860e-01 -1.021888032555580139e-01 7.999385893344879150e-02 3.844269737601280212e-02 3.011245094239711761e-02
-1.573378890752792358e-01 2.948301285505294800e-02 -2.207684144377708435e-02 2.613802552223205566e-01 -2.868064045906066895e-01 -3.875095769762992859e-02 -1.036337316036224365e-01 7.881049811840057373e-02 -4.430889487266540527e-01 1.358395218849182129e-01 1.246424615383148193e-01 -9.582138806581497192e-02 1.299366950988769531e-01 9.906613826751708984e-02 2.891265749931335449e-01 -1.564610302448272705e-01 1.150513142347335815e-01 2.366763651371002197e-01 6.039546057581901550e-02 3.230556845664978027e-01 6.274158507585525513e-02 -1.599050760269165039e-01 -1.763951331377029419e-01 1.782844588160514832e-02 2.834197282791137695e-01 -9.633024781942367554e-02 1.155343577265739441e-01 1.952801346778869629e-01 7.370422035455703735e-02 -2.393835596740245819e-02 -1.409226953983306885e-01 -1.594702452421188354e-01
-9.622194617986679077e-02 2.306470870971679688e-01 1.332323551177978516e-01 4.170266687870025635e-01 -2.682810127735137939e-01 -9.143519401550292969e-02 8.260008692741394043e-02 2.315528243780136108e-01 4.093221854418516159e-03 1.052565425634384155e-01 2.319243401288986206e-01 3.258326649665832520e-01 -1.347091645002365112e-01 2.891518175601959229e-02 -2.213846445083618164e-01 -2.227580994367599487e-01 -1.122261732816696167e-01 3.842040896415710449e-01 -1.808014214038848877e-01 2.090039253234863281e-01 -6.889534741640090942e-02 -3.201512619853019714e-02 -1.438533961772918701e-01 -1.312225461006164551e-01 -3.170932456851005554e-02 5.053208395838737488e-02 -1.430246829986572266e-01 -4.920979961752891541e-02 -2.220981381833553314e-02 -8.411555737257003784e-02 4.371955990791320801e-02 -1.611426100134849548e-02
-1.993822306394577026e-01 -9.847943484783172607e-02 1.581773459911346436e-01 2.076658308506011963e-01 -1.697824001312255859e-01 2.967859432101249695e-02 2.376642450690269470e-02 -1.430747359991073608e-01 -4.400760531425476074e-01 1.030065864324569702e-01 3.371243774890899658e-01 2.236890979111194611e-02 4.570946693420410156e-01 -1.160358637571334839e-01 -7.077791541814804077e-02 -1.858194768428802490e-01 -3.735510259866714478e-02 1.306816935539245605e-01 -5.139889195561408997e-02 2.928248941898345947e-01 2.842625975608825684e-02 -1.767872869968414307e-01 -4.103150591254234314e-02 -7.510945200920104980e-02 -1.080214455723762512e-01 -2.088374942541122437e-01 -9.269412606954574585e-02 -4.182015731930732727e-02 -1.957307010889053345e-01 -3.082160837948322296e-02 1.007153745740652084e-02 7.711272686719894409e-03
-1.021539196372032166e-01 2.147134393453598022e-01 -4.149581864476203918e-02 4.057319164276123047e-01 -2.170357853174209595e-02 -3.891740739345550537e-01 3.401461988687515259e-02 1.890246719121932983e-01 1.563306003808975220e-01 2.062077447772026062e-02 2.078547775745391846e-01 -3.892833366990089417e-02 2.383449226617813110e-01 -3.235489130020141602e-01 -2.522270679473876953e-01 -1.412536948919296265e-01 2.130703032016754150e-01 6.608260422945022583e-02 -2.797717154026031494e-01 -2.063063345849514008e-02 6.626851111650466919e-02 3.306588158011436462e-02 1.138888951390981674e-02 -1.974188387393951416e-01 8.867232501506805420e-02 -7.969249784946441650e-02 2.572720646858215332e-01 -6.891465932130813599e-02 -7.217504829168319702e-02 6.168733909726142883e-02 -6.850813329219818115e-02 -4.181482270359992981e-02
4.486206453293561935e-03 1.116309985518455505e-01 -4.040623456239700317e-02 3.900233209133148193e-01 2.087493985891342163e-01 -5.896739289164543152e-02 1.422368735074996948e-01 1.580202579498291016e-01 -1.087042540311813354e-01 2.513227760791778564e-01 -1.173513308167457581e-01 1.598852425813674927e-01 -3.887753188610076904e-02 -3.046604394912719727e-01 1.522284895181655884e-01 -1.333064138889312744e-01 4.400503933429718018e-01 2.687199413776397705e-01 -1.729221791028976440e-01 1.347612030804157257e-02 -3.312173858284950256e-02 -9.158577769994735718e-02 1.057951003313064575e-01 5.981004796922206879e-03 9.825281798839569092e-03 -9.867683798074722290e-02 2.207666821777820587e-02 -1.333397775888442993e-01 -4.404883086681365967e-02 1.107195094227790833e-01 -9.195006452500820160e-03 -3.645387589931488037e-01
-1.670478433370590210e-01 1.253398507833480835e-01 -2.299877256155014038e-02 2.128776311874389648e-01 -7.936228811740875244e-02 -4.210112690925598145e-01 -2.038920372724533081e-01 1.850055158138275146e-01 -1.284898072481155396e-01 1.566895693540573120e-01 1.139436215162277222e-01 1.224829629063606262e-02 -6.181210651993751526e-02 -3.797433674335479736e-01 1.375095248222351074e-01 -1.297341194003820419e-02 -1.812203228473663330e-01 -1.756296753883361816e-01 -8.584749698638916016e-02 2.456648349761962891e-01 -9.097349643707275391e-02 -1.807221770286560059e-01 -5.718399584293365479e-02 -3.014485836029052734e-01 3.596377745270729065e-02 -2.209384292364120483e-01 7.439761608839035034e-02 -2.172911167144775391e-01 -1.128288805484771729e-01 1.811862885951995850e-01 -2.501666173338890076e-02 -1.198586970567703247e-01
2.921169996261596680e-01 1.519095301628112793e-01 -1.025545001029968262e-01 3.172049224376678467e-01 1.616449058055877686e-01 -1.250287890434265137e-01 3.207209706306457520e-01 1.619237810373306274e-01 -2.594577372074127197e-01 1.144915223121643066e-01 2.890499075874686241e-03 -9.706842829473316669e-04 2.987645864486694336e-01 -2.262662351131439209e-01 1.670013815164566040e-01 -3.139562010765075684e-01 6.279748678207397461e-02 1.282031387090682983e-01 6.098325550556182861e-02 5.250608548521995544e-02 -4.216261953115463257e-02 -1.902622878551483154e-01 -2.264545559883117676e-01 8.128882944583892822e-02 -4.803235456347465515e-02 -6.229966506361961365e-02 1.412263661623001099e-01 -1.118254214525222778e-01 9.751154482364654541e-02 2.048658579587936401e-02 2.967434525489807129e-01 -5.400215834379196167e-02
1.174148991703987122e-01 1.381873786449432373e-01 -4.025806672871112823e-03 3.740360438823699951e-01 -9.878492355346679688e-02 -2.901822924613952637e-01 -3.824118524789810181e-02 9.108173847198486328e-02 -3.632744401693344116e-02 2.045954465866088867e-01 2.370506990700960159e-04 -2.945103123784065247e-02 3.395570814609527588e-01 -2.036819905042648315e-01 1.765998154878616333e-01 -4.290189221501350403e-02 9.707550704479217529e-02 -2.837677299976348877e-01 -3.471302390098571777e-01 1.064403727650642395e-01 -1.604797542095184326e-01 -2.523358464241027832e-01 2.222721129655838013e-01 1.324279159307479858e-01 -2.242441475391387939e-01 7.320550084114074707e-02 1.204754598438739777e-02 6.114270910620689392e-02 -1.645951569080352783e-01 1.208615973591804504e-01 3.350988775491714478e-02 -9.550128132104873657e-02
-4.797934740781784058e-02 -1.838435977697372437e-01 -1.000791490077972412e-01 2.805634737014770508e-01 7.877714931964874268e-02 -1.725337803363800049e-01 8.942911773920059204e-02 -1.101236343383789062e-01 -2.190226763486862183e-01 -2.526586055755615234e-01 3.341470956802368164e-01 9.476175904273986816e-02 1.110962107777595520e-01 3.671058639883995056e-02 -1.139942407608032227e-01 -3.166846632957458496e-01 1.186421290040016174e-01 -9.136449545621871948e-02 -2.748868167400360107e-01 1.805988699197769165e-01 2.935910522937774658e-01 -1.084912568330764771e-01 -1.907950043678283691e-01 -1.828390061855316162e-01 -1.696222871541976929e-01 -9.286011755466461182e-02 2.562016844749450684e-01 -1.902228891849517822e-01 -1.136378124356269836e-01 7.312484085559844971e-02 5.264638364315032959e-02 3.165507316589355469e-02
-1.933768838644027710e-01 -1.075905412435531616e-01 -2.312619835138320923e-01 4.470302164554595947e-01 -8.498229831457138062e-02 -1.570509970188140869e-01 1.164625957608222961e-01 4.726127535104751587e-02 -2.217461615800857544e-01 2.898235619068145752e-01 -9.057541936635971069e-02 -6.274637579917907715e-02 -3.245586156845092773e-02 -2.629336118698120117e-01 -1.774038970470428467e-01 -8.540961891412734985e-02 -2.516389079391956329e-02 4.776683822274208069e-02 -1.439131945371627808e-01 1.010590195655822754e-01 6.113288924098014832e-02 -1.468293815851211548e-01 -2.103235423564910889e-01 -3.791278973221778870e-02 2.841842919588088989e-02 -4.151776805520057678e-02 -2.509728670120239258e-01 -4.423404112458229065e-02 4.621494561433792114e-02 2.085287719964981079e-01 3.473387658596038818e-01 -2.391969412565231323e-01
-8.971212804317474365e-02 -8.316592127084732056e-02 1.463158130645751953e-01 2.931555211544036865e-01 -1.323400884866714478e-01 -6.157091259956359863e-01 -1.071551442146301270e-01 1.089189872145652771e-01 8.838687092065811157e-02 1.336736977100372314e-01 6.846347451210021973e-02 1.034747287631034851e-01 6.306230276823043823e-02 -6.939037144184112549e-02 2.899771183729171753e-02 -2.494200915098190308e-01 1.639074832201004028e-01 -2.044514194130897522e-02 -1.133231911808252335e-03 1.336325109004974365e-01 -1.945662200450897217e-01 -2.345549613237380981e-01 -3.259482979774475098e-02 -1.295057237148284912e-01 8.448594063520431519e-02 -3.644551336765289307e-02 1.328428983688354492e-01 -3.769730031490325928e-01 1.196494176983833313e-01 -2.091133221983909607e-02 5.393490195274353027e-02 5.548259243369102478e-02
2.782872319221496582e-02 2.715624496340751648e-02 3.488874137401580811e-01 2.085590511560440063e-01 -1.434978544712066650e-01 -2.948447763919830322e-01 -9.911980479955673218e-02 4.009665548801422119e-02 -1.962597817182540894e-01 3.576447069644927979e-02 9.338820725679397583e-02 -3.237720206379890442e-02 1.588583886623382568e-01 -2.402050606906414032e-02 2.840869128704071045e-01 -3.429490327835083008e-01 1.217565685510635376e-01 7.811807841062545776e-02 -1.636376529932022095e-01 -1.206237673759460449e-01 1.246794536709785461e-01 -1.238991990685462952e-01 2.381666004657745361e-02 -1.506488174200057983e-01 -5.159603059291839600e-02 -1.900218874216079712e-01 1.011835113167762756e-01 3.094812035560607910e-01 -3.188710510730743408e-01 -6.217077001929283142e-02 -1.329978555440902710e-02 -2.714622020721435547e-01
-2.531367540359497070e-01 1.374025344848632812e-01 -7.706283777952194214e-02 1.839695274829864502e-01 6.596092134714126587e-02 -1.192273870110511780e-01 -1.142926663160324097e-01 4.041201472282409668e-01 -7.753139734268188477e-02 2.646342217922210693e-01 1.969331353902816772e-01 -2.615772783756256104e-01 1.610126793384552002e-01 6.741528213024139404e-02 1.750873774290084839e-01 1.570447236299514771e-01 1.118523031473159790e-01 -3.476826474070549011e-02 -1.171935126185417175e-01 6.094970181584358215e-02 -1.217297390103340149e-01 -4.093898534774780273e-01 8.646491169929504395e-02 -1.691142767667770386e-01 -2.095164507627487183e-01 -7.681827060878276825e-03 -1.221088394522666931e-01 -6.043109297752380371e-02 -7.591718435287475586e-02 2.464757263660430908e-01 -1.274971198290586472e-02 -1.855343282222747803e-01
-1.381135433912277222e-01 -9.876228868961334229e-02 -1.282223220914602280e-02 4.042502045631408691e-01 2.762023508548736572e-01 -3.418962955474853516e-01 -8.288151770830154419e-02 1.544265151023864746e-01 5.821774713695049286e-03 -3.637608289718627930e-01 3.119758665561676025e-01 1.282479465007781982e-01 1.545645594596862793e-01 5.879800021648406982e-02 1.737668924033641815e-02 -1.528264135122299194e-01 9.250804036855697632e-02 1.814697496592998505e-02 -2.153147608041763306e-01 9.749969094991683960e-02 6.022635474801063538e-02 -2.770557701587677002e-01 9.242776036262512207e-02 2.980130724608898163e-02 -1.609781384468078613e-01 -1.278985142707824707e-01 6.876210123300552368e-02 1.952150315046310425e-01 3.461468592286109924e-02 5.206337943673133850e-02 -2.049999535083770752e-01 -3.062659874558448792e-02
-8.919177949428558350e-02 3.600573241710662842e-01 5.772727355360984802e-02 3.367344439029693604e-01 6.385116279125213623e-02 9.303700178861618042e-03 -9.592453716322779655e-04 1.094893217086791992e-01 -2.907672524452209473e-01 -1.820109784603118896e-02 2.969635091722011566e-02 -1.404694616794586182e-01 1.429885774850845337e-01 1.580772995948791504e-01 3.703145310282707214e-02 1.263845805078744888e-02 2.459411025047302246e-01 6.326322257518768311e-02 -3.737402558326721191e-01 2.211697250604629517e-01 6.439731270074844360e-02 -4.563775658607482910e-02 -2.955017387866973877e-01 -2.587090432643890381e-01 -7.935047894716262817e-02 -1.765784770250320435e-01 7.023937255144119263e-02 5.885067209601402283e-02 1.369816958904266357e-01 9.036878496408462524e-02 1.968279629945755005e-01 -2.279458642005920410e-01
-2.804074883460998535e-01 -3.943930566310882568e-02 1.318957954645156860e-01 5.561082959175109863e-01 -1.201299950480461121e-01 -2.418906837701797485e-01 7.782773673534393311e-02 1.861342415213584900e-02 -2.250116467475891113e-01 4.868352040648460388e-02 -5.118632316589355469e-02 -1.213092505931854248e-01 1.286194920539855957e-01 6.783465296030044556e-02 1.085690408945083618e-01 1.328341476619243622e-02 2.223414927721023560e-01 -2.325484156608581543e-01 1.086637154221534729e-01 1.107411682605743408e-01 2.222203463315963745e-01 -2.149003148078918457e-01 2.724892087280750275e-02 1.490971893072128296e-01 -1.523733586072921753e-01 1.905023008584976196e-01 -6.441165506839752197e-02 -1.678494922816753387e-02 9.876680560410022736e-04 -5.820682644844055176e-02 -2.751458287239074707e-01 -1.456595659255981445e-01
-2.005315721035003662e-01 1.619509160518646240e-01 2.312721014022827148e-01 2.497734129428863525e-01 -2.471383512020111084e-01 -3.880206029862165451e-03 -4.611150920391082764e-02 1.386142224073410034e-01 -4.385853409767150879e-01 1.817327290773391724e-01 5.762106552720069885e-02 -1.230360567569732666e-01 1.632276326417922974e-01 9.992625564336776733e-02 3.896065354347229004e-01 2.447263523936271667e-02 -1.106829345226287842e-01 1.655801236629486084e-01 -3.948218375444412231e-02 2.747578918933868408e-01 1.141024231910705566e-01 -2.580154240131378174e-01 -1.205253005027770996e-01 -1.982501447200775146e-01 3.298328444361686707e-02 -4.037119448184967041e-02 2.326982095837593079e-02 9.679418057203292847e-02 -1.055530309677124023e-01 -7.276085764169692993e-02 4.167833179235458374e-02 -1.464591771364212036e-01
-1.710413098335266113e-01 -1.733157932758331299e-01 -3.655169904232025146e-01 3.510435223579406738e-01 1.342383325099945068e-01 -2.543003261089324951e-01 1.210083141922950745e-01 2.243366688489913940e-01 -1.727598607540130615e-01 2.119580656290054321e-01 3.204546570777893066e-01 2.052181959152221680e-01 2.422930151224136353e-01 7.298698276281356812e-02 1.705595850944519043e-01 -9.751377254724502563e-02 1.846925318241119385e-01 1.613789238035678864e-02 -1.610338985919952393e-01 -1.848821900784969330e-02 1.077673956751823425e-01 -2.958164215087890625e-01 -3.275599330663681030e-03 -1.963387243449687958e-02 -9.854973852634429932e-02 1.756328642368316650e-01 1.658915728330612183e-02 2.277331985533237457e-02 -1.047944054007530212e-01 -3.863244876265525818e-02 -8.850297890603542328e-04 3.572263522073626518e-03
-8.663669228553771973e-02 -1.809653788805007935e-01 1.870195120573043823e-01 4.265742599964141846e-01 -3.602128103375434875e-02 -1.914645284414291382e-01 -5.696238577365875244e-02 3.552679717540740967e-01 -4.825333654880523682e-01 1.200564019381999969e-02 2.322205454111099243e-01 -1.087622642517089844e-01 -1.878388375043869019e-01 1.923981010913848877e-01 -3.970631957054138184e-02 -2.129878699779510498e-01 -5.572113767266273499e-02 -8.918138593435287476e-02 7.827240973711013794e-02 1.837781667709350586e-01 2.200623452663421631e-01 -8.478847146034240723e-02 -2.690927591174840927e-03 7.589902728796005249e-02 3.413435071706771851e-02 1.948230899870395660e-02 2.032870054244995117e-02 -5.198791250586509705e-02 -1.345754116773605347e-01 -1.393247544765472412e-01 7.465755566954612732e-03 -5.316410213708877563e-02
-1.661007851362228394e-01 3.264940977096557617e-01 1.658626645803451538e-01 1.180532202124595642e-01 -1.675975173711776733e-01 -2.263739556074142456e-01 -1.643078625202178955e-01 1.381548047065734863e-01 -4.840016365051269531e-01 -1.604190282523632050e-02 1.910003870725631714e-01 7.111953943967819214e-02 1.256967782974243164e-01 -4.789405688643455505e-02 6.323612481355667114e-02 -2.897215485572814941e-01 2.914565801620483398e-01 1.285973489284515381e-01 -2.309476956725120544e-02 -6.816791743040084839e-02 9.205375611782073975e-02 -1.468050479888916016e-01 -6.892346590757369995e-02 -1.745552271604537964e-01 -3.664465621113777161e-03 1.181662529706954956e-01 8.684825897216796875e-02 -1.388151496648788452e-01 5.221563205122947693e-02 -1.593617945909500122e-01 -2.735292017459869385e-01 -3.496292605996131897e-02
-1.768356412649154663e-01 -1.124221682548522949e-01 -1.342606097459793091e-01 3.956335186958312988e-01 1.072004306479357183e-04 -3.024060428142547607e-01 1.444101780652999878e-01 -1.884238608181476593e-02 -1.875829696655273438e-01 1.012816876173019409e-01 1.382888555526733398e-01 -8.714102953672409058e-02 -9.762265533208847046e-02 -2.833593487739562988e-01 2.108916491270065308e-01 1.351466178894042969e-01 2.384070456027984619e-01 1.808224767446517944e-01 1.084410101175308228e-01 3.399344980716705322e-01 6.138075143098831177e-02 -1.232362613081932068e-01 -2.137320488691329956e-01 5.968853086233139038e-02 -1.691482067108154297e-01 -1.043886169791221619e-01 -1.938879638910293579e-01 2.030386626720428467e-01 1.982452422380447388e-01 8.754657581448554993e-03 -3.542638197541236877e-02 1.216251123696565628e-02
5.513522401452064514e-02 -1.553736031055450439e-01 -2.755628228187561035e-01 3.138674199581146240e-01 2.558123767375946045e-01 -1.793518811464309692e-01 2.492536008358001709e-01 5.389735475182533264e-02 -3.018056750297546387e-01 2.426141649484634399e-01 2.777948379516601562e-01 3.958446159958839417e-02 -1.386201567947864532e-02 -1.787322908639907837e-01 5.221683904528617859e-02 -2.296028584241867065e-01 6.548196077346801758e-02 -6.771528720855712891e-02 -2.278038263320922852e-01 1.081368997693061829e-01 1.081265434622764587e-01 -3.608530759811401367e-01 1.912298649549484253e-01 -7.027217745780944824e-02 -6.870061159133911133e-02 1.753118038177490234e-01 -2.560756728053092957e-02 2.522501163184642792e-03 -3.681989014148712158e-02 -6.291551142930984497e-02 -1.486157178878784180e-01 8.595360442996025085e-03
6.394405663013458252e-02 -1.365316510200500488e-01 -8.607784658670425415e-02 2.030060738325119019e-01 1.604003310203552246e-01 -1.734990179538726807e-01 1.949532628059387207e-01 4.818912222981452942e-02 -1.912814527750015259e-01 2.137524038553237915e-01 3.694660961627960205e-02 1.916607618331909180e-01 -4.750682786107063293e-02 -4.736577272415161133e-01 7.737906277179718018e-02 -1.902731508016586304e-01 1.962836384773254395e-01 -3.014982491731643677e-02 -1.098906025290489197e-01 1.143608391284942627e-01 2.825151085853576660e-01 -3.706458210945129395e-01 -1.636893860995769501e-02 -1.281661838293075562e-01 -9.714265167713165283e-02 9.930760413408279419e-02 -1.448085010051727295e-01 -2.058743089437484741e-01 8.230724930763244629e-02 4.282387380953878164e-04 -9.195194393396377563e-02 -2.166851907968521118e-01
-8.679137378931045532e-02 -3.142236173152923584e-02 7.618051022291183472e-02 3.518600761890411377e-01 -2.065951973199844360e-01 -4.225646555423736572e-01 -1.992034725844860077e-02 1.667903661727905273e-01 3.106255233287811279e-01 1.609899252653121948e-01 1.326769143342971802e-01 5.476520210504531860e-02 1.918701827526092529e-01 -1.433369070291519165e-01 -6.229387968778610229e-02 -1.745968759059906006e-01 -5.432467162609100342e-02 1.505533456802368164e-01 -1.209763512015342712e-01 2.599220275878906250e-01 -1.970030665397644043e-01 -1.533114016056060791e-01 5.398212000727653503e-02 -2.326735556125640869e-01 -1.447186805307865143e-03 9.700743854045867920e-02 -1.419416815042495728e-01 -2.532122731208801270e-01 -7.746039330959320068e-02 1.555111110210418701e-01 1.248582601547241211e-01 -1.051302179694175720e-01
6.984338164329528809e-02 4.620121419429779053e-02 2.998538315296173096e-01 4.405780136585235596e-01 8.725991100072860718e-02 -1.316833049058914185e-01 3.095669485628604889e-02 4.407098889350891113e-02 -4.477351009845733643e-01 -5.835159122943878174e-02 2.934629321098327637e-01 -1.644511520862579346e-02 2.688559293746948242e-01 1.950355917215347290e-01 -2.659111618995666504e-01 -1.570411622524261475e-01 1.534359455108642578e-01 1.241613999009132385e-01 -3.939563035964965820e-02 1.314784735441207886e-01 -2.547895722091197968e-02 -1.005667746067047119e-01 -1.582406833767890930e-02 -2.966099604964256287e-02 2.938249148428440094e-02 -3.451840719208121300e-03 1.453333050012588501e-01 2.049366086721420288e-01 1.119847968220710754e-01 -4.674301296472549438e-02 -6.584542244672775269e-02 -1.800216138362884521e-01
3.528938889503479004e-01 2.688863687217235565e-02 2.729029655456542969e-01 7.907756417989730835e-02 -8.399493247270584106e-02 -2.969458699226379395e-01 5.665140971541404724e-02 3.273900449275970459e-01 -1.842060685157775879e-01 3.560543060302734375e-01 2.135889083147048950e-01 -1.028351932764053345e-01 9.863020479679107666e-02 -9.001494199037551880e-02 -1.726435720920562744e-01 -2.556414306163787842e-01 3.343045338988304138e-02 2.629104852676391602e-01 -2.076586633920669556e-01 1.385630816221237183e-01 5.880733206868171692e-02 -6.487022619694471359e-03 3.903209790587425232e-02 6.296182423830032349e-02 -1.075821518898010254e-01 -1.224572509527206421e-01 -3.544509410858154297e-02 9.167403727769851685e-02 9.849748015403747559e-02 6.929211318492889404e-02 3.685415908694267273e-02 -2.546688914299011230e-01
-1.352019757032394409e-01 8.679930865764617920e-02 6.084608379751443863e-03 3.420771658420562744e-01 2.015216052532196045e-01 -2.921459078788757324e-01 3.175360336899757385e-02 -2.775129973888397217e-01 -2.897906303405761719e-01 1.219862550497055054e-01 1.413604766130447388e-01 -2.260410189628601074e-01 4.698123782873153687e-02 -9.770866483449935913e-02 -7.857510447502136230e-02 -1.083906739950180054e-01 2.534659802913665771e-01 4.046463370323181152e-01 -2.848896384239196777e-01 9.434589184820652008e-03 7.678634673357009888e-02 -2.052219510078430176e-01 7.998880930244922638e-03 -3.605005145072937012e-02 -1.285698860883712769e-01 7.773289829492568970e-02 1.065885350108146667e-01 1.217006146907806396e-01 6.559201329946517944e-02 -9.434676915407180786e-02 2.660704217851161957e-02 -1.796392798423767090e-01
-1.353493779897689819e-01 5.302201583981513977e-02 -6.909950822591781616e-02 5.662589669227600098e-01 -1.090671196579933167e-01 3.272389993071556091e-02 -2.220844477415084839e-02 1.723362654447555542e-01 6.618363410234451294e-02 2.651526927947998047e-01 -9.472016990184783936e-02 7.513194531202316284e-02 7.042253762483596802e-02 1.315635442733764648e-01 -2.649530768394470215e-01 -9.685944765806198120e-02 3.705573678016662598e-01 1.501296311616897583e-01 -4.111717343330383301e-01 1.517000496387481689e-01 6.522110849618911743e-02 -6.657357513904571533e-02 5.518439039587974548e-02 1.726862788200378418e-02 -1.025988757610321045e-01 -1.579539328813552856e-01 9.987036883831024170e-02 -2.506428398191928864e-02 2.541122026741504669e-02 9.162533283233642578e-02 -7.260077167302370071e-03 2.147131366655230522e-03
-1.124334558844566345e-01 2.135053463280200958e-02 1.302196085453033447e-01 1.369908303022384644e-01 9.453087300062179565e-02 -3.426092565059661865e-01 -1.351842284202575684e-01 1.436927616596221924e-01 9.554978460073471069e-03 1.409142911434173584e-01 2.131125777959823608e-01 -1.945119164884090424e-02 1.513691544532775879e-01 -1.194574981927871704e-01 -6.607982330024242401e-03 -6.966260075569152832e-02 -4.311062023043632507e-02 2.830252349376678467e-01 -4.502212703227996826e-01 1.177963986992835999e-01 -1.427675932645797729e-01 -4.060602188110351562e-02 2.508852481842041016e-01 9.247130155563354492e-02 -1.850130707025527954e-01 -3.347257524728775024e-02 1.789382286369800568e-02 -1.943152248859405518e-01 -2.128036469221115112e-01 1.551179140806198120e-01 2.181112766265869141e-01 -3.093635141849517822e-01
-4.846170544624328613e-02 1.174769401550292969e-01 -1.311747580766677856e-01 3.340655565261840820e-01 2.092204242944717407e-01 2.845405135303735733e-03 -1.276123523712158203e-01 1.319475173950195312e-01 9.378071129322052002e-02 3.303834795951843262e-02 2.151961326599121094e-01 3.283280134201049805e-01 1.839405298233032227e-01 -3.657022416591644287e-01 1.124454662203788757e-01 -3.837133198976516724e-02 1.221239194273948669e-01 5.262505263090133667e-02 -1.837604194879531860e-01 2.794409692287445068e-01 1.011732891201972961e-01 -2.950883507728576660e-01 1.027868464589118958e-01 -8.845391124486923218e-02 -4.527589678764343262e-02 -1.383837163448333740e-01 6.544864922761917114e-02 -9.928645193576812744e-02 -6.519521772861480713e-02 -6.248889118432998657e-02 -3.596496582031250000e-01 -1.174665540456771851e-01
-1.806345134973526001e-01 9.732103906571865082e-03 -4.055376350879669189e-02 2.059801816940307617e-01 -2.262029200792312622e-01 -3.650083765387535095e-02 -1.783351302146911621e-01 1.535615921020507812e-01 -2.377835288643836975e-02 1.662699878215789795e-01 -8.071924000978469849e-02 3.335127606987953186e-02 1.788099408149719238e-01 -1.140786185860633850e-01 -1.560246944427490234e-01 -2.049133479595184326e-01 3.488480672240257263e-02 1.564961522817611694e-01 -2.167493999004364014e-01 4.448072612285614014e-01 -5.738139897584915161e-02 1.632918715476989746e-01 2.031590417027473450e-02 -1.227293442934751511e-02 -1.661728620529174805e-01 -2.267518341541290283e-01 -1.168325468897819519e-01 -2.622113227844238281e-01 -1.613050550222396851e-01 -8.015756309032440186e-02 1.741226613521575928e-01 -3.780218362808227539e-01
-1.262335181236267090e-01 2.545427680015563965e-01 1.131485179066658020e-01 3.418305516242980957e-01 -2.097599059343338013e-01 -3.730064034461975098e-01 -3.088326007127761841e-02 -1.006164923310279846e-01 1.507147401571273804e-01 1.084310114383697510e-01 1.668811291456222534e-01 -1.104338690638542175e-01 2.699059247970581055e-01 -5.440986528992652893e-02 -4.581051319837570190e-02 6.216660514473915100e-02 5.881807208061218262e-02 -3.129718452692031860e-02 -1.062265634536743164e-01 4.554690420627593994e-01 -6.641142070293426514e-02 -1.554195135831832886e-01 1.945961415767669678e-01 8.920919150114059448e-02 -8.587172627449035645e-02 -1.300766691565513611e-02 -1.227404102683067322e-01 -2.934801876544952393e-01 -1.455430537462234497e-01 1.031664013862609863e-01 2.930055931210517883e-02 1.145973149687051773e-02
-1.104703173041343689e-01 9.295892901718616486e-03 1.714400388300418854e-02 2.028574198484420776e-01 8.148892968893051147e-02 -1.889924556016921997e-01 -3.536923229694366455e-02 2.165823429822921753e-01 -2.771749198436737061e-01 3.540258109569549561e-01 -6.214209273457527161e-02 -2.084363251924514771e-01 2.796994447708129883e-01 -1.211845874786376953e-01 4.171494245529174805e-01 6.572041660547256470e-02 8.435312658548355103e-02 6.436258554458618164e-02 -2.114014029502868652e-01 1.466980576515197754e-02 -3.928153216838836670e-02 -3.099626861512660980e-02 -2.349766045808792114e-01 -6.135303899645805359e-02 -1.506956666707992554e-01 -1.183189302682876587e-01 -4.586485773324966431e-02 1.314940024167299271e-02 -1.984689442906528711e-04 3.149786591529846191e-01 -4.580373689532279968e-02 -2.776491940021514893e-01
2.518033422529697418e-02 -1.081851683557033539e-02 1.786193996667861938e-01 2.472007721662521362e-01 -8.424847573041915894e-02 -1.837213933467864990e-01 -6.678713113069534302e-02 1.190540641546249390e-01 -2.034360021352767944e-01 2.355210930109024048e-01 -7.961914688348770142e-02 3.002290800213813782e-02 8.003015816211700439e-02 1.163096949458122253e-01 4.446713328361511230e-01 -6.414129585027694702e-02 -6.650532037019729614e-02 1.798271089792251587e-01 -1.330738365650177002e-01 3.984985873103141785e-02 2.110090292990207672e-02 -2.475586235523223877e-01 -1.508049666881561279e-01 -3.588402271270751953e-01 3.010538592934608459e-02 -1.126552894711494446e-01 -1.436443775892257690e-01 1.370877772569656372e-01 -1.193498447537422180e-01 2.863548099994659424e-01 -4.832694679498672485e-02 -3.161868453025817871e-01
-1.007197797298431396e-01 1.406862139701843262e-01 8.038261532783508301e-02 2.722409665584564209e-01 1.820310950279235840e-01 -1.135377287864685059e-01 -9.202510118484497070e-02 8.873467892408370972e-02 -1.284167617559432983e-01 -6.097604334354400635e-02 2.213880866765975952e-01 -3.879600763320922852e-02 2.621403932571411133e-01 -2.665500640869140625e-01 3.175133094191551208e-02 -1.856985092163085938e-01 2.234842181205749512e-01 5.437405109405517578e-01 -2.095725536346435547e-01 1.450365036725997925e-01 7.339724153280258179e-02 8.433054387569427490e-02 2.872618734836578369e-01 1.201871708035469055e-01 -1.354697942733764648e-01 -1.618338003754615784e-02 1.336742788553237915e-01 -1.484775566495954990e-03 -1.231068745255470276e-01 -3.072897531092166901e-02 -7.880141958594322205e-03 -9.201886504888534546e-02
2.445561587810516357e-01 -8.881561458110809326e-02 -8.252555131912231445e-02 2.663598060607910156e-01 9.735472500324249268e-02 -1.042175665497779846e-01 2.425372600555419922e-02 2.548138201236724854e-01 -2.571496367454528809e-01 1.514689531177282333e-02 1.903340220451354980e-01 2.902420759201049805e-01 -1.235267370939254761e-01 -2.398189157247543335e-01 -7.888851314783096313e-02 -1.731159090995788574e-01 3.850542381405830383e-02 4.759883508086204529e-02 -2.790618538856506348e-01 1.647007912397384644e-01 2.288452833890914917e-01 -3.490113019943237305e-01 2.371416836977005005e-01 -1.014617085456848145e-01 -5.088182538747787476e-02 -2.479435801506042480e-01 2.085136994719505310e-02 8.052802085876464844e-02 1.577159464359283447e-01 -2.831642050296068192e-03 -1.531893610954284668e-01 -6.408949941396713257e-02
-1.788523346185684204e-01 1.255015581846237183e-01 -1.839954107999801636e-01 3.201627731323242188e-01 9.380307793617248535e-02 1.808971166610717773e-02 1.170738860964775085e-01 1.523757278919219971e-01 -1.917694658041000366e-01 6.130162626504898071e-02 1.837962716817855835e-01 2.863631248474121094e-01 1.767496764659881592e-02 -2.927637696266174316e-01 2.069618403911590576e-01 -6.651602685451507568e-02 -2.515611052513122559e-01 4.484270513057708740e-02 -8.974180370569229126e-02 -1.935605145990848541e-02 1.222468018531799316e-01 -5.286335945129394531e-01 8.638387173414230347e-02 -1.141546946018934250e-02 -9.079473465681076050e-02 -1.710759699344635010e-01 1.047221273183822632e-01 -1.205139830708503723e-01 1.455032378435134888e-01 1.457002852112054825e-02 7.479924708604812622e-02 -1.206694915890693665e-01
-1.099477335810661316e-01 2.534346878528594971e-01 7.166025042533874512e-02 3.103784322738647461e-01 7.809701561927795410e-02 -2.797051668167114258e-01 1.429412662982940674e-01 5.210916697978973389e-02 -2.470948100090026855e-01 2.754818648099899292e-02 -2.320891916751861572e-01 1.700911819934844971e-01 1.234734728932380676e-01 -1.916330866515636444e-02 6.913220509886741638e-03 -1.118044778704643250e-01 2.113965302705764771e-01 3.723570406436920166e-01 -2.291527241468429565e-01 4.045648034662008286e-03 -1.282929480075836182e-01 -2.356262356042861938e-01 -2.818127870559692383e-01 1.154578756541013718e-02 -1.327200978994369507e-02 -2.177088260650634766e-01 -1.572718769311904907e-01 6.260525900870561600e-03 1.156333610415458679e-01 5.062236264348030090e-02 1.944508403539657593e-01 -1.687323898077011108e-01
2.612121999263763428e-01 -6.111820787191390991e-02 -2.072980813682079315e-02 3.120608329772949219e-01 1.994976587593555450e-02 3.086959756910800934e-02 2.703488767147064209e-01 1.403656750917434692e-01 -9.412704408168792725e-02 9.223505109548568726e-02 2.170513570308685303e-01 -5.953235924243927002e-02 -1.764609068632125854e-01 -2.972548902034759521e-01 -6.997342407703399658e-02 1.929223909974098206e-02 1.707233190536499023e-01 2.507838606834411621e-01 -2.170647680759429932e-01 3.598245680332183838e-01 2.731509506702423096e-01 -1.962417513132095337e-01 2.258090488612651825e-02 -2.069309912621974945e-02 -5.470984429121017456e-02 -2.186603099107742310e-01 -2.837649285793304443e-01 -6.690205633640289307e-02 -4.736971482634544373e-02 -8.360140025615692139e-02 2.301698736846446991e-02 -1.226056516170501709e-01
-1.845551282167434692e-01 2.332689240574836731e-02 5.951980873942375183e-02 4.759403765201568604e-01 1.161901652812957764e-01 -2.084972709417343140e-01 -2.049526721239089966e-01 9.570963680744171143e-02 2.740683257579803467e-01 1.868200451135635376e-01 1.389890313148498535e-01 -1.034847572445869446e-01 2.309906929731369019e-01 -1.568424254655838013e-01 3.899484872817993164e-02 -1.392980813980102539e-01 2.893949858844280243e-02 1.782460957765579224e-01 -1.432809680700302124e-01 4.116193354129791260e-01 2.457973733544349670e-02 7.376377284526824951e-02 1.906756013631820679e-01 5.919344723224639893e-03 -2.614323608577251434e-02 -5.675080046057701111e-02 1.844549924135208130e-01 -2.381273359060287476e-01 9.997335076332092285e-02 5.860187113285064697e-03 1.126688420772552490e-01 -7.688269019126892090e-02
8.003915101289749146e-02 3.516287729144096375e-02 6.588754802942276001e-02 2.256699353456497192e-01 -1.599008589982986450e-01 -2.583330571651458740e-01 -6.949060410261154175e-02 1.631891727447509766e-01 -1.219143867492675781e-01 3.604013919830322266e-01 2.915714383125305176e-01 -6.617824733257293701e-02 3.189453780651092529e-01 -4.971188306808471680e-02 1.053682416677474976e-01 -5.091198161244392395e-02 1.224390324205160141e-02 -1.108512207865715027e-01 -4.402344822883605957e-01 1.124306619167327881e-01 -2.741855978965759277e-01 -1.492174416780471802e-01 1.746543943881988525e-01 7.608106359839439392e-03 -1.575614959001541138e-01 -1.080742999911308289e-01 -3.360914811491966248e-02 6.410131603479385376e-02 -1.543014794588088989e-01 1.397383213043212891e-01 -1.202261149883270264e-01 -1.219127699732780457e-01
-9.620963037014007568e-02 -1.908267661929130554e-02 -1.179423406720161438e-01 1.502527445554733276e-01 -2.301605343818664551e-01 -2.692289054393768311e-01 1.065761893987655640e-01 7.617136090993881226e-02 -2.805039882659912109e-01 -5.683922395110130310e-02 2.826830744743347168e-01 1.516331452876329422e-02 2.679426968097686768e-01 -1.156264990568161011e-01 -2.155789881944656372e-01 -2.046952247619628906e-01 -1.137293037027120590e-02 2.737090587615966797e-01 -3.779314458370208740e-02 -2.641785424202680588e-03 1.531118005514144897e-01 -3.069675862789154053e-01 -9.533311426639556885e-02 -9.504870325326919556e-02 3.777385503053665161e-02 -2.891411185264587402e-01 -1.424417644739151001e-02 1.143146455287933350e-01 -3.466237485408782959e-01 -8.240177482366561890e-02 1.755010038614273071e-01 -8.584675192832946777e-02
-2.402761392295360565e-02 1.022340506315231323e-01 9.741245955228805542e-02 4.470702707767486572e-01 -2.097261697053909302e-02 -1.775107532739639282e-01 2.330166846513748169e-01 2.514866292476654053e-01 -2.964187562465667725e-01 1.088429838418960571e-01 8.009020239114761353e-02 1.182486712932586670e-01 1.265482604503631592e-01 2.039590626955032349e-01 1.658535748720169067e-01 4.150340706110000610e-02 8.648729324340820312e-02 -1.251376122236251831e-01 6.786090135574340820e-02 1.228851601481437683e-01 3.114183545112609863e-01 -3.216396570205688477e-01 -1.226568967103958130e-01 2.431486845016479492e-01 -3.949259966611862183e-02 -1.400736626237630844e-02 5.323094874620437622e-02 -1.446752399206161499e-01 3.852012380957603455e-02 1.278882175683975220e-01 -1.437964439392089844e-01 -2.041667699813842773e-01
-2.411316782236099243e-01 1.051649972796440125e-01 2.842118442058563232e-01 2.012172341346740723e-01 2.035246491432189941e-01 -1.878698766231536865e-01 -5.498152226209640503e-02 2.454685568809509277e-01 -1.515087187290191650e-01 1.205751895904541016e-01 -1.168749853968620300e-01 9.579790383577346802e-02 3.992555662989616394e-02 -1.055568084120750427e-01 4.434017837047576904e-02 -3.515481054782867432e-01 2.927021980285644531e-01 4.049105942249298096e-01 -1.999977082014083862e-01 -5.646344274282455444e-02 4.290093667805194855e-03 -1.513808816671371460e-01 -1.232396662235260010e-01 2.121631056070327759e-02 -8.842626959085464478e-02 -1.432815194129943848e-01 -1.450209319591522217e-01 -1.373588293790817261e-01 1.747535020112991333e-01 -1.207826361060142517e-01 1.046997383236885071e-01 -1.232625842094421387e-01
-7.912741601467132568e-02 -2.562250569462776184e-02 -3.143288195133209229e-01 5.178689360618591309e-01 -2.284547537565231323e-01 -3.200887739658355713e-01 4.270416498184204102e-02 3.365952149033546448e-02 -5.347160622477531433e-03 3.522643744945526123e-01 -1.340582519769668579e-01 -1.040926650166511536e-01 3.619113191962242126e-02 -1.898781806230545044e-01 2.503000199794769287e-01 -2.346831187605857849e-02 1.331459879875183105e-01 3.645230084657669067e-02 -7.769341021776199341e-02 1.189427301287651062e-01 -1.462237257510423660e-02 -3.273442387580871582e-02 2.141515016555786133e-01 -1.690451055765151978e-01 -1.582015603780746460e-01 5.271448940038681030e-02 -1.703404486179351807e-01 -1.623568385839462280e-01 8.054938912391662598e-02 4.625355079770088196e-02 5.603875964879989624e-02 -7.130062580108642578e-02
-5.680245161056518555e-02 1.968899667263031006e-01 1.013802066445350647e-01 3.530692756175994873e-01 -9.567830711603164673e-02 -4.475324749946594238e-01 3.459635376930236816e-02 9.014524519443511963e-02 8.891536295413970947e-02 2.627924680709838867e-01 5.981970578432083130e-02 -9.329129755496978760e-02 1.745241433382034302e-01 7.588265091180801392e-02 -1.182720363140106201e-01 -6.958696991205215454e-02 1.060508415102958679e-01 5.925624817609786987e-02 -1.829004436731338501e-01 4.291189908981323242e-01 -1.933886483311653137e-02 -1.378489285707473755e-01 -1.428460031747817993e-01 -1.145405974239110947e-02 7.054803520441055298e-02 7.710696756839752197e-02 -8.530253171920776367e-02 -3.840088546276092529e-01 1.056236475706100464e-01 3.146664053201675415e-02 4.328853264451026917e-02 8.981005102396011353e-02
-1.604946106672286987e-01 1.225992366671562195e-01 -1.023799646645784378e-02 3.229279816150665283e-01 -1.778328418731689453e-02 -1.668829619884490967e-01 -1.827862113714218140e-01 -1.480966992676258087e-02 -1.036310046911239624e-01 8.523599803447723389e-02 1.881649345159530640e-01 -1.780309528112411499e-01 -1.221932545304298401e-01 -8.450884371995925903e-02 -4.894451424479484558e-02 -9.115897864103317261e-02 2.620341815054416656e-02 4.065969884395599365e-01 1.681102663278579712e-01 -4.593677446246147156e-02 4.642083495855331421e-02 -3.520902991294860840e-01 -3.101790510118007660e-02 1.494531705975532532e-02 4.286137968301773071e-02 -1.950951963663101196e-01 -3.305421471595764160e-01 -1.000576987862586975e-01 -3.441596031188964844e-01 4.226806759834289551e-02 -6.022452190518379211e-02 -2.615875005722045898e-01
-8.788439631462097168e-02 2.313790656626224518e-02 1.263657659292221069e-01 3.023473322391510010e-01 1.055590361356735229e-01 -2.538596279919147491e-02 7.232855260372161865e-02 -7.510852068662643433e-02 -3.745019137859344482e-01 2.262395769357681274e-01 1.133582293987274170e-01 -2.174221426248550415e-01 1.413327157497406006e-01 -2.062346935272216797e-01 6.708993762731552124e-02 -1.312974691390991211e-01 2.768003046512603760e-01 3.256014585494995117e-01 -1.512763798236846924e-01 -6.145141273736953735e-02 2.145532667636871338e-01 -2.295779734849929810e-01 -1.030166074633598328e-01 -6.601005792617797852e-02 -1.085598096251487732e-01 2.282441556453704834e-01 2.829818427562713623e-01 3.867680951952934265e-02 -6.234049797058105469e-02 6.869112700223922729e-02 1.495309919118881226e-01 -1.626912951469421387e-01
-1.864573210477828979e-01 1.734734177589416504e-01 1.653066277503967285e-01 2.092980742454528809e-01 -1.248969957232475281e-01 -1.028515547513961792e-01 1.103324368596076965e-01 -1.131619065999984741e-01 -4.020041525363922119e-01 -3.761101886630058289e-02 2.649582326412200928e-01 -8.321456611156463623e-02 -3.462852537631988525e-02 -1.479754447937011719e-01 3.517331928014755249e-02 -5.257195234298706055e-02 2.423024177551269531e-01 2.945249378681182861e-01 -1.591158099472522736e-02 2.914105951786041260e-01 2.296166718006134033e-01 -1.755479276180267334e-01 2.535342872142791748e-01 -1.407172679901123047e-01 -1.015291213989257812e-01 5.053430050611495972e-02 2.156005203723907471e-01 -6.428949534893035889e-02 -3.752682730555534363e-02 -2.558591961860656738e-01 1.601074449717998505e-02 -1.294151544570922852e-01
-1.581565886735916138e-01 -3.070930577814579010e-02 -1.263432502746582031e-01 3.517417907714843750e-01 -7.241823524236679077e-02 -2.925300598144531250e-01 2.618320100009441376e-02 1.677495390176773071e-01 -3.484967947006225586e-01 2.053564935922622681e-01 1.621248275041580200e-01 1.711681783199310303e-01 1.855446398258209229e-01 4.231792315840721130e-02 -1.740915328264236450e-02 -1.277738157659769058e-02 5.102862045168876648e-02 -1.050107628107070923e-01 -4.336855188012123108e-02 1.046671420335769653e-01 3.523536324501037598e-01 -2.830953001976013184e-01 6.643203645944595337e-02 2.566470503807067871e-01 -1.483596712350845337e-01 6.807994097471237183e-02 -2.615122683346271515e-02 -2.701056003570556641e-01 4.721869900822639465e-02 1.383568197488784790e-01 -1.854660958051681519e-01 -4.154566675424575806e-02
6.475940346717834473e-02 3.546589240431785583e-02 -2.170375315472483635e-03 3.764935433864593506e-01 -3.164800107479095459e-01 -4.158079624176025391e-01 -2.387767881155014038e-01 7.400117069482803345e-02 2.090120315551757812e-01 1.227928921580314636e-01 1.109643951058387756e-01 -2.253072336316108704e-02 1.298829615116119385e-01 6.520473957061767578e-02 -4.062366113066673279e-02 -2.256259322166442871e-01 2.412473410367965698e-01 -9.628149121999740601e-02 -2.168800532817840576e-01 1.725983917713165283e-01 -1.272369772195816040e-01 -1.146939098834991455e-01 6.432300060987472534e-02 1.403445452451705933e-01 -4.420189931988716125e-02 1.766854971647262573e-01 1.415695697069168091e-01 7.118060253560543060e-03 -1.257329285144805908e-01 1.970906555652618408e-01 -4.825461655855178833e-02 -2.535046637058258057e-01
-5.229139700531959534e-02 8.963762223720550537e-02 -2.027970999479293823e-01 4.158110320568084717e-01 -8.446667343378067017e-02 -8.772190660238265991e-02 1.476229429244995117e-01 2.286505699157714844e-01 -2.212794125080108643e-01 1.047383770346641541e-01 3.759283125400543213e-01 -3.828636184334754944e-02 -4.380001872777938843e-02 -7.339702546596527100e-02 1.078180596232414246e-01 2.978606708347797394e-02 1.902976632118225098e-01 1.250571385025978088e-02 1.266728788614273071e-01 3.541756570339202881e-01 -1.514121741056442261e-01 -3.070968091487884521e-01 -4.132936894893646240e-02 -1.498015224933624268e-01 -7.125945389270782471e-02 5.261994898319244385e-02 -1.931461542844772339e-01 1.733147203922271729e-01 1.426281780004501343e-01 -2.003491669893264771e-01 -8.769403398036956787e-02 3.405911475419998169e-02
-1.402960717678070068e-01 1.375947729684412479e-03 9.857466816902160645e-02 3.730223774909973145e-01 -1.523598134517669678e-01 -1.889357566833496094e-01 -8.843632787466049194e-02 1.918910741806030273e-01 7.915043830871582031e-02 2.051094323396682739e-01 2.068314142525196075e-02 1.455742418766021729e-01 -1.545252352952957153e-01 -6.607253104448318481e-02 -7.009372860193252563e-02 -2.580209076404571533e-01 -1.303169131278991699e-01 -3.627371788024902344e-02 -1.306559294462203979e-01 3.382441103458404541e-01 -1.872129291296005249e-01 -1.835400611162185669e-01 -1.454103887081146240e-01 -1.962805837392807007e-01 -1.935286521911621094e-01 -4.028140902519226074e-01 1.156910285353660583e-01 -6.234398577362298965e-03 -6.295280158519744873e-02 -1.280421465635299683e-01 -3.852835670113563538e-02 -2.122520655393600464e-01
-3.944928571581840515e-02 1.959752738475799561e-01 2.837852835655212402e-01 2.501583397388458252e-01 -1.216221973299980164e-01 2.462241426110267639e-02 5.582898482680320740e-02 -1.120403036475181580e-01 -3.497402369976043701e-01 7.125616818666458130e-02 1.598577499389648438e-01 4.474116861820220947e-02 1.630849540233612061e-01 -4.072507098317146301e-02 9.912712126970291138e-02 -4.051115736365318298e-02 7.254716753959655762e-02 2.514510750770568848e-01 -2.438183724880218506e-01 1.965485513210296631e-01 6.632323563098907471e-02 -4.087378084659576416e-02 1.519292294979095459e-01 -4.097353816032409668e-01 8.378816395998001099e-02 -1.672297567129135132e-01 1.509807407855987549e-01 -2.421482056379318237e-01 -7.272273302078247070e-02 -1.840351521968841553e-01 -2.310344874858856201e-01 -1.364751458168029785e-01
1.366339325904846191e-01 4.679491370916366577e-02 5.713178589940071106e-02 2.208966314792633057e-01 -3.772976249456405640e-02 -3.809701204299926758e-01 -2.320898696780204773e-02 2.653840482234954834e-01 -3.267109394073486328e-02 3.794193863868713379e-01 2.338115274906158447e-01 -1.734928488731384277e-01 2.330997735261917114e-01 -2.126119881868362427e-01 6.624270975589752197e-02 -5.976594239473342896e-02 4.310382530093193054e-02 8.452147245407104492e-03 -3.989701867103576660e-01 3.810320049524307251e-02 -4.586569592356681824e-02 -5.587071925401687622e-02 1.502793878316879272e-01 1.445422172546386719e-01 -1.176491454243659973e-01 7.602793723344802856e-02 -9.600999951362609863e-02 2.534695202484726906e-03 -5.058965831995010376e-02 1.318583488464355469e-01 3.747799247503280640e-02 -3.328710198402404785e-01
-1.158513054251670837e-01 -2.398970536887645721e-02 -1.510619968175888062e-01 4.355207681655883789e-01 -1.277270764112472534e-01 -6.601927429437637329e-02 3.236404806375503540e-02 1.295151710510253906e-01 -4.256796240806579590e-01 1.534625887870788574e-01 1.004857793450355530e-01 -1.015385761857032776e-01 2.065982073545455933e-01 3.029583990573883057e-01 1.974846571683883667e-01 -1.037233769893646240e-01 1.701569855213165283e-01 -1.450624912977218628e-01 -1.223798170685768127e-01 1.603703573346138000e-02 1.839496344327926636e-01 -1.445978879928588867e-01 2.462092638015747070e-01 6.206090096384286880e-03 -1.115643158555030823e-01 5.602459982037544250e-02 -6.477031111717224121e-02 -6.530150026082992554e-02 -7.045497000217437744e-02 1.298916637897491455e-01 -2.779470086097717285e-01 -1.478336453437805176e-01
4.955223947763442993e-02 6.165502220392227173e-02 1.297928541898727417e-01 3.940939605236053467e-01 -1.385810077190399170e-01 -3.707969784736633301e-01 1.409795321524143219e-02 -8.196846395730972290e-02 1.485878527164459229e-01 3.236269205808639526e-02 -1.549582555890083313e-02 -1.023312807083129883e-01 3.363917469978332520e-01 -1.324399262666702271e-01 1.285275369882583618e-01 1.027970016002655029e-01 7.067784667015075684e-02 -3.338385745882987976e-02 -3.345049917697906494e-01 3.489630818367004395e-01 -5.203376058489084244e-03 -1.685767173767089844e-01 2.378681451082229614e-01 1.223279908299446106e-02 -6.998734176158905029e-02 -1.556574851274490356e-01 -7.882663607597351074e-02 -2.446189224720001221e-01 -4.201059695333242416e-03 2.134013324975967407e-01 1.687751896679401398e-02 1.933056674897670746e-02
4.087807983160018921e-02 -2.505737543106079102e-02 1.020126044750213623e-01 4.376260638236999512e-01 1.623036116361618042e-01 -2.171139121055603027e-01 4.204545915126800537e-02 6.044303625822067261e-02 -2.968698441982269287e-01 -3.208309412002563477e-01 6.388346105813980103e-02 -6.346132606267929077e-02 4.553456008434295654e-01 -2.259121648967266083e-02 -2.115853875875473022e-02 -1.645553261041641235e-01 1.040447503328323364e-01 1.936646997928619385e-01 -2.453296333551406860e-01 1.828034222126007080e-01 8.692084997892379761e-02 -1.105723436921834946e-02 3.180421888828277588e-02 1.850742101669311523e-01 1.218355149030685425e-01 -2.217640541493892670e-02 1.294642686843872070e-01 1.426513344049453735e-01 1.051243916153907776e-01 9.838867932558059692e-02 -1.490268707275390625e-01 -4.543313011527061462e-02
-1.826829649507999420e-02 7.185011357069015503e-02 1.363086998462677002e-01 3.461711108684539795e-01 2.136404216289520264e-01 -1.134459823369979858e-01 -1.366588938981294632e-02 -2.395885139703750610e-01 -4.097650051116943359e-01 -2.140965014696121216e-01 6.373845040798187256e-02 -2.055477909743785858e-02 -3.903622925281524658e-02 6.123309209942817688e-02 1.162459775805473328e-01 -6.571859121322631836e-02 1.605735868215560913e-01 5.010674521327018738e-02 -2.173296660184860229e-01 3.790751695632934570e-01 3.912341222167015076e-02 -3.014878928661346436e-01 2.899397350847721100e-02 5.557423830032348633e-02 4.440889507532119751e-02 2.190860807895660400e-01 1.670928746461868286e-01 1.641001850366592407e-01 1.914618462324142456e-01 1.042677685618400574e-01 -1.011390015482902527e-01 -1.431600004434585571e-01
-1.457226574420928955e-01 -4.248011857271194458e-02 6.517083942890167236e-02 3.807457983493804932e-01 -3.695970475673675537e-01 -2.878874540328979492e-01 2.001570910215377808e-01 -7.115060091018676758e-02 -1.271087825298309326e-01 3.170101940631866455e-01 6.479127705097198486e-02 1.051331087946891785e-01 1.313058584928512573e-01 -1.112462282180786133e-01 1.193036958575248718e-01 1.532125920057296753e-01 -2.815710380673408508e-02 5.944236740469932556e-02 -9.543455205857753754e-03 1.162105798721313477e-01 -1.705221533775329590e-01 1.105577051639556885e-01 9.680866450071334839e-02 -1.871652603149414062e-01 -3.844908773899078369e-01 -1.228455379605293274e-01 1.598604139871895313e-03 -2.362869530916213989e-01 -6.853953748941421509e-02 1.407258957624435425e-01 -9.691364318132400513e-02 -8.737325668334960938e-02
-2.781322598457336426e-01 2.170456498861312866e-01 -9.368592500686645508e-02 9.853872656822204590e-02 1.626585274934768677e-01 -3.487213551998138428e-01 6.230593472719192505e-02 2.386381030082702637e-01 -4.301222264766693115e-01 -1.414589881896972656e-01 -6.479644775390625000e-02 1.771827638149261475e-01 9.707818180322647095e-02 1.368290781974792480e-01 1.435536295175552368e-01 1.700878329575061798e-02 2.723642587661743164e-01 7.761631906032562256e-02 -3.556391000747680664e-01 1.926923543214797974e-01 3.666248172521591187e-02 -1.514765769243240356e-01 5.423365905880928040e-02 -1.638472080230712891e-01 6.998527050018310547e-02 -1.903695762157440186e-01 7.963403128087520599e-03 5.809785332530736923e-03 -4.859260469675064087e-02 -2.169772051274776459e-02 1.055800616741180420e-01 7.344037294387817383e-02
-3.097637929022312164e-02 -8.948403596878051758e-02 -8.093228191137313843e-02 4.855638444423675537e-01 3.031932748854160309e-02 -2.107140421867370605e-01 1.940118335187435150e-02 1.979122012853622437e-01 -7.677123695611953735e-02 2.217586040496826172e-01 -3.421318903565406799e-02 -2.397774159908294678e-01 1.011651009321212769e-01 3.704286366701126099e-02 2.601080536842346191e-01 -2.217648625373840332e-01 1.652452945709228516e-01 -6.297060847282409668e-02 -5.112158134579658508e-02 1.269342750310897827e-01 -1.490142494440078735e-01 -8.622270077466964722e-02 2.112375199794769287e-01 -3.786356449127197266e-01 -1.053524240851402283e-01 -2.864231467247009277e-01 1.939279772341251373e-02 -2.071856111288070679e-01 4.135372117161750793e-02 3.538069315254688263e-03 -1.238299235701560974e-01 -2.345108054578304291e-02
[truncated: 3,272,328 more chars]
