# Supplementary material for: The Language of Innovation
Source: PLoS One. 2020 Apr 30;15(4):e0230107. doi: 10.1371/journal.pone.0230107 (PMC7194493; doi:10.1371/journal.pone.0230107)
Supplement: S29 File — (GZ) [file pone.0230107.s029.tar.gz › 2007-2011/V2Run_26_VS_4500_embeddings2007-2011ED32.txt]

1.143894866108894348e-01 -9.249286353588104248e-02 -2.794006764888763428e-01 1.741502285003662109e-01 4.229006916284561157e-02 -3.202182054519653320e-02 3.388780951499938965e-01 2.853889167308807373e-01 2.954398393630981445e-01 3.185030221939086914e-01 2.896291613578796387e-01 6.637082993984222412e-02 7.443658262491226196e-02 -1.909384727478027344e-01 1.841402202844619751e-01 -6.588120013475418091e-02 1.507377475500106812e-01 5.051512271165847778e-02 2.162226885557174683e-01 -1.353844255208969116e-01 6.759727746248245239e-02 -5.969731882214546204e-02 2.029048651456832886e-01 -1.444669663906097412e-01 6.888955086469650269e-02 2.273464947938919067e-01 -1.068609766662120819e-02 1.780029237270355225e-01 -3.200419992208480835e-02 -1.690383106470108032e-01 -7.270812988281250000e-02 1.730822473764419556e-01
-9.382784366607666016e-02 2.780032455921173096e-01 -1.078495234251022339e-01 5.986303836107254028e-02 -6.520587950944900513e-02 6.152113899588584900e-02 8.929982036352157593e-02 1.083760708570480347e-01 1.809750795364379883e-01 3.436869978904724121e-01 8.643432706594467163e-02 5.606001242995262146e-02 -8.325640112161636353e-02 2.104940861463546753e-01 2.378639280796051025e-01 3.378172218799591064e-01 -7.937067002058029175e-02 2.411288172006607056e-01 1.457673460245132446e-01 2.909291982650756836e-01 -5.230075493454933167e-02 -1.661577261984348297e-02 2.090833038091659546e-01 -1.805335730314254761e-01 -3.893225640058517456e-02 1.738695949316024780e-01 -9.909505397081375122e-02 8.123287558555603027e-02 5.762914940714836121e-02 -3.577354252338409424e-01 -2.311677336692810059e-01 -7.045414298772811890e-02
2.788206040859222412e-01 -2.214211374521255493e-01 -3.576852083206176758e-01 1.939370781183242798e-01 2.519727945327758789e-01 2.820165269076824188e-02 4.524216428399085999e-02 1.608874499797821045e-01 6.499500572681427002e-02 2.654609680175781250e-01 -1.823047399520874023e-01 1.141716260462999344e-03 -1.193684861063957214e-01 1.137515679001808167e-01 1.507426500320434570e-01 3.543834015727043152e-02 3.520071133971214294e-02 3.568598926067352295e-01 1.041995882987976074e-01 -1.279020160436630249e-01 3.530879272148013115e-03 -3.536706566810607910e-01 1.403958648443222046e-01 -2.083856053650379181e-02 3.718028217554092407e-02 3.603849560022354126e-02 -2.770049870014190674e-01 2.015752941370010376e-01 8.914688229560852051e-02 -9.991084039211273193e-02 1.261191666126251221e-01 3.795335441827774048e-02
-1.691355407238006592e-01 -6.513280421495437622e-02 -3.482244610786437988e-01 -7.802034169435501099e-02 8.726346306502819061e-03 2.057254165410995483e-01 9.334614872932434082e-02 3.322506844997406006e-01 -7.378280162811279297e-02 3.117776811122894287e-01 1.575942486524581909e-01 8.996967226266860962e-02 2.927672863006591797e-01 1.161246653646230698e-02 1.039377003908157349e-01 7.038469612598419189e-02 -5.334892868995666504e-02 1.914581656455993652e-01 6.587343290448188782e-03 -1.878546327352523804e-01 7.745286077260971069e-02 -2.252822816371917725e-01 2.032122313976287842e-01 -3.599582612514495850e-01 7.151781022548675537e-02 1.665166020393371582e-01 -2.383543550968170166e-02 1.090657040476799011e-01 -1.435030996799468994e-01 -6.407476216554641724e-02 2.561906874179840088e-01 5.501206219196319580e-02
3.838318958878517151e-02 -1.350547522306442261e-01 -3.064721524715423584e-01 -6.381523609161376953e-02 1.415664888918399811e-02 3.639835715293884277e-01 3.347259014844894409e-02 7.501077651977539062e-02 -8.626591414213180542e-03 4.827510416507720947e-01 3.216619789600372314e-01 -8.495911955833435059e-02 1.370265036821365356e-01 2.156973630189895630e-01 -2.169188298285007477e-02 6.038842350244522095e-02 -1.531733572483062744e-01 1.685948520898818970e-01 -2.024129033088684082e-01 1.481875181198120117e-01 2.084908634424209595e-01 -1.012719348073005676e-01 2.965958975255489349e-02 -2.599578499794006348e-01 8.182655088603496552e-03 1.981292665004730225e-01 -1.313838758505880833e-03 4.348779097199440002e-03 8.936343342065811157e-02 -1.422783732414245605e-01 -1.350940316915512085e-01 -8.252509683370590210e-02
4.597284644842147827e-02 2.237883657217025757e-01 -1.694295704364776611e-01 -2.572190463542938232e-01 -1.792453788220882416e-02 4.347038567066192627e-01 3.939893841743469238e-02 1.783259809017181396e-01 1.066797003149986267e-01 2.649336755275726318e-01 2.325161099433898926e-01 4.712448269128799438e-02 1.187485605478286743e-01 1.240833848714828491e-01 7.023686915636062622e-02 -6.472385674715042114e-02 -7.348009943962097168e-02 3.500184714794158936e-01 -4.148690029978752136e-02 -1.870087832212448120e-01 2.283793389797210693e-01 1.257262229919433594e-01 -2.025988884270191193e-02 7.992047816514968872e-03 -1.255679279565811157e-01 1.945464015007019043e-01 -1.296606957912445068e-01 1.428270787000656128e-01 2.680593915283679962e-02 -1.958731412887573242e-01 1.087413802742958069e-01 -2.811406850814819336e-01
4.993628710508346558e-02 -5.907652154564857483e-02 -1.992964148521423340e-01 -1.609201133251190186e-01 1.158026456832885742e-01 2.392608672380447388e-01 -1.118788029998540878e-02 3.035942018032073975e-01 9.886777400970458984e-02 2.349547147750854492e-01 4.886677116155624390e-02 -3.236485272645950317e-02 2.152044624090194702e-01 1.815685927867889404e-01 1.243034675717353821e-01 1.077863425016403198e-01 -2.958887219429016113e-01 8.907598257064819336e-02 1.412068456411361694e-01 -3.630338981747627258e-02 1.173309758305549622e-01 -2.398213371634483337e-02 -1.018087714910507202e-01 -2.845463156700134277e-01 2.530659139156341553e-01 1.520531475543975830e-01 -1.436508148908615112e-01 2.116575688123703003e-01 1.812095493078231812e-01 -3.668694496154785156e-01 6.923785060644149780e-02 -2.084510624408721924e-01
2.018325179815292358e-01 1.981284618377685547e-01 -3.375791907310485840e-01 -8.769814670085906982e-02 -1.565056741237640381e-01 2.257331460714340210e-01 2.204796224832534790e-01 1.383984088897705078e-01 2.835758626461029053e-01 4.880925267934799194e-02 -1.042695268988609314e-01 3.974702656269073486e-01 -3.017099015414714813e-02 -1.219455674290657043e-01 2.495058625936508179e-01 1.818690747022628784e-01 -2.581456601619720459e-01 3.393881022930145264e-01 1.475186180323362350e-02 1.836533285677433014e-02 1.836794316768646240e-01 -2.431526593863964081e-02 6.691086292266845703e-02 -1.767474412918090820e-01 9.275265969336032867e-03 1.142702028155326843e-01 1.371771330013871193e-03 -1.064167916774749756e-01 -1.054479740560054779e-02 -1.178810819983482361e-01 -1.334417890757322311e-02 3.606539592146873474e-02
8.089787513017654419e-02 -2.811426222324371338e-01 -2.401447743177413940e-01 -1.033439934253692627e-01 -1.138665825128555298e-01 3.163122832775115967e-01 -5.761229991912841797e-02 2.366518676280975342e-01 -1.096875369548797607e-01 1.608725041151046753e-01 8.680097013711929321e-02 -1.373810768127441406e-01 4.543163254857063293e-02 1.130646392703056335e-01 1.211257874965667725e-01 -3.552111983299255371e-02 -2.100885510444641113e-01 2.658354640007019043e-01 1.439987719058990479e-01 -1.328499466180801392e-01 2.872754586860537529e-03 -8.450160920619964600e-02 6.366589665412902832e-02 -4.481717646121978760e-01 -4.964058846235275269e-02 1.478748470544815063e-01 -1.787455081939697266e-01 1.368353664875030518e-01 8.552231639623641968e-02 -2.360517829656600952e-01 -1.122964266687631607e-02 -2.742376923561096191e-01
2.904522418975830078e-01 9.619303792715072632e-02 -2.579142749309539795e-01 -8.165735006332397461e-02 -9.178726375102996826e-02 2.735365629196166992e-01 -5.236731376498937607e-03 7.877781242132186890e-02 -1.235773637890815735e-01 2.606657743453979492e-01 1.679306626319885254e-01 5.244992673397064209e-02 8.947850763797760010e-02 1.943888515233993530e-01 1.980786472558975220e-01 1.649958491325378418e-01 -1.260100156068801880e-01 1.289473772048950195e-01 1.935790479183197021e-01 -1.046982780098915100e-01 4.629096090793609619e-01 -1.763133890926837921e-02 7.365249097347259521e-02 -2.968136072158813477e-01 8.945426344871520996e-02 2.396732866764068604e-01 -8.800225704908370972e-02 7.696617394685745239e-02 7.047960162162780762e-02 -2.206315100193023682e-02 1.925723403692245483e-01 -8.113487064838409424e-02
4.001378118991851807e-01 -1.773936152458190918e-01 -2.938316464424133301e-01 2.157314717769622803e-01 3.270162343978881836e-01 -1.435375809669494629e-01 8.854527957737445831e-03 1.796041727066040039e-01 -7.994757592678070068e-02 2.255442291498184204e-01 3.216261044144630432e-02 1.234822645783424377e-01 4.786861687898635864e-02 7.235260307788848877e-02 1.924756914377212524e-01 -5.522965267300605774e-02 -4.210712760686874390e-02 1.191924139857292175e-01 2.636934220790863037e-01 -2.616021931171417236e-01 2.135082334280014038e-01 -2.264662832021713257e-01 -6.451957672834396362e-02 -1.242567747831344604e-01 1.082834973931312561e-02 6.774169951677322388e-02 -1.430719643831253052e-01 1.063669547438621521e-01 -1.856686919927597046e-02 -1.223691180348396301e-01 -2.582618892192840576e-01 -7.459801435470581055e-02
1.381418555974960327e-01 9.713960438966751099e-02 -2.503681778907775879e-01 9.285642206668853760e-02 2.651692926883697510e-01 7.224696874618530273e-02 1.106204912066459656e-01 -9.472130239009857178e-02 1.352735161781311035e-01 7.900072634220123291e-02 2.547696232795715332e-01 -4.509123787283897400e-02 6.771381013095378876e-03 -3.084017336368560791e-02 -4.769420996308326721e-02 2.313050031661987305e-01 -2.809965908527374268e-01 3.574643731117248535e-01 -5.507942289113998413e-02 7.662064395844936371e-03 2.358893901109695435e-01 -9.624376893043518066e-02 -2.050369605422019958e-02 -9.187455475330352783e-02 1.368761435151100159e-02 3.729148507118225098e-01 1.438186764717102051e-01 -1.237599477171897888e-01 1.625738143920898438e-01 -4.035498797893524170e-01 8.353511989116668701e-02 7.870531640946865082e-03
-6.832344084978103638e-02 -1.774634867906570435e-01 -2.695834636688232422e-01 -1.267612725496292114e-01 -1.665233261883258820e-02 3.115088343620300293e-01 1.145889163017272949e-01 3.945184946060180664e-01 1.810253113508224487e-01 2.503742277622222900e-01 2.458954751491546631e-01 -7.132092863321304321e-02 8.881828188896179199e-02 1.607136279344558716e-01 1.906143873929977417e-01 -9.042975306510925293e-02 -1.954363435506820679e-01 8.254928886890411377e-02 5.473591014742851257e-02 -1.484868228435516357e-01 1.690880507230758667e-01 -5.988281220197677612e-02 2.072479128837585449e-01 -3.575757443904876709e-01 9.907441586256027222e-02 1.795281469821929932e-01 -2.851065993309020996e-02 7.331098616123199463e-02 6.677643209695816040e-02 2.921166829764842987e-03 -8.040239661931991577e-02 -1.938001513481140137e-01
1.085019931197166443e-01 1.453896705061197281e-02 -5.091232657432556152e-01 4.290309920907020569e-02 3.121106922626495361e-01 1.298017352819442749e-01 1.341692656278610229e-01 2.618648707866668701e-01 -9.909249097108840942e-02 6.740920990705490112e-02 2.566719055175781250e-01 -1.448132693767547607e-01 2.279106676578521729e-01 -7.521466165781021118e-02 1.364469677209854126e-01 2.361644208431243896e-01 1.058493703603744507e-01 1.653473079204559326e-01 2.668877840042114258e-01 2.427312359213829041e-02 -1.041603535413742065e-01 -9.935580193996429443e-02 2.254016846418380737e-01 -2.120977044105529785e-01 5.003135278820991516e-02 1.136041060090065002e-01 -7.694932818412780762e-02 8.470610529184341431e-02 3.501269966363906860e-02 5.699301511049270630e-02 -1.598519384860992432e-01 8.671457320451736450e-02
4.017369747161865234e-01 5.986282229423522949e-02 -2.093901634216308594e-01 -1.709150820970535278e-01 9.444106370210647583e-03 2.504693269729614258e-01 2.081004381179809570e-01 2.228694260120391846e-01 3.748877206817269325e-03 2.369694709777832031e-01 1.877581141889095306e-02 -2.969931066036224365e-02 -6.578948814421892166e-04 1.355146616697311401e-01 -1.536521017551422119e-01 9.800809621810913086e-02 -2.077722847461700439e-01 4.444124102592468262e-01 7.563102990388870239e-02 2.224741131067276001e-01 -9.878952056169509888e-02 -6.190602481365203857e-02 1.674662232398986816e-01 -3.159337863326072693e-02 -1.982227563858032227e-01 2.136695235967636108e-01 3.162731230258941650e-02 2.166927559301257133e-03 -8.169838786125183105e-02 -2.415314018726348877e-01 -4.697447642683982849e-02 7.411288470029830933e-02
4.441501572728157043e-02 -9.578424692153930664e-02 -3.836847543716430664e-01 1.668628603219985962e-01 2.048274427652359009e-01 2.355166710913181305e-03 1.934619545936584473e-01 4.435815811157226562e-01 6.510937213897705078e-02 -7.344405632466077805e-03 2.612697184085845947e-01 6.294135749340057373e-02 -9.145787917077541351e-03 -8.939506113529205322e-02 2.427566945552825928e-01 2.798866331577301025e-01 9.096021950244903564e-02 1.361665129661560059e-01 1.277953684329986572e-01 -2.915615439414978027e-01 -3.106416203081607819e-02 -6.881346926093101501e-03 2.715566940605640411e-02 -1.418846249580383301e-01 1.284998804330825806e-01 8.686549216508865356e-02 -1.192699372768402100e-01 3.092416226863861084e-01 1.606768071651458740e-01 -2.129800058901309967e-02 7.425268739461898804e-02 7.146371994167566299e-03
-5.924670398235321045e-02 8.735990524291992188e-02 -1.739308685064315796e-01 -1.192943602800369263e-01 -1.123656630516052246e-01 4.616181924939155579e-02 1.973563581705093384e-01 2.172308266162872314e-01 3.202107548713684082e-01 6.481234915554523468e-03 -6.768038123846054077e-02 -1.173680368810892105e-02 -5.090728029608726501e-02 -7.499954104423522949e-02 6.417427211999893188e-02 -7.095795869827270508e-02 -2.990253865718841553e-01 2.964266836643218994e-01 1.185664162039756775e-01 -1.689780056476593018e-01 7.511630654335021973e-02 1.448769401758909225e-02 3.752221763134002686e-01 -1.456383913755416870e-01 -2.668772451579570770e-02 3.778534531593322754e-01 9.740884602069854736e-02 1.222992911934852600e-01 -1.719248592853546143e-01 -3.106358349323272705e-01 -1.908482611179351807e-01 2.561367675662040710e-02
1.291448175907135010e-01 -7.309246808290481567e-02 -4.540418088436126709e-01 2.418626546859741211e-01 3.395487368106842041e-01 -4.544536769390106201e-02 2.305627018213272095e-01 2.055636793375015259e-02 -1.183613240718841553e-01 1.876695603132247925e-01 1.011886522173881531e-01 2.442964166402816772e-01 -4.230500012636184692e-02 9.054104238748550415e-02 3.229304552078247070e-01 4.782740026712417603e-03 -4.097601771354675293e-02 2.816968560218811035e-01 3.997377306222915649e-02 -1.553079634904861450e-01 -2.947501372545957565e-03 -9.099094569683074951e-02 1.559209972620010376e-01 -5.729853361845016479e-02 1.009114533662796021e-01 -5.428457260131835938e-02 -1.736421883106231689e-01 1.157594099640846252e-01 -2.515168786048889160e-01 -1.737677752971649170e-01 -1.619471609592437744e-02 -1.261368840932846069e-01
9.346777945756912231e-02 1.829609125852584839e-01 -2.272374033927917480e-01 -5.335330590605735779e-02 -1.240515187382698059e-01 1.860785782337188721e-01 2.386101186275482178e-01 3.226247727870941162e-01 1.701640933752059937e-01 -2.881884807720780373e-03 2.560644447803497314e-01 -8.849928528070449829e-02 -1.349784582853317261e-01 2.549321949481964111e-01 -1.001469269394874573e-01 -7.368585467338562012e-02 3.705020621418952942e-02 4.241218566894531250e-01 -7.499601691961288452e-02 1.085869595408439636e-01 -1.081755105406045914e-02 -1.611028164625167847e-01 2.078100889921188354e-01 6.306005269289016724e-02 1.112162172794342041e-01 2.208617925643920898e-01 -8.268309384584426880e-02 8.137349784374237061e-02 -1.551085263490676880e-01 -3.446048498153686523e-01 -2.480650879442691803e-02 3.608823567628860474e-02
1.390181481838226318e-01 -1.083848476409912109e-01 -1.505229026079177856e-01 -1.144563257694244385e-01 1.683484576642513275e-02 2.671560347080230713e-01 -9.086833894252777100e-02 8.598171174526214600e-02 1.914319396018981934e-01 2.071164250373840332e-01 7.512810826301574707e-02 6.128969416022300720e-02 1.866396516561508179e-01 -2.907621674239635468e-03 1.235195025801658630e-01 -2.913015186786651611e-01 -1.394048035144805908e-01 3.585903644561767578e-01 1.957537829875946045e-01 -1.075231954455375671e-01 6.014528498053550720e-02 2.581201121211051941e-02 6.186202168464660645e-02 -2.744514644145965576e-01 1.761371269822120667e-02 2.152764648199081421e-01 6.881868839263916016e-02 3.302424848079681396e-01 -1.329346895217895508e-01 -3.177033960819244385e-01 2.238597422838211060e-01 -1.070360243320465088e-01
1.443576514720916748e-01 -5.973806232213973999e-02 -9.073847532272338867e-02 -2.602491714060306549e-02 1.435948908329010010e-01 4.791104793548583984e-01 -6.622078269720077515e-02 -1.828435435891151428e-02 2.088456898927688599e-01 1.362441480159759521e-01 2.496828287839889526e-01 6.665683537721633911e-02 7.904621958732604980e-02 1.933678984642028809e-01 8.216759562492370605e-02 -8.082184940576553345e-02 -2.886965572834014893e-01 1.185577213764190674e-01 2.223972417414188385e-02 -1.000318303704261780e-01 2.397126853466033936e-01 -1.915548145771026611e-01 -1.950087398290634155e-02 -1.584550887346267700e-01 -6.126981461420655251e-04 2.128796428442001343e-01 -8.507584780454635620e-02 5.745464563369750977e-02 -2.719217836856842041e-01 -2.901928126811981201e-01 5.575603619217872620e-02 -2.850322723388671875e-01
-7.996680587530136108e-02 -8.749505132436752319e-02 -3.008048832416534424e-01 -3.016943298280239105e-02 1.330772042274475098e-01 3.586385548114776611e-01 1.142620295286178589e-01 1.082921549677848816e-01 6.670489907264709473e-02 2.395379394292831421e-01 1.687201671302318573e-02 -1.739675551652908325e-01 8.717640489339828491e-02 1.182170659303665161e-01 2.788729779422283173e-02 1.549728959798812866e-01 -3.928545117378234863e-01 2.797620594501495361e-01 3.327363356947898865e-02 -2.737465798854827881e-01 3.069280087947845459e-02 -2.480515241622924805e-01 3.150400891900062561e-02 -2.792043387889862061e-01 1.307358890771865845e-01 -3.291251836344599724e-03 -8.627972006797790527e-02 -1.538623422384262085e-01 1.320659220218658447e-01 3.522779047489166260e-02 1.486760228872299194e-01 -2.135955393314361572e-01
2.885880470275878906e-01 -5.214232951402664185e-02 -2.532975673675537109e-01 -1.838907971978187561e-02 -3.752576187252998352e-02 1.622829884290695190e-01 -1.348717659711837769e-01 2.028307318687438965e-01 -7.015821337699890137e-02 2.811051905155181885e-01 2.005917131900787354e-01 -1.668690741062164307e-01 7.850966602563858032e-02 2.107782363891601562e-01 1.635466814041137695e-01 -2.571642696857452393e-01 -9.953462332487106323e-02 1.757753491401672363e-01 3.301062434911727905e-02 -2.571905963122844696e-02 1.735270470380783081e-01 -1.038534864783287048e-01 -2.067195437848567963e-02 -1.861700862646102905e-01 1.301069855690002441e-01 2.565649449825286865e-01 -1.704011857509613037e-01 2.733055651187896729e-01 -1.194498464465141296e-01 -3.358228504657745361e-01 1.303970515727996826e-01 -1.336234956979751587e-01
-8.717501163482666016e-02 9.247559309005737305e-02 -4.383378624916076660e-01 1.359078586101531982e-01 2.928573191165924072e-01 1.975980959832668304e-02 1.603632867336273193e-01 3.193464577198028564e-01 1.813292056322097778e-01 2.487919777631759644e-01 1.250859946012496948e-01 4.833840206265449524e-02 1.514701396226882935e-01 1.581017524003982544e-01 6.126476917415857315e-03 1.863100975751876831e-01 1.924551725387573242e-01 2.095145881175994873e-01 2.665643393993377686e-01 -2.874620072543621063e-02 -2.098189443349838257e-01 2.090756222605705261e-02 9.109412133693695068e-02 -1.790656000375747681e-01 -1.150056719779968262e-02 1.755496859550476074e-01 -1.488075405359268188e-01 1.818453073501586914e-01 1.806142367422580719e-02 4.728379845619201660e-02 -9.322885307483375072e-04 -1.938249915838241577e-01
8.243751525878906250e-02 -9.769459068775177002e-02 -5.082752108573913574e-01 3.644646108150482178e-01 2.760338187217712402e-01 4.997316002845764160e-02 1.110770404338836670e-01 2.597157061100006104e-01 1.611703783273696899e-01 1.706308722496032715e-01 6.137619540095329285e-02 1.211443245410919189e-01 2.775735221803188324e-02 1.302013844251632690e-01 2.130637913942337036e-01 4.565903171896934509e-02 9.772669523954391479e-02 3.345572054386138916e-01 4.119925666600465775e-03 -1.520527154207229614e-01 1.451899856328964233e-02 -1.793548315763473511e-01 1.710408180952072144e-01 6.572140753269195557e-02 -1.049951687455177307e-01 -1.423187274485826492e-02 -1.262733042240142822e-01 -5.390628427267074585e-02 1.817129850387573242e-01 -1.145143136382102966e-01 -7.571878284215927124e-02 -5.242941156029701233e-02
7.794573158025741577e-02 -1.308684051036834717e-01 -2.424495667219161987e-01 -2.042127102613449097e-01 -2.873466163873672485e-02 3.743521273136138916e-01 -5.296519398689270020e-02 -3.246075659990310669e-02 1.133709028363227844e-01 3.462303578853607178e-01 1.384115666151046753e-01 1.497885286808013916e-01 2.183426171541213989e-02 -1.218329742550849915e-01 1.081578209996223450e-01 -3.258895128965377808e-03 -1.650349646806716919e-01 7.159694284200668335e-02 9.171697497367858887e-02 -2.546424418687820435e-02 1.740592867136001587e-01 -2.585816681385040283e-01 2.465552091598510742e-01 -8.446472138166427612e-02 -1.261088848114013672e-01 2.670846581459045410e-01 2.408366650342941284e-02 3.488032221794128418e-01 2.872107028961181641e-01 -6.200500205159187317e-02 4.688179865479469299e-02 -1.600496321916580200e-01
2.865214049816131592e-01 -1.901754438877105713e-01 -2.509528100490570068e-01 2.371813952922821045e-01 -1.167892571538686752e-02 -1.018567904829978943e-01 2.302588671445846558e-01 2.252236604690551758e-01 5.478984117507934570e-02 1.234109178185462952e-01 1.219451352953910828e-01 8.700324594974517822e-02 -3.733560070395469666e-02 1.723641455173492432e-01 4.268775880336761475e-01 -6.321699917316436768e-02 -1.594397984445095062e-02 3.633268550038337708e-02 1.951114535331726074e-01 6.479384750127792358e-02 -1.353642493486404419e-01 -5.006764084100723267e-02 -1.644132137298583984e-01 -1.505270302295684814e-01 1.990360915660858154e-01 5.552959069609642029e-02 -2.444092333316802979e-01 8.984563872218132019e-03 1.667723059654235840e-01 -3.044141530990600586e-01 -1.420591026544570923e-01 -1.808733642101287842e-01
1.432853639125823975e-01 -5.662432685494422913e-02 -1.955712884664535522e-01 9.685725718736648560e-02 -6.220281124114990234e-02 2.855440378189086914e-01 -8.807178586721420288e-02 3.208251297473907471e-01 1.602880842983722687e-02 1.924184560775756836e-01 2.567956149578094482e-01 -3.449707850813865662e-02 -8.285849541425704956e-02 1.600791662931442261e-01 -5.097422003746032715e-02 -5.851858109235763550e-02 -4.655747860670089722e-02 2.107906490564346313e-01 6.171107664704322815e-02 -9.170543402433395386e-02 1.904262006282806396e-01 4.105820134282112122e-02 -1.896867901086807251e-01 -4.687136113643646240e-01 1.966677904129028320e-01 1.157255023717880249e-01 -7.767837494611740112e-02 1.622291952371597290e-01 -1.111757569015026093e-02 -2.688252627849578857e-01 1.650427132844924927e-01 -2.304809540510177612e-01
4.215501248836517334e-02 -2.527271509170532227e-01 -3.532024919986724854e-01 -6.666745990514755249e-02 -1.163554117083549500e-01 3.774602115154266357e-01 2.557065486907958984e-01 1.710546761751174927e-01 6.918453425168991089e-02 3.086423575878143311e-01 7.658918946981430054e-02 -1.117156259715557098e-02 1.855710893869400024e-01 2.036256790161132812e-01 2.105067297816276550e-02 8.189151436090469360e-02 -2.446802854537963867e-01 7.724460214376449585e-02 -7.980542629957199097e-02 -3.930083289742469788e-02 6.155029311776161194e-02 -1.301288157701492310e-01 1.808593273162841797e-01 -3.142968118190765381e-01 1.670818328857421875e-01 1.578374654054641724e-01 4.285744577646255493e-02 8.678062260150909424e-02 1.710466668009757996e-02 -1.432769298553466797e-01 2.096103131771087646e-01 -1.117647513747215271e-01
7.907268404960632324e-02 3.094202876091003418e-01 -4.213275611400604248e-01 -1.740783601999282837e-01 2.820449769496917725e-01 3.598945438861846924e-01 2.972215414047241211e-01 4.430937767028808594e-02 9.334114938974380493e-02 -1.170255839824676514e-01 1.413249820470809937e-01 1.497720777988433838e-01 9.962368011474609375e-02 1.170206815004348755e-01 1.670220792293548584e-01 1.322413086891174316e-01 -1.636529266834259033e-01 1.658378392457962036e-01 1.499856710433959961e-01 -1.939465403556823730e-01 -8.141733705997467041e-02 -1.246593669056892395e-01 9.585852175951004028e-02 -1.493385136127471924e-01 1.251696348190307617e-01 1.700580567121505737e-01 -8.319015800952911377e-02 1.788348406553268433e-01 1.355636212974786758e-02 -3.908577375113964081e-03 -2.757351286709308624e-02 -6.700821965932846069e-02
1.078042984008789062e-01 2.685533463954925537e-01 -2.028929442167282104e-01 9.327558428049087524e-02 2.571247518062591553e-02 -1.423894017934799194e-01 2.950834035873413086e-01 1.197193786501884460e-01 2.907497286796569824e-01 1.521879136562347412e-01 9.155233949422836304e-02 -3.001866042613983154e-01 4.510264098644256592e-02 -3.086821734905242920e-02 5.894091725349426270e-02 -1.098207458853721619e-01 4.994598403573036194e-02 2.000132650136947632e-01 -3.442298620939254761e-02 -3.372653126716613770e-01 -2.495207488536834717e-01 -5.977455526590347290e-02 1.091669499874114990e-01 -2.186441272497177124e-01 1.991432458162307739e-01 -1.133424341678619385e-01 -2.190714478492736816e-01 -5.471885204315185547e-02 1.226490512490272522e-01 -3.331728279590606689e-01 -4.676397889852523804e-02 -6.799138337373733521e-02
1.569947786629199982e-02 -2.078413218259811401e-01 -5.859780311584472656e-02 -9.241123497486114502e-02 -1.030169576406478882e-01 3.319940567016601562e-01 -2.378775924444198608e-02 -6.000309437513351440e-02 7.392334938049316406e-02 3.170248568058013916e-01 -2.309195883572101593e-02 3.497175173833966255e-03 2.254594862461090088e-01 -1.421264559030532837e-02 2.022435516119003296e-01 1.086772605776786804e-01 -1.066767144948244095e-02 2.594383656978607178e-01 -4.148217290639877319e-02 2.884278306737542152e-03 9.987965971231460571e-02 -2.387951165437698364e-01 1.096857562661170959e-01 -2.335018813610076904e-01 -2.111193165183067322e-02 3.684683740139007568e-01 1.313993707299232483e-02 1.082922294735908508e-01 -1.780169308185577393e-01 -4.378618597984313965e-01 1.158909313380718231e-02 -1.869619935750961304e-01
1.153262890875339508e-02 -2.156240344047546387e-01 -1.841282844543457031e-01 -2.027580291032791138e-01 -1.154018789529800415e-01 4.829818904399871826e-01 1.311504840850830078e-01 3.053540587425231934e-01 1.278340369462966919e-01 2.339526116847991943e-01 1.967361569404602051e-01 -1.205277889966964722e-01 1.579889357089996338e-01 1.376893073320388794e-01 -5.252183228731155396e-02 -1.025879289954900742e-03 -1.184330433607101440e-01 1.120959892868995667e-01 4.087420925498008728e-02 -9.970989078283309937e-02 1.079792156815528870e-01 -2.122184932231903076e-01 1.527664214372634888e-01 -2.791613340377807617e-01 -2.061858028173446655e-02 1.275957524776458740e-01 -3.947488032281398773e-03 1.940380036830902100e-01 -6.675937026739120483e-02 -3.018917143344879150e-01 6.426724791526794434e-02 -8.683045394718647003e-03
3.048811554908752441e-01 1.938737183809280396e-01 -1.470605880022048950e-01 -1.549296379089355469e-01 -1.606032699346542358e-01 1.439842283725738525e-01 1.368725895881652832e-01 1.587393879890441895e-01 3.437054455280303955e-01 8.240942656993865967e-02 -1.028153449296951294e-01 -2.911589108407497406e-02 -1.930480152368545532e-01 2.386141754686832428e-02 -1.330812275409698486e-01 6.437100470066070557e-02 -1.759859323501586914e-01 4.247205555438995361e-01 2.878654301166534424e-01 7.848103530704975128e-03 1.414778679609298706e-01 -3.220568895339965820e-01 1.011006012558937073e-01 -1.818039268255233765e-01 4.033190757036209106e-02 1.112426146864891052e-01 7.991985231637954712e-02 1.764481067657470703e-01 -8.321078866720199585e-02 -9.181118011474609375e-02 -1.323584932833909988e-02 9.481690824031829834e-02
1.755242049694061279e-01 1.319749951362609863e-01 -2.321236133575439453e-01 -6.038618460297584534e-02 -1.266006231307983398e-01 2.941974103450775146e-01 -6.499570608139038086e-02 2.022527754306793213e-01 3.459598124027252197e-01 4.088544845581054688e-01 -1.962932199239730835e-01 7.839003205299377441e-02 1.637324094772338867e-01 -8.631968498229980469e-02 -1.344849169254302979e-01 8.915460854768753052e-02 2.055443078279495239e-01 1.120623350143432617e-01 2.373046129941940308e-01 -1.444053947925567627e-01 -4.088401794433593750e-03 -2.436785995960235596e-01 5.339957773685455322e-02 -9.003335237503051758e-02 2.528071403503417969e-03 -3.460804373025894165e-02 -3.363303095102310181e-02 -4.319431260228157043e-02 -9.122231602668762207e-02 -6.228561326861381531e-02 -1.910913288593292236e-01 -3.153902590274810791e-01
1.223739832639694214e-01 2.085255831480026245e-02 -1.383840739727020264e-01 -1.004852652549743652e-01 1.026849746704101562e-01 5.727710127830505371e-01 5.803541466593742371e-02 2.539710104465484619e-01 -1.102603599429130554e-01 3.190279901027679443e-01 1.501301079988479614e-01 5.222584307193756104e-02 6.380265951156616211e-02 -1.242654304951429367e-02 2.135092020034790039e-01 1.514925062656402588e-01 -1.219906285405158997e-01 3.194179534912109375e-01 6.787507236003875732e-02 -5.706358700990676880e-02 7.137489318847656250e-02 -1.464096456766128540e-01 1.140946373343467712e-01 -3.256445825099945068e-01 -1.280365511775016785e-02 4.045299813151359558e-02 -1.170642152428627014e-01 1.825591623783111572e-01 -3.855744004249572754e-02 9.467408061027526855e-02 4.439953714609146118e-02 -7.266052067279815674e-02
5.795574560761451721e-02 -1.924423575401306152e-01 -5.193425416946411133e-01 3.334299921989440918e-01 2.133339494466781616e-01 -7.789213955402374268e-02 2.122457623481750488e-01 2.846046686172485352e-01 1.994667351245880127e-01 2.055533528327941895e-01 1.429026480764150620e-02 3.522576764225959778e-02 2.276619197800755501e-03 1.545574814081192017e-01 1.941687613725662231e-01 7.987962663173675537e-02 -4.564011096954345703e-02 2.904343605041503906e-01 -4.232719540596008301e-02 -1.133850589394569397e-01 5.309189856052398682e-02 -1.826795190572738647e-01 5.934558063745498657e-02 -1.260016709566116333e-01 4.161554574966430664e-02 2.883739769458770752e-02 -1.955105811357498169e-01 -1.508318781852722168e-01 1.278895437717437744e-01 -9.430662542581558228e-02 -5.785709992051124573e-02 -2.866608463227748871e-02
2.795169353485107422e-01 -1.836127936840057373e-01 -2.833858728408813477e-01 2.419748008251190186e-01 2.157782614231109619e-01 -1.653821021318435669e-01 7.804248481988906860e-02 1.384849697351455688e-01 -9.959712624549865723e-02 2.818499803543090820e-01 3.508453816175460815e-02 -3.266499936580657959e-02 -1.067905351519584656e-01 -6.342100352048873901e-02 2.594536542892456055e-01 2.050714194774627686e-01 -3.206461071968078613e-01 1.930633634328842163e-01 1.873042881488800049e-01 -1.658640988171100616e-02 -7.791695650666952133e-03 3.423513844609260559e-02 3.539480865001678467e-01 -2.035537809133529663e-01 -4.340201243758201599e-02 -2.818151190876960754e-02 -2.294676452875137329e-01 -6.565795093774795532e-02 8.652840740978717804e-03 -1.016346812248229980e-01 -1.364248096942901611e-01 4.013976082205772400e-02
1.952324248850345612e-02 1.743105798959732056e-01 -5.628873109817504883e-01 4.318210110068321228e-02 6.363906711339950562e-02 2.477445751428604126e-01 4.449453577399253845e-02 8.414268493652343750e-02 8.372177928686141968e-02 3.796183466911315918e-01 1.856070607900619507e-01 -1.346569657325744629e-01 2.562871575355529785e-01 3.844581171870231628e-02 1.463935673236846924e-01 -8.035434782505035400e-02 1.471963673830032349e-01 2.854346036911010742e-01 1.090510040521621704e-01 2.937183529138565063e-02 4.393786564469337463e-02 -3.646720200777053833e-02 4.371949285268783569e-02 -1.522338688373565674e-01 -1.048839166760444641e-01 -4.728183150291442871e-02 -3.652380406856536865e-02 2.122913002967834473e-01 -1.397993862628936768e-01 5.821691825985908508e-02 2.193481922149658203e-01 4.861985146999359131e-02
6.857799738645553589e-02 -7.115558721125125885e-03 -1.929391324520111084e-01 -9.539775550365447998e-02 7.177058607339859009e-02 1.746061444282531738e-01 2.833890616893768311e-01 1.845919936895370483e-01 3.020527958869934082e-01 4.342236742377281189e-02 1.760387271642684937e-01 8.552683889865875244e-02 -9.632395952939987183e-02 1.034723874181509018e-02 1.142227351665496826e-01 1.976154297590255737e-01 1.271195709705352783e-02 4.754538536071777344e-01 -9.027943015098571777e-02 -8.308481425046920776e-02 3.060720562934875488e-01 6.809686124324798584e-02 -1.499654538929462433e-02 -2.402186244726181030e-01 2.900826511904597282e-03 1.589719206094741821e-01 1.192166209220886230e-01 3.103940486907958984e-01 1.329080760478973389e-01 -9.716546162962913513e-03 -2.285300344228744507e-01 5.145121738314628601e-02
1.647230833768844604e-01 -1.221721470355987549e-01 -4.681755304336547852e-01 2.852504253387451172e-01 2.145566940307617188e-01 4.282191395759582520e-02 1.615409851074218750e-01 2.068413496017456055e-01 2.290745228528976440e-01 1.537787616252899170e-01 -1.282729860395193100e-02 2.715900838375091553e-01 1.610449403524398804e-01 2.286350913345813751e-02 2.252181172370910645e-01 1.716292202472686768e-01 2.071499265730381012e-02 2.128038257360458374e-01 2.554678022861480713e-01 -1.041234880685806274e-01 6.847437471151351929e-02 -9.132823348045349121e-02 4.771067202091217041e-02 -2.395002245903015137e-01 -5.879316106438636780e-02 -1.277952790260314941e-01 -1.800002455711364746e-01 1.609047055244445801e-01 4.022417962551116943e-02 -6.216865405440330505e-02 8.899595588445663452e-03 7.630933076143264771e-02
2.737451493740081787e-01 -1.677058041095733643e-01 -4.459981322288513184e-01 3.858351111412048340e-01 3.240315020084381104e-01 7.314704358577728271e-02 8.170194923877716064e-02 2.013401538133621216e-01 2.076663970947265625e-01 2.071024775505065918e-01 2.684912271797657013e-02 7.794599235057830811e-02 8.389831334352493286e-02 6.447567790746688843e-02 2.506710290908813477e-01 6.640650331974029541e-03 9.752298146486282349e-02 2.266040444374084473e-01 -1.385714765638113022e-02 -6.040368601679801941e-02 3.146338509395718575e-03 -1.696085631847381592e-01 2.033717483282089233e-01 -1.423191279172897339e-02 1.148119382560253143e-02 -5.023413896560668945e-02 -1.000879928469657898e-01 -7.696573436260223389e-02 2.044652104377746582e-01 -1.317285895347595215e-01 3.816529642790555954e-03 -1.090693101286888123e-01
3.261830508708953857e-01 -6.515598297119140625e-02 -8.845943957567214966e-02 -1.942745447158813477e-01 -4.734092205762863159e-02 2.152372598648071289e-01 1.811524331569671631e-01 1.849808543920516968e-01 2.630924582481384277e-01 1.831093281507492065e-01 2.196953743696212769e-01 9.410107135772705078e-02 2.324953377246856689e-01 1.400238573551177979e-01 1.442902833223342896e-01 -3.476364165544509888e-02 -4.786957427859306335e-02 3.749406039714813232e-01 -6.919367611408233643e-02 3.393144533038139343e-02 5.970070511102676392e-02 -2.850487530231475830e-01 -2.837081439793109894e-02 -1.277667433023452759e-01 -2.368348836898803711e-02 2.342163622379302979e-01 2.675892412662506104e-01 2.092133611440658569e-01 1.370008736848831177e-01 -1.552356183528900146e-01 -8.868045359849929810e-02 -1.874239742755889893e-02
-5.180936679244041443e-02 -1.114658266305923462e-01 -2.511602938175201416e-01 4.076641052961349487e-03 7.299334555864334106e-02 4.630690515041351318e-01 1.341911554336547852e-01 8.128228783607482910e-02 5.689460411667823792e-02 3.886170983314514160e-01 1.352544724941253662e-01 1.551351547241210938e-01 1.763394474983215332e-01 6.970545649528503418e-02 2.933944761753082275e-02 -4.843493923544883728e-02 -3.130270913243293762e-02 8.448277413845062256e-02 2.903012931346893311e-01 -1.432197839021682739e-01 -2.764138951897621155e-02 -1.446093916893005371e-01 -6.854765862226486206e-02 -4.279883801937103271e-01 6.852713972330093384e-02 2.563600055873394012e-02 -2.102792635560035706e-02 6.093026604503393173e-03 1.302305608987808228e-01 -1.569088250398635864e-01 9.102018922567367554e-02 -2.519637942314147949e-01
-1.078222468495368958e-01 -7.874011993408203125e-02 -2.152604907751083374e-01 6.981487572193145752e-02 1.346227377653121948e-01 5.103168487548828125e-01 4.083034768700599670e-02 2.130545377731323242e-01 9.031246602535247803e-02 3.191742897033691406e-01 2.007852643728256226e-01 -1.262610852718353271e-01 4.373983666300773621e-02 1.925438493490219116e-01 9.003422409296035767e-02 7.854150980710983276e-02 4.472123458981513977e-02 9.559331834316253662e-02 1.686320304870605469e-01 -2.349467128515243530e-01 1.091287955641746521e-01 -1.473096758127212524e-01 1.161474660038948059e-01 -3.800660669803619385e-01 1.737226098775863647e-01 6.074987724423408508e-02 -8.071496337652206421e-02 -6.023962423205375671e-02 -1.082524308003485203e-03 -1.742042005062103271e-01 1.335809379816055298e-01 -8.532475680112838745e-02
1.661791354417800903e-01 5.236127600073814392e-02 -5.862519145011901855e-02 4.042908921837806702e-02 3.553538816049695015e-03 1.686248630285263062e-01 3.638053536415100098e-01 -1.447777301073074341e-01 3.259356319904327393e-01 2.714445888996124268e-01 2.129933238029479980e-01 4.875069484114646912e-02 -1.613773591816425323e-02 -1.620196551084518433e-01 1.294959187507629395e-01 1.944240927696228027e-02 -7.806648313999176025e-02 4.211075305938720703e-01 -1.292736977338790894e-01 -1.786175929009914398e-02 6.102203950285911560e-02 -5.652517452836036682e-02 1.138070598244667053e-01 -5.172472074627876282e-02 7.707940042018890381e-02 -1.619086861610412598e-01 -1.894678175449371338e-01 4.339792579412460327e-02 -2.006379812955856323e-01 -2.344819754362106323e-01 -3.247859477996826172e-01 -1.335260421037673950e-01
1.915994137525558472e-01 7.677793502807617188e-02 -3.341417312622070312e-01 -5.612504109740257263e-02 -3.667994216084480286e-02 1.853277236223220825e-01 3.736057877540588379e-02 1.015013679862022400e-01 2.271135747432708740e-01 3.836647048592567444e-02 1.073068901896476746e-01 -1.584922820329666138e-01 2.423893362283706665e-01 2.338768839836120605e-01 3.023776691406965256e-03 2.178767174482345581e-01 -8.335492014884948730e-02 2.054219096899032593e-01 -1.467402875423431396e-01 -5.057358182966709137e-03 -2.557502500712871552e-02 -3.972550854086875916e-02 2.378084808588027954e-01 -1.502440571784973145e-01 2.616271078586578369e-01 4.587790369987487793e-01 -1.050280034542083740e-01 6.316868215799331665e-02 -2.339670658111572266e-01 -7.582139968872070312e-02 4.067890811711549759e-03 -1.951137185096740723e-01
-1.029253527522087097e-01 1.212100125849246979e-02 -3.708563148975372314e-01 5.346029996871948242e-02 -2.110993117094039917e-02 3.752653002738952637e-01 1.927458345890045166e-01 2.935895621776580811e-01 5.247578397393226624e-02 2.007760256528854370e-01 1.350059062242507935e-01 -1.225246489048004150e-01 2.780900895595550537e-01 2.407957166433334351e-01 2.356140501797199249e-02 -3.770584240555763245e-02 -1.001979112625122070e-01 1.353239566087722778e-01 2.042737901210784912e-01 -2.597024142742156982e-01 -1.310306489467620850e-01 -2.136556357145309448e-01 2.335060387849807739e-01 -1.631332337856292725e-01 6.967658549547195435e-02 1.959771662950515747e-01 -6.232472881674766541e-02 8.944124728441238403e-02 8.209915831685066223e-03 1.518366187810897827e-01 8.623541891574859619e-02 5.890242382884025574e-02
9.997885674238204956e-02 -1.094574928283691406e-01 -1.098542511463165283e-01 1.050641611218452454e-01 1.307698190212249756e-01 1.511337310075759888e-01 2.322576195001602173e-01 1.423988491296768188e-01 1.231365725398063660e-01 2.664093971252441406e-01 2.810614742338657379e-02 1.764782816171646118e-01 -2.053241431713104248e-01 -2.020311653614044189e-01 -1.364636868238449097e-01 -8.910767734050750732e-02 -1.404305249452590942e-01 3.961619734764099121e-01 -6.137443333864212036e-02 -8.995243161916732788e-02 -6.969382613897323608e-02 -3.200462320819497108e-03 2.497768700122833252e-01 -1.446491330862045288e-01 1.995394080877304077e-01 1.731258817017078400e-02 -3.370958939194679260e-02 -2.319288812577724457e-02 4.289018735289573669e-02 -1.987123787403106689e-01 -4.186483621597290039e-01 -2.793925106525421143e-01
9.758823364973068237e-02 -6.166290864348411560e-02 -3.857182562351226807e-01 3.266215920448303223e-01 2.115399986505508423e-01 -1.523223221302032471e-01 1.610686331987380981e-01 2.724944055080413818e-01 5.534044653177261353e-02 3.029584586620330811e-01 1.198193877935409546e-01 9.156291931867599487e-02 7.543037831783294678e-02 -6.437829136848449707e-02 2.532045841217041016e-01 5.325150489807128906e-02 -1.634092628955841064e-02 2.356100976467132568e-01 1.689272075891494751e-01 6.548633426427841187e-02 2.247790573164820671e-03 -2.983726561069488525e-01 7.590074837207794189e-02 -1.669118255376815796e-01 1.400108933448791504e-01 -1.466752737760543823e-01 -1.213524565100669861e-01 1.456049978733062744e-01 1.024403050541877747e-02 -3.611291572451591492e-02 -2.810020446777343750e-01 -5.097574088722467422e-03
-1.334570795297622681e-01 6.868366152048110962e-02 -3.933075070381164551e-01 7.592777162790298462e-02 1.477335989475250244e-01 1.862009912729263306e-01 -3.193209692835807800e-02 -3.177187964320182800e-02 2.737460732460021973e-01 2.830671370029449463e-01 -1.083221212029457092e-01 -1.589442044496536255e-01 2.641287446022033691e-01 9.091032296419143677e-02 4.804931208491325378e-02 1.675792783498764038e-02 -3.421721756458282471e-01 1.564680635929107666e-01 8.672791719436645508e-02 -4.698250070214271545e-02 1.762606799602508545e-01 1.374946385622024536e-01 4.881469532847404480e-02 5.545328184962272644e-02 1.480941474437713623e-01 2.957527637481689453e-01 -7.757087051868438721e-02 6.810152530670166016e-02 -1.316226869821548462e-01 -3.071469664573669434e-01 -1.899057477712631226e-01 -1.063183471560478210e-01
7.511445879936218262e-02 -3.970915451645851135e-02 -1.801904439926147461e-01 1.015386208891868591e-01 -1.115789487957954407e-01 3.051976263523101807e-01 1.862155497074127197e-01 -2.193987965583801270e-01 1.346823871135711670e-01 1.934204846620559692e-01 -2.200254611670970917e-02 6.787612102925777435e-03 2.354988902807235718e-01 1.340375840663909912e-01 -1.929764449596405029e-01 -2.845967002213001251e-02 -1.102331578731536865e-01 1.304944753646850586e-01 8.111683279275894165e-02 3.508836030960083008e-02 1.216875463724136353e-01 -5.588398128747940063e-02 1.433460414409637451e-01 -2.196800112724304199e-01 -9.785865992307662964e-02 4.115679562091827393e-01 2.002939432859420776e-01 6.846535205841064453e-02 -2.933432348072528839e-03 -4.478363096714019775e-01 -2.100339680910110474e-01 -4.311418160796165466e-02
1.527186632156372070e-01 2.143961042165756226e-01 -1.749750785529613495e-02 -2.599789062514901161e-03 7.134185731410980225e-02 3.090023398399353027e-01 -1.061605438590049744e-01 1.801112592220306396e-01 3.052570521831512451e-01 3.661807179450988770e-01 9.320688247680664062e-02 -3.498940467834472656e-01 1.340219080448150635e-01 -2.326871901750564575e-01 -6.220773980021476746e-02 -7.101040333509445190e-02 -2.464313507080078125e-01 1.278346180915832520e-01 1.061830073595046997e-01 -1.906110793352127075e-01 2.635833993554115295e-02 -1.684391945600509644e-01 9.663666784763336182e-02 -2.123490273952484131e-01 1.559046059846878052e-01 1.650115400552749634e-01 1.157693341374397278e-01 -8.945809677243232727e-03 7.047687470912933350e-02 -1.074363663792610168e-01 -2.376238107681274414e-01 -2.340731211006641388e-02
3.128401339054107666e-01 -1.283878833055496216e-01 -4.801982641220092773e-01 3.611479103565216064e-01 3.211042582988739014e-01 -1.649808953516185284e-03 1.016803011298179626e-01 3.360081911087036133e-01 1.265008449554443359e-01 1.942573487758636475e-01 -9.932117909193038940e-02 6.351715326309204102e-02 6.752327829599380493e-02 1.043077558279037476e-02 1.508997827768325806e-01 -9.113696403801441193e-03 7.682466506958007812e-02 3.314004540443420410e-01 -9.819886647164821625e-03 -1.074501965194940567e-02 -1.929780282080173492e-02 -1.961567252874374390e-01 7.821080088615417480e-02 -3.223536908626556396e-02 5.833586212247610092e-03 -3.996341302990913391e-02 -9.972503781318664551e-02 -6.920449668541550636e-04 -4.075087234377861023e-02 -1.553916335105895996e-01 2.246035821735858917e-02 -5.731043592095375061e-02
4.677896946668624878e-02 -8.462102711200714111e-02 -2.131403982639312744e-01 1.122300699353218079e-01 -1.469421982765197754e-01 1.944249421358108521e-01 -1.901240050792694092e-01 1.355610191822052002e-01 1.686942726373672485e-01 2.697043716907501221e-01 1.604450047016143799e-01 -1.257430668920278549e-02 1.458191126585006714e-01 2.230421155691146851e-01 2.027003467082977295e-01 -1.731249094009399414e-01 -2.901931107044219971e-01 1.673446297645568848e-01 6.284501403570175171e-02 -1.526025384664535522e-01 1.875166893005371094e-01 -8.402682840824127197e-03 -6.688211113214492798e-02 -3.099467158317565918e-01 4.996367916464805603e-02 9.959387779235839844e-02 -1.295427829027175903e-01 3.338538408279418945e-01 -1.531753875315189362e-02 -3.048658668994903564e-01 5.704938247799873352e-02 -1.929400563240051270e-01
-3.884185105562210083e-02 -1.780894845724105835e-01 -3.188226819038391113e-01 -6.757263094186782837e-02 -1.941972039639949799e-02 4.368952214717864990e-01 -5.571156367659568787e-02 2.557432353496551514e-01 -2.712075971066951752e-02 3.650496602058410645e-01 2.269406169652938843e-01 -2.283720532432198524e-03 6.378482282161712646e-02 3.520884737372398376e-02 1.567459106445312500e-01 1.504200994968414307e-01 -2.374538779258728027e-01 -6.931319832801818848e-02 1.168635860085487366e-01 -1.438910365104675293e-01 1.664730310440063477e-01 9.637378156185150146e-02 1.248918473720550537e-01 -3.285267949104309082e-01 -5.361980199813842773e-02 -2.096604555845260620e-02 -4.218498989939689636e-02 3.360476344823837280e-02 -7.290675491094589233e-02 -2.956317663192749023e-01 1.281232386827468872e-02 -8.723624050617218018e-02
1.353463828563690186e-01 -1.877416372299194336e-01 -1.767729967832565308e-01 1.490538120269775391e-01 2.633732855319976807e-01 2.384906113147735596e-01 2.218419611454010010e-01 1.275616884231567383e-01 1.166751831769943237e-01 2.354366034269332886e-01 -4.101402312517166138e-02 8.011750131845474243e-02 -2.569992840290069580e-01 -6.916452199220657349e-02 -1.468975841999053955e-01 7.197524607181549072e-02 -2.028041183948516846e-01 3.795993924140930176e-01 -1.355918496847152710e-01 -1.220215111970901489e-03 1.358223613351583481e-02 3.944706171751022339e-02 2.707815766334533691e-01 -1.577289551496505737e-01 1.131553128361701965e-01 3.180139139294624329e-02 -1.350308656692504883e-01 1.103797778487205505e-01 -6.830754224210977554e-03 -1.827463358640670776e-01 -3.810726106166839600e-01 -7.630805019289255142e-03
2.944246232509613037e-01 -1.226298213005065918e-01 -4.370646774768829346e-01 4.285109639167785645e-01 2.503411471843719482e-01 -1.514204498380422592e-02 9.283703565597534180e-02 2.240340560674667358e-01 8.013372868299484253e-02 1.926195025444030762e-01 1.533572096377611160e-02 6.689337547868490219e-03 -1.262457016855478287e-02 3.387374058365821838e-02 2.815662026405334473e-01 3.803226351737976074e-02 1.362443864345550537e-01 2.256243079900741577e-01 1.622506082057952881e-01 -1.159673482179641724e-01 -2.737686224281787872e-02 -2.245166897773742676e-01 1.136337518692016602e-01 -5.034721642732620239e-02 -9.114585071802139282e-02 2.163243480026721954e-02 -1.958311647176742554e-01 -5.350511521100997925e-02 -5.683476850390434265e-02 -2.007199972867965698e-01 -4.397808387875556946e-02 -6.924000382423400879e-02
7.128438353538513184e-02 -1.281182914972305298e-01 -5.168578624725341797e-01 1.339367032051086426e-01 3.010742664337158203e-01 4.662873595952987671e-02 1.805226802825927734e-01 2.916204631328582764e-01 1.807870417833328247e-01 -5.635136365890502930e-02 1.323858946561813354e-01 6.787680834531784058e-02 1.351162493228912354e-01 -6.543450802564620972e-02 8.272748440504074097e-02 3.428708761930465698e-02 1.244131773710250854e-01 1.400124579668045044e-01 2.061534821987152100e-01 -1.328475028276443481e-01 -6.511063780635595322e-03 7.333312183618545532e-02 2.436380274593830109e-02 -1.538233757019042969e-01 -1.999823376536369324e-02 1.123357042670249939e-01 -3.937796354293823242e-01 2.977265715599060059e-01 -3.749895095825195312e-02 -9.734307974576950073e-02 -4.323364049196243286e-02 6.562443915754556656e-03
2.818807661533355713e-01 -1.872204244136810303e-02 -3.547384440898895264e-01 2.984283864498138428e-01 9.784585982561111450e-02 -2.599234879016876221e-01 3.109389841556549072e-01 1.567508578300476074e-01 -9.396494366228580475e-03 8.586281538009643555e-02 1.026077121496200562e-01 -9.840186685323715210e-03 2.147549092769622803e-01 1.199058815836906433e-01 2.456449568271636963e-01 -6.802733242511749268e-02 9.967908263206481934e-03 3.329082727432250977e-01 1.752847731113433838e-01 -2.173686772584915161e-01 8.749772608280181885e-02 -2.326297610998153687e-01 7.674738019704818726e-02 -1.242070123553276062e-01 -3.564015403389930725e-02 -7.370785623788833618e-02 -1.348073631525039673e-01 2.484981268644332886e-01 2.165258117020130157e-02 -4.435897991061210632e-02 3.628109395503997803e-02 3.134615346789360046e-02
1.379481852054595947e-01 -8.243929594755172729e-02 -2.665809690952301025e-01 -1.221697777509689331e-01 6.032561510801315308e-02 3.654128611087799072e-01 2.702230811119079590e-01 1.635386198759078979e-01 8.746168017387390137e-02 2.951001822948455811e-01 1.565207242965698242e-01 3.138439729809761047e-03 1.201559230685234070e-01 1.200880557298660278e-01 1.785895526409149170e-01 -3.463987261056900024e-02 -3.166633844375610352e-01 3.400645852088928223e-01 -1.412479877471923828e-01 5.188933014869689941e-02 1.136368066072463989e-01 -2.133097648620605469e-01 -1.076375395059585571e-01 -2.264635451138019562e-02 -5.914325639605522156e-02 3.182893097400665283e-01 9.612384438514709473e-02 6.089671701192855835e-02 9.606073610484600067e-03 -7.343438267707824707e-02 1.828864067792892456e-01 -6.553309410810470581e-02
1.805694401264190674e-01 -1.087840646505355835e-01 -3.980195820331573486e-01 3.631539344787597656e-01 3.111438751220703125e-01 -2.493506669998168945e-02 9.855336695909500122e-02 3.519921302795410156e-01 8.556246012449264526e-02 1.609457284212112427e-01 -1.055930927395820618e-01 -6.471318006515502930e-02 2.327428758144378662e-02 9.058475494384765625e-02 3.365615904331207275e-01 -2.100748382508754730e-02 6.363671272993087769e-02 2.500348389148712158e-01 5.829528346657752991e-02 -1.099094897508621216e-01 5.973727628588676453e-02 -6.566907465457916260e-02 2.261395752429962158e-01 1.334366109222173691e-02 -3.222744911909103394e-02 -5.761772394180297852e-02 -1.825719773769378662e-01 4.401238635182380676e-02 1.210502386093139648e-01 -2.118734121322631836e-01 -4.471974447369575500e-02 -1.441444903612136841e-01
3.182033300399780273e-01 1.583389341831207275e-01 -2.299900949001312256e-01 -2.285609841346740723e-01 8.309224247932434082e-02 2.327179759740829468e-01 1.865956783294677734e-01 3.348140716552734375e-01 2.716070413589477539e-01 9.158178418874740601e-02 -7.787902653217315674e-02 1.298232525587081909e-01 -6.203303858637809753e-02 6.821296364068984985e-02 1.738438010215759277e-01 1.192037984728813171e-01 3.200053796172142029e-02 4.098024964332580566e-01 -1.302578747272491455e-01 -3.222225233912467957e-02 1.049609109759330750e-01 2.869497425854206085e-02 1.318977028131484985e-01 -1.157040614634752274e-02 -1.335436403751373291e-01 5.937849730253219604e-02 -1.653691977262496948e-01 -2.224064469337463379e-01 -4.809581860899925232e-02 -2.674212455749511719e-01 -1.185188069939613342e-01 -1.290526147931814194e-02
1.529981046915054321e-01 6.307481229305267334e-02 -2.484498918056488037e-01 -1.483497172594070435e-01 1.208991333842277527e-01 1.755630671977996826e-01 1.585157215595245361e-01 7.790503650903701782e-02 2.930601537227630615e-01 1.172453388571739197e-01 3.673306703567504883e-01 1.232086718082427979e-01 -6.209123879671096802e-02 -1.648466587066650391e-01 6.039736792445182800e-02 -1.026955619454383850e-02 -1.440982967615127563e-01 2.288637906312942505e-01 2.298462539911270142e-01 -1.824183389544487000e-02 2.732882499694824219e-01 -7.545045018196105957e-02 9.512429125607013702e-03 2.114037051796913147e-02 -3.219956532120704651e-02 3.332789242267608643e-01 5.730361491441726685e-02 4.241458605974912643e-03 2.080062478780746460e-01 -3.641466200351715088e-01 -1.026247218251228333e-01 1.366765797138214111e-01
2.119480222463607788e-01 -1.819521188735961914e-01 -4.297067523002624512e-01 2.284949719905853271e-01 3.245529830455780029e-01 2.920724265277385712e-02 2.032307982444763184e-01 3.311997056007385254e-01 8.964448422193527222e-02 1.433248519897460938e-01 -3.908696398138999939e-02 4.007041081786155701e-02 4.166632145643234253e-02 9.900829941034317017e-02 3.510822951793670654e-01 2.236972190439701080e-02 8.327908813953399658e-02 2.372418791055679321e-01 3.006765805184841156e-02 -3.704942017793655396e-02 7.849166542291641235e-02 -2.392728775739669800e-01 1.637133359909057617e-01 -3.716389462351799011e-02 2.122713066637516022e-02 5.829581990838050842e-02 -2.328460663557052612e-01 4.870610777288675308e-03 -2.929863985627889633e-03 -2.018225640058517456e-01 -1.157892495393753052e-02 6.974342465400695801e-02
3.008227944374084473e-01 3.271570801734924316e-01 -1.705969125032424927e-01 9.083289653062820435e-02 -1.599591821432113647e-01 -9.650937467813491821e-02 9.975276142358779907e-02 1.233243569731712341e-01 1.409104317426681519e-01 -4.577262327075004578e-02 1.034644171595573425e-01 1.462619304656982422e-01 -4.909377917647361755e-02 -1.405789554119110107e-01 1.488513946533203125e-01 1.488670110702514648e-01 6.360869109630584717e-02 1.146089434623718262e-01 1.758067160844802856e-01 -3.695668578147888184e-01 6.462385412305593491e-03 -1.174159273505210876e-01 2.178717851638793945e-01 -1.732585728168487549e-01 3.324439525604248047e-01 -8.643191307783126831e-02 -1.408945173025131226e-01 -9.134510159492492676e-02 -8.079697191715240479e-02 -3.197588920593261719e-01 1.049412339925765991e-01 -2.063142210245132446e-01
-6.548566371202468872e-02 -9.730839729309082031e-02 -3.452506363391876221e-01 -1.313253641128540039e-01 -4.572192206978797913e-02 4.004638195037841797e-01 -9.334074705839157104e-02 2.864888608455657959e-01 -3.281259536743164062e-02 3.803810775279998779e-01 1.251264363527297974e-01 1.142844408750534058e-01 4.632234945893287659e-02 -4.429467394948005676e-02 -9.332624077796936035e-02 -3.242069482803344727e-02 -1.297922879457473755e-01 1.131120771169662476e-01 1.032198145985603333e-01 -1.197613775730133057e-01 1.732756048440933228e-01 -3.299589082598686218e-02 2.034176290035247803e-01 -2.609786987304687500e-01 2.381157726049423218e-01 1.024593263864517212e-01 -2.488991469144821167e-01 1.825657635927200317e-01 -4.584899544715881348e-02 -9.531097859144210815e-02 1.224114298820495605e-01 -1.559078097343444824e-01
-1.199314668774604797e-01 -3.201308250427246094e-01 -3.191288709640502930e-01 -3.955688700079917908e-02 -1.317775994539260864e-01 3.958806693553924561e-01 1.160659119486808777e-01 2.883575856685638428e-01 6.533775478601455688e-02 3.721216320991516113e-01 3.169073909521102905e-02 6.702006608247756958e-02 9.096886962652206421e-02 1.800750643014907837e-01 1.967781484127044678e-01 7.719150930643081665e-02 -4.376862198114395142e-02 1.696717739105224609e-01 1.238728612661361694e-01 8.852701634168624878e-02 7.776428014039993286e-02 1.516595780849456787e-01 2.168968170881271362e-01 -1.169048696756362915e-01 4.240447282791137695e-02 2.012452334165573120e-01 -6.496970355510711670e-02 2.303043380379676819e-02 -1.487267017364501953e-02 -2.804557681083679199e-01 6.900250166654586792e-02 -3.259623795747756958e-02
1.530498359352350235e-02 -6.896185874938964844e-02 -6.639866530895233154e-02 8.076418191194534302e-02 3.424374759197235107e-02 4.799863696098327637e-01 -1.889257878065109253e-02 2.493190318346023560e-01 2.791133821010589600e-01 2.979606091976165771e-01 -1.301471143960952759e-01 8.860810846090316772e-02 -3.135968372225761414e-02 -2.816323041915893555e-01 1.922294348478317261e-01 7.803594321012496948e-02 3.557737171649932861e-02 1.497523933649063110e-01 -2.859244346618652344e-01 2.032162994146347046e-01 3.786567971110343933e-02 -4.148077219724655151e-02 2.029767036437988281e-01 -1.846470683813095093e-01 -4.702865332365036011e-02 8.627963811159133911e-02 -1.033652424812316895e-01 2.092682719230651855e-01 2.440061420202255249e-01 -1.111161708831787109e-01 -3.863059217110276222e-03 -1.181589588522911072e-01
-5.401997640728950500e-02 -9.490545094013214111e-02 -3.813896775245666504e-01 -1.389836370944976807e-01 -2.606207132339477539e-01 1.104673519730567932e-01 7.244256138801574707e-02 4.140498340129852295e-01 7.307171821594238281e-02 2.569892406463623047e-01 3.121517784893512726e-02 -5.235788226127624512e-02 2.191947996616363525e-01 2.752760946750640869e-01 1.061103120446205139e-01 -3.161561116576194763e-02 -1.089773606508970261e-02 8.897284418344497681e-02 2.274622023105621338e-01 -2.719304151833057404e-02 1.132225543260574341e-01 -4.953534901142120361e-02 2.080117017030715942e-01 -2.924787700176239014e-01 3.780782688409090042e-03 1.104538217186927795e-01 1.302571743726730347e-01 1.232709735631942749e-01 1.814964227378368378e-02 -2.615004479885101318e-01 -2.414515428245067596e-02 -1.924491226673126221e-01
1.268252581357955933e-01 2.684904038906097412e-01 -2.681617438793182373e-01 -2.093923687934875488e-01 3.090479038655757904e-02 1.061953529715538025e-01 2.355922013521194458e-01 3.272558450698852539e-01 1.225766539573669434e-01 1.001595184206962585e-01 1.269840747117996216e-01 9.878350794315338135e-02 -1.172279380261898041e-02 -2.794553339481353760e-01 8.983825892210006714e-02 2.273700237274169922e-01 -1.303540915250778198e-01 3.023988902568817139e-01 -9.338555485010147095e-02 2.078506164252758026e-02 9.831306524574756622e-03 2.130244858562946320e-02 1.239003688097000122e-01 -1.965564675629138947e-02 1.044121459126472473e-01 2.545495927333831787e-01 1.043921485543251038e-01 7.786142081022262573e-02 -1.528690010309219360e-01 -4.004327356815338135e-01 -7.202282547950744629e-02 1.298481225967407227e-01
-6.942158937454223633e-02 8.965401351451873779e-02 -2.299266904592514038e-01 -9.829010069370269775e-02 7.580013573169708252e-02 2.667037844657897949e-01 1.593767255544662476e-01 1.003963947296142578e-01 -1.402871310710906982e-01 4.795885458588600159e-02 -5.836466699838638306e-02 3.808997571468353271e-02 -1.218656525015830994e-01 -2.334765046834945679e-01 2.973522245883941650e-01 8.904468268156051636e-02 -7.174759358167648315e-02 2.235716134309768677e-01 -3.012908101081848145e-01 1.066915914416313171e-01 1.768930256366729736e-01 -2.215912938117980957e-01 2.233797311782836914e-01 -1.607504040002822876e-01 1.094224303960800171e-01 7.625645026564598083e-03 9.511637687683105469e-02 3.390494585037231445e-01 2.181363999843597412e-01 -3.342159390449523926e-01 4.716380033642053604e-03 -1.046309545636177063e-01
2.070889621973037720e-02 -9.120793081820011139e-03 -4.818721115589141846e-01 2.033136785030364990e-01 2.423011362552642822e-01 -2.123809419572353363e-02 1.861420571804046631e-01 2.801336646080017090e-01 1.152774989604949951e-01 -1.948994770646095276e-02 1.596281230449676514e-01 1.519418358802795410e-01 4.413200914859771729e-02 1.141407862305641174e-01 2.173573523759841919e-01 9.833408147096633911e-02 7.417964935302734375e-02 1.715250611305236816e-01 1.869698017835617065e-01 -3.662063181400299072e-02 -4.942700639367103577e-02 -1.255008876323699951e-01 -1.732658408582210541e-02 -1.162373945116996765e-01 -5.187193304300308228e-02 5.335033684968948364e-02 -2.574296593666076660e-01 3.130418062210083008e-01 2.766120731830596924e-01 -2.472333610057830811e-01 -9.354791790246963501e-02 1.100723072886466980e-02
2.419281452894210815e-01 -1.048273667693138123e-01 -3.412393629550933838e-01 3.515921533107757568e-01 1.829537451267242432e-01 -4.585731402039527893e-02 1.279854029417037964e-01 2.562351524829864502e-01 5.877976864576339722e-02 2.262957990169525146e-01 -2.706286683678627014e-02 1.728478968143463135e-01 5.180263146758079529e-02 -3.086938895285129547e-02 3.598234355449676514e-01 9.180786460638046265e-02 -2.382562123239040375e-02 3.659087717533111572e-01 1.228710934519767761e-01 -1.380172818899154663e-01 1.217788457870483398e-02 -1.301961094141006470e-01 1.020262613892555237e-01 1.176153793931007385e-01 2.393160387873649597e-02 6.180675234645605087e-03 -3.359950482845306396e-01 8.969882503151893616e-03 -7.546190917491912842e-02 -9.803393483161926270e-02 -6.113094091415405273e-02 -5.853362008929252625e-02
-3.294132277369499207e-02 2.860598564147949219e-01 -2.653767466545104980e-01 -5.874629318714141846e-02 1.044036075472831726e-01 -5.647112429141998291e-02 2.532406151294708252e-01 2.714775502681732178e-01 -6.597010046243667603e-02 1.614439189434051514e-01 1.079074218869209290e-01 3.885918259620666504e-01 -1.334039419889450073e-01 2.132238894701004028e-01 4.829739034175872803e-02 7.262904942035675049e-02 -1.176212653517723083e-01 3.567295372486114502e-01 -1.392936706542968750e-01 -5.199034139513969421e-02 1.656636893749237061e-01 -7.618386298418045044e-02 2.973986864089965820e-01 -1.857288032770156860e-01 1.125043109059333801e-01 2.294736504554748535e-01 2.207521162927150726e-02 1.251638680696487427e-01 7.777603715658187866e-02 -1.013214364647865295e-01 -4.080758243799209595e-02 -9.231012314558029175e-02
1.637490540742874146e-01 -1.215981766581535339e-01 -3.569667339324951172e-01 2.225371152162551880e-01 3.468391895294189453e-01 8.707802742719650269e-03 3.120240271091461182e-01 6.544778496026992798e-02 5.629326775670051575e-02 -2.697029558476060629e-04 1.586953997611999512e-01 1.777322292327880859e-01 3.257562965154647827e-02 7.429245859384536743e-02 -6.958361715078353882e-02 5.851127207279205322e-02 6.819732487201690674e-02 2.112076729536056519e-01 1.430553346872329712e-01 -4.099537730216979980e-01 -1.676460951566696167e-01 -9.999038279056549072e-02 1.799956709146499634e-02 -1.572875678539276123e-01 2.303290367126464844e-02 1.242757588624954224e-01 -1.375175267457962036e-01 1.368001550436019897e-01 3.261519372463226318e-01 -1.444707512855529785e-01 -3.740534186363220215e-02 3.806591778993606567e-02
2.093615680932998657e-01 -2.166178375482559204e-01 -4.786533415317535400e-01 2.270466238260269165e-01 1.851689219474792480e-01 9.761253371834754944e-03 1.408725678920745850e-01 2.507647573947906494e-01 1.167974546551704407e-01 3.052437901496887207e-01 -9.401232004165649414e-02 9.459594264626502991e-03 1.053057014942169189e-01 9.132715314626693726e-02 3.157746195793151855e-01 1.651608571410179138e-02 1.150257214903831482e-01 2.335696071386337280e-01 8.056857436895370483e-02 -1.418599188327789307e-01 -6.859279423952102661e-02 -2.074134498834609985e-01 1.280856430530548096e-01 1.795599237084388733e-02 -1.199027970433235168e-01 -1.074249595403671265e-01 -1.766670197248458862e-01 -1.075887307524681091e-02 -3.241668641567230225e-02 -2.297711521387100220e-01 -4.187067225575447083e-02 -6.795287877321243286e-02
1.981498897075653076e-01 2.888291329145431519e-02 -1.972426623106002808e-01 3.854156285524368286e-02 2.183279991149902344e-01 1.728972792625427246e-01 4.532208666205406189e-02 -5.938291922211647034e-02 3.299692273139953613e-01 6.057338789105415344e-02 3.925859928131103516e-01 -1.422240305691957474e-02 1.829872876405715942e-01 -2.146746665239334106e-01 5.340389534831047058e-02 1.240714043378829956e-01 -2.005574852228164673e-02 3.664329648017883301e-01 1.298099160194396973e-01 -9.709776192903518677e-02 3.712573647499084473e-02 -8.312336355447769165e-02 -3.886803984642028809e-02 -1.059260666370391846e-01 -6.488869339227676392e-02 2.778924107551574707e-01 4.744962230324745178e-02 -1.766345202922821045e-01 -5.108459293842315674e-02 -3.994385004043579102e-01 9.324415028095245361e-02 6.298626959323883057e-02
-4.577882215380668640e-02 1.593252718448638916e-01 -3.079153895378112793e-01 -1.196125447750091553e-01 1.233608946204185486e-01 1.438698023557662964e-01 2.060673534870147705e-01 1.957198418676853180e-02 3.281349241733551025e-01 1.367485672235488892e-01 -1.444884985685348511e-01 1.580832153558731079e-01 4.026233404874801636e-02 -3.295280784368515015e-02 -1.000810340046882629e-01 1.376125216484069824e-01 -3.437792956829071045e-01 8.268864452838897705e-02 -3.669354319572448730e-02 1.859450191259384155e-01 3.441602736711502075e-02 -1.881366968154907227e-01 2.133875638246536255e-01 -3.217091858386993408e-01 -8.135564625263214111e-02 5.694846808910369873e-02 -9.615706652402877808e-02 2.139585763216018677e-01 -1.079313382506370544e-01 -3.897191286087036133e-01 -7.591031491756439209e-02 1.925363671034574509e-03
2.660850286483764648e-01 6.187013909220695496e-02 -8.542436361312866211e-02 2.552423775196075439e-01 -1.989345997571945190e-01 2.778134495019912720e-02 1.934007853269577026e-01 -6.206324696540832520e-02 1.256698220968246460e-01 9.163626469671726227e-03 6.649891287088394165e-02 -1.004913747310638428e-01 -1.875202208757400513e-01 -1.875873655080795288e-01 -4.758290946483612061e-02 9.961970895528793335e-02 -4.077444076538085938e-01 3.432757258415222168e-01 1.074126735329627991e-01 -8.356712013483047485e-02 2.327229678630828857e-01 -1.985493872780352831e-04 -8.610168844461441040e-02 1.346515957266092300e-03 -1.338744256645441055e-02 -2.880337834358215332e-01 5.675127729773521423e-02 2.758479118347167969e-01 1.216271743178367615e-01 -3.231337070465087891e-01 -2.551274187862873077e-02 -1.089901179075241089e-01
1.633091270923614502e-01 -5.398606508970260620e-02 -1.417646259069442749e-01 -1.184233576059341431e-01 -8.258431404829025269e-02 2.224475443363189697e-01 1.927053928375244141e-01 -1.064564753323793411e-02 1.828921586275100708e-01 3.736683726310729980e-01 3.817788884043693542e-02 7.803797721862792969e-02 -7.901351898908615112e-02 -4.472764208912849426e-02 2.231807559728622437e-01 8.437385410070419312e-02 -1.308330744504928589e-01 4.720408320426940918e-01 -7.024964690208435059e-02 -4.284731671214103699e-02 9.503306448459625244e-02 -3.222112059593200684e-01 -5.402733758091926575e-02 -1.794119924306869507e-01 -4.377514496445655823e-02 3.409398198127746582e-01 1.314326971769332886e-01 6.839537527412176132e-03 -1.959405690431594849e-01 -1.357862055301666260e-01 -8.399737626314163208e-02 -5.396201089024543762e-02
2.025296837091445923e-01 8.576414734125137329e-02 -1.694006770849227905e-01 9.252041578292846680e-02 -7.638116832822561264e-03 4.438514709472656250e-01 -1.153883114457130432e-01 1.599106751382350922e-02 2.259872294962406158e-02 2.721133828163146973e-01 4.889922142028808594e-01 7.444053143262863159e-02 9.069653600454330444e-02 7.317888736724853516e-02 1.935897022485733032e-02 -2.635123580694198608e-02 -2.406562417745590210e-01 4.496860876679420471e-02 1.449074149131774902e-01 -3.744332492351531982e-01 2.895878627896308899e-02 -1.328020095825195312e-01 -1.016075387597084045e-01 -5.927059426903724670e-02 2.376489490270614624e-01 1.320807188749313354e-01 1.269868612289428711e-01 1.327846199274063110e-01 -7.138059474527835846e-03 -6.730007380247116089e-02 4.656585678458213806e-02 -4.471094533801078796e-02
7.115098088979721069e-02 -4.609597101807594299e-02 -4.965911507606506348e-01 1.559760570526123047e-01 1.944065690040588379e-01 -3.191129118204116821e-02 2.145262658596038818e-01 2.084973007440567017e-01 1.950693279504776001e-01 1.141954660415649414e-01 6.467321515083312988e-02 2.564131617546081543e-01 1.599813103675842285e-01 -1.069358661770820618e-01 2.374919354915618896e-01 1.029328629374504089e-01 -6.095581874251365662e-02 5.862005800008773804e-02 1.764889806509017944e-01 -1.646414548158645630e-01 -3.674037754535675049e-02 -3.748127520084381104e-01 4.681685939431190491e-02 -8.076046407222747803e-02 -4.399506002664566040e-02 1.528853550553321838e-03 -2.863157987594604492e-01 1.372829526662826538e-01 1.682991236448287964e-01 -2.989630214869976044e-02 5.427568778395652771e-02 -1.328366100788116455e-01
-4.177220538258552551e-02 -1.120245382189750671e-01 -1.184135079383850098e-01 -1.322449650615453720e-02 -1.253602504730224609e-01 4.661570191383361816e-01 1.310735195875167847e-01 2.909433245658874512e-01 -6.292705982923507690e-02 3.398185074329376221e-01 1.523456871509552002e-01 -7.185006141662597656e-02 3.614492714405059814e-02 2.642315030097961426e-01 1.197643578052520752e-01 5.129813775420188904e-02 -1.784261316061019897e-01 3.391038998961448669e-02 2.885987758636474609e-01 -1.645685583353042603e-01 5.598399788141250610e-02 -1.874657869338989258e-01 2.885256409645080566e-01 -1.290200054645538330e-01 1.601835787296295166e-01 1.647264212369918823e-01 1.575780287384986877e-02 9.542965888977050781e-02 1.206338107585906982e-01 -1.537842601537704468e-01 6.526318937540054321e-02 -1.208976581692695618e-01
1.807490587234497070e-01 -5.832888185977935791e-02 -2.642772197723388672e-01 -2.388600632548332214e-02 8.894217014312744141e-02 1.052416786551475525e-01 3.112770058214664459e-02 1.055101454257965088e-01 1.891386657953262329e-01 2.869340963661670685e-02 3.021348416805267334e-01 7.163294404745101929e-02 -1.804400533437728882e-01 -2.173734009265899658e-01 5.489453207701444626e-03 9.032177331391721964e-05 -1.607535630464553833e-01 3.573370575904846191e-01 1.432070583105087280e-01 -2.061401307582855225e-01 2.049618214368820190e-01 -1.024547368288040161e-01 -9.794512391090393066e-02 4.740137234330177307e-02 3.026201389729976654e-02 4.742676317691802979e-01 1.299705654382705688e-01 1.155910547822713852e-02 4.199557006359100342e-02 -3.509403467178344727e-01 -2.950432337820529938e-02 -5.339597817510366440e-03
1.737103760242462158e-01 -1.619600653648376465e-01 -1.130378320813179016e-01 -1.199734285473823547e-01 2.203784883022308350e-01 3.116160035133361816e-01 5.322131514549255371e-01 -4.284923151135444641e-02 1.142851859331130981e-01 8.781764656305313110e-02 -1.929324418306350708e-01 -5.691224709153175354e-02 -7.986452430486679077e-02 -8.849313110113143921e-02 2.609111368656158447e-01 -5.599557235836982727e-02 -2.142146974802017212e-02 2.068980783224105835e-01 2.421572953462600708e-01 -1.636334657669067383e-01 -7.436186820268630981e-02 -3.984330594539642334e-02 4.120766371488571167e-02 -1.170103177428245544e-01 -3.974818065762519836e-02 1.187227815389633179e-01 -1.097877249121665955e-01 1.685004979372024536e-01 -2.707045376300811768e-01 -2.016807794570922852e-01 -2.750539965927600861e-02 -1.303388476371765137e-01
2.603005468845367432e-01 9.908714890480041504e-02 -2.266529649496078491e-01 1.032498255372047424e-01 2.278883904218673706e-01 1.477746963500976562e-01 1.492791622877120972e-01 -4.703018814325332642e-02 -3.936753422021865845e-02 2.299742996692657471e-01 4.860680550336837769e-02 6.435303483158349991e-03 4.165537357330322266e-01 -1.851163208484649658e-01 1.933997720479965210e-01 3.429703786969184875e-02 -2.531898319721221924e-01 2.823207080364227295e-01 -8.326274156570434570e-02 1.206837221980094910e-02 -1.885100454092025757e-02 -9.838239848613739014e-02 6.656567752361297607e-02 3.634788468480110168e-02 -1.600637882947921753e-01 -1.482044011354446411e-01 -3.428461551666259766e-01 2.157126665115356445e-01 -1.080381050705909729e-01 6.520571559667587280e-02 7.529660314321517944e-02 -2.428801804780960083e-01
-1.575193703174591064e-01 1.018868684768676758e-01 -3.197936713695526123e-01 -1.018142234534025192e-02 -2.274698913097381592e-01 2.215856164693832397e-01 2.066315114498138428e-01 1.715668439865112305e-01 1.426152735948562622e-01 2.333481162786483765e-01 2.421319186687469482e-01 -1.868809759616851807e-01 3.264649212360382080e-01 -6.516161561012268066e-02 6.724324822425842285e-02 5.951809138059616089e-02 -6.022531539201736450e-02 -1.299809478223323822e-02 1.647123396396636963e-01 -7.407169044017791748e-02 9.032676927745342255e-03 -2.558249533176422119e-01 5.328581109642982483e-02 -2.940319478511810303e-01 3.434281796216964722e-02 3.803208470344543457e-01 -1.655128002166748047e-01 1.116274520754814148e-01 -2.555010281503200531e-02 -8.016165345907211304e-02 7.998850196599960327e-02 -1.088026165962219238e-01
5.536211654543876648e-02 3.147098124027252197e-01 -1.872385293245315552e-01 -3.203851357102394104e-02 9.514588117599487305e-02 1.547399014234542847e-01 -9.172313846647739410e-03 1.180205792188644409e-01 2.647642791271209717e-01 1.843871176242828369e-01 1.241516247391700745e-01 -1.253008395433425903e-01 -2.523163519799709320e-02 4.911738634109497070e-02 -1.715336926281452179e-03 1.717063933610916138e-01 2.162549048662185669e-01 4.733800515532493591e-02 -6.507521122694015503e-02 -1.792339235544204712e-01 1.204865500330924988e-01 -2.633439004421234131e-01 1.106164827942848206e-01 4.503437131643295288e-02 2.230858206748962402e-01 8.584520779550075531e-03 -2.271710932254791260e-01 1.937879920005798340e-01 8.271455019712448120e-02 -1.913103014230728149e-01 -4.237190186977386475e-01 -3.187030255794525146e-01
6.672452390193939209e-02 7.551780343055725098e-02 -2.383984029293060303e-01 -1.259470544755458832e-02 1.687313318252563477e-01 2.206655442714691162e-01 7.303611189126968384e-02 -1.839705370366573334e-02 1.471963822841644287e-01 -1.672236807644367218e-02 9.641980379819869995e-02 2.519011199474334717e-01 4.568258300423622131e-02 -1.669693887233734131e-01 -3.616673126816749573e-02 1.130123734474182129e-01 -1.817768067121505737e-01 4.341235458850860596e-01 1.181310489773750305e-01 -2.968462407588958740e-01 3.865380771458148956e-03 -8.577938377857208252e-02 -4.404349252581596375e-02 4.429093748331069946e-02 8.885110169649124146e-02 3.178293406963348389e-01 -2.451273426413536072e-02 2.661606110632419586e-02 1.340407431125640869e-01 -4.932577908039093018e-01 -6.682837847620248795e-03 6.990005075931549072e-02
1.810776591300964355e-01 -1.790759265422821045e-01 -4.228879213333129883e-01 4.409685730934143066e-01 3.278644084930419922e-01 5.097736418247222900e-02 2.069767415523529053e-01 2.233734726905822754e-01 1.936491727828979492e-01 2.045407891273498535e-01 3.916679322719573975e-02 1.800150237977504730e-02 5.628676153719425201e-03 7.650411874055862427e-02 2.252980768680572510e-01 1.529321074485778809e-01 2.707283198833465576e-02 1.937435269355773926e-01 3.898841887712478638e-02 -8.722202479839324951e-02 -7.767699658870697021e-02 -2.251288890838623047e-01 1.560257188975811005e-02 -4.538942128419876099e-02 9.588147513568401337e-03 1.591064222157001495e-02 -1.952408850193023682e-01 9.806939959526062012e-02 1.401657015085220337e-01 -1.233552023768424988e-01 -1.057356689125299454e-02 9.124306589365005493e-02
1.328878104686737061e-01 3.396498784422874451e-02 -1.807413250207901001e-01 -8.869064971804618835e-03 1.609041690826416016e-01 4.685252606868743896e-01 -2.489897795021533966e-02 2.981927990913391113e-01 -1.944578588008880615e-01 2.396751791238784790e-01 2.496327906847000122e-01 9.025788307189941406e-02 -1.782209984958171844e-02 7.383866608142852783e-02 1.386510729789733887e-01 5.653049051761627197e-02 -9.959672391414642334e-02 2.741561233997344971e-01 6.431412696838378906e-02 -6.235324591398239136e-02 2.300908267498016357e-01 -2.092639356851577759e-01 2.254911959171295166e-01 -2.651640772819519043e-01 -1.370891630649566650e-01 2.343329042196273804e-01 5.237805191427469254e-03 5.113799497485160828e-02 1.609008572995662689e-02 6.326900422573089600e-02 -5.241445451974868774e-02 -1.588453650474548340e-01
1.172650307416915894e-01 -8.133450895547866821e-02 -3.292201161384582520e-01 -3.069955483078956604e-02 -3.657255321741104126e-02 3.561594188213348389e-01 6.206900253891944885e-02 2.187864035367965698e-01 1.755711734294891357e-01 2.358696758747100830e-01 -9.709081053733825684e-02 3.226972743868827820e-02 2.783863432705402374e-02 -5.141969397664070129e-02 2.977980971336364746e-01 5.297094956040382385e-02 2.918840572237968445e-02 -2.153350971639156342e-02 -4.117470607161521912e-02 1.366726160049438477e-01 3.318528532981872559e-01 -2.479718625545501709e-01 3.252203166484832764e-01 -2.659954130649566650e-01 -7.457259297370910645e-02 2.261575683951377869e-02 2.181278318166732788e-01 8.949630707502365112e-02 7.418628036975860596e-02 -1.494784802198410034e-01 1.039927601814270020e-01 -1.685508042573928833e-01
-3.723812848329544067e-02 6.316921114921569824e-02 -2.441412508487701416e-01 -1.422468721866607666e-01 3.406406566500663757e-02 1.406827569007873535e-01 1.714922338724136353e-01 3.733671829104423523e-02 1.297106295824050903e-01 1.543977856636047363e-01 -3.717544022947549820e-03 1.127557158470153809e-01 1.291212439537048340e-01 -5.673580244183540344e-02 3.981758281588554382e-02 -6.958680599927902222e-02 -2.634367644786834717e-01 2.569799423217773438e-01 7.498101145029067993e-02 -6.620627362281084061e-03 3.202225565910339355e-01 -8.499315381050109863e-02 2.583384513854980469e-01 -8.578994870185852051e-02 1.473077982664108276e-01 2.362161725759506226e-01 -2.933120355010032654e-02 1.759258210659027100e-01 -2.046387493610382080e-01 -3.730730116367340088e-01 -3.988912403583526611e-01 9.416404366493225098e-02
1.420914232730865479e-01 1.910899281501770020e-01 -2.165305465459823608e-01 -4.935600236058235168e-02 4.178243689239025116e-03 1.366125345230102539e-01 1.021400913596153259e-01 1.398128867149353027e-01 3.731429874897003174e-01 3.828942775726318359e-01 -2.124563902616500854e-01 -1.106598302721977234e-01 1.323466897010803223e-01 -1.593359857797622681e-01 -1.857296675443649292e-01 2.364340126514434814e-01 -1.403783857822418213e-01 2.360651642084121704e-02 -2.810510620474815369e-02 -8.595240116119384766e-02 2.421267032623291016e-01 -2.341821976006031036e-02 2.606503479182720184e-02 -9.480751305818557739e-02 3.660760223865509033e-01 6.319060921669006348e-02 -1.887190341949462891e-02 3.036370277404785156e-01 -8.840779960155487061e-02 6.283798813819885254e-02 -1.063133701682090759e-01 -1.337126940488815308e-01
2.405775189399719238e-01 5.501274392008781433e-02 -1.406658589839935303e-01 -2.138907611370086670e-01 2.422870136797428131e-02 2.244805991649627686e-01 7.337598502635955811e-02 -9.368644654750823975e-02 1.920009851455688477e-01 4.181309416890144348e-02 2.495908737182617188e-01 -1.486951112747192383e-01 1.544343084096908569e-01 -7.812659442424774170e-02 9.626107662916183472e-02 -3.802430257201194763e-02 -1.058298572897911072e-01 4.297397434711456299e-01 2.261980623006820679e-02 -1.279363036155700684e-01 4.291502013802528381e-02 -2.784366905689239502e-01 2.755487803369760513e-04 -1.345347147434949875e-02 2.168665677309036255e-01 4.028888642787933350e-01 -1.004172489047050476e-01 -9.796912223100662231e-02 2.497586458921432495e-01 -2.187233716249465942e-01 3.458720818161964417e-02 -1.094659268856048584e-01
-9.071511775255203247e-02 1.771633327007293701e-02 -1.340537965297698975e-01 9.230831265449523926e-02 -4.737114161252975464e-02 3.949479758739471436e-01 1.890099495649337769e-01 1.633134037256240845e-01 1.544698178768157959e-01 1.476966738700866699e-01 1.124726012349128723e-01 1.371087729930877686e-01 5.424245074391365051e-02 -1.028782036155462265e-02 1.085664555430412292e-01 -3.757071122527122498e-02 3.859461471438407898e-02 4.491923749446868896e-02 -2.880690097808837891e-01 7.598182559013366699e-02 3.009541928768157959e-01 -3.338997960090637207e-01 3.612670004367828369e-01 -5.129093676805496216e-02 1.514054983854293823e-01 8.370805531740188599e-02 -8.476081490516662598e-02 1.647845506668090820e-01 3.206109702587127686e-01 -2.200794816017150879e-01 8.790257573127746582e-02 -1.666421256959438324e-02
1.419007778167724609e-01 -1.235059648752212524e-02 -1.784127801656723022e-01 -6.547941011376678944e-04 2.647878825664520264e-01 1.715212315320968628e-01 9.737315773963928223e-02 3.292745351791381836e-02 2.197922915220260620e-01 9.643747657537460327e-02 2.039082944393157959e-01 2.153326524421572685e-03 5.895635858178138733e-02 -1.516496986150741577e-01 9.225461632013320923e-03 1.330923885107040405e-01 -8.123468607664108276e-02 3.090270161628723145e-01 7.553606480360031128e-02 -2.819603085517883301e-01 9.289216250181198120e-02 -2.452908642590045929e-02 3.511919453740119934e-02 -1.417606025934219360e-01 8.474292606115341187e-02 5.025448799133300781e-01 1.051729544997215271e-01 -9.726988524198532104e-02 1.989638954401016235e-01 -3.311277627944946289e-01 -1.736433506011962891e-01 1.296682655811309814e-01
6.917487829923629761e-02 7.206021994352340698e-02 -2.637725770473480225e-01 9.631431847810745239e-02 6.937944889068603516e-02 -1.212424319237470627e-02 8.934281766414642334e-02 -1.085125803947448730e-01 2.879722714424133301e-01 1.929775774478912354e-01 3.177063465118408203e-01 1.273948252201080322e-01 3.161677345633506775e-02 -1.950509101152420044e-01 8.519164472818374634e-02 1.940968036651611328e-01 -1.228090524673461914e-01 2.879146635532379150e-01 1.505175679922103882e-01 -2.344477325677871704e-01 2.800824493169784546e-02 -1.534928679466247559e-01 -8.547782897949218750e-02 -1.908864639699459076e-02 -5.797201395034790039e-02 4.241947531700134277e-01 1.761038750410079956e-01 -8.498269016854465008e-04 1.110415831208229065e-01 -3.536401391029357910e-01 6.732639670372009277e-02 3.589020296931266785e-02
3.196805417537689209e-01 -1.468030810356140137e-01 -1.692277938127517700e-01 8.631892502307891846e-02 4.135031998157501221e-02 2.265836484730243683e-02 -6.068066135048866272e-02 1.730473488569259644e-01 4.860378801822662354e-02 1.648487746715545654e-01 1.143432259559631348e-01 -1.412931680679321289e-01 1.142210811376571655e-01 8.608521893620491028e-03 2.801688313484191895e-01 -3.597247228026390076e-02 -1.126601845026016235e-01 7.857260853052139282e-02 -7.234336435794830322e-02 -2.051065266132354736e-01 1.490876972675323486e-01 7.502698153257369995e-02 7.264762371778488159e-02 -4.347656965255737305e-01 1.736240386962890625e-01 2.253517359495162964e-01 -1.438382714986801147e-01 3.120203614234924316e-01 -6.164458766579627991e-02 -2.709039747714996338e-01 1.056294590234756470e-01 -2.705254852771759033e-01
1.122716348618268967e-02 9.934314340353012085e-02 -4.850983247160911560e-02 1.696249842643737793e-01 -1.319928467273712158e-01 2.847591936588287354e-01 -5.070071201771497726e-03 2.039306163787841797e-01 3.724885731935501099e-02 3.279029130935668945e-01 2.210537940263748169e-01 5.577333644032478333e-02 2.182546444237232208e-02 2.361857593059539795e-01 1.962143033742904663e-01 -6.167540959722828120e-06 -1.780211478471755981e-01 3.536836206912994385e-01 3.222151845693588257e-02 -2.092310339212417603e-01 1.036168038845062256e-01 -1.776199638843536377e-01 -4.724216833710670471e-02 -1.711186766624450684e-01 2.594241201877593994e-01 1.017389744520187378e-01 2.445411235094070435e-01 1.842008978128433228e-01 9.939908236265182495e-02 -5.763556808233261108e-02 1.152530163526535034e-01 -2.997444868087768555e-01
2.426696270704269409e-01 -1.693875789642333984e-01 -2.283727526664733887e-01 -3.927136212587356567e-02 -7.874606549739837646e-02 1.648273915052413940e-01 8.321592956781387329e-02 3.919438719749450684e-01 2.072082087397575378e-02 9.717652946710586548e-02 2.388972491025924683e-01 -5.228488519787788391e-02 2.281347364187240601e-01 -4.479488730430603027e-02 1.483948975801467896e-01 -2.021105736494064331e-01 -2.498022913932800293e-01 9.122936986386775970e-03 -1.566035486757755280e-02 -6.363424658775329590e-02 1.616904698312282562e-02 1.066125482320785522e-01 1.207469925284385681e-01 -4.021748006343841553e-01 2.340308278799057007e-01 8.499475568532943726e-02 -2.027562111616134644e-01 2.097411006689071655e-01 -5.842600017786026001e-02 -2.617411613464355469e-01 2.191236056387424469e-02 6.308597326278686523e-02
2.928549647331237793e-01 2.144865989685058594e-01 -2.948907613754272461e-01 -9.201841801404953003e-02 -8.106762915849685669e-02 2.143187522888183594e-01 1.775157451629638672e-01 2.629089355468750000e-01 3.728921711444854736e-01 6.486787647008895874e-02 9.467317163944244385e-02 1.164956949651241302e-02 -1.137907132506370544e-01 -3.861490264534950256e-02 1.462622284889221191e-01 1.413351893424987793e-01 -5.773873999714851379e-02 3.709821403026580811e-01 -1.960468739271163940e-01 1.524549126625061035e-01 1.009402945637702942e-01 -2.532048821449279785e-01 1.014042943716049194e-01 -8.224834501743316650e-02 -1.972136320546269417e-03 -1.927242800593376160e-02 1.070851683616638184e-01 -5.237636342644691467e-02 5.323981493711471558e-02 -2.942690551280975342e-01 1.933073438704013824e-02 1.145742610096931458e-01
1.584977656602859497e-01 1.469980776309967041e-01 -3.523035645484924316e-01 3.977010026574134827e-02 -1.468795984983444214e-01 3.312108814716339111e-01 3.588146343827247620e-02 8.871333301067352295e-02 4.024629294872283936e-01 2.297058403491973877e-01 -2.052962630987167358e-01 -7.011258602142333984e-02 4.058635979890823364e-02 -1.487560123205184937e-01 -1.839587539434432983e-01 2.333333194255828857e-01 1.699931025505065918e-01 7.339762896299362183e-02 1.713006943464279175e-01 -1.834683418273925781e-01 5.118626728653907776e-02 -7.439144700765609741e-02 3.008848130702972412e-01 -1.951847970485687256e-01 7.405919581651687622e-02 -6.419652700424194336e-02 -3.355850279331207275e-02 -4.652252886444330215e-03 2.682181634008884430e-02 -1.005868390202522278e-01 -2.361619174480438232e-01 -4.288074746727943420e-02
5.641305446624755859e-02 1.896742880344390869e-01 -3.131560087203979492e-01 -1.273760497570037842e-01 1.268469244241714478e-01 1.172786504030227661e-01 9.253018349409103394e-02 1.049951091408729553e-01 2.148488014936447144e-01 -8.820838481187820435e-02 6.413828581571578979e-02 1.303789317607879639e-01 4.889886826276779175e-03 -2.615433037281036377e-01 7.299002259969711304e-02 4.848939180374145508e-02 -1.633978486061096191e-01 4.453891217708587646e-01 4.026755318045616150e-02 1.055290475487709045e-01 1.138497665524482727e-01 -1.717473566532135010e-02 -4.668222367763519287e-02 -1.719375550746917725e-01 1.344667673110961914e-01 3.538934290409088135e-01 -5.307966843247413635e-02 2.964711189270019531e-01 -1.870497502386569977e-02 -3.785774856805801392e-02 -1.305903047323226929e-01 -3.320554494857788086e-01
1.518922597169876099e-01 6.177806109189987183e-02 -1.900819540023803711e-01 1.014734283089637756e-01 2.534255385398864746e-01 2.119669616222381592e-01 3.109036684036254883e-01 -2.362829633057117462e-02 2.666493952274322510e-01 2.131007313728332520e-01 1.461640149354934692e-01 2.455419152975082397e-01 -1.234533041715621948e-01 -8.432153612375259399e-02 -9.762294590473175049e-02 1.496316045522689819e-01 -4.429950192570686340e-02 2.690095007419586182e-01 -1.203281581401824951e-01 -1.200643256306648254e-01 4.236221313476562500e-02 8.122146874666213989e-02 1.462495774030685425e-01 -7.059292495250701904e-02 2.217290997505187988e-01 7.579115778207778931e-02 -1.429651081562042236e-01 1.877242177724838257e-01 -1.588862240314483643e-01 -1.330205351114273071e-01 -3.687694370746612549e-01 -2.009142488241195679e-01
3.497771620750427246e-01 -1.280994415283203125e-01 -4.183755218982696533e-01 4.371587336063385010e-01 2.899084091186523438e-01 -4.548478871583938599e-02 1.152474284172058105e-01 2.494150996208190918e-01 1.475168168544769287e-01 8.608393371105194092e-03 2.013502269983291626e-02 1.311952434480190277e-02 5.323617532849311829e-02 5.526850000023841858e-02 2.706285417079925537e-01 2.922712080180644989e-02 6.825174391269683838e-02 2.614285051822662354e-01 -4.089456796646118164e-02 -6.889200955629348755e-02 1.312640309333801270e-01 -1.702416241168975830e-01 1.446760743856430054e-01 -5.455349758267402649e-02 2.857233211398124695e-02 8.623977750539779663e-02 -2.523609995841979980e-01 1.920544356107711792e-02 6.703567691147327423e-03 -7.910288125276565552e-02 4.769142344594001770e-02 -2.594005875289440155e-02
-7.279445976018905640e-02 2.023312002420425415e-01 -3.015293478965759277e-01 3.226681351661682129e-01 2.253311276435852051e-01 -5.645939707756042480e-02 1.309603750705718994e-01 1.046611294150352478e-01 5.089437589049339294e-02 5.065080150961875916e-02 2.388762831687927246e-01 7.405980676412582397e-02 1.226913407444953918e-01 7.234087679535150528e-03 2.327945232391357422e-01 -7.228944450616836548e-02 1.099866628646850586e-01 3.713551461696624756e-01 -2.527870833873748779e-01 -6.908099353313446045e-02 2.638175785541534424e-01 -8.135147392749786377e-02 6.705376505851745605e-02 -1.708138436079025269e-01 -1.232151314616203308e-01 -9.614809416234493256e-03 -2.862163484096527100e-01 2.837809324264526367e-01 -7.947042584419250488e-02 -4.897215403616428375e-03 -7.223103195428848267e-02 -1.287852972745895386e-01
1.468749642372131348e-01 2.334772646427154541e-01 -2.494346350431442261e-01 -2.207127772271633148e-02 -6.945702433586120605e-02 2.617873549461364746e-01 3.620385825634002686e-01 7.749856263399124146e-02 1.342812180519104004e-01 1.159069985151290894e-01 3.013575375080108643e-01 2.029943466186523438e-01 1.651743613183498383e-02 -1.754770055413246155e-02 1.563518308103084564e-02 -2.005112916231155396e-02 2.503246534615755081e-03 3.850318789482116699e-01 7.280212640762329102e-02 3.455138951539993286e-02 3.576113581657409668e-01 -1.228537261486053467e-01 -2.678232826292514801e-02 -1.331748515367507935e-01 -1.539452467113733292e-02 3.050208389759063721e-01 -2.742162533104419708e-02 1.777612268924713135e-01 1.550576835870742798e-01 6.370890885591506958e-02 8.563997596502304077e-02 9.389884769916534424e-02
1.134986057877540588e-01 1.876108795404434204e-01 -4.919071495532989502e-01 1.632208749651908875e-02 -1.346274614334106445e-01 2.627422511577606201e-01 1.855697333812713623e-01 2.274651229381561279e-01 -7.958054542541503906e-02 2.019455134868621826e-01 1.954208910465240479e-01 1.997238844633102417e-01 9.648856520652770996e-02 -8.420529961585998535e-02 -6.623982451856136322e-03 1.367047578096389771e-01 -9.429206699132919312e-02 1.736106872558593750e-01 7.928316295146942139e-02 3.838244453072547913e-02 5.971816834062337875e-03 -1.873439997434616089e-01 1.014157161116600037e-01 -2.053297013044357300e-01 -5.387787148356437683e-02 3.073632121086120605e-01 1.174144446849822998e-01 2.550535500049591064e-01 1.696708798408508301e-02 2.334629595279693604e-01 6.437371671199798584e-02 -8.062448352575302124e-02
1.720901429653167725e-01 1.057405024766921997e-01 -1.478152722120285034e-01 3.679355382919311523e-01 -5.272587016224861145e-02 2.778181731700897217e-01 1.476825475692749023e-01 7.337485253810882568e-02 -1.693226248025894165e-01 -2.520436979830265045e-02 -7.339940965175628662e-02 -2.933439612388610840e-01 8.889795839786529541e-02 4.001731052994728088e-03 -1.552191823720932007e-01 6.786900485167279840e-05 -1.097459644079208374e-01 1.911799162626266479e-01 4.584546387195587158e-02 2.852099947631359100e-02 1.971170753240585327e-01 -1.744351089000701904e-01 3.154724836349487305e-01 -7.023886777460575104e-03 9.438428282737731934e-02 9.690408408641815186e-02 -2.486174702644348145e-01 1.108124330639839172e-01 1.229464486241340637e-01 -3.575615882873535156e-01 1.820109635591506958e-01 2.306912839412689209e-01
2.465425431728363037e-01 -3.061633789911866188e-03 -8.329927176237106323e-02 -8.983930200338363647e-02 -1.963466405868530273e-01 1.150093302130699158e-01 8.361427485942840576e-02 9.595751017332077026e-02 -2.996077761054039001e-02 2.273242771625518799e-01 2.214313149452209473e-01 -1.265635527670383453e-02 1.122076064348220825e-01 -1.102410852909088135e-01 2.050088942050933838e-01 -1.738433986902236938e-01 -2.449333816766738892e-01 1.705386042594909668e-01 -4.492120444774627686e-02 8.023665845394134521e-02 -7.943195290863513947e-03 4.512741044163703918e-02 4.186383634805679321e-02 -3.435004055500030518e-01 1.932953298091888428e-01 1.796450167894363403e-01 -2.182811945676803589e-01 3.578866720199584961e-01 9.611688554286956787e-02 -3.557832539081573486e-01 1.778325736522674561e-01 -1.589762270450592041e-01
8.226230740547180176e-02 -2.901380062103271484e-01 -2.639152407646179199e-01 1.035322546958923340e-01 -4.187104478478431702e-02 3.606339097023010254e-01 -1.159917116165161133e-01 3.604874014854431152e-01 1.072323247790336609e-01 2.808787524700164795e-01 1.494040787220001221e-01 -1.151444539427757263e-01 1.725221127271652222e-01 -3.825157135725021362e-02 -3.898701816797256470e-02 -6.875505298376083374e-02 -2.366988211870193481e-01 7.571280747652053833e-02 7.083472609519958496e-02 1.809070259332656860e-02 1.585481315851211548e-01 -1.017192602157592773e-01 -1.590304076671600342e-01 -3.009761273860931396e-01 -7.254980504512786865e-02 1.212532520294189453e-01 -2.098087370395660400e-01 1.800752133131027222e-01 2.114273980259895325e-02 -1.594894826412200928e-01 1.786769777536392212e-01 -1.316607445478439331e-01
2.083144932985305786e-01 -2.977662980556488037e-01 -4.401894807815551758e-01 2.030369192361831665e-01 5.865185707807540894e-02 -1.680022925138473511e-01 1.591519415378570557e-01 8.353095501661300659e-02 -1.806862503290176392e-01 3.472605049610137939e-01 1.465466059744358063e-02 9.563388675451278687e-02 -1.068659201264381409e-01 -2.205319553613662720e-01 3.158461749553680420e-01 1.760335713624954224e-01 -4.450721666216850281e-03 3.197887837886810303e-01 6.717256456613540649e-02 -3.602506965398788452e-02 1.546344906091690063e-01 3.288163989782333374e-02 6.203584000468254089e-02 -5.608234927058219910e-02 1.342132091522216797e-01 4.688767716288566589e-02 -1.179248243570327759e-01 3.684892132878303528e-02 1.458204537630081177e-01 -1.271233260631561279e-01 -1.546290423721075058e-02 -4.856571927666664124e-02
1.349602490663528442e-01 1.684796363115310669e-01 -5.035442709922790527e-01 -5.787164554931223392e-04 1.619908871361985803e-04 2.852879464626312256e-01 -1.206416357308626175e-02 -4.656012170016765594e-03 1.564214229583740234e-01 8.158239070326089859e-04 2.287495322525501251e-02 -7.428058236837387085e-02 1.515435874462127686e-01 1.761049330234527588e-01 6.303028017282485962e-02 2.408507913351058960e-01 4.198656976222991943e-02 3.020177781581878662e-01 3.067540824413299561e-01 -2.133713960647583008e-01 -2.617990672588348389e-01 -8.740600198507308960e-02 2.493834793567657471e-01 -1.531679481267929077e-01 5.155348405241966248e-02 -3.940415102988481522e-03 -9.256532788276672363e-02 1.739110201597213745e-01 -1.309347897768020630e-01 3.878970071673393250e-02 -1.063008084893226624e-01 -7.712254673242568970e-02
3.241020143032073975e-01 -1.330622732639312744e-01 -4.743526577949523926e-01 4.153310060501098633e-01 2.362088561058044434e-01 2.309756353497505188e-02 9.284251183271408081e-02 1.181459426879882812e-01 7.584281265735626221e-02 1.081248149275779724e-01 -3.298767283558845520e-02 9.249442256987094879e-03 6.752181798219680786e-02 3.030704334378242493e-02 2.838698625564575195e-01 1.123879477381706238e-01 6.156281102448701859e-03 1.994402706623077393e-01 6.202042102813720703e-02 -1.286378651857376099e-01 6.038182973861694336e-02 -3.235038518905639648e-01 1.531271040439605713e-01 6.730683892965316772e-02 -5.715905129909515381e-02 -3.665010631084442139e-02 -1.571137458086013794e-01 -3.968743979930877686e-02 8.307886123657226562e-02 -1.878598183393478394e-01 -3.138582780957221985e-02 -1.139828935265541077e-01
-1.022177711129188538e-01 4.447561129927635193e-02 -2.705163657665252686e-01 -1.695615053176879883e-01 1.115147173404693604e-01 4.501102268695831299e-01 8.442027121782302856e-02 -5.473639443516731262e-02 -4.631842486560344696e-03 3.329919874668121338e-01 1.582213044166564941e-01 -2.100822180509567261e-01 -1.798389703035354614e-01 -8.193471282720565796e-02 9.508214890956878662e-02 -8.404780924320220947e-02 -1.191077008843421936e-01 2.754770219326019287e-01 -1.034186873584985733e-02 1.503350329585373402e-03 4.732543602585792542e-02 -8.161981403827667236e-02 1.478254944086074829e-01 -2.553811073303222656e-01 1.606450676918029785e-01 7.945974171161651611e-02 -8.140154927968978882e-02 1.526194903999567032e-02 -2.756404280662536621e-01 -3.347319364547729492e-01 5.937857925891876221e-02 -9.255483001470565796e-02
1.735724657773971558e-01 -1.958464831113815308e-01 -2.610650956630706787e-01 8.310063928365707397e-02 -6.437040120363235474e-02 1.937247812747955322e-01 -4.725836589932441711e-02 2.409736812114715576e-01 9.045135974884033203e-02 1.791449934244155884e-01 1.792373657226562500e-01 -1.385659724473953247e-01 2.926301583647727966e-02 1.551036238670349121e-01 1.073439493775367737e-01 -6.098180636763572693e-02 -3.023478686809539795e-01 2.821258604526519775e-01 1.250011846423149109e-02 -1.330039203166961670e-01 1.009683236479759216e-01 -9.929399937391281128e-02 -2.082372605800628662e-01 -3.583877682685852051e-01 2.809252440929412842e-01 1.392495781183242798e-01 -1.757478863000869751e-01 2.046437263488769531e-01 -9.558090567588806152e-02 -1.849455088376998901e-01 1.433161199092864990e-01 -8.399984985589981079e-02
2.997243404388427734e-01 -2.100118249654769897e-01 -3.325961232185363770e-01 1.619779914617538452e-01 1.927599757909774780e-01 -8.327464014291763306e-02 2.336042523384094238e-01 1.086647361516952515e-01 2.058767676353454590e-01 -2.660646848380565643e-02 -2.588121406733989716e-02 -1.332246512174606323e-01 3.740362823009490967e-02 4.713542386889457703e-02 2.086963318288326263e-02 2.518162429332733154e-01 -1.267406344413757324e-01 1.668664067983627319e-01 1.498037725687026978e-01 -3.359729945659637451e-01 -2.044106125831604004e-01 6.772352382540702820e-03 -5.072556063532829285e-02 -1.203746944665908813e-01 -9.419865161180496216e-02 1.897616237401962280e-01 -1.652938425540924072e-01 1.703137606382369995e-01 3.209027051925659180e-01 -1.522236168384552002e-01 -1.555465310811996460e-01 -8.809393271803855896e-03
1.749798655509948730e-02 -4.174117371439933777e-02 -1.582712680101394653e-01 5.745733901858329773e-02 -9.587902575731277466e-02 3.001474738121032715e-01 7.478281110525131226e-02 3.848497197031974792e-02 1.433495432138442993e-01 1.888545900583267212e-01 -4.964527860283851624e-02 -6.965167075395584106e-02 2.403800636529922485e-01 -8.187129348516464233e-02 3.493327181786298752e-03 -2.895569242537021637e-02 -1.770224869251251221e-01 2.190726399421691895e-01 -5.744606629014015198e-02 2.140759490430355072e-02 3.349153995513916016e-01 -3.245915472507476807e-02 2.831185236573219299e-02 -2.755464017391204834e-01 -7.189811766147613525e-02 2.340097278356552124e-01 7.117334008216857910e-02 6.754609197378158569e-02 -2.435748279094696045e-01 -4.993413984775543213e-01 -2.583489716053009033e-01 -1.279376596212387085e-01
-6.463486235588788986e-03 1.086650639772415161e-01 -2.946062684059143066e-01 2.563694417476654053e-01 -1.778731942176818848e-01 1.256791353225708008e-01 -1.668941378593444824e-01 -8.084137737751007080e-02 5.810818448662757874e-02 3.090804517269134521e-01 3.710538521409034729e-02 2.774907648563385010e-02 -1.704403609037399292e-01 2.680767327547073364e-02 3.183014318346977234e-02 -1.667661666870117188e-01 -3.834031820297241211e-01 3.005943298339843750e-01 9.868547320365905762e-02 5.634320527315139771e-02 1.811861246824264526e-01 8.241920173168182373e-02 1.365463733673095703e-01 -2.885943055152893066e-01 -1.425079442560672760e-02 2.049927413463592529e-01 6.540297716856002808e-02 7.673014700412750244e-02 -2.301859408617019653e-01 -2.701379358768463135e-01 8.422165364027023315e-02 -1.299907118082046509e-01
2.861435115337371826e-01 3.127001821994781494e-01 -1.505268812179565430e-01 2.026509121060371399e-02 -1.486277133226394653e-01 -2.014844492077827454e-02 1.888663470745086670e-01 4.530582949519157410e-02 5.345989018678665161e-02 -4.260832816362380981e-02 1.618228107690811157e-01 -3.948649764060974121e-02 -2.215952128171920776e-01 2.473100274801254272e-02 5.665331333875656128e-02 1.566492766141891479e-01 -3.289494290947914124e-02 3.975630402565002441e-01 -2.093435823917388916e-01 4.771316051483154297e-02 -3.483039885759353638e-02 -3.007809817790985107e-01 3.309798836708068848e-01 -8.831568807363510132e-02 -4.931348562240600586e-02 7.018471509218215942e-02 -2.029857486486434937e-01 1.390492022037506104e-01 -1.625521034002304077e-01 -3.176972568035125732e-01 2.112836949527263641e-02 -1.311567723751068115e-01
1.814788132905960083e-01 3.688540682196617126e-02 -2.345905900001525879e-01 3.113020211458206177e-02 -1.671835631132125854e-01 8.452784270048141479e-02 2.016164511442184448e-01 -9.124799072742462158e-02 4.399587810039520264e-01 7.651326805353164673e-02 -2.565123513340950012e-02 2.583223879337310791e-01 -4.936364665627479553e-02 3.580831980798393488e-04 5.701539665460586548e-02 -2.878655679523944855e-02 -8.901946991682052612e-02 2.573131620883941650e-01 -4.418644681572914124e-02 -4.535384103655815125e-02 2.176942974328994751e-01 -1.355985552072525024e-01 2.396784275770187378e-01 3.853661706671118736e-03 -8.572448790073394775e-02 -1.205817013978958130e-01 -1.414514929056167603e-01 2.481141090393066406e-01 -1.897969692945480347e-01 -3.629014492034912109e-01 -2.451321035623550415e-01 -1.402118355035781860e-01
5.799720808863639832e-02 8.098039776086807251e-03 -1.928198486566543579e-01 3.679299950599670410e-01 3.916712850332260132e-02 3.266724944114685059e-01 2.432204782962799072e-01 3.841264545917510986e-02 8.246761560440063477e-02 1.155499964952468872e-01 1.575495451688766479e-01 2.313386276364326477e-02 -6.659653782844543457e-02 -2.431765198707580566e-01 -1.996923238039016724e-01 1.828446686267852783e-01 2.603632025420665741e-02 1.326597481966018677e-01 -1.842138618230819702e-01 1.595058143138885498e-01 2.331851422786712646e-01 1.764770746231079102e-01 8.643656224012374878e-02 -2.617587149143218994e-01 4.002157598733901978e-02 2.607867717742919922e-01 -7.825407385826110840e-02 1.640901714563369751e-01 -2.334319353103637695e-01 -2.427542507648468018e-01 -1.321053504943847656e-01 7.413545157760381699e-03
1.162271872162818909e-01 -1.616854071617126465e-01 -5.467960238456726074e-01 2.821123898029327393e-01 2.918915152549743652e-01 8.076880127191543579e-02 1.087613031268119812e-01 3.280815482139587402e-01 2.355654686689376831e-01 1.754550039768218994e-01 4.018357768654823303e-02 2.284093387424945831e-02 4.216999188065528870e-02 8.734578639268875122e-02 2.280008345842361450e-01 5.401128157973289490e-02 4.468755330890417099e-03 2.682948708534240723e-01 1.461159884929656982e-01 -3.562728315591812134e-02 1.053354442119598389e-01 -1.027672514319419861e-01 1.089152395725250244e-01 8.551587164402008057e-02 3.394135506823658943e-03 -5.343634262681007385e-02 -1.983564049005508423e-01 1.846168488264083862e-01 3.301131725311279297e-02 -2.919990383088588715e-02 -5.355115234851837158e-02 -3.612082824110984802e-02
3.687871396541595459e-01 -1.100971028208732605e-01 -1.553192436695098877e-01 -4.266163334250450134e-02 7.803306728601455688e-02 -9.900060296058654785e-02 2.211710363626480103e-01 -2.091771364212036133e-01 1.024895608425140381e-01 2.583147883415222168e-01 1.616072207689285278e-01 9.692768007516860962e-02 -6.549020111560821533e-02 1.786109991371631622e-02 -8.645194768905639648e-02 -7.159654796123504639e-02 -1.833795309066772461e-01 2.961786091327667236e-01 -9.384731948375701904e-02 -2.194292843341827393e-02 2.400940842926502228e-02 -1.731544584035873413e-01 3.024185299873352051e-01 -8.248347789049148560e-02 -2.722675539553165436e-02 -9.788198769092559814e-02 -1.582927554845809937e-01 1.831009089946746826e-01 2.857209742069244385e-01 -2.432513535022735596e-01 -3.298559486865997314e-01 -9.717402607202529907e-02
2.743619680404663086e-01 1.094713211059570312e-01 -3.052682429552078247e-02 1.711328625679016113e-01 6.791698187589645386e-02 2.881118953227996826e-01 1.643531024456024170e-02 1.916798800230026245e-01 -7.884008809924125671e-03 4.483958780765533447e-01 -5.483020842075347900e-02 -2.379706650972366333e-01 2.531120181083679199e-01 3.005297854542732239e-02 -2.237728983163833618e-01 1.625809632241725922e-02 2.061176113784313202e-02 1.199836730957031250e-01 8.524686098098754883e-02 -1.277666687965393066e-01 -2.407587878406047821e-02 -3.806127607822418213e-01 1.605739593505859375e-01 2.141950093209743500e-02 2.025046348571777344e-01 2.359773069620132446e-01 6.310617923736572266e-02 7.326853275299072266e-02 -8.870697021484375000e-02 -1.322620362043380737e-01 -9.189024567604064941e-02 -1.785362809896469116e-01
2.162227034568786621e-01 -1.034753322601318359e-01 -3.491795063018798828e-01 -3.156935330480337143e-03 -1.950784586369991302e-02 9.070563316345214844e-02 -1.286335587501525879e-01 2.027375400066375732e-01 5.537855252623558044e-02 9.781038016080856323e-02 3.300072848796844482e-01 -4.518801346421241760e-02 1.070868968963623047e-01 1.237789392471313477e-01 3.818502649664878845e-02 -1.261784583330154419e-01 -2.048404365777969360e-01 2.078778892755508423e-01 -5.501726269721984863e-02 -1.828119009733200073e-01 4.134541749954223633e-02 -3.215579688549041748e-02 -8.763299137353897095e-02 -3.285674154758453369e-01 1.439151167869567871e-01 6.419126689434051514e-02 -7.219482958316802979e-02 1.733866631984710693e-01 -1.167195364832878113e-01 -3.686737716197967529e-01 2.029900401830673218e-01 -3.094246983528137207e-01
9.506851434707641602e-03 1.007033735513687134e-01 -3.472825884819030762e-01 3.396538784727454185e-03 8.052106201648712158e-02 4.256312251091003418e-01 1.349764317274093628e-01 1.851778477430343628e-01 -2.931317389011383057e-01 2.371567934751510620e-01 1.800903379917144775e-01 4.082687199115753174e-02 8.905555307865142822e-02 1.102849617600440979e-01 2.523381114006042480e-01 -7.698724418878555298e-02 -1.599681526422500610e-01 2.979316711425781250e-01 2.072943896055221558e-01 -1.121464371681213379e-01 1.541178375482559204e-01 -1.671143025159835815e-01 1.270738840103149414e-01 -9.153560549020767212e-02 -1.020898818969726562e-01 2.046982645988464355e-01 -7.477626204490661621e-02 1.871169358491897583e-01 8.982605487108230591e-02 1.130877137184143066e-01 5.085236579179763794e-02 2.353756688535213470e-02
2.644663453102111816e-01 2.478540390729904175e-01 -2.554430365562438965e-01 -7.497059553861618042e-02 -3.779110312461853027e-02 -3.051337320357561111e-03 1.289367973804473877e-01 -7.615563273429870605e-02 1.247257813811302185e-01 1.194867268204689026e-01 1.553229093551635742e-01 -1.426912844181060791e-01 -1.318179368972778320e-01 -5.295065790414810181e-02 -1.789339445531368256e-02 3.053634762763977051e-01 -1.093152984976768494e-01 3.389634788036346436e-01 -1.375090777873992920e-01 -2.900097332894802094e-02 5.388421565294265747e-02 -2.490018457174301147e-01 2.638421058654785156e-01 2.953109703958034515e-02 -1.516045033931732178e-01 1.284494102001190186e-01 -1.565612554550170898e-01 3.004510998725891113e-01 -2.272875458002090454e-01 -2.571018040180206299e-01 -9.493559598922729492e-02 -1.509987115859985352e-01
3.001557588577270508e-01 -5.742391943931579590e-02 -1.344648152589797974e-01 2.165580242872238159e-01 1.467999219894409180e-01 4.712464287877082825e-02 3.527324199676513672e-01 -2.624582648277282715e-01 2.239013612270355225e-01 1.714328974485397339e-01 -1.747785508632659912e-02 -1.183760315179824829e-01 2.064104564487934113e-02 -1.757620088756084442e-02 2.985800206661224365e-01 1.176687777042388916e-01 3.020037896931171417e-02 1.281337141990661621e-01 2.221327126026153564e-01 1.536670327186584473e-01 -3.568303538486361504e-03 5.239146575331687927e-02 -4.997924342751502991e-02 -2.960312068462371826e-01 9.852489456534385681e-03 5.351151153445243835e-02 -2.064618468284606934e-01 1.725290119647979736e-01 -2.980788052082061768e-02 -3.631587624549865723e-01 -1.344316750764846802e-01 -1.327031254768371582e-01
-1.155091449618339539e-02 -1.749075502157211304e-01 -4.618583321571350098e-01 1.821464747190475464e-01 2.132619619369506836e-01 7.821338251233100891e-03 2.285407483577728271e-01 3.975220918655395508e-01 2.399462610483169556e-01 -5.740648880600929260e-02 5.968531966209411621e-02 1.841714046895503998e-02 1.702194809913635254e-01 5.906151980161666870e-02 9.635139256715774536e-02 2.096759378910064697e-01 -2.110633440315723419e-02 1.362501084804534912e-01 1.928974837064743042e-01 -2.148098051548004150e-01 -5.814607441425323486e-02 -5.903864651918411255e-02 2.222623229026794434e-01 -8.450068533420562744e-02 1.754398457705974579e-02 2.295549958944320679e-02 -2.000425010919570923e-01 2.187021225690841675e-01 1.546134501695632935e-01 -2.248426526784896851e-02 -1.578108966350555420e-01 -1.128622516989707947e-01
6.280725449323654175e-02 -1.095921993255615234e-01 -3.031098842620849609e-01 1.184730827808380127e-01 1.239717751741409302e-01 3.954093456268310547e-01 -1.441171169281005859e-01 2.218885570764541626e-01 -6.120956689119338989e-02 1.743981689214706421e-01 3.257459029555320740e-02 -8.973485976457595825e-02 2.622668445110321045e-01 9.394177235662937164e-03 1.046965718269348145e-01 -2.711972966790199280e-02 -1.366478204727172852e-01 2.590232193470001221e-01 9.493955969810485840e-02 -7.342343032360076904e-02 2.753828763961791992e-01 1.920032128691673279e-02 -1.156587004661560059e-01 -3.867456614971160889e-01 6.901040673255920410e-02 1.716850548982620239e-01 -1.165480613708496094e-01 3.074019402265548706e-02 1.529812663793563843e-01 -2.242356389760971069e-01 9.560249000787734985e-02 -2.040900290012359619e-01
-6.335095316171646118e-02 -1.999903023242950439e-01 -2.685483098030090332e-01 3.740272670984268188e-02 2.389363944530487061e-01 -1.187965795397758484e-01 3.029347956180572510e-01 4.627763926982879639e-01 1.920196563005447388e-01 1.332861483097076416e-01 1.216848492622375488e-01 5.820124968886375427e-02 -1.441611796617507935e-01 6.076854467391967773e-02 1.089514195919036865e-01 4.116740077733993530e-02 -1.015552207827568054e-01 3.381049335002899170e-01 5.056501552462577820e-02 -1.236810758709907532e-01 1.552966535091400146e-01 -1.912457048892974854e-01 2.897384203970432281e-02 9.715481102466583252e-02 -5.195831879973411560e-03 -1.241913065314292908e-01 -2.189304828643798828e-01 5.685535445809364319e-02 -2.501969411969184875e-02 -3.318806290626525879e-01 5.051648616790771484e-02 3.282973170280456543e-02
1.404699981212615967e-01 1.543575152754783630e-02 -2.711976766586303711e-01 -4.251479730010032654e-02 -1.219006478786468506e-01 1.814283877611160278e-01 3.259857892990112305e-01 -1.852272152900695801e-01 3.419126868247985840e-01 2.307827621698379517e-01 1.607414036989212036e-01 5.518869310617446899e-02 -8.407405018806457520e-02 -2.167986631393432617e-01 8.450679481029510498e-02 1.218145340681076050e-01 -9.101482108235359192e-03 2.715471684932708740e-01 -4.144928604364395142e-02 -1.042808368802070618e-01 2.204308360815048218e-01 -1.434640288352966309e-01 2.195216566324234009e-01 -9.262733161449432373e-02 -8.481428772211074829e-02 -1.016688868403434753e-01 -1.437903009355068207e-02 2.098353803157806396e-01 -2.918806970119476318e-01 -2.457028031349182129e-01 -1.434024274349212646e-01 3.119154274463653564e-02
7.229389250278472900e-02 3.884337246417999268e-01 -2.238605171442031860e-02 5.674589797854423523e-02 1.409134920686483383e-02 2.697246074676513672e-01 1.891113370656967163e-01 1.529762148857116699e-01 9.911721944808959961e-02 2.424282431602478027e-01 1.562796235084533691e-01 1.947480738162994385e-01 3.054434992372989655e-02 -1.237544268369674683e-01 -1.380375474691390991e-01 9.606690704822540283e-02 -2.905455827713012695e-01 2.491422742605209351e-01 2.958415448665618896e-01 -5.454640835523605347e-02 3.291465044021606445e-01 -1.829067245125770569e-02 1.605758816003799438e-01 -1.142648383975028992e-01 -1.556368470191955566e-01 2.057065814733505249e-01 -1.827647536993026733e-02 2.444567680358886719e-01 7.163564860820770264e-02 8.379045873880386353e-02 -7.010048627853393555e-02 6.620128452777862549e-02
1.081821396946907043e-01 -1.288096457719802856e-01 -5.127093195915222168e-01 3.141869306564331055e-01 1.971932649612426758e-01 4.834926873445510864e-02 2.798218429088592529e-01 1.296673417091369629e-01 1.968940347433090210e-01 4.366692528128623962e-02 1.188725531101226807e-01 9.539448469877243042e-02 1.589961796998977661e-01 1.634638756513595581e-01 1.051924899220466614e-01 2.581624090671539307e-01 8.146718144416809082e-02 1.310591548681259155e-01 1.286321282386779785e-01 -8.837611414492130280e-03 -1.489722281694412231e-01 -1.120690256357192993e-01 1.122052688151597977e-02 -1.430632323026657104e-01 -7.370955310761928558e-03 -3.289527958258986473e-04 -1.145820841193199158e-01 3.557765185832977295e-01 1.703847348690032959e-01 -1.147476062178611755e-01 4.921017959713935852e-02 -1.574671128764748573e-03
1.468721032142639160e-01 -6.597931683063507080e-02 -3.878316879272460938e-01 2.787701487541198730e-01 2.208915054798126221e-01 -4.298155382275581360e-02 2.942130267620086670e-01 2.109703719615936279e-01 1.878497451543807983e-01 5.712623894214630127e-02 8.328706026077270508e-02 1.997171528637409210e-02 5.386940762400627136e-02 1.329448223114013672e-01 1.453722119331359863e-01 1.497223824262619019e-01 3.604790195822715759e-02 2.251641154289245605e-01 4.148774966597557068e-02 -1.210975646972656250e-01 -1.695489138364791870e-01 6.553718820214271545e-03 9.035389125347137451e-02 -6.875640247017145157e-03 1.256873756647109985e-01 2.471669167280197144e-01 -3.080165088176727295e-01 2.423812150955200195e-01 3.211302459239959717e-01 -9.300036728382110596e-02 -7.956451922655105591e-02 -1.501350942999124527e-02
3.298513591289520264e-02 -1.103033684194087982e-02 -1.940687894821166992e-01 7.052315771579742432e-02 -1.482813954353332520e-01 3.959817886352539062e-01 7.696452736854553223e-02 1.592583656311035156e-01 8.864568918943405151e-02 1.806207299232482910e-01 1.388966888189315796e-01 -1.187042444944381714e-01 2.072436809539794922e-01 4.663620144128799438e-02 -5.318494886159896851e-02 -1.202621236443519592e-01 -3.245349973440170288e-02 1.582354307174682617e-01 2.908706478774547577e-02 -2.109774649143218994e-01 8.369761705398559570e-02 -2.669401168823242188e-01 -3.214228525757789612e-02 1.349234879016876221e-01 2.546401023864746094e-01 3.499397933483123779e-01 -3.531979024410247803e-02 1.025890931487083435e-01 -4.329548478126525879e-01 -1.886093914508819580e-01 -8.938419818878173828e-02 -1.037485674023628235e-01
1.610335409641265869e-01 -2.105603739619255066e-02 -3.118714094161987305e-01 1.015317291021347046e-01 -1.502020657062530518e-01 1.162817031145095825e-01 2.911612391471862793e-01 -1.254230737686157227e-01 2.533842921257019043e-01 1.587174236774444580e-01 2.517938315868377686e-01 9.560734778642654419e-02 -1.027739420533180237e-01 -2.259133309125900269e-01 9.921981394290924072e-02 2.608805894851684570e-03 5.080227553844451904e-02 2.600033283233642578e-01 1.940079033374786377e-03 -2.330314666032791138e-01 1.450398266315460205e-01 -7.975680381059646606e-02 1.813101023435592651e-01 -5.116858333349227905e-02 1.642077811993658543e-03 -2.309377789497375488e-01 -3.897614404559135437e-02 1.945294886827468872e-01 -3.057384192943572998e-01 -2.186728268861770630e-01 -2.711239457130432129e-01 -3.465317189693450928e-02
1.954212784767150879e-01 -1.643683612346649170e-01 -2.309786677360534668e-01 1.640334278345108032e-01 -6.882764399051666260e-02 2.553211152553558350e-01 1.413313299417495728e-01 6.574495136737823486e-02 1.381030678749084473e-01 2.738145887851715088e-01 1.994705013930797577e-02 1.931085139513015747e-01 -2.588803172111511230e-01 -3.855046583339571953e-03 -1.803512573242187500e-01 -5.143646523356437683e-02 -9.397543966770172119e-02 3.924623727798461914e-01 8.660085499286651611e-02 3.700020164251327515e-02 -4.437445849180221558e-02 1.636786572635173798e-02 1.759884059429168701e-01 -1.072315126657485962e-02 3.204822540283203125e-01 -1.268226802349090576e-01 -1.576641052961349487e-01 1.945782452821731567e-01 -1.198583543300628662e-01 -1.373049020767211914e-01 -2.235627174377441406e-01 -2.379272282123565674e-01
3.302290737628936768e-01 1.438714861869812012e-01 -3.778171241283416748e-01 -1.760255778208374977e-03 1.212166547775268555e-01 -8.628694713115692139e-02 1.143047772347927094e-02 1.143068820238113403e-01 -4.580351710319519043e-02 3.740213811397552490e-01 -2.085520699620246887e-02 7.209440227597951889e-04 -2.047227025032043457e-01 -2.953215315937995911e-02 -1.378215551376342773e-01 2.027410417795181274e-01 1.514653265476226807e-01 2.006517201662063599e-01 7.241845130920410156e-02 -4.222143292427062988e-01 1.187776848673820496e-01 -4.743232205510139465e-02 2.399562448263168335e-01 1.135882586240768433e-01 5.240201950073242188e-02 4.125718772411346436e-02 -2.802046015858650208e-02 1.401034463196992874e-02 -6.218496710062026978e-02 -3.023140728473663330e-01 4.630285128951072693e-02 -1.023321226239204407e-01
1.015175804495811462e-01 -6.257470697164535522e-02 -1.068643410690128803e-03 2.025320827960968018e-01 -1.488593518733978271e-01 2.328329831361770630e-01 9.686159901320934296e-03 3.629277348518371582e-01 3.915241360664367676e-02 3.358821868896484375e-01 7.721868157386779785e-02 -2.533072233200073242e-01 1.325544863939285278e-01 1.616507768630981445e-01 -1.230818219482898712e-02 2.205995321273803711e-01 -1.471744030714035034e-01 1.578117161989212036e-01 1.853357106447219849e-01 -3.333463668823242188e-01 -8.515968918800354004e-03 -1.973834186792373657e-01 1.920935064554214478e-01 1.400856971740722656e-01 1.983470916748046875e-01 1.365003734827041626e-01 1.095254570245742798e-01 1.664861589670181274e-01 -1.585342586040496826e-01 -1.926164627075195312e-01 -4.791105166077613831e-02 -9.887140244245529175e-02
1.096626669168472290e-01 5.918253958225250244e-02 -2.254459075629711151e-02 2.186995148658752441e-01 -2.649563923478126526e-02 2.388764619827270508e-01 1.359225660562515259e-01 2.612102776765823364e-02 1.605147421360015869e-01 -2.095478177070617676e-01 7.834633439779281616e-02 1.331275850534439087e-01 3.404406905174255371e-01 8.984628319740295410e-02 2.025107480585575104e-02 -6.115662679076194763e-02 5.461117997765541077e-02 2.070229947566986084e-01 -1.230504214763641357e-01 -4.316487014293670654e-01 -5.232954025268554688e-02 -9.554174542427062988e-02 6.541706621646881104e-02 -1.130148097872734070e-01 -1.137884035706520081e-01 1.068430319428443909e-01 -4.072527401149272919e-03 1.645938754081726074e-01 -8.900529891252517700e-02 -5.179430842399597168e-01 -4.072737321257591248e-02 -1.789299845695495605e-01
3.200012445449829102e-01 -5.154241994023323059e-02 -5.105659365653991699e-01 2.839307188987731934e-01 2.977516353130340576e-01 -1.439924687147140503e-01 6.141950935125350952e-02 6.539175659418106079e-02 -6.711225211620330811e-02 2.492291182279586792e-01 1.651332229375839233e-01 1.920412667095661163e-02 -2.566372975707054138e-02 -9.997843205928802490e-02 2.592307329177856445e-01 3.192334435880184174e-03 -4.097513109445571899e-02 2.696682214736938477e-01 3.957097232341766357e-02 -1.384681910276412964e-01 -7.106032222509384155e-02 -2.468212544918060303e-01 3.779017832130193710e-03 -1.041645109653472900e-01 3.491260111331939697e-02 -1.555546969175338745e-01 -1.253443807363510132e-01 3.437933279201388359e-03 -7.105811685323715210e-02 -2.056471258401870728e-01 -5.291549488902091980e-02 -2.889147773385047913e-02
3.002022206783294678e-01 2.864840626716613770e-01 -1.804301887750625610e-01 2.696563899517059326e-01 -2.270525395870208740e-01 1.771750450134277344e-01 -9.541166014969348907e-03 -4.361293092370033264e-02 9.201570600271224976e-02 3.160070180892944336e-01 2.389052696526050568e-02 -9.760500490665435791e-02 7.454165816307067871e-02 1.826109248213469982e-03 2.629289031028747559e-01 1.332188695669174194e-01 7.038998603820800781e-02 -5.132659152150154114e-02 1.090047135949134827e-01 -3.126013278961181641e-01 -4.394316300749778748e-02 1.318097263574600220e-01 4.326341748237609863e-01 -1.705220527946949005e-02 1.593394950032234192e-02 -3.609883412718772888e-02 6.485789269208908081e-02 -4.295106977224349976e-02 6.843222677707672119e-02 -2.772301733493804932e-01 -1.164087057113647461e-01 8.820855058729648590e-03
2.880492806434631348e-01 1.859930753707885742e-01 -2.393356263637542725e-01 2.600025236606597900e-01 -1.094960048794746399e-01 2.658602297306060791e-01 4.724290221929550171e-02 1.020504981279373169e-01 4.724955186247825623e-02 3.485124111175537109e-01 9.826385974884033203e-02 -1.677869632840156555e-02 5.747748911380767822e-02 2.276223339140415192e-02 -8.828050643205642700e-02 1.206376776099205017e-01 -1.785285174846649170e-01 -6.376739591360092163e-02 4.406556189060211182e-01 -1.230433806777000427e-01 -1.473362743854522705e-01 1.441184133291244507e-01 2.688739299774169922e-01 1.065080761909484863e-01 2.765355072915554047e-02 1.244579106569290161e-01 2.085539251565933228e-01 4.785725846886634827e-02 6.792788207530975342e-02 -1.924608796834945679e-01 1.623084396123886108e-01 3.200827166438102722e-02
1.922608911991119385e-01 6.652028858661651611e-02 -2.087160348892211914e-01 -2.492251433432102203e-02 -3.092329390347003937e-02 1.484812349081039429e-01 3.760928511619567871e-01 -2.221895456314086914e-01 3.734193444252014160e-01 2.965360581874847412e-01 1.670487523078918457e-01 1.608351320028305054e-01 -9.883524850010871887e-03 -1.221684291958808899e-01 8.857878297567367554e-02 5.109656602144241333e-02 -1.275658607482910156e-01 3.296400308609008789e-01 -7.175176590681076050e-02 -4.433704540133476257e-02 1.523811817169189453e-01 -8.859224617481231689e-02 -7.103564683347940445e-03 -1.181860566139221191e-01 -1.090147998183965683e-02 -8.950576931238174438e-02 -7.697039097547531128e-02 2.625505328178405762e-01 -2.606082856655120850e-01 -1.938607543706893921e-01 -1.591520309448242188e-01 -5.504069849848747253e-02
1.246185675263404846e-01 2.416434884071350098e-01 -4.238055348396301270e-01 1.760827898979187012e-01 1.434000730514526367e-01 6.633754074573516846e-02 3.110978901386260986e-01 1.890915632247924805e-01 1.488395184278488159e-01 -1.071672663092613220e-01 2.932878136634826660e-01 -1.728981435298919678e-01 5.186817795038223267e-02 1.031307280063629150e-01 -4.064424708485603333e-02 2.099040001630783081e-01 6.428217142820358276e-02 1.798153072595596313e-01 1.398548930883407593e-01 -2.487196773290634155e-01 5.449013784527778625e-02 5.857937410473823547e-02 2.894145622849464417e-02 -2.306802421808242798e-01 5.160738155245780945e-02 1.071756035089492798e-01 -2.715974748134613037e-01 -3.427812457084655762e-02 1.920052319765090942e-01 1.481219083070755005e-01 -1.450031995773315430e-01 -4.596536606550216675e-02
2.847572565078735352e-01 6.270799040794372559e-02 -3.594136238098144531e-02 -1.265013962984085083e-01 -4.264128953218460083e-02 2.101992964744567871e-01 1.038657501339912415e-01 -8.096656203269958496e-02 9.509959816932678223e-02 1.428913921117782593e-01 2.042061239480972290e-01 2.968812882900238037e-01 1.085712909698486328e-01 -1.179130971431732178e-01 1.010377481579780579e-01 1.466730684041976929e-01 -1.268180906772613525e-01 3.651988208293914795e-01 2.582518197596073151e-02 -7.247409969568252563e-02 2.617061734199523926e-01 -2.081490159034729004e-01 -3.445348516106605530e-02 -2.895496189594268799e-01 -1.772962510585784912e-01 3.837606906890869141e-01 1.029229350388050079e-02 1.569727957248687744e-01 5.396591499447822571e-02 -1.718219220638275146e-01 5.927065759897232056e-02 -1.612829267978668213e-01
6.513143330812454224e-02 1.452925801277160645e-01 -2.850077748298645020e-01 -4.278131946921348572e-02 -8.671394549310207367e-03 1.275589466094970703e-01 4.203475117683410645e-01 -1.408587545156478882e-01 3.819046914577484131e-01 2.671115994453430176e-01 2.691906690597534180e-01 -3.911515697836875916e-03 4.764231666922569275e-02 -1.787906885147094727e-01 -1.125184353440999985e-02 4.345893859863281250e-02 -4.956565424799919128e-02 2.164630144834518433e-01 -1.420407444238662720e-01 -6.182593107223510742e-02 9.318051487207412720e-02 -8.007060736417770386e-02 1.036727428436279297e-01 -1.759729087352752686e-01 -1.435943320393562317e-02 -3.365704044699668884e-02 -2.264616452157497406e-02 2.558920085430145264e-01 -3.281149566173553467e-01 -1.025733128190040588e-01 -1.557696312665939331e-01 -1.134980842471122742e-01
1.504798978567123413e-01 4.054441303014755249e-02 -3.838883042335510254e-01 -5.240491032600402832e-02 -4.005805402994155884e-02 -4.810849577188491821e-02 3.075711131095886230e-01 -8.790677040815353394e-02 1.173400357365608215e-01 1.293137818574905396e-01 1.076878458261489868e-01 2.375444769859313965e-02 3.887386620044708252e-02 -1.333731114864349365e-01 1.492033302783966064e-01 1.979060173034667969e-01 1.037245765328407288e-01 3.404206037521362305e-01 -2.354978919029235840e-01 -6.926240772008895874e-02 8.587884902954101562e-02 -9.571794420480728149e-02 3.148526549339294434e-01 -2.601763308048248291e-01 -1.100202128291130066e-01 -9.981169551610946655e-02 -7.954740524291992188e-02 2.023733109235763550e-01 -1.594746485352516174e-02 -1.135612353682518005e-01 -3.189138174057006836e-01 -2.037163376808166504e-01
1.377670168876647949e-01 9.899520128965377808e-02 -3.073537051677703857e-01 -3.081881254911422729e-02 1.794366389513015747e-01 1.326361894607543945e-01 1.267543286085128784e-01 -6.569542735815048218e-02 1.407533884048461914e-01 7.187997549772262573e-02 3.277762532234191895e-01 1.623804569244384766e-01 -1.901483722031116486e-02 -1.858408004045486450e-01 8.241486549377441406e-02 7.623248547315597534e-02 -1.324467509984970093e-01 4.324240088462829590e-01 9.756343066692352295e-02 -1.785356700420379639e-01 1.818850189447402954e-01 -8.149021863937377930e-02 -6.058296933770179749e-02 -1.259669661521911621e-01 -1.810941286385059357e-02 3.390577137470245361e-01 1.899902373552322388e-01 2.108016610145568848e-02 8.977328240871429443e-02 -3.422320783138275146e-01 -1.165824085474014282e-01 5.964340269565582275e-02
1.496806889772415161e-01 3.810757398605346680e-02 -4.501352608203887939e-01 -2.215335816144943237e-01 -1.488605141639709473e-02 1.121385246515274048e-01 1.591336280107498169e-01 -9.864161908626556396e-02 1.796434372663497925e-01 1.567225307226181030e-01 9.063716977834701538e-02 -9.647945314645767212e-02 -4.284986853599548340e-02 -1.100159436464309692e-01 5.189129337668418884e-02 1.641822755336761475e-01 -3.593485429883003235e-02 3.991072773933410645e-01 -1.657160073518753052e-01 -7.134161889553070068e-02 8.873414993286132812e-02 -1.056712865829467773e-01 3.442870080471038818e-01 -1.291895359754562378e-01 -3.910898789763450623e-02 -3.947588801383972168e-02 -3.615807369351387024e-02 2.343575209379196167e-01 -6.611903011798858643e-02 -1.120015084743499756e-01 -3.073475360870361328e-01 -2.013922929763793945e-01
-8.393712341785430908e-03 2.771291732788085938e-01 -3.741658329963684082e-01 1.956047490239143372e-02 1.460724323987960815e-01 1.392959207296371460e-01 2.224876135587692261e-01 2.033406645059585571e-01 -6.865018606185913086e-02 2.743141725659370422e-02 -1.155063044279813766e-02 -5.470508337020874023e-02 -2.309201806783676147e-01 9.488421678543090820e-02 -3.785511851310729980e-02 1.582344472408294678e-01 3.190609216690063477e-01 2.882445752620697021e-01 1.236912012100219727e-01 -2.352815717458724976e-01 1.418450102210044861e-02 -9.761032462120056152e-02 2.790654599666595459e-01 -2.520751357078552246e-01 9.274002909660339355e-02 9.640321880578994751e-02 -1.644855588674545288e-01 -2.251435769721865654e-03 7.189293205738067627e-02 -2.978562414646148682e-01 -8.154159784317016602e-02 -3.983910754323005676e-02
2.137470245361328125e-01 5.595873668789863586e-02 -1.290123909711837769e-02 -6.333614140748977661e-02 -1.804509758949279785e-01 1.870174109935760498e-01 -1.396881639957427979e-01 3.640269115567207336e-02 2.892398536205291748e-01 1.499661952257156372e-01 2.757320739328861237e-02 -6.999464333057403564e-02 2.302701175212860107e-01 4.946928005665540695e-03 3.060789778828620911e-02 9.743443131446838379e-02 -3.262654542922973633e-01 2.361736446619033813e-01 1.196453869342803955e-01 -4.552518576383590698e-02 -6.905750185251235962e-02 -2.981289923191070557e-01 1.795100718736648560e-01 2.311060950160026550e-02 -1.284420955926179886e-02 3.429470658302307129e-01 -1.089166998863220215e-01 3.426956757903099060e-02 1.833242624998092651e-01 -3.892628848552703857e-01 -1.149891391396522522e-01 -2.216878235340118408e-01
2.097123265266418457e-01 -1.163604184985160828e-01 -1.225719451904296875e-01 -3.480433672666549683e-02 -1.122935563325881958e-01 1.325114518404006958e-01 -1.117494404315948486e-01 3.190289139747619629e-01 1.682944595813751221e-01 2.489468008279800415e-01 2.216897904872894287e-01 -2.755377627909183502e-02 2.556365355849266052e-02 1.181603968143463135e-01 1.250847429037094116e-01 -1.421437859535217285e-01 -1.076469570398330688e-01 1.279200315475463867e-01 8.739968389272689819e-02 -1.835757344961166382e-01 -3.896838426589965820e-02 -8.085205405950546265e-02 -7.893997430801391602e-02 -3.263982534408569336e-01 1.826757788658142090e-01 1.941618770360946655e-01 -2.020758390426635742e-01 3.339646756649017334e-01 -6.915162503719329834e-02 -2.922283709049224854e-01 7.115722447633743286e-02 -2.869624793529510498e-01
1.957972645759582520e-01 -8.330743759870529175e-02 -1.830124109983444214e-01 8.501063287258148193e-02 1.652293503284454346e-01 3.782080709934234619e-01 3.539121150970458984e-01 -2.129221260547637939e-01 2.443260401487350464e-01 9.616495668888092041e-02 -8.379695005714893341e-03 -1.334366798400878906e-01 -8.496197313070297241e-02 -2.057683840394020081e-02 2.900871038436889648e-01 1.287249773740768433e-01 1.803989522159099579e-02 6.330160796642303467e-02 3.449007868766784668e-01 5.165526643395423889e-02 1.511566489934921265e-01 8.659732341766357422e-02 5.349085107445716858e-02 -1.451503336429595947e-01 -6.656938046216964722e-02 -1.435596030205488205e-02 -1.828347146511077881e-01 5.576353520154953003e-03 -1.131983250379562378e-01 -3.438190817832946777e-01 -3.601566702127456665e-02 -1.650332659482955933e-01
5.019608139991760254e-01 -1.876426935195922852e-01 -2.306783199310302734e-01 -1.031000837683677673e-01 5.408248677849769592e-02 8.367064408957958221e-03 1.368431150913238525e-01 -1.405827552080154419e-01 1.486484110355377197e-01 7.376424223184585571e-02 1.528189480304718018e-01 1.762245744466781616e-01 -4.001179337501525879e-02 3.633124753832817078e-02 1.632755063474178314e-02 -8.059966377913951874e-03 -1.581426560878753662e-01 2.569053471088409424e-01 -7.024739682674407959e-02 -1.764695644378662109e-01 7.601220905780792236e-02 -5.839188769459724426e-02 3.235176205635070801e-01 -2.079554349184036255e-01 5.436631292104721069e-02 -1.096909046173095703e-01 -3.416554629802703857e-02 1.405043154954910278e-01 2.204254120588302612e-01 -2.277406007051467896e-01 -3.059614002704620361e-01 -9.030985832214355469e-02
2.360058873891830444e-01 2.664671540260314941e-01 -4.137933254241943359e-01 1.220069155097007751e-01 1.250629425048828125e-01 2.850479185581207275e-01 1.959933042526245117e-01 4.673464223742485046e-02 7.717626634985208511e-03 -7.417107000946998596e-03 2.644725143909454346e-01 -1.724005490541458130e-01 -3.183992207050323486e-02 1.700888872146606445e-01 2.219124510884284973e-02 1.775953322649002075e-01 2.180987894535064697e-01 9.899181872606277466e-02 2.013541013002395630e-01 -1.179247200489044189e-01 -2.119518667459487915e-01 -4.047369584441184998e-02 8.888778090476989746e-02 -2.853110134601593018e-01 -8.410555124282836914e-02 6.936996430158615112e-02 -2.032366693019866943e-01 2.058308422565460205e-01 6.192203611135482788e-02 2.548737823963165283e-02 -1.351592689752578735e-01 -1.481414288282394409e-01
3.794141113758087158e-02 1.292762458324432373e-01 -1.903138309717178345e-01 2.584068849682807922e-02 3.040349781513214111e-01 2.030037492513656616e-01 1.239535212516784668e-01 -1.383914798498153687e-01 1.673366874456405640e-01 1.080375909805297852e-01 3.291316926479339600e-01 -6.978390365839004517e-02 1.496431231498718262e-01 -1.903668344020843506e-01 6.285840272903442383e-02 -1.614017784595489502e-02 -7.993685454130172729e-02 3.652614951133728027e-01 6.140145286917686462e-02 -2.053117901086807251e-01 1.286441832780838013e-01 -1.929292082786560059e-01 -8.311190456151962280e-02 6.099858321249485016e-03 -1.313441339880228043e-02 3.396779596805572510e-01 9.122543036937713623e-02 -7.590269297361373901e-02 1.244909837841987610e-01 -3.946144282817840576e-01 -1.141880676150321960e-01 -2.724312059581279755e-02
2.909479141235351562e-01 -1.355020850896835327e-01 -3.924480080604553223e-01 4.267406761646270752e-01 2.685881853103637695e-01 1.900698803365230560e-02 1.726492345333099365e-01 1.944750398397445679e-01 7.107026875019073486e-02 1.667466312646865845e-01 9.146403521299362183e-02 7.343764603137969971e-02 6.471354514360427856e-02 1.573502123355865479e-01 2.300559282302856445e-01 4.688621964305639267e-03 1.463754177093505859e-01 2.025032937526702881e-01 3.659277036786079407e-02 -6.137632951140403748e-02 -3.700466360896825790e-03 -1.857618838548660278e-01 2.409593164920806885e-01 6.806698162108659744e-03 -4.230498149991035461e-02 -2.254349878057837486e-03 -2.466343045234680176e-01 7.300946116447448730e-02 1.287082582712173462e-01 -1.728393286466598511e-01 -5.225341767072677612e-02 -1.222107037901878357e-01
-2.103633619844913483e-02 1.659747511148452759e-01 -2.431836873292922974e-01 1.196352988481521606e-01 -1.785319298505783081e-01 3.192983567714691162e-01 4.080429673194885254e-02 2.225858271121978760e-01 -3.322882354259490967e-01 3.255845606327056885e-01 2.042600512504577637e-01 -5.871644243597984314e-02 1.501418184489011765e-03 -7.080647349357604980e-02 2.035561054944992065e-01 -1.428972035646438599e-01 -4.233078658580780029e-02 1.803513169288635254e-01 -1.709711924195289612e-02 -2.655706405639648438e-01 1.535689681768417358e-01 -1.232968866825103760e-01 -1.040803864598274231e-01 1.132992431521415710e-01 1.198215112090110779e-01 1.855067759752273560e-01 9.185345470905303955e-02 2.413540482521057129e-01 -1.215361580252647400e-01 -9.876585006713867188e-02 -2.727763056755065918e-01 -5.548294261097908020e-02
1.482970863580703735e-01 6.991110742092132568e-02 1.212571561336517334e-01 5.469528585672378540e-02 1.002206802368164062e-01 4.573673903942108154e-01 9.287129342555999756e-02 -1.736264675855636597e-02 2.755229175090789795e-02 3.722756206989288330e-01 -8.896370977163314819e-02 2.021474689245223999e-01 6.961826235055923462e-02 1.658403687179088593e-02 2.174206264317035675e-02 5.112874135375022888e-02 -2.679759822785854340e-02 4.022248387336730957e-01 1.550605446100234985e-01 -1.517420858144760132e-01 2.519317865371704102e-01 3.249786561354994774e-03 5.867841094732284546e-02 -1.168777886778116226e-02 -6.018188968300819397e-02 3.715374469757080078e-01 -1.721392720937728882e-01 2.311303317546844482e-01 -7.378320395946502686e-02 -9.127118438482284546e-02 1.256769448518753052e-01 -4.311556462198495865e-03
2.382262423634529114e-02 1.867894232273101807e-01 -2.029806077480316162e-01 1.782826334238052368e-01 3.217553496360778809e-01 2.791768610477447510e-01 9.262454509735107422e-02 -7.381854951381683350e-02 2.616050466895103455e-02 1.840468198060989380e-01 1.816273480653762817e-01 -1.028047502040863037e-01 2.293833941221237183e-01 -7.690170407295227051e-02 2.147432118654251099e-01 9.999454766511917114e-02 -7.672473788261413574e-02 3.487026393413543701e-01 -6.203567236661911011e-02 -1.301219016313552856e-01 6.621055305004119873e-02 -1.507640182971954346e-01 -3.652043640613555908e-03 -3.615411520004272461e-01 -2.993166446685791016e-01 -8.882469497621059418e-03 -2.093478739261627197e-01 1.200367063283920288e-01 -1.273615360260009766e-01 2.855698205530643463e-02 9.475263953208923340e-02 -1.525912433862686157e-01
3.335168361663818359e-01 2.565269470214843750e-01 -2.498114109039306641e-01 -2.655933611094951630e-02 -5.762050300836563110e-02 1.767242848873138428e-01 3.957449272274971008e-02 5.200122669339179993e-02 -6.792601943016052246e-02 8.428846299648284912e-02 2.032681405544281006e-01 -6.067758798599243164e-02 -1.599352061748504639e-01 -3.609057068824768066e-01 1.137291733175516129e-02 9.937823563814163208e-02 -2.262018918991088867e-01 2.542005293071269989e-02 -5.993367359042167664e-02 5.260017514228820801e-02 7.958087325096130371e-02 -3.202803432941436768e-02 3.979496359825134277e-01 1.358101367950439453e-01 9.238938987255096436e-02 -5.106686800718307495e-02 -3.271989822387695312e-01 6.172713264822959900e-02 -1.368607878684997559e-01 -2.599011361598968506e-01 -1.952399909496307373e-01 9.859526902437210083e-02
-6.058057770133018494e-02 6.225721910595893860e-02 4.297174885869026184e-02 3.970557749271392822e-01 6.905982643365859985e-02 6.301136314868927002e-02 -1.533639132976531982e-01 1.329980343580245972e-01 1.318492144346237183e-01 1.864248365163803101e-01 1.978282481431961060e-01 -3.105466440320014954e-02 3.238852322101593018e-01 -1.520577669143676758e-01 -2.026531547307968140e-01 2.126085758209228516e-01 -1.830733269453048706e-01 2.271595597267150879e-01 1.846118122339248657e-01 -1.551292538642883301e-01 5.911542847752571106e-02 -8.369889110326766968e-02 1.004083156585693359e-01 -1.378785371780395508e-01 -4.357894882559776306e-02 2.226883471012115479e-01 1.124030873179435730e-01 2.853478193283081055e-01 3.136805258691310883e-03 -2.819248437881469727e-01 -1.461261808872222900e-01 -2.173135727643966675e-01
1.665360182523727417e-01 -1.040903553366661072e-01 -3.577633574604988098e-02 3.352230191230773926e-01 -3.530833870172500610e-02 2.310737669467926025e-01 -2.427964471280574799e-02 3.286902979016304016e-02 3.008850216865539551e-01 -1.795986741781234741e-01 2.081528306007385254e-01 1.031394153833389282e-01 2.319271303713321686e-02 8.239265531301498413e-02 -8.620201051235198975e-02 2.192425727844238281e-01 -2.145576775074005127e-01 3.524594753980636597e-02 6.690187752246856689e-02 -9.719664603471755981e-02 5.818689614534378052e-02 3.583304584026336670e-02 2.295427024364471436e-01 -6.309773772954940796e-02 -2.461439222097396851e-01 4.223999008536338806e-02 -3.369544818997383118e-02 3.327391743659973145e-01 9.874299913644790649e-02 -2.607411444187164307e-01 -1.554977297782897949e-01 -3.914190530776977539e-01
3.137042522430419922e-01 3.841819986701011658e-02 -9.037233144044876099e-02 -2.536709979176521301e-02 -1.750188469886779785e-01 2.868950664997100830e-01 8.689729496836662292e-03 -2.604434825479984283e-02 3.068853914737701416e-01 2.263325452804565430e-01 1.647830754518508911e-01 -2.156245112419128418e-01 2.817596197128295898e-01 -5.659749358892440796e-02 -5.338006839156150818e-02 1.582620441913604736e-01 -2.971140742301940918e-01 2.318113446235656738e-01 -9.342795610427856445e-02 4.239246249198913574e-02 -2.811437472701072693e-03 -8.249452710151672363e-02 4.082831740379333496e-01 3.279783204197883606e-02 -4.234124347567558289e-02 2.560125589370727539e-01 8.967598550952970982e-04 -5.948482453823089600e-02 5.047154799103736877e-02 -1.832456886768341064e-01 3.499771282076835632e-02 -1.127807348966598511e-01
1.629000306129455566e-01 2.322151139378547668e-02 -2.405790090560913086e-01 -1.779195666313171387e-02 -2.625306546688079834e-01 -1.054411530494689941e-01 2.093494236469268799e-01 1.257017813622951508e-02 1.216039434075355530e-01 1.163497418165206909e-01 6.939443945884704590e-02 -4.671133682131767273e-02 2.297800406813621521e-02 -3.295404911041259766e-01 2.228950895369052887e-02 3.239452466368675232e-02 -3.233239352703094482e-01 1.601495295763015747e-01 2.807824611663818359e-01 -1.215660348534584045e-01 3.852621018886566162e-01 -2.039714008569717407e-01 -1.730234026908874512e-01 -1.460206508636474609e-01 7.827994227409362793e-02 8.488061837852001190e-03 -7.450114190578460693e-02 1.842247098684310913e-01 1.559869293123483658e-02 -3.846571221947669983e-02 -2.090589702129364014e-01 -2.974889576435089111e-01
2.045295983552932739e-01 1.186065152287483215e-01 -4.509974122047424316e-01 2.414149232208728790e-02 1.139533668756484985e-01 4.176271855831146240e-01 1.015804056078195572e-02 8.486120402812957764e-02 -6.024248898029327393e-03 2.883602678775787354e-02 1.502826809883117676e-01 -3.345967233180999756e-01 2.232935726642608643e-01 -6.022087857127189636e-02 1.158167496323585510e-01 3.916828427463769913e-03 -1.595535129308700562e-01 2.801712155342102051e-01 1.047081425786018372e-01 -1.463640183210372925e-01 1.703279316425323486e-01 -2.346667051315307617e-01 -7.545439153909683228e-02 -2.420127093791961670e-01 1.754657030105590820e-01 5.410495027899742126e-02 5.354316532611846924e-02 8.901819586753845215e-02 -2.567918971180915833e-02 -1.642247661948204041e-02 8.322216570377349854e-02 -7.777093350887298584e-02
-1.566587537527084351e-01 8.672348409891128540e-02 -2.920848429203033447e-01 -2.961730398237705231e-02 1.177893951535224915e-01 2.722227573394775391e-01 -7.932344451546669006e-04 3.720643743872642517e-02 -1.073312573134899139e-02 4.096266031265258789e-01 1.314867585897445679e-01 -1.594993472099304199e-01 -5.088783428072929382e-02 -9.161633998155593872e-02 -2.089351788163185120e-02 -3.029326535761356354e-02 -2.889584004878997803e-01 1.220163777470588684e-01 1.519163548946380615e-01 2.737667597830295563e-02 2.156745344400405884e-01 -1.817691475152969360e-01 1.019693166017532349e-01 -3.922747075557708740e-01 7.143335044384002686e-02 9.286296367645263672e-02 6.340331397950649261e-03 -3.691113740205764771e-02 -2.744653224945068359e-01 -2.434693723917007446e-01 1.294023692607879639e-01 -1.920379698276519775e-01
2.954207062721252441e-01 -1.533508300781250000e-01 -3.418106436729431152e-01 1.693700700998306274e-01 4.235228002071380615e-01 -1.365220919251441956e-02 1.492141336202621460e-01 3.474541604518890381e-01 2.922364175319671631e-01 1.069689989089965820e-01 1.146391779184341431e-01 8.500084280967712402e-02 -1.364104449748992920e-01 2.331076376140117645e-02 1.661715507507324219e-01 6.133237108588218689e-02 -4.409452155232429504e-02 1.388218700885772705e-01 -7.374976575374603271e-02 3.658783063292503357e-02 2.418695762753486633e-02 -1.746661663055419922e-01 2.499356567859649658e-01 1.544359624385833740e-01 -1.762246713042259216e-02 8.251249045133590698e-02 -6.423270329833030701e-03 1.518125087022781372e-01 -5.401898548007011414e-02 -2.595677673816680908e-01 2.667550370097160339e-02 8.238513767719268799e-02
1.861678659915924072e-01 -5.520029738545417786e-02 -3.053165972232818604e-01 1.390258073806762695e-01 2.191207855939865112e-01 1.114600598812103271e-01 2.668944299221038818e-01 1.526128053665161133e-01 5.057494714856147766e-02 2.818224132061004639e-01 9.766235947608947754e-02 1.906096041202545166e-01 -2.125776112079620361e-01 -9.096180647611618042e-02 -8.224810659885406494e-02 -6.170123815536499023e-02 1.836947351694107056e-02 3.732260763645172119e-01 -1.381521075963973999e-01 -3.888491168618202209e-02 -2.671518735587596893e-02 7.728140801191329956e-02 2.650536298751831055e-01 -2.263886481523513794e-01 1.679677665233612061e-01 -5.509975925087928772e-02 -2.532657980918884277e-01 1.334372609853744507e-01 4.282428324222564697e-02 -1.136810239404439926e-02 -3.075305819511413574e-01 -6.884729862213134766e-02
2.735879421234130859e-01 -7.620768994092941284e-02 -2.979843914508819580e-01 8.638834953308105469e-02 2.641185931861400604e-02 -1.668444871902465820e-01 3.009697198867797852e-01 5.190564692020416260e-02 5.775005742907524109e-02 1.189951747655868530e-01 2.610903382301330566e-01 5.853383243083953857e-02 -1.522058248519897461e-01 5.709405615925788879e-02 -1.435540616512298584e-01 2.173769325017929077e-01 -1.547833979129791260e-01 2.749565541744232178e-01 1.099420711398124695e-02 -1.311023384332656860e-01 -1.488384753465652466e-01 9.555555135011672974e-02 3.664569854736328125e-01 -5.078962817788124084e-02 2.426852285861968994e-02 1.010660976171493530e-01 -4.999978467822074890e-02 8.413538336753845215e-02 -1.245133131742477417e-01 -2.132718116044998169e-01 -3.821729421615600586e-01 -7.381100207567214966e-02
7.074801623821258545e-02 3.734432160854339600e-02 -4.264366924762725830e-01 3.345497250556945801e-01 1.746162772178649902e-01 5.627028271555900574e-02 2.869642376899719238e-01 2.933636903762817383e-01 1.130239665508270264e-01 1.452777981758117676e-01 1.327255219221115112e-01 1.034893915057182312e-01 4.655323177576065063e-02 9.000198543071746826e-02 1.725102514028549194e-01 2.043901234865188599e-01 4.729120805859565735e-02 9.169736504554748535e-02 1.876454949378967285e-01 -1.331485956907272339e-01 -1.940612941980361938e-01 -1.280908584594726562e-01 -6.486210972070693970e-02 -9.228206425905227661e-02 -1.304927915334701538e-01 7.884515076875686646e-02 -2.265921235084533691e-01 1.738436222076416016e-01 2.918795943260192871e-01 -1.252310276031494141e-01 -1.305974572896957397e-01 2.519522234797477722e-02
1.542222201824188232e-01 1.431024521589279175e-01 -1.869454979896545410e-01 -2.000859379768371582e-02 1.957533359527587891e-01 3.326185643672943115e-01 4.121933877468109131e-02 -4.652754962444305420e-02 1.573283225297927856e-02 2.615317702293395996e-01 3.675234317779541016e-01 -1.558944880962371826e-01 1.563026905059814453e-01 8.201995491981506348e-02 4.566467106342315674e-01 1.351745873689651489e-01 -2.247435152530670166e-01 2.045685946941375732e-01 1.376824686303734779e-03 -9.307323396205902100e-02 -2.638586796820163727e-02 -8.044658601284027100e-02 1.506942212581634521e-01 6.260954774916172028e-03 -2.062464356422424316e-01 2.944067493081092834e-02 -2.377275973558425903e-01 1.613271981477737427e-01 -8.615383505821228027e-02 2.675512991845607758e-02 -1.920806802809238434e-02 1.272789239883422852e-01
1.446167826652526855e-01 -5.304547026753425598e-02 -3.128046095371246338e-01 3.499417603015899658e-01 -7.680941373109817505e-02 2.209386676549911499e-01 2.298848628997802734e-01 7.896265387535095215e-02 3.598730266094207764e-01 7.332062721252441406e-02 9.981650114059448242e-02 2.232338935136795044e-01 -2.685486078262329102e-01 -1.680207103490829468e-01 -2.025001198053359985e-01 8.465930819511413574e-03 2.532181888818740845e-02 2.116813063621520996e-01 6.243363954126834869e-03 5.524840950965881348e-02 1.004160568118095398e-01 1.524768322706222534e-01 6.024986878037452698e-02 -2.576107382774353027e-01 1.159109547734260559e-01 2.859434811398386955e-03 -1.337536126375198364e-01 1.103154122829437256e-01 -1.230911836028099060e-01 -1.075019408017396927e-02 -1.482377797365188599e-01 -2.710165381431579590e-01
1.033140928484499454e-03 4.003021493554115295e-02 -3.398335278034210205e-01 1.367914676666259766e-01 -1.642832756042480469e-01 -1.339414063841104507e-02 -9.628715366125106812e-02 1.946410238742828369e-01 1.600368022918701172e-01 1.548200249671936035e-01 1.154775321483612061e-01 4.831839725375175476e-02 1.155599132180213928e-01 2.299009636044502258e-02 7.695838809013366699e-02 1.006884798407554626e-01 -2.134152054786682129e-01 5.782562866806983948e-02 -1.780641674995422363e-01 -2.951688468456268311e-01 2.443894743919372559e-01 1.248519215732812881e-02 2.344804108142852783e-01 2.016568034887313843e-01 -2.559238374233245850e-01 6.107878312468528748e-02 -3.659562766551971436e-01 2.500156462192535400e-01 -3.539206460118293762e-03 -2.215555459260940552e-01 -2.208278328180313110e-01 -8.891137689352035522e-02
1.437925994396209717e-01 -1.956913322210311890e-01 -1.859653592109680176e-01 6.784647703170776367e-02 1.235658675432205200e-01 2.442648261785507202e-01 -1.862554699182510376e-01 3.106878399848937988e-01 1.023191884160041809e-01 2.795765101909637451e-01 1.263784617185592651e-01 -8.244249969720840454e-02 6.523751467466354370e-02 1.820320636034011841e-01 4.227844625711441040e-02 -6.919698417186737061e-02 -2.781897783279418945e-01 7.175978273153305054e-02 -1.349427923560142517e-02 -2.200357466936111450e-01 1.535012871026992798e-01 -9.482064098119735718e-02 -6.507892906665802002e-02 -3.693546950817108154e-01 2.693880163133144379e-02 1.369415521621704102e-01 -2.267629206180572510e-01 1.786455363035202026e-01 -8.002851158380508423e-02 -2.841692566871643066e-01 1.059093251824378967e-01 -1.865108162164688110e-01
3.153522312641143799e-01 1.896769106388092041e-01 -3.141162097454071045e-01 -5.036972090601921082e-02 1.650839298963546753e-02 2.308322638273239136e-01 1.698610484600067139e-01 5.992761626839637756e-02 1.641605049371719360e-01 1.275649219751358032e-01 2.263006567955017090e-01 3.546282052993774414e-01 -1.577441096305847168e-01 7.173830270767211914e-02 4.433944821357727051e-03 1.440800130367279053e-01 -2.039899583905935287e-03 3.807916939258575439e-01 -4.045812040567398071e-02 -2.042688615620136261e-02 2.628477811813354492e-01 1.462537050247192383e-01 1.495682355016469955e-02 -1.531657129526138306e-01 -1.372414268553256989e-02 6.063791923224925995e-03 1.563774608075618744e-02 2.536148130893707275e-01 5.949557945132255554e-02 -1.462666988372802734e-01 -2.292013019323348999e-01 5.372421815991401672e-02
1.052180454134941101e-01 2.480570226907730103e-02 -2.763333618640899658e-01 -3.923502564430236816e-02 1.842215210199356079e-01 4.091605171561241150e-02 2.775410413742065430e-01 6.657192111015319824e-02 8.340894430875778198e-02 4.906119406223297119e-01 1.926505714654922485e-01 1.879136264324188232e-01 -1.915286630392074585e-01 2.085015773773193359e-01 -6.228768453001976013e-02 1.575533002614974976e-01 9.223700501024723053e-03 2.957220971584320068e-01 -8.132425695657730103e-02 -7.005243003368377686e-02 -5.202713422477245331e-03 7.633071392774581909e-02 2.654398083686828613e-01 -2.492395341396331787e-01 7.330948859453201294e-02 -6.561858952045440674e-02 -2.186354994773864746e-01 6.230903789401054382e-02 1.297776699066162109e-01 -7.096429169178009033e-02 -1.976115852594375610e-01 -6.795378774404525757e-02
7.777796685695648193e-02 1.698015183210372925e-01 -2.994932532310485840e-01 8.321789652109146118e-02 -7.663525640964508057e-02 3.036884963512420654e-01 2.901556156575679779e-02 2.066724002361297607e-01 2.805374562740325928e-01 -1.023849919438362122e-01 1.875959485769271851e-01 -2.718233764171600342e-01 2.057737857103347778e-01 7.830186188220977783e-02 1.471683084964752197e-01 6.554786860942840576e-02 -2.954546809196472168e-01 2.251579016447067261e-01 1.803596913814544678e-01 -1.334514021873474121e-01 1.717070639133453369e-01 -3.555460646748542786e-02 -9.211998432874679565e-02 -2.766593694686889648e-01 2.157978415489196777e-01 2.025822699069976807e-01 -3.157701715826988220e-02 1.248378679156303406e-01 -1.478349268436431885e-01 -4.744470864534378052e-02 1.085787340998649597e-01 -9.980257600545883179e-02
2.384136170148849487e-01 1.439820881932973862e-02 -3.359107971191406250e-01 -7.508874870836734772e-03 -5.271999537944793701e-02 -4.886208474636077881e-02 2.635734975337982178e-01 -6.245820224285125732e-02 1.039988175034523010e-01 1.584090441465377808e-01 1.073711514472961426e-01 -4.178584367036819458e-02 -2.905968576669692993e-02 -9.391630440950393677e-02 1.571103036403656006e-01 1.385993063449859619e-01 1.045732200145721436e-01 3.338308930397033691e-01 -2.344995886087417603e-01 1.339177979389205575e-04 6.749252229928970337e-02 -1.466400474309921265e-01 3.702099323272705078e-01 -2.726601958274841309e-01 -1.895989328622817993e-01 -4.688485711812973022e-02 4.555740207433700562e-02 1.752293109893798828e-01 9.677295020082965493e-05 -1.412047594785690308e-01 -1.954767256975173950e-01 -3.238446414470672607e-01
2.938953936100006104e-01 -1.872774362564086914e-01 -4.479135870933532715e-01 4.153164029121398926e-01 2.736363410949707031e-01 8.009281009435653687e-02 -4.847603384405374527e-03 2.256180197000503540e-01 1.070168241858482361e-01 2.189463675022125244e-01 -7.218894362449645996e-02 -1.652881689369678497e-02 3.767417743802070618e-02 9.930247068405151367e-02 2.923897206783294678e-01 3.621583059430122375e-02 1.379657983779907227e-01 2.508996427059173584e-01 8.726494014263153076e-02 -8.114872127771377563e-02 2.284109406173229218e-02 -1.589352190494537354e-01 1.305118948221206665e-01 4.981903359293937683e-02 -1.036994718015193939e-02 3.300455585122108459e-02 -9.686604142189025879e-02 3.492933884263038635e-02 5.465519800782203674e-02 -1.826116293668746948e-01 2.594446577131748199e-02 -1.413201242685317993e-01
2.195648252964019775e-01 1.743977218866348267e-01 -3.529057800769805908e-01 -2.409680001437664032e-02 6.043861433863639832e-02 7.171522080898284912e-02 -9.238214790821075439e-02 2.192882448434829712e-01 6.985596567392349243e-02 2.829847633838653564e-01 -5.071299150586128235e-02 -1.188520807772874832e-02 -1.322402209043502808e-01 -5.637897923588752747e-02 -9.530077874660491943e-02 9.909767657518386841e-02 -1.556393802165985107e-01 3.018034100532531738e-01 -2.844918668270111084e-01 -1.824628747999668121e-02 7.620278745889663696e-02 -1.222482547163963318e-01 1.238458901643753052e-01 -1.190812066197395325e-01 1.964988559484481812e-01 8.647888153791427612e-02 -1.826132386922836304e-01 1.990719884634017944e-01 -1.182435452938079834e-01 -1.509459465742111206e-01 -4.478867352008819580e-01 -1.762187294661998749e-02
2.604433000087738037e-01 -1.268935352563858032e-01 -2.136564254760742188e-01 9.180217981338500977e-02 1.324686706066131592e-01 1.370804160833358765e-01 2.660033702850341797e-01 5.068995803594589233e-02 2.257850170135498047e-01 2.387590110301971436e-01 5.851835943758487701e-03 2.160256356000900269e-01 -1.830526590347290039e-01 -1.993871182203292847e-01 -4.549741744995117188e-02 4.258628934621810913e-02 -1.436467319726943970e-01 3.342621028423309326e-01 3.717008512467145920e-03 3.022568300366401672e-02 -5.848197638988494873e-02 1.661853981204330921e-03 2.531770765781402588e-01 -5.150840431451797485e-02 2.577140927314758301e-01 3.677489608526229858e-02 -1.842934489250183105e-01 2.799194455146789551e-01 -1.091874297708272934e-02 -6.700377911329269409e-02 -3.609435856342315674e-01 -4.523948207497596741e-02
-8.919103443622589111e-02 2.603091597557067871e-01 -2.383408546447753906e-01 1.568291783332824707e-01 1.474341899156570435e-01 2.346600145101547241e-01 1.428921967744827271e-01 -4.471544921398162842e-02 -3.841577470302581787e-02 2.355547100305557251e-01 2.072597444057464600e-01 6.078043952584266663e-02 2.519777417182922363e-01 -1.030066758394241333e-01 1.228292658925056458e-01 6.058646366000175476e-03 -1.652193665504455566e-01 4.552632868289947510e-01 3.383895754814147949e-02 -7.849780842661857605e-03 9.021774679422378540e-02 -4.740750044584274292e-02 -1.332090944051742554e-01 -1.975066810846328735e-01 -3.042042069137096405e-02 1.424098461866378784e-01 -3.550557792186737061e-01 2.703991532325744629e-01 7.979075610637664795e-02 1.076883524656295776e-01 8.126815408468246460e-02 5.440421029925346375e-02
1.070815324783325195e-01 1.607533842325210571e-01 -1.397052854299545288e-01 -1.717998087406158447e-02 -4.342935606837272644e-02 2.469187080860137939e-01 1.277879327535629272e-01 5.983444303274154663e-02 1.021356433629989624e-01 2.847351878881454468e-02 5.667288601398468018e-02 1.085078567266464233e-01 3.289588168263435364e-02 1.571713089942932129e-01 -7.370598614215850830e-02 1.073504611849784851e-02 -3.084087669849395752e-01 4.338233768939971924e-01 1.152537763118743896e-02 -2.770025283098220825e-02 4.591748863458633423e-02 -1.110855713486671448e-01 3.817880153656005859e-01 -3.281712904572486877e-02 1.210792362689971924e-01 3.938385248184204102e-01 -5.126472935080528259e-02 -4.087542742490768433e-02 -5.592701956629753113e-02 -4.096654057502746582e-01 -6.124925240874290466e-02 9.096208214759826660e-02
1.134452037513256073e-02 9.176513552665710449e-02 -1.030475795269012451e-01 1.853836774826049805e-01 -2.034298032522201538e-01 1.518976837396621704e-01 1.979078203439712524e-01 -1.128751486539840698e-01 1.006600335240364075e-01 4.719826974906027317e-04 1.768830232322216034e-02 6.335952132940292358e-02 2.074471265077590942e-01 1.009330302476882935e-01 -3.947669640183448792e-02 7.121168076992034912e-02 3.721245378255844116e-02 2.267192900180816650e-01 2.176019549369812012e-01 -4.351572394371032715e-01 2.395473569631576538e-01 -4.727390035986900330e-02 -5.478761717677116394e-02 -2.151049077510833740e-01 1.538364738225936890e-01 -7.101332396268844604e-02 -6.013303250074386597e-02 1.288405619561672211e-02 1.781035400927066803e-02 -5.028862357139587402e-01 -1.765772551298141479e-01 -2.012913376092910767e-01
1.338673382997512817e-01 7.346267253160476685e-02 -8.718217164278030396e-02 3.244496583938598633e-01 1.655701361596584320e-02 7.357867062091827393e-02 -3.695957064628601074e-01 1.637582629919052124e-01 -2.793365344405174255e-02 1.099011674523353577e-01 1.974947750568389893e-03 1.821337938308715820e-01 1.956005096435546875e-01 -2.390715181827545166e-01 -7.328983861953020096e-03 2.275899946689605713e-01 -2.307840138673782349e-01 2.066684514284133911e-01 1.123701110482215881e-01 -3.017699578776955605e-03 -7.047642022371292114e-02 5.292456597089767456e-02 1.983128637075424194e-01 -2.180385142564773560e-01 7.542920112609863281e-02 1.169991418719291687e-01 -3.471971722319722176e-03 2.413895130157470703e-01 2.079156488180160522e-01 -3.129102289676666260e-01 -2.200405448675155640e-01 -1.759065389633178711e-01
3.374092876911163330e-01 1.188814118504524231e-01 -3.076049387454986572e-01 -1.905620656907558441e-02 8.352734148502349854e-02 2.285709679126739502e-01 6.562916189432144165e-02 9.899665415287017822e-02 2.857570350170135498e-01 1.514796018600463867e-01 4.819362610578536987e-02 1.850176230072975159e-02 -2.567250132560729980e-01 2.399941533803939819e-02 1.819694936275482178e-01 9.258654713630676270e-02 6.402759999036788940e-02 4.753560721874237061e-01 -1.476553231477737427e-01 1.875426433980464935e-02 -1.933171898126602173e-01 -1.352177858352661133e-01 7.747839391231536865e-02 1.024189069867134094e-01 8.350264281034469604e-02 1.000212281942367554e-01 -1.261443197727203369e-01 4.563290625810623169e-02 2.611405551433563232e-01 -1.840588599443435669e-01 -1.088314130902290344e-01 1.225544363260269165e-01
2.491722702980041504e-01 4.563622921705245972e-02 -4.504550695419311523e-01 -2.185967117547988892e-01 -5.655118450522422791e-02 1.376389116048812866e-01 5.627534911036491394e-02 1.711193323135375977e-01 9.766109287738800049e-02 1.278499811887741089e-01 2.294265180826187134e-01 -1.178193092346191406e-01 1.285448111593723297e-02 -1.613015681505203247e-01 1.709256470203399658e-01 -7.773789018392562866e-02 -6.902635097503662109e-02 9.748538583517074585e-02 1.159545406699180603e-02 1.007003113627433777e-01 6.877806782722473145e-02 1.773138642311096191e-01 -1.146950423717498779e-01 -3.562665283679962158e-01 6.794483866542577744e-03 4.257868528366088867e-01 -7.991406321525573730e-02 1.769830882549285889e-01 -3.447816148400306702e-02 -1.564947366714477539e-01 -7.779400795698165894e-02 -1.585120707750320435e-01
9.128833562135696411e-02 -3.008429110050201416e-01 6.872354540973901749e-03 -2.319887727499008179e-01 -8.036116510629653931e-02 2.155608087778091431e-01 2.784980237483978271e-01 1.375576108694076538e-01 -7.277206331491470337e-02 2.561041712760925293e-01 3.114741146564483643e-01 3.260392323136329651e-02 2.149837017059326172e-01 -2.246356382966041565e-02 2.140219695866107941e-02 1.252715736627578735e-01 -9.387174248695373535e-02 2.127660363912582397e-01 2.185318917036056519e-01 -1.917377696372568607e-03 2.400314211845397949e-01 5.917132366448640823e-03 2.484273016452789307e-01 -1.385577321052551270e-01 1.123194172978401184e-01 1.250775903463363647e-01 -1.720889359712600708e-01 3.187587857246398926e-01 -1.605957746505737305e-01 -9.186537563800811768e-02 1.657231003046035767e-01 -6.683257222175598145e-02
3.077909946441650391e-01 -1.856579184532165527e-01 -3.951531946659088135e-01 4.722741246223449707e-01 2.392755001783370972e-01 -1.583154685795307159e-02 1.531148049980401993e-02 2.142801135778427124e-01 1.345053315162658691e-01 1.369545608758926392e-01 -3.355948254466056824e-02 -6.588155031204223633e-02 6.167896836996078491e-02 3.353736549615859985e-02 2.573733925819396973e-01 8.959496766328811646e-02 7.002098113298416138e-02 2.378157824277877808e-01 3.071079403162002563e-02 -1.776086390018463135e-01 2.933746017515659332e-02 -1.764529347419738770e-01 1.298768222332000732e-01 3.452703356742858887e-02 -1.978846266865730286e-02 -5.688637122511863708e-02 -2.566302120685577393e-01 2.293053455650806427e-02 -6.979417800903320312e-02 -1.590982973575592041e-01 6.755897402763366699e-02 -1.329547762870788574e-01
2.337625175714492798e-01 1.656112819910049438e-01 -1.436029225587844849e-01 -1.897941082715988159e-01 1.958013512194156647e-02 3.645921945571899414e-01 1.544931977987289429e-01 4.160477221012115479e-02 -2.108876593410968781e-02 3.223934173583984375e-01 2.770927250385284424e-01 1.088461503386497498e-01 1.630948334932327271e-01 1.390836685895919800e-01 2.126915454864501953e-01 1.797586083412170410e-01 -2.244886904954910278e-01 2.793040573596954346e-01 -7.257519662380218506e-02 -8.316299319267272949e-02 2.939786314964294434e-01 9.745548665523529053e-02 1.346941739320755005e-01 -3.953502327203750610e-02 1.874106191098690033e-02 1.955627053976058960e-01 -9.482324868440628052e-02 1.896916031837463379e-01 1.406165212392807007e-01 -1.599151790142059326e-01 2.670496143400669098e-02 -4.939652979373931885e-03
1.957289129495620728e-01 -1.759822294116020203e-02 -1.526418626308441162e-01 -9.193770587444305420e-03 1.588689535856246948e-01 5.350719671696424484e-03 2.221915125846862793e-01 1.588284373283386230e-01 -2.883079834282398224e-02 3.229892551898956299e-01 1.070109009742736816e-01 -1.556939035654067993e-01 1.393818110227584839e-01 -1.146232262253761292e-01 -3.035121560096740723e-01 3.813089802861213684e-02 -7.065221667289733887e-02 9.645763784646987915e-02 1.512820869684219360e-01 -3.601171076297760010e-01 -2.019767016172409058e-01 -1.780929267406463623e-01 -4.497930780053138733e-02 -2.880779802799224854e-01 1.614675223827362061e-01 -8.117721229791641235e-02 -2.839522957801818848e-01 2.797127701342105865e-02 1.283345669507980347e-01 -3.101655244827270508e-01 -4.951035976409912109e-02 1.325207501649856567e-01
1.031122207641601562e-01 1.355742942541837692e-02 -8.503789082169532776e-03 2.560557126998901367e-01 -7.315775728784501553e-04 1.891048848628997803e-01 7.377190142869949341e-02 1.205024272203445435e-01 1.557807028293609619e-01 2.853203117847442627e-01 1.353635825216770172e-02 -9.995561093091964722e-02 2.840124368667602539e-01 7.134085148572921753e-02 -4.626653343439102173e-02 1.710083931684494019e-01 -1.035495176911354065e-01 1.090184822678565979e-01 1.803967952728271484e-01 -3.691327273845672607e-01 2.219864167273044586e-02 -2.420800179243087769e-01 3.471395373344421387e-01 2.150398790836334229e-01 1.093818023800849915e-01 3.100692331790924072e-01 1.763342171907424927e-01 1.367371678352355957e-01 7.509884983301162720e-02 -1.381522715091705322e-01 -8.853940665721893311e-02 -1.646817475557327271e-01
2.272947579622268677e-01 1.919427514076232910e-02 -2.275168746709823608e-01 -4.883503541350364685e-02 1.212799102067947388e-01 9.560570865869522095e-02 1.885065287351608276e-01 -2.067515105009078979e-01 2.594036757946014404e-01 1.741887629032135010e-01 1.452199518680572510e-01 -4.566222801804542542e-02 1.954691559076309204e-01 -3.693118691444396973e-01 1.689269691705703735e-01 4.074153304100036621e-02 -1.228517219424247742e-01 3.339898586273193359e-01 1.872279345989227295e-01 -1.285485625267028809e-01 1.734655797481536865e-01 -5.675461515784263611e-02 -5.742722004652023315e-02 -1.266687214374542236e-01 1.715072197839617729e-03 3.120335638523101807e-01 4.932412132620811462e-02 -3.127398714423179626e-02 1.505649685859680176e-01 -2.393916994333267212e-01 2.165116071701049805e-01 8.705590665340423584e-02
3.391522169113159180e-01 3.283022046089172363e-01 4.966505337506532669e-03 3.052031993865966797e-01 -2.967309951782226562e-01 -1.280025485903024673e-02 1.345902085304260254e-01 5.016853287816047668e-02 7.579265628010034561e-03 2.295964211225509644e-01 7.898101210594177246e-02 -4.455624893307685852e-02 -4.122319445013999939e-02 -6.753221154212951660e-02 -2.771259546279907227e-01 2.808390883728861809e-03 5.774446949362754822e-02 4.066004157066345215e-01 8.080247789621353149e-02 6.523631513118743896e-02 3.443113237153738737e-04 -7.391813397407531738e-02 -1.548979282379150391e-01 -2.251566648483276367e-01 -8.119584619998931885e-02 2.950285673141479492e-01 3.030194528400897980e-02 4.640324413776397705e-02 9.343652427196502686e-02 -1.932378113269805908e-01 -1.324423104524612427e-01 -1.058255881071090698e-01
2.506337463855743408e-01 -1.930056512355804443e-01 -4.688238203525543213e-01 3.524031639099121094e-01 3.393318951129913330e-01 2.882645837962627411e-02 1.585595607757568359e-01 1.529424935579299927e-01 3.762095421552658081e-02 1.607194989919662476e-01 1.754825711250305176e-01 -1.739116758108139038e-02 1.329909311607480049e-03 1.281927824020385742e-01 1.870338320732116699e-01 7.706345524638891220e-03 1.781149655580520630e-01 2.722499370574951172e-01 7.622734457254409790e-02 -3.111820667982101440e-03 1.900215446949005127e-01 -1.983175873756408691e-01 1.716948896646499634e-01 5.209389701485633850e-02 -1.407621055841445923e-01 4.588088020682334900e-02 -1.769866794347763062e-01 3.463588282465934753e-02 1.848342269659042358e-02 -6.753454357385635376e-02 1.170483697205781937e-02 -5.329654738306999207e-02
-9.197708219289779663e-02 -8.373110555112361908e-03 -3.141036331653594971e-01 3.296431899070739746e-02 -2.620333731174468994e-01 8.991782367229461670e-02 -1.368848532438278198e-01 3.271091356873512268e-02 3.406651020050048828e-01 1.703181117773056030e-01 3.724775835871696472e-02 -1.244263872504234314e-01 2.466176003217697144e-01 -1.004445403814315796e-01 -4.133861139416694641e-02 -1.633343696594238281e-01 -2.136286795139312744e-01 2.905493080615997314e-01 1.586063206195831299e-01 -6.030422821640968323e-02 -8.370716124773025513e-02 -2.611476182937622070e-02 3.297905027866363525e-01 1.920172944664955139e-02 -8.655539155006408691e-02 4.179030284285545349e-02 -3.134572803974151611e-01 1.049736514687538147e-02 1.251651439815759659e-02 -3.411498367786407471e-01 -1.798209995031356812e-01 -4.235768318176269531e-02
6.166563252918422222e-04 7.472455501556396484e-02 -3.910089433193206787e-01 3.947727009654045105e-02 1.376832574605941772e-01 7.985245436429977417e-02 1.224894821643829346e-02 -1.008291244506835938e-01 1.982155740261077881e-01 3.961848020553588867e-01 -1.821527928113937378e-01 5.951516330242156982e-02 1.678568273782730103e-01 -7.663892209529876709e-02 3.920932300388813019e-03 -2.465487718582153320e-01 -1.062621846795082092e-01 1.155685558915138245e-01 -1.636602333746850491e-03 -1.250033080577850342e-01 -3.812878206372261047e-02 -9.101281315088272095e-02 8.435244858264923096e-02 -1.598558276891708374e-01 1.460197567939758301e-01 4.942718148231506348e-01 -7.504861056804656982e-02 1.062110997736454010e-02 -1.912664026021957397e-01 -2.915035784244537354e-01 -2.308225072920322418e-02 -1.873905956745147705e-02
1.602371335029602051e-01 -1.200741827487945557e-01 -1.611292064189910889e-01 -1.935858726501464844e-01 -2.349623292684555054e-01 -4.741155728697776794e-02 1.279418766498565674e-01 1.709136068820953369e-01 1.101426705718040466e-01 2.906343638896942139e-01 2.022016197443008423e-01 -1.183716058731079102e-01 -2.589375898241996765e-02 2.271820753812789917e-01 9.403327852487564087e-02 2.112679742276668549e-02 -2.592599689960479736e-01 3.205553591251373291e-01 4.303671792149543762e-02 -1.039625145494937897e-02 -3.370368108153343201e-02 -7.051160186529159546e-02 4.104837179183959961e-01 -2.211349783465266228e-03 6.082767620682716370e-03 1.193019226193428040e-01 3.248838707804679871e-02 -7.638370245695114136e-02 -1.841489672660827637e-01 -3.703733086585998535e-01 8.455403149127960205e-02 -1.855446994304656982e-01
2.379047721624374390e-01 -1.578054726123809814e-01 -1.613467782735824585e-01 8.698517829179763794e-02 -2.656785026192665100e-02 2.275739759206771851e-01 -8.861215412616729736e-02 1.671241223812103271e-01 3.054835461080074310e-02 1.974395811557769775e-01 4.554620757699012756e-02 -3.114798478782176971e-02 -2.563959918916225433e-02 1.213219910860061646e-01 6.072396785020828247e-02 -8.730576187372207642e-02 -2.262452542781829834e-01 -1.113059092313051224e-02 1.452502794563770294e-02 -2.635436654090881348e-01 7.161501049995422363e-02 -1.950944960117340088e-02 -1.969212889671325684e-01 -3.888474404811859131e-01 1.297430992126464844e-01 1.952853947877883911e-01 -1.826931089162826538e-01 3.723797798156738281e-01 -3.735105693340301514e-02 -3.938159644603729248e-01 7.366394996643066406e-02 -1.469103246927261353e-01
-1.293634027242660522e-01 1.840697526931762695e-01 -3.562898933887481689e-01 -8.656687289476394653e-02 1.009971424937248230e-01 4.273082911968231201e-01 9.369328035973012447e-04 4.125458002090454102e-02 1.025605127215385437e-01 3.992508947849273682e-01 1.021103858947753906e-01 -9.605260193347930908e-02 -5.349448695778846741e-02 -9.220162779092788696e-02 9.626599401235580444e-02 -1.200071070343255997e-03 -2.120570689439773560e-01 1.953184306621551514e-01 1.102662160992622375e-01 -5.467050522565841675e-02 1.414525210857391357e-01 2.834733016788959503e-02 6.990553438663482666e-02 -3.636239469051361084e-01 4.280034825205802917e-02 1.227826997637748718e-01 -1.928652822971343994e-02 6.931503117084503174e-02 -1.617224216461181641e-01 -1.566420942544937134e-01 1.711924374103546143e-01 -2.279900461435317993e-01
2.423512786626815796e-01 -5.770748108625411987e-02 -2.079179733991622925e-01 -5.909673497080802917e-02 9.755563735961914062e-02 3.443636000156402588e-01 8.445741236209869385e-02 -3.973253071308135986e-03 -1.194347217679023743e-01 1.943705528974533081e-01 3.114496767520904541e-01 3.349353373050689697e-01 1.168831363320350647e-01 1.726006269454956055e-01 1.377045661211013794e-01 1.198808848857879639e-01 -2.277297079563140869e-01 3.742114007472991943e-01 8.800742216408252716e-03 -1.306090652942657471e-01 1.443849354982376099e-01 1.212041173130273819e-02 -8.366821706295013428e-02 -6.193038076162338257e-02 -2.345231771469116211e-01 2.405327260494232178e-01 -4.272202774882316589e-02 5.446669086813926697e-02 -3.540913760662078857e-02 -4.491465911269187927e-02 -6.038043275475502014e-02 -2.291738539934158325e-01
1.688741892576217651e-01 1.001426056027412415e-01 -2.289371192455291748e-01 4.447309672832489014e-02 1.652098596096038818e-01 1.954171508550643921e-01 4.582125693559646606e-02 -1.322068125009536743e-01 1.238251104950904846e-01 3.588461503386497498e-02 3.595578074455261230e-01 1.832138746976852417e-01 -9.332087635993957520e-02 -2.404109686613082886e-01 1.096739321947097778e-01 1.702328920364379883e-01 1.391494832932949066e-02 4.538779258728027344e-01 1.125324442982673645e-01 -8.554597944021224976e-02 1.273023188114166260e-01 -4.833820834755897522e-02 -5.959701724350452423e-03 -9.946345537900924683e-02 -2.413185872137546539e-02 3.817437887191772461e-01 7.801555097103118896e-02 2.802276052534580231e-02 1.300381720066070557e-01 -3.304579555988311768e-01 1.127546932548284531e-02 3.075467422604560852e-02
-9.725614450871944427e-03 1.189312059432268143e-02 -2.455692589282989502e-01 3.027272522449493408e-01 2.982982695102691650e-01 1.809815019369125366e-01 3.821401670575141907e-02 -2.707183361053466797e-02 -6.904400140047073364e-02 1.562306284904479980e-01 9.448944032192230225e-02 -3.107883930206298828e-01 1.678641438484191895e-01 -6.690815836191177368e-02 1.770055592060089111e-01 5.009214952588081360e-02 1.467886716127395630e-01 3.669647574424743652e-01 1.064652800559997559e-01 4.005393013358116150e-03 1.444937437772750854e-01 -2.459310740232467651e-01 2.083059400320053101e-01 -1.782588660717010498e-01 -5.700095742940902710e-02 -1.571169644594192505e-01 -2.492105662822723389e-01 2.322730720043182373e-01 -1.549983471632003784e-01 -8.800680190324783325e-02 2.656677924096584320e-02 -1.488039046525955200e-01
1.722295135259628296e-01 1.325435750186443329e-02 -1.092773154377937317e-01 3.903532624244689941e-01 5.026287212967872620e-02 3.629387617111206055e-01 1.586222499608993530e-01 2.830140292644500732e-02 8.730684407055377960e-03 -1.145641580224037170e-01 7.411763072013854980e-02 -8.496267348527908325e-02 -2.197946421802043915e-02 -4.888624697923660278e-02 -1.510293781757354736e-01 -1.179695129394531250e-02 -1.792322993278503418e-01 4.735214635729789734e-03 -2.366094887256622314e-01 -7.221774756908416748e-02 8.955006301403045654e-02 1.224646866321563721e-01 3.600701689720153809e-01 -8.898639678955078125e-02 -2.895036712288856506e-02 5.175108462572097778e-02 -1.171729639172554016e-01 1.332024633884429932e-01 -9.862156957387924194e-02 -5.029847621917724609e-01 -1.743970960378646851e-01 -1.088172420859336853e-01
2.941556870937347412e-01 -9.912823140621185303e-02 -2.312218993902206421e-01 2.926570177078247070e-01 1.648477613925933838e-01 -2.177554517984390259e-01 3.188128173351287842e-01 2.046971023082733154e-01 -1.432631909847259521e-01 3.323327302932739258e-01 -1.406985074281692505e-01 -8.338505029678344727e-02 -2.994967810809612274e-02 4.182287678122520447e-02 1.940099895000457764e-01 -2.060093283653259277e-01 4.127055779099464417e-02 1.947771757841110229e-01 2.085012197494506836e-01 -1.870373450219631195e-02 -1.605119556188583374e-01 1.327328104525804520e-02 -2.914793044328689575e-02 -9.811019897460937500e-02 -5.242013186216354370e-02 1.731534749269485474e-01 -6.988975405693054199e-02 1.617706716060638428e-01 4.125192761421203613e-02 -2.710119783878326416e-01 -1.554295271635055542e-01 -1.516046226024627686e-01
1.458214670419692993e-01 -2.473383843898773193e-01 -1.593914031982421875e-01 -1.938376724720001221e-01 -8.145854622125625610e-02 2.126687914133071899e-01 4.445514082908630371e-02 3.166873455047607422e-01 1.422375738620758057e-01 3.003864884376525879e-01 1.181334927678108215e-01 -4.966401308774948120e-02 -1.343171000480651855e-01 -8.265830576419830322e-03 -7.269404828548431396e-02 5.226641893386840820e-02 -1.642350554466247559e-01 2.188727706670761108e-01 1.579489707946777344e-01 8.739501237869262695e-02 8.821757137775421143e-02 -2.138253301382064819e-02 2.794782221317291260e-01 -5.221702903509140015e-02 2.352556400001049042e-02 3.810818493366241455e-01 1.099382340908050537e-01 5.045520141720771790e-03 -1.845255941152572632e-01 -2.662218511104583740e-01 1.763763576745986938e-01 -2.387046217918395996e-01
1.293035298585891724e-01 -1.046422310173511505e-02 -1.669642329216003418e-01 1.188790276646614075e-01 6.840278953313827515e-02 5.303607508540153503e-02 1.748316921293735504e-03 2.319166213274002075e-01 8.791871368885040283e-03 6.838510185480117798e-02 1.776473969221115112e-01 -1.445288509130477905e-01 -3.228837624192237854e-02 6.519743055105209351e-02 1.391476392745971680e-01 -2.970659136772155762e-01 -1.304539740085601807e-01 1.051172241568565369e-01 3.304113075137138367e-02 -9.232106059789657593e-02 4.079392924904823303e-02 -4.024185612797737122e-02 6.875019520521163940e-02 -4.762834310531616211e-01 1.424969881772994995e-01 1.709294766187667847e-01 -1.539024412631988525e-01 4.372214674949645996e-01 -8.165416866540908813e-02 -3.216368257999420166e-01 1.987513303756713867e-01 -1.524721831083297729e-01
3.199087381362915039e-01 -8.332444727420806885e-02 -3.606034815311431885e-01 -7.444648444652557373e-02 -1.228194013237953186e-01 -1.057434156537055969e-01 2.684572637081146240e-01 -1.744824647903442383e-01 2.074612528085708618e-01 1.518013179302215576e-01 9.016807377338409424e-02 3.159667551517486572e-02 6.954342126846313477e-02 -2.244108915328979492e-02 1.452248096466064453e-01 7.625953853130340576e-02 5.348593369126319885e-02 2.580012083053588867e-01 -1.363752633333206177e-01 -1.111415326595306396e-01 3.184458240866661072e-02 -3.108973149210214615e-03 2.746275961399078369e-01 -2.393908798694610596e-01 -1.317274868488311768e-01 -1.045257877558469772e-02 -8.417352288961410522e-02 3.751420080661773682e-01 1.436125636100769043e-01 -7.687732577323913574e-02 -2.157671749591827393e-01 -2.154167145490646362e-01
2.132186889648437500e-01 3.503469750285148621e-02 -3.980904817581176758e-01 -7.686592638492584229e-02 -4.782166704535484314e-02 7.015644758939743042e-02 2.606828510761260986e-01 1.088254749774932861e-01 5.062184482812881470e-02 1.805579364299774170e-01 3.197574913501739502e-01 2.241538651287555695e-02 -1.707247942686080933e-01 -1.093647554516792297e-01 -2.354639917612075806e-01 6.385168433189392090e-02 5.887359380722045898e-02 -3.616451984271407127e-03 8.957172185182571411e-02 -2.799478471279144287e-01 -1.224298402667045593e-01 3.758109360933303833e-02 -1.234474629163742065e-01 -1.797137223184108734e-02 1.296537071466445923e-01 1.197418645024299622e-01 -3.575955331325531006e-01 -1.148928329348564148e-01 2.151642590761184692e-01 -2.456546276807785034e-01 -1.125055253505706787e-01 -2.236521989107131958e-01
-1.995100267231464386e-02 1.448138952255249023e-01 -1.177442297339439392e-01 1.514212489128112793e-01 1.435610353946685791e-01 9.453824907541275024e-02 1.638967692852020264e-01 1.684429496526718140e-01 1.088849529623985291e-01 -1.881383545696735382e-02 2.630601525306701660e-01 -3.002311885356903076e-01 1.017227619886398315e-01 1.729112565517425537e-01 -4.174668714404106140e-02 3.819097205996513367e-02 -1.236189156770706177e-01 1.340904980897903442e-01 -2.189563512802124023e-01 -1.685458123683929443e-01 -9.400036931037902832e-02 5.824411287903785706e-02 1.531818807125091553e-01 -1.154900565743446350e-01 2.587721049785614014e-01 -3.110142610967159271e-02 -1.908981800079345703e-02 2.675370872020721436e-01 4.034518301486968994e-01 -4.053350687026977539e-01 -4.005763307213783264e-02 -1.219514980912208557e-01
2.193386405706405640e-01 -7.353691011667251587e-02 -2.320870012044906616e-01 -1.332819759845733643e-01 -7.953544706106185913e-02 7.366584241390228271e-02 1.508748997002840042e-02 2.402111440896987915e-01 -7.790207397192716599e-03 8.582054078578948975e-02 2.324785143136978149e-01 2.172284573316574097e-02 2.808016836643218994e-01 2.135304547846317291e-02 1.467504054307937622e-01 -1.127420216798782349e-01 -2.493939399719238281e-01 2.895807288587093353e-02 1.283120959997177124e-01 -6.045702844858169556e-02 2.445253171026706696e-02 1.125918701291084290e-03 1.544023957103490829e-02 -4.850200414657592773e-01 9.217093139886856079e-02 2.673714756965637207e-01 -2.886617183685302734e-01 2.469964772462844849e-01 3.240026533603668213e-02 -2.708299756050109863e-01 -1.930461823940277100e-02 -1.065497025847434998e-01
5.347781628370285034e-02 6.007837504148483276e-02 -4.175008535385131836e-01 1.111774444580078125e-01 6.055359169840812683e-02 -1.267673522233963013e-01 3.349624872207641602e-01 2.869269847869873047e-01 -3.384082391858100891e-02 6.792590767145156860e-02 1.322445422410964966e-01 -2.415787279605865479e-01 7.390066981315612793e-02 -2.203852683305740356e-01 -2.030558437108993530e-01 -3.619477152824401855e-02 -1.635018922388553619e-02 1.289366036653518677e-01 4.049960896372795105e-02 -5.034722089767456055e-01 -1.434901207685470581e-01 1.701355352997779846e-02 6.195405963808298111e-03 -4.919644445180892944e-02 1.096863821148872375e-01 9.358485043048858643e-02 -2.468927353620529175e-01 1.465254230424761772e-03 -6.968501210212707520e-02 -1.604988127946853638e-01 -5.412033200263977051e-02 -6.142226979136466980e-02
1.607152633368968964e-02 -3.980434499680995941e-03 -7.154195755720138550e-02 1.128997802734375000e-01 -1.508226096630096436e-01 2.987782359123229980e-01 -3.089912049472332001e-02 1.356158256530761719e-01 3.897638618946075439e-01 2.962146103382110596e-01 2.181854397058486938e-01 -3.099851906299591064e-01 2.634264826774597168e-01 -8.136842399835586548e-02 -2.092033624649047852e-01 1.192506253719329834e-01 -8.218557387590408325e-02 1.808855682611465454e-01 -2.739937917795032263e-04 4.386002197861671448e-02 -9.142010658979415894e-02 -1.648071259260177612e-01 1.231194287538528442e-01 -2.946961522102355957e-01 5.001393705606460571e-02 1.940004974603652954e-01 -1.529786884784698486e-01 -1.366182863712310791e-01 1.099710166454315186e-01 -1.974178254604339600e-01 -1.333223879337310791e-01 -5.634948611259460449e-02
2.187332957983016968e-01 -4.683583602309226990e-02 -2.038042247295379639e-01 1.117573827505111694e-01 7.804493606090545654e-02 -1.564761698246002197e-01 1.263724714517593384e-01 -2.864058017730712891e-01 1.541582047939300537e-01 1.418486535549163818e-01 7.382145524024963379e-02 -1.720935404300689697e-01 7.682675868272781372e-02 -1.561061143875122070e-01 2.026355862617492676e-01 2.201624661684036255e-01 8.048038929700851440e-02 3.586204349994659424e-01 1.742096543312072754e-01 -3.069634437561035156e-01 1.276175081729888916e-01 8.093095570802688599e-02 8.075591921806335449e-02 -2.849779427051544189e-01 -1.915418915450572968e-02 9.103839099407196045e-02 -8.707389235496520996e-02 -2.575284838676452637e-01 1.560616306960582733e-02 -3.036364614963531494e-01 -1.287717968225479126e-01 -8.244185894727706909e-02
1.201513707637786865e-01 -9.521359205245971680e-02 -5.687649846076965332e-01 2.294395864009857178e-01 3.557086586952209473e-01 9.539598971605300903e-02 2.330039441585540771e-01 1.744379699230194092e-01 9.582591801881790161e-02 1.106870919466018677e-01 1.429733335971832275e-01 1.606513559818267822e-01 1.523334980010986328e-01 6.089247018098831177e-02 3.664391487836837769e-02 1.571152508258819580e-01 -3.499772399663925171e-02 1.302152127027511597e-01 1.342368125915527344e-01 -3.555275872349739075e-02 3.225131705403327942e-02 -2.356451451778411865e-01 -7.542009651660919189e-02 -4.565700143575668335e-02 2.792348340153694153e-02 -1.095960363745689392e-01 -2.600514590740203857e-01 1.757667958736419678e-01 1.571623533964157104e-01 -1.236479729413986206e-01 -7.402984797954559326e-02 -2.829724363982677460e-02
9.732536226511001587e-02 3.028753995895385742e-01 -2.254815697669982910e-01 5.805726721882820129e-02 1.141614541411399841e-01 3.838385343551635742e-01 1.887109875679016113e-01 1.018107607960700989e-01 4.846543818712234497e-02 -2.152452245354652405e-02 8.906597644090652466e-02 1.681074053049087524e-01 -1.523792464286088943e-02 -9.582705795764923096e-02 7.097657769918441772e-03 -9.492351114749908447e-02 -4.894810914993286133e-02 3.422958850860595703e-01 5.525554716587066650e-02 1.468227207660675049e-01 3.135674595832824707e-01 -1.068670526146888733e-01 2.460504919290542603e-01 -2.231293916702270508e-01 -1.878584027290344238e-01 2.992074787616729736e-01 1.313951909542083740e-01 1.094824224710464478e-01 1.996336579322814941e-01 -8.277434855699539185e-02 -1.081711500883102417e-01 -6.356248259544372559e-02
-1.186082437634468079e-01 -7.000648230314254761e-02 -1.845956742763519287e-01 -3.922582790255546570e-02 9.449368715286254883e-02 3.878011703491210938e-01 1.572603918612003326e-02 2.876106798648834229e-01 -3.083194047212600708e-02 3.167547285556793213e-01 2.347116321325302124e-01 7.037413865327835083e-02 -1.375758051872253418e-01 1.394585054367780685e-02 1.426154468208551407e-02 -5.144232138991355896e-02 -1.899798363447189331e-01 7.487056404352188110e-02 2.620699405670166016e-01 -2.277916967868804932e-01 1.303390506654977798e-02 -2.462459206581115723e-01 1.415895819664001465e-01 -4.035976529121398926e-01 -3.430799767374992371e-02 -6.814356148242950439e-02 -1.429248750209808350e-01 -1.199130043387413025e-01 2.958718501031398773e-02 -2.048158049583435059e-01 1.316056549549102783e-01 -1.142276376485824585e-01
3.323310613632202148e-01 2.213096320629119873e-01 -3.466646671295166016e-01 9.165937453508377075e-02 5.450316891074180603e-02 -3.152796998620033264e-02 1.454593706876039505e-02 8.809913694858551025e-02 1.442302763462066650e-01 3.070760667324066162e-01 5.436027050018310547e-02 -1.419495511800050735e-02 -2.328291386365890503e-01 -1.126944571733474731e-01 -1.302872747182846069e-01 2.017027735710144043e-01 1.688579171895980835e-01 1.730370372533798218e-01 -3.970850259065628052e-02 -1.738358289003372192e-01 -2.770787477493286133e-01 -4.451728612184524536e-02 2.750806212425231934e-01 -1.411930173635482788e-01 -1.992998085916042328e-02 1.892278939485549927e-01 -8.811064809560775757e-02 1.126884445548057556e-01 -9.611760824918746948e-02 -2.617432773113250732e-01 -2.341537475585937500e-01 -5.820050090551376343e-02
3.690949380397796631e-01 4.309367761015892029e-02 -8.870086818933486938e-02 2.028136998414993286e-01 -1.065613850951194763e-01 1.087831985205411911e-02 1.877599358558654785e-01 2.065661549568176270e-01 7.962610572576522827e-02 9.515280276536941528e-02 -7.321731746196746826e-02 -2.347029894590377808e-01 1.732995361089706421e-02 1.768329762853682041e-03 -1.012382134795188904e-01 -1.030595228075981140e-01 6.757333874702453613e-02 1.529206335544586182e-01 -1.650568693876266479e-01 -1.938253045082092285e-01 2.395482212305068970e-01 -2.129956632852554321e-01 -7.229602336883544922e-02 -3.456817567348480225e-01 2.665432691574096680e-01 2.735797762870788574e-01 -1.929000020027160645e-01 -4.825255274772644043e-02 2.215851694345474243e-01 -2.314473539590835571e-01 -1.331862509250640869e-01 2.065555565059185028e-02
-1.054303124547004700e-01 -7.967770844697952271e-02 -2.964853048324584961e-01 2.584598064422607422e-01 -5.663079023361206055e-02 2.207930535078048706e-01 3.226473033428192139e-01 -4.116591811180114746e-02 7.177571207284927368e-02 -7.038998603820800781e-02 2.711565494537353516e-01 2.716625332832336426e-01 -1.665768474340438843e-01 -1.940166354179382324e-01 -2.913262248039245605e-01 8.333709090948104858e-02 1.563023924827575684e-01 2.308633774518966675e-01 -6.277467310428619385e-02 -5.756825208663940430e-02 2.372891008853912354e-01 -5.729896947741508484e-02 2.764557003974914551e-01 -5.478713661432266235e-03 -8.611318655312061310e-03 2.459601759910583496e-01 -9.840723872184753418e-02 1.517547070980072021e-01 -9.690716117620468140e-02 -8.212076127529144287e-02 4.949221387505531311e-02 -1.501351743936538696e-01
1.958936303853988647e-01 -1.358840316534042358e-01 -4.571281671524047852e-01 -4.585145041346549988e-02 2.913919836282730103e-02 2.375127822160720825e-01 -1.389357000589370728e-01 6.415004283189773560e-02 1.050163656473159790e-01 2.116323113441467285e-01 -7.038547098636627197e-02 7.466437667608261108e-02 3.237440437078475952e-02 -9.059581160545349121e-02 -2.181059569120407104e-01 -4.153482243418693542e-02 -2.241932302713394165e-01 3.304573297500610352e-01 -3.371284157037734985e-02 2.293359301984310150e-02 8.482138812541961670e-02 1.577409058809280396e-01 -7.752171158790588379e-02 -7.813495397567749023e-02 1.399492025375366211e-01 5.272857099771499634e-02 -2.215500921010971069e-01 1.011848300695419312e-01 -8.263926208019256592e-02 -1.893558353185653687e-01 -4.016590118408203125e-01 -1.883979290723800659e-01
3.710619732737541199e-02 2.856519818305969238e-01 -3.231158256530761719e-01 2.827900648117065430e-02 -7.055492606014013290e-03 1.763312667608261108e-01 3.438741862773895264e-01 -7.145013660192489624e-02 1.613145172595977783e-01 4.004667699337005615e-02 6.734169274568557739e-02 -5.060191825032234192e-02 -9.475412778556346893e-03 -1.139544248580932617e-01 -1.010575797408819199e-02 1.725751310586929321e-01 -1.360262185335159302e-01 1.355301290750503540e-01 -6.615715473890304565e-02 -9.427222423255443573e-03 2.296162396669387817e-01 -1.251214146614074707e-01 2.490235567092895508e-01 -6.122081726789474487e-02 -2.590117156505584717e-01 3.973399400711059570e-01 -1.380664855241775513e-01 3.654111027717590332e-01 -1.407464593648910522e-01 -8.067464083433151245e-02 -1.718029193580150604e-02 -7.207692251540720463e-04
1.631166487932205200e-01 -1.661981344223022461e-01 -4.011878967285156250e-01 -1.887447088956832886e-01 1.347335427999496460e-01 -2.190894447267055511e-02 8.206625469028949738e-03 4.433043673634529114e-02 1.695457547903060913e-01 2.234257310628890991e-01 1.137763932347297668e-01 1.097346991300582886e-01 -2.961536943912506104e-01 -9.531310945749282837e-02 1.244538202881813049e-01 -1.705095469951629639e-01 1.145950630307197571e-01 3.164969980716705322e-01 1.611696090549230576e-03 7.909278571605682373e-02 1.772968173027038574e-01 -5.741622764617204666e-03 4.318528771400451660e-01 -2.537251412868499756e-01 -5.592057108879089355e-02 7.091843336820602417e-02 8.379156887531280518e-02 1.705634780228137970e-02 1.102731749415397644e-01 -1.495912075042724609e-01 -1.064714714884757996e-01 -1.424088478088378906e-01
1.550310850143432617e-01 -1.765482276678085327e-01 -2.308715879917144775e-01 1.135189011693000793e-01 6.739257276058197021e-02 1.038833037018775940e-01 -1.320765614509582520e-01 3.129170536994934082e-01 1.296228170394897461e-01 1.968622505664825439e-01 1.648269444704055786e-01 -6.523250788450241089e-02 4.791020229458808899e-02 6.640253216028213501e-02 1.297608669847249985e-02 -1.299610733985900879e-01 -1.600551009178161621e-01 1.515866369009017944e-01 -5.585373565554618835e-02 -1.673223525285720825e-01 1.264865398406982422e-01 -7.409904897212982178e-02 -1.199506875127553940e-02 -3.717406392097473145e-01 1.161210238933563232e-01 1.242293268442153931e-01 -2.038483768701553345e-01 3.430013656616210938e-01 -1.209633648395538330e-01 -2.489118576049804688e-01 2.195339798927307129e-01 -2.910801470279693604e-01
2.437320798635482788e-01 1.308134496212005615e-01 -6.636712700128555298e-02 2.429898381233215332e-01 -2.089075595140457153e-01 -4.921467229723930359e-02 2.583936750888824463e-01 2.211787253618240356e-01 1.747460216283798218e-01 2.249054759740829468e-01 6.192037090659141541e-02 -1.446692794561386108e-01 1.211206838488578796e-01 -1.955254077911376953e-01 -1.014235690236091614e-01 -1.492876261472702026e-01 2.284218519926071167e-01 -5.037230625748634338e-02 8.569943904876708984e-02 -9.018315374851226807e-02 1.992911547422409058e-01 -1.097537577152252197e-01 -4.109722375869750977e-02 -4.727318286895751953e-01 -4.460990428924560547e-02 2.315529584884643555e-01 -1.064973473548889160e-01 5.985007062554359436e-02 6.935422867536544800e-02 -2.811112701892852783e-01 -3.926288709044456482e-02 6.246735155582427979e-02
1.342124640941619873e-01 -8.230977505445480347e-02 -2.004506289958953857e-01 -7.609602808952331543e-02 1.470309495925903320e-01 1.418228000402450562e-01 1.202265620231628418e-01 5.259718373417854309e-02 1.631994694471359253e-01 2.600835263729095459e-01 1.398133039474487305e-01 -2.570012398064136505e-02 -2.769906818866729736e-01 -3.961457870900630951e-03 3.046682178974151611e-01 1.127041131258010864e-01 5.257652699947357178e-02 2.041010409593582153e-01 -6.675705313682556152e-02 -1.391359511762857437e-02 4.444743394851684570e-01 3.738716989755630493e-02 4.437756538391113281e-01 -1.362120658159255981e-01 3.775865305215120316e-03 4.093633219599723816e-02 7.394595537334680557e-03 1.433966457843780518e-01 5.504414811730384827e-02 -1.665313094854354858e-01 -2.289639711380004883e-01 -6.727817654609680176e-02
3.043166399002075195e-01 -8.499307185411453247e-02 -7.616084814071655273e-02 9.950140491127967834e-03 -3.809738904237747192e-03 8.308000862598419189e-02 1.139417737722396851e-01 3.594614863395690918e-01 1.091723591089248657e-01 9.786590933799743652e-02 2.243806868791580200e-01 -3.719409927725791931e-02 7.010942697525024414e-02 1.258702296763658524e-02 2.154800742864608765e-01 -2.433728277683258057e-01 -3.296784758567810059e-01 2.978922612965106964e-02 -4.599849134683609009e-02 -1.247225236147642136e-02 -3.796812891960144043e-02 1.586017310619354248e-01 7.430879771709442139e-02 -2.646754384040832520e-01 6.987214833498001099e-02 1.952374428510665894e-01 -2.592701315879821777e-01 2.031877934932708740e-01 -7.945545762777328491e-02 -2.803863286972045898e-01 2.018812447786331177e-01 -2.645453810691833496e-01
-3.549355268478393555e-02 -1.461529880762100220e-01 -2.489268630743026733e-01 -2.381045930087566376e-02 1.987857930362224579e-02 1.299510449171066284e-01 -1.145457997918128967e-01 2.006244808435440063e-01 -1.381079256534576416e-01 3.963567018508911133e-01 9.164388477802276611e-02 -1.284986883401870728e-01 -7.489195466041564941e-02 -3.092819638550281525e-02 9.831067174673080444e-02 -1.493351440876722336e-02 -1.902971118688583374e-01 3.710873052477836609e-02 1.038959920406341553e-01 -1.123613342642784119e-01 2.231986820697784424e-01 -9.976106882095336914e-02 -7.329574972391128540e-02 -3.436346054077148438e-01 1.431905329227447510e-01 1.701401621103286743e-01 -1.392804086208343506e-01 2.812409996986389160e-01 -2.268936485052108765e-02 -3.948828577995300293e-01 7.920660078525543213e-02 -2.678698897361755371e-01
1.582873761653900146e-01 1.030793860554695129e-01 -3.734382614493370056e-02 1.046978533267974854e-01 -3.318138122558593750e-01 1.507087349891662598e-01 1.048495993018150330e-01 -8.959562331438064575e-02 -2.175698801875114441e-02 5.815515294671058655e-02 2.863389253616333008e-01 -1.798815280199050903e-01 2.295170277357101440e-01 1.696166098117828369e-01 7.958915084600448608e-02 2.239142656326293945e-01 -2.326206117868423462e-02 1.272821575403213501e-01 4.935217648744583130e-02 -2.267440855503082275e-01 1.650044471025466919e-01 -2.120516747236251831e-01 -5.679427832365036011e-02 -2.944914698600769043e-01 2.082751542329788208e-01 1.019781008362770081e-01 -1.303173303604125977e-01 -3.535943478345870972e-02 -1.672944612801074982e-02 -4.684423804283142090e-01 -1.272264719009399414e-01 5.794069543480873108e-02
2.097063511610031128e-01 3.510303795337677002e-02 -1.130265556275844574e-02 -3.095895797014236450e-02 -1.758171468973159790e-01 1.586737781763076782e-01 4.714467376470565796e-02 8.919891901314258575e-03 2.676384449005126953e-01 1.658980548381805420e-01 5.968502257019281387e-03 -9.230700135231018066e-02 3.708508014678955078e-01 -2.345697879791259766e-01 2.707004174590110779e-02 5.623059347271919250e-02 -3.084964454174041748e-01 1.883436292409896851e-01 6.175925582647323608e-02 2.278320677578449249e-02 -4.556034132838249207e-02 -2.495047152042388916e-01 2.965217232704162598e-01 -4.877579212188720703e-02 1.129871141165494919e-02 3.830453753471374512e-01 -1.915157586336135864e-01 -4.548272117972373962e-03 1.971836760640144348e-02 -3.282455205917358398e-01 1.878854073584079742e-02 -9.752123057842254639e-02
2.032207250595092773e-01 6.715569645166397095e-02 -3.148287832736968994e-01 -1.898849941790103912e-02 -2.871266901493072510e-01 1.999944746494293213e-01 4.686357453465461731e-02 4.794190824031829834e-02 2.434734106063842773e-01 8.963688462972640991e-02 2.011164724826812744e-01 -2.917826175689697266e-02 2.155703455209732056e-01 -1.783758401870727539e-03 1.123741120100021362e-01 -8.522512763738632202e-02 -2.417425364255905151e-01 2.256076484918594360e-01 8.342882245779037476e-02 1.494909971952438354e-01 1.108274683356285095e-01 -2.434418201446533203e-01 2.527430653572082520e-01 -1.187225803732872009e-01 1.664038598537445068e-01 2.761763632297515869e-01 1.569377183914184570e-01 -6.888905912637710571e-02 7.907116413116455078e-02 -2.978722751140594482e-01 1.898521333932876587e-01 1.648192666471004486e-02
2.645302116870880127e-01 -2.546596229076385498e-01 -9.941355884075164795e-02 3.913663625717163086e-01 -1.368233561515808105e-01 3.784820735454559326e-01 2.664891257882118225e-02 -1.262243278324604034e-02 1.504749990999698639e-02 2.689667344093322754e-01 4.656538367271423340e-02 -7.446999847888946533e-02 2.965635154396295547e-03 -9.168459475040435791e-02 1.066873595118522644e-01 2.568084187805652618e-02 -5.300328135490417480e-02 1.882526725530624390e-01 -9.600275009870529175e-02 -2.792497873306274414e-01 1.083670854568481445e-01 -2.789232432842254639e-01 -4.394784197211265564e-02 -4.238837212324142456e-02 -2.132558077573776245e-02 8.876880258321762085e-02 2.120845466852188110e-01 2.693354487419128418e-01 -2.763189077377319336e-01 -2.956916205585002899e-02 -9.875231236219406128e-02 -8.362313359975814819e-02
-7.487338036298751831e-02 2.174753397703170776e-01 -3.121591806411743164e-01 7.422539591789245605e-02 -8.828039467334747314e-02 -3.512186557054519653e-02 4.718365073204040527e-01 1.278623640537261963e-01 -2.790248394012451172e-01 7.266671210527420044e-02 3.352316468954086304e-02 2.483060956001281738e-02 6.900397688150405884e-02 -1.150096803903579712e-01 1.193978190422058105e-01 9.591627866029739380e-02 -9.834155440330505371e-02 3.634758889675140381e-01 -1.274961084127426147e-01 -7.279385626316070557e-02 -1.604841090738773346e-02 7.609051465988159180e-02 1.230198219418525696e-01 -2.272613793611526489e-01 -1.205292940139770508e-01 2.218780964612960815e-01 -2.648728489875793457e-01 -9.401149302721023560e-02 -2.169642224907875061e-02 -2.880878448486328125e-01 -4.037526249885559082e-02 -7.617613673210144043e-02
-4.818378388881683350e-02 -1.442037671804428101e-01 -1.594192832708358765e-01 4.005529358983039856e-02 2.893781289458274841e-02 4.207586944103240967e-01 -6.644837558269500732e-03 4.786131903529167175e-02 -6.397298723459243774e-02 4.457083344459533691e-01 7.515487819910049438e-02 -1.043386012315750122e-01 -4.743043333292007446e-02 -2.076323516666889191e-02 9.409780055284500122e-02 3.228846192359924316e-02 -1.560296267271041870e-01 8.437781035900115967e-02 3.099904395639896393e-02 -2.330024242401123047e-01 1.727741062641143799e-01 -2.605581581592559814e-01 1.015814989805221558e-01 -3.873883187770843506e-01 1.512642055749893188e-01 -1.325082480907440186e-01 -2.040444165468215942e-01 -3.092428296804428101e-02 -3.223145380616188049e-02 -2.081070542335510254e-01 1.946967691183090210e-01 -1.663245856761932373e-01
4.729596525430679321e-02 -2.184372395277023315e-02 -1.618719398975372314e-01 8.902588486671447754e-02 2.145233750343322754e-01 1.274181902408599854e-01 5.277670025825500488e-01 3.427403867244720459e-01 3.982472047209739685e-02 -1.710565574467182159e-02 -1.611512340605258942e-02 7.954598963260650635e-02 1.904427558183670044e-01 3.018433228135108948e-02 3.405450144782662392e-03 7.689516991376876831e-02 5.271330475807189941e-02 2.596465647220611572e-01 3.172079324722290039e-01 -1.082928851246833801e-01 1.301124691963195801e-01 -2.864287607371807098e-02 -7.050074636936187744e-02 6.154120340943336487e-02 7.496678829193115234e-02 9.684056788682937622e-02 -3.313215374946594238e-01 1.591326892375946045e-01 2.592439055442810059e-01 -1.608332246541976929e-01 1.280696038156747818e-02 3.064138069748878479e-02
1.323668807744979858e-01 -1.530153900384902954e-01 -2.139776647090911865e-01 1.420933008193969727e-01 1.119742617011070251e-01 1.762601882219314575e-01 2.453591078519821167e-01 5.556193366646766663e-02 1.925169378519058228e-01 2.628797590732574463e-01 -3.253174945712089539e-02 2.786245644092559814e-01 -1.206970587372779846e-01 -2.116413414478302002e-01 -1.305288914591073990e-02 4.722177609801292419e-02 -4.841879382729530334e-02 3.204698860645294189e-01 -2.844062633812427521e-02 9.520184248685836792e-02 8.330854028463363647e-02 1.467502713203430176e-01 7.469567656517028809e-02 -6.926127523183822632e-02 2.828919887542724609e-01 -2.838791348040103912e-02 -1.433169394731521606e-01 2.961591780185699463e-01 1.606178134679794312e-01 -1.550168842077255249e-01 -3.361135125160217285e-01 -1.841769069433212280e-01
2.904236018657684326e-01 -4.865470156073570251e-02 -2.080777138471603394e-01 8.247680217027664185e-02 -4.299437627196311951e-02 8.051709830760955811e-02 -9.285761415958404541e-02 1.434267759323120117e-01 2.351264655590057373e-01 2.484724819660186768e-01 1.004465743899345398e-01 -2.534577250480651855e-01 2.289480157196521759e-02 6.916879117488861084e-02 -2.790373004972934723e-02 -1.764203011989593506e-01 -2.964137494564056396e-01 1.510477364063262939e-01 -5.033531785011291504e-02 1.848078216426074505e-03 6.644272804260253906e-02 -3.408386185765266418e-02 -4.834812879562377930e-02 -4.096984863281250000e-01 1.336564272642135620e-01 1.364176720380783081e-01 -1.709323525428771973e-01 2.526676654815673828e-01 8.203697949647903442e-02 -2.580146193504333496e-01 2.091222405433654785e-01 -2.480959445238113403e-01
1.421498954296112061e-01 9.680364280939102173e-03 1.089944466948509216e-01 2.719618976116180420e-01 -9.989946335554122925e-02 2.706108093261718750e-01 -2.343443036079406738e-02 1.888685673475265503e-01 7.351575791835784912e-02 3.258315026760101318e-01 8.562112599611282349e-02 -1.347747743129730225e-01 1.677791029214859009e-01 6.540241092443466187e-02 -1.150399073958396912e-02 1.527156978845596313e-01 -3.875338286161422729e-02 1.949682980775833130e-01 2.689749300479888916e-01 -2.550625503063201904e-01 -6.234548985958099365e-02 -7.077308744192123413e-02 2.997352480888366699e-01 1.166963577270507812e-01 3.128576576709747314e-01 3.388143479824066162e-01 -6.962498649954795837e-03 1.023705229163169861e-01 3.802440688014030457e-02 -1.494321674108505249e-01 7.136232219636440277e-03 -2.125423550605773926e-01
3.179297447204589844e-01 1.626199334859848022e-01 -2.230031192302703857e-01 5.741376429796218872e-02 1.119462847709655762e-01 5.843204259872436523e-02 2.294329851865768433e-01 6.944633275270462036e-02 -1.042648330330848694e-01 2.814481854438781738e-01 2.161090224981307983e-01 1.995245926082134247e-02 -1.154465749859809875e-01 -9.233072400093078613e-02 -6.672329455614089966e-02 1.716504096984863281e-01 1.398804187774658203e-01 1.715727448463439941e-01 2.701309621334075928e-01 -4.041073024272918701e-01 -1.070621684193611145e-01 -5.528160557150840759e-02 2.207600027322769165e-01 -1.126946136355400085e-01 9.426448494195938110e-02 -1.084518432617187500e-01 -2.841103971004486084e-01 1.318501867353916168e-02 -9.418378025293350220e-02 -1.968305855989456177e-01 -1.890411972999572754e-01 8.346201479434967041e-02
2.086690962314605713e-01 1.409285962581634521e-01 -2.126009762287139893e-01 1.655110269784927368e-01 -1.194582134485244751e-01 2.738496363162994385e-01 1.619781404733657837e-01 1.727769374847412109e-01 8.205844461917877197e-02 2.913199663162231445e-01 1.138992533087730408e-01 -6.692223250865936279e-02 1.623315215110778809e-01 1.009758654981851578e-02 9.429651498794555664e-02 1.249980255961418152e-01 -2.316200733184814453e-01 8.268912136554718018e-02 3.055155575275421143e-01 -2.709726691246032715e-01 -1.879741102457046509e-01 -4.307528957724571228e-03 3.304715454578399658e-01 1.549239754676818848e-01 2.328145056962966919e-01 1.202456932514905930e-02 1.770678460597991943e-01 1.500394009053707123e-02 -4.183598980307579041e-02 -1.662801057100296021e-01 2.177231907844543457e-01 9.112985804677009583e-03
1.536573469638824463e-01 1.940961554646492004e-02 -4.081818759441375732e-01 8.890993893146514893e-02 2.164914458990097046e-01 2.122703194618225098e-02 -6.261460483074188232e-02 1.136990170925855637e-02 1.833228915929794312e-01 1.619022786617279053e-01 -1.366067528724670410e-01 -4.555982723832130432e-02 3.322609066963195801e-01 2.885090745985507965e-02 -1.558084487915039062e-01 -1.648157685995101929e-01 -3.642407953739166260e-01 2.587318718433380127e-01 -2.848912030458450317e-02 -8.330349624156951904e-02 3.178924694657325745e-02 -1.013564541935920715e-01 6.951470673084259033e-02 -4.184652492403984070e-02 1.581672206521034241e-02 2.735892832279205322e-01 -3.982662037014961243e-02 2.340384572744369507e-02 -2.113477140665054321e-01 -2.659720480442047119e-01 -2.781454920768737793e-01 -1.079743355512619019e-01
2.509725987911224365e-01 -1.930304020643234253e-01 -6.022880226373672485e-02 4.671327173709869385e-01 -6.917397677898406982e-02 9.589380025863647461e-02 9.659828990697860718e-02 -2.094935625791549683e-01 -4.281812906265258789e-02 2.843595147132873535e-01 2.628804445266723633e-01 -1.438279449939727783e-02 -9.365984052419662476e-02 1.215093731880187988e-01 1.513465642929077148e-01 8.844278752803802490e-02 -2.797100134193897247e-02 2.988166511058807373e-01 3.813984617590904236e-02 -3.252775967121124268e-01 3.084798157215118408e-01 -5.316551029682159424e-02 -2.164786215871572495e-03 -4.685444012284278870e-02 -1.303975880146026611e-01 2.129132002592086792e-01 5.104150623083114624e-02 7.240893691778182983e-02 -1.242451369762420654e-01 -1.109742224216461182e-01 6.078462302684783936e-02 7.273062318563461304e-02
1.018391363322734833e-02 2.971188165247440338e-02 -3.647728860378265381e-01 2.233553081750869751e-01 -1.377769559621810913e-01 2.052997201681137085e-01 7.045376300811767578e-02 -5.184617638587951660e-02 1.187841296195983887e-01 2.187258452177047729e-01 -2.168989032506942749e-01 -1.105806976556777954e-01 1.630973964929580688e-01 -1.992047578096389771e-01 -1.534130275249481201e-01 -1.720373481512069702e-01 -3.511535525321960449e-01 3.754180073738098145e-01 -9.368763118982315063e-02 -5.413697659969329834e-02 1.880080401897430420e-01 1.191552728414535522e-01 3.108113072812557220e-02 1.744483783841133118e-02 2.562856487929821014e-02 2.220832854509353638e-01 -5.460587143898010254e-02 -1.421042531728744507e-01 -6.282069534063339233e-02 -1.321089714765548706e-01 -1.655165404081344604e-01 -2.406770586967468262e-01
1.683879047632217407e-01 -3.592594712972640991e-02 -7.614325731992721558e-02 3.105461299419403076e-01 -1.703849881887435913e-01 1.683428436517715454e-01 3.763124113902449608e-04 1.302911043167114258e-01 1.398520916700363159e-01 1.433921009302139282e-01 -1.425977330654859543e-02 1.607846766710281372e-01 -5.540988966822624207e-02 4.518288373947143555e-02 7.441779971122741699e-02 3.075066208839416504e-01 -2.669772803783416748e-01 -5.507361609488725662e-03 -6.737348437309265137e-02 -6.693426519632339478e-02 1.307149827480316162e-01 -1.729076206684112549e-01 1.396121084690093994e-01 2.303722500801086426e-02 -3.513928353786468506e-01 6.137251108884811401e-02 -4.109416604042053223e-01 3.317100703716278076e-01 1.385463029146194458e-01 -1.522323936223983765e-01 -1.559727191925048828e-01 4.700270295143127441e-02
2.654055953025817871e-01 1.139209643006324768e-01 -6.054886803030967712e-02 -6.466774642467498779e-02 -7.521354407072067261e-02 1.694693565368652344e-01 3.002002835273742676e-02 2.893381714820861816e-01 3.572244942188262939e-01 1.236586570739746094e-01 7.171591371297836304e-02 -1.929630786180496216e-01 2.463669627904891968e-01 3.740562126040458679e-02 -7.148785889148712158e-02 7.761068642139434814e-02 -3.154277503490447998e-01 2.467299997806549072e-01 -3.724823519587516785e-02 1.417486071586608887e-01 1.104019656777381897e-01 -1.598400473594665527e-01 2.998754680156707764e-01 -7.949943095445632935e-02 4.300633445382118225e-03 2.857473194599151611e-01 -5.759403109550476074e-02 -1.321168541908264160e-01 1.503862887620925903e-01 -2.632965743541717529e-01 5.750674381852149963e-02 -1.330679357051849365e-01
1.101939454674720764e-01 -2.454411387443542480e-01 -3.039493560791015625e-01 1.105999648571014404e-01 1.971877515316009521e-01 2.742810547351837158e-01 4.048255980014801025e-01 -2.477539926767349243e-01 -1.480148732662200928e-01 1.855428665876388550e-01 -2.679300867021083832e-02 -2.838834226131439209e-01 -9.316524118185043335e-02 -4.270461201667785645e-02 1.667332351207733154e-01 7.809647917747497559e-02 5.425610765814781189e-02 5.221192166209220886e-02 1.257124692201614380e-01 6.739182025194168091e-02 1.366311609745025635e-01 -1.423660218715667725e-01 2.195257544517517090e-01 -1.461596488952636719e-01 -1.360202878713607788e-01 -5.878402292728424072e-02 -1.883173733949661255e-01 1.409112568944692612e-02 2.071861550211906433e-02 -2.790611982345581055e-01 -6.897019594907760620e-02 -1.624473482370376587e-01
1.434482932090759277e-01 1.105879694223403931e-01 -1.482194811105728149e-01 1.756019741296768188e-01 4.655177518725395203e-02 2.173517495393753052e-01 2.976195514202117920e-01 1.625275164842605591e-01 2.705835737287998199e-02 2.641621530055999756e-01 -9.893585927784442902e-03 1.870489716529846191e-01 -7.510670274496078491e-02 -9.071255475282669067e-02 7.757413387298583984e-02 7.476048916578292847e-02 -8.535401523113250732e-02 -3.227827837690711021e-03 1.010010018944740295e-01 1.612708270549774170e-01 -9.741568565368652344e-02 -3.398252129554748535e-01 9.229345619678497314e-02 -1.853130161762237549e-01 -1.754702776670455933e-01 2.564701139926910400e-01 -1.348447650671005249e-01 -2.010970115661621094e-01 -2.034715563058853149e-01 -1.212092787027359009e-01 1.069114431738853455e-01 -4.299574494361877441e-01
1.283621788024902344e-01 -5.287591367959976196e-02 -3.682245016098022461e-01 4.889896884560585022e-02 -2.761209905147552490e-01 7.268491201102733612e-03 3.157061338424682617e-01 -7.116272300481796265e-02 1.378234326839447021e-01 3.244421184062957764e-01 1.364403963088989258e-01 -1.800720244646072388e-01 -1.228958070278167725e-01 -1.891487985849380493e-01 -1.342869699001312256e-01 -1.683968305587768555e-02 -2.336986660957336426e-01 2.433375865221023560e-01 1.379527747631072998e-01 -1.637751609086990356e-01 7.992041110992431641e-02 1.558581483550369740e-03 -1.687527149915695190e-01 8.834944665431976318e-02 -2.396895438432693481e-01 -8.947943896055221558e-02 1.414735913276672363e-01 2.929104492068290710e-02 3.388936445116996765e-02 -2.733813226222991943e-01 -6.472699344158172607e-02 -2.201354503631591797e-01
1.097433175891637802e-02 -1.526682972908020020e-01 3.738793730735778809e-02 3.262653946876525879e-01 -2.726252973079681396e-01 2.379406541585922241e-01 2.299524247646331787e-01 1.549388915300369263e-01 1.338697224855422974e-01 1.963779479265213013e-01 2.496252655982971191e-01 -7.239811122417449951e-02 1.715785115957260132e-01 -8.822772651910781860e-02 -6.509596854448318481e-02 -5.803559347987174988e-02 -1.308703124523162842e-01 2.924804091453552246e-01 -6.764370948076248169e-02 -1.983773857355117798e-01 1.419647932052612305e-01 1.690080016851425171e-01 3.457005023956298828e-01 1.477815955877304077e-01 -2.045086026191711426e-01 8.213216066360473633e-02 1.218418851494789124e-01 1.881736069917678833e-01 6.009319331496953964e-03 -2.002012878656387329e-01 -1.238389685750007629e-01 3.298414871096611023e-02
1.268255561590194702e-01 7.238484919071197510e-02 -3.186617195606231689e-01 1.619005054235458374e-01 2.578941285610198975e-01 1.003804206848144531e-01 -6.839450448751449585e-02 -3.221950680017471313e-02 8.837943524122238159e-02 3.032197356224060059e-01 1.329959332942962646e-01 -1.361589729785919189e-01 3.222003579139709473e-01 -1.374300103634595871e-02 1.358970105648040771e-01 -9.442004561424255371e-02 -9.868765622377395630e-02 2.707326114177703857e-01 -2.825498953461647034e-02 -9.555798023939132690e-02 8.587142080068588257e-02 -3.124586939811706543e-01 2.236181646585464478e-01 -1.797440797090530396e-01 -6.061391159892082214e-02 3.682621195912361145e-02 -3.083450794219970703e-01 7.806409150362014771e-02 -3.140001296997070312e-01 6.715822964906692505e-02 -5.943754687905311584e-02 9.016367793083190918e-02
8.370434492826461792e-02 9.072838351130485535e-03 -1.433863192796707153e-01 -5.117616802453994751e-02 6.598404049873352051e-02 -7.707866281270980835e-02 3.361647427082061768e-01 -9.675234556198120117e-02 3.581459820270538330e-01 1.779939085245132446e-01 3.918185457587242126e-02 1.404367238283157349e-01 -4.980355873703956604e-02 7.187213003635406494e-02 9.026932716369628906e-02 -6.601563096046447754e-02 -4.147728681564331055e-01 4.460862874984741211e-01 -7.752954959869384766e-02 -1.130184009671211243e-01 4.733497742563486099e-03 2.288971468806266785e-02 1.011592894792556763e-01 -3.025458157062530518e-01 4.052200540900230408e-02 -7.853709906339645386e-02 -1.152790188789367676e-01 1.590950489044189453e-01 -2.212730795145034790e-01 -1.433771699666976929e-01 -8.469375967979431152e-02 -1.431077271699905396e-01
7.987155765295028687e-02 -2.829248905181884766e-01 -1.180675700306892395e-01 1.457806583493947983e-02 1.908149197697639465e-02 5.164827108383178711e-01 1.388633996248245239e-01 4.767305683344602585e-03 1.292435973882675171e-01 2.279204726219177246e-01 3.357604444026947021e-01 2.218503970652818680e-03 9.703994542360305786e-02 6.960360705852508545e-02 9.673632681369781494e-02 -1.021496132016181946e-01 5.562095344066619873e-02 2.712064683437347412e-01 2.972514368593692780e-02 -2.874296009540557861e-01 -4.585808143019676208e-03 -7.654404267668724060e-03 1.935979574918746948e-01 -1.108931154012680054e-01 -9.540567547082901001e-02 1.666574925184249878e-01 2.268332242965698242e-02 -5.146069452166557312e-02 5.191165208816528320e-02 -1.139160469174385071e-01 3.424509465694427490e-01 -1.206835284829139709e-01
-1.389096025377511978e-02 1.514976024627685547e-01 -2.122904658317565918e-01 6.048657372593879700e-02 1.131218597292900085e-01 -7.314115762710571289e-02 2.034846246242523193e-01 -1.082522943615913391e-01 -4.031858406960964203e-03 1.804175078868865967e-01 6.557411700487136841e-02 -1.510357707738876343e-01 1.620913445949554443e-01 -2.414601445198059082e-01 2.530997991561889648e-01 2.532372176647186279e-01 -6.674528121948242188e-02 3.431222140789031982e-01 2.262290716171264648e-01 -1.702529340982437134e-01 3.519507870078086853e-02 -1.583769321441650391e-01 -8.079373091459274292e-02 -3.231068849563598633e-01 -1.484695225954055786e-01 -5.145596340298652649e-02 -3.572814464569091797e-01 -1.183921396732330322e-01 5.136672407388687134e-02 -2.380442768335342407e-01 -1.002907529473304749e-01 -9.536561369895935059e-02
4.623991250991821289e-02 -2.501467801630496979e-02 4.834851995110511780e-02 1.227909252047538757e-01 8.898597210645675659e-02 8.114778250455856323e-02 1.187021750956773758e-02 -1.471689064055681229e-02 6.805435568094253540e-02 2.325996458530426025e-01 2.492398768663406372e-01 3.824251517653465271e-02 1.572379916906356812e-01 -9.977543726563453674e-03 -5.634782090783119202e-02 -2.716162800788879395e-01 -2.810386419296264648e-01 5.184448361396789551e-01 1.835277676582336426e-01 3.287807852029800415e-02 3.950522840023040771e-01 -6.964645534753799438e-02 1.464892625808715820e-01 -1.902543008327484131e-01 -3.780535608530044556e-02 1.449927389621734619e-01 1.451795175671577454e-02 9.278248995542526245e-02 -2.068577110767364502e-01 -1.663593351840972900e-01 3.207677230238914490e-02 -1.923519223928451538e-01
-2.104857191443443298e-02 -2.823314070701599121e-01 -2.083897888660430908e-01 8.838344365358352661e-02 2.589056789875030518e-01 -2.469802945852279663e-01 2.861718237400054932e-01 1.191592887043952942e-01 3.206137940287590027e-02 9.187968075275421143e-02 2.364820986986160278e-01 5.949297919869422913e-02 -2.734880447387695312e-01 -1.627814769744873047e-01 -3.651859238743782043e-02 2.617808990180492401e-02 -3.073896095156669617e-02 4.583938419818878174e-01 9.882433712482452393e-02 -1.758828312158584595e-01 3.430446982383728027e-02 -2.064211815595626831e-01 1.729910969734191895e-01 -4.408628866076469421e-02 -2.325556054711341858e-02 -9.532807394862174988e-03 -1.811511963605880737e-01 -4.792905226349830627e-02 -5.913921073079109192e-02 -2.546210885047912598e-01 -5.783924460411071777e-02 -1.933691054582595825e-01
3.136143386363983154e-01 2.957566678524017334e-01 -1.557572633028030396e-01 7.904922962188720703e-02 -1.176580637693405151e-01 1.023608446121215820e-01 2.697694897651672363e-01 -5.427401885390281677e-02 -1.512702554464340210e-01 3.673033788800239563e-02 1.834496557712554932e-01 4.467406123876571655e-02 1.004039421677589417e-01 -2.015829235315322876e-01 2.381780892610549927e-01 1.039217263460159302e-01 1.029334068298339844e-01 2.135291881859302521e-02 6.418891251087188721e-02 -3.519671261310577393e-01 -6.397287361323833466e-03 9.120141714811325073e-02 1.415312290191650391e-01 -1.190111264586448669e-01 1.506983339786529541e-01 1.656563580036163330e-02 -1.366744339466094971e-01 -1.893989369273185730e-02 -2.612361311912536621e-01 -4.573725759983062744e-01 -3.034860081970691681e-02 -5.926430597901344299e-02
3.481293469667434692e-02 5.150112509727478027e-02 -3.423080593347549438e-02 3.641989529132843018e-01 1.141733154654502869e-01 2.642227411270141602e-01 -1.203052252531051636e-01 2.258879691362380981e-02 8.951912820339202881e-02 7.921461015939712524e-02 9.226533770561218262e-02 1.507550925016403198e-01 2.979985475540161133e-01 -2.079517990350723267e-01 -1.783345788717269897e-01 1.301032006740570068e-01 -2.894020080566406250e-01 7.768622040748596191e-02 1.266393363475799561e-01 -1.359557211399078369e-01 -1.335024833679199219e-01 4.100437462329864502e-02 4.946981370449066162e-02 -2.312892079353332520e-01 -9.848636575043201447e-03 1.689505428075790405e-01 9.135651588439941406e-02 2.948675155639648438e-01 -2.963974699378013611e-02 -3.425357043743133545e-01 -2.474656254053115845e-01 -1.872049123048782349e-01
-5.767514184117317200e-02 -3.509131819009780884e-02 -2.784872353076934814e-01 -2.451037317514419556e-01 -1.358215510845184326e-01 1.125405803322792053e-01 1.129523813724517822e-01 2.218423485755920410e-01 5.366207286715507507e-02 4.665501788258552551e-02 3.507458567619323730e-01 1.759398728609085083e-01 1.374865472316741943e-01 -3.540946915745735168e-02 1.130370423197746277e-01 1.299106627702713013e-01 1.008777916431427002e-01 1.432223767042160034e-01 2.094727754592895508e-01 9.001605957746505737e-02 1.860526353120803833e-01 1.175778061151504517e-01 3.819930255413055420e-01 -1.070066913962364197e-01 -1.814103275537490845e-01 8.851520717144012451e-03 -1.352349519729614258e-01 1.604168266057968140e-01 -2.174096554517745972e-01 -3.031577765941619873e-01 -1.843129247426986694e-01 -1.313350945711135864e-01
2.987658679485321045e-01 -2.674474380910396576e-02 -3.075038492679595947e-01 9.824984520673751831e-02 -1.495364494621753693e-02 2.385993301868438721e-02 2.613734602928161621e-01 2.158946990966796875e-01 1.603991985321044922e-01 9.283152967691421509e-02 3.927209079265594482e-01 3.246108815073966980e-02 -3.412964344024658203e-01 -1.133514288812875748e-02 -5.391414090991020203e-02 5.280390754342079163e-02 -2.057437300682067871e-01 -1.196503490209579468e-01 -6.595947314053773880e-03 -9.827411919832229614e-02 1.476617306470870972e-01 7.999081164598464966e-02 4.639447852969169617e-02 -1.889647394418716431e-01 5.511536728590726852e-03 -2.587031126022338867e-01 7.463853806257247925e-02 9.160282090306282043e-03 1.500131636857986450e-01 -3.721769452095031738e-01 -1.095092967152595520e-01 1.102707069367170334e-02
7.480817288160324097e-02 1.474511921405792236e-01 -3.238881528377532959e-01 3.359504640102386475e-01 7.273662835359573364e-02 3.469114005565643311e-01 3.289651274681091309e-01 -1.552514284849166870e-01 1.575414985418319702e-01 1.225062012672424316e-01 1.876750029623508453e-02 -1.797930151224136353e-01 2.050095647573471069e-01 -2.050050348043441772e-01 -8.383834362030029297e-02 -3.281967015936970711e-03 -1.173610761761665344e-01 1.220335215330123901e-01 -1.021814197301864624e-01 -8.638280630111694336e-02 1.870115101337432861e-01 1.257840916514396667e-02 -3.717698156833648682e-03 2.178338170051574707e-02 -2.272945046424865723e-01 1.935429424047470093e-01 8.408858627080917358e-02 2.652937471866607666e-01 -1.869817078113555908e-01 -2.209433466196060181e-01 8.962826803326606750e-03 -2.674932964146137238e-02
2.168489694595336914e-01 -9.136480838060379028e-02 -2.645412087440490723e-01 2.306412309408187866e-01 1.296759545803070068e-01 -6.713857501745223999e-02 3.121121525764465332e-01 -4.679528251290321350e-02 5.460311099886894226e-02 3.264874517917633057e-01 8.994606882333755493e-02 1.707986295223236084e-01 6.010110024362802505e-03 -1.513320356607437134e-01 -9.290724061429500580e-03 1.009402498602867126e-01 -2.202797383069992065e-01 2.419228106737136841e-01 -2.922782301902770996e-01 3.747061267495155334e-02 1.577107422053813934e-02 5.969290062785148621e-02 3.968473076820373535e-01 -1.592532843351364136e-01 1.646444201469421387e-01 -1.434730440378189087e-01 4.722042381763458252e-02 1.507767438888549805e-01 3.237727656960487366e-02 -1.875961422920227051e-01 -1.490112841129302979e-01 9.397421032190322876e-02
1.434235721826553345e-01 -8.307562023401260376e-02 -2.616469562053680420e-01 3.227200731635093689e-02 2.511101067066192627e-01 -2.226441502571105957e-01 3.034039139747619629e-01 1.263982504606246948e-01 2.198823541402816772e-01 4.266280829906463623e-01 -8.805889636278152466e-02 1.068245768547058105e-01 -1.621490903198719025e-02 2.160655558109283447e-01 5.482715368270874023e-02 3.946850597858428955e-01 4.030191153287887573e-02 5.802352726459503174e-02 2.111066728830337524e-01 -9.009170532226562500e-02 1.731218248605728149e-01 6.064946204423904419e-02 1.790442317724227905e-01 -8.899413049221038818e-02 1.148252636194229126e-01 1.056645140051841736e-01 2.697351202368736267e-02 2.650674246251583099e-02 9.180276840925216675e-02 -2.325317859649658203e-01 -5.066646635532379150e-02 -7.049517333507537842e-02
2.933628670871257782e-02 -1.858925223350524902e-01 -1.744157522916793823e-01 1.461287885904312134e-01 7.701784372329711914e-02 1.858696043491363525e-01 -1.020766198635101318e-01 2.030672430992126465e-01 8.567561954259872437e-02 1.732202917337417603e-01 1.605481952428817749e-01 -9.680472314357757568e-02 1.164833083748817444e-01 1.568535268306732178e-01 3.975499048829078674e-02 -8.093407750129699707e-02 -1.636296659708023071e-01 1.479516327381134033e-01 -5.395490676164627075e-03 -1.497561931610107422e-01 1.264910697937011719e-01 -2.585145644843578339e-02 -1.554068177938461304e-01 -3.918372094631195068e-01 1.898497641086578369e-01 1.498394459486007690e-01 -3.388766944408416748e-01 2.528293132781982422e-01 -5.247287452220916748e-02 -3.886894285678863525e-01 6.936262547969818115e-02 -2.012552767992019653e-01
1.077727228403091431e-01 1.199365556240081787e-01 -2.455521225929260254e-01 1.553228050470352173e-01 2.017681449651718140e-01 1.557959150522947311e-02 8.043495565652847290e-02 1.445206105709075928e-01 -9.201346337795257568e-02 2.710453271865844727e-01 1.677611023187637329e-01 3.172549009323120117e-01 1.276268362998962402e-01 -7.649683952331542969e-02 1.082700714468955994e-01 2.776969373226165771e-01 6.347681581974029541e-02 1.966586261987686157e-01 -9.223250299692153931e-02 -1.059690415859222412e-01 1.160459220409393311e-01 -1.176741048693656921e-01 8.333617448806762695e-02 -2.038987129926681519e-01 -1.734121888875961304e-01 -2.792342305183410645e-01 -3.558462262153625488e-01 2.962495386600494385e-01 -2.349858731031417847e-02 -3.786395862698554993e-02 -1.659188568592071533e-01 -9.665847569704055786e-02
1.017477065324783325e-01 2.487538009881973267e-02 -3.952684402465820312e-01 -1.223054751753807068e-01 4.924854263663291931e-02 4.392418563365936279e-01 -3.656263649463653564e-02 -9.735120832920074463e-02 -1.066400855779647827e-01 2.232779711484909058e-01 9.765938669443130493e-02 -2.129853367805480957e-01 9.345453977584838867e-02 -1.812912374734878540e-01 -4.442479927092790604e-03 7.964821904897689819e-02 -2.988221943378448486e-01 3.069699704647064209e-01 2.267975956201553345e-01 -5.450405925512313843e-02 8.102411404252052307e-03 1.570725999772548676e-02 -1.426541507244110107e-01 -2.588737607002258301e-01 1.106394827365875244e-01 -1.091286167502403259e-02 8.785075694322586060e-02 1.929615288972854614e-01 -9.113521128892898560e-02 -1.707915961742401123e-01 2.162249013781547546e-02 -1.634153574705123901e-01
7.667486369609832764e-02 1.615318469703197479e-02 -2.401681989431381226e-01 7.381652295589447021e-02 -7.093014568090438843e-02 3.096040785312652588e-01 -1.594730764627456665e-01 2.597013413906097412e-01 1.281840950250625610e-01 3.133480846881866455e-01 3.948113322257995605e-02 -1.711035333573818207e-02 8.758772164583206177e-02 3.631748259067535400e-02 8.644055575132369995e-02 -1.650145351886749268e-01 -2.030672729015350342e-01 2.260147780179977417e-01 -3.306486830115318298e-02 -8.866285532712936401e-02 1.670742183923721313e-01 8.888371288776397705e-02 -8.140309154987335205e-02 -4.176523983478546143e-01 5.798367038369178772e-02 1.664775460958480835e-01 -1.568616032600402832e-01 1.669641286134719849e-01 -4.383381828665733337e-02 -2.596001327037811279e-01 2.490700483322143555e-01 -2.091637402772903442e-01
1.652616709470748901e-01 2.561638355255126953e-01 -2.287907600402832031e-01 4.064368903636932373e-01 -8.199791423976421356e-03 1.841675043106079102e-01 8.806154131889343262e-02 1.508548706769943237e-01 1.587210595607757568e-01 3.196195885539054871e-02 -1.552632749080657959e-01 -1.124330088496208191e-01 -1.184074804186820984e-01 -1.649835705757141113e-01 3.533574640750885010e-01 -1.904118806123733521e-01 7.047981768846511841e-02 5.005846917629241943e-02 5.882431287318468094e-03 8.064736425876617432e-02 1.204872280359268188e-01 -5.219246819615364075e-02 -3.472591191530227661e-02 -2.059525400400161743e-01 2.194577306509017944e-01 1.947530359029769897e-01 -6.854256987571716309e-02 9.086258709430694580e-02 1.291781663894653320e-01 -4.022230207920074463e-01 -7.000201195478439331e-02 4.924374446272850037e-02
1.226081550121307373e-01 2.886744737625122070e-01 -4.032106995582580566e-01 -2.055375277996063232e-02 -9.127765148878097534e-02 9.117403998970985413e-03 1.013554912060499191e-02 1.572001427412033081e-01 1.874758601188659668e-01 4.214582592248916626e-02 9.689074754714965820e-02 1.494799405336380005e-01 -1.750538796186447144e-01 -2.544798254966735840e-01 3.996431082487106323e-02 1.479958593845367432e-01 2.238522097468376160e-02 4.178370833396911621e-01 5.595883727073669434e-02 -1.366933286190032959e-01 -1.648888438940048218e-01 -2.704108357429504395e-01 2.272675484418869019e-01 2.217400819063186646e-02 1.100008338689804077e-01 3.823060914874076843e-02 -2.144196927547454834e-01 1.766560375690460205e-01 -1.015107780694961548e-01 -1.216407790780067444e-01 -2.025693953037261963e-01 -1.077322587370872498e-01
-3.223114833235740662e-02 -9.687609225511550903e-02 -9.442642331123352051e-02 1.421868056058883667e-01 -1.839416772127151489e-01 2.161857187747955322e-01 1.631770133972167969e-01 2.195606827735900879e-01 -5.913378670811653137e-03 2.931405901908874512e-01 1.302098184823989868e-01 -2.152401208877563477e-01 9.730580449104309082e-02 9.352468699216842651e-02 6.001491099596023560e-03 8.180748671293258667e-02 9.277068078517913818e-02 1.349391639232635498e-01 1.527099162340164185e-01 -1.764713227748870850e-01 -4.933919757604598999e-02 -1.860835775732994080e-02 2.519670426845550537e-01 2.729394733905792236e-01 1.007234305143356323e-01 1.956044584512710571e-01 1.482598781585693359e-01 3.398569524288177490e-01 2.413518428802490234e-01 -2.524012625217437744e-01 1.091725304722785950e-01 -2.983921468257904053e-01
1.938871107995510101e-02 6.590016186237335205e-02 -3.069736957550048828e-01 -1.475502699613571167e-01 2.777583338320255280e-02 1.060098037123680115e-01 -8.020842075347900391e-02 1.279875636100769043e-01 1.216126084327697754e-01 1.624485105276107788e-01 -7.193905860185623169e-02 -5.638903006911277771e-02 -7.267940789461135864e-02 -2.293895035982131958e-01 -9.979160875082015991e-02 5.930855497717857361e-02 -1.614722609519958496e-01 3.623639345169067383e-01 3.711003810167312622e-04 4.055531695485115051e-02 2.562872879207134247e-02 -2.981037795543670654e-01 4.166717827320098877e-02 -1.464316546916961670e-01 1.105688437819480896e-01 1.017047464847564697e-01 -3.533039987087249756e-01 2.250349521636962891e-01 -1.454305648803710938e-01 -1.595689058303833008e-01 -4.096298217773437500e-01 -1.984246522188186646e-01
-6.919037550687789917e-02 1.555408816784620285e-02 -2.547802329063415527e-01 2.240542620420455933e-01 -1.246815826743841171e-02 2.633335292339324951e-01 1.460883617401123047e-01 -5.142864771187305450e-03 -1.431103497743606567e-01 2.884460091590881348e-01 1.406704783439636230e-01 -4.343392327427864075e-02 1.433542519807815552e-01 -2.386135011911392212e-01 1.532811373472213745e-01 6.103552877902984619e-02 -2.267050743103027344e-01 1.169367209076881409e-01 3.912969827651977539e-01 1.368058193475008011e-02 1.246169507503509521e-01 -5.414938088506460190e-03 -1.424702107906341553e-01 7.528825849294662476e-02 2.157288193702697754e-01 5.856439843773841858e-02 6.496645510196685791e-02 1.110579743981361389e-01 -1.784641146659851074e-01 -2.489577531814575195e-01 -1.766028255224227905e-01 -3.278559744358062744e-01
1.294904500246047974e-01 1.183328106999397278e-01 -2.330081164836883545e-01 1.008558645844459534e-01 8.507455699145793915e-03 2.497160732746124268e-01 2.665078267455101013e-03 1.103932484984397888e-01 -1.386643946170806885e-01 1.311771720647811890e-01 3.759294152259826660e-01 2.356303483247756958e-02 2.077742964029312134e-01 -1.991463005542755127e-01 1.872713267803192139e-01 1.142130792140960693e-01 -1.542894244194030762e-01 2.429636567831039429e-01 -7.260498404502868652e-02 -2.043284177780151367e-01 2.069090604782104492e-01 -1.343529671430587769e-01 -5.501567199826240540e-02 1.183026060461997986e-01 2.716654241085052490e-01 3.919549286365509033e-01 1.564208120107650757e-01 -7.803428173065185547e-02 -8.794381469488143921e-02 -1.942104995250701904e-01 -9.187733381986618042e-02 -3.548830375075340271e-02
3.280681371688842773e-01 6.129791587591171265e-02 -1.936695724725723267e-01 -9.514409303665161133e-02 -1.145230978727340698e-01 9.616440534591674805e-02 2.349646240472793579e-01 -1.067214384675025940e-01 3.073844909667968750e-01 1.642918437719345093e-01 1.036828085780143738e-01 2.900902368128299713e-02 -1.262943446636199951e-01 -1.557736098766326904e-01 1.613516509532928467e-01 6.063394621014595032e-02 6.594099849462509155e-02 4.047900438308715820e-01 -9.506410360336303711e-02 -1.155972555279731750e-01 -1.799400150775909424e-02 -2.246969640254974365e-01 9.977085143327713013e-02 -2.652308717370033264e-02 -5.316787958145141602e-02 -1.157907322049140930e-01 -1.108490750193595886e-01 3.265037238597869873e-01 -2.549398541450500488e-01 -2.635460495948791504e-01 -1.682780534029006958e-01 1.136926840990781784e-02
1.865907385945320129e-02 1.969076506793498993e-02 -8.630129694938659668e-02 3.634722828865051270e-01 -2.203355729579925537e-02 1.335452795028686523e-01 -6.470005959272384644e-02 2.162989526987075806e-01 2.495825886726379395e-01 5.917675420641899109e-02 4.435205832123756409e-02 -1.107369437813758850e-01 3.460327535867691040e-02 -1.854456067085266113e-01 -3.681058883666992188e-01 1.507705748081207275e-01 -1.574651151895523071e-01 3.955617547035217285e-01 1.144983321428298950e-01 -1.636083424091339111e-01 -3.659125789999961853e-02 -3.269184231758117676e-01 6.675120443105697632e-02 -2.020603418350219727e-01 -1.623222418129444122e-02 1.345520317554473877e-01 1.991434842348098755e-01 4.150484502315521240e-02 1.146786510944366455e-01 -2.616901099681854248e-01 1.323390938341617584e-02 -1.927301287651062012e-02
-6.723928265273571014e-03 4.258114993572235107e-01 -1.902648955583572388e-01 5.612780805677175522e-03 1.385798491537570953e-02 3.003567457199096680e-01 1.081197634339332581e-01 1.187179833650588989e-01 1.298338472843170166e-01 1.454574018716812134e-01 1.977902650833129883e-01 4.124343767762184143e-02 4.140386730432510376e-02 -9.108628332614898682e-02 -3.313158079981803894e-02 -2.521038949489593506e-01 9.404961764812469482e-02 2.115363180637359619e-01 1.289247721433639526e-01 1.269447505474090576e-01 1.886619441211223602e-02 -5.937157198786735535e-02 3.999375104904174805e-01 1.040204465389251709e-01 -1.411070227622985840e-01 -5.587417259812355042e-02 9.741093218326568604e-02 2.618558704853057861e-01 -6.342496722936630249e-02 -3.425273001194000244e-01 -1.811542734503746033e-02 -1.702008098363876343e-01
2.019353508949279785e-01 -7.097754627466201782e-02 -1.569471061229705811e-01 7.575792074203491211e-02 1.523285210132598877e-01 8.695711940526962280e-02 3.077111840248107910e-01 1.360994875431060791e-01 8.452891558408737183e-02 3.657457530498504639e-01 2.221908569335937500e-01 2.218670547008514404e-01 -1.435149610042572021e-01 -4.667162150144577026e-02 -9.865891933441162109e-02 2.652079239487648010e-02 -4.335692524909973145e-02 4.204252660274505615e-01 -8.795452117919921875e-02 3.399631381034851074e-02 7.997317612171173096e-02 8.321668952703475952e-02 2.486717998981475830e-01 -1.990602016448974609e-01 2.294311821460723877e-01 2.946752682328224182e-02 -1.865073889493942261e-01 1.197581514716148376e-01 6.896724924445152283e-03 -3.822986409068107605e-02 -3.143269121646881104e-01 -4.313177242875099182e-02
1.323886364698410034e-01 4.435234516859054565e-02 -2.440382391214370728e-01 -3.160738348960876465e-01 3.355710953474044800e-02 2.231642007827758789e-01 1.793814301490783691e-01 1.517796069383621216e-01 -6.061154976487159729e-02 1.182604357600212097e-01 2.970007061958312988e-01 2.560449540615081787e-01 2.487133629620075226e-02 -8.660291135311126709e-02 -5.391057208180427551e-02 2.354635745286941528e-01 1.074155792593955994e-01 2.315163165330886841e-01 2.034667432308197021e-01 1.893168687820434570e-01 3.276849091053009033e-01 8.857160061597824097e-02 1.859927773475646973e-01 -1.045566722750663757e-01 9.356145560741424561e-02 3.072279877960681915e-02 1.911992393434047699e-02 2.026193141937255859e-01 7.607650477439165115e-03 -2.983974516391754150e-01 7.220577914267778397e-03 -1.833462268114089966e-01
4.239133372902870178e-02 8.530914783477783203e-03 -1.752514988183975220e-01 2.184411585330963135e-01 5.508353561162948608e-02 -2.528950758278369904e-02 1.922586560249328613e-01 -2.973173558712005615e-02 2.061859965324401855e-01 3.768156170845031738e-01 2.731226384639739990e-01 3.841525316238403320e-02 2.872012369334697723e-02 -4.138254374265670776e-02 3.428251147270202637e-01 -1.395582258701324463e-01 5.769268795847892761e-02 2.409411072731018066e-01 1.190290600061416626e-01 -1.214599013328552246e-01 1.669862270355224609e-01 -1.428242772817611694e-01 5.889831110835075378e-02 -1.729363352060317993e-01 -7.882995530962944031e-03 -2.792854607105255127e-01 -3.742725253105163574e-01 2.241468727588653564e-01 -1.863156557083129883e-01 3.658824786543846130e-02 -4.070392623543739319e-02 -2.865535672754049301e-03
2.179598659276962280e-01 9.060510993003845215e-02 -1.654419004917144775e-01 1.040493622422218323e-01 -1.934282928705215454e-01 2.892039120197296143e-01 -3.634948283433914185e-02 1.044883653521537781e-01 3.075402677059173584e-01 2.273720204830169678e-01 1.164293587207794189e-01 -1.985257863998413086e-01 3.660866618156433105e-01 -6.938684731721878052e-02 -1.483314633369445801e-01 2.132272422313690186e-01 -2.167618572711944580e-01 1.299206465482711792e-01 1.939165145158767700e-01 1.451784968376159668e-01 -1.793108507990837097e-02 -2.100032418966293335e-01 7.191675156354904175e-02 -5.304049327969551086e-02 1.699525117874145508e-01 1.713738739490509033e-01 -1.477125734090805054e-01 6.574877351522445679e-02 3.167669475078582764e-02 -2.351036071777343750e-01 -1.565096080303192139e-01 -1.646939963102340698e-01
1.875378936529159546e-01 2.412625551223754883e-01 -2.806587219238281250e-01 1.137673035264015198e-01 2.204393893480300903e-01 4.799824208021163940e-02 1.737180054187774658e-01 -2.886752970516681671e-02 1.139420121908187866e-01 2.547451257705688477e-01 2.239255309104919434e-01 -7.399516552686691284e-02 1.302719414234161377e-01 -4.620289802551269531e-02 2.444625496864318848e-01 -9.741421043872833252e-02 -1.192527860403060913e-01 2.399529069662094116e-01 8.478371053934097290e-02 -1.677757501602172852e-01 7.638335973024368286e-02 -3.360523581504821777e-01 8.961312472820281982e-02 -1.373779326677322388e-01 -1.264075785875320435e-01 1.040479168295860291e-01 -2.012974917888641357e-01 -4.279392771422863007e-03 -9.995144605636596680e-02 5.024999007582664490e-02 2.411000244319438934e-02 4.217859208583831787e-01
2.734605073928833008e-01 -8.634361624717712402e-02 -1.369543224573135376e-01 -1.994754374027252197e-02 4.344054497778415680e-03 -5.208716168999671936e-02 3.567316234111785889e-01 3.013894557952880859e-01 1.534060984849929810e-01 -2.984021231532096863e-02 1.292783319950103760e-01 -3.912796452641487122e-02 9.782359749078750610e-02 -3.341142535209655762e-01 -4.164322093129158020e-02 -3.418521210551261902e-02 1.355544477701187134e-01 3.620496392250061035e-01 2.889044582843780518e-01 -9.571629017591476440e-02 1.301070451736450195e-01 9.001310169696807861e-02 -1.497128903865814209e-01 -2.579882144927978516e-01 -1.361215263605117798e-01 -2.256642282009124756e-02 1.511762887239456177e-01 4.267774149775505066e-02 3.920536022633314133e-03 -2.543190121650695801e-01 -1.125910878181457520e-01 -1.839663088321685791e-01
1.326287239789962769e-01 -9.129075706005096436e-02 -2.056877613067626953e-01 8.337297290563583374e-02 1.306326128542423248e-02 -4.931017756462097168e-03 2.728196978569030762e-01 4.585559368133544922e-01 1.257287114858627319e-01 -1.121612936258316040e-01 2.066992670297622681e-01 6.066453084349632263e-02 5.390068516135215759e-02 -3.147730827331542969e-01 -6.974850315600633621e-03 -7.632460445165634155e-02 -6.790234148502349854e-02 4.155150651931762695e-01 3.286900222301483154e-01 -1.904288232326507568e-01 2.406743355095386505e-02 1.247890517115592957e-01 -5.947764217853546143e-02 -1.214714497327804565e-01 -1.252095401287078857e-01 -6.655266135931015015e-02 -2.392541021108627319e-01 9.373035281896591187e-02 8.459545671939849854e-03 -1.090578734874725342e-01 -3.275059536099433899e-02 -4.564271494746208191e-02
4.965842366218566895e-01 2.110911458730697632e-01 -2.276938408613204956e-01 7.914568483829498291e-02 -1.282344013452529907e-01 -2.020614892244338989e-01 1.275335550308227539e-01 5.055566504597663879e-02 9.977202862501144409e-02 -1.614345014095306396e-01 2.271260172128677368e-01 -9.565823711454868317e-03 -1.583241224288940430e-01 -2.132986113429069519e-02 9.931659698486328125e-02 1.657963544130325317e-01 -4.747547581791877747e-02 2.443370521068572998e-01 2.594742774963378906e-01 6.942819058895111084e-02 -7.915107160806655884e-02 -6.868503242731094360e-02 2.178301364183425903e-01 -8.172775059938430786e-02 -2.672381512820720673e-02 2.380483746528625488e-01 -1.458591371774673462e-01 1.948721110820770264e-01 -1.283454746007919312e-01 -2.691746652126312256e-01 -8.659631013870239258e-02 1.086468994617462158e-01
1.185942962765693665e-01 4.807203635573387146e-02 -2.362045049667358398e-01 4.495904967188835144e-02 1.697634113952517509e-03 4.369079768657684326e-01 -2.014847248792648315e-01 1.506116092205047607e-01 -4.755678027868270874e-02 1.298627406358718872e-01 1.745242923498153687e-01 -2.399945706129074097e-01 5.711556971073150635e-02 -2.886586487293243408e-01 1.642102897167205811e-01 1.072689965367317200e-01 -1.471131294965744019e-01 2.541644275188446045e-01 2.252037674188613892e-01 -3.128829225897789001e-02 1.374107301235198975e-01 -1.048645451664924622e-01 -2.003974914550781250e-01 -1.213188916444778442e-01 1.055684983730316162e-01 8.959521353244781494e-02 -1.541650295257568359e-01 1.943777203559875488e-01 6.031391024589538574e-02 -1.519572734832763672e-01 2.300039082765579224e-01 -2.373901456594467163e-01
3.217390477657318115e-01 4.566644784063100815e-03 -2.010750174522399902e-01 3.289446234703063965e-01 -1.492121666669845581e-01 2.422236502170562744e-01 1.562937796115875244e-01 1.670452505350112915e-01 -4.929334856569766998e-03 -2.062081359326839447e-02 -2.710569463670253754e-02 4.818260669708251953e-02 1.078097522258758545e-01 -2.048475593328475952e-01 7.497160136699676514e-02 -2.167042717337608337e-02 -1.026704348623752594e-02 3.060889989137649536e-02 -1.877084560692310333e-02 -1.598523259162902832e-01 4.464247524738311768e-01 -1.294844597578048706e-01 -4.344102740287780762e-02 7.088775187730789185e-02 2.165183871984481812e-01 1.373274624347686768e-01 1.200231462717056274e-01 3.371059894561767578e-01 -1.101272255182266235e-01 -7.144383341073989868e-02 -2.812413275241851807e-01 -1.065019443631172180e-01
2.028590291738510132e-01 -1.567719727754592896e-01 -3.735794425010681152e-01 1.294261068105697632e-01 3.784779310226440430e-01 1.105201095342636108e-01 1.375209093093872070e-01 2.745175361633300781e-01 2.294283509254455566e-01 1.657154411077499390e-01 3.871638700366020203e-02 9.916025400161743164e-02 -1.048611104488372803e-01 5.851252377033233643e-02 2.019980400800704956e-01 -1.099073700606822968e-02 -8.168907463550567627e-02 1.161854937672615051e-01 1.458268053829669952e-02 1.047204807400703430e-02 1.071176957339048386e-02 -3.199532628059387207e-01 1.800625622272491455e-01 3.071146011352539062e-01 1.098482906818389893e-01 1.018178835511207581e-01 -1.621882058680057526e-02 9.282545745372772217e-02 9.634178876876831055e-02 -2.675569355487823486e-01 -1.073489636182785034e-01 -8.958239853382110596e-02
7.769454270601272583e-02 4.884515330195426941e-02 -4.590454399585723877e-01 -1.656655455008149147e-03 9.153556823730468750e-02 1.632261723279953003e-01 1.945995390415191650e-01 -8.499433845281600952e-02 2.648469805717468262e-01 2.660441771149635315e-02 4.192766547203063965e-01 1.034052670001983643e-01 3.963920474052429199e-02 -1.995820850133895874e-01 9.360133856534957886e-02 -1.163190528750419617e-01 -6.415334343910217285e-02 3.506255149841308594e-01 -3.403430432081222534e-02 -1.146621778607368469e-01 2.037225663661956787e-01 2.423528023064136505e-02 -7.288417965173721313e-02 -1.646304577589035034e-01 7.823257148265838623e-02 3.298354148864746094e-01 8.333463221788406372e-02 -2.006223052740097046e-02 8.556272089481353760e-02 -1.725054085254669189e-01 -4.200499504804611206e-02 5.231658369302749634e-02
1.301701962947845459e-01 1.402944624423980713e-01 -2.896396517753601074e-01 3.496762812137603760e-01 2.972062528133392334e-01 1.632736027240753174e-01 8.369730412960052490e-02 -2.133317142724990845e-01 6.395477056503295898e-02 6.192774325609207153e-02 9.471816569566726685e-02 -7.240029424428939819e-02 3.430929780006408691e-01 -1.159348785877227783e-01 7.233714312314987183e-02 -3.270030766725540161e-02 5.415967898443341255e-04 2.530063986778259277e-01 6.858352571725845337e-02 -1.998201310634613037e-01 -4.586150124669075012e-02 -1.462514996528625488e-01 1.677034497261047363e-01 -2.555825710296630859e-01 1.326044835150241852e-02 -2.189482152462005615e-01 -2.996022701263427734e-01 1.940379887819290161e-01 -1.075855419039726257e-01 -4.923927038908004761e-02 2.314647845923900604e-02 -1.202651709318161011e-01
6.508667021989822388e-03 2.786603569984436035e-01 -1.708456575870513916e-01 2.089382261037826538e-01 2.365054190158843994e-01 1.111680716276168823e-01 1.464001387357711792e-01 5.824972759000957012e-04 6.869198381900787354e-02 2.616424858570098877e-01 -3.697223961353302002e-02 -2.650911174714565277e-02 1.836276948451995850e-01 -5.148018244653940201e-03 1.423843204975128174e-01 4.591682553291320801e-02 -1.096637696027755737e-01 3.302241861820220947e-01 -1.460573375225067139e-01 -9.382536262273788452e-02 1.453349739313125610e-01 -2.714779973030090332e-01 2.079056203365325928e-02 -1.480037122964859009e-01 2.571518905460834503e-02 -2.350624799728393555e-01 -2.997378706932067871e-01 3.268970847129821777e-01 -6.583508849143981934e-02 2.636818774044513702e-02 9.703457355499267578e-02 -3.048414885997772217e-01
2.086584866046905518e-01 -1.691618859767913818e-01 -2.496177256107330322e-01 4.282868653535842896e-02 3.080151081085205078e-01 9.196893870830535889e-02 1.615252494812011719e-01 4.172717034816741943e-01 3.726212382316589355e-01 1.246152147650718689e-01 1.611633151769638062e-01 7.021945714950561523e-02 -2.316841036081314087e-01 5.321400240063667297e-03 3.064877688884735107e-01 1.005062684416770935e-01 2.552578039467334747e-02 3.528450056910514832e-02 8.107410371303558350e-02 -1.099278256297111511e-01 4.864306002855300903e-02 -2.756370007991790771e-01 2.235298454761505127e-01 1.224455088376998901e-01 2.536449022591114044e-02 -1.656521810218691826e-03 2.187793515622615814e-02 5.423330515623092651e-02 7.433646172285079956e-02 -1.657580435276031494e-01 -1.186158210039138794e-01 -4.638512060046195984e-02
2.014178931713104248e-01 1.026322916150093079e-01 -3.479687571525573730e-01 7.285322993993759155e-02 -2.677684426307678223e-01 1.928650438785552979e-01 2.401890754699707031e-01 -1.897488720715045929e-02 2.889494001865386963e-01 1.529824435710906982e-01 3.009157627820968628e-02 -9.636237472295761108e-02 1.209983900189399719e-01 -2.315277755260467529e-01 1.685496270656585693e-01 -2.812361121177673340e-01 5.860596150159835815e-02 -2.536487020552158356e-02 -2.869118191301822662e-02 -1.675169765949249268e-01 4.270840808749198914e-02 -2.475386857986450195e-01 1.847015321254730225e-01 -1.528759002685546875e-01 -7.200212776660919189e-02 1.794566661119461060e-01 -5.149021744728088379e-02 -5.088173225522041321e-02 -5.082557350397109985e-02 -9.245535731315612793e-02 -3.012482225894927979e-01 2.542943954467773438e-01
2.952318266034126282e-02 -1.071793735027313232e-01 -1.025960966944694519e-01 4.736981689929962158e-01 1.132893562316894531e-02 8.752885460853576660e-02 5.102014169096946716e-02 2.526789605617523193e-01 2.322335988283157349e-01 -6.686925888061523438e-02 1.301642060279846191e-01 -2.845271229743957520e-01 -8.758509531617164612e-03 -1.446191370487213135e-01 -1.301056146621704102e-01 1.747894138097763062e-01 -2.188070416450500488e-01 2.174854576587677002e-01 -2.095075547695159912e-01 -3.189407661557197571e-02 -1.050467342138290405e-01 -2.607357501983642578e-01 1.256898492574691772e-01 -1.390415132045745850e-01 -3.804997354745864868e-02 1.215128898620605469e-01 2.630233764648437500e-01 1.301516443490982056e-01 -1.337038278579711914e-01 -2.711995244026184082e-01 -5.803400650620460510e-02 -4.847643524408340454e-02
2.568742334842681885e-01 1.538892537355422974e-01 -2.827362716197967529e-01 7.781201601028442383e-02 -2.208821028470993042e-01 2.778682410717010498e-01 -4.756079986691474915e-02 2.329029887914657593e-01 3.587834239006042480e-01 1.541130840778350830e-01 6.878371536731719971e-02 -1.955880373716354370e-01 2.988524734973907471e-01 1.480395346879959106e-01 1.151520013809204102e-01 1.351474076509475708e-01 -2.510454058647155762e-01 2.175054848194122314e-01 3.963330294936895370e-03 1.192007660865783691e-01 -1.750196814537048340e-01 -1.028313860297203064e-01 9.815091639757156372e-02 -1.708742976188659668e-01 1.700755208730697632e-01 7.987827807664871216e-02 -8.986383676528930664e-02 8.915300667285919189e-02 -1.213960573077201843e-01 -1.233013644814491272e-01 -9.801796823740005493e-02 -9.025423973798751831e-02
2.430203706026077271e-01 -1.973790824413299561e-01 -3.846867978572845459e-01 9.150057286024093628e-02 -1.040381472557783127e-02 -1.060223132371902466e-01 2.039138674736022949e-01 9.116346389055252075e-02 -7.146400213241577148e-02 3.154349327087402344e-01 -7.943180948495864868e-02 1.114730983972549438e-01 -1.032751575112342834e-01 -8.713609725236892700e-02 3.283713161945343018e-01 1.263576298952102661e-01 -8.889645338058471680e-02 4.309981167316436768e-01 1.995772719383239746e-01 1.624082215130329132e-02 2.306648045778274536e-01 1.224334761500358582e-01 6.693056970834732056e-02 -3.120858967304229736e-02 1.130130738019943237e-01 2.453373558819293976e-02 -2.424370795488357544e-01 1.262961653992533684e-03 5.236281082034111023e-02 -1.620147079229354858e-01 -4.485754668712615967e-02 9.181959182024002075e-02
2.811383306980133057e-01 1.447778344154357910e-01 -1.763783842325210571e-01 2.070968300104141235e-01 5.073970556259155273e-02 1.727265268564224243e-01 3.051329553127288818e-01 2.826564386487007141e-02 -9.216462820768356323e-02 3.143516182899475098e-02 -3.798994794487953186e-02 -1.851502954959869385e-01 2.350623905658721924e-01 -1.874077171087265015e-01 -9.514249861240386963e-02 1.208293065428733826e-01 -1.437370032072067261e-01 4.639279469847679138e-02 1.514547765254974365e-01 -1.622574180364608765e-01 -1.566554903984069824e-01 8.436402678489685059e-02 1.531050056219100952e-01 -2.964295744895935059e-01 1.689627766609191895e-01 -8.844607323408126831e-02 -4.022743701934814453e-01 4.936811327934265137e-02 -5.482473224401473999e-02 -3.488187491893768311e-01 -9.469369426369667053e-03 -1.579011091962456703e-03
1.966322958469390869e-01 -2.061423957347869873e-01 -1.350318789482116699e-01 -1.290099322795867920e-01 -1.154034808278083801e-01 3.678847253322601318e-01 2.524433135986328125e-01 2.488313168287277222e-01 -1.057984232902526855e-01 1.768994033336639404e-01 1.994903981685638428e-01 5.652703717350959778e-02 1.770718395709991455e-01 3.522953018546104431e-02 -9.165537357330322266e-02 1.734163463115692139e-01 -1.323754042387008667e-01 2.496543526649475098e-01 2.525360584259033203e-01 1.048351898789405823e-01 3.736794292926788330e-01 7.548380643129348755e-02 2.157489657402038574e-01 -9.849958121776580811e-02 -5.666420236229896545e-02 1.023115497082471848e-02 -9.968906641006469727e-02 2.438074946403503418e-01 -2.636454626917839050e-02 -9.358692914247512817e-02 8.279534429311752319e-02 -8.894225955009460449e-02
3.084066808223724365e-01 4.674661532044410706e-02 -1.477993577718734741e-01 3.571972995996475220e-02 -9.368918091058731079e-02 -8.191345632076263428e-02 3.698614835739135742e-01 -8.280003815889358521e-02 3.997803330421447754e-01 5.268655717372894287e-02 1.766400933265686035e-01 -3.407189249992370605e-02 -7.187815755605697632e-02 -1.141215935349464417e-01 -4.354977980256080627e-02 -1.580659858882427216e-02 -2.623532414436340332e-01 1.840747743844985962e-01 -6.090226769447326660e-02 -1.711607128381729126e-01 3.483035862445831299e-01 -3.933659940958023071e-02 -3.723783418536186218e-02 -9.593899548053741455e-02 -9.666876867413520813e-03 -1.601136177778244019e-01 1.185999363660812378e-01 3.186666965484619141e-02 1.200211197137832642e-01 -3.067721426486968994e-01 -1.183864623308181763e-01 -2.694940865039825439e-01
7.762767374515533447e-02 5.183917284011840820e-02 -2.369323819875717163e-01 3.645574301481246948e-02 1.959017366170883179e-01 1.305129975080490112e-01 7.418712228536605835e-02 -8.400114625692367554e-02 2.620434463024139404e-01 7.426918298006057739e-02 3.580185472965240479e-01 7.570298016071319580e-02 1.719365119934082031e-01 -2.724235951900482178e-01 -5.817907676100730896e-02 1.864251643419265747e-01 -1.287718713283538818e-01 1.942351013422012329e-01 8.689228445291519165e-02 -2.127089351415634155e-01 2.991840839385986328e-01 -2.472835183143615723e-01 8.635208755731582642e-02 6.520553678274154663e-02 4.310731217265129089e-02 2.176259011030197144e-01 1.731947064399719238e-01 -4.599450156092643738e-02 8.462231606245040894e-02 -3.818751573562622070e-01 3.709954768419265747e-02 1.033072322607040405e-01
-4.190549254417419434e-02 2.216919660568237305e-01 -1.746708601713180542e-01 2.163321077823638916e-01 -2.507931180298328400e-02 2.089972347021102905e-01 4.663102626800537109e-01 -9.437714517116546631e-02 3.434992432594299316e-01 1.309999674558639526e-01 1.279327124357223511e-01 1.450093090534210205e-02 7.741765677928924561e-02 -2.191748619079589844e-01 -4.917462542653083801e-02 9.615150280296802521e-03 2.807316835969686508e-03 1.821011900901794434e-01 -2.363935858011245728e-01 6.487029790878295898e-02 1.730507314205169678e-01 -6.628907471895217896e-02 1.114401146769523621e-01 -2.259262353181838989e-01 -3.241644939407706261e-03 3.506770357489585876e-02 -1.103429570794105530e-01 2.321506887674331665e-01 -2.849662899971008301e-01 -1.704797148704528809e-01 -1.030290275812149048e-01 -1.166172102093696594e-01
2.730821631848812103e-02 -1.835469156503677368e-01 8.506872504949569702e-02 4.463570713996887207e-01 2.846024371683597565e-02 1.787852942943572998e-01 2.204384058713912964e-01 2.787256240844726562e-01 6.738825887441635132e-02 1.065552458167076111e-01 1.454006880521774292e-01 -9.999828040599822998e-02 1.445027589797973633e-01 6.606145203113555908e-02 -2.316277474164962769e-01 7.846311479806900024e-02 -9.684777259826660156e-02 4.543446004390716553e-03 -1.004227343946695328e-02 -2.559628486633300781e-01 -9.477967768907546997e-02 -8.844354003667831421e-02 1.655931621789932251e-01 7.867821492254734039e-03 -1.120602525770664215e-02 1.672869175672531128e-01 1.304462254047393799e-01 3.986350893974304199e-01 -1.876645721495151520e-02 -2.232663631439208984e-01 -8.700018748641014099e-03 -3.071322441101074219e-01
3.885447978973388672e-01 9.450968354940414429e-03 -1.887244433164596558e-01 -1.052806079387664795e-01 -7.646324485540390015e-02 1.618142724037170410e-01 6.177245825529098511e-02 1.852823048830032349e-01 7.736280560493469238e-02 2.317846566438674927e-01 1.466716378927230835e-01 -1.469934135675430298e-01 1.330157518386840820e-01 5.409882217645645142e-02 8.323121815919876099e-02 -2.445731908082962036e-01 -1.994420886039733887e-01 8.441173285245895386e-02 2.944503724575042725e-02 1.219703331589698792e-01 -3.191735222935676575e-02 1.202601045370101929e-01 2.005980014801025391e-01 -3.190640211105346680e-01 9.864079952239990234e-02 2.666684985160827637e-01 -6.734149158000946045e-02 1.672771722078323364e-01 1.122713536024093628e-01 -3.421842157840728760e-01 2.023155391216278076e-01 -1.942187398672103882e-01
8.170925080776214600e-02 1.736340522766113281e-01 -1.794214993715286255e-01 -1.448712497949600220e-02 4.519515112042427063e-02 2.491031885147094727e-01 1.639898270368576050e-01 1.583676338195800781e-01 2.403764575719833374e-01 7.211070507764816284e-02 3.327907621860504150e-01 2.190784960985183716e-01 -1.670722812414169312e-01 -1.488708704710006714e-01 -6.013545393943786621e-02 1.836890131235122681e-01 -6.458800286054611206e-02 4.027852118015289307e-01 -1.629346236586570740e-02 -7.460768520832061768e-02 3.203575909137725830e-01 1.068416982889175415e-01 1.763320714235305786e-01 -1.192971467971801758e-01 -1.784078776836395264e-01 2.748640477657318115e-01 4.786239005625247955e-03 2.337505966424942017e-01 3.965791314840316772e-02 3.046913444995880127e-02 -7.285531610250473022e-02 6.392405182123184204e-02
2.778731584548950195e-01 -1.521936357021331787e-01 -2.436458170413970947e-01 1.434860825538635254e-01 -3.225398063659667969e-01 3.430318832397460938e-02 -3.868316300213336945e-03 2.876451611518859863e-01 8.950684219598770142e-02 1.082839444279670715e-02 1.149033010005950928e-01 1.679164916276931763e-01 -4.065659362822771072e-03 4.356795549392700195e-02 1.432574689388275146e-01 3.219100236892700195e-01 -9.030658006668090820e-02 -1.180327124893665314e-02 -1.934403181076049805e-01 -7.845562696456909180e-02 1.363200247287750244e-01 -1.586303710937500000e-01 4.296963289380073547e-02 6.345305591821670532e-02 -1.276899576187133789e-01 1.373034715652465820e-01 -3.405878543853759766e-01 3.340227305889129639e-01 -5.135501269251108170e-03 -2.567659914493560791e-01 -8.880902081727981567e-02 -1.343837827444076538e-01
1.876201033592224121e-01 7.180292904376983643e-02 -2.014836668968200684e-01 2.713698148727416992e-01 -1.856328696012496948e-01 -9.530968964099884033e-02 2.814963757991790771e-01 -2.601581998169422150e-02 3.186874985694885254e-01 2.821035981178283691e-01 2.697205841541290283e-01 -1.027504950761795044e-01 -1.846361309289932251e-01 -1.304172724485397339e-01 -2.463752031326293945e-01 9.558556228876113892e-02 -1.899047046899795532e-01 1.672839373350143433e-01 8.439196646213531494e-02 -6.285872310400009155e-02 3.265528380870819092e-01 -1.037836074829101562e-01 -3.245909139513969421e-02 4.108963534235954285e-02 -5.576747469604015350e-03 -2.054614871740341187e-01 6.473430246114730835e-02 7.583577185869216919e-02 -7.612501829862594604e-02 -2.690813243389129639e-01 -6.467039883136749268e-02 -8.196297287940979004e-02
9.025218337774276733e-02 1.333229243755340576e-01 -3.635994791984558105e-01 -3.952090442180633545e-02 -1.584105789661407471e-01 1.202039769850671291e-03 4.177357852458953857e-01 5.253841355443000793e-02 3.833809122443199158e-02 1.723549216985702515e-01 1.201236248016357422e-01 -1.097615137696266174e-01 -3.644122555851936340e-02 5.164793692529201508e-03 2.616409659385681152e-01 1.283198744058609009e-01 1.521818935871124268e-01 2.044212371110916138e-01 -2.677787244319915771e-01 -4.893613606691360474e-02 6.601613759994506836e-02 -1.661264710128307343e-02 3.573619127273559570e-01 -1.714646667242050171e-01 -1.780700236558914185e-01 1.379162967205047607e-01 5.587069317698478699e-02 1.036842167377471924e-01 6.975734978914260864e-02 -1.334067285060882568e-01 -8.879959583282470703e-02 -3.131844699382781982e-01
2.131252437829971313e-01 -8.969871699810028076e-02 -3.828740417957305908e-01 1.266253441572189331e-01 2.539280354976654053e-01 -5.816764384508132935e-02 3.635717183351516724e-02 1.071834340691566467e-01 2.042026966810226440e-01 3.588751256465911865e-01 -7.520636171102523804e-02 5.868907272815704346e-02 -1.223094388842582703e-01 1.525181382894515991e-01 -2.304344438016414642e-02 2.751772999763488770e-01 1.011442691087722778e-01 1.903887242078781128e-01 -7.115724682807922363e-02 -1.213770732283592224e-01 7.985556870698928833e-02 -2.981495857238769531e-02 2.943032085895538330e-01 1.042535062879323959e-02 2.326728850603103638e-01 -1.066764257848262787e-02 -1.903511770069599152e-02 -1.283001303672790527e-01 2.181527614593505859e-01 -3.166380822658538818e-01 1.323519498109817505e-01 -1.116382181644439697e-01
1.165255531668663025e-01 9.981679171323776245e-02 -7.519492506980895996e-02 1.801429539918899536e-01 -1.136426776647567749e-01 2.079876065254211426e-01 -1.700574904680252075e-02 3.131237030029296875e-01 -2.471972554922103882e-01 2.427808940410614014e-01 2.720421552658081055e-01 -6.929526478052139282e-02 1.141620725393295288e-01 -1.326973433606326580e-03 4.960969090461730957e-02 -4.556558281183242798e-02 -3.652861341834068298e-02 2.690379321575164795e-01 4.317789897322654724e-02 -3.432420790195465088e-01 1.183954626321792603e-01 -2.275495529174804688e-01 2.342596203088760376e-01 2.044277936220169067e-01 3.128133416175842285e-01 2.601307928562164307e-01 4.668425768613815308e-02 1.568375825881958008e-01 -2.550876932218670845e-03 -5.504586268216371536e-03 9.125526994466781616e-02 -1.043637096881866455e-01
4.406127333641052246e-02 6.633438635617494583e-03 -3.853156864643096924e-01 4.065768122673034668e-01 -1.886634528636932373e-01 2.147464081645011902e-02 2.029522806406021118e-01 -1.728427223861217499e-02 1.432217191904783249e-02 2.368313260376453400e-02 5.927612632513046265e-02 -2.727975845336914062e-01 -1.505198515951633453e-02 -2.517036497592926025e-01 -2.551913261413574219e-01 -8.274829387664794922e-02 -1.977764070034027100e-01 1.400224864482879639e-01 1.385766454041004181e-02 -8.857982605695724487e-02 9.527859091758728027e-02 -6.345353275537490845e-02 6.902899593114852905e-02 -2.560780942440032959e-01 -6.956859678030014038e-02 -4.713724553585052490e-02 -2.608043551445007324e-01 -1.372328549623489380e-01 2.826235070824623108e-02 -2.668972313404083252e-01 2.262542694807052612e-01 -1.584485322237014771e-01
8.359491825103759766e-02 -5.509326979517936707e-02 -2.693862020969390869e-01 -7.599126547574996948e-02 7.853380590677261353e-02 -4.359537735581398010e-02 3.402088880538940430e-01 1.555672138929367065e-01 3.345646709203720093e-02 4.622206389904022217e-01 3.299234509468078613e-01 1.133048757910728455e-01 -1.675437837839126587e-01 6.572326272726058960e-02 -7.757993787527084351e-02 4.753330349922180176e-02 -2.046718448400497437e-02 2.545881271362304688e-01 -1.159327477216720581e-01 -1.270004920661449432e-02 -7.831742614507675171e-02 6.783341616392135620e-02 2.795782089233398438e-01 -2.829656302928924561e-01 1.036397293210029602e-01 -2.782201394438743591e-02 -2.306406050920486450e-01 7.706606388092041016e-02 7.901833951473236084e-02 -6.247033178806304932e-02 -1.499032378196716309e-01 1.882210373878479004e-01
-2.757153846323490143e-02 -2.699095308780670166e-01 -1.347574219107627869e-02 2.077736891806125641e-02 4.550736863166093826e-03 3.983867764472961426e-01 1.463531255722045898e-01 -1.322541832923889160e-01 6.660814583301544189e-02 4.419303238391876221e-01 3.786427378654479980e-01 -3.603256866335868835e-02 -2.512905187904834747e-02 -2.195136807858943939e-02 -1.432811748236417770e-02 1.510561257600784302e-01 -9.075649827718734741e-02 1.712235659360885620e-01 1.662701815366744995e-01 -2.068292647600173950e-01 -8.901413530111312866e-02 -1.331330388784408569e-01 2.645691856741905212e-02 -4.754148796200752258e-02 -6.820812821388244629e-02 2.079757452011108398e-01 -1.732975542545318604e-01 5.531360954046249390e-02 1.710278391838073730e-01 -8.457104116678237915e-02 3.135674595832824707e-01 -8.530107140541076660e-02
1.154924929141998291e-01 -1.005620509386062622e-01 -1.730698198080062866e-01 -1.701461672782897949e-01 -1.653222739696502686e-01 3.759559690952301025e-01 1.611548960208892822e-01 2.397400587797164917e-01 7.858070731163024902e-02 2.884082198143005371e-01 2.082656025886535645e-01 4.164216574281454086e-03 1.738853454589843750e-01 5.563715845346450806e-02 5.557677894830703735e-02 5.430642142891883850e-02 -2.283400148153305054e-01 1.675010472536087036e-01 2.424758225679397583e-01 -1.809502542018890381e-01 2.385045737028121948e-01 1.360221672803163528e-02 -4.742720723152160645e-02 -1.602829396724700928e-01 -3.387364000082015991e-02 2.068430185317993164e-01 -2.454113364219665527e-01 2.742049396038055420e-01 5.464883521199226379e-02 -1.308824717998504639e-01 1.902817636728286743e-01 3.156602755188941956e-02
2.866244316101074219e-01 1.582917571067810059e-01 -2.275978475809097290e-01 9.409765154123306274e-02 8.663917332887649536e-02 -3.140135481953620911e-02 1.166553646326065063e-01 -4.957080632448196411e-02 1.076488718390464783e-01 3.721998333930969238e-01 1.075107902288436890e-01 -7.720648776739835739e-03 -2.405168861150741577e-01 -1.276177074760198593e-02 -1.288490891456604004e-01 2.395972758531570435e-01 2.374164611101150513e-01 1.748505979776382446e-01 -1.027525169774889946e-03 -3.672639131546020508e-01 -1.072491239756345749e-02 -1.807500422000885010e-01 3.119201958179473877e-01 6.608739495277404785e-02 5.426774919033050537e-02 -6.673527508974075317e-02 3.326687589287757874e-02 1.105871573090553284e-01 5.948742851614952087e-02 -3.160741627216339111e-01 -3.242759034037590027e-02 -1.797750741243362427e-01
1.440293043851852417e-01 -1.076123639941215515e-01 -1.759981065988540649e-01 1.834800690412521362e-01 -3.077150136232376099e-02 2.511250376701354980e-01 1.006156057119369507e-01 1.057382449507713318e-01 1.326689571142196655e-01 2.417400628328323364e-01 -1.014307513833045959e-01 -1.907967180013656616e-01 -5.822481960058212280e-02 -8.292783051729202271e-02 1.563033163547515869e-01 -1.709043234586715698e-01 2.069129049777984619e-01 9.767997078597545624e-03 9.538733959197998047e-02 1.333816647529602051e-01 -3.534556180238723755e-02 -2.071086019277572632e-01 -2.089755982160568237e-02 -1.548012048006057739e-01 -1.402363777160644531e-01 7.351649459451436996e-03 4.068949818611145020e-02 8.816584199666976929e-02 1.053607538342475891e-01 -5.831357240676879883e-01 -3.295332193374633789e-01 6.206743791699409485e-02
2.242949008941650391e-01 -4.759978875517845154e-02 -1.254357695579528809e-01 2.773170471191406250e-01 1.687919348478317261e-01 8.849228173494338989e-02 2.083792984485626221e-01 2.298589795827865601e-02 5.483865737915039062e-02 3.399895131587982178e-01 1.855823844671249390e-01 1.073107123374938965e-01 -3.803073987364768982e-02 -1.344269663095474243e-01 -2.282779067754745483e-01 1.355057805776596069e-01 1.029638200998306274e-01 3.391085863113403320e-01 7.619069423526525497e-03 9.302080608904361725e-03 5.559235438704490662e-02 4.737739264965057373e-02 3.551807701587677002e-01 -1.693544983863830566e-01 1.546978652477264404e-01 -1.865695714950561523e-01 -1.173896789550781250e-01 3.782827407121658325e-02 -1.587033718824386597e-01 -9.157779812812805176e-02 -3.372334539890289307e-01 -1.131743937730789185e-01
3.290722370147705078e-01 3.765270486474037170e-02 -1.351688802242279053e-01 1.511081606149673462e-01 -5.907116830348968506e-02 2.015975266695022583e-01 -1.429303735494613647e-01 2.064590305089950562e-01 4.226974770426750183e-02 1.473872363567352295e-01 1.563177704811096191e-01 -3.913890942931175232e-02 1.325628906488418579e-01 1.014824360609054565e-01 2.015700787305831909e-01 -1.308693140745162964e-01 -2.371425181627273560e-01 1.141221076250076294e-01 3.440351411700248718e-02 1.146829649806022644e-01 -1.453800871968269348e-02 8.884553797543048859e-03 2.861483395099639893e-02 -4.253877401351928711e-01 1.745846569538116455e-01 3.301179111003875732e-01 -7.144628465175628662e-02 2.603113055229187012e-01 -9.198638796806335449e-02 -2.978638708591461182e-01 6.267163902521133423e-02 -1.667393594980239868e-01
2.857486307621002197e-01 1.479065865278244019e-01 -2.218661755323410034e-01 -3.911409154534339905e-02 2.018488794565200806e-01 3.782077431678771973e-01 8.929162472486495972e-02 2.075899541378021240e-01 -1.791947185993194580e-01 3.419509530067443848e-01 1.898684054613113403e-01 8.788684010505676270e-02 1.616172492504119873e-01 6.083962693810462952e-02 1.644357889890670776e-01 5.367697030305862427e-02 -2.067679613828659058e-01 2.002792060375213623e-01 -3.100301325321197510e-02 -6.901291757822036743e-02 2.484858930110931396e-01 -8.504675328731536865e-02 2.898729443550109863e-01 -1.441200822591781616e-01 -1.219243854284286499e-01 1.729302257299423218e-01 2.532287873327732086e-02 1.591318398714065552e-01 1.203091740608215332e-01 9.633406251668930054e-02 9.869559668004512787e-03 -3.685877472162246704e-02
2.107012867927551270e-01 6.081014499068260193e-02 -1.810532212257385254e-01 3.038094639778137207e-01 -1.713732779026031494e-01 1.553340554237365723e-01 1.099855899810791016e-01 1.615254133939743042e-01 -2.102229148149490356e-01 8.382821083068847656e-02 -1.497227698564529419e-01 -1.253650933504104614e-01 9.460532665252685547e-02 4.232183843851089478e-02 -1.206809729337692261e-01 -1.710392832756042480e-01 -5.479640141129493713e-02 2.485580593347549438e-01 1.163644492626190186e-01 3.406998142600059509e-02 2.433158010244369507e-01 -1.201199442148208618e-01 3.549564182758331299e-01 -8.368270099163055420e-02 -7.126665115356445312e-02 -1.263281255960464478e-01 -2.878550589084625244e-01 7.268227636814117432e-02 2.007325738668441772e-01 -3.580202758312225342e-01 1.274370402097702026e-01 -1.059304326772689819e-01
3.312129154801368713e-02 1.681524366140365601e-01 -4.442964196205139160e-01 1.148414313793182373e-01 2.267334759235382080e-01 4.885011538863182068e-02 2.064500935375690460e-02 2.604860626161098480e-02 1.756933182477951050e-01 1.872813850641250610e-01 -9.415587037801742554e-02 -9.775809012353420258e-03 1.915830522775650024e-01 -3.650363907217979431e-02 -1.528780162334442139e-01 -1.026536971330642700e-01 -3.829338848590850830e-01 1.487104296684265137e-01 4.268850013613700867e-02 6.706377863883972168e-02 5.246263742446899414e-02 -1.937251240015029907e-01 6.880422588437795639e-03 -1.045752614736557007e-01 -3.219772502779960632e-02 3.763389587402343750e-01 -1.009292155504226685e-01 1.484617143869400024e-01 -3.037857711315155029e-01 -1.549314260482788086e-01 -1.907476037740707397e-01 -6.621090322732925415e-02
4.314657747745513916e-01 -3.955820575356483459e-02 -1.036727130413055420e-01 1.757914721965789795e-01 -3.822363913059234619e-02 2.387797534465789795e-01 -6.318323314189910889e-03 2.043160982429981232e-02 -5.856645759195089340e-03 7.957978546619415283e-02 -9.294666349887847900e-02 3.511169925332069397e-02 1.450571715831756592e-01 -1.183174401521682739e-01 -1.227691024541854858e-01 1.792341619729995728e-01 5.666049942374229431e-02 4.425013437867164612e-02 -1.469404250383377075e-01 -1.335063427686691284e-01 -1.194796115159988403e-01 -1.658000200986862183e-01 3.088575303554534912e-01 -2.478789836168289185e-01 -3.203570842742919922e-01 8.784240484237670898e-02 6.429965794086456299e-02 1.784209460020065308e-01 -7.497015595436096191e-02 -4.209498167037963867e-01 1.568219363689422607e-01 -1.276672631502151489e-01
2.019780129194259644e-01 -6.199156492948532104e-02 -1.055705472826957703e-01 1.713244020938873291e-01 2.705691456794738770e-01 2.635414302349090576e-01 3.953497707843780518e-01 -1.288182288408279419e-01 7.907761633396148682e-02 4.208982456475496292e-03 8.662065863609313965e-02 -1.012600213289260864e-01 -2.070219516754150391e-01 -8.243871480226516724e-02 1.581359207630157471e-01 1.138768047094345093e-01 1.175654530525207520e-01 1.505186855792999268e-01 1.000125110149383545e-01 7.841293513774871826e-02 2.711549997329711914e-01 1.092555448412895203e-01 -1.025632582604885101e-02 -5.117932707071304321e-02 1.276047080755233765e-01 -3.092244453728199005e-02 -2.378260642290115356e-01 1.560630798339843750e-01 -1.332942098379135132e-01 -3.778682351112365723e-01 -5.590156465768814087e-02 -2.915526330471038818e-01
3.755708932876586914e-01 -1.727346330881118774e-01 -4.439570903778076172e-01 5.348426103591918945e-02 3.426668047904968262e-01 6.923276185989379883e-02 2.471939623355865479e-01 2.880486249923706055e-01 1.909998953342437744e-01 1.370256394147872925e-01 3.256487846374511719e-02 8.315526694059371948e-02 -7.150646299123764038e-02 5.680774152278900146e-02 1.676944792270660400e-01 1.168065890669822693e-01 1.774834096431732178e-02 1.283234506845474243e-01 3.832979872822761536e-02 4.800230264663696289e-02 -3.512671915814280510e-03 -2.370204031467437744e-01 1.818567067384719849e-01 1.911244541406631470e-01 -1.500881165266036987e-01 5.521692335605621338e-02 6.913443654775619507e-02 1.446863412857055664e-01 -2.576303668320178986e-02 -1.828064918518066406e-01 -5.403141677379608154e-02 -1.220052987337112427e-01
1.201370209455490112e-01 2.429512292146682739e-01 -3.930819779634475708e-02 1.556550860404968262e-01 2.063799649477005005e-02 1.211979836225509644e-01 4.532521069049835205e-01 1.562907844781875610e-01 2.598412893712520599e-02 1.342491656541824341e-01 2.057803869247436523e-01 5.151512846350669861e-02 3.548359870910644531e-02 8.569013327360153198e-02 1.149791758507490158e-02 2.575141936540603638e-02 -9.201390296220779419e-02 4.118287935853004456e-02 -1.332618445158004761e-01 -8.909241855144500732e-02 -1.383122056722640991e-01 -2.471716105937957764e-01 -1.163742542266845703e-01 1.365281492471694946e-01 -1.102483496069908142e-01 2.235538661479949951e-01 -1.945292204618453979e-01 4.151079952716827393e-01 -2.068966478109359741e-01 -2.490492016077041626e-01 2.103770524263381958e-01 -1.142423078417778015e-01
3.622748553752899170e-01 2.089071869850158691e-01 2.985050342977046967e-02 -6.545203924179077148e-02 -7.566952705383300781e-02 1.538256257772445679e-01 1.374892145395278931e-01 1.656088531017303467e-01 1.973037123680114746e-01 1.580128520727157593e-01 2.127460986375808716e-01 -1.257292479276657104e-01 7.196363806724548340e-02 -3.714718297123908997e-02 1.273666769266128540e-01 -1.792301833629608154e-01 -3.132761716842651367e-01 3.180533647537231445e-01 -3.848537057638168335e-02 2.106473594903945923e-01 3.568698838353157043e-02 -7.470185309648513794e-02 2.698611617088317871e-01 -2.154931277036666870e-01 4.373276233673095703e-02 6.890347599983215332e-02 -1.086347624659538269e-01 3.747409954667091370e-02 -3.301211819052696228e-02 -2.662831842899322510e-01 2.991416156291961670e-01 -1.083239465951919556e-01
1.409091614186763763e-02 5.923179537057876587e-02 -2.198735773563385010e-01 2.542682550847530365e-02 1.162172295153141022e-02 3.622393906116485596e-01 -2.107099890708923340e-01 -2.501842752099037170e-02 2.121514827013015747e-01 3.112020790576934814e-01 5.735976248979568481e-02 -2.197138965129852295e-01 3.930924460291862488e-02 -6.706190854310989380e-02 1.028259005397558212e-02 -1.867373734712600708e-01 -2.807298600673675537e-01 2.586631774902343750e-01 4.528152942657470703e-02 -1.071371436119079590e-01 1.473346799612045288e-01 5.997939500957727432e-03 1.903091371059417725e-01 -2.257314026355743408e-01 1.142001450061798096e-01 1.182442978024482727e-01 -1.498843133449554443e-01 8.234184235334396362e-02 -9.631439298391342163e-02 -2.150881588459014893e-01 3.249671757221221924e-01 -2.256425023078918457e-01
3.210323154926300049e-01 -7.457182556390762329e-02 -2.550401166081428528e-02 4.752452373504638672e-01 9.020484238862991333e-02 2.022430300712585449e-01 1.121857669204473495e-02 8.103204518556594849e-02 7.742028683423995972e-02 -1.102313697338104248e-01 3.647643029689788818e-01 -4.789642244577407837e-02 1.357291042804718018e-01 -1.437322646379470825e-01 -6.239864975214004517e-02 1.691785454750061035e-01 -1.630163788795471191e-01 -2.785829128697514534e-03 -7.393995672464370728e-02 -4.675251990556716919e-02 -8.381447196006774902e-02 8.133694529533386230e-03 2.889398634433746338e-01 -5.359948426485061646e-02 -1.768605560064315796e-01 2.544530928134918213e-01 -7.894901931285858154e-02 2.598226368427276611e-01 -1.572608798742294312e-01 -1.310717314481735229e-01 2.978999167680740356e-02 -2.092826217412948608e-01
1.579492352902889252e-02 -2.669120952486991882e-02 -3.932134509086608887e-01 4.654915630817413330e-02 2.413480728864669800e-02 1.433402448892593384e-01 -2.410409003496170044e-01 4.659877717494964600e-02 1.027359291911125183e-01 7.503594458103179932e-02 3.009416759014129639e-01 -1.423846930265426636e-01 1.449190378189086914e-01 6.855469197034835815e-02 1.951017230749130249e-01 -1.131250336766242981e-02 -2.451040297746658325e-01 3.999316096305847168e-01 4.881069809198379517e-02 9.963107109069824219e-02 -1.958374381065368652e-01 -1.970462501049041748e-01 3.444740474224090576e-01 -3.210349380970001221e-02 -7.160068303346633911e-02 8.494054526090621948e-02 -2.003397345542907715e-01 1.587814092636108398e-01 -1.247989460825920105e-01 -6.345285102725028992e-03 -2.755212038755416870e-02 -2.160306870937347412e-01
2.194661945104598999e-01 3.521068021655082703e-02 -1.559881567955017090e-01 8.770081400871276855e-02 8.064426481723785400e-02 -2.200915217399597168e-01 2.432262450456619263e-01 -3.459069132804870605e-02 2.689284086227416992e-01 3.316439688205718994e-01 1.810915619134902954e-01 2.154865264892578125e-01 -4.207916930317878723e-02 1.228564977645874023e-01 3.532539308071136475e-02 5.481194332242012024e-02 -4.261788427829742432e-01 2.890613377094268799e-01 -1.534704566001892090e-01 -3.931617736816406250e-02 7.339026778936386108e-03 3.626079484820365906e-02 7.315967977046966553e-02 -2.718369066715240479e-01 2.199134677648544312e-01 3.070504404604434967e-02 -9.213216602802276611e-02 1.327180415391921997e-01 -1.701785176992416382e-01 -1.840513944625854492e-01 -1.061860620975494385e-01 -1.407026499509811401e-02
3.498421013355255127e-01 1.506645828485488892e-01 -1.780520826578140259e-01 -7.109288126230239868e-02 2.246475592255592346e-02 2.397052943706512451e-02 1.086089909076690674e-01 -1.419740766286849976e-01 2.996183931827545166e-02 2.209170609712600708e-01 9.596364200115203857e-02 4.957037046551704407e-02 -1.707437932491302490e-01 -1.609427630901336670e-01 -2.784989215433597565e-02 3.014096915721893311e-01 6.343045830726623535e-02 1.227598786354064941e-01 1.647651195526123047e-01 -3.750475943088531494e-01 3.764075413346290588e-02 -1.158932372927665710e-01 3.564350008964538574e-01 3.121103160083293915e-02 3.273108229041099548e-02 -1.386465728282928467e-01 -9.561864286661148071e-02 1.035053431987762451e-01 -1.164112426340579987e-02 -4.329875111579895020e-01 -3.385463356971740723e-02 -1.356256455183029175e-01
8.359337598085403442e-02 -6.223233789205551147e-02 -2.868429720401763916e-01 1.850210130214691162e-01 7.673268765211105347e-02 -2.191464602947235107e-02 3.836055472493171692e-02 -5.630253627896308899e-02 1.418770402669906616e-01 3.284585475921630859e-01 2.075490653514862061e-01 -1.775338351726531982e-01 2.888146229088306427e-02 -2.751758396625518799e-01 1.448978781700134277e-01 -1.521760225296020508e-01 -1.189316883683204651e-01 2.293391674757003784e-01 1.401385385543107986e-02 -3.113915026187896729e-01 1.782159954309463501e-01 -2.198169231414794922e-01 1.530563086271286011e-01 -1.433293074369430542e-01 -1.163215488195419312e-01 -1.447581946849822998e-01 -2.291301041841506958e-01 2.260180562734603882e-01 -9.814008325338363647e-02 2.456465363502502441e-01 1.934437602758407593e-01 -6.988032162189483643e-02
2.205465286970138550e-01 1.713749021291732788e-01 -1.264225840568542480e-01 -2.335088513791561127e-02 2.290156632661819458e-01 1.063847318291664124e-01 1.241957768797874451e-01 -8.970265090465545654e-02 2.627730369567871094e-01 1.425986271351575851e-02 3.799824118614196777e-01 1.202722415328025818e-01 -4.004309698939323425e-02 -2.122105956077575684e-01 9.944093972444534302e-02 1.067322045564651489e-01 -3.761180862784385681e-02 3.637486696243286133e-01 1.454064971767365932e-03 -1.708087027072906494e-01 2.638960182666778564e-01 -1.538860052824020386e-02 -2.777708927169442177e-03 -1.458459496498107910e-01 8.079963922500610352e-02 2.703076601028442383e-01 -3.650712966918945312e-02 -2.855970896780490875e-02 1.131715923547744751e-01 -4.133947193622589111e-01 -1.642299816012382507e-02 4.924094676971435547e-02
2.486464232206344604e-01 7.730307057499885559e-03 -2.034750133752822876e-01 5.637971684336662292e-02 8.201948553323745728e-02 7.068506628274917603e-02 1.791382580995559692e-01 1.669548749923706055e-01 -5.728861689567565918e-02 7.833118736743927002e-02 2.950961887836456299e-01 -3.601476177573204041e-02 -5.968131870031356812e-02 -1.227215528488159180e-01 -2.703280746936798096e-01 7.851862162351608276e-02 3.279541060328483582e-02 5.478545278310775757e-02 1.243351846933364868e-01 -4.082839488983154297e-01 -2.948503494262695312e-01 -4.765904322266578674e-02 -1.454152315855026245e-01 -1.603443771600723267e-01 1.175963655114173889e-01 -3.099850192666053772e-02 -3.844348788261413574e-01 5.497046932578086853e-02 4.324610158801078796e-02 -2.874707877635955811e-01 -9.823777526617050171e-02 -2.100640982389450073e-01
1.804649084806442261e-01 -1.962407305836677551e-02 -1.190383136272430420e-01 3.500750064849853516e-01 -2.176633924245834351e-01 2.281097322702407837e-01 5.198899656534194946e-02 1.553942412137985229e-01 7.313106209039688110e-02 2.895695865154266357e-01 9.801245480775833130e-02 -9.353047609329223633e-02 2.038464695215225220e-01 3.907946124672889709e-02 3.613756597042083740e-02 1.762013882398605347e-01 -1.373898833990097046e-01 1.472858786582946777e-01 3.005381524562835693e-01 -3.561501502990722656e-01 -1.765735596418380737e-01 -3.599783778190612793e-02 1.355143636465072632e-01 2.104047536849975586e-01 2.693728506565093994e-01 1.801131665706634521e-01 6.781168282032012939e-02 1.199559941887855530e-01 -1.767401583492755890e-02 -1.119954735040664673e-01 1.578125208616256714e-01 -8.051341027021408081e-02
9.413783252239227295e-02 -2.059876471757888794e-01 -1.049845144152641296e-01 2.615057528018951416e-01 2.683890163898468018e-01 2.287350893020629883e-01 4.647910296916961670e-01 -1.579721122980117798e-01 1.590128242969512939e-01 1.070149838924407959e-01 2.196541428565979004e-02 -2.495862990617752075e-01 -7.900170236825942993e-02 -7.617437094449996948e-02 3.382131159305572510e-01 2.920364402234554291e-02 -2.975107356905937195e-02 1.130806729197502136e-01 1.411871612071990967e-01 1.084700748324394226e-01 1.100362613797187805e-01 2.968714199960231781e-02 9.580320864915847778e-02 -2.026830166578292847e-01 5.267229303717613220e-02 8.013634383678436279e-02 -2.031904011964797974e-01 1.162820458412170410e-01 -9.594293683767318726e-02 -2.906283140182495117e-01 -9.813137352466583252e-02 -3.522055596113204956e-02
1.256724745035171509e-01 1.315347552299499512e-01 -3.272340595722198486e-01 -2.159369289875030518e-01 -1.352405361831188202e-02 1.227612346410751343e-01 2.085356563329696655e-01 1.859969049692153931e-01 2.192638814449310303e-01 1.913108974695205688e-01 1.748127788305282593e-01 1.228344216942787170e-01 -6.341828033328056335e-03 -1.837605088949203491e-01 1.202296763658523560e-01 2.700132317841053009e-03 -9.608215093612670898e-02 2.834447622299194336e-01 -2.022671848535537720e-01 1.250756252557039261e-02 -1.212351694703102112e-01 -3.152070641517639160e-01 -1.139022037386894226e-02 -1.035523563623428345e-01 -2.650631666183471680e-01 2.436146438121795654e-01 -6.409128755331039429e-02 3.790190443396568298e-02 1.893989294767379761e-01 -2.507213652133941650e-01 -2.233251631259918213e-01 4.425607994198799133e-02
2.499751448631286621e-01 -8.154752105474472046e-02 -2.656930685043334961e-01 1.996876597404479980e-01 -3.499094247817993164e-01 2.450830638408660889e-01 1.206755414605140686e-01 -1.430286765098571777e-01 8.732105046510696411e-02 3.992662951350212097e-02 2.857273072004318237e-02 -1.086610928177833557e-02 -2.973007597029209137e-02 -2.896189093589782715e-01 3.125472664833068848e-01 -2.406695485115051270e-02 -1.194567326456308365e-02 -4.123358987271785736e-03 -1.020393967628479004e-01 -1.973623335361480713e-01 -1.432949006557464600e-01 -3.983596339821815491e-02 -1.497716829180717468e-02 -6.381347030401229858e-02 2.262663841247558594e-02 2.796163856983184814e-01 -2.578748948872089386e-02 -8.983389288187026978e-02 8.669082820415496826e-02 -4.792693257331848145e-01 1.826488226652145386e-02 -9.364820271730422974e-02
2.151702046394348145e-01 -1.368207018822431564e-02 -1.998039633035659790e-01 -2.425689809024333954e-02 -8.452051877975463867e-02 6.585809588432312012e-02 8.347935974597930908e-02 1.574035882949829102e-01 3.822059631347656250e-01 2.024019807577133179e-01 8.923466503620147705e-02 -2.573310136795043945e-01 4.100015759468078613e-01 -1.354620605707168579e-01 -2.064276300370693207e-02 7.349477708339691162e-02 -1.497479081153869629e-01 2.087902128696441650e-01 2.282159775495529175e-01 2.091605961322784424e-01 7.504747062921524048e-02 -2.050427794456481934e-01 1.744944453239440918e-01 -1.866795867681503296e-01 2.596173286437988281e-01 1.909915357828140259e-01 -8.458241820335388184e-03 -1.566956564784049988e-02 6.097067147493362427e-03 -1.425738334655761719e-01 -1.236312016844749451e-01 -4.005195200443267822e-02
2.014545649290084839e-01 -1.641294956207275391e-01 -1.159141361713409424e-01 1.075518131256103516e-01 6.142220646142959595e-02 2.088193148374557495e-01 1.508403122425079346e-01 2.596490681171417236e-01 1.802381426095962524e-01 2.269552797079086304e-01 -9.466885589063167572e-03 2.583488821983337402e-01 -1.625900268554687500e-01 -2.606387734413146973e-01 -1.198357641696929932e-01 3.191363811492919922e-02 -3.670825436711311340e-02 2.724940478801727295e-01 -1.194678544998168945e-01 -5.110324919223785400e-02 1.879683881998062134e-02 1.080952212214469910e-01 2.000924050807952881e-01 -1.634927839040756226e-01 2.996084392070770264e-01 5.271202698349952698e-02 -7.243155688047409058e-02 2.070493400096893311e-01 -1.123724207282066345e-01 -2.132877260446548462e-01 -3.697670400142669678e-01 -5.053893476724624634e-02
2.436471730470657349e-01 1.255245413631200790e-02 -2.288868874311447144e-01 1.148923039436340332e-01 -2.218122035264968872e-01 -2.335991896688938141e-02 1.925745159387588501e-01 -1.852962225675582886e-01 -7.370197027921676636e-02 9.990602731704711914e-02 2.591817975044250488e-01 -1.280953884124755859e-01 1.872751414775848389e-01 -2.124739885330200195e-01 7.247192412614822388e-02 3.618688881397247314e-02 -2.224105298519134521e-01 2.707881033420562744e-01 2.139218896627426147e-01 8.568845689296722412e-02 3.036054074764251709e-01 -2.150189876556396484e-01 -9.559000283479690552e-02 -1.852106750011444092e-01 1.027585566043853760e-01 -1.811306178569793701e-02 1.126255542039871216e-01 3.067586384713649750e-02 4.100729897618293762e-02 -2.597530186176300049e-01 -2.452877461910247803e-01 -2.374182939529418945e-01
2.857889533042907715e-01 2.132580131292343140e-01 -3.102353513240814209e-01 -1.641683839261531830e-02 -6.092173513025045395e-03 2.497745305299758911e-01 1.590009033679962158e-01 7.315412163734436035e-02 2.117592990398406982e-01 -1.182589977979660034e-01 5.361843854188919067e-02 8.183817565441131592e-02 -1.588769108057022095e-01 -4.740685597062110901e-02 7.038097083568572998e-02 -6.658945698291063309e-03 -2.334067374467849731e-01 2.384866178035736084e-01 4.587613418698310852e-02 1.494501233100891113e-01 6.582573056221008301e-02 1.684047281742095947e-01 3.003259599208831787e-01 -1.074873581528663635e-01 -1.405442357063293457e-01 4.612342417240142822e-01 4.676949698477983475e-03 1.807158887386322021e-01 1.089608073234558105e-01 -1.798959970474243164e-01 -3.587754443287849426e-02 3.817405924201011658e-02
2.444612830877304077e-01 1.832395233213901520e-02 -1.918853074312210083e-02 2.538936138153076172e-01 -2.687326967716217041e-01 2.376566231250762939e-01 1.842918992042541504e-01 1.461072564125061035e-01 -8.922394365072250366e-02 -2.884228527545928955e-02 -2.828484633937478065e-03 -1.373370140790939331e-01 5.498183891177177429e-02 8.068209141492843628e-02 -3.463816270232200623e-02 -3.874781727790832520e-02 8.808565884828567505e-02 2.049713730812072754e-01 2.295818030834197998e-01 -7.193151861429214478e-02 2.322211116552352905e-01 -3.735513612627983093e-02 4.240214526653289795e-01 -7.291059195995330811e-02 -2.506059780716896057e-02 -7.562591880559921265e-02 -3.196044266223907471e-01 5.884120613336563110e-02 1.354087740182876587e-01 -3.581054210662841797e-01 1.953165233135223389e-01 -8.000787347555160522e-02
1.236633509397506714e-01 1.108449697494506836e-01 -1.455404758453369141e-01 1.273591965436935425e-01 -6.196524202823638916e-02 4.884281456470489502e-01 1.163668856024742126e-01 6.547641754150390625e-02 -2.110051065683364868e-01 2.087402194738388062e-01 1.881544142961502075e-01 9.100067615509033203e-02 2.024047225713729858e-01 6.970822811126708984e-02 1.351654976606369019e-01 -5.294797942042350769e-02 -1.653491854667663574e-01 2.859688103199005127e-01 5.141401290893554688e-02 -2.118719965219497681e-01 3.681986331939697266e-01 -1.324473414570093155e-02 -9.743544459342956543e-02 -2.239715866744518280e-02 5.636440962553024292e-02 2.044343501329421997e-01 9.559739381074905396e-02 7.471998035907745361e-02 -2.345225512981414795e-01 -1.951673626899719238e-01 -8.785764873027801514e-02 -1.149545907974243164e-01
2.277712821960449219e-01 6.926658004522323608e-02 -1.461625564843416214e-02 3.309041261672973633e-01 -2.823608815670013428e-01 1.857846528291702271e-01 1.678095459938049316e-01 -3.315062820911407471e-02 4.406163841485977173e-02 2.364959865808486938e-01 -1.422417256981134415e-02 -7.445320487022399902e-02 3.016299903392791748e-01 8.404994755983352661e-02 1.257456243038177490e-01 -2.498208917677402496e-02 9.463535249233245850e-02 5.931251123547554016e-02 -2.856251411139965057e-02 -2.771140635013580322e-01 2.211351245641708374e-01 -1.670448035001754761e-01 1.334129720926284790e-01 -5.536146089434623718e-02 2.851931750774383545e-01 2.943395674228668213e-01 1.854014466516673565e-03 7.917778193950653076e-02 -5.659614130854606628e-02 -3.028455972671508789e-01 -2.341240048408508301e-01 -1.683864183723926544e-02
1.171317994594573975e-01 -2.735397592186927795e-02 -5.061703324317932129e-01 2.074637711048126221e-01 1.839020997285842896e-01 6.562540680170059204e-02 3.378090560436248779e-01 3.290603458881378174e-01 5.785997211933135986e-02 6.745018810033798218e-02 -2.805168181657791138e-02 1.754311472177505493e-01 7.554605603218078613e-02 -2.927535586059093475e-02 1.458270847797393799e-01 5.879977345466613770e-02 5.258341878652572632e-02 3.099897131323814392e-02 1.016040891408920288e-01 -3.167247027158737183e-02 -2.573365867137908936e-01 -5.124444887042045593e-02 1.477711200714111328e-01 -2.432503551244735718e-01 2.229695394635200500e-02 -4.078612104058265686e-02 -3.153335452079772949e-01 2.345737516880035400e-01 8.612649887800216675e-02 -1.546965688467025757e-01 3.148119524121284485e-02 3.382553532719612122e-02
1.014506146311759949e-01 1.000769808888435364e-01 -1.973965205252170563e-02 1.589902937412261963e-01 1.273338403552770615e-02 3.619298636913299561e-01 2.664395272731781006e-01 9.525340050458908081e-02 1.701734066009521484e-01 3.085808157920837402e-01 1.063764654099941254e-02 -6.525377184152603149e-02 1.179518327116966248e-01 7.151915132999420166e-02 7.771710865199565887e-03 7.323822472244501114e-03 -3.275464475154876709e-01 1.377654522657394409e-01 5.321338772773742676e-02 -1.302639394998550415e-01 1.011661589145660400e-01 7.071796059608459473e-02 -2.532055974006652832e-01 -1.233753189444541931e-01 -4.190220236778259277e-01 2.363990843296051025e-01 1.122183129191398621e-01 9.288093447685241699e-02 -1.427015215158462524e-01 -2.528296113014221191e-01 -1.224320381879806519e-01 5.015669390559196472e-02
1.382219940423965454e-01 -1.883381009101867676e-01 -3.029356896877288818e-01 -2.294343411922454834e-01 -3.099238574504852295e-01 4.323738440871238708e-02 2.601164951920509338e-02 3.119805455207824707e-01 1.002027988433837891e-01 3.119073212146759033e-01 1.615604609251022339e-01 3.118884749710559845e-02 -4.940308257937431335e-02 3.927858918905258179e-02 1.188076846301555634e-02 1.403668671846389771e-01 -2.454835325479507446e-01 1.382022500038146973e-01 1.755321472883224487e-01 -9.411617368459701538e-02 5.292167514562606812e-02 1.491829380393028259e-02 3.487717211246490479e-01 2.047673240303993225e-02 -3.474160656332969666e-02 2.448052614927291870e-01 7.125999778509140015e-02 -5.679512862116098404e-03 -2.113634198904037476e-01 -2.607051730155944824e-01 1.349123716354370117e-01 -7.515601068735122681e-02
7.476608455181121826e-02 -1.957545280456542969e-01 -1.313636898994445801e-01 1.548861265182495117e-01 2.350132465362548828e-01 -2.823752462863922119e-01 2.614782154560089111e-01 1.774884164333343506e-01 2.779757082462310791e-01 1.186065077781677246e-01 1.234494000673294067e-01 -1.314942259341478348e-02 -8.088378608226776123e-02 -2.051821500062942505e-01 9.397377818822860718e-02 1.829454004764556885e-01 -5.201737582683563232e-02 3.937149047851562500e-01 -2.605666406452655792e-02 -1.019881963729858398e-01 -1.783012300729751587e-01 -1.868276298046112061e-01 8.348779380321502686e-02 3.789750114083290100e-02 8.399056643247604370e-02 9.803441166877746582e-02 -3.126463592052459717e-01 1.436975784599781036e-03 9.595288336277008057e-02 -2.886939942836761475e-01 3.773564845323562622e-02 -1.732664555311203003e-01
8.830528706312179565e-02 -1.000087633728981018e-01 -5.533643364906311035e-01 2.684215903282165527e-01 1.376834660768508911e-01 3.124748729169368744e-02 2.868891060352325439e-01 1.138256937265396118e-01 5.934333801269531250e-02 7.114659249782562256e-02 9.442617744207382202e-02 -6.292273849248886108e-02 -4.196862131357192993e-02 -4.991996660828590393e-02 -6.884115934371948242e-02 1.107186600565910339e-01 3.842302039265632629e-02 2.049112766981124878e-01 2.119574844837188721e-01 -1.687375903129577637e-01 -3.524216264486312866e-02 2.816208638250827789e-02 7.252130657434463501e-03 9.476932883262634277e-02 2.420870959758758545e-01 2.580154836177825928e-01 -1.980115473270416260e-01 1.156500875949859619e-01 3.536483049392700195e-01 3.793876990675926208e-02 -9.455895423889160156e-02 6.993757188320159912e-02
1.441077440977096558e-01 -1.784995943307876587e-01 -2.843234539031982422e-01 -1.739288680255413055e-02 -1.077364906668663025e-01 1.650082021951675415e-01 1.543514989316463470e-02 -1.812171339988708496e-01 1.609376221895217896e-01 1.741682440042495728e-01 -6.601073592901229858e-02 -1.477173566818237305e-01 2.976652383804321289e-01 -1.009655296802520752e-01 -6.415692716836929321e-02 1.371701508760452271e-01 -4.188234806060791016e-01 1.701886951923370361e-01 9.730482101440429688e-02 -3.860340267419815063e-02 1.759300976991653442e-01 -1.895145028829574585e-01 2.937039546668529510e-02 4.962130915373563766e-03 2.655740976333618164e-01 6.419712305068969727e-02 -1.719141900539398193e-01 9.444203227758407593e-03 -1.564380079507827759e-01 -4.059242606163024902e-01 -1.006639823317527771e-01 -5.836676806211471558e-02
1.722835600376129150e-01 -1.018282696604728699e-01 -2.968892455101013184e-01 2.742882370948791504e-01 1.277893632650375366e-01 -9.508707374334335327e-02 2.381000518798828125e-01 1.740141957998275757e-01 9.624452888965606689e-02 2.448357045650482178e-01 -2.136772312223911285e-02 8.670533448457717896e-02 9.505886584520339966e-02 5.807838868349790573e-03 -1.830683648586273193e-01 2.689450681209564209e-01 7.121698558330535889e-02 1.339787840843200684e-01 2.384681850671768188e-01 -9.623812884092330933e-02 -2.045385390520095825e-01 1.194720119237899780e-01 -4.334624856710433960e-02 4.339728131890296936e-02 9.305924922227859497e-02 2.511097192764282227e-01 -2.619316577911376953e-01 1.019583344459533691e-01 4.016429483890533447e-01 -1.440602988004684448e-01 -2.674876898527145386e-02 -9.798990935087203979e-02
2.511776089668273926e-01 3.374491035938262939e-01 -2.577316462993621826e-01 1.881245970726013184e-01 -7.955189794301986694e-02 2.532909810543060303e-01 -1.754085272550582886e-01 1.100018322467803955e-01 -1.349461674690246582e-01 1.039094179868698120e-01 2.551732957363128662e-01 1.422314196825027466e-01 2.695378148928284645e-03 4.132739454507827759e-02 2.641549408435821533e-01 -2.442664504051208496e-01 -1.969360858201980591e-01 3.699658215045928955e-01 -7.491941750049591064e-02 -5.878435447812080383e-02 -4.980843141674995422e-02 -1.820551790297031403e-02 5.876943469047546387e-02 -1.512087583541870117e-01 8.149797469377517700e-02 2.699960768222808838e-02 1.496134698390960693e-01 2.595670223236083984e-01 -4.422627016901969910e-02 -1.476287990808486938e-01 8.990226686000823975e-02 -1.397786587476730347e-01
-6.504175066947937012e-02 2.310390323400497437e-01 -3.869234025478363037e-01 2.892529778182506561e-02 1.057889461517333984e-01 2.678489685058593750e-01 1.134729906916618347e-01 8.664742857217788696e-02 7.720098644495010376e-02 -9.404726326465606689e-02 1.179397255182266235e-01 -8.535161614418029785e-02 -7.505133002996444702e-02 -5.529520288109779358e-02 8.282340317964553833e-02 1.793732196092605591e-01 1.076245531439781189e-01 2.215746343135833740e-01 4.238670766353607178e-01 -8.761221915483474731e-02 -8.863892406225204468e-02 -9.665355831384658813e-02 2.172267287969589233e-01 -3.562744855880737305e-01 4.398325830698013306e-02 2.221144922077655792e-02 -2.026132643222808838e-01 1.207646057009696960e-01 6.822908669710159302e-02 2.379903383553028107e-02 2.580553479492664337e-02 -3.186135292053222656e-01
3.199094831943511963e-01 -3.164932876825332642e-02 -4.076363146305084229e-01 3.331902250647544861e-02 3.520956039428710938e-01 -5.246403068304061890e-02 2.288642078638076782e-01 3.736861050128936768e-01 1.875629127025604248e-01 2.353451997041702271e-01 1.241557598114013672e-01 1.911542564630508423e-02 -1.179864555597305298e-01 -2.386380545794963837e-02 2.208901196718215942e-01 -7.696687430143356323e-02 -3.690265119075775146e-02 6.411416083574295044e-02 -8.010646700859069824e-02 -2.703840844333171844e-02 -6.424283236265182495e-02 -3.171272277832031250e-01 2.204587459564208984e-01 1.462150961160659790e-01 6.897684931755065918e-02 1.490511745214462280e-01 -3.320083767175674438e-02 8.882842957973480225e-02 1.227280404418706894e-02 -1.014324426651000977e-01 -3.456132486462593079e-02 -1.350186392664909363e-02
1.262863725423812866e-01 -1.739546805620193481e-01 -4.479365050792694092e-02 1.501307338476181030e-01 1.549392640590667725e-01 1.757968217134475708e-01 4.559022486209869385e-01 -9.415844082832336426e-02 3.892182111740112305e-01 1.451223045587539673e-01 -2.270539477467536926e-02 1.855264790356159210e-02 -1.486091762781143188e-01 1.335247233510017395e-02 1.730716228485107422e-01 1.071606203913688660e-01 6.019518710672855377e-03 2.105551064014434814e-01 5.121916905045509338e-02 -1.618971303105354309e-02 1.756691187620162964e-01 4.159792885184288025e-02 2.062973752617835999e-02 -2.180154025554656982e-01 8.348002284765243530e-02 -8.684914559125900269e-02 -2.238647788763046265e-01 3.064698874950408936e-01 -1.854954212903976440e-01 -2.282008081674575806e-01 -2.009991705417633057e-01 -8.528681844472885132e-02
-5.264528095722198486e-02 3.823291137814521790e-02 -9.716508537530899048e-02 3.681684732437133789e-01 2.506081163883209229e-01 -1.130670085549354553e-01 3.686119616031646729e-01 9.380292892456054688e-02 1.028952300548553467e-01 1.998818367719650269e-01 -1.391374915838241577e-01 -8.048147894442081451e-03 -2.135008722543716431e-01 -1.982572302222251892e-02 2.330172955989837646e-01 8.086054772138595581e-02 -1.202497538179159164e-02 1.524117738008499146e-01 1.438467800617218018e-01 -1.605827808380126953e-01 6.017272546887397766e-02 -2.825719863176345825e-02 -6.376574933528900146e-02 -3.416449725627899170e-01 -7.396504282951354980e-02 1.393102258443832397e-01 -1.839035749435424805e-01 1.330248080193996429e-02 1.541659832000732422e-01 -3.862504661083221436e-01 -1.525337696075439453e-01 5.984776467084884644e-02
2.568227006122469902e-03 -1.294049471616744995e-01 -7.373792678117752075e-02 1.098376810550689697e-01 1.794421523809432983e-01 1.397159248590469360e-01 4.017958343029022217e-01 1.172619313001632690e-02 2.379679828882217407e-01 3.003999590873718262e-01 2.192305633798241615e-03 -1.958854496479034424e-01 -9.322382509708404541e-02 -8.653101325035095215e-02 3.134028613567352295e-01 9.388589113950729370e-02 -4.765946045517921448e-02 6.423693895339965820e-02 2.110542356967926025e-01 1.733383387327194214e-01 2.401618361473083496e-01 3.003238514065742493e-02 -9.056649357080459595e-02 -1.423738151788711548e-01 -7.864225655794143677e-02 -3.078271821141242981e-02 -7.524055242538452148e-02 1.939322948455810547e-01 -1.849492490291595459e-01 -4.140328764915466309e-01 1.106808856129646301e-01 -8.756100386381149292e-02
1.186521574854850769e-01 -1.459651291370391846e-01 -4.036437571048736572e-01 4.867858812212944031e-02 -7.777776569128036499e-02 2.134652882814407349e-01 8.884028531610965729e-03 1.926689296960830688e-01 3.095727860927581787e-01 2.740403823554515839e-02 1.697352379560470581e-01 6.233945861458778381e-02 4.293871223926544189e-01 -1.583780944347381592e-01 -2.600441686809062958e-02 -1.253194659948348999e-01 -1.216937229037284851e-01 1.267920434474945068e-01 7.307678461074829102e-02 8.621907979249954224e-02 2.088508307933807373e-01 -2.889398634433746338e-01 -2.749538607895374298e-02 6.682449579238891602e-02 2.494499236345291138e-01 1.413035392761230469e-01 -4.906479269266128540e-02 -4.273017123341560364e-02 -1.879157684743404388e-02 -2.562622725963592529e-01 -1.637005656957626343e-01 -1.216193940490484238e-02
2.078351974487304688e-01 -1.390091627836227417e-01 -7.616543769836425781e-02 1.599154770374298096e-01 3.081998415291309357e-02 1.797158271074295044e-01 2.223498076200485229e-01 2.233621627092361450e-01 5.835715681314468384e-02 2.150133550167083740e-01 -1.761893741786479950e-02 1.630001515150070190e-01 -2.472528070211410522e-01 -1.641230732202529907e-01 -1.145735010504722595e-01 -1.626475155353546143e-01 -1.543568521738052368e-01 2.261914759874343872e-01 -2.463764511048793793e-02 -5.297064781188964844e-02 -2.911421284079551697e-02 6.902710348367691040e-02 2.228790223598480225e-01 -2.214425355195999146e-01 3.448620438575744629e-01 -4.649697989225387573e-02 -1.632026433944702148e-01 2.783903479576110840e-01 -1.296755820512771606e-01 -1.587375700473785400e-01 -2.799222767353057861e-01 -2.025781273841857910e-01
7.317689713090658188e-03 -4.073582962155342102e-02 -3.270540237426757812e-01 1.445192396640777588e-01 -1.320247501134872437e-01 6.153582036495208740e-02 2.876887023448944092e-01 -1.584560573101043701e-01 6.536055356264114380e-02 2.408326417207717896e-01 -7.751821726560592651e-02 -3.832161426544189453e-02 -1.575135067105293274e-02 5.186290666460990906e-02 4.669280722737312317e-02 5.378555133938789368e-02 3.693200275301933289e-02 -9.792642295360565186e-02 3.027753233909606934e-01 -2.617149949073791504e-01 2.913570404052734375e-01 -1.581860333681106567e-01 -2.365328222513198853e-01 -2.055140137672424316e-01 1.921079754829406738e-01 2.192273736000061035e-01 -8.837685734033584595e-02 2.402866333723068237e-01 -1.302437335252761841e-01 -3.284174501895904541e-01 -9.380228817462921143e-02 1.531342603266239166e-02
-9.076742827892303467e-02 9.234990924596786499e-03 -2.825023233890533447e-01 1.147021725773811340e-01 -1.390462964773178101e-01 1.141923069953918457e-01 -2.645285725593566895e-01 3.806320577859878540e-02 1.524711400270462036e-01 1.964740008115768433e-01 2.096406370401382446e-01 -2.941258624196052551e-02 1.461289823055267334e-01 -7.869395613670349121e-02 -5.892255157232284546e-02 8.168921619653701782e-02 -6.021453440189361572e-02 2.940168678760528564e-01 -1.075032800436019897e-01 1.458578109741210938e-01 -1.131833046674728394e-01 -7.523769140243530273e-02 3.523848354816436768e-01 -1.262666732072830200e-01 -1.217620670795440674e-01 1.125772595405578613e-01 -4.034110903739929199e-01 2.024848312139511108e-01 -2.587782032787799835e-02 -3.469817638397216797e-01 -1.293636560440063477e-01 -4.986185114830732346e-03
1.984122693538665771e-01 -2.195248752832412720e-01 -3.371521532535552979e-01 1.182497590780258179e-01 4.429652094841003418e-01 5.765247344970703125e-02 5.835127830505371094e-02 2.655359804630279541e-01 2.673526406288146973e-01 2.586396932601928711e-01 -8.060761727392673492e-03 -1.032184576615691185e-03 -5.982648208737373352e-02 6.128384266048669815e-03 1.846911162137985229e-01 1.362246423959732056e-01 -3.073984570801258087e-02 1.903518289327621460e-01 -3.293529152870178223e-02 -3.139316802844405174e-03 -7.524307817220687866e-02 -2.513302564620971680e-01 2.092135101556777954e-01 2.177551984786987305e-01 1.329126358032226562e-01 1.695472151041030884e-01 -1.975756883621215820e-02 5.716665834188461304e-02 1.376545242965221405e-02 -2.229548543691635132e-01 -9.113520383834838867e-02 1.002200543880462646e-01
1.493802946060895920e-02 -1.836240440607070923e-01 -3.301544487476348877e-01 4.975910484790802002e-02 -7.012230902910232544e-02 -7.037986814975738525e-02 2.227279245853424072e-01 1.190540641546249390e-01 -7.213111966848373413e-02 1.177792251110076904e-01 -8.502876013517379761e-02 1.763735264539718628e-01 -9.690562635660171509e-02 -1.189189925789833069e-01 1.331876069307327271e-01 3.230379819869995117e-01 -1.943052262067794800e-01 4.246726930141448975e-01 1.465609222650527954e-01 -5.744718760251998901e-02 -5.266753211617469788e-02 8.094740658998489380e-02 2.183722257614135742e-01 -2.002193927764892578e-01 -2.972288429737091064e-02 1.690115407109260559e-02 -3.309806287288665771e-01 9.454205632209777832e-03 1.865793913602828979e-01 -2.881638705730438232e-01 -8.674680441617965698e-02 4.156497865915298462e-02
1.136600300669670105e-01 1.124159470200538635e-01 -3.077780306339263916e-01 -9.605704247951507568e-02 2.491332590579986572e-02 1.283230632543563843e-01 1.851128786802291870e-01 2.248891592025756836e-01 1.997248977422714233e-01 9.732130914926528931e-02 1.268623769283294678e-01 -1.574591547250747681e-02 3.293083906173706055e-01 1.328911632299423218e-01 3.214967623353004456e-02 -1.201941296458244324e-01 -1.821335107088088989e-01 2.113615274429321289e-01 1.327297985553741455e-01 -5.738219246268272400e-02 -2.530479133129119873e-01 -1.703416109085083008e-01 7.558873295783996582e-02 -2.539331018924713135e-01 3.863918781280517578e-02 1.892860680818557739e-01 -1.939846406457945704e-04 7.165910303592681885e-02 -3.681883215904235840e-01 -2.055906057357788086e-01 -2.788142859935760498e-01 -3.530613332986831665e-02
2.737843096256256104e-01 -2.395172119140625000e-01 -2.874683439731597900e-01 -1.118149794638156891e-02 4.359325468540191650e-01 1.560930460691452026e-01 2.684324979782104492e-01 3.437460660934448242e-01 2.406652420759201050e-01 9.870886802673339844e-02 7.021590322256088257e-02 -3.033805079758167267e-02 -6.032297015190124512e-02 -2.330424636602401733e-02 2.606613934040069580e-01 2.850027009844779968e-02 -4.669474437832832336e-02 1.205578148365020752e-01 -1.155568882822990417e-01 -9.890779852867126465e-02 -1.669027656316757202e-02 -2.648436129093170166e-01 1.086386591196060181e-01 1.063470244407653809e-01 8.506362885236740112e-02 -7.744386792182922363e-02 -4.404984042048454285e-02 1.003335937857627869e-01 1.605304889380931854e-02 -2.574364244937896729e-01 -9.027066826820373535e-02 2.311747334897518158e-02
5.331978900358080864e-04 7.766721770167350769e-03 -2.706114016473293304e-02 1.897020190954208374e-01 -2.780521512031555176e-01 6.205522269010543823e-02 2.046501189470291138e-01 -2.306958734989166260e-01 -7.680524140596389771e-02 1.081789284944534302e-01 5.466488376259803772e-02 -7.871078699827194214e-02 1.406514793634414673e-01 -1.225733384490013123e-01 2.498433925211429596e-02 4.551855847239494324e-02 -1.863225176930427551e-02 2.429080754518508911e-01 -2.733297273516654968e-02 -4.343157708644866943e-01 1.782451756298542023e-02 -2.422740012407302856e-01 1.257857233285903931e-01 -2.814752757549285889e-01 1.694807410240173340e-01 1.637013405561447144e-01 -9.171977639198303223e-02 1.223672106862068176e-01 2.746065706014633179e-02 -4.576484262943267822e-01 -8.407177031040191650e-02 -1.539472341537475586e-01
1.258216947317123413e-01 3.552830219268798828e-02 -3.330370485782623291e-01 5.296888411976397038e-04 -1.181286647915840149e-01 -1.315812766551971436e-02 3.860058486461639404e-01 -1.313543170690536499e-01 2.650441974401473999e-02 2.785422503948211670e-01 -3.889092942699790001e-03 -1.506507396697998047e-01 -2.565479837357997894e-02 3.215485811233520508e-02 2.043641917407512665e-02 7.950694113969802856e-02 1.470313668251037598e-01 3.180844485759735107e-01 -1.679910570383071899e-01 1.287188529968261719e-01 2.012576460838317871e-01 -1.655660420656204224e-01 3.013750612735748291e-01 -1.885260045528411865e-01 -2.099890857934951782e-01 1.413152664899826050e-01 -4.241154529154300690e-03 4.880580818280577660e-04 1.740359365940093994e-01 -8.566755056381225586e-02 -9.709154069423675537e-02 -3.304110765457153320e-01
1.327748447656631470e-01 3.171836733818054199e-01 1.503506861627101898e-02 4.569977149367332458e-02 -8.152371644973754883e-02 1.738247275352478027e-01 6.331142783164978027e-02 1.162812858819961548e-01 2.166649401187896729e-01 2.374352961778640747e-01 9.958750754594802856e-02 -3.167685568332672119e-01 -2.520077116787433624e-02 -1.176362410187721252e-01 -3.891206383705139160e-01 1.433326601982116699e-01 -6.947318464517593384e-02 4.226005673408508301e-01 1.481835842132568359e-01 -5.173385143280029297e-03 7.752370089292526245e-02 -1.520162671804428101e-01 -8.422826230525970459e-02 -1.667438596487045288e-01 -5.571825802326202393e-02 2.256133109331130981e-01 1.260698288679122925e-01 4.168532416224479675e-02 -1.010749395936727524e-02 -2.207978963851928711e-01 3.187598660588264465e-03 -1.874232590198516846e-01
4.702229425311088562e-02 -4.923331737518310547e-02 -4.366258680820465088e-01 -1.112068295478820801e-01 -8.787953108549118042e-02 6.881454586982727051e-02 -1.215416491031646729e-01 1.999358981847763062e-01 2.484127581119537354e-01 1.825306564569473267e-01 -1.186481639742851257e-01 1.072509512305259705e-01 -9.049761295318603516e-02 -3.590393066406250000e-02 -2.551986090838909149e-02 -2.969505265355110168e-02 -1.377273648977279663e-01 4.134465157985687256e-01 -5.788196250796318054e-02 4.338655993342399597e-02 9.849953651428222656e-02 -2.180289626121520996e-01 2.011555247008800507e-02 -1.778527200222015381e-01 -9.623610228300094604e-02 5.275276675820350647e-02 -1.297314465045928955e-01 1.972445845603942871e-01 -2.000818550586700439e-01 -1.724650561809539795e-01 -4.052051603794097900e-01 -8.584760874509811401e-02
1.444234400987625122e-01 -7.746855914592742920e-02 -1.691852957010269165e-01 7.636222988367080688e-02 1.959770768880844116e-01 3.318839073181152344e-01 3.450453877449035645e-01 -7.957767695188522339e-02 1.894315183162689209e-01 6.605592090636491776e-03 -1.256734430789947510e-01 -3.297208249568939209e-01 -4.958366975188255310e-02 -1.734105646610260010e-01 1.863164305686950684e-01 9.847337752580642700e-02 -4.344730079174041748e-02 1.011558249592781067e-01 3.320471346378326416e-01 2.188459411263465881e-02 2.512917220592498779e-01 5.787649378180503845e-02 1.449843049049377441e-01 -5.697805806994438171e-02 4.685346409678459167e-02 -6.290394812822341919e-02 -2.779266536235809326e-01 1.255101561546325684e-01 -9.623631834983825684e-02 -3.048307895660400391e-01 -1.117201894521713257e-02 -1.108588427305221558e-01
1.258461624383926392e-01 1.035111919045448303e-01 -4.030939936637878418e-01 2.041863054037094116e-01 -1.330807358026504517e-01 2.885347008705139160e-01 -1.406370550394058228e-01 3.631129115819931030e-02 5.028032884001731873e-02 -8.849900960922241211e-02 3.535600006580352783e-01 1.245822980999946594e-01 1.886268258094787598e-01 5.869646556675434113e-03 3.647470846772193909e-02 1.370161324739456177e-01 -2.173588722944259644e-01 1.901758462190628052e-01 2.006021589040756226e-01 2.305379658937454224e-01 -4.067819938063621521e-02 -6.457408517599105835e-02 2.199449986219406128e-01 -8.208787068724632263e-03 1.122332829982042313e-02 2.276477068662643433e-01 8.804514259099960327e-02 2.637795805931091309e-01 4.909553006291389465e-02 -1.060178503394126892e-01 -2.001400105655193329e-02 -2.573075294494628906e-01
4.174689948558807373e-01 3.623360693454742432e-01 -8.986620604991912842e-02 2.270494773983955383e-02 5.677129700779914856e-02 8.250933140516281128e-02 3.795076534152030945e-02 1.206675544381141663e-01 6.350106745958328247e-02 6.578069180250167847e-02 -2.104203402996063232e-02 -8.035197854042053223e-02 -3.721499443054199219e-02 -1.065593436360359192e-01 -1.011795699596405029e-01 3.364644050598144531e-01 1.525961905717849731e-01 1.187995150685310364e-01 5.460297688841819763e-02 -2.920739650726318359e-01 1.223521158099174500e-01 -1.093159392476081848e-01 2.395607084035873413e-01 -8.550973981618881226e-02 2.508794367313385010e-01 3.541488945484161377e-02 -2.668088376522064209e-01 1.352993249893188477e-01 1.939023733139038086e-01 -2.387253493070602417e-01 -5.823169276118278503e-02 -1.984685957431793213e-01
1.982120126485824585e-01 -5.850031226873397827e-02 -1.227092072367668152e-01 2.080794721841812134e-01 1.804599761962890625e-01 8.709248155355453491e-02 3.174342215061187744e-01 3.566452860832214355e-01 2.931245602667331696e-02 -2.080745548009872437e-01 1.696851998567581177e-01 4.855361580848693848e-02 8.035866916179656982e-02 -8.719298988580703735e-02 -5.041282251477241516e-02 1.063117384910583496e-01 1.484050601720809937e-01 3.327802121639251709e-01 3.238128423690795898e-01 1.605783700942993164e-01 7.105781883001327515e-02 3.094021696597337723e-03 5.907788872718811035e-02 -8.922664076089859009e-02 1.104312017560005188e-01 2.001716643571853638e-01 -2.238894999027252197e-01 7.352305948734283447e-02 3.012663722038269043e-01 -2.126109600067138672e-01 -5.146194621920585632e-02 3.589941188693046570e-02
3.167837262153625488e-01 -6.681242585182189941e-02 -3.553368747234344482e-01 2.317636460065841675e-01 -1.747418195009231567e-01 4.921036213636398315e-02 3.988567590713500977e-01 -1.227651312947273254e-01 -1.057550981640815735e-01 -3.478982672095298767e-02 -7.691068947315216064e-02 -2.687668502330780029e-01 7.295163813978433609e-03 -2.483699470758438110e-01 3.823861107230186462e-02 1.343840807676315308e-01 5.020595341920852661e-02 3.200553655624389648e-01 -2.822825685143470764e-02 -5.072126165032386780e-02 2.638944610953330994e-02 -6.038745492696762085e-02 2.245982289314270020e-01 -2.137665450572967529e-01 -1.451010107994079590e-01 1.095888167619705200e-01 -1.233919933438301086e-01 1.443835794925689697e-01 4.060606285929679871e-02 -7.615573704242706299e-02 2.255702912807464600e-01 -2.822802402079105377e-03
8.560961484909057617e-02 -1.496208310127258301e-01 3.965016826987266541e-02 2.824654281139373779e-01 -1.211290508508682251e-01 2.616138160228729248e-01 -1.497713625431060791e-01 4.452878534793853760e-01 -4.389262571930885315e-02 -2.411014586687088013e-02 3.177826106548309326e-01 1.291335001587867737e-02 1.038961187005043030e-01 1.728619076311588287e-02 -8.317055553197860718e-02 1.980820111930370331e-02 -1.494018882513046265e-01 1.698163002729415894e-01 1.827749758958816528e-01 -1.160740256309509277e-01 1.256110072135925293e-01 -6.927797943353652954e-02 1.840433627367019653e-01 1.802291870117187500e-01 1.271692514419555664e-01 5.757027491927146912e-02 -8.851329237222671509e-02 2.380087077617645264e-01 -2.116666547954082489e-02 -3.069105744361877441e-01 -2.265232652425765991e-01 -2.194112390279769897e-01
1.271843016147613525e-01 -1.840383857488632202e-01 -2.037346363067626953e-01 1.279429942369461060e-01 7.466919720172882080e-02 5.356316640973091125e-02 2.584322690963745117e-01 6.455693859606981277e-03 2.070202678442001343e-01 2.154671847820281982e-01 4.285687115043401718e-03 1.889862120151519775e-01 -1.516520231962203979e-01 -5.115909129381179810e-02 -2.381873428821563721e-01 7.433269172906875610e-02 -2.511977553367614746e-01 2.163136452436447144e-01 -8.949302136898040771e-02 5.029315873980522156e-02 5.576025322079658508e-02 -5.856182426214218140e-02 2.675710618495941162e-01 -1.227841973304748535e-01 3.387629091739654541e-01 1.212369576096534729e-01 6.048020347952842712e-02 1.885630637407302856e-01 -6.865549087524414062e-02 -3.374524712562561035e-01 -3.179277777671813965e-01 4.398049414157867432e-02
1.212313845753669739e-01 7.183501124382019043e-02 -4.554803669452667236e-01 1.815160959959030151e-01 -1.023342926055192947e-02 3.344925493001937866e-02 2.513196170330047607e-01 2.155039459466934204e-01 -2.230720072984695435e-01 4.491353034973144531e-02 -2.562198415398597717e-02 -2.096781730651855469e-01 -3.591595292091369629e-01 -3.358291834592819214e-02 -6.354817748069763184e-02 -3.247053921222686768e-02 1.380434483289718628e-01 1.569477915763854980e-01 4.370585083961486816e-02 -2.189022004604339600e-01 5.709059070795774460e-03 -2.146510481834411621e-01 1.500167250633239746e-01 -3.779884874820709229e-01 1.741793453693389893e-01 -5.423903837800025940e-02 -4.496495425701141357e-02 2.898004092276096344e-02 3.750433772802352905e-02 -2.325211018323898315e-01 -1.427695993334054947e-02 2.158654853701591492e-02
2.876425385475158691e-01 -1.609387248754501343e-01 -1.938782483339309692e-01 1.305406093597412109e-01 4.600859433412551880e-02 1.537257432937622070e-01 2.688612937927246094e-01 -8.110308647155761719e-02 3.635862097144126892e-02 1.600152105093002319e-01 3.868480911478400230e-03 2.076295465230941772e-01 -1.676000356674194336e-01 -3.592277690768241882e-02 -8.394151926040649414e-03 2.056502997875213623e-01 -2.216634005308151245e-01 4.771011769771575928e-01 -1.037458255887031555e-01 -3.353049978613853455e-02 -1.039688512682914734e-01 1.406440585851669312e-01 2.699188292026519775e-01 5.215708538889884949e-02 1.946848183870315552e-01 9.664281457662582397e-02 -6.962666660547256470e-02 1.690559536218643188e-01 -8.127739280462265015e-02 -1.417258083820343018e-01 -2.915560901165008545e-01 -5.605737864971160889e-02
-4.696251824498176575e-02 -3.438964784145355225e-01 -1.979894191026687622e-01 1.172924265265464783e-01 2.424309849739074707e-01 -5.066874250769615173e-02 1.360175758600234985e-01 2.305060178041458130e-01 2.427485287189483643e-01 1.793026030063629150e-01 1.852531731128692627e-01 -1.122163608670234680e-02 9.302331134676933289e-03 -5.087974667549133301e-02 -3.556486964225769043e-02 1.139377430081367493e-01 -7.023449987173080444e-02 4.491319656372070312e-01 5.192454159259796143e-02 -3.606330230832099915e-02 -1.354539692401885986e-01 -1.716322600841522217e-01 1.156041026115417480e-02 1.598951667547225952e-01 1.509112268686294556e-01 -2.846739068627357483e-02 -2.456688284873962402e-01 -6.500975578092038631e-04 8.483617007732391357e-02 -3.714942634105682373e-01 1.074148118495941162e-01 -1.622337400913238525e-01
2.026634057983756065e-03 -8.220307528972625732e-02 -1.510927230119705200e-01 -1.275321841239929199e-01 1.840047985315322876e-01 1.916045695543289185e-01 1.317119747400283813e-01 -2.147382646799087524e-01 1.593619734048843384e-01 4.010684490203857422e-01 2.867310941219329834e-01 6.196127831935882568e-02 -2.856178283691406250e-01 -3.399880975484848022e-02 9.681653231382369995e-02 1.730014830827713013e-01 -1.104685664176940918e-01 2.000714689493179321e-01 1.103931292891502380e-01 -6.029886752367019653e-02 1.356839835643768311e-01 -7.522944360971450806e-02 1.356610357761383057e-01 -4.065311253070831299e-01 -5.562805756926536560e-02 -5.398086085915565491e-02 1.447419673204421997e-01 1.688609719276428223e-01 -5.301510170102119446e-02 -1.554579138755798340e-01 1.624885201454162598e-01 -2.027894854545593262e-01
2.005824297666549683e-01 -7.156959176063537598e-02 -4.359783232212066650e-01 4.078729823231697083e-02 2.856003940105438232e-01 6.094703823328018188e-02 -4.690867662429809570e-02 2.447754144668579102e-02 1.961438059806823730e-01 3.114076852798461914e-01 -7.218339294195175171e-02 -1.268988549709320068e-01 1.628871411085128784e-01 -1.201936155557632446e-01 -1.229191422462463379e-01 -2.238214313983917236e-01 -1.852908283472061157e-01 1.838204264640808105e-01 9.056054055690765381e-02 2.801840007305145264e-02 1.710290648043155670e-02 1.095469854772090912e-02 1.234006658196449280e-01 -1.190902367234230042e-01 4.763326421380043030e-02 3.853305876255035400e-01 8.412866294384002686e-02 -7.696484774351119995e-02 -2.519035041332244873e-01 -2.182226777076721191e-01 -4.283916950225830078e-02 -1.681787669658660889e-01
1.200589761137962341e-01 1.396060585975646973e-01 -1.778642386198043823e-01 1.318208575248718262e-01 -1.751435697078704834e-01 -2.855408191680908203e-02 2.641719020903110504e-02 -4.854154586791992188e-02 1.008395552635192871e-01 2.017551511526107788e-01 2.955107092857360840e-01 -1.843513995409011841e-01 8.040543645620346069e-02 -2.313512116670608521e-01 2.093035727739334106e-02 -6.835596263408660889e-02 -1.387859135866165161e-01 2.209589779376983643e-01 1.814384311437606812e-01 1.069136057049036026e-02 2.602113485336303711e-01 -1.854285299777984619e-01 -1.664297431707382202e-01 -1.387713551521301270e-01 9.403686225414276123e-02 -7.027561310678720474e-03 1.062524989247322083e-01 2.092787809669971466e-02 1.629266887903213501e-01 -1.880715638399124146e-01 -3.831797242164611816e-01 -4.070904254913330078e-01
1.832337081432342529e-01 1.662702858448028564e-01 -2.028211057186126709e-01 1.065937057137489319e-01 -1.607895791530609131e-01 2.674900889396667480e-01 -4.204069077968597412e-02 1.277340799570083618e-01 -1.822727024555206299e-01 2.686731815338134766e-01 3.754507601261138916e-01 -1.515360623598098755e-01 -1.048537045717239380e-01 4.293381050229072571e-02 2.014419436454772949e-01 -1.085016950964927673e-01 -2.839232981204986572e-01 2.332687675952911377e-01 1.086647957563400269e-01 -1.329514235258102417e-01 -9.435515105724334717e-02 -9.549135714769363403e-02 2.702499553561210632e-02 -1.807836592197418213e-01 2.671148777008056641e-01 1.322764065116643906e-02 1.647170782089233398e-01 3.020716309547424316e-01 -4.752708226442337036e-02 -9.786301106214523315e-02 1.162709593772888184e-01 7.116425037384033203e-02
5.975507199764251709e-02 1.453246176242828369e-01 -1.136070191860198975e-01 6.470604985952377319e-02 -2.899692654609680176e-01 5.943234264850616455e-02 2.247667163610458374e-01 -1.348984837532043457e-01 6.510213017463684082e-02 2.039652131497859955e-02 4.280911758542060852e-02 -1.232813820242881775e-01 1.060608774423599243e-01 -7.866578549146652222e-02 6.595756858587265015e-02 -7.072608172893524170e-02 1.943434006534516811e-03 2.845872938632965088e-01 1.132060214877128601e-01 -3.423535823822021484e-01 5.028833076357841492e-02 -1.099355146288871765e-01 2.429315820336341858e-02 -2.050293534994125366e-01 2.084819413721561432e-02 4.270481318235397339e-02 7.291156798601150513e-02 -8.399603515863418579e-02 1.096662878990173340e-01 -5.789262652397155762e-01 -1.213923022150993347e-01 -3.295516967773437500e-01
1.478658318519592285e-01 2.788903750479221344e-02 -2.674089968204498291e-01 3.356378078460693359e-01 2.844935953617095947e-01 5.836782976984977722e-03 1.520515233278274536e-01 4.467869177460670471e-02 1.415873318910598755e-01 2.082910537719726562e-01 1.205746158957481384e-01 3.003000915050506592e-01 -2.042724192142486572e-01 -3.925598412752151489e-02 -8.432836085557937622e-02 -9.382986277341842651e-02 1.365469098091125488e-01 3.388672471046447754e-01 -9.902878105640411377e-02 9.321363270282745361e-02 8.549474924802780151e-02 -2.855768543668091297e-04 2.101169675588607788e-01 -1.629184335470199585e-01 2.114052176475524902e-01 -6.439390778541564941e-02 -1.260180026292800903e-01 3.353836238384246826e-01 1.067811325192451477e-01 -1.431786119937896729e-01 -1.438736468553543091e-01 -1.054857857525348663e-03
4.250622093677520752e-01 -1.081340834498405457e-01 -1.210391595959663391e-01 -1.117055937647819519e-01 1.347768213599920273e-02 6.266254186630249023e-02 2.969776093959808350e-01 -1.416733413934707642e-01 1.290050446987152100e-01 1.723138540983200073e-01 1.461784839630126953e-01 1.928842365741729736e-01 7.096054404973983765e-02 3.258996456861495972e-02 5.788330733776092529e-02 -5.087222531437873840e-02 -5.582193657755851746e-02 2.622584104537963867e-01 5.739029869437217712e-02 -8.285953104496002197e-02 -7.584910839796066284e-02 -2.708479994907975197e-03 2.986722588539123535e-01 -3.248461782932281494e-01 -5.815996974706649780e-02 -1.516858488321304321e-01 -4.641176387667655945e-02 2.656235098838806152e-01 2.958292961120605469e-01 -1.613142937421798706e-01 -2.357319146394729614e-01 -2.071608230471611023e-02
3.832780718803405762e-01 -6.297373771667480469e-02 -1.008534282445907593e-01 1.102480962872505188e-01 -2.025780528783798218e-01 2.080928236246109009e-01 4.858872294425964355e-01 -5.024540051817893982e-02 1.291065663099288940e-01 1.020007953047752380e-01 1.331497430801391602e-01 -3.621670603752136230e-01 -8.207310736179351807e-02 1.968091353774070740e-02 -7.959156483411788940e-02 1.538463532924652100e-01 -1.003191098570823669e-01 -7.318141404539346695e-03 2.922777831554412842e-01 -1.476161554455757141e-02 1.887923479080200195e-02 1.575969345867633820e-02 -5.842395126819610596e-02 -4.804607108235359192e-02 2.064014822244644165e-01 3.032616153359413147e-02 -1.924307793378829956e-01 5.465422570705413818e-02 -2.021289765834808350e-01 -1.767002195119857788e-01 -5.304250866174697876e-02 -1.739037632942199707e-01
2.606014311313629150e-01 5.254469066858291626e-02 -2.797829806804656982e-01 1.067179366946220398e-01 -6.763322651386260986e-02 4.246432185173034668e-01 2.260490357875823975e-01 2.486818581819534302e-01 -9.318043291568756104e-02 2.796939909458160400e-01 1.800095140933990479e-01 -4.843287169933319092e-02 -1.109478529542684555e-03 1.835746020078659058e-01 2.523407340049743652e-02 -5.790264159440994263e-02 -1.286147832870483398e-01 1.377734541893005371e-01 -3.400779515504837036e-02 -2.336851060390472412e-01 7.907758653163909912e-02 -1.783796399831771851e-01 -1.418507248163223267e-01 -1.960143893957138062e-01 5.879453569650650024e-02 9.824104607105255127e-02 2.837515771389007568e-01 3.819743543863296509e-02 1.618326604366302490e-01 -1.579389721155166626e-02 2.490788996219635010e-01 -1.049044951796531677e-01
2.608865201473236084e-01 -8.918855339288711548e-03 -3.245747983455657959e-01 1.375694293528795242e-02 1.759835034608840942e-01 6.340714544057846069e-02 1.346225440502166748e-01 4.107079654932022095e-02 1.183922365307807922e-01 4.726971983909606934e-01 -3.874670341610908508e-02 -5.419250577688217163e-02 -2.275842130184173584e-01 1.070346385240554810e-01 -1.753364503383636475e-01 2.317728996276855469e-01 1.093329340219497681e-01 2.702232599258422852e-01 2.843905799090862274e-02 -1.841953843832015991e-01 1.890255324542522430e-02 -7.092957198619842529e-02 2.980233132839202881e-01 1.673408001661300659e-01 8.168704062700271606e-02 -1.526271998882293701e-01 -6.510851532220840454e-02 4.345113039016723633e-02 1.197111830115318298e-01 -2.951003015041351318e-01 -4.748602584004402161e-02 -1.500162202864885330e-02
2.790575325489044189e-01 3.119726181030273438e-01 -2.695761919021606445e-01 -9.712987393140792847e-02 5.624786764383316040e-02 2.135159671306610107e-01 8.804365992546081543e-02 3.517015278339385986e-02 3.382623568177223206e-02 2.742248401045799255e-02 2.222683429718017578e-01 6.591305881738662720e-02 1.246507689356803894e-01 9.060904383659362793e-02 2.736933827400207520e-01 5.515690520405769348e-02 7.009984552860260010e-02 3.408015668392181396e-01 1.023202836513519287e-01 6.914464384317398071e-02 -1.155064720660448074e-02 -1.555579993873834610e-02 1.982700377702713013e-01 -2.938786447048187256e-01 7.428584992885589600e-02 9.070461243391036987e-02 -8.075787127017974854e-02 1.339642405509948730e-01 3.390593528747558594e-01 8.263970166444778442e-02 -2.555067241191864014e-01 -1.999032497406005859e-01
2.742341160774230957e-01 -4.791974276304244995e-02 -4.971743226051330566e-01 2.718590497970581055e-01 2.483499050140380859e-01 -1.624565124511718750e-01 1.561327874660491943e-01 3.453654050827026367e-01 -1.266849189996719360e-01 1.262248754501342773e-01 1.053215935826301575e-01 7.722228765487670898e-02 -5.695728957653045654e-02 -4.884622991085052490e-02 4.011906310915946960e-02 -1.374819725751876831e-01 -5.913469195365905762e-02 2.405045330524444580e-01 1.529822200536727905e-01 -9.353176504373550415e-02 -3.673724457621574402e-02 5.892460793256759644e-02 -1.465695649385452271e-01 -3.370392322540283203e-02 -8.339556306600570679e-02 1.397569328546524048e-01 -1.812384575605392456e-01 1.057444978505373001e-02 1.829212158918380737e-01 -2.436169087886810303e-01 1.071778163313865662e-01 9.915948659181594849e-02
4.898226261138916016e-02 4.923485219478607178e-02 -2.728248536586761475e-01 5.755844176746904850e-04 8.224566467106342316e-03 3.223850727081298828e-01 1.658651530742645264e-01 -7.825906574726104736e-02 2.726202607154846191e-01 2.115113139152526855e-01 2.201031446456909180e-01 -4.167684912681579590e-02 -9.102287143468856812e-02 -7.521215826272964478e-02 4.354055598378181458e-02 7.003916800022125244e-02 -2.719110250473022461e-02 5.188226699829101562e-01 -2.168030664324760437e-02 -2.236225083470344543e-02 1.409838795661926270e-01 -2.663826644420623779e-01 -3.137225806713104248e-01 -7.695415616035461426e-02 1.106285974383354187e-01 1.594096571207046509e-01 1.320691853761672974e-01 -6.837579607963562012e-02 9.468975663185119629e-02 -2.414057254791259766e-01 6.782968062907457352e-03 3.385361633263528347e-04
2.155636101961135864e-01 -3.118939325213432312e-02 -4.411198496818542480e-01 9.717030823230743408e-02 3.557892441749572754e-01 -1.142278984189033508e-01 1.091090366244316101e-01 2.406539618968963623e-01 3.692098855972290039e-01 2.584655582904815674e-01 5.236206948757171631e-02 -4.792956635355949402e-02 -1.390867382287979126e-01 1.420275717973709106e-01 1.012997478246688843e-01 9.439200162887573242e-02 1.981772109866142273e-02 2.534456849098205566e-01 -4.975238814949989319e-02 3.526635095477104187e-02 3.363571316003799438e-02 -1.341001242399215698e-01 1.699242293834686279e-01 1.489802002906799316e-01 1.058591082692146301e-01 8.794454485177993774e-02 -2.927819825708866119e-02 1.465462595224380493e-01 1.397693306207656860e-01 -2.453464567661285400e-01 -5.767484381794929504e-02 -9.679660201072692871e-02
2.171079516410827637e-01 -1.322514265775680542e-01 -6.763491034507751465e-02 1.384122669696807861e-01 8.988501131534576416e-02 9.508550912141799927e-02 8.932682871818542480e-02 1.078828126192092896e-01 6.151128187775611877e-02 3.131845593452453613e-01 -2.873976528644561768e-02 2.080759108066558838e-01 -2.808054983615875244e-01 -2.329591810703277588e-01 -1.289840042591094971e-01 1.017233878374099731e-01 -1.069827005267143250e-01 3.442569375038146973e-01 -2.684518322348594666e-02 6.683250423520803452e-03 -5.454753711819648743e-02 -6.819993257522583008e-02 2.358781546354293823e-01 -2.255643755197525024e-01 1.232145503163337708e-01 6.325294822454452515e-02 -1.443996578454971313e-01 1.483374685049057007e-01 2.684441953897476196e-02 -2.481568753719329834e-01 -4.357022047042846680e-01 -9.880239516496658325e-02
1.659696400165557861e-01 1.799407899379730225e-01 -3.759849816560745239e-02 -9.805308282375335693e-02 1.209797933697700500e-01 3.800800144672393799e-01 1.701385974884033203e-01 1.920083910226821899e-01 -1.148431282490491867e-02 5.268995165824890137e-01 1.006795018911361694e-01 1.392141282558441162e-01 -6.754107773303985596e-03 2.461366914212703705e-02 6.666549295186996460e-02 8.237404376268386841e-02 8.664565393701195717e-04 1.358511745929718018e-01 1.806132197380065918e-01 -2.782985009253025055e-02 2.786450684070587158e-01 -7.929243147373199463e-02 2.816129475831985474e-02 2.740661241114139557e-02 -1.728174239397048950e-01 2.547671496868133545e-01 -1.035049650818109512e-02 2.359098345041275024e-01 -1.219501569867134094e-01 -1.819926798343658447e-01 2.025223672389984131e-01 9.008537232875823975e-02
6.658697128295898438e-02 5.342468619346618652e-02 -4.217048585414886475e-01 2.463244646787643433e-01 -1.007257550954818726e-01 3.753936290740966797e-01 2.095033042132854462e-02 2.289909273386001587e-01 9.204418957233428955e-02 -4.487321153283119202e-02 3.300144970417022705e-01 -1.266885921359062195e-02 1.771226078271865845e-01 -3.382165729999542236e-02 -2.289374172687530518e-02 9.003306925296783447e-02 -1.695586293935775757e-01 1.471521854400634766e-01 1.573749035596847534e-01 1.745330840349197388e-01 -5.155334249138832092e-02 -2.546301782131195068e-01 2.234159111976623535e-01 9.545642882585525513e-03 -3.298860043287277222e-02 5.907091498374938965e-02 1.378649473190307617e-02 3.502355813980102539e-01 -1.682124435901641846e-01 3.729574754834175110e-02 1.886410266160964966e-02 -9.460281580686569214e-02
8.887885510921478271e-02 -1.616172045469284058e-01 -2.583907842636108398e-01 2.953850477933883667e-02 7.855658233165740967e-02 1.525602787733078003e-01 -8.597671054303646088e-03 1.827221065759658813e-01 2.140314690768718719e-02 2.169274687767028809e-01 1.198816075921058655e-01 -7.731967605650424957e-03 1.007493436336517334e-01 1.913933455944061279e-01 2.410184964537620544e-02 -1.448366492986679077e-01 -1.491065919399261475e-01 7.926028966903686523e-02 1.058284640312194824e-01 -8.225768059492111206e-02 2.132927328348159790e-01 -3.681255877017974854e-02 -9.768606722354888916e-02 -4.698034822940826416e-01 6.740727275609970093e-02 9.725125133991241455e-02 -1.570782959461212158e-01 2.975443005561828613e-01 -1.827989518642425537e-01 -2.826880216598510742e-01 1.079488620162010193e-01 -3.596820533275604248e-01
1.978783756494522095e-01 1.108054816722869873e-01 -2.937835752964019775e-01 2.104319632053375244e-01 3.418040275573730469e-02 2.671813368797302246e-01 -2.666766196489334106e-02 1.676928699016571045e-01 -4.691379144787788391e-02 2.733736634254455566e-01 2.760194838047027588e-01 -5.978063121438026428e-02 -2.989608049392700195e-02 1.429811418056488037e-01 8.259537070989608765e-02 -1.891965866088867188e-01 -3.111869692802429199e-01 1.844249516725540161e-01 9.111328423023223877e-02 -1.335868388414382935e-01 -1.919866539537906647e-02 -1.378780417144298553e-02 -1.247191354632377625e-01 -2.950412034988403320e-01 9.299855679273605347e-02 2.454814761877059937e-01 2.212484776973724365e-01 1.906068623065948486e-01 -3.613461740314960480e-03 -4.696513339877128601e-02 2.153409123420715332e-01 -1.816547065973281860e-01
-6.100811436772346497e-02 1.383542641997337341e-02 -2.109154015779495239e-01 6.381832063198089600e-02 3.651344403624534607e-02 4.873215407133102417e-02 2.687160968780517578e-01 -7.153940200805664062e-02 1.432058215141296387e-01 3.606450259685516357e-01 1.263103187084197998e-01 3.431018209084868431e-03 -2.022084891796112061e-01 -2.510806620121002197e-01 -6.382121145725250244e-02 -1.685843765735626221e-01 -9.056401252746582031e-02 3.731891512870788574e-02 2.148478478193283081e-01 2.233083248138427734e-01 -1.183375492691993713e-01 -2.155558466911315918e-01 4.868232458829879761e-02 -1.868861019611358643e-01 -1.680451780557632446e-01 2.325003296136856079e-01 -2.178341299295425415e-01 3.383239805698394775e-01 1.889820694923400879e-01 -7.383901625871658325e-02 3.695673123002052307e-02 -2.709316909313201904e-01
2.511390745639801025e-01 5.965981632471084595e-02 -1.114898473024368286e-01 2.103665024042129517e-01 -6.195753067731857300e-02 1.345027387142181396e-01 -6.509269773960113525e-02 2.092896103858947754e-01 1.498708426952362061e-01 6.303773727267980576e-03 1.109785493463277817e-02 -3.981109708547592163e-03 1.427530944347381592e-01 -9.922478348016738892e-03 -1.239563375711441040e-01 2.292326390743255615e-01 -7.157188653945922852e-02 8.530744165182113647e-02 -9.067659080028533936e-02 -1.806239336729049683e-01 5.560789257287979126e-02 -9.808509796857833862e-02 2.977898418903350830e-01 -2.834472358226776123e-01 -4.123242199420928955e-01 -4.765477031469345093e-02 2.703697793185710907e-02 1.940546631813049316e-01 -1.048287376761436462e-01 -4.515636861324310303e-01 1.488357037305831909e-01 -1.139500439167022705e-01
8.067283034324645996e-02 1.864988952875137329e-01 -2.112058103084564209e-01 8.710607141256332397e-02 2.205597311258316040e-01 2.211374193429946899e-01 3.001055493950843811e-02 5.302030220627784729e-02 -1.365944743156433105e-01 2.007971405982971191e-01 2.735776603221893311e-01 -2.303189225494861603e-02 2.205917388200759888e-01 -3.142350353300571442e-03 2.462516278028488159e-01 -1.488623470067977905e-01 -1.041681990027427673e-01 4.505574703216552734e-01 5.496343970298767090e-02 -6.975121051073074341e-02 9.046792238950729370e-02 -2.429036498069763184e-01 2.689864635467529297e-01 -1.797956526279449463e-01 -6.243943795561790466e-02 -1.494285613298416138e-01 1.074984148144721985e-01 2.987910509109497070e-01 -7.543581724166870117e-02 7.846175879240036011e-02 -5.164347961544990540e-02 -6.520690023899078369e-02
6.000415235757827759e-02 -4.634371399879455566e-02 -2.771277725696563721e-01 -9.016042947769165039e-02 -1.369911879301071167e-01 3.302440345287322998e-01 4.981489479541778564e-02 -6.096371263265609741e-02 1.984243243932723999e-01 2.583587467670440674e-01 -2.312855329364538193e-03 9.373599290847778320e-02 1.784143596887588501e-01 -1.882411986589431763e-01 -8.736222237348556519e-02 -1.137286052107810974e-01 -2.080213427543640137e-01 3.304971456527709961e-01 -1.441993862390518188e-01 3.917339071631431580e-02 9.286136925220489502e-02 -5.791671946644783020e-02 6.231541186571121216e-02 -1.989488452672958374e-01 -7.159009575843811035e-02 6.641260534524917603e-02 -4.988082498311996460e-02 2.446820884943008423e-01 -2.132569402456283569e-01 -3.630426228046417236e-01 -2.902584671974182129e-01 9.412176907062530518e-02
-1.936000213027000427e-02 1.854006052017211914e-01 -2.209207415580749512e-01 3.168278187513351440e-02 -6.232700124382972717e-02 1.953973323106765747e-01 4.123481512069702148e-01 -1.213321611285209656e-01 4.007157981395721436e-01 2.540038228034973145e-01 2.135237604379653931e-01 -5.039052665233612061e-02 -7.674688845872879028e-02 -1.308541893959045410e-01 9.514401108026504517e-02 -3.320186212658882141e-02 -3.741738200187683105e-02 2.336794584989547729e-01 -1.613371670246124268e-01 -1.159555539488792419e-01 7.766183465719223022e-02 -2.388785928487777710e-01 1.094517186284065247e-01 -1.562585979700088501e-01 -2.410450018942356110e-02 -8.456869423389434814e-02 -6.744013726711273193e-02 2.171255499124526978e-01 -3.186210691928863525e-01 -1.009604781866073608e-01 -8.317942917346954346e-02 -9.594983607530593872e-02
1.183827668428421021e-01 3.533303737640380859e-01 -3.168734908103942871e-01 -1.097614616155624390e-01 1.004352718591690063e-01 3.603019118309020996e-01 1.122230142354965210e-01 2.554803192615509033e-01 -2.293261140584945679e-02 1.451781392097473145e-01 2.843233644962310791e-01 -1.464277356863021851e-01 3.751012310385704041e-02 3.137385472655296326e-02 1.594177633523941040e-01 3.619274497032165527e-02 -1.157610863447189331e-01 1.372243911027908325e-01 1.186631396412849426e-01 -1.541740596294403076e-01 -1.819326579570770264e-01 -1.108033433556556702e-01 2.514035105705261230e-01 -2.232185155153274536e-01 -2.668738961219787598e-01 3.842636570334434509e-02 -1.846622973680496216e-01 1.051969453692436218e-01 1.945830509066581726e-02 -7.920843549072742462e-03 -8.195582777261734009e-02 1.562287509441375732e-01
7.559596002101898193e-02 2.986209094524383545e-01 -3.597774505615234375e-01 1.703653484582901001e-01 3.680902719497680664e-01 1.468634456396102905e-01 6.552299112081527710e-02 -1.686477512121200562e-01 -2.212775871157646179e-02 1.759701818227767944e-01 9.754156321287155151e-02 -1.203649863600730896e-01 2.457332611083984375e-01 -5.652992520481348038e-03 1.135839223861694336e-01 -7.176169008016586304e-02 -1.531803309917449951e-01 3.239309489727020264e-01 -5.508416146039962769e-02 -9.883495420217514038e-02 1.994027793407440186e-01 -2.167411297559738159e-01 1.614225357770919800e-01 -1.788802295923233032e-01 -1.823340952396392822e-01 4.064336419105529785e-02 -1.820792853832244873e-01 1.851558834314346313e-01 -9.598472714424133301e-02 -8.077996224164962769e-02 -7.455325126647949219e-02 1.153493747115135193e-01
2.418699711561203003e-01 2.322993129491806030e-01 -1.552135795354843140e-01 1.282356977462768555e-01 -2.437389492988586426e-01 9.710329771041870117e-02 8.581653982400894165e-02 2.619828283786773682e-01 -3.452488780021667480e-02 3.038341403007507324e-01 -2.321875095367431641e-01 -6.438987702131271362e-02 4.452967643737792969e-02 -2.516658976674079895e-02 6.839421391487121582e-02 -4.080751910805702209e-02 -9.854760020971298218e-02 -1.677347905933856964e-02 3.004494607448577881e-01 -2.982548773288726807e-01 1.439901441335678101e-02 5.353615060448646545e-02 3.926377892494201660e-01 -4.661747440695762634e-02 4.703407362103462219e-02 4.673060029745101929e-02 1.242433767765760422e-02 1.631911247968673706e-01 1.193131431937217712e-01 -3.711058199405670166e-01 9.922564774751663208e-02 5.201389081776142120e-03
1.009585931897163391e-01 2.621874213218688965e-01 -2.727878391742706299e-01 1.368634849786758423e-01 1.579141020774841309e-01 5.500431358814239502e-02 -1.436427384614944458e-01 1.226146668195724487e-01 -5.760158225893974304e-02 3.167342022061347961e-02 1.068431735038757324e-01 1.827702820301055908e-01 -1.004010215401649475e-01 -1.063389927148818970e-01 -1.303670555353164673e-01 1.302191615104675293e-01 -1.273550987243652344e-01 1.089486777782440186e-01 -4.790709540247917175e-02 1.382519770413637161e-02 2.979596853256225586e-01 -2.204816788434982300e-01 1.278124451637268066e-01 1.616255044937133789e-01 -1.147378534078598022e-01 1.085620224475860596e-01 -4.403746426105499268e-01 1.176772341132164001e-01 3.655426576733589172e-02 -3.882996141910552979e-01 -2.259493768215179443e-01 -1.161360368132591248e-01
2.661677300930023193e-01 1.070248186588287354e-01 -2.936756610870361328e-01 2.773957252502441406e-01 -7.015983760356903076e-02 1.839294433593750000e-01 2.955551743507385254e-01 1.361986696720123291e-01 1.511362642049789429e-01 2.116328924894332886e-01 9.895195811986923218e-02 -4.374872893095016479e-02 3.066134266555309296e-02 -2.273832112550735474e-01 -1.436706185340881348e-01 2.547164633870124817e-02 -4.478461146354675293e-01 1.555625051259994507e-01 5.670363456010818481e-02 1.430897116661071777e-01 1.660007387399673462e-01 -1.295103225857019424e-02 -6.863760948181152344e-02 2.937592752277851105e-02 -1.819566786289215088e-01 -2.344466596841812134e-01 7.604614645242691040e-02 -1.180225685238838196e-01 6.319907307624816895e-02 -1.348444521427154541e-01 3.490815684199333191e-02 -2.089180201292037964e-01
2.195511460304260254e-01 1.305999010801315308e-01 -1.575202494859695435e-01 3.938713297247886658e-02 1.826600544154644012e-02 1.421997994184494019e-01 -1.074364706873893738e-01 1.323929429054260254e-01 2.240178883075714111e-01 1.881433725357055664e-01 2.409573495388031006e-01 -1.833141297101974487e-01 -4.151625931262969971e-02 -3.582372963428497314e-01 -6.895701587200164795e-02 1.667188853025436401e-02 -3.345926757901906967e-03 4.487195909023284912e-01 8.675819635391235352e-02 -1.342601031064987183e-01 1.313756257295608521e-01 -1.028985679149627686e-01 -1.447506248950958252e-01 5.012714490294456482e-02 -5.463416501879692078e-02 2.195864468812942505e-01 7.015874236822128296e-02 -8.500409126281738281e-02 1.967085450887680054e-01 -3.955607414245605469e-01 7.060603052377700806e-02 -6.848105788230895996e-02
3.207980096340179443e-01 5.359576642513275146e-02 -5.031728744506835938e-01 2.108009308576583862e-01 1.666257083415985107e-01 -5.277135968208312988e-02 1.029595732688903809e-01 7.834646850824356079e-02 4.349423944950103760e-02 1.017675548791885376e-01 1.741283833980560303e-01 -1.212893053889274597e-01 6.514935288578271866e-03 1.992233544588088989e-01 1.091061607003211975e-01 1.861926615238189697e-01 3.968249633908271790e-02 1.339830458164215088e-01 1.867140978574752808e-01 2.619184739887714386e-02 -3.024384975433349609e-01 4.389831796288490295e-02 3.039624094963073730e-01 -3.440838754177093506e-01 2.087610773742198944e-02 4.101065569557249546e-04 -9.327996522188186646e-02 -3.577351197600364685e-02 -7.698778063058853149e-02 -1.485708169639110565e-03 3.002053685486316681e-02 -1.709363609552383423e-01
9.749215841293334961e-02 7.944462448358535767e-02 7.409266382455825806e-02 1.087590083479881287e-01 8.937419205904006958e-02 5.794154107570648193e-02 1.195052787661552429e-01 1.830552071332931519e-01 -7.821955718100070953e-03 1.649823039770126343e-01 1.980877965688705444e-01 6.316524744033813477e-02 3.204804658889770508e-01 8.371745049953460693e-02 2.684603631496429443e-02 -1.519016325473785400e-01 -2.453281879425048828e-01 4.818514287471771240e-01 1.724973320960998535e-01 1.466438025236129761e-01 3.796359300613403320e-01 -5.747190862894058228e-02 8.083377033472061157e-02 -1.936299651861190796e-01 1.536096483469009399e-01 1.287013590335845947e-01 -3.774735704064369202e-02 8.540753275156021118e-02 -1.885489746928215027e-02 -2.481775730848312378e-01 1.757161021232604980e-01 -1.640952974557876587e-01
-4.041089862585067749e-02 -7.083746138960123062e-03 -2.570447623729705811e-01 -7.324954122304916382e-02 1.688004881143569946e-01 2.566064894199371338e-01 2.170514017343521118e-01 -1.200951039791107178e-01 3.065694868564605713e-01 3.057390451431274414e-01 1.992817223072052002e-02 -7.959941029548645020e-02 -1.161420792341232300e-01 -7.862053066492080688e-02 1.654327958822250366e-01 1.472584158182144165e-01 -1.208612471818923950e-01 3.137399256229400635e-01 1.000885143876075745e-01 1.140867844223976135e-01 2.805816233158111572e-01 -2.383564785122871399e-02 -6.531466543674468994e-02 -2.758949697017669678e-01 6.690674275159835815e-02 -2.264229357242584229e-01 4.129334911704063416e-02 1.499304175376892090e-01 -1.770876348018646240e-01 -2.290461212396621704e-01 3.050164692103862762e-02 -2.182992994785308838e-01
2.931092083454132080e-01 2.952772974967956543e-01 -3.573464453220367432e-01 -1.113170161843299866e-01 5.054670199751853943e-02 2.230698615312576294e-01 2.378479391336441040e-01 -2.997135045006871223e-03 2.058698982000350952e-01 -7.987286150455474854e-02 7.754518091678619385e-02 1.513633280992507935e-01 -7.392709702253341675e-02 -4.550111293792724609e-02 6.906013190746307373e-02 -1.239851862192153931e-01 -8.498410880565643311e-02 9.922629594802856445e-02 9.494873881340026855e-02 1.175100803375244141e-01 9.599757939577102661e-02 -1.444458365440368652e-01 5.729767680168151855e-02 -2.034911662340164185e-01 -2.558706142008304596e-02 4.199797809123992920e-01 -1.456291065551340580e-03 3.794062733650207520e-01 1.107204332947731018e-01 -1.417601108551025391e-01 5.416159518063068390e-03 6.718745082616806030e-02
3.196201920509338379e-01 3.260974884033203125e-01 -2.579025328159332275e-01 7.714196294546127319e-02 -3.249179944396018982e-02 1.730916053056716919e-01 -3.477759659290313721e-02 7.074157893657684326e-02 2.460327148437500000e-01 2.676959037780761719e-01 -1.060174629092216492e-01 4.797114059329032898e-02 -1.451968550682067871e-01 1.038077753037214279e-02 -1.466312408447265625e-01 6.685513257980346680e-02 -9.637341648340225220e-02 2.142696529626846313e-01 1.901341974735260010e-02 6.287509948015213013e-02 3.417050838470458984e-02 -3.212279379367828369e-01 1.961845159530639648e-01 1.618940085172653198e-01 1.875833719968795776e-01 9.204378724098205566e-02 3.589852899312973022e-02 1.481575965881347656e-01 -6.209308281540870667e-02 -1.048357039690017700e-01 -2.774260044097900391e-01 -3.188050985336303711e-01
-1.874178349971771240e-01 1.826694607734680176e-01 -2.376382648944854736e-01 3.014827966690063477e-01 -7.630167156457901001e-02 1.394692659378051758e-01 -1.985622495412826538e-01 1.072513982653617859e-01 1.367606222629547119e-01 7.985009998083114624e-02 6.515095382928848267e-02 2.541318237781524658e-01 2.538800239562988281e-01 -3.230550289154052734e-01 -5.585383623838424683e-02 -6.717600673437118530e-02 -6.676961481571197510e-02 2.099472433328628540e-01 1.178990378975868225e-01 -4.094271734356880188e-02 -1.197919622063636780e-01 -1.436852216720581055e-01 1.258808672428131104e-01 -1.189030930399894714e-01 -1.036786362528800964e-01 1.885376274585723877e-01 -1.595309972763061523e-01 3.229136168956756592e-01 -3.674694895744323730e-02 -2.991791367530822754e-01 -8.728907257318496704e-02 -1.843668520450592041e-01
2.716269493103027344e-01 3.800618229433894157e-03 -7.846575975418090820e-02 4.194980114698410034e-02 1.734097301959991455e-01 -1.512143313884735107e-01 2.317068874835968018e-01 2.573411762714385986e-01 -5.503041320480406284e-04 4.761499166488647461e-01 2.017496898770332336e-02 -2.560115419328212738e-02 -1.248181238770484924e-01 5.554969981312751770e-02 1.024244874715805054e-01 1.763795614242553711e-01 -7.575132697820663452e-02 1.447933763265609741e-01 9.907436324283480644e-04 -1.938446462154388428e-01 1.179120093584060669e-01 -5.029488727450370789e-02 3.147975504398345947e-01 8.987351506948471069e-02 2.615198194980621338e-01 1.916256360709667206e-02 -9.964296221733093262e-02 -4.459197074174880981e-02 2.553800046443939209e-01 -3.311682939529418945e-01 3.235724288970232010e-04 1.180462837219238281e-01
2.193446904420852661e-01 3.468652069568634033e-01 -3.157526850700378418e-01 -1.344297528266906738e-01 -6.526923179626464844e-02 1.956670135259628296e-01 7.954540103673934937e-02 1.677614301443099976e-01 2.215052992105484009e-01 1.240275353193283081e-01 2.276839464902877808e-01 -6.550044566392898560e-02 4.563731327652931213e-02 -2.392305992543697357e-02 1.063163951039314270e-01 6.290911883115768433e-02 -2.042672336101531982e-01 3.748827278614044189e-01 2.756485641002655029e-01 5.577186495065689087e-02 6.018041446805000305e-02 -8.980582654476165771e-02 7.760434597730636597e-02 -2.128699868917465210e-01 -1.407799404114484787e-02 3.447125852108001709e-01 -1.457991544157266617e-02 6.725407391786575317e-02 1.362899094820022583e-01 1.614727973937988281e-01 -5.234200134873390198e-02 -5.257955566048622131e-02
1.779864728450775146e-01 1.227223873138427734e-01 -1.732522100210189819e-01 7.065161317586898804e-02 1.920861601829528809e-01 2.179282158613204956e-01 -3.789338842034339905e-02 -3.745346888899803162e-02 2.781614959239959717e-01 1.265419721603393555e-01 2.495885342359542847e-01 4.619494825601577759e-02 -3.507880866527557373e-02 -1.871816515922546387e-01 8.669611811637878418e-02 5.396582186222076416e-02 -1.326719820499420166e-01 3.309840559959411621e-01 -1.579203084111213684e-02 -2.817417979240417480e-01 1.043916195631027222e-01 -6.033207476139068604e-02 -3.377563785761594772e-03 -6.735877692699432373e-02 -7.924993336200714111e-02 3.044820725917816162e-01 1.456780433654785156e-01 -7.289586961269378662e-02 8.009808510541915894e-02 -5.098584294319152832e-01 -9.308932721614837646e-02 9.128920733928680420e-03
1.106076613068580627e-01 2.650771737098693848e-01 -1.387188863009214401e-02 4.637748375535011292e-02 6.288760155439376831e-02 2.183768302202224731e-01 2.852814793586730957e-01 7.825542241334915161e-02 1.067104786634445190e-01 1.436407715082168579e-01 3.022384941577911377e-01 2.793881595134735107e-01 -2.576773427426815033e-02 -7.452291995286941528e-02 6.591174751520156860e-02 1.934391111135482788e-01 -1.684822887182235718e-01 2.676756680011749268e-01 1.196081414818763733e-01 -1.480654925107955933e-01 3.063085973262786865e-01 1.007610708475112915e-01 2.300383597612380981e-01 -1.872841119766235352e-01 -2.387315779924392700e-01 1.164554432034492493e-01 4.885764792561531067e-02 3.262461423873901367e-01 1.505250483751296997e-02 3.147664712741971016e-03 1.269762068986892700e-01 5.121863633394241333e-02
1.507499516010284424e-01 -1.496256291866302490e-01 1.069172471761703491e-01 3.667816221714019775e-01 9.550626389682292938e-03 1.490266621112823486e-01 8.490221202373504639e-02 3.129401803016662598e-01 -2.193033136427402496e-02 1.893258839845657349e-01 5.395575985312461853e-02 -2.396961748600006104e-01 1.658866405487060547e-01 -1.616578735411167145e-02 2.462042681872844696e-02 1.766423881053924561e-01 -1.571135781705379486e-02 9.701769798994064331e-02 2.309714443981647491e-02 -2.209468930959701538e-01 1.385189443826675415e-01 -5.910957604646682739e-02 2.219325155019760132e-01 2.633788287639617920e-01 1.391441822052001953e-01 2.862711548805236816e-01 7.763932645320892334e-02 2.316307276487350464e-01 1.045577898621559143e-01 -2.040133029222488403e-01 -8.766843378543853760e-02 -3.219638466835021973e-01
2.614819705486297607e-01 5.271805450320243835e-02 -2.328938692808151245e-01 2.074136771261692047e-02 9.637052565813064575e-02 2.103002965450286865e-01 3.146529793739318848e-01 -1.271291971206665039e-01 2.667497396469116211e-01 1.558656692504882812e-01 1.231517940759658813e-01 1.432230025529861450e-01 -1.004970297217369080e-01 -4.187497124075889587e-02 -2.203088020905852318e-03 1.118855997920036316e-01 -8.410794660449028015e-03 4.102987945079803467e-01 -1.983293592929840088e-01 -1.190634220838546753e-01 8.050572872161865234e-02 1.007719337940216064e-02 2.830009758472442627e-01 -1.878727227449417114e-01 2.568848617374897003e-02 -8.153693377971649170e-02 -1.849253326654434204e-01 1.492704004049301147e-01 -7.225988805294036865e-02 -1.009708866477012634e-01 -3.415910601615905762e-01 -1.010358557105064392e-01
-1.447648461908102036e-02 -6.317651271820068359e-02 1.721137315034866333e-01 3.759327530860900879e-01 6.912578642368316650e-02 2.013680040836334229e-01 6.848955899477005005e-02 1.626875847578048706e-01 -7.291184365749359131e-02 2.561574876308441162e-01 3.012044429779052734e-01 -1.212908253073692322e-01 1.128757968544960022e-01 -1.759758144617080688e-01 -1.144177019596099854e-01 5.265582725405693054e-02 -1.180654764175415039e-01 6.257556378841400146e-02 5.373397842049598694e-02 -5.892399325966835022e-02 -8.457139134407043457e-02 -1.941937804222106934e-01 9.018132835626602173e-02 1.950605306774377823e-03 -1.396873295307159424e-01 2.152643650770187378e-01 1.294135600328445435e-01 2.553753554821014404e-01 2.279365360736846924e-01 -3.724711537361145020e-01 -1.602179408073425293e-01 -2.665228545665740967e-01
1.381117701530456543e-01 3.961587846279144287e-01 -2.233301997184753418e-01 2.173335850238800049e-01 3.338491171598434448e-02 1.002212688326835632e-01 1.903309822082519531e-01 -3.455525636672973633e-02 7.688647508621215820e-02 1.471078395843505859e-01 1.215605586767196655e-01 1.221901848912239075e-01 -2.008126303553581238e-02 -2.213746905326843262e-01 1.667365133762359619e-01 6.593309342861175537e-02 4.116649180650711060e-02 -1.305327471345663071e-02 8.569081872701644897e-02 -3.573494255542755127e-01 -1.502325572073459625e-02 1.994787454605102539e-01 9.444434195756912231e-02 -2.135397791862487793e-01 9.901290386915206909e-02 -2.578995227813720703e-01 -1.233066171407699585e-01 6.974500417709350586e-02 -1.861099451780319214e-01 -4.071667790412902832e-01 -9.618254005908966064e-02 -4.445176944136619568e-02
1.540718078613281250e-01 -9.643589146435260773e-03 -2.462552338838577271e-01 -1.331842094659805298e-01 -2.765987515449523926e-01 1.398187130689620972e-01 1.174453496932983398e-01 1.981590837240219116e-01 1.091278567910194397e-01 3.021230101585388184e-01 2.490814477205276489e-01 9.188397228717803955e-02 1.738903224468231201e-01 2.575565129518508911e-02 1.007545217871665955e-01 -1.498375684022903442e-01 -2.278307825326919556e-01 2.161712199449539185e-01 9.035622328519821167e-02 1.507449597120285034e-01 -7.353511452674865723e-02 -1.453255563974380493e-01 3.073908388614654541e-01 -1.490121614187955856e-02 7.997906208038330078e-02 3.952544033527374268e-01 -3.327035531401634216e-02 -5.739485099911689758e-02 -7.257261127233505249e-02 -2.166546732187271118e-01 6.462027132511138916e-02 -1.932053565979003906e-01
3.582259416580200195e-01 1.345356255769729614e-01 -2.700494229793548584e-01 -5.766062065958976746e-02 1.026895642280578613e-01 -8.327659964561462402e-02 8.641245216131210327e-02 -9.175166487693786621e-02 1.218283399939537048e-01 3.278371393680572510e-01 1.013702750205993652e-01 -1.211137138307094574e-02 -1.505667865276336670e-01 -1.751247495412826538e-01 -1.003447249531745911e-01 1.520260721445083618e-01 2.331049144268035889e-01 8.344194293022155762e-02 1.897100508213043213e-01 -2.928202152252197266e-01 1.454866975545883179e-01 -1.599882245063781738e-01 3.557966053485870361e-01 5.252521485090255737e-02 1.123128235340118408e-01 -2.942946739494800568e-02 -1.116461530327796936e-01 1.452670395374298096e-01 6.042733788490295410e-02 -3.257546722888946533e-01 -5.535675212740898132e-02 -7.529348880052566528e-02
1.035670042037963867e-01 -7.747261971235275269e-02 -1.299956142902374268e-01 2.302794903516769409e-01 -1.910244226455688477e-01 5.228772014379501343e-02 2.317901700735092163e-01 -9.868561476469039917e-02 8.519776165485382080e-02 1.602308899164199829e-01 8.421300351619720459e-02 1.378736943006515503e-01 2.994900643825531006e-01 1.212822943925857544e-01 5.016604438424110413e-02 4.116537794470787048e-02 1.299784630537033081e-01 -1.111542880535125732e-01 1.565852910280227661e-01 -3.529016673564910889e-01 -1.081430092453956604e-01 -2.287759184837341309e-01 1.389995366334915161e-01 -3.633837699890136719e-01 7.821384817361831665e-02 1.806518435478210449e-01 1.038886308670043945e-01 3.350836932659149170e-01 7.339314371347427368e-02 -2.137239873409271240e-01 -1.889352947473526001e-01 -2.661521360278129578e-02
3.127259314060211182e-01 -7.569304853677749634e-02 -3.265395164489746094e-01 -2.610799390822649002e-03 6.686770170927047729e-02 9.709683246910572052e-03 2.473406642675399780e-01 1.939401961863040924e-02 1.168252080678939819e-01 1.850207895040512085e-01 3.780296444892883301e-01 -4.172682762145996094e-02 -3.143955469131469727e-01 -5.926671251654624939e-02 -1.343727409839630127e-01 1.294835209846496582e-01 -3.631094098091125488e-01 -1.282812803983688354e-01 3.694725781679153442e-02 -1.775540858507156372e-01 7.469853851944208145e-03 -7.203567028045654297e-02 3.016462735831737518e-02 -9.204381145536899567e-03 -3.794723190367221832e-03 -1.630534827709197998e-01 -8.406087011098861694e-02 4.637318849563598633e-02 5.726291984319686890e-02 -3.446627259254455566e-01 -2.195102274417877197e-01 2.243728190660476685e-02
1.607351750135421753e-02 -2.537417113780975342e-01 -3.740665018558502197e-01 1.622518151998519897e-01 -1.382627338171005249e-01 3.236171603202819824e-01 -2.287203073501586914e-02 9.257894754409790039e-02 4.220066964626312256e-01 9.303922206163406372e-02 8.576749265193939209e-02 2.163966596126556396e-01 1.351724863052368164e-01 -9.319103509187698364e-02 4.111322760581970215e-02 -4.246016964316368103e-02 -2.340724319219589233e-01 2.468377947807312012e-01 3.532041609287261963e-02 1.163244247436523438e-01 3.360087275505065918e-01 -1.255725771188735962e-01 1.155472127720713615e-03 -5.637153983116149902e-02 2.037509977817535400e-01 1.632523536682128906e-01 5.006615072488784790e-02 1.024313364177942276e-02 -9.044514596462249756e-02 -1.239995583891868591e-01 3.515758737921714783e-02 8.289153128862380981e-02
1.388892680406570435e-01 2.025296688079833984e-01 -2.842449545860290527e-01 2.650060355663299561e-01 7.884470373392105103e-02 1.911828666925430298e-01 3.571525812149047852e-01 -1.681307256221771240e-01 8.865070343017578125e-02 1.913369297981262207e-01 1.447157841175794601e-02 -1.394614577293395996e-01 2.859880626201629639e-01 -2.975223958492279053e-02 -8.349063992500305176e-02 -7.501484453678131104e-02 -1.065586730837821960e-01 -4.468749091029167175e-02 -1.674236804246902466e-01 1.161514818668365479e-01 4.059980064630508423e-02 -1.326846927404403687e-01 1.666040718555450439e-02 -7.341329008340835571e-02 -1.391775459051132202e-01 3.824374675750732422e-01 -2.236620709300041199e-02 2.344553172588348389e-01 -1.558658033609390259e-01 -2.810160815715789795e-01 -4.523469135165214539e-02 -1.564348340034484863e-01
2.333660870790481567e-01 2.775215730071067810e-02 -2.523439824581146240e-01 -1.505271345376968384e-01 -1.065680477768182755e-02 2.304632663726806641e-01 1.044462695717811584e-01 5.203559249639511108e-02 2.486846297979354858e-01 1.397744864225387573e-01 3.170622587203979492e-01 -1.735453009605407715e-01 3.130594193935394287e-01 -1.288757771253585815e-01 -9.295539557933807373e-02 1.278041154146194458e-01 -1.452744007110595703e-01 1.993973404169082642e-01 -1.229065284132957458e-01 4.200916737318038940e-02 -1.933224685490131378e-02 -9.618644416332244873e-02 4.792488738894462585e-02 8.973851799964904785e-02 -1.065927445888519287e-01 4.197852313518524170e-01 -1.002884358167648315e-01 3.175743669271469116e-02 2.409937828779220581e-01 -2.861681580543518066e-01 -1.285082008689641953e-02 5.899107828736305237e-02
-4.419674351811408997e-02 8.537668734788894653e-02 -2.673220038414001465e-01 1.224898621439933777e-01 -8.450886607170104980e-02 -2.848351560533046722e-02 3.124730288982391357e-01 2.155608981847763062e-01 4.142788425087928772e-02 3.250315785408020020e-01 8.117622137069702148e-02 -1.342884153127670288e-01 -3.218736350536346436e-01 -3.215768039226531982e-01 1.110712885856628418e-01 -1.210171058773994446e-01 -2.053505182266235352e-01 -3.130553662776947021e-02 2.144193463027477264e-02 2.406948506832122803e-01 3.334666788578033447e-02 -1.076951771974563599e-01 1.599824614822864532e-02 -6.937422603368759155e-02 9.502892196178436279e-02 2.230660468339920044e-01 -2.955429255962371826e-01 3.032065629959106445e-01 1.159229502081871033e-01 -3.019004128873348236e-02 8.446163684129714966e-02 -8.590085059404373169e-02
1.766464114189147949e-01 -6.273362785577774048e-02 -3.699689209461212158e-01 1.187349390238523483e-02 -1.042258739471435547e-01 3.694108724594116211e-01 1.362129151821136475e-01 7.333371322602033615e-04 -8.330349624156951904e-02 3.099296391010284424e-01 3.188578784465789795e-01 1.321680545806884766e-01 1.027177274227142334e-01 2.741174697875976562e-01 1.124087646603584290e-01 -1.390132401138544083e-02 -9.172234684228897095e-02 2.812599837779998779e-01 -3.127513453364372253e-02 -1.933861076831817627e-01 7.581267505884170532e-02 -2.392980903387069702e-01 3.286351636052131653e-02 -1.112184002995491028e-01 -2.946006953716278076e-01 9.041792154312133789e-02 -6.628966890275478363e-03 1.678550392389297485e-01 6.618349254131317139e-02 7.943223416805267334e-02 6.337341666221618652e-02 -3.253265842795372009e-02
2.635808885097503662e-01 -3.471969962120056152e-01 -8.087316900491714478e-02 3.542212247848510742e-01 1.500953584909439087e-01 1.112014874815940857e-01 -2.044818922877311707e-02 9.712508320808410645e-02 1.230104863643646240e-01 4.043911099433898926e-01 1.016786620020866394e-01 1.479580849409103394e-01 -3.070515207946300507e-02 -4.189311563968658447e-01 4.336246103048324585e-02 2.578323008492588997e-03 -6.500478833913803101e-02 1.820757091045379639e-01 -2.286583930253982544e-02 -7.445938885211944580e-02 1.288605779409408569e-01 1.349586993455886841e-01 8.815545588731765747e-02 -2.682872712612152100e-01 -2.652262151241302490e-02 -1.945307105779647827e-02 -1.114136427640914917e-01 -3.740143403410911560e-02 -1.462270617485046387e-01 -1.134282425045967102e-01 1.814531385898590088e-01 6.256023049354553223e-02
1.672695130109786987e-01 -4.703424125909805298e-02 -5.303346365690231323e-02 2.329080849885940552e-01 -2.355256229639053345e-01 3.190439045429229736e-01 3.203764557838439941e-01 1.652448624372482300e-01 -1.549820005893707275e-01 5.227922648191452026e-02 -5.651221796870231628e-02 -1.652325689792633057e-01 1.351925581693649292e-01 -3.280088678002357483e-02 -1.320770680904388428e-01 -4.016001243144273758e-03 1.466917097568511963e-01 2.685418128967285156e-01 1.836272329092025757e-01 -1.138120889663696289e-01 1.251530945301055908e-01 -2.202693372964859009e-01 2.201003730297088623e-01 -1.105307862162590027e-01 -2.721988596022129059e-02 -6.837772578001022339e-02 -3.158543407917022705e-01 1.006798520684242249e-01 2.423532307147979736e-01 -2.474767118692398071e-01 1.639844328165054321e-01 6.437684595584869385e-02
2.592421472072601318e-01 -9.935344569385051727e-03 -2.344203442335128784e-01 -6.380457431077957153e-02 -7.455189526081085205e-02 2.349500954151153564e-01 -8.726542443037033081e-02 1.543210297822952271e-01 1.845456361770629883e-01 9.243826568126678467e-02 1.003598496317863464e-01 -8.015370368957519531e-02 3.907494544982910156e-01 -1.145757362246513367e-01 1.135087758302688599e-01 -1.255808472633361816e-01 -2.362550497055053711e-01 2.771783173084259033e-01 4.996488243341445923e-02 8.579333126544952393e-02 1.923285871744155884e-01 6.324807554483413696e-02 1.385391205549240112e-01 -3.353901803493499756e-01 4.414882138371467590e-02 2.090913802385330200e-01 -1.388090699911117554e-01 6.788031011819839478e-02 -8.715637028217315674e-02 -2.771055996417999268e-01 1.255256235599517822e-01 -2.075070291757583618e-01
-7.760363072156906128e-02 4.424203187227249146e-03 -3.756657838821411133e-01 -1.381724923849105835e-01 -1.391126662492752075e-01 -6.234391033649444580e-02 2.470345944166183472e-01 -1.412322074174880981e-01 1.506191194057464600e-01 1.293268203735351562e-01 2.900604903697967529e-01 1.370311249047517776e-02 -1.977114230394363403e-01 -1.135329753160476685e-01 1.467647496610879898e-02 9.354341030120849609e-02 -7.969866693019866943e-02 2.418399155139923096e-01 9.025978296995162964e-02 7.530767470598220825e-02 3.261593282222747803e-01 -3.118699193000793457e-01 1.712276339530944824e-01 -2.417284399271011353e-01 -1.274906098842620850e-01 -6.358215212821960449e-02 3.863902017474174500e-02 1.357419341802597046e-01 -1.242371425032615662e-01 -3.199223875999450684e-01 3.279009461402893066e-02 -1.253935545682907104e-01
1.584994941949844360e-01 2.789677083492279053e-01 -1.743375658988952637e-01 -6.672719120979309082e-02 1.863981932401657104e-01 2.126116156578063965e-01 1.243041479028761387e-03 3.321175277233123779e-01 1.410507708787918091e-01 1.921031177043914795e-01 1.316469758749008179e-01 -3.090524971485137939e-01 -1.322252769023180008e-02 1.042666360735893250e-01 2.204459309577941895e-01 1.689986288547515869e-01 -1.933746188879013062e-01 3.597786426544189453e-01 -3.115573339164257050e-02 -1.073124259710311890e-01 -9.096469730138778687e-03 1.486975252628326416e-01 1.733695119619369507e-01 -1.626566350460052490e-01 -1.660004109144210815e-01 1.172065511345863342e-01 -1.847536265850067139e-01 1.535981297492980957e-01 -9.891198575496673584e-02 4.025075957179069519e-02 -1.147084534168243408e-01 1.802778691053390503e-01
1.371659785509109497e-01 -2.920930087566375732e-02 -7.046846300363540649e-02 1.375553607940673828e-01 1.696961671113967896e-01 1.135974451899528503e-01 3.962631151080131531e-02 -1.311573684215545654e-01 2.669506669044494629e-01 3.697480857372283936e-01 2.766729593276977539e-01 9.508769214153289795e-02 2.912419438362121582e-01 -1.764870882034301758e-01 2.843216061592102051e-01 -1.162749975919723511e-01 9.310859441757202148e-02 1.924405992031097412e-01 8.452565968036651611e-02 -3.851494789123535156e-01 3.379759490489959717e-01 -1.952660456299781799e-02 5.202512070536613464e-02 -1.313868612051010132e-01 1.170388087630271912e-01 -7.745515555143356323e-02 -7.854101061820983887e-02 1.488623023033142090e-01 3.240812197327613831e-02 -2.880644798278808594e-02 -6.933718174695968628e-02 -3.997392207384109497e-02
4.166888445615768433e-02 3.871068358421325684e-02 -3.599125444889068604e-01 1.026104614138603210e-01 -4.301917180418968201e-02 9.657920338213443756e-03 -1.563587635755538940e-01 8.110698312520980835e-02 5.255944654345512390e-02 7.438059896230697632e-02 2.579827308654785156e-01 -6.067002937197685242e-02 -9.283981472253799438e-02 -2.724259495735168457e-01 -2.319651395082473755e-01 2.515411972999572754e-01 -4.614391922950744629e-02 4.586208239197731018e-02 -5.923189222812652588e-02 1.553688291460275650e-02 1.725424230098724365e-01 -1.250293850898742676e-01 2.343867421150207520e-01 -8.852561563253402710e-02 -1.651864051818847656e-01 1.648664474487304688e-01 -3.911663889884948730e-01 3.085176050662994385e-01 -1.062483899295330048e-02 -2.799780070781707764e-01 -2.073972672224044800e-01 -7.033261656761169434e-02
1.319261044263839722e-01 -4.094267264008522034e-02 -5.005163550376892090e-01 3.446537852287292480e-01 1.734355539083480835e-01 1.187637895345687866e-01 3.058934211730957031e-01 2.266598641872406006e-01 -3.106486750766634941e-03 5.330869928002357483e-02 -4.480790346860885620e-02 8.827617764472961426e-02 -9.513907134532928467e-02 -8.080396801233291626e-03 1.593983769416809082e-01 2.105367481708526611e-01 -8.941877633333206177e-03 9.425844252109527588e-02 1.946355700492858887e-01 8.321363478899002075e-02 -1.806109100580215454e-01 -1.529606431722640991e-01 1.903671585023403168e-02 3.466822579503059387e-02 -1.542528569698333740e-01 -7.272442430257797241e-02 -1.760694086551666260e-01 3.208485543727874756e-01 1.403261274099349976e-01 -1.019102782011032104e-01 -1.394438296556472778e-01 -8.415201306343078613e-02
3.386312425136566162e-01 1.869413703680038452e-01 -3.564155697822570801e-01 6.100246310234069824e-02 -7.065206766128540039e-02 -1.508588194847106934e-01 1.041376441717147827e-01 1.084864735603332520e-01 1.298263669013977051e-01 1.281156241893768311e-01 2.644232511520385742e-01 -1.213581580668687820e-02 -4.080120623111724854e-01 -1.828119456768035889e-01 1.350439991801977158e-02 1.465245485305786133e-01 2.553711272776126862e-02 1.760771870613098145e-01 1.734530478715896606e-01 -9.884925186634063721e-02 -1.144420579075813293e-01 -5.635721608996391296e-02 3.408670425415039062e-01 -5.709392577409744263e-02 3.092319890856742859e-02 1.420682370662689209e-01 -2.057273983955383301e-01 4.910809919238090515e-02 -4.611646384000778198e-02 -1.772575974464416504e-01 -1.916586160659790039e-01 -3.150301426649093628e-02
1.083559691905975342e-01 6.202003732323646545e-02 -4.594127535820007324e-01 2.961311042308807373e-01 2.381088435649871826e-01 9.125071763992309570e-02 1.907741129398345947e-01 -1.058694720268249512e-01 4.753657430410385132e-02 2.024076282978057861e-01 5.576484836637973785e-04 -1.004569903016090393e-01 1.854168921709060669e-01 -8.204527199268341064e-02 1.503969877958297729e-01 -2.090978026390075684e-01 -3.900787979364395142e-02 3.158226311206817627e-01 -7.891730219125747681e-02 -2.218792140483856201e-01 3.500937670469284058e-02 -3.751201033592224121e-01 9.575845301151275635e-02 -5.915663018822669983e-02 -1.316960901021957397e-01 -1.682845801115036011e-01 -1.588010638952255249e-01 1.114839874207973480e-02 -1.559459418058395386e-01 1.942884176969528198e-02 -7.225895673036575317e-02 1.822550431825220585e-03
-7.835108041763305664e-02 -2.092057466506958008e-01 -3.174448907375335693e-01 7.249619811773300171e-02 2.978111207485198975e-01 -2.973650991916656494e-01 1.802140772342681885e-01 3.038796484470367432e-01 1.824078857898712158e-01 9.148987382650375366e-02 8.757978677749633789e-02 8.045645803213119507e-02 -1.382646411657333374e-01 -1.001273244619369507e-01 4.080597683787345886e-02 9.370262175798416138e-02 -9.876167029142379761e-02 3.666320443153381348e-01 1.825579702854156494e-01 -1.441767811775207520e-02 2.981518954038619995e-02 -1.949968636035919189e-01 1.048988252878189087e-01 -6.718891859054565430e-02 5.175756663084030151e-02 -8.712491393089294434e-02 -1.567271351814270020e-01 1.115873176604509354e-02 1.388071477413177490e-01 -3.265206515789031982e-01 1.157381832599639893e-01 -2.009482532739639282e-01
9.315083920955657959e-02 -1.611967198550701141e-02 -2.339102029800415039e-01 1.486158519983291626e-01 2.083662450313568115e-01 -1.327612088061869144e-03 2.941238880157470703e-01 -2.215139567852020264e-02 1.629792749881744385e-01 1.959658265113830566e-01 5.096808820962905884e-02 1.037781313061714172e-01 -9.389790706336498260e-03 9.993610531091690063e-02 -1.140957996249198914e-01 9.491209685802459717e-02 -1.234239041805267334e-01 2.775413990020751953e-01 -1.551080644130706787e-01 1.002088412642478943e-01 6.661873310804367065e-02 8.568140864372253418e-02 4.110355675220489502e-01 -8.007932454347610474e-02 3.207421898841857910e-01 1.487356275320053101e-01 -4.329702642280608416e-05 2.037457078695297241e-01 -8.074726909399032593e-03 -3.191196620464324951e-01 -2.751952409744262695e-01 1.255399733781814575e-01
1.809257864952087402e-01 2.051016837358474731e-01 -1.883218735456466675e-01 2.767567038536071777e-01 7.116191834211349487e-02 6.946150958538055420e-02 4.310183227062225342e-01 8.773366361856460571e-02 -1.125051900744438171e-01 8.528319746255874634e-02 2.421990036964416504e-01 6.647145003080368042e-02 2.124404460191726685e-01 -1.633207798004150391e-01 -7.119238376617431641e-02 -1.097132451832294464e-02 2.740832976996898651e-02 -3.545995801687240601e-02 -2.086482476443052292e-03 -1.833845227956771851e-01 -1.376620978116989136e-01 1.200177520513534546e-01 1.247262060642242432e-01 -2.768578231334686279e-01 2.092956751585006714e-01 -1.496162265539169312e-01 -2.564436197280883789e-01 4.819519072771072388e-02 -1.763218939304351807e-01 -3.496226072311401367e-01 3.111182712018489838e-02 -3.874792600981891155e-04
-3.994502592831850052e-03 8.659036457538604736e-02 -3.317561447620391846e-01 2.419050484895706177e-01 3.194757103919982910e-01 3.121687173843383789e-01 2.386565953493118286e-01 -8.569630980491638184e-02 -4.387922119349241257e-03 2.088289111852645874e-01 2.113286033272743225e-02 -1.567984819412231445e-01 -2.940513007342815399e-02 -4.510203725658357143e-04 2.826539278030395508e-01 -3.203439339995384216e-02 1.346178352832794189e-01 2.099616825580596924e-01 3.274489194154739380e-02 1.561834104359149933e-02 1.685347408056259155e-01 -4.755808413028717041e-02 -6.526385247707366943e-02 -6.533063203096389771e-02 9.638771414756774902e-02 -3.907026723027229309e-02 -3.620705306529998779e-01 8.518517762422561646e-02 -1.740490049123764038e-01 -4.016821086406707764e-02 -1.667875051498413086e-01 -3.131088912487030029e-01
1.285728961229324341e-01 -1.145860254764556885e-01 -3.362236917018890381e-01 1.030006855726242065e-01 1.583302319049835205e-01 2.383152544498443604e-01 3.268730938434600830e-01 -4.516925290226936340e-02 2.879203855991363525e-02 1.481581777334213257e-01 -6.867655366659164429e-02 -3.985500037670135498e-01 5.267205461859703064e-02 -1.295283585786819458e-01 2.613497078418731689e-01 1.040251255035400391e-01 1.393221318721771240e-01 4.224043339490890503e-02 7.890622317790985107e-02 6.659554690122604370e-02 2.846567928791046143e-01 2.313951253890991211e-01 7.782886922359466553e-02 -5.373332649469375610e-02 5.229928717017173767e-02 6.868875771760940552e-02 -2.563558518886566162e-01 6.616722792387008667e-02 5.349089205265045166e-02 -1.768342107534408569e-01 -1.106737926602363586e-01 -2.676108181476593018e-01
1.216048821806907654e-01 -7.686617970466613770e-02 -1.831253468990325928e-01 7.416932377964258194e-03 -1.258329004049301147e-01 2.599642574787139893e-01 1.112842261791229248e-01 7.593287527561187744e-02 8.233217895030975342e-02 1.162756161647848785e-04 1.039030849933624268e-01 -2.125167250633239746e-01 3.509499132633209229e-01 -1.088136658072471619e-01 1.318335086107254028e-01 1.123621985316276550e-01 -3.077115714550018311e-01 2.313836216926574707e-01 1.634220927953720093e-01 -8.436328172683715820e-02 2.031261026859283447e-01 -1.714127808809280396e-01 -6.205775216221809387e-02 -3.933454751968383789e-01 1.764627993106842041e-01 2.866430282592773438e-01 -5.358022078871726990e-02 1.574085205793380737e-01 1.834164746105670929e-02 -1.577228009700775146e-01 1.951140761375427246e-01 3.003644570708274841e-02
-8.239901065826416016e-02 -9.676009416580200195e-02 -3.049612045288085938e-01 2.432363778352737427e-01 6.668908987194299698e-03 2.841521985828876495e-03 6.617420818656682968e-03 -1.371232718229293823e-01 9.088284522294998169e-02 1.661368608474731445e-01 1.717312783002853394e-01 1.733183860778808594e-01 -1.273416578769683838e-01 -2.152293026447296143e-01 2.085583359003067017e-01 -8.045902848243713379e-02 -1.311201155185699463e-01 3.708739876747131348e-01 -2.132288180291652679e-02 -3.320006728172302246e-01 8.163033425807952881e-02 1.387997865676879883e-01 3.466798961162567139e-01 -1.820614337921142578e-01 1.208094432950019836e-01 -1.159427985548973083e-01 -1.043877229094505310e-01 2.291340194642543793e-02 3.428019210696220398e-02 -2.323699444532394409e-01 -2.560654878616333008e-01 7.073431042954325676e-04
6.386231631040573120e-02 9.090161323547363281e-02 -1.683278381824493408e-02 1.441123783588409424e-01 1.671511381864547729e-01 3.227931261062622070e-01 1.452383249998092651e-01 1.300166100263595581e-01 9.808642417192459106e-02 4.291154742240905762e-01 7.339712232351303101e-02 1.374879330396652222e-01 -8.445739001035690308e-02 -1.067513972520828247e-01 1.349669694900512695e-01 -1.242237985134124756e-01 7.167951017618179321e-02 -9.656632691621780396e-02 -1.341337710618972778e-01 1.518467664718627930e-01 1.663339436054229736e-01 -4.131572246551513672e-01 2.231535762548446655e-01 -2.641242146492004395e-01 -1.806504726409912109e-01 3.407891094684600830e-02 -6.578464806079864502e-02 6.261919438838958740e-02 7.090619206428527832e-02 -1.835473477840423584e-01 5.503627285361289978e-02 -2.627117633819580078e-01
-2.517249993979930878e-02 -7.940505445003509521e-02 -1.792339384555816650e-01 3.747772276401519775e-01 -7.155198603868484497e-02 2.086590677499771118e-01 1.771115213632583618e-01 2.439020574092864990e-02 4.096503257751464844e-01 1.524017304182052612e-01 1.825881302356719971e-01 4.299221560359001160e-02 -9.780497848987579346e-02 -2.686820328235626221e-01 -9.348335117101669312e-02 1.097021624445915222e-01 1.346214860677719116e-01 2.475078105926513672e-01 -2.348426729440689087e-01 -8.496470749378204346e-02 7.665400207042694092e-02 -2.319385763257741928e-03 1.215322092175483704e-01 -1.188505291938781738e-01 9.350517392158508301e-02 5.031044594943523407e-03 5.898294597864151001e-02 2.210801690816879272e-01 -2.430832535028457642e-01 -2.247005403041839600e-01 -1.390746980905532837e-01 -2.110101133584976196e-01
-3.356738761067390442e-02 -1.468540728092193604e-01 -2.200928516685962677e-02 2.879651486873626709e-01 -2.265803702175617218e-02 2.257212102413177490e-01 1.650515347719192505e-01 1.679280549287796021e-01 -8.060012757778167725e-02 3.835107386112213135e-01 4.547491297125816345e-02 -4.960835725069046021e-02 2.985982000827789307e-01 1.158452033996582031e-01 -2.611517906188964844e-03 1.170541793107986450e-01 3.707431023940443993e-03 3.116293847560882568e-01 9.722589701414108276e-02 -1.509347856044769287e-01 -1.068106740713119507e-01 1.132554840296506882e-02 2.422893792390823364e-01 2.772532105445861816e-01 1.516577154397964478e-01 2.144076079130172729e-01 9.605138562619686127e-03 2.805588245391845703e-01 -2.912045223638415337e-03 -7.451490312814712524e-02 4.845549911260604858e-02 -2.836230695247650146e-01
2.028472423553466797e-01 1.398185640573501587e-01 -9.643167257308959961e-02 2.679362334311008453e-02 5.763012915849685669e-03 3.905803263187408447e-01 1.041823849081993103e-01 1.722445487976074219e-01 -2.417920529842376709e-01 2.789926528930664062e-01 2.683025598526000977e-01 1.292531490325927734e-01 1.007317975163459778e-01 -7.868108153343200684e-02 9.690435975790023804e-02 1.326564401388168335e-01 -1.857873201370239258e-01 2.571202218532562256e-01 -1.527945714769884944e-04 -2.708269953727722168e-01 1.852989345788955688e-01 -2.367722429335117340e-02 -1.718160212039947510e-01 5.528568103909492493e-02 2.576739192008972168e-01 2.502955496311187744e-01 8.720739930868148804e-02 2.104204893112182617e-01 -5.450733751058578491e-02 2.707052743062376976e-03 -1.812486499547958374e-01 -9.826494008302688599e-02
3.390600681304931641e-01 -2.001986652612686157e-02 2.957862988114356995e-02 9.623358398675918579e-02 2.809902429580688477e-01 2.150431573390960693e-01 1.807280033826828003e-01 2.710849232971668243e-02 2.861153520643711090e-02 3.141876161098480225e-01 1.486206427216529846e-02 -2.733327448368072510e-01 1.827922314405441284e-01 -1.459418833255767822e-01 1.886166185140609741e-01 6.468027830123901367e-02 1.498659253120422363e-01 4.934693872928619385e-02 1.678451150655746460e-01 2.108659036457538605e-02 3.221667706966400146e-01 -8.720354735851287842e-02 -1.446730196475982666e-01 -1.494169682264328003e-01 -3.285190463066101074e-02 -9.729841724038124084e-03 1.647732108831405640e-01 3.474906086921691895e-01 8.242421597242355347e-02 -2.136687636375427246e-01 -6.955749541521072388e-02 -1.801273226737976074e-01
1.961626410484313965e-01 3.960660472512245178e-02 2.579948306083679199e-02 3.093251585960388184e-01 -2.380540370941162109e-01 4.629614353179931641e-01 3.059776127338409424e-01 2.298270165920257568e-01 -8.797430992126464844e-02 -5.655024200677871704e-02 4.827661812305450439e-02 -8.206313103437423706e-02 9.467154741287231445e-02 -1.535152643918991089e-01 2.567738667130470276e-02 1.501939445734024048e-01 -2.928755879402160645e-01 1.297644674777984619e-01 1.450354699045419693e-02 -2.094051390886306763e-01 5.849841982126235962e-02 -5.569306015968322754e-02 1.433221995830535889e-01 1.171038821339607239e-01 2.640864253044128418e-01 2.382054626941680908e-01 -8.597069233655929565e-02 7.035755366086959839e-02 1.515800952911376953e-01 -9.859008342027664185e-02 5.934631824493408203e-02 -8.894529938697814941e-02
1.776241660118103027e-01 4.805787652730941772e-02 -1.810377240180969238e-01 1.318849474191665649e-01 -6.310138106346130371e-02 8.135545253753662109e-02 -1.511860489845275879e-01 1.607376337051391602e-01 -9.389141201972961426e-02 3.433161675930023193e-01 2.207672297954559326e-01 -3.782171756029129028e-02 6.374257057905197144e-02 1.007429584860801697e-01 2.602866478264331818e-02 -1.843277551233768463e-02 -2.573917508125305176e-01 1.875379383563995361e-01 4.999735951423645020e-02 -1.642009466886520386e-01 5.291332677006721497e-02 -1.853609234094619751e-01 -1.985559463500976562e-01 -3.844763636589050293e-01 1.876567304134368896e-01 1.636905521154403687e-01 8.998329285532236099e-04 2.730084955692291260e-01 -7.220725715160369873e-02 -1.811816394329071045e-01 2.072868347167968750e-01 -3.029147386550903320e-01
8.429852128028869629e-02 2.493698447942733765e-01 -1.512696743011474609e-01 -6.134286895394325256e-02 -6.553182005882263184e-02 1.739542186260223389e-01 9.992442280054092407e-02 8.700744807720184326e-02 6.846341490745544434e-02 -3.850893990602344275e-04 1.385373771190643311e-01 -1.168437823653221130e-01 -1.509667783975601196e-01 -9.593106806278228760e-02 1.349409371614456177e-01 1.501553654670715332e-01 -1.551184356212615967e-01 3.297283649444580078e-01 -2.268951572477817535e-02 -1.258005797863006592e-01 -2.704748511314392090e-01 -1.990588009357452393e-01 2.253360599279403687e-01 -3.819819092750549316e-01 -2.958164811134338379e-01 1.708091795444488525e-01 -2.871100306510925293e-01 2.409462034702301025e-01 -3.185145556926727295e-02 -1.131310164928436279e-01 9.694333188235759735e-03 1.095582619309425354e-01
1.955051869153976440e-01 3.375262916088104248e-01 -2.233138680458068848e-01 -2.128501385450363159e-01 -8.974826335906982422e-02 -4.092188552021980286e-03 1.846433579921722412e-01 5.183533579111099243e-02 4.061570763587951660e-02 5.881315469741821289e-02 6.128374859690666199e-02 -1.250247955322265625e-01 -2.285731583833694458e-02 3.451541811227798462e-02 2.849436132237315178e-03 9.578640758991241455e-02 -3.401550278067588806e-02 2.859934568405151367e-01 6.967486441135406494e-02 -2.749542593955993652e-01 -1.098445579409599304e-01 -1.602286994457244873e-01 3.102804720401763916e-01 -3.196356594562530518e-01 -3.078034520149230957e-01 1.306477189064025879e-01 -2.138672173023223877e-01 1.174649447202682495e-01 -7.517210394144058228e-02 -3.068797886371612549e-01 -2.596572041511535645e-02 -3.166156262159347534e-02
1.247767582535743713e-01 2.134623192250728607e-02 -1.666104197502136230e-01 2.393537312746047974e-01 -6.684561073780059814e-02 3.392685651779174805e-01 1.629163920879364014e-01 8.475182577967643738e-03 1.362436562776565552e-01 -7.369776722043752670e-03 1.590178310871124268e-01 1.511499583721160889e-01 -9.628752619028091431e-02 -6.180999055504798889e-02 7.279671728610992432e-02 -8.883486688137054443e-02 -2.875022217631340027e-02 1.497697979211807251e-01 -4.806070029735565186e-02 -3.214691579341888428e-01 4.073329269886016846e-01 6.160878390073776245e-02 -4.974649846553802490e-02 -1.259344071149826050e-02 1.963068246841430664e-01 3.387185186147689819e-02 2.236350029706954956e-01 2.499042004346847534e-01 -2.603580653667449951e-01 -1.998333185911178589e-01 -2.326320707798004150e-01 -2.108641266822814941e-01
1.892911829054355621e-02 -2.211802750825881958e-01 1.764994300901889801e-02 2.968687713146209717e-01 3.066605329513549805e-01 1.684737801551818848e-01 3.815882802009582520e-01 -1.060320660471916199e-01 2.107867598533630371e-01 1.394518762826919556e-01 -2.471306547522544861e-02 -2.897647321224212646e-01 5.636109039187431335e-02 -9.656757116317749023e-02 2.501364946365356445e-01 4.000648856163024902e-03 2.172854356467723846e-02 1.899845749139785767e-01 6.156396865844726562e-02 -2.614278346300125122e-02 7.373246550559997559e-02 -6.656257808208465576e-02 6.183829531073570251e-02 -2.241573333740234375e-01 -1.409869408234953880e-03 -5.440622940659523010e-02 1.245263218879699707e-02 2.384671270847320557e-01 -1.063659340143203735e-01 -3.068656027317047119e-01 -1.396516859531402588e-01 -2.636657357215881348e-01
2.831169068813323975e-01 6.128665059804916382e-02 -3.506061136722564697e-01 1.726986616849899292e-01 2.161910235881805420e-01 3.070734739303588867e-01 1.016649305820465088e-01 -1.275365203619003296e-01 1.087957099080085754e-01 1.936862766742706299e-01 -5.756715312600135803e-02 -2.633504867553710938e-01 -1.692707389593124390e-01 -1.191635653376579285e-01 2.417487055063247681e-01 -4.388387128710746765e-02 9.348426759243011475e-02 -3.613144904375076294e-02 2.100036293268203735e-01 -9.830526076257228851e-03 9.884801506996154785e-02 7.325015217065811157e-02 -1.862941086292266846e-01 -2.094753235578536987e-01 5.982394143939018250e-02 -6.595467682927846909e-03 -2.000018954277038574e-02 4.458481073379516602e-02 9.294261038303375244e-02 -4.298876523971557617e-01 -1.512532383203506470e-01 -1.312087103724479675e-02
1.024736315011978149e-01 -2.695655263960361481e-02 -1.175736263394355774e-01 2.429006099700927734e-01 -1.688670963048934937e-01 2.248928137123584747e-02 1.489828377962112427e-01 1.024112701416015625e-01 1.193160489201545715e-01 -2.853855956345796585e-03 1.602315343916416168e-03 -5.116448178887367249e-02 -5.618433281779289246e-02 -1.776117086410522461e-01 -2.438555955886840820e-01 8.295808732509613037e-02 -9.921701252460479736e-02 1.645414344966411591e-02 -3.367485478520393372e-02 -1.041068062186241150e-01 5.460609123110771179e-02 -2.973917424678802490e-01 1.591506153345108032e-01 -2.866114489734172821e-02 -2.002195715904235840e-01 1.527012586593627930e-01 -1.248736679553985596e-01 4.823365211486816406e-01 -1.229969933629035950e-01 -5.006476044654846191e-01 1.383490115404129028e-01 -1.011273823678493500e-02
1.932539790868759155e-01 -8.546151965856552124e-02 -1.451885104179382324e-01 3.448056280612945557e-01 -7.743670791387557983e-02 1.069160774350166321e-01 5.838493108749389648e-01 -4.777553677558898926e-02 1.325606256723403931e-01 3.096858598291873932e-02 2.271816730499267578e-01 -2.294315695762634277e-01 -1.737525104545056820e-03 -7.593124359846115112e-02 3.148981928825378418e-02 -5.031945928931236267e-02 7.421898096799850464e-02 -7.332160603255033493e-03 2.974684536457061768e-01 2.817660011351108551e-02 8.424460142850875854e-02 -3.736796975135803223e-02 1.108925789594650269e-01 -5.601394921541213989e-02 8.064287155866622925e-02 1.546894013881683350e-01 -1.735556498169898987e-02 -1.492563635110855103e-01 -2.024628669023513794e-01 -2.563485801219940186e-01 1.568196266889572144e-01 -1.401203572750091553e-01
6.918267160654067993e-02 9.760810434818267822e-02 -2.509500086307525635e-01 1.946287602186203003e-01 -2.114603854715824127e-02 3.867493569850921631e-01 -5.539880320429801941e-02 9.416732192039489746e-02 -1.030827164649963379e-01 2.065446078777313232e-01 1.114845648407936096e-01 -1.287722438573837280e-01 1.545028984546661377e-01 -4.842774569988250732e-02 3.945067897439002991e-02 -7.587568461894989014e-02 -3.104042708873748779e-01 4.294703528285026550e-02 2.250327765941619873e-01 -1.099396795034408569e-01 2.749416530132293701e-01 -1.293406337499618530e-01 2.247867174446582794e-03 -2.629169495776295662e-03 4.705156981945037842e-01 7.187156379222869873e-02 1.432549953460693359e-02 2.284351885318756104e-01 -1.783850193023681641e-01 -1.438806354999542236e-01 3.941128402948379517e-02 -1.441302299499511719e-01
5.254988372325897217e-02 7.000910490751266479e-02 -2.396386265754699707e-01 4.886434227228164673e-02 1.928112469613552094e-02 4.435537755489349365e-01 1.045144274830818176e-01 1.502454131841659546e-01 3.321574255824089050e-02 4.280879199504852295e-01 2.472734749317169189e-01 1.054181605577468872e-01 1.772955805063247681e-01 1.982286125421524048e-01 1.891441196203231812e-01 -1.013235449790954590e-01 -9.102249890565872192e-02 1.955622136592864990e-01 1.135774981230497360e-02 -6.484589725732803345e-02 1.031268686056137085e-01 -2.297724038362503052e-01 1.867123097181320190e-01 -2.036652714014053345e-01 -1.980754733085632324e-01 1.334341801702976227e-02 1.390201002359390259e-01 9.517724812030792236e-02 2.200211286544799805e-01 -2.786963945254683495e-03 1.440557986497879028e-01 -3.037281706929206848e-02
2.141050249338150024e-01 -2.295426279306411743e-01 -2.730465829372406006e-01 4.329367354512214661e-02 -1.649057120084762573e-01 -7.110249251127243042e-02 3.092511892318725586e-01 -5.469320341944694519e-02 2.923779785633087158e-01 2.309582233428955078e-01 7.310429215431213379e-02 1.072959303855895996e-01 -2.975042723119258881e-02 -1.981586664915084839e-01 -1.849260181188583374e-01 3.399293171241879463e-03 -1.918568164110183716e-01 1.140065491199493408e-01 -7.052046805620193481e-02 -2.345106303691864014e-01 1.839326024055480957e-01 -2.118718028068542480e-01 -1.327170878648757935e-01 -1.669384688138961792e-01 -8.949732780456542969e-02 -2.581183612346649170e-01 1.053858026862144470e-01 1.423624902963638306e-01 1.383900940418243408e-01 -3.163593113422393799e-01 -4.596863687038421631e-02 -5.277200043201446533e-02
2.573172450065612793e-01 -2.048161774873733521e-01 -4.431724548339843750e-01 3.759017884731292725e-01 1.552001088857650757e-01 -2.054431587457656860e-01 1.047090515494346619e-01 2.361377179622650146e-01 2.438385598361492157e-02 1.412633806467056274e-01 -4.825784265995025635e-02 9.278378635644912720e-02 -9.468553960323333740e-02 7.227206975221633911e-02 2.519153058528900146e-01 4.170471429824829102e-02 2.721116319298744202e-02 1.513194739818572998e-01 2.846229076385498047e-01 -5.943786725401878357e-02 1.343380063772201538e-01 -9.469614923000335693e-02 1.896977275609970093e-01 -5.574713647365570068e-02 -9.316541254520416260e-03 5.202705785632133484e-02 -2.195374965667724609e-01 -3.633494675159454346e-02 1.648321561515331268e-02 -2.479720115661621094e-01 -5.225840490311384201e-03 -1.478199213743209839e-01
6.045135483145713806e-02 -6.685983389616012573e-02 -1.615680158138275146e-01 2.707880139350891113e-01 -1.726743876934051514e-01 1.575365662574768066e-01 1.249706074595451355e-01 1.084655448794364929e-01 3.333685547113418579e-02 2.415004419162869453e-03 -8.610097318887710571e-02 -1.359335705637931824e-02 -1.908032149076461792e-01 -1.465201675891876221e-01 -9.406194090843200684e-02 1.161752548068761826e-02 -8.142173290252685547e-02 -1.067013945430517197e-02 -1.471483707427978516e-02 -1.814935356378555298e-01 2.527258694171905518e-01 -1.428136974573135376e-01 2.038898617029190063e-01 -7.938372343778610229e-02 -2.553146779537200928e-01 3.287600278854370117e-01 1.256422698497772217e-01 4.600195586681365967e-01 -6.433548778295516968e-02 -3.660320341587066650e-01 -5.496829375624656677e-02 -1.449308246374130249e-01
7.933841645717620850e-02 2.677769958972930908e-01 -4.175857305526733398e-01 1.935203075408935547e-01 -6.846970319747924805e-02 1.375656276941299438e-01 1.747716665267944336e-01 6.641977280378341675e-02 1.194452345371246338e-01 -1.533640623092651367e-01 3.355898559093475342e-01 -2.126903831958770752e-01 2.478507012128829956e-01 2.355866283178329468e-01 -1.389579288661479950e-02 -1.044250354170799255e-01 2.989308349788188934e-02 2.373687028884887695e-01 1.384354382753372192e-01 -5.204906314611434937e-02 1.204673275351524353e-01 -3.429020196199417114e-02 3.261297047138214111e-01 -1.615524739027023315e-01 2.019505053758621216e-01 1.975595019757747650e-02 2.038649469614028931e-02 -6.516333669424057007e-02 -9.320452227257192135e-04 -1.373800486326217651e-01 2.330612950026988983e-02 -1.881948858499526978e-01
2.165756821632385254e-01 -9.046260267496109009e-02 -1.348513960838317871e-01 7.040826976299285889e-02 -5.101115256547927856e-02 2.157668024301528931e-01 -2.515723109245300293e-01 2.184154689311981201e-01 1.338163614273071289e-01 1.603448987007141113e-01 2.140032202005386353e-01 -1.316336691379547119e-01 4.238665848970413208e-02 1.693212799727916718e-02 -1.066312380135059357e-02 -3.670305013656616211e-02 -1.241260692477226257e-01 1.954009290784597397e-03 -4.201010242104530334e-02 -2.657009661197662354e-01 1.810886524617671967e-02 -4.800239577889442444e-02 -1.280588191002607346e-02 -3.845303654670715332e-01 1.862016767263412476e-01 1.653640121221542358e-01 -2.304525524377822876e-01 3.189729452133178711e-01 7.259009033441543579e-02 -3.226782679557800293e-01 9.872953593730926514e-02 -2.772946357727050781e-01
3.202544748783111572e-01 2.121254950761795044e-01 -8.420303463935852051e-02 2.166900336742401123e-01 -2.904322445392608643e-01 -6.003089249134063721e-02 1.357536613941192627e-01 -3.686857596039772034e-02 1.889267265796661377e-01 2.082451134920120239e-01 1.938674002885818481e-01 -1.580310761928558350e-01 -6.308823078870773315e-02 -1.194061338901519775e-02 -2.611381709575653076e-01 -4.570313543081283569e-02 -9.916690737009048462e-02 4.640939831733703613e-01 1.612257212400436401e-01 -9.124541282653808594e-02 5.407261475920677185e-02 8.290763944387435913e-02 -1.739177703857421875e-01 -3.214838355779647827e-02 -2.407024800777435303e-01 5.781871080398559570e-02 -2.001525089144706726e-02 3.304175660014152527e-02 5.084448680281639099e-02 -2.421465963125228882e-01 -1.277698129415512085e-01 -1.835659593343734741e-01
-3.190575167536735535e-02 -3.590230271220207214e-02 -2.820551991462707520e-01 2.957140505313873291e-01 -4.298064485192298889e-02 1.433743834495544434e-01 3.369100987911224365e-01 1.027608737349510193e-01 2.135745137929916382e-01 3.360277041792869568e-02 3.061841130256652832e-01 1.153922602534294128e-01 -2.824688553810119629e-01 -2.690187990665435791e-01 -1.514098048210144043e-01 1.353788673877716064e-01 9.793557226657867432e-02 1.840260624885559082e-01 -1.852684319019317627e-01 1.103004161268472672e-02 1.814484894275665283e-01 1.813805475831031799e-02 7.867220044136047363e-02 -1.585205346345901489e-01 1.547495871782302856e-01 1.302126348018646240e-01 -4.104959219694137573e-02 2.437437623739242554e-01 -2.054394781589508057e-01 -1.575183123350143433e-01 -8.472716063261032104e-02 -1.353933066129684448e-01
1.922086179256439209e-01 -9.580980986356735229e-02 -1.431803852319717407e-01 1.376424729824066162e-01 -1.425352096557617188e-01 1.616900265216827393e-01 1.819057762622833252e-01 2.195176333189010620e-01 1.810491383075714111e-01 3.785976469516754150e-01 -6.475415080785751343e-02 1.225305274128913879e-01 -1.546622067689895630e-01 -1.287175416946411133e-01 -9.353692084550857544e-02 9.810644388198852539e-02 -6.641672551631927490e-02 3.028033673763275146e-01 -1.170342564582824707e-01 1.689744740724563599e-02 7.931146770715713501e-02 1.520382761955261230e-01 2.439912110567092896e-01 -1.283890157938003540e-01 3.219220936298370361e-01 -9.660045802593231201e-02 -1.393720507621765137e-01 1.645419150590896606e-01 6.206296756863594055e-02 -1.733576655387878418e-01 -2.825657427310943604e-01 -2.092630863189697266e-01
3.164871931076049805e-01 -1.565185785293579102e-01 -4.060704410076141357e-01 2.706270813941955566e-01 3.354450762271881104e-01 5.146492272615432739e-02 1.367035210132598877e-01 1.816748082637786865e-01 1.505842357873916626e-01 1.371188461780548096e-01 -2.428605221211910248e-02 7.429568469524383545e-02 1.231867223978042603e-01 1.442465335130691528e-01 3.054190874099731445e-01 -4.415514413267374039e-03 7.768350094556808472e-02 1.039639636874198914e-01 6.939381361007690430e-02 -9.032014012336730957e-02 5.156658124178647995e-03 -2.328302264213562012e-01 1.797023862600326538e-01 -9.190231561660766602e-02 -8.853064477443695068e-02 -5.765338987112045288e-02 -1.386675089597702026e-01 1.758609712123870850e-01 1.666749119758605957e-01 -2.720154821872711182e-01 -2.547505870461463928e-02 -7.028135657310485840e-02
7.319023460149765015e-02 -1.357197612524032593e-01 -1.662285923957824707e-01 1.537636518478393555e-01 1.837689988315105438e-02 3.053640127182006836e-01 2.155779749155044556e-01 2.073639333248138428e-01 2.914967387914657593e-02 2.802506387233734131e-01 1.357065141201019287e-01 -1.521392632275819778e-02 2.399972230195999146e-01 3.139849901199340820e-01 -9.004759043455123901e-02 -1.068069189786911011e-01 -2.349681258201599121e-01 2.625478506088256836e-01 1.004627048969268799e-01 3.543741255998611450e-02 2.992062568664550781e-01 -1.640521883964538574e-01 7.120097428560256958e-02 -1.822403073310852051e-01 6.254344433546066284e-02 8.275771141052246094e-02 1.529607176780700684e-02 1.881635189056396484e-01 -3.113290667533874512e-02 6.665364652872085571e-02 2.352793067693710327e-01 -2.660327553749084473e-01
7.454126328229904175e-02 2.809692323207855225e-01 -1.872644573450088501e-01 2.096642404794692993e-01 2.453082352876663208e-01 -5.951639637351036072e-02 2.691214978694915771e-01 3.011467754840850830e-01 -1.019729301333427429e-01 2.229371666908264160e-01 4.860438406467437744e-02 -2.183393239974975586e-01 9.347873181104660034e-02 -1.301080435514450073e-01 -7.586125284433364868e-02 1.431748121976852417e-01 1.128091961145401001e-01 2.125781923532485962e-01 -2.923274226486682892e-02 -3.803863823413848877e-01 -9.260752797126770020e-02 -2.538032131269574165e-03 1.589497327804565430e-01 -2.007941305637359619e-01 1.581446528434753418e-01 -1.180433705449104309e-01 -1.801230609416961670e-01 1.388240009546279907e-01 -6.929398328065872192e-02 -1.703825443983078003e-01 -2.064388394355773926e-01 5.334703251719474792e-02
1.194194257259368896e-01 -1.481342315673828125e-02 -4.863260686397552490e-02 4.998233914375305176e-02 -2.632687389850616455e-01 1.669201254844665527e-01 -1.461971551179885864e-02 1.205881908535957336e-01 1.781343966722488403e-01 1.000971421599388123e-01 1.638352572917938232e-01 2.958026528358459473e-02 4.315669238567352295e-01 -1.518688946962356567e-01 -1.369881331920623779e-01 3.630923852324485779e-02 -3.664825558662414551e-01 2.000419050455093384e-01 8.834439516067504883e-02 -2.565121650695800781e-01 -1.653094962239265442e-02 -2.979277670383453369e-01 3.359424769878387451e-01 -1.677139848470687866e-02 1.220890656113624573e-01 6.408114731311798096e-02 -1.848872750997543335e-01 7.962121814489364624e-02 4.699164256453514099e-02 -9.106823056936264038e-02 -1.185273751616477966e-01 -1.888753771781921387e-01
1.183691248297691345e-01 -6.112340092658996582e-02 -3.974680006504058838e-01 -1.555168032646179199e-01 -9.549756534397602081e-03 1.587135940790176392e-01 4.647208377718925476e-03 4.330336302518844604e-02 -4.938494879752397537e-03 3.063611090183258057e-01 -1.149922460317611694e-01 -1.395488809794187546e-02 -8.883312344551086426e-02 -2.012167423963546753e-01 -1.193154677748680115e-01 -1.554940491914749146e-01 -2.746908739209175110e-02 3.270735442638397217e-01 -6.548720598220825195e-02 9.864580631256103516e-02 -1.175517663359642029e-01 6.411759555339813232e-02 1.020420789718627930e-01 4.587676841765642166e-03 1.555256843566894531e-01 -3.191014751791954041e-02 -1.453441530466079712e-01 3.385488986968994141e-01 -4.884584620594978333e-02 -3.836302459239959717e-01 -3.239570856094360352e-01 -1.150979250669479370e-01
2.489481866359710693e-01 -1.196519564837217331e-02 -1.841497719287872314e-01 3.267289698123931885e-02 1.371358036994934082e-01 4.923205673694610596e-01 9.949114918708801270e-02 1.677244752645492554e-01 -1.268780678510665894e-01 3.312777280807495117e-01 3.077007234096527100e-01 1.066608875989913940e-01 1.736037284135818481e-01 -3.006383031606674194e-02 2.076414376497268677e-01 9.246670454740524292e-02 -1.276288777589797974e-01 1.333743631839752197e-01 -8.499594032764434814e-02 -7.926385849714279175e-02 2.992233037948608398e-01 -9.365785121917724609e-02 1.395267397165298462e-01 -9.166444838047027588e-02 -2.320096045732498169e-01 1.814855337142944336e-01 4.781389981508255005e-02 1.260527223348617554e-01 3.542294725775718689e-02 -2.712237089872360229e-02 8.136121183633804321e-02 -4.205174744129180908e-02
1.966250687837600708e-01 7.453840225934982300e-02 -5.060968995094299316e-01 2.349536418914794922e-01 2.549418509006500244e-01 1.411030590534210205e-01 6.887571513652801514e-02 2.152170836925506592e-01 2.151578515768051147e-01 1.966226398944854736e-01 1.781324446201324463e-01 6.918196380138397217e-02 3.615710511803627014e-02 9.853617101907730103e-02 1.411714106798171997e-01 1.050816029310226440e-01 -9.026677161455154419e-02 2.524328529834747314e-01 1.171061471104621887e-01 6.842994689941406250e-02 -7.271239906549453735e-02 -1.248505190014839172e-01 1.956207454204559326e-01 -7.542522251605987549e-02 -3.952654451131820679e-02 -1.965641081333160400e-01 -3.022105693817138672e-01 1.631743460893630981e-01 9.843241423368453979e-02 1.080439761281013489e-01 -3.100772574543952942e-02 9.715873003005981445e-02
2.389382570981979370e-01 1.141675487160682678e-01 -1.524899154901504517e-01 1.798557788133621216e-01 3.441498801112174988e-02 3.655371665954589844e-01 -1.223457232117652893e-02 2.164837270975112915e-01 -7.835096120834350586e-02 2.975780963897705078e-01 3.114963173866271973e-01 -1.089183166623115540e-01 -1.774813421070575714e-02 9.888753294944763184e-02 4.270855337381362915e-02 -3.117046132683753967e-02 -2.758606076240539551e-01 1.648402065038681030e-01 3.973124921321868896e-02 -8.363724499940872192e-02 -7.352829724550247192e-02 -6.058724597096443176e-02 -1.614578068256378174e-01 -2.812428772449493408e-01 1.783148497343063354e-01 2.414030879735946655e-01 8.163913339376449585e-02 6.215888261795043945e-02 9.021604433655738831e-03 -1.730055212974548340e-01 3.399909436702728271e-01 -6.072273850440979004e-02
-8.494214713573455811e-02 -7.020743191242218018e-02 -1.256580948829650879e-01 2.557928860187530518e-01 -8.272690325975418091e-02 2.043682336807250977e-01 -2.330503985285758972e-02 -1.459520757198333740e-01 1.276140958070755005e-01 3.115597963333129883e-01 2.248715907335281372e-01 3.167499601840972900e-01 -7.946737110614776611e-02 -2.321614176034927368e-01 9.003179520368576050e-02 -2.187181413173675537e-01 -9.300960600376129150e-02 3.412266075611114502e-01 2.106017172336578369e-01 -1.864312291145324707e-01 7.116518914699554443e-02 -1.960324496030807495e-01 1.076064631342887878e-01 -7.140155136585235596e-02 -3.540514037013053894e-02 -8.434066921472549438e-02 -1.917154192924499512e-01 1.203209981322288513e-01 2.796342782676219940e-02 -2.564197480678558350e-01 -2.087104022502899170e-01 1.473497152328491211e-01
-7.032260298728942871e-02 1.400087922811508179e-01 -2.778782844543457031e-01 3.823721408843994141e-01 2.955021336674690247e-02 1.105935648083686829e-01 -4.826807975769042969e-02 1.209810003638267517e-01 1.641989499330520630e-01 4.184090197086334229e-01 7.166195660829544067e-02 2.072269320487976074e-01 -1.483670473098754883e-01 -2.921152710914611816e-01 -5.943881347775459290e-03 -8.424530923366546631e-02 1.563532203435897827e-01 1.559845507144927979e-01 3.478024527430534363e-02 -1.570180654525756836e-01 -1.137386187911033630e-01 -1.986521668732166290e-02 7.392537593841552734e-02 -3.053253591060638428e-01 -8.176027238368988037e-02 -2.120113372802734375e-01 -8.353459089994430542e-02 2.122248858213424683e-01 -9.606115520000457764e-03 -1.330263763666152954e-01 -2.039318531751632690e-01 8.766883611679077148e-02
3.546641021966934204e-02 8.951368182897567749e-02 -3.725128471851348877e-01 1.553876101970672607e-01 -5.555222555994987488e-02 1.200055629014968872e-01 -5.628798902034759521e-02 9.435110539197921753e-02 1.738263815641403198e-01 -2.296644262969493866e-02 3.699161410331726074e-01 -3.831806182861328125e-01 5.281870439648628235e-02 9.158515185117721558e-02 -1.094495356082916260e-01 -5.273022130131721497e-02 -1.932707279920578003e-01 2.451443970203399658e-01 2.864437736570835114e-02 -4.417309537529945374e-03 -1.211597397923469543e-02 7.768528908491134644e-02 2.473071962594985962e-01 -2.002131938934326172e-01 6.280206143856048584e-02 1.119670085608959198e-02 4.754295572638511658e-02 3.324238061904907227e-01 3.444150984287261963e-01 -3.537458553910255432e-02 6.943458318710327148e-02 -1.032850295305252075e-01
8.872165530920028687e-02 1.658911406993865967e-01 -2.366764247417449951e-01 9.518805146217346191e-02 1.015804111957550049e-01 8.014964312314987183e-02 -1.014234349131584167e-01 2.541003525257110596e-01 1.879151910543441772e-01 1.436377465724945068e-01 5.302369222044944763e-02 2.893060743808746338e-01 -7.541319727897644043e-02 -1.795643009245395660e-02 -2.082367837429046631e-01 2.237047106027603149e-01 -2.642038464546203613e-01 3.851580992341041565e-02 -3.934749588370323181e-02 -1.692314594984054565e-01 1.815503090620040894e-01 -2.483863234519958496e-01 1.223828643560409546e-01 8.289166539907455444e-02 -2.694491147994995117e-01 9.656032919883728027e-02 -3.071890771389007568e-01 1.262508183717727661e-01 -2.163549065589904785e-01 -2.201758772134780884e-01 -1.852473467588424683e-01 -1.620263904333114624e-01
6.382925063371658325e-02 2.043664902448654175e-01 -4.535877108573913574e-01 3.191667422652244568e-02 -1.033636182546615601e-01 3.341993689537048340e-01 1.666702516376972198e-02 2.154490649700164795e-01 2.406089752912521362e-01 4.338911175727844238e-02 1.458383053541183472e-01 -8.095801621675491333e-02 2.487440556287765503e-01 6.583496183156967163e-02 1.650488823652267456e-01 3.517013788223266602e-02 -7.833592593669891357e-02 2.219715416431427002e-01 7.552479207515716553e-02 1.004052609205245972e-01 -2.134180516004562378e-01 -2.195756733417510986e-01 1.957933455705642700e-01 -1.995468586683273315e-01 1.313455253839492798e-01 4.163341596722602844e-02 -1.563182100653648376e-02 1.247617602348327637e-01 -2.802889049053192139e-01 -1.353245526552200317e-01 -8.489698916673660278e-02 -1.185811907052993774e-01
7.045629620552062988e-02 -1.633329316973686218e-02 -1.804303377866744995e-01 3.339723944664001465e-01 -2.466394305229187012e-01 1.207860112190246582e-01 -1.227042004466056824e-01 1.974613070487976074e-01 -2.549424171447753906e-01 2.256441265344619751e-01 2.678054869174957275e-01 -7.098753005266189575e-02 1.020735427737236023e-01 9.032595157623291016e-02 1.184728741645812988e-01 3.861656785011291504e-02 -6.061006337404251099e-02 1.022465974092483521e-01 9.243088215589523315e-02 -1.553001701831817627e-01 2.285409271717071533e-01 -2.644383311271667480e-01 3.674338161945343018e-01 1.265554279088973999e-01 7.992760092020034790e-02 1.251468360424041748e-01 4.042047262191772461e-02 -9.405099600553512573e-02 7.099220901727676392e-02 -2.498421818017959595e-01 5.067215487360954285e-02 -2.681488394737243652e-01
[truncated: 3,263,874 more chars]
