# Supplementary material for: The Language of Innovation
Source: PLoS One. 2020 Apr 30;15(4):e0230107. doi: 10.1371/journal.pone.0230107 (PMC7194493; doi:10.1371/journal.pone.0230107)
Supplement: S29 File — (GZ) [file pone.0230107.s029.tar.gz › 2007-2011/V2Run_12_VS_4500_embeddings2007-2011ED32.txt]

-1.947614997625350952e-01 3.657107055187225342e-01 2.256655991077423096e-01 1.644246578216552734e-01 -2.515940554440021515e-02 1.479947865009307861e-01 1.144327223300933838e-01 -2.693312168121337891e-01 1.237803231924772263e-02 -1.239744871854782104e-01 1.564045101404190063e-01 -2.376752160489559174e-02 3.692753612995147705e-02 -5.453536286950111389e-02 1.398639678955078125e-01 2.265472859144210815e-01 2.835669554769992828e-02 -3.759413212537765503e-02 -6.394061446189880371e-02 1.224707588553428650e-01 -3.940087258815765381e-01 -1.036919578909873962e-01 5.966100841760635376e-02 1.590182930231094360e-01 2.070028334856033325e-01 1.162557080388069153e-01 1.044154316186904907e-01 1.111655086278915405e-01 6.755760312080383301e-02 -2.549952566623687744e-01 -3.971845284104347229e-02 -3.993546664714813232e-01
-1.791591942310333252e-01 7.388686388731002808e-02 1.490120142698287964e-01 -1.454793754965066910e-02 -1.667965203523635864e-01 9.370363503694534302e-02 -1.808572858572006226e-01 1.515293121337890625e-02 2.203583568334579468e-01 -3.405124843120574951e-01 9.963420033454895020e-02 -2.131706178188323975e-01 -1.449822038412094116e-01 -1.447062492370605469e-01 1.001883596181869507e-01 -1.910709775984287262e-02 -2.986564338207244873e-01 -4.067451357841491699e-01 -2.102316319942474365e-01 1.656874269247055054e-01 -1.108347550034523010e-01 1.554692387580871582e-01 -5.085995793342590332e-02 -8.751607686281204224e-02 -4.835335165262222290e-02 2.807766497135162354e-01 6.932858377695083618e-03 6.316416710615158081e-02 1.155119612812995911e-01 2.219243198633193970e-01 -5.955185368657112122e-02 -2.718623876571655273e-01
-1.799485236406326294e-01 3.009075522422790527e-01 2.460594326257705688e-01 -2.124947495758533478e-02 1.247718706727027893e-01 1.426994055509567261e-01 -8.872552216053009033e-02 -1.015403866767883301e-01 2.114939689636230469e-01 -6.688041985034942627e-02 -1.987314410507678986e-02 1.054705232381820679e-01 -4.280817210674285889e-01 1.231211423873901367e-01 -2.230413705110549927e-01 5.160861089825630188e-02 -4.818611592054367065e-02 -6.969419121742248535e-02 -1.531048417091369629e-01 1.388240307569503784e-01 -1.751545965671539307e-01 2.062587141990661621e-01 -5.141611211001873016e-03 9.599085152149200439e-02 8.025790564715862274e-03 2.418889701366424561e-01 2.040794193744659424e-01 2.179533988237380981e-01 1.535126124508678913e-03 -3.961337804794311523e-01 -4.665288701653480530e-02 1.059943735599517822e-01
-4.151899814605712891e-01 2.084006667137145996e-01 3.665297031402587891e-01 9.538921713829040527e-02 5.366982519626617432e-02 8.189952373504638672e-02 -1.955179572105407715e-01 -3.759537339210510254e-01 -3.776145353913307190e-02 -3.442616015672683716e-02 5.446184799075126648e-02 -2.372345328330993652e-01 -9.019819647073745728e-02 -1.069143712520599365e-01 -1.205451413989067078e-01 1.251049190759658813e-01 -2.006738185882568359e-01 2.045033574104309082e-01 -9.542444348335266113e-02 -7.282331585884094238e-02 -2.838502526283264160e-01 -6.613782793283462524e-02 4.805304855108261108e-02 6.591630727052688599e-02 -1.492513250559568405e-02 2.499129772186279297e-01 -9.761177748441696167e-02 3.777045011520385742e-02 8.299043774604797363e-02 -2.044658511877059937e-01 -4.659456759691238403e-02 -1.654755771160125732e-01
-2.662294507026672363e-01 2.456193715333938599e-01 5.534953474998474121e-01 -1.885056495666503906e-01 -9.119755029678344727e-02 2.888881787657737732e-02 -8.760704845190048218e-02 -1.521107405424118042e-01 1.601775139570236206e-01 4.453694447875022888e-02 2.314703017473220825e-01 -2.328031063079833984e-01 -8.816985785961151123e-02 -1.921905726194381714e-01 -1.056167706847190857e-01 -3.839265927672386169e-02 -2.467625588178634644e-01 7.514483761042356491e-03 -1.389587074518203735e-01 7.828236371278762817e-02 -9.197960793972015381e-02 -1.838293373584747314e-01 6.639032810926437378e-02 -1.542119085788726807e-01 2.926007211208343506e-01 -2.292473614215850830e-02 3.108162991702556610e-02 1.810551993548870087e-02 5.319251492619514465e-02 2.811621176078915596e-03 -1.026685684919357300e-01 -1.911544352769851685e-01
-1.063980162143707275e-01 8.425116539001464844e-03 4.975790381431579590e-01 -3.028337955474853516e-01 2.526275515556335449e-01 6.035909522324800491e-03 -4.930863156914710999e-02 -1.698912978172302246e-01 1.495534628629684448e-01 -2.466059774160385132e-01 4.841292649507522583e-02 -2.544716894626617432e-01 -3.573580384254455566e-01 -7.059532403945922852e-02 -6.317156832665205002e-03 -1.351875662803649902e-01 -3.083370327949523926e-01 5.109309405088424683e-02 6.177879124879837036e-02 -4.007271304726600647e-02 5.627692490816116333e-02 5.087095499038696289e-02 -1.211016178131103516e-01 -1.050961986184120178e-01 -1.263874303549528122e-02 1.376669108867645264e-01 2.361140027642250061e-02 -1.948083937168121338e-01 -1.923190988600254059e-02 -1.434511095285415649e-01 -1.511384081095457077e-02 -1.987778246402740479e-01
-8.742874115705490112e-02 3.988486528396606445e-01 5.309424400329589844e-01 -1.133163180202245712e-02 3.036989830434322357e-02 1.047544879838824272e-03 -6.426699459552764893e-02 -1.744338870048522949e-01 1.284313946962356567e-01 2.204952389001846313e-01 1.130323484539985657e-01 7.157509773969650269e-02 -2.166979908943176270e-01 -2.204316109418869019e-01 2.494032680988311768e-01 1.903245970606803894e-02 -4.937581717967987061e-02 1.511858683079481125e-02 3.567631170153617859e-02 -1.176609192043542862e-02 -2.301723957061767578e-01 1.369295269250869751e-02 -4.584923759102821350e-02 -3.959221765398979187e-02 9.651834517717361450e-02 2.676267623901367188e-01 -2.088008970022201538e-01 1.222134567797183990e-02 7.073837518692016602e-02 -5.987321026623249054e-03 -1.662829667329788208e-01 -2.373842447996139526e-01
-2.427328228950500488e-01 3.653543293476104736e-01 2.621485292911529541e-01 -5.392031371593475342e-02 2.102269381284713745e-01 2.042257785797119141e-01 -4.953610897064208984e-02 -1.607362926006317139e-01 2.273544222116470337e-01 -3.258568048477172852e-01 8.151210099458694458e-02 -5.410365015268325806e-02 4.735824093222618103e-02 -1.521988213062286377e-01 -1.574611850082874298e-02 1.963648796081542969e-01 -1.528447717428207397e-01 -2.626830339431762695e-01 4.867493361234664917e-02 1.598984748125076294e-01 -9.112270921468734741e-02 -1.001435797661542892e-02 4.554133862257003784e-02 1.473009884357452393e-01 -8.777894824743270874e-02 1.710474789142608643e-01 -8.089490979909896851e-02 -2.275213301181793213e-01 -2.857686579227447510e-01 1.638274267315864563e-02 1.413620449602603912e-02 -2.454289346933364868e-01
-2.052929252386093140e-02 1.593636274337768555e-01 4.695991277694702148e-01 -1.239044666290283203e-01 -3.368879854679107666e-02 1.766383051872253418e-01 -1.624908298254013062e-01 -3.081842362880706787e-01 -2.100974693894386292e-02 2.903151325881481171e-02 1.412007957696914673e-01 -1.542738676071166992e-01 -1.892469525337219238e-01 -1.717799454927444458e-01 2.514389753341674805e-01 1.645184159278869629e-01 -1.490214169025421143e-01 -1.185909099876880646e-02 9.468274563550949097e-02 -6.650405377149581909e-02 -2.560579776763916016e-01 -5.809700861573219299e-02 9.868324548006057739e-02 3.669296205043792725e-02 3.393541276454925537e-01 2.389812022447586060e-01 -1.223409920930862427e-01 -1.878762394189834595e-01 1.311349421739578247e-01 -1.063601598143577576e-01 -9.771361202001571655e-02 -8.717881143093109131e-02
-1.860723793506622314e-01 1.728700548410415649e-01 3.990329205989837646e-01 -2.437585294246673584e-01 6.970832496881484985e-02 4.219100624322891235e-02 -1.323961764574050903e-01 -3.059280514717102051e-01 2.092103809118270874e-01 -1.412853896617889404e-01 -8.591336011886596680e-02 9.697867929935455322e-02 -1.342610716819763184e-01 -1.933913826942443848e-01 5.915008857846260071e-02 2.611827291548252106e-02 -6.302453577518463135e-02 1.719775944948196411e-01 -1.471094340085983276e-01 -1.380299329757690430e-01 -2.454509586095809937e-01 7.326124701648950577e-03 -1.367739289999008179e-01 -9.155537933111190796e-02 2.661281526088714600e-01 1.968032717704772949e-01 1.015483811497688293e-01 -2.218086719512939453e-01 3.561986610293388367e-02 -1.735366731882095337e-01 1.215430647134780884e-01 -2.865471243858337402e-01
-2.600372135639190674e-01 1.821297407150268555e-01 6.860452145338058472e-02 1.920714974403381348e-01 -7.345575839281082153e-03 -8.630582690238952637e-02 -1.983748078346252441e-01 -4.059325531125068665e-02 1.416862159967422485e-01 3.483109176158905029e-02 1.635320931673049927e-01 1.293466538190841675e-01 -3.832822442054748535e-01 1.565680056810379028e-01 9.129206091165542603e-02 1.291040331125259399e-01 -3.920286893844604492e-02 -1.674395799636840820e-01 -6.673840433359146118e-02 2.531402111053466797e-01 -1.027205809950828552e-01 1.213971003890037537e-01 1.924680769443511963e-01 -6.469961255788803101e-02 1.226357072591781616e-01 2.456450313329696655e-01 1.674346625804901123e-01 2.687774300575256348e-01 2.133772671222686768e-01 -2.555782794952392578e-01 -3.065668344497680664e-01 -5.301154404878616333e-02
2.132374048233032227e-01 3.857873678207397461e-01 3.249531984329223633e-01 -3.463760316371917725e-01 5.300971865653991699e-02 -1.086978465318679810e-01 6.274937838315963745e-02 -1.904012858867645264e-01 1.025049015879631042e-01 -2.011549323797225952e-01 9.765416383743286133e-02 -2.496347278356552124e-01 -7.680292427539825439e-02 -3.004910051822662354e-02 1.487265229225158691e-01 2.753611207008361816e-01 -1.079303212463855743e-02 -2.388703078031539917e-01 1.290887892246246338e-01 1.739096194505691528e-01 -5.084755644202232361e-02 1.182784065604209900e-01 -2.060738950967788696e-02 -2.963580191135406494e-02 5.581995844841003418e-02 1.855254322290420532e-01 2.178401798009872437e-01 -4.493248462677001953e-02 7.147981971502304077e-02 -2.583677768707275391e-01 -4.132196307182312012e-02 -1.232898235321044922e-01
-2.304928749799728394e-01 1.846120059490203857e-01 4.677731692790985107e-01 -1.161941289901733398e-01 -2.070990800857543945e-01 1.107767000794410706e-01 3.508054465055465698e-02 -2.113744467496871948e-01 1.107155233621597290e-01 5.749586224555969238e-02 -4.193150624632835388e-02 -2.286849766969680786e-01 -2.441447973251342773e-01 -1.781286448240280151e-01 3.856944665312767029e-02 1.111851781606674194e-01 -2.930250465869903564e-01 2.057066857814788818e-01 9.046848118305206299e-02 -1.335431039333343506e-01 -1.132028773427009583e-01 4.518888518214225769e-02 -2.443664893507957458e-02 1.479710191488265991e-01 1.759681850671768188e-01 2.166242450475692749e-01 -2.656875923275947571e-02 -3.251662477850914001e-02 7.118582725524902344e-02 -1.403914690017700195e-01 -1.755383312702178955e-01 -2.789456844329833984e-01
-2.099241018295288086e-01 2.014863789081573486e-01 1.468967944383621216e-01 1.426549721509218216e-02 1.712596267461776733e-01 7.128649950027465820e-02 3.008374944329261780e-02 -3.539704084396362305e-01 -3.189098462462425232e-02 -4.285709932446479797e-02 -6.096459925174713135e-02 2.547267824411392212e-02 -3.834476768970489502e-01 -1.961208581924438477e-01 -4.447429440915584564e-03 4.670223593711853027e-02 -3.215845823287963867e-01 -3.008748292922973633e-01 -1.737550646066665649e-01 -5.162259563803672791e-02 -1.764018088579177856e-01 2.074264585971832275e-01 1.974925100803375244e-01 2.052035629749298096e-01 1.480091065168380737e-01 -2.140961214900016785e-02 -5.361242219805717468e-02 -2.936685457825660706e-02 -1.542360484600067139e-01 -1.840821057558059692e-01 -2.574639618396759033e-01 -7.686300575733184814e-02
-2.226825058460235596e-01 1.056557893753051758e-01 1.959314346313476562e-01 -3.014203906059265137e-01 -5.463466793298721313e-02 -1.716862767934799194e-01 -5.518332496285438538e-02 -3.101778402924537659e-02 1.918935477733612061e-01 -2.470850497484207153e-01 1.936619356274604797e-02 -1.262041777372360229e-01 -1.228738576173782349e-01 -3.808108866214752197e-01 -2.424502819776535034e-01 -9.370240569114685059e-02 -9.960305690765380859e-02 -2.834190428256988525e-01 -4.719598218798637390e-02 3.501063212752342224e-02 -1.955262273550033569e-01 -1.727267540991306305e-02 7.873512059450149536e-02 2.106539607048034668e-01 3.206634223461151123e-01 2.926523685455322266e-01 6.859363615512847900e-02 -1.137136518955230713e-01 9.592798352241516113e-02 -1.100461184978485107e-01 -1.637702435255050659e-02 -1.455786526203155518e-01
-2.417599111795425415e-01 7.894722372293472290e-02 2.228866815567016602e-01 1.804813742637634277e-01 -1.335610356181859970e-02 5.993496626615524292e-02 1.390508413314819336e-01 -1.681670360267162323e-02 -2.238199859857559204e-02 -1.969423741102218628e-01 7.439119368791580200e-02 -9.561216831207275391e-02 -5.318499207496643066e-01 -5.351204052567481995e-02 2.525199353694915771e-01 -5.762352794408798218e-02 -2.201166152954101562e-01 -2.340369224548339844e-01 -1.051643043756484985e-01 -2.150419726967811584e-02 -2.484192848205566406e-01 1.512744128704071045e-01 7.866803556680679321e-03 8.698355406522750854e-02 1.657202541828155518e-01 7.114034891128540039e-02 6.173590198159217834e-02 8.992899209260940552e-02 -4.969584941864013672e-02 -3.594735562801361084e-01 -1.956393569707870483e-01 3.927365317940711975e-02
-1.766170412302017212e-01 3.881956934928894043e-01 1.881320774555206299e-01 -8.920434117317199707e-02 1.944856643676757812e-01 -1.996747851371765137e-01 1.221043691039085388e-01 -3.056195564568042755e-02 2.913690805435180664e-01 -3.476296365261077881e-01 -1.372405607253313065e-02 -1.360532641410827637e-01 -3.785679116845130920e-02 -1.071917638182640076e-01 5.464623495936393738e-02 1.111713796854019165e-01 -1.921625435352325439e-01 -6.914357095956802368e-02 -2.512292936444282532e-02 -8.488664776086807251e-02 -1.225785315036773682e-01 -5.735774338245391846e-02 1.302287429571151733e-01 1.684031486511230469e-01 4.349596798419952393e-02 2.328998744487762451e-01 1.828955858945846558e-01 7.802917808294296265e-02 -1.404392421245574951e-01 2.961561679840087891e-01 -2.698946893215179443e-01 -1.984553188085556030e-01
-1.674551367759704590e-01 1.206425502896308899e-01 1.483754068613052368e-01 2.052314728498458862e-01 1.019209697842597961e-01 1.068816930055618286e-01 -1.333094090223312378e-01 -6.025588512420654297e-02 1.639646142721176147e-01 -5.617750436067581177e-02 2.243782877922058105e-01 -4.534403979778289795e-02 -3.082368075847625732e-01 8.620785176753997803e-02 -1.071369200944900513e-01 2.167403995990753174e-01 4.295907169580459595e-02 -8.266152441501617432e-02 -1.047893688082695007e-01 7.278285175561904907e-02 -2.542170584201812744e-01 2.253423780202865601e-01 3.474184274673461914e-01 2.641350924968719482e-01 3.182064890861511230e-01 4.847925156354904175e-02 2.605836391448974609e-01 4.186851903796195984e-02 1.034403126686811447e-02 -2.793999016284942627e-01 -3.080447018146514893e-02 -1.533140838146209717e-01
4.412721097469329834e-02 1.702075302600860596e-01 3.339449465274810791e-01 -1.071718409657478333e-01 5.891608819365501404e-02 -7.272388786077499390e-02 2.288528485223650932e-03 -1.012096107006072998e-01 -8.054756373167037964e-02 -3.496151268482208252e-01 -1.047674287110567093e-02 -3.552775084972381592e-01 -3.063983917236328125e-01 -1.539131700992584229e-01 -2.947575449943542480e-01 -2.806538343429565430e-02 -4.882452264428138733e-02 -1.663030236959457397e-01 -1.183653175830841064e-01 9.232876822352409363e-03 -5.043961852788925171e-02 -1.788676716387271881e-02 1.362573206424713135e-01 1.863004863262176514e-01 5.815871432423591614e-02 2.757973968982696533e-01 1.779979914426803589e-01 3.561161458492279053e-02 1.787761002779006958e-01 1.014402043074369431e-02 -2.941622734069824219e-01 -1.884456574916839600e-01
-2.758744172751903534e-02 1.433054506778717041e-01 3.486676812171936035e-01 -4.509710147976875305e-02 -5.221650004386901855e-02 -2.332403510808944702e-01 -3.225217163562774658e-01 -2.234047353267669678e-01 1.678492724895477295e-01 -1.229442134499549866e-01 2.270281612873077393e-01 -7.726263999938964844e-02 -4.200489819049835205e-01 -1.586189568042755127e-01 1.173823252320289612e-01 5.557983368635177612e-02 -3.562473878264427185e-02 3.234386444091796875e-02 3.248516619205474854e-01 -1.086321249604225159e-01 -6.441466510295867920e-02 1.206876523792743683e-02 3.820675238966941833e-02 -1.997994258999824524e-02 1.423322111368179321e-01 2.485585659742355347e-01 5.073922686278820038e-03 -1.136339083313941956e-01 1.251652836799621582e-01 2.340877195820212364e-03 -1.928268000483512878e-02 -2.965680360794067383e-01
-1.276259543374180794e-03 2.329346239566802979e-01 6.046357154846191406e-01 -1.569727808237075806e-01 -7.634227722883224487e-02 -4.773424565792083740e-02 2.205354347825050354e-02 -5.446646735072135925e-02 3.573132157325744629e-01 -1.073721423745155334e-01 -2.040383219718933105e-02 -1.948830038309097290e-01 -3.548749387264251709e-01 -2.161138653755187988e-01 8.139722794294357300e-02 1.026719659566879272e-01 -3.648776933550834656e-02 8.077027648687362671e-02 9.956366568803787231e-02 -9.636612981557846069e-02 -1.585925966501235962e-01 -1.237689238041639328e-02 9.166643023490905762e-02 -9.480562061071395874e-03 8.858340233564376831e-02 -7.434726506471633911e-02 -1.367725133895874023e-01 -6.724712252616882324e-02 -1.110004037618637085e-01 -9.836944937705993652e-02 -1.400259286165237427e-01 -1.936211884021759033e-01
-1.545636653900146484e-01 1.320452690124511719e-01 3.612231314182281494e-01 -1.109966263175010681e-01 2.667494863271713257e-02 9.365727752447128296e-02 -6.796410679817199707e-02 -4.521940648555755615e-01 2.111671715974807739e-01 2.825390696525573730e-01 4.561352729797363281e-02 -2.011801451444625854e-01 -1.883783489465713501e-01 -7.449502497911453247e-02 1.086573824286460876e-01 1.853926926851272583e-01 -1.150617152452468872e-01 9.965846687555313110e-02 -8.097892999649047852e-02 1.647569388151168823e-01 -2.563921511173248291e-01 2.386118769645690918e-01 1.842375397682189941e-01 -3.618397191166877747e-02 1.991113871335983276e-01 2.033651471138000488e-01 -1.216261014342308044e-01 3.031513467431068420e-02 -1.646375050768256187e-03 -1.017906069755554199e-01 8.276763558387756348e-02 -1.198978647589683533e-01
-2.743356525897979736e-01 1.573121696710586548e-01 3.222994804382324219e-01 -1.435880362987518311e-01 1.182251870632171631e-01 -5.658799782395362854e-02 -1.333392858505249023e-01 -2.023124843835830688e-01 3.024451434612274170e-01 -6.234577670693397522e-02 1.588033139705657959e-01 -4.227050766348838806e-02 -3.765184283256530762e-01 -3.382214009761810303e-01 2.679031789302825928e-01 -1.207574084401130676e-02 -3.978402912616729736e-02 -3.103862330317497253e-02 1.881399303674697876e-01 -3.855075454339385033e-03 -2.212725579738616943e-01 -6.071516498923301697e-02 -2.708504162728786469e-02 3.039294667541980743e-02 2.516911625862121582e-01 2.152283638715744019e-01 -6.276366114616394043e-02 -1.744380891323089600e-01 3.759138286113739014e-02 -9.593690186738967896e-02 4.466506652534008026e-03 4.718985408544540405e-02
-1.441440172493457794e-02 2.609134018421173096e-01 1.914614439010620117e-01 6.134217232465744019e-02 4.179875552654266357e-02 1.364263892173767090e-01 6.194449495524168015e-03 -7.401107251644134521e-02 -7.394054532051086426e-02 -7.126054167747497559e-02 -5.089784413576126099e-02 -1.019824743270874023e-01 -4.181059896945953369e-01 -8.480052649974822998e-02 1.848667412996292114e-01 1.979339569807052612e-01 -3.131060600280761719e-01 -1.938661485910415649e-01 -2.811990976333618164e-01 -3.965356200933456421e-02 -1.799530684947967529e-01 1.762700676918029785e-01 2.120061814785003662e-01 -7.618251442909240723e-02 8.734150975942611694e-02 -2.590421587228775024e-02 2.324227988719940186e-01 1.300654262304306030e-01 -1.175171807408332825e-01 -3.069604635238647461e-01 -1.216625571250915527e-01 -2.323442697525024414e-01
-1.279768943786621094e-01 4.557404667139053345e-02 1.025185808539390564e-01 -1.366468425840139389e-02 8.342038094997406006e-02 1.648756414651870728e-01 -1.546876579523086548e-01 -2.554307878017425537e-02 4.519226029515266418e-02 -9.357967227697372437e-02 -1.251974850893020630e-01 -1.249273493885993958e-01 -3.939047157764434814e-01 8.173632621765136719e-02 -4.111865907907485962e-02 -7.600469887256622314e-02 -7.582341134548187256e-02 -2.514298558235168457e-01 -1.357318758964538574e-01 2.953292131423950195e-01 -2.782246470451354980e-01 3.081400692462921143e-01 2.419349038973450661e-03 6.101769953966140747e-02 2.669403851032257080e-01 1.489845663309097290e-01 2.011683136224746704e-01 1.608384251594543457e-01 -5.223260447382926941e-02 -3.654761314392089844e-01 -7.302584499120712280e-02 -2.204825282096862793e-01
-3.941667079925537109e-01 2.070192843675613403e-01 3.100023567676544189e-01 -7.385662291198968887e-03 -1.102348119020462036e-01 2.540486454963684082e-01 -1.359268873929977417e-01 1.163798645138740540e-01 1.917244493961334229e-01 2.978301607072353363e-02 -7.286935299634933472e-02 -1.977922767400741577e-01 -6.495416909456253052e-02 -9.185459464788436890e-02 9.656225144863128662e-02 4.719665274024009705e-02 -2.992902398109436035e-01 4.552924947347491980e-04 9.284310042858123779e-02 5.505437776446342468e-02 -8.894351124763488770e-02 4.297670349478721619e-02 -2.087838202714920044e-02 -4.489330202341079712e-02 1.286647021770477295e-01 4.351142421364784241e-02 8.071523159742355347e-02 -2.956933081150054932e-01 1.278803348541259766e-01 -1.517646908760070801e-01 -5.400852859020233154e-02 -4.716848433017730713e-01
-1.346161216497421265e-01 7.512530684471130371e-02 2.223175019025802612e-01 4.388293623924255371e-02 2.683401480317115784e-02 8.711340837180614471e-03 1.646907776594161987e-01 -2.815957181155681610e-02 1.764461696147918701e-01 -8.837588876485824585e-02 1.322158612310886383e-02 1.517893224954605103e-01 -2.661102116107940674e-01 3.889954984188079834e-01 1.812088042497634888e-01 5.971892923116683960e-02 -2.949755787849426270e-01 3.871692344546318054e-02 -1.334100961685180664e-01 -2.182461135089397430e-02 -2.758774720132350922e-02 4.766395315527915955e-02 3.525410890579223633e-01 4.001164343208074570e-03 2.886136174201965332e-01 1.668066829442977905e-01 2.364243268966674805e-01 -8.139736205339431763e-02 1.648155748844146729e-01 -3.466180562973022461e-01 -1.399972289800643921e-01 -2.843043953180313110e-02
-6.591065973043441772e-02 3.191028237342834473e-01 4.361917078495025635e-01 7.534343004226684570e-02 -4.366925731301307678e-02 1.103148013353347778e-01 -2.311398535966873169e-01 -2.663387656211853027e-01 2.728922963142395020e-01 -1.392090413719415665e-02 1.742031425237655640e-01 -5.245744809508323669e-02 -2.592565715312957764e-01 -2.524423301219940186e-01 1.024394705891609192e-01 5.229791626334190369e-02 -9.618972986936569214e-02 2.340570278465747833e-02 7.359511405229568481e-02 -1.153288334608078003e-01 -8.690074086189270020e-02 -1.279782950878143311e-01 -1.046475619077682495e-01 -1.401714533567428589e-01 1.662748903036117554e-01 2.806365489959716797e-01 -2.010832354426383972e-02 -1.280453354120254517e-01 1.315336972475051880e-01 -2.785607576370239258e-01 -3.240678459405899048e-02 7.294032722711563110e-02
-2.030558288097381592e-01 2.108204960823059082e-01 3.487313985824584961e-01 -4.665866121649742126e-02 -4.672413319349288940e-02 2.641977965831756592e-01 -2.356809824705123901e-01 -1.829978078603744507e-01 1.970894634723663330e-01 1.147853508591651917e-01 -9.347204864025115967e-02 -2.643985748291015625e-01 -2.440748363733291626e-01 -2.000495344400405884e-01 4.177384451031684875e-02 7.592622935771942139e-02 -1.407220512628555298e-01 1.079803183674812317e-01 -7.889530807733535767e-02 1.059309765696525574e-02 -2.014508098363876343e-01 -6.727428734302520752e-02 1.287724375724792480e-01 -1.560424119234085083e-01 1.827600151300430298e-01 3.037050962448120117e-01 -1.175850778818130493e-01 3.277936205267906189e-02 6.693865358829498291e-02 -5.429499596357345581e-02 -1.555839031934738159e-01 -3.094131946563720703e-01
-2.685093581676483154e-01 3.084183037281036377e-01 9.879441559314727783e-02 -1.127108260989189148e-01 1.684710197150707245e-02 5.147066712379455566e-02 -6.224447116255760193e-02 -3.191151022911071777e-01 -9.883316606283187866e-02 -1.127669140696525574e-01 9.026499837636947632e-02 -3.051979839801788330e-01 -7.821434736251831055e-02 -3.269489482045173645e-02 -8.166494965553283691e-02 8.652238547801971436e-02 -3.318137824535369873e-01 -2.838881909847259521e-01 -3.727167546749114990e-01 -1.411097943782806396e-01 -2.336853891611099243e-01 4.913954436779022217e-02 -3.334493562579154968e-02 9.268853813409805298e-02 3.258319199085235596e-02 -2.949664928019046783e-02 3.586888313293457031e-02 -1.083881631493568420e-01 1.340689957141876221e-01 -3.099589943885803223e-01 9.096265770494937897e-03 -1.058661714196205139e-01
-7.162713259458541870e-02 1.341325640678405762e-01 -1.772290468215942383e-01 1.920575276017189026e-02 2.265399508178234100e-02 2.309026941657066345e-02 -1.632230728864669800e-01 -3.623039126396179199e-01 3.579799318686127663e-03 -9.491264075040817261e-02 -5.815818160772323608e-02 2.809407413005828857e-01 -1.513662636280059814e-01 1.707842200994491577e-01 1.632164120674133301e-01 2.045246213674545288e-01 -1.246889680624008179e-01 -2.524583935737609863e-01 1.806348189711570740e-02 -9.716669097542762756e-03 -7.985547930002212524e-02 -1.549004167318344116e-01 3.095180392265319824e-01 1.384206861257553101e-01 3.182380497455596924e-01 2.893377244472503662e-01 -3.596816956996917725e-02 8.426646701991558075e-03 -1.039040461182594299e-01 -1.727873831987380981e-01 -8.584958314895629883e-02 -3.388988375663757324e-01
-1.137507036328315735e-01 -3.557254746556282043e-02 5.930530428886413574e-01 -1.815931946039199829e-01 4.330440610647201538e-02 4.010624811053276062e-02 -9.413450211286544800e-02 -2.028581202030181885e-01 1.654584109783172607e-01 -1.985036879777908325e-01 -3.209593147039413452e-02 -9.668396413326263428e-02 -1.488317549228668213e-01 -1.422234624624252319e-01 -2.759777195751667023e-02 3.314007520675659180e-01 -1.110316216945648193e-01 6.053944118320941925e-03 1.217819005250930786e-01 1.909814402461051941e-02 -1.351721584796905518e-01 -2.323861271142959595e-01 4.393128678202629089e-02 -1.504454016685485840e-01 4.546515271067619324e-02 2.435724884271621704e-01 -8.385932445526123047e-02 5.652739480137825012e-02 3.695955127477645874e-02 1.592763513326644897e-01 -4.190785065293312073e-02 -3.049161732196807861e-01
-1.403914242982864380e-01 2.107385247945785522e-01 3.701163232326507568e-01 1.401197747327387333e-03 -1.138384044170379639e-01 4.439669474959373474e-02 -1.595555096864700317e-01 -2.768120169639587402e-01 1.003181636333465576e-01 -7.646452635526657104e-02 1.520616710186004639e-01 -2.322225868701934814e-01 -2.399820238351821899e-01 -1.851712167263031006e-01 2.111375182867050171e-01 7.431557029485702515e-02 -1.743544638156890869e-01 2.395852804183959961e-01 2.686730399727821350e-02 1.248727068305015564e-01 -9.133653342723846436e-02 -1.390815079212188721e-01 1.865008771419525146e-01 -4.401918035000562668e-03 1.616428941488265991e-01 2.383824586868286133e-01 -9.882102161645889282e-02 -9.004220366477966309e-02 2.516522705554962158e-01 2.179287932813167572e-02 -4.875605925917625427e-02 -3.366362154483795166e-01
-1.340327858924865723e-01 7.360281050205230713e-02 1.104456409811973572e-01 -1.070379763841629028e-01 8.075840026140213013e-02 4.521317407488822937e-02 -3.216860443353652954e-02 -2.462847232818603516e-01 7.400529086589813232e-02 -3.726612925529479980e-01 -1.546927243471145630e-01 -1.079616323113441467e-01 -6.317144632339477539e-02 -3.540200740098953247e-02 -7.729083299636840820e-02 2.225386798381805420e-01 1.161991134285926819e-01 -1.777724027633666992e-01 -2.317355871200561523e-01 6.072613596916198730e-02 -2.796606123447418213e-01 -8.759570121765136719e-02 -8.782542496919631958e-02 1.696086861193180084e-02 2.491125613451004028e-01 2.489642351865768433e-01 1.697006672620773315e-01 -1.565618366003036499e-01 -2.421563118696212769e-01 1.495582014322280884e-01 -5.124238505959510803e-02 -4.297249615192413330e-01
-2.058618217706680298e-01 3.423506766557693481e-02 1.673859506845474243e-01 1.154453610070049763e-03 -1.770334988832473755e-01 -1.797852516174316406e-01 1.715422272682189941e-01 -2.276631444692611694e-01 3.117359876632690430e-01 -1.724211685359477997e-02 -1.917942911386489868e-01 5.283704027533531189e-02 -2.963316142559051514e-01 -1.618922799825668335e-01 -6.549084186553955078e-02 1.242699921131134033e-01 8.536691218614578247e-02 -1.543126404285430908e-01 -2.013915777206420898e-02 9.318161010742187500e-02 -1.596885472536087036e-01 -2.662926316261291504e-01 -2.896988764405250549e-02 2.610936164855957031e-01 2.314994931221008301e-01 1.075025349855422974e-01 -1.241997927427291870e-01 1.352697014808654785e-01 -2.885712683200836182e-01 -3.955107182264328003e-02 -7.635307312011718750e-02 -3.428588509559631348e-01
-2.860609889030456543e-01 1.854187548160552979e-01 3.114120364189147949e-01 -1.572981327772140503e-01 7.836387306451797485e-02 6.595072802156209946e-03 -1.683712303638458252e-01 -3.749095499515533447e-01 -4.254206269979476929e-02 -4.876469075679779053e-02 5.471855401992797852e-02 -1.526429653167724609e-01 -1.983260065317153931e-01 -1.943908482789993286e-01 -3.685777261853218079e-02 8.594264090061187744e-02 -2.124701738357543945e-01 4.225505143404006958e-02 -2.412338368594646454e-02 -4.086532443761825562e-02 -5.247921496629714966e-02 2.397683858871459961e-01 1.918611824512481689e-01 2.870974130928516388e-02 2.780728340148925781e-01 4.676014930009841919e-02 8.192055672407150269e-02 -2.252045720815658569e-01 1.964872181415557861e-01 -1.718005686998367310e-01 -3.447450324892997742e-02 -3.425227105617523193e-01
-1.798023432493209839e-01 6.687442958354949951e-02 1.580319702625274658e-01 5.254744738340377808e-02 5.765769258141517639e-02 1.784516572952270508e-01 -9.277719259262084961e-02 -4.267636314034461975e-02 2.256879955530166626e-01 -6.269197165966033936e-02 -1.137752756476402283e-01 -4.361949115991592407e-02 -3.613461852073669434e-01 1.755120009183883667e-01 -1.225441098213195801e-01 7.253974676132202148e-02 -9.031701833009719849e-02 -3.057372868061065674e-01 -9.631369262933731079e-02 2.416164577007293701e-01 -2.283481657505035400e-01 1.669538915157318115e-01 1.752807796001434326e-01 -8.461590856313705444e-03 3.101339936256408691e-01 5.988797545433044434e-02 3.488360345363616943e-02 1.756940037012100220e-01 -1.083484962582588196e-01 -4.413327872753143311e-01 -6.093142554163932800e-02 -1.277404129505157471e-01
-1.440348625183105469e-01 2.256975471973419189e-01 2.065522819757461548e-01 2.586442530155181885e-01 -8.995288610458374023e-02 2.619839012622833252e-01 -2.463970631361007690e-01 1.420353353023529053e-01 2.390892058610916138e-01 -3.945105522871017456e-02 3.186868876218795776e-02 6.488360464572906494e-02 -1.715674698352813721e-01 4.221304133534431458e-02 5.915670469403266907e-02 -1.945154624991118908e-03 -1.542919576168060303e-01 -1.972990483045578003e-01 -1.334228366613388062e-01 2.964916527271270752e-01 -8.574465662240982056e-02 5.489031597971916199e-02 8.125036209821701050e-02 1.444726586341857910e-01 4.184637665748596191e-01 1.910927295684814453e-01 2.885910868644714355e-01 -9.046570211648941040e-02 8.677604049444198608e-02 -1.418245285749435425e-01 -1.578972190618515015e-01 2.282844856381416321e-02
-6.687689572572708130e-02 -2.745647914707660675e-02 3.630081713199615479e-01 2.157318890094757080e-01 6.566597521305084229e-02 -6.004587933421134949e-02 -3.366996645927429199e-01 -1.709652096033096313e-01 1.201284900307655334e-01 -8.827934414148330688e-02 4.491369053721427917e-02 -5.350304301828145981e-03 -2.450250685214996338e-01 -1.163247302174568176e-01 -1.072735562920570374e-01 1.486059129238128662e-01 -4.644503593444824219e-01 4.496083036065101624e-02 -2.757360935211181641e-01 -3.759503737092018127e-02 -4.533842206001281738e-02 7.904697954654693604e-02 -1.739233285188674927e-01 -6.947386264801025391e-02 1.647975444793701172e-01 8.781442046165466309e-02 1.377594619989395142e-01 1.451337803155183792e-02 -5.111769959330558777e-02 -2.140317559242248535e-01 -1.425262540578842163e-01 -2.704843282699584961e-01
-3.984709456562995911e-02 2.446354925632476807e-01 3.575083613395690918e-01 -1.854193210601806641e-01 3.291023522615432739e-02 2.319923490285873413e-01 6.075309216976165771e-02 -1.158753111958503723e-01 4.855746775865554810e-02 -2.338409572839736938e-01 1.345305591821670532e-01 -4.039116576313972473e-02 -8.654982596635818481e-02 6.999726593494415283e-02 -1.652829796075820923e-01 4.054547846317291260e-02 -1.449655145406723022e-01 -3.211655616760253906e-01 -8.643630146980285645e-02 -7.080475986003875732e-02 -2.278856635093688965e-01 3.065569140017032623e-02 -6.731045991182327271e-02 1.087556686252355576e-02 7.486470043659210205e-03 7.889315485954284668e-02 1.185510382056236267e-01 -1.977410018444061279e-01 -1.696856319904327393e-01 -2.625821717083454132e-02 3.224379420280456543e-01 -4.462925791740417480e-01
-7.641230523586273193e-02 1.696478128433227539e-01 2.588954567909240723e-01 1.968500316143035889e-01 3.428220376372337341e-02 3.642443940043449402e-02 -6.483691930770874023e-02 -1.974643208086490631e-02 1.695201843976974487e-01 4.689320176839828491e-02 6.650712341070175171e-02 -9.063336253166198730e-02 -4.720741808414459229e-01 1.476760804653167725e-01 -1.002913564443588257e-01 -4.630066081881523132e-02 -1.840894371271133423e-01 -3.077089488506317139e-01 -1.554289907217025757e-01 8.182965219020843506e-02 -2.600598037242889404e-01 1.740175038576126099e-01 1.114852279424667358e-01 1.199073716998100281e-01 9.218483418226242065e-02 -4.474777355790138245e-02 1.377315372228622437e-01 1.366318613290786743e-01 6.917133927345275879e-02 -4.024693369865417480e-01 -2.175988554954528809e-01 -7.528830319643020630e-02
-1.121125072240829468e-01 6.544075906276702881e-02 1.209316849708557129e-01 -1.573643982410430908e-01 1.070475056767463684e-01 1.913338601589202881e-01 -4.690627008676528931e-02 -9.954098612070083618e-02 1.728776991367340088e-01 3.305070474743843079e-02 -4.926199465990066528e-02 -1.427001059055328369e-01 -4.333334565162658691e-01 2.220953404903411865e-01 -4.730605334043502808e-02 -9.513815748505294323e-04 -3.721267357468605042e-02 -1.027107611298561096e-01 -2.171543091535568237e-01 2.465366423130035400e-01 -2.666006982326507568e-01 2.095861434936523438e-01 5.978088453412055969e-02 4.694778472185134888e-02 2.650228142738342285e-01 1.084121018648147583e-01 1.851451992988586426e-01 1.250322908163070679e-01 1.424758881330490112e-02 -4.182682335376739502e-01 -1.418796777725219727e-01 -1.504586189985275269e-01
-1.857675760984420776e-01 3.503940701484680176e-01 2.130362838506698608e-01 -9.231491386890411377e-02 -2.190403454005718231e-02 -6.957417819648981094e-03 7.287845015525817871e-02 -1.791171878576278687e-01 1.896057724952697754e-01 -1.307346075773239136e-01 2.213610410690307617e-01 -2.620712518692016602e-01 -2.975436449050903320e-01 -2.712067365646362305e-01 -2.434763908386230469e-01 -3.844715654850006104e-02 7.741972804069519043e-02 -1.672737747430801392e-01 6.299727410078048706e-02 8.716545999050140381e-02 -8.355225622653961182e-02 -8.107689768075942993e-02 2.479352429509162903e-02 -1.765596270561218262e-01 -3.304499015212059021e-02 1.615421772003173828e-01 -1.530027482658624649e-02 -1.877587139606475830e-01 1.251684129238128662e-01 -1.567768156528472900e-01 1.654477044939994812e-02 -4.040283262729644775e-01
-8.017163723707199097e-02 2.299131751060485840e-01 5.233077406883239746e-01 3.102979995310306549e-02 -7.493174076080322266e-02 2.274019271135330200e-01 -2.025238573551177979e-01 -3.535682260990142822e-01 8.440487086772918701e-02 4.691999405622482300e-02 -1.674679853022098541e-02 -2.110815942287445068e-01 -2.685561180114746094e-01 1.683452278375625610e-01 -2.221783250570297241e-02 4.600381478667259216e-02 -1.139328181743621826e-01 1.151138842105865479e-01 1.749674044549465179e-02 1.165297999978065491e-01 -6.125495955348014832e-02 9.050876647233963013e-02 -6.015754491090774536e-02 -5.062183737754821777e-02 3.594083487987518311e-01 3.783816099166870117e-02 -2.752093374729156494e-01 -9.545253962278366089e-02 5.000117234885692596e-03 -7.992660999298095703e-02 -1.723390258848667145e-02 -7.000840455293655396e-02
-2.796954214572906494e-01 2.390139698982238770e-01 3.345935344696044922e-01 4.073314368724822998e-02 -2.263528108596801758e-01 1.051809191703796387e-01 -1.517922282218933105e-01 -5.270717740058898926e-01 1.527201086282730103e-01 6.364361941814422607e-02 2.941258810460567474e-02 -9.507207199931144714e-03 -3.066366612911224365e-01 -6.380227208137512207e-02 -4.722945392131805420e-02 1.396031677722930908e-01 -1.442770212888717651e-01 9.411146491765975952e-02 1.133599411696195602e-02 1.833475828170776367e-01 -4.098404943943023682e-02 5.292088910937309265e-02 -1.423642598092556000e-02 -7.014230359345674515e-03 2.615388929843902588e-01 1.819073706865310669e-01 -1.185052543878555298e-01 -9.968540817499160767e-02 1.574802994728088379e-01 3.926018252968788147e-02 6.122675538063049316e-02 -1.265980601310729980e-01
8.036068081855773926e-02 3.219409584999084473e-01 3.411499559879302979e-01 1.767196357250213623e-01 -8.061555773019790649e-02 -6.604347378015518188e-02 -1.710129678249359131e-01 -2.030171602964401245e-01 3.447361886501312256e-01 -1.806690245866775513e-01 2.565366327762603760e-01 -1.715908348560333252e-01 -9.749165922403335571e-02 1.793430298566818237e-01 -6.013810262084007263e-02 1.995794028043746948e-01 1.479068025946617126e-02 -2.830274999141693115e-01 -2.491649538278579712e-01 -1.251274645328521729e-01 1.091055050492286682e-01 -4.452444985508918762e-02 5.713532865047454834e-02 1.922607868909835815e-01 -3.264745697379112244e-02 1.663273423910140991e-01 2.236392349004745483e-01 1.024936232715845108e-02 -1.099745854735374451e-01 -1.190755441784858704e-01 9.986321441829204559e-03 -1.081817150115966797e-01
-5.754069611430168152e-02 8.947595953941345215e-02 2.134088873863220215e-01 -2.407753169536590576e-01 1.623514890670776367e-01 -1.961720287799835205e-01 1.567984819412231445e-01 -3.245172798633575439e-01 5.552270263433456421e-02 -2.868785057216882706e-03 5.415858700871467590e-02 -2.989842295646667480e-01 -3.784360587596893311e-01 -2.243570983409881592e-01 -5.619383603334426880e-02 9.140546619892120361e-02 -1.024157330393791199e-01 -8.728599175810813904e-03 -2.556656897068023682e-01 -1.743350476026535034e-01 -2.054287791252136230e-01 -1.406940072774887085e-01 -1.141123920679092407e-01 -4.481673613190650940e-02 8.599166572093963623e-02 3.512967824935913086e-01 -1.254088729619979858e-01 5.409739911556243896e-03 1.954374462366104126e-02 6.098280102014541626e-02 -2.149425745010375977e-01 -9.868901222944259644e-02
-1.464323252439498901e-01 1.451456844806671143e-01 3.889911472797393799e-01 1.400680840015411377e-01 -3.002572059631347656e-02 9.709712117910385132e-02 -3.451383486390113831e-02 -3.611621558666229248e-01 -8.766154199838638306e-02 6.310821324586868286e-02 -9.004607796669006348e-02 -2.671862840652465820e-01 -1.494982838630676270e-01 -2.561276257038116455e-01 -1.326380521059036255e-01 2.083109021186828613e-01 -1.034276783466339111e-01 4.744360968470573425e-02 -1.557481884956359863e-01 4.990413784980773926e-02 -3.351244628429412842e-01 2.075318843126296997e-01 -8.025769144296646118e-02 1.110049411654472351e-01 2.826949357986450195e-01 1.108249127864837646e-01 -6.081449240446090698e-02 5.894732847809791565e-02 5.046917498111724854e-02 -1.641706824302673340e-01 -1.048030555248260498e-01 -2.253995090723037720e-01
-2.933591604232788086e-01 1.021340265870094299e-01 2.725028097629547119e-01 -1.391374971717596054e-02 -1.901424378156661987e-01 -6.453964859247207642e-02 7.240312546491622925e-02 -5.544767901301383972e-02 3.603341877460479736e-01 -1.014900952577590942e-01 2.785131931304931641e-01 -1.498941630125045776e-01 -1.951465159654617310e-01 4.220645502209663391e-02 1.814111620187759399e-01 1.572522073984146118e-01 -2.367108128964900970e-02 -3.347296118736267090e-01 -1.031990125775337219e-01 1.126913726329803467e-01 -1.046466752886772156e-01 -1.851403266191482544e-01 3.175133466720581055e-02 1.370502561330795288e-01 1.401302069425582886e-01 3.027955293655395508e-01 2.442717552185058594e-01 2.544846758246421814e-02 -9.215882420539855957e-02 -1.734075881540775299e-02 2.456488162279129028e-01 3.151685744524002075e-02
-2.106794118881225586e-01 2.084797061979770660e-02 2.054680883884429932e-01 1.492208540439605713e-01 2.647367119789123535e-01 8.272218704223632812e-02 -2.200207114219665527e-01 -5.362807959318161011e-02 2.083206772804260254e-01 -1.294901669025421143e-01 1.547180116176605225e-01 -9.983923286199569702e-02 -3.716320097446441650e-01 1.947474628686904907e-01 -4.166451096534729004e-02 -3.889327123761177063e-02 -2.306274175643920898e-01 -2.693274617195129395e-01 -2.749148607254028320e-01 1.588609963655471802e-01 -1.664595156908035278e-01 1.644436456263065338e-02 1.808596849441528320e-01 -3.748923167586326599e-02 2.250284552574157715e-01 7.772769033908843994e-02 1.805282086133956909e-01 1.795957684516906738e-01 -1.022991165518760681e-02 -2.492349147796630859e-01 -9.952092170715332031e-02 8.269309252500534058e-02
8.941009640693664551e-03 1.463316977024078369e-01 2.375763952732086182e-01 -1.583145260810852051e-01 2.476873546838760376e-01 -2.499751448631286621e-01 -3.351549059152603149e-02 -1.254977583885192871e-01 3.982467353343963623e-01 -2.334369570016860962e-01 -2.292506862431764603e-03 -2.398458272218704224e-01 -8.945174515247344971e-02 -9.854218363761901855e-02 1.860345751047134399e-01 1.700457483530044556e-01 1.377173513174057007e-02 7.709974795579910278e-02 -2.101010233163833618e-01 3.183463513851165771e-01 -1.261166930198669434e-01 -1.437488645315170288e-01 -7.902204990386962891e-02 -6.408064067363739014e-02 1.909873187541961670e-01 1.458525210618972778e-01 -3.367649316787719727e-01 3.434741497039794922e-02 -6.660463660955429077e-02 -1.496758610010147095e-01 -1.225217897444963455e-02 -8.100030571222305298e-02
1.083959639072418213e-01 -1.497157965786755085e-03 4.276809096336364746e-01 -1.969011723995208740e-01 2.262140065431594849e-01 -7.126738131046295166e-02 -1.001182347536087036e-01 1.734956167638301849e-02 4.164176583290100098e-01 -1.510406434535980225e-01 1.048121154308319092e-01 -3.723930120468139648e-01 5.719774961471557617e-02 -3.542415052652359009e-02 2.565393224358558655e-02 9.537117928266525269e-02 -1.293749511241912842e-01 -1.108311340212821960e-01 3.391806734725832939e-03 -5.291988700628280640e-02 -7.986253499984741211e-02 -1.789868474006652832e-01 1.784773319959640503e-01 -1.288102865219116211e-01 1.978890895843505859e-01 2.916442453861236572e-01 -4.116344079375267029e-02 -3.178009763360023499e-02 3.398423269391059875e-02 5.817290768027305603e-02 -1.734121739864349365e-01 -2.441423237323760986e-01
3.185310214757919312e-02 1.616850793361663818e-01 1.608652472496032715e-01 1.303599178791046143e-01 6.146476417779922485e-02 -8.574450016021728516e-02 -4.133223369717597961e-02 -2.361606210470199585e-01 2.958866655826568604e-01 -4.168038442730903625e-02 -2.642428874969482422e-01 -1.874540895223617554e-01 -1.210984364151954651e-01 -4.214808717370033264e-02 -7.099987939000129700e-03 9.107473492622375488e-02 -2.630804777145385742e-01 -2.640858292579650879e-01 1.056227013468742371e-01 3.071144409477710724e-02 -1.365413814783096313e-01 -2.266410887241363525e-01 -8.981004357337951660e-02 -1.938761025667190552e-01 1.474804878234863281e-01 3.902133405208587646e-01 -2.370875328779220581e-02 -1.257234513759613037e-01 -3.403827846050262451e-01 -1.913945376873016357e-01 -1.609852723777294159e-02 -1.802041977643966675e-01
-7.178417593240737915e-02 1.202772837132215500e-02 2.452831119298934937e-01 -1.525634154677391052e-02 7.034336030483245850e-02 1.010810732841491699e-01 -8.023782819509506226e-02 -1.788921952247619629e-01 1.970275640487670898e-01 1.401072926819324493e-02 -5.145179480314254761e-02 6.816775351762771606e-02 -4.256308376789093018e-01 2.632983326911926270e-01 -5.099684745073318481e-02 -7.973995059728622437e-02 4.912562668323516846e-03 -8.152218908071517944e-02 -2.194863408803939819e-01 2.596319019794464111e-01 -3.356190323829650879e-01 1.756518334150314331e-01 7.786741852760314941e-02 9.592991322278976440e-02 2.445380389690399170e-01 1.685320883989334106e-01 2.507835626602172852e-01 1.146183833479881287e-01 2.028667554259300232e-02 -2.728568911552429199e-01 -1.745868623256683350e-01 -1.560620665550231934e-01
-2.421164810657501221e-01 2.328376173973083496e-01 4.136412143707275391e-01 -2.539581328164786100e-04 1.099923402070999146e-01 4.370307922363281250e-02 -1.416523307561874390e-01 -1.106837093830108643e-01 2.623811066150665283e-01 1.334939301013946533e-01 1.757414340972900391e-01 -3.952382132411003113e-02 -3.689251542091369629e-01 -1.717003732919692993e-01 2.464202791452407837e-01 1.384065002202987671e-01 -1.293281912803649902e-01 8.554463088512420654e-02 3.055084645748138428e-01 -1.564439237117767334e-01 -6.726832687854766846e-02 -1.087723821401596069e-01 6.714268773794174194e-02 3.705412894487380981e-02 2.242547720670700073e-01 1.655198037624359131e-01 -4.570113867521286011e-02 -8.677414059638977051e-02 -3.935612738132476807e-02 -1.101133450865745544e-01 -1.075120717287063599e-01 -1.689242869615554810e-01
-3.925685882568359375e-01 2.718127369880676270e-01 3.323872685432434082e-01 -1.275196075439453125e-01 -1.067812889814376831e-01 1.991313323378562927e-02 -1.115373820066452026e-01 -2.584347724914550781e-01 1.106660440564155579e-01 -7.886140793561935425e-02 -7.376568857580423355e-03 -1.273651421070098877e-01 -2.507508695125579834e-01 -4.095717798918485641e-03 1.256149113178253174e-01 1.344358325004577637e-01 -1.689556986093521118e-01 2.090814560651779175e-01 -2.511576190590858459e-02 -8.499929308891296387e-02 -4.656709358096122742e-02 1.942926086485385895e-02 1.027725711464881897e-01 -1.506864130496978760e-01 2.357573956251144409e-01 1.377135962247848511e-01 -1.657701134681701660e-01 1.409979071468114853e-02 3.158791661262512207e-01 -8.738611638545989990e-02 -2.619000375270843506e-01 -1.690741628408432007e-01
-1.921944171190261841e-01 1.637613624334335327e-01 3.192108571529388428e-01 -1.406469941139221191e-01 -9.919343516230583191e-03 1.725687086582183838e-02 1.749427802860736847e-02 -5.938438698649406433e-02 1.453909128904342651e-01 -1.145536303520202637e-01 3.421881794929504395e-01 -8.380156755447387695e-02 -3.608986735343933105e-01 -6.982511840760707855e-04 1.897958517074584961e-01 2.142370503861457109e-04 7.335588335990905762e-02 -2.199119627475738525e-01 -1.807353645563125610e-01 7.967857271432876587e-02 -3.182036057114601135e-02 -8.064237236976623535e-02 8.183535188436508179e-02 3.153336942195892334e-01 7.377593778073787689e-03 3.688003718852996826e-01 2.878459692001342773e-01 1.561373770236968994e-01 -1.374531090259552002e-01 7.191039156168699265e-03 1.304695010185241699e-01 4.016681108623743057e-03
-2.128204256296157837e-01 1.395552605390548706e-02 1.418826133012771606e-01 2.418440394103527069e-02 5.120168998837471008e-02 2.093014717102050781e-01 -1.648892015218734741e-01 -6.817867606878280640e-02 1.695899367332458496e-01 6.434488296508789062e-02 3.762930631637573242e-02 4.876609891653060913e-02 -3.814253211021423340e-01 1.980742961168289185e-01 2.402679249644279480e-02 -4.838621616363525391e-02 -1.597305536270141602e-01 -1.371800899505615234e-01 -1.807046681642532349e-01 1.411665081977844238e-01 -3.709467351436614990e-01 1.909569799900054932e-01 9.644661843776702881e-02 8.529464155435562134e-02 1.916768103837966919e-01 2.627312839031219482e-01 2.847925424575805664e-01 1.970711946487426758e-01 1.433845609426498413e-01 -2.949305176734924316e-01 -5.562359094619750977e-02 -8.539943397045135498e-02
-5.034656822681427002e-02 1.595094799995422363e-01 2.275818735361099243e-01 2.045205235481262207e-01 9.749642759561538696e-02 9.004489332437515259e-02 2.156376689672470093e-01 -1.548682600259780884e-01 -1.043092161417007446e-01 -2.326784841716289520e-02 1.888967901468276978e-01 -4.213946685194969177e-02 -4.590718746185302734e-01 1.102973222732543945e-01 -4.012665897607803345e-02 5.026038736104965210e-02 -2.000996470451354980e-01 -2.425598502159118652e-01 -1.767178028821945190e-01 -1.044032871723175049e-01 -2.121782302856445312e-01 5.338122695684432983e-02 -6.360854953527450562e-02 -6.665690243244171143e-02 2.041109502315521240e-01 -1.624033786356449127e-02 1.870768815279006958e-01 1.628319174051284790e-01 -8.095977455377578735e-02 -3.234102725982666016e-01 -2.790010273456573486e-01 -1.567936241626739502e-01
-5.826348066329956055e-02 1.916621625423431396e-01 1.563702523708343506e-01 1.172835752367973328e-01 6.856780499219894409e-02 7.155089080333709717e-02 -2.423821985721588135e-01 -1.271366626024246216e-01 1.855828016996383667e-01 3.966009244322776794e-03 1.752829104661941528e-01 1.159641519188880920e-01 -2.927708625793457031e-01 1.380902826786041260e-01 6.438136100769042969e-02 5.879935994744300842e-02 -2.891980707645416260e-01 -8.453711122274398804e-02 -8.228149265050888062e-02 6.534673273563385010e-03 -3.138952255249023438e-01 2.045248262584209442e-02 1.295027583837509155e-01 1.875497996807098389e-01 2.080658525228500366e-01 9.611544758081436157e-02 3.094986081123352051e-02 1.567695438861846924e-01 -6.044919416308403015e-02 -5.064491629600524902e-01 -2.412568926811218262e-01 3.181683272123336792e-02
3.486922755837440491e-02 3.197480142116546631e-01 3.785832822322845459e-01 -2.490126490592956543e-01 -8.429511636495590210e-02 7.805791497230529785e-02 -1.650839745998382568e-01 -1.660209894180297852e-01 2.464534938335418701e-01 -3.815371543169021606e-02 1.562706381082534790e-01 -2.819533646106719971e-01 -2.097541242837905884e-01 -2.325156331062316895e-01 -1.486741006374359131e-01 -4.281705245375633240e-02 -2.370091676712036133e-01 1.632156036794185638e-02 3.150126896798610687e-03 4.276003688573837280e-02 -2.247906476259231567e-01 -5.441853031516075134e-02 1.752267032861709595e-01 4.025011137127876282e-02 5.099853035062551498e-03 9.822223335504531860e-02 4.877389967441558838e-02 -1.232799217104911804e-01 7.886094599962234497e-02 -1.716513931751251221e-01 1.119682490825653076e-01 -3.398855924606323242e-01
-9.535111486911773682e-02 1.104557812213897705e-01 1.110777407884597778e-01 5.367340147495269775e-02 1.081081852316856384e-01 2.244438529014587402e-01 -2.116138860583305359e-02 -1.073424592614173889e-01 1.806243062019348145e-01 -1.035662889480590820e-01 -1.455517951399087906e-03 -7.278878986835479736e-02 -3.167317509651184082e-01 3.115672767162322998e-01 3.194768726825714111e-02 3.754108026623725891e-02 -1.015175729990005493e-01 -4.548618197441101074e-02 -2.208860963582992554e-01 2.556240260601043701e-01 -3.272745907306671143e-01 3.020530343055725098e-01 3.040676005184650421e-02 2.458102442324161530e-02 2.300088554620742798e-01 2.587004899978637695e-01 1.705382913351058960e-01 1.996917724609375000e-01 -2.007167087867856026e-03 -2.891133129596710205e-01 -1.921249032020568848e-01 -7.284232974052429199e-02
-9.427326917648315430e-02 4.010020494461059570e-01 2.475503236055374146e-01 -1.984716206789016724e-01 2.777777425944805145e-02 1.038420796394348145e-01 -4.828563332557678223e-02 -1.304924339056015015e-01 2.587631344795227051e-01 -3.249549865722656250e-01 -7.786305155605077744e-03 -1.609296649694442749e-01 -8.351900428533554077e-02 -7.841804623603820801e-02 -2.977699935436248779e-01 4.144943878054618835e-02 3.414841741323471069e-02 -1.514132320880889893e-01 -1.329726129770278931e-01 3.785523474216461182e-01 -2.528310418128967285e-01 4.995320737361907959e-02 -1.989693343639373779e-01 2.876004874706268311e-01 -3.430995717644691467e-02 4.818966239690780640e-02 5.934322997927665710e-02 -2.242998592555522919e-02 -9.172697551548480988e-03 8.103824406862258911e-02 6.938462611287832260e-03 -9.316309541463851929e-02
1.785358972847461700e-02 4.806731045246124268e-01 9.260407835245132446e-02 -3.054052591323852539e-01 1.938136667013168335e-01 8.552721142768859863e-02 5.670800432562828064e-02 -1.729334443807601929e-01 1.987321823835372925e-01 -2.355444729328155518e-01 2.748363614082336426e-01 -1.469939798116683960e-01 2.970746159553527832e-02 -3.690489800646901131e-03 1.977550536394119263e-01 2.394469454884529114e-02 -1.579240262508392334e-01 -1.443147361278533936e-01 -3.414289653301239014e-02 1.643767356872558594e-01 -1.530248075723648071e-01 -6.853516399860382080e-02 -3.807977959513664246e-02 -2.101914882659912109e-01 2.307112216949462891e-01 2.258403003215789795e-01 1.426380723714828491e-01 -1.346690356731414795e-01 -1.163555867969989777e-02 -1.250135749578475952e-01 -3.931448608636856079e-02 -2.199387997388839722e-01
-1.247335672378540039e-01 2.019606977701187134e-01 1.292561888694763184e-01 7.419753074645996094e-02 7.121907174587249756e-02 2.933193743228912354e-01 -8.845278993248939514e-03 -1.172644197940826416e-01 2.017648667097091675e-01 1.888282597064971924e-02 7.174212485551834106e-02 -9.981413185596466064e-02 -4.430398344993591309e-01 1.192668005824089050e-01 -1.633209139108657837e-01 -2.452460583299398422e-03 -1.367014795541763306e-01 -1.262664049863815308e-01 -1.590619087219238281e-01 2.096835076808929443e-01 -3.467698097229003906e-01 1.617166996002197266e-01 8.821273595094680786e-02 3.313240036368370056e-02 2.046532332897186279e-01 1.363676488399505615e-01 1.851455271244049072e-01 6.945471465587615967e-02 7.862088829278945923e-02 -3.542934954166412354e-01 -1.757855713367462158e-01 -4.210124537348747253e-02
2.780134975910186768e-01 1.701134294271469116e-01 6.567026674747467041e-02 -6.236480548977851868e-02 9.836132824420928955e-02 -4.278810694813728333e-03 -6.016448885202407837e-02 -3.679206967353820801e-01 -1.263104677200317383e-01 -1.935051977634429932e-01 -4.261397197842597961e-02 1.080813817679882050e-02 -2.672966718673706055e-01 1.487017571926116943e-01 8.270438760519027710e-02 3.081525862216949463e-01 -8.950065076351165771e-02 -1.508123576641082764e-01 -2.403063327074050903e-01 2.122495882213115692e-02 -2.145954370498657227e-01 -2.789904773235321045e-01 1.344607025384902954e-01 2.561397552490234375e-01 2.835151851177215576e-01 1.938733607530593872e-01 2.999356947839260101e-02 6.594790518283843994e-02 2.467908561229705811e-01 -4.394136741757392883e-02 -3.833165019750595093e-02 4.638120532035827637e-02
-3.756468892097473145e-01 2.211653888225555420e-01 4.119426608085632324e-01 -1.786628738045692444e-02 -1.048900783061981201e-01 7.423400878906250000e-02 -1.710427105426788330e-01 -2.060890495777130127e-01 2.283612638711929321e-01 7.573348283767700195e-02 -1.716199889779090881e-02 -1.075654253363609314e-01 -1.767115741968154907e-01 -5.767570808529853821e-02 4.153939709067344666e-02 -1.068369373679161072e-01 -2.310086488723754883e-01 -3.546835482120513916e-02 -2.265594154596328735e-02 -1.444656103849411011e-01 -5.705729871988296509e-02 2.157229557633399963e-02 4.760175570845603943e-02 5.422345548868179321e-02 2.857651114463806152e-01 3.390142917633056641e-01 -2.145083248615264893e-01 -2.408244162797927856e-01 1.846480369567871094e-01 -7.949913293123245239e-02 -5.835711583495140076e-02 -7.013727724552154541e-02
-2.473442405462265015e-01 1.253244131803512573e-01 3.977352082729339600e-01 -2.057065516710281372e-01 -1.194375231862068176e-01 8.541474491357803345e-02 -2.640331983566284180e-01 -2.370207160711288452e-01 -5.547410110011696815e-04 -8.203335106372833252e-03 -4.425137117505073547e-02 -1.681152880191802979e-01 -1.122799664735794067e-01 -2.288605086505413055e-02 -2.515723556280136108e-02 6.106663867831230164e-02 -2.414185851812362671e-01 -2.867022529244422913e-02 2.041708678007125854e-01 1.179727539420127869e-02 -5.365767329931259155e-02 1.394619792699813843e-01 -1.146327611058950424e-02 8.060001768171787262e-03 1.594074517488479614e-01 3.874194025993347168e-01 -9.433117508888244629e-02 7.156705111265182495e-02 2.200150191783905029e-01 4.446744173765182495e-02 -2.574522793292999268e-01 -3.126121461391448975e-01
-4.591805040836334229e-01 -3.755819797515869141e-02 2.900741398334503174e-01 -2.962357997894287109e-01 -5.566690117120742798e-02 1.389806717634201050e-01 -4.633327201008796692e-02 5.360415205359458923e-02 1.898575872182846069e-01 5.904407426714897156e-02 -1.121639274060726166e-03 -3.554956316947937012e-01 -2.739963829517364502e-01 5.662433430552482605e-02 -1.543329805135726929e-01 2.092448174953460693e-01 -2.605355530977249146e-02 2.358004637062549591e-02 -5.872624367475509644e-02 1.420114338397979736e-01 1.268029808998107910e-01 1.508037094026803970e-02 -2.539144083857536316e-02 2.232514880597591400e-02 -4.166939109563827515e-02 1.858382523059844971e-01 1.879581063985824585e-01 1.706243604421615601e-01 8.238923549652099609e-02 1.894968911074101925e-03 1.239577829837799072e-01 -3.338354229927062988e-01
-1.017976179718971252e-01 2.851233482360839844e-01 3.642490804195404053e-01 -3.516573226079344749e-03 -1.221445947885513306e-02 -1.829399552661925554e-04 -1.699082106351852417e-01 -1.885135471820831299e-01 -1.276677474379539490e-02 -8.917093276977539062e-03 -7.038708031177520752e-02 -1.572284102439880371e-01 -2.337494678795337677e-02 -2.026171833276748657e-01 2.374963462352752686e-01 1.544423252344131470e-01 -2.398183643817901611e-01 1.792523264884948730e-01 -4.729686304926872253e-03 1.372450888156890869e-01 -9.672386944293975830e-02 -1.679976098239421844e-02 -1.010889932513237000e-01 1.218052282929420471e-01 2.971315979957580566e-01 4.293097853660583496e-01 -1.115102022886276245e-01 -5.370599776506423950e-02 1.522397696971893311e-01 5.770223587751388550e-02 -1.971656531095504761e-01 -2.506637275218963623e-01
-2.522870004177093506e-01 3.506718277931213379e-01 1.437842696905136108e-01 -1.846391856670379639e-01 5.004020035266876221e-02 -6.265077739953994751e-02 1.492464393377304077e-01 -9.969282150268554688e-02 2.079706341028213501e-01 -3.604444861412048340e-01 1.424133181571960449e-01 -2.381014227867126465e-01 1.438402198255062103e-02 -6.588928401470184326e-02 -1.904205083847045898e-01 2.324220538139343262e-01 -1.841993033885955811e-01 -2.036255002021789551e-01 6.923723965883255005e-02 -3.282609954476356506e-02 -2.803379595279693604e-01 -6.917548924684524536e-02 -7.726148515939712524e-02 4.359496384859085083e-02 -1.484826579689979553e-02 1.656171679496765137e-01 2.810504138469696045e-01 -3.803209587931632996e-02 -3.343723341822624207e-02 -1.209358349442481995e-01 -2.255014032125473022e-01 -1.667647659778594971e-01
-2.486906647682189941e-01 2.237655967473983765e-01 3.577189743518829346e-01 -2.699243426322937012e-01 -7.488598674535751343e-02 6.798845529556274414e-02 2.283659763634204865e-02 1.812555640935897827e-01 3.741608560085296631e-02 -7.588820904493331909e-02 8.500863611698150635e-02 -1.740834116935729980e-01 -2.038995474576950073e-01 1.129116266965866089e-01 4.128263518214225769e-02 1.968100517988204956e-01 -2.887514531612396240e-01 -3.633923828601837158e-02 8.323594927787780762e-02 -9.566837921738624573e-03 3.057296015322208405e-02 1.642943918704986572e-01 3.550297021865844727e-01 2.110297381877899170e-01 1.462695151567459106e-01 -3.228395432233810425e-02 1.464141756296157837e-01 -7.753925025463104248e-02 1.954881474375724792e-02 1.258568763732910156e-01 9.079261124134063721e-02 -3.736640512943267822e-01
-4.732427000999450684e-02 2.123148888349533081e-01 2.345050871372222900e-01 1.815938651561737061e-01 8.866020292043685913e-02 -4.474911838769912720e-02 -3.152060136198997498e-02 -4.636070132255554199e-02 -7.658765465021133423e-02 -6.743410229682922363e-02 8.553763851523399353e-03 -4.888842627406120300e-02 -4.009928405284881592e-01 -8.871608972549438477e-02 2.444384619593620300e-02 -1.912446506321430206e-02 -1.175122931599617004e-01 -2.779982686042785645e-01 -3.067874014377593994e-01 -8.762544021010398865e-03 -1.883393675088882446e-01 7.512311916798353195e-03 1.171641573309898376e-01 -5.219497531652450562e-02 3.525403738021850586e-01 1.666337102651596069e-01 2.579320669174194336e-01 8.982948958873748779e-02 -3.623433643952012062e-03 -4.394330084323883057e-01 -9.663504362106323242e-02 5.322081223130226135e-02
-1.312269866466522217e-01 8.334002643823623657e-02 1.321249455213546753e-01 1.832625567913055420e-01 6.513905525207519531e-02 2.611304521560668945e-01 -6.868624687194824219e-02 -3.990087658166885376e-02 2.639058828353881836e-01 2.309907227754592896e-03 8.805762976408004761e-02 2.161118201911449432e-02 -4.080129563808441162e-01 1.988941580057144165e-01 -1.978220790624618530e-01 -4.182427749037742615e-02 -2.116682529449462891e-01 -1.219876930117607117e-01 -8.613307774066925049e-02 7.605106383562088013e-02 -2.127950936555862427e-01 1.761514544486999512e-01 1.434193700551986694e-01 2.018265053629875183e-02 2.749536931514739990e-01 2.451859861612319946e-01 2.658324837684631348e-01 1.482633948326110840e-01 -4.043334722518920898e-02 -2.522417604923248291e-01 -1.740809828042984009e-01 -1.647923886775970459e-01
-1.801489144563674927e-01 3.238481879234313965e-01 1.036635413765907288e-01 -9.586108475923538208e-02 2.025755643844604492e-01 1.394241303205490112e-01 2.068378217518329620e-02 -7.050450146198272705e-02 2.052965313196182251e-01 -1.478571295738220215e-01 1.960783749818801880e-01 -2.425207346677780151e-01 1.014219224452972412e-01 1.872744038701057434e-02 -1.697625368833541870e-01 -2.368576452136039734e-02 -4.027025997638702393e-01 -8.442887663841247559e-02 -3.282094001770019531e-01 1.434244811534881592e-01 -1.259436458349227905e-01 -6.614335346966981888e-03 4.468743130564689636e-02 1.918733119964599609e-01 4.855891689658164978e-02 3.043741285800933838e-01 2.499519288539886475e-02 -9.647209942340850830e-02 3.590144217014312744e-02 -3.932322561740875244e-02 2.381040751934051514e-01 -2.424876838922500610e-01
-9.949776530265808105e-02 1.427602171897888184e-01 9.326784312725067139e-02 -2.683736011385917664e-02 2.368391305208206177e-01 4.486081376671791077e-02 1.224808171391487122e-01 -3.466030955314636230e-02 -2.248388528823852539e-01 9.552172571420669556e-02 1.084896922111511230e-01 6.479476392269134521e-02 -4.110055267810821533e-01 1.134762465953826904e-01 2.183265239000320435e-01 2.862708084285259247e-02 -2.505864500999450684e-01 -3.596496284008026123e-01 -1.975921541452407837e-02 3.417642042040824890e-02 -2.450208365917205811e-01 9.388594329357147217e-02 8.322564512491226196e-02 1.287643760442733765e-01 1.068992465734481812e-01 1.193181797862052917e-01 8.232726901769638062e-02 9.132322669029235840e-02 1.370308250188827515e-01 -4.724127054214477539e-01 -5.991353094577789307e-02 -8.763284236192703247e-02
-2.348527163267135620e-01 2.094352990388870239e-01 7.329478859901428223e-02 9.984952211380004883e-02 1.203495338559150696e-01 1.184274703264236450e-01 -7.222349196672439575e-02 -1.127822473645210266e-01 2.530349195003509521e-01 4.012539982795715332e-02 -2.909103594720363617e-02 1.167521551251411438e-01 -2.975507378578186035e-01 2.578741610050201416e-01 -3.660707920789718628e-02 -1.212292723357677460e-02 -9.933703392744064331e-02 -1.956348866224288940e-01 -1.936211884021759033e-01 1.897369325160980225e-01 -4.320290088653564453e-01 2.838569283485412598e-01 8.704006671905517578e-02 4.949579387903213501e-02 2.486152648925781250e-01 1.500523537397384644e-01 1.516110152006149292e-01 1.548785418272018433e-01 -2.126800641417503357e-02 -1.951751559972763062e-01 -1.348388195037841797e-01 -1.251075565814971924e-01
6.233619991689920425e-03 3.366376459598541260e-01 3.174244463443756104e-01 -4.382984042167663574e-01 1.378215849399566650e-01 -2.537345327436923981e-02 2.196630537509918213e-01 -1.852885335683822632e-01 2.125175297260284424e-01 -1.377940922975540161e-01 1.058413386344909668e-01 -5.293816700577735901e-02 -1.776320785284042358e-01 6.625977903604507446e-02 2.013804391026496887e-02 4.409917443990707397e-02 -9.522785991430282593e-02 -2.148613631725311279e-01 2.951511740684509277e-01 1.790821999311447144e-01 -1.056859716773033142e-01 -1.476877462118864059e-02 -1.082585304975509644e-01 -1.089229658246040344e-01 1.203227564692497253e-01 1.779048889875411987e-01 1.348625272512435913e-01 1.569911837577819824e-02 -1.268500238656997681e-01 -1.402179151773452759e-01 -2.221357077360153198e-01 -1.266970187425613403e-01
-9.367664158344268799e-02 2.950162589550018311e-01 2.345816344022750854e-01 9.049181640148162842e-02 -9.186530858278274536e-02 -1.951927840709686279e-01 1.116468012332916260e-02 3.614018484950065613e-02 1.886066049337387085e-01 -3.615477383136749268e-01 5.770627036690711975e-02 -1.054021716117858887e-01 4.615397192537784576e-03 -7.698753476142883301e-02 6.138100102543830872e-02 2.437009364366531372e-01 -1.205194368958473206e-01 -1.144367009401321411e-01 -2.061905115842819214e-01 1.561220735311508179e-01 3.422114998102188110e-02 1.480963677167892456e-01 2.416460514068603516e-01 6.848093867301940918e-02 1.693304926156997681e-01 3.460851311683654785e-01 -9.492725878953933716e-02 2.108183205127716064e-01 -6.004846841096878052e-02 1.653122156858444214e-01 8.162678033113479614e-02 -3.506738543510437012e-01
-1.970538496971130371e-01 1.936705708503723145e-01 1.661964356899261475e-01 -1.259605735540390015e-01 -8.032099902629852295e-02 1.128570288419723511e-01 -2.249593436717987061e-01 -2.194023281335830688e-01 1.890038549900054932e-01 -1.756760179996490479e-01 -1.539945881813764572e-02 -1.311702877283096313e-01 -1.781896203756332397e-01 2.957539260387420654e-01 3.170757591724395752e-01 -1.702097654342651367e-01 1.021199598908424377e-01 -2.582565248012542725e-01 -1.265086084604263306e-01 -8.626303821802139282e-02 4.833381623029708862e-02 -1.414674967527389526e-01 -1.729439049959182739e-01 -9.438045322895050049e-02 4.162495136260986328e-01 3.071140684187412262e-02 9.325723658548668027e-05 1.324478089809417725e-01 -1.471011042594909668e-01 1.310180574655532837e-01 -2.610886842012405396e-02 -1.910798996686935425e-01
-2.910273708403110504e-02 2.670627832412719727e-01 2.293260842561721802e-01 -1.449200659990310669e-01 1.776760816574096680e-01 1.481667440384626389e-02 -7.078360766172409058e-02 -3.183829784393310547e-01 3.933457732200622559e-01 -1.680648475885391235e-01 2.847947776317596436e-01 -2.116684019565582275e-01 -9.456100314855575562e-02 -7.948550581932067871e-02 -8.773974329233169556e-02 1.401883363723754883e-01 7.818114757537841797e-02 1.039252709597349167e-02 -1.189974546432495117e-01 6.295234709978103638e-02 -7.365716248750686646e-02 -7.037071138620376587e-02 7.875362038612365723e-02 -1.650328375399112701e-02 -8.491361141204833984e-02 1.082023978233337402e-01 1.007994264364242554e-01 -1.914721131324768066e-01 -1.587233133614063263e-02 1.760482937097549438e-01 -6.258482486009597778e-02 -4.716834425926208496e-01
-1.409175097942352295e-01 3.713872730731964111e-01 3.942364752292633057e-01 -1.265743095427751541e-02 1.611604392528533936e-01 -1.071083843708038330e-01 -1.697966754436492920e-01 -4.052394926548004150e-01 8.701097965240478516e-02 7.354546338319778442e-02 -9.326744079589843750e-02 -7.580200582742691040e-02 -2.628572583198547363e-01 -1.856220960617065430e-01 -1.253666281700134277e-01 -1.101127937436103821e-01 -1.353046000003814697e-01 1.731425151228904724e-02 1.544840335845947266e-01 3.737172484397888184e-02 -4.498073086142539978e-02 -5.800475925207138062e-02 -4.357595369219779968e-02 6.992753595113754272e-02 3.360068500041961670e-01 -1.407156232744455338e-03 6.407940387725830078e-02 -5.126059427857398987e-02 7.711545377969741821e-02 -1.185280382633209229e-01 3.090316057205200195e-01 -7.837373018264770508e-02
-2.595632672309875488e-01 1.873693168163299561e-01 1.154894977807998657e-01 2.272702008485794067e-01 1.863550990819931030e-01 1.547586172819137573e-01 -1.090858280658721924e-01 6.024724617600440979e-02 1.128069311380386353e-01 -6.861960142850875854e-02 -4.849183931946754456e-02 1.183505542576313019e-02 -4.635580182075500488e-01 4.599733278155326843e-02 -3.619895130395889282e-02 7.384867221117019653e-02 -1.187699809670448303e-01 -1.923872381448745728e-01 -2.363137006759643555e-01 -6.266926974058151245e-02 -2.874215841293334961e-01 2.147857286036014557e-02 4.463507980108261108e-02 6.687670480459928513e-03 1.352460235357284546e-01 4.203514382243156433e-02 1.657353043556213379e-01 -5.156709253787994385e-02 6.867779791355133057e-02 -4.481672346591949463e-01 -1.974127143621444702e-01 -1.546040475368499756e-01
-1.724567711353302002e-01 3.130041956901550293e-01 4.298600852489471436e-01 5.371596664190292358e-02 -5.820158123970031738e-02 1.505435705184936523e-01 -9.113625623285770416e-03 -2.298902422189712524e-01 -4.639720916748046875e-02 4.517754539847373962e-02 -1.644636243581771851e-01 -1.735720485448837280e-01 -2.040513157844543457e-01 -2.349219471216201782e-01 -8.969943039119243622e-03 1.295085847377777100e-01 -6.616781651973724365e-02 1.151813790202140808e-01 -4.224369302392005920e-03 8.148926310241222382e-03 -1.783799380064010620e-01 1.565597951412200928e-01 1.098167970776557922e-01 -2.717566117644309998e-02 4.504742324352264404e-01 2.018388658761978149e-01 -6.153234094381332397e-02 -2.785551361739635468e-03 1.708725392818450928e-01 7.526412606239318848e-02 -4.433067515492439270e-02 -2.438155412673950195e-01
3.044797666370868683e-02 4.252184629440307617e-01 4.976380243897438049e-02 -3.282809853553771973e-01 1.966769695281982422e-01 -6.693752110004425049e-02 1.272709965705871582e-01 -2.492982894182205200e-01 2.302493751049041748e-01 -1.164548173546791077e-01 2.569070756435394287e-01 -1.849519908428192139e-01 -9.894024580717086792e-02 3.640092536807060242e-02 1.764075607061386108e-01 1.752292513847351074e-01 -3.452715650200843811e-02 -6.115359067916870117e-02 1.579887568950653076e-01 7.006055116653442383e-02 -1.221773028373718262e-01 9.155914932489395142e-02 -1.082138717174530029e-01 -1.572044491767883301e-01 1.146761551499366760e-01 1.117190271615982056e-01 3.486390411853790283e-01 8.137412369251251221e-02 1.724129542708396912e-02 -6.452883034944534302e-02 5.883944779634475708e-02 -3.008699715137481689e-01
-5.276655778288841248e-03 -3.457108139991760254e-02 5.565515160560607910e-01 1.111517101526260376e-01 7.428165525197982788e-02 -6.491291522979736328e-02 2.055901288986206055e-01 -3.465328216552734375e-01 3.225587308406829834e-02 -1.323389708995819092e-01 1.485849916934967041e-01 9.652728587388992310e-02 -3.776863962411880493e-02 1.682139486074447632e-01 2.099055424332618713e-02 1.324791610240936279e-01 1.271133683621883392e-02 -9.136643260717391968e-02 -7.270364463329315186e-02 9.447288699448108673e-03 2.403999865055084229e-02 8.316065371036529541e-02 9.841293096542358398e-02 1.288198828697204590e-01 -6.179558485746383667e-02 2.269513607025146484e-01 1.419056057929992676e-01 6.025441363453865051e-02 1.716312617063522339e-01 4.257571324706077576e-02 -4.320933818817138672e-01 -2.493996024131774902e-01
-2.552090212702751160e-02 -1.091023758053779602e-01 3.487314879894256592e-01 1.900295168161392212e-02 2.868947386741638184e-01 1.293418090790510178e-02 -6.392101943492889404e-02 2.642020769417285919e-02 1.461238563060760498e-01 9.933365136384963989e-02 3.053817749023437500e-01 4.526550695300102234e-02 -4.064188599586486816e-01 4.598560929298400879e-02 -1.245825588703155518e-01 3.491579890251159668e-01 -2.389814406633377075e-01 -2.169074714183807373e-01 -1.164407283067703247e-01 5.107039585709571838e-02 -3.301771357655525208e-02 2.623895406723022461e-01 -1.321111619472503662e-01 -1.178912520408630371e-01 2.370960265398025513e-01 -2.746424823999404907e-02 -3.685289993882179260e-02 -9.545625746250152588e-02 8.918141573667526245e-02 -1.550938338041305542e-01 -9.256152808666229248e-02 -1.316425055265426636e-01
-7.864589989185333252e-02 3.673003241419792175e-02 3.350203633308410645e-01 1.512232422828674316e-01 -2.548136934638023376e-02 -3.284712508320808411e-02 -1.879668049514293671e-02 -3.513113260269165039e-01 4.864548519253730774e-02 4.088508710265159607e-02 -8.970732241868972778e-02 -2.790315747261047363e-01 -1.311685293912887573e-01 2.861174196004867554e-02 6.645742058753967285e-02 2.789894044399261475e-01 -2.776577174663543701e-01 4.172559082508087158e-02 -3.733289777301251888e-04 -1.227716654539108276e-01 -3.261299729347229004e-01 3.773989155888557434e-02 -1.473348587751388550e-01 -1.988041028380393982e-02 6.700114160776138306e-02 1.422217488288879395e-01 -1.061097085475921631e-01 -1.480959951877593994e-01 3.090793490409851074e-01 1.537929568439722061e-02 -2.266457229852676392e-01 -3.358566761016845703e-01
1.755229830741882324e-01 9.074255079030990601e-02 1.564709842205047607e-01 3.274833410978317261e-02 -2.353645712137222290e-01 4.729045182466506958e-02 3.433349356055259705e-02 -2.037755101919174194e-01 1.386340409517288208e-01 -1.457493603229522705e-01 -1.073506101965904236e-01 -2.403492629528045654e-01 -5.201697349548339844e-01 2.065694332122802734e-01 -2.044784128665924072e-01 1.057536527514457703e-01 -6.968721747398376465e-02 -7.404107600450515747e-02 -1.332659572362899780e-01 6.190066039562225342e-02 1.895300485193729401e-02 -6.108205392956733704e-02 7.808770239353179932e-02 2.998338937759399414e-01 9.411872178316116333e-02 2.922603189945220947e-01 -2.061534374952316284e-01 1.669714897871017456e-01 -8.749371021986007690e-02 1.826391741633415222e-02 1.109787523746490479e-01 -2.051640897989273071e-01
-1.115694195032119751e-01 2.329941540956497192e-01 1.500558406114578247e-01 -2.450634539127349854e-01 1.528886556625366211e-01 5.473114922642707825e-02 1.445808261632919312e-01 -1.304341554641723633e-01 7.889846712350845337e-02 -4.117875993251800537e-01 2.025732249021530151e-01 -2.667683959007263184e-01 -1.808052659034729004e-01 1.585305854678153992e-02 -2.057302190223708749e-04 2.846549451351165771e-01 -8.957244455814361572e-02 -1.317405402660369873e-01 3.530442416667938232e-01 9.363497793674468994e-02 -5.607594177126884460e-02 -8.219989389181137085e-02 -7.540523260831832886e-02 -1.090139150619506836e-01 1.964566409587860107e-01 1.970173120498657227e-01 2.338986992835998535e-01 6.006170064210891724e-02 -2.463364042341709137e-02 -1.270485222339630127e-01 2.510144561529159546e-02 -2.123139798641204834e-01
-2.396024614572525024e-01 1.199879273772239685e-01 2.649186253547668457e-01 7.852111011743545532e-02 1.525233983993530273e-01 1.726590991020202637e-01 -8.555193990468978882e-02 -8.891881257295608521e-02 1.871718019247055054e-01 -3.168238326907157898e-03 -9.524059295654296875e-02 -9.442953742109239101e-04 -3.429455459117889404e-01 2.769953571259975433e-02 -5.308308638632297516e-03 -6.054715067148208618e-02 1.516640558838844299e-02 -1.728616356849670410e-01 -1.623999178409576416e-01 2.161176949739456177e-01 -2.942200601100921631e-01 2.038462460041046143e-01 1.300684809684753418e-01 1.133385077118873596e-01 1.978568583726882935e-01 1.016416400671005249e-01 1.608085036277770996e-01 2.429323792457580566e-01 -6.089878152124583721e-04 -4.289844334125518799e-01 -1.814803332090377808e-01 -7.047577202320098877e-02
-2.594234645366668701e-01 2.553061544895172119e-01 3.867800831794738770e-01 -2.087220251560211182e-01 8.878304809331893921e-02 6.939198076725006104e-02 -8.451539278030395508e-02 -2.437472641468048096e-01 5.512126162648200989e-02 -3.714420273900032043e-02 -3.766709938645362854e-03 -2.545537054538726807e-01 -1.476701796054840088e-01 -1.127467453479766846e-01 -4.992209002375602722e-02 1.066461205482482910e-01 -1.230468899011611938e-01 1.798780858516693115e-01 -2.069022357463836670e-01 -2.836630865931510925e-02 -8.910351991653442383e-02 1.709660142660140991e-01 -1.374386809766292572e-02 1.475732475519180298e-01 3.344355523586273193e-01 -9.811421483755111694e-02 1.253415793180465698e-01 -2.147043496370315552e-01 1.947072744369506836e-01 -1.506026685237884521e-01 -9.730709716677665710e-03 -2.885713279247283936e-01
-2.514664530754089355e-01 4.179848730564117432e-01 4.146527349948883057e-01 -1.101208850741386414e-01 -6.396213173866271973e-02 2.100978791713714600e-02 -2.857775092124938965e-01 5.203162506222724915e-02 1.812307983636856079e-01 1.611661612987518311e-01 -6.635827571153640747e-02 -2.288219779729843140e-01 -1.434321552515029907e-01 7.175348699092864990e-02 -9.011453390121459961e-02 2.271635681390762329e-01 -6.286670267581939697e-02 1.674619764089584351e-01 6.782458722591400146e-02 1.936513371765613556e-02 4.090186581015586853e-02 1.474648714065551758e-01 6.790399551391601562e-02 1.319286972284317017e-01 1.385180559009313583e-02 2.317598015069961548e-01 8.804227411746978760e-02 2.207397855818271637e-02 2.234258651733398438e-01 2.510185353457927704e-02 -9.655492752790451050e-02 -2.891928553581237793e-01
-2.797302007675170898e-01 3.265841007232666016e-01 3.200387954711914062e-01 -9.317632764577865601e-02 6.535445898771286011e-02 -1.454516500234603882e-01 -2.295963279902935028e-02 -2.561577130109071732e-03 2.649472057819366455e-01 -3.646668791770935059e-01 2.397004663944244385e-01 -2.552327811717987061e-01 -4.645856842398643494e-02 2.653848193585872650e-02 -1.816772483289241791e-02 1.490125954151153564e-01 -1.315824091434478760e-01 -1.149987950921058655e-01 -1.381433606147766113e-01 1.854153349995613098e-02 -1.838562190532684326e-01 -2.410426437854766846e-01 -2.448375895619392395e-02 3.360772505402565002e-03 7.071039080619812012e-02 2.524406909942626953e-01 -9.211780130863189697e-02 1.306953430175781250e-01 -2.365927547216415405e-01 1.249951794743537903e-01 -1.126991212368011475e-01 -7.598676532506942749e-02
1.095453575253486633e-01 9.728853404521942139e-02 1.985374540090560913e-01 8.513382822275161743e-02 7.979162037372589111e-03 -3.416978940367698669e-02 2.473566308617591858e-02 -1.031164228916168213e-01 3.500467538833618164e-01 -5.531488917768001556e-03 -1.310735791921615601e-01 -2.161051928997039795e-01 -3.102535009384155273e-01 1.035287380218505859e-01 1.734956800937652588e-01 8.326198905706405640e-02 -1.093579903244972229e-01 -1.174194440245628357e-01 -6.928303837776184082e-02 -1.096962317824363708e-01 -1.804033368825912476e-01 -2.197763025760650635e-01 4.688514396548271179e-02 8.519891649484634399e-02 6.488600373268127441e-02 1.305011212825775146e-01 -1.838504374027252197e-01 -7.191836833953857422e-02 -4.823075830936431885e-01 -5.059861764311790466e-02 6.087802723050117493e-02 -3.961757123470306396e-01
1.526760160923004150e-01 1.359011530876159668e-01 2.769934535026550293e-01 -1.873117685317993164e-01 1.624006479978561401e-01 -3.690091893076896667e-02 1.607700288295745850e-01 -2.839837968349456787e-01 2.508288025856018066e-01 9.137905202805995941e-03 6.028202921152114868e-02 -1.423666477203369141e-01 -1.854721605777740479e-01 -2.718286812305450439e-01 2.804387174546718597e-02 1.494334191083908081e-01 -1.795412003993988037e-01 -1.563523113727569580e-01 2.500744163990020752e-01 1.952249109745025635e-01 -1.475381255149841309e-01 -2.390739135444164276e-02 -2.680716291069984436e-02 -8.473128825426101685e-02 1.971556842327117920e-01 2.127931416034698486e-01 2.326150238513946533e-01 -2.950380444526672363e-01 1.201531589031219482e-01 5.362901836633682251e-02 -7.140719890594482422e-02 -2.420407682657241821e-01
-3.912299871444702148e-01 3.042792081832885742e-01 2.972195744514465332e-01 -1.944485455751419067e-01 1.991056837141513824e-02 1.730802804231643677e-01 -3.468510508537292480e-02 1.009225379675626755e-02 1.842173784971237183e-01 1.280859559774398804e-01 -1.550782918930053711e-01 -9.619820117950439453e-02 -3.599219918251037598e-01 -3.257841616868972778e-02 5.478962324559688568e-03 2.822180688381195068e-01 -1.622493565082550049e-01 -2.344712801277637482e-02 -5.659645795822143555e-02 -1.112270057201385498e-01 1.214319169521331787e-01 -1.970392465591430664e-01 1.645907908678054810e-01 -7.356225699186325073e-02 -8.314053714275360107e-02 4.600171372294425964e-02 1.512678563594818115e-01 -9.130266308784484863e-02 -1.234318129718303680e-02 5.881438776850700378e-02 -5.643664300441741943e-02 -3.564461171627044678e-01
7.093825936317443848e-02 2.646246850490570068e-01 3.065429627895355225e-01 -2.870793044567108154e-01 1.030698865652084351e-01 1.111840978264808655e-01 3.425982594490051270e-01 -1.434640735387802124e-01 1.044795140624046326e-01 -2.508336007595062256e-01 1.698515415191650391e-01 -7.212654501199722290e-02 9.481060318648815155e-03 -7.805339246988296509e-02 1.291024833917617798e-01 2.279813736677169800e-01 -2.382195368409156799e-02 -1.879378706216812134e-01 2.215195596218109131e-01 1.254205405712127686e-01 -1.819539219141006470e-01 5.925842002034187317e-02 7.307981140911579132e-03 -1.139173433184623718e-01 2.112944573163986206e-01 1.960847824811935425e-01 1.535493582487106323e-01 5.431637912988662720e-02 -7.540711760520935059e-02 -1.728093922138214111e-01 -5.934208631515502930e-02 -3.253850042819976807e-01
7.385423034429550171e-02 3.049425184726715088e-01 2.655313909053802490e-01 -4.068285524845123291e-01 1.929268091917037964e-01 -1.478809714317321777e-01 1.884666681289672852e-01 -1.898937672376632690e-01 1.367408037185668945e-01 -2.369783371686935425e-01 2.571325302124023438e-01 -2.776441164314746857e-02 -3.160700201988220215e-02 2.449516439810395241e-03 9.778666496276855469e-02 1.143298670649528503e-01 -1.300366371870040894e-01 -1.595572382211685181e-01 2.403974235057830811e-01 5.015403032302856445e-03 -4.438983649015426636e-02 -9.369888901710510254e-02 -5.235589295625686646e-02 5.451222509145736694e-02 1.648639589548110962e-01 1.822602599859237671e-01 2.942082285881042480e-01 7.688773423433303833e-02 6.429047882556915283e-02 -2.258370220661163330e-01 -1.402269303798675537e-02 -2.112792879343032837e-01
-1.377706080675125122e-01 1.309451907873153687e-01 4.798142611980438232e-01 1.053287610411643982e-01 6.965494900941848755e-02 -5.145260319113731384e-02 -1.215816512703895569e-01 -8.506871014833450317e-02 1.793154031038284302e-01 1.245508566498756409e-01 1.442565768957138062e-01 -1.616735570132732391e-02 -3.637749254703521729e-01 -8.490604907274246216e-02 1.862053871154785156e-01 5.758683010935783386e-02 6.197771802544593811e-02 2.731257118284702301e-03 1.609812080860137939e-01 -1.339724361896514893e-01 -3.458604514598846436e-01 -9.827680140733718872e-02 -1.996367722749710083e-01 1.458202898502349854e-01 1.685715913772583008e-01 2.923243343830108643e-01 8.725232630968093872e-02 -2.207297533750534058e-01 1.498920619487762451e-01 -6.691042333841323853e-02 -1.068130135536193848e-01 -1.020634919404983521e-02
2.545394189655780792e-02 2.544856071472167969e-01 2.404096871614456177e-01 7.400934398174285889e-02 1.873670071363449097e-01 -9.775559417903423309e-03 -2.030246406793594360e-01 -3.900769054889678955e-01 3.418008983135223389e-01 7.042957097291946411e-02 1.319515407085418701e-01 -2.441594898700714111e-01 -3.252805471420288086e-01 -1.634704470634460449e-01 -2.071923166513442993e-01 -6.371249258518218994e-02 -9.723906964063644409e-02 2.526431083679199219e-01 -8.783833123743534088e-03 -1.169456094503402710e-01 3.100320696830749512e-03 1.168091967701911926e-01 -1.991884782910346985e-03 2.116133458912372589e-02 2.711981832981109619e-01 2.383452653884887695e-01 1.227382197976112366e-01 -3.409184049814939499e-03 5.508312024176120758e-03 1.609209552407264709e-02 -6.782514974474906921e-03 -1.322544366121292114e-01
-2.347944974899291992e-01 -3.697542473673820496e-02 3.854943215847015381e-01 1.076756492257118225e-01 5.753277614712715149e-02 7.815867662429809570e-02 -1.278673261404037476e-01 -2.546881884336471558e-02 6.683129817247390747e-02 1.678651571273803711e-02 1.135237663984298706e-01 -7.047310471534729004e-02 -3.514766991138458252e-01 -1.866725832223892212e-01 2.692914903163909912e-01 -3.213834762573242188e-02 -6.816805340349674225e-03 -1.775630190968513489e-02 1.231321319937705994e-01 -1.183972358703613281e-01 -3.040476441383361816e-01 -1.114684045314788818e-01 -2.374427467584609985e-01 -9.623391926288604736e-02 2.664885818958282471e-01 2.576691508293151855e-01 -1.383915096521377563e-01 -8.682411164045333862e-02 1.390580087900161743e-01 -1.080409586429595947e-01 -9.817352145910263062e-02 -3.123326301574707031e-01
-1.195920184254646301e-01 3.318161368370056152e-01 1.241937056183815002e-01 -3.752152025699615479e-01 4.938606917858123779e-02 1.601234376430511475e-01 -1.304448395967483521e-02 -2.349484115839004517e-01 1.631037741899490356e-01 -2.445364892482757568e-01 4.623720049858093262e-02 -8.320933580398559570e-02 -1.930928379297256470e-01 -2.463814336806535721e-03 -2.638311684131622314e-01 2.296679913997650146e-01 2.756531909108161926e-02 -2.075046300888061523e-01 -1.796851754188537598e-01 2.457610666751861572e-01 -9.787993878126144409e-02 -1.692343652248382568e-01 -8.203536272048950195e-03 -3.854760201647877693e-03 -5.377663671970367432e-02 2.352051883935928345e-01 6.784546375274658203e-02 -9.600063413381576538e-02 -1.394897699356079102e-01 -6.282708048820495605e-02 -2.236500531435012817e-01 -2.461003959178924561e-01
-6.783110648393630981e-02 -1.853954978287220001e-02 9.540103375911712646e-03 2.180951237678527832e-01 -5.637583136558532715e-02 4.276567697525024414e-02 8.869478106498718262e-02 -2.698461115360260010e-01 3.483362197875976562e-01 -1.064212396740913391e-01 -1.971549242734909058e-01 -1.159864068031311035e-01 -1.822568029165267944e-01 -5.416528508067131042e-02 9.900221601128578186e-03 3.592988550662994385e-01 -8.562853932380676270e-02 -2.932687401771545410e-01 -9.278719872236251831e-02 1.157818287611007690e-01 -1.835384517908096313e-01 -2.158756405115127563e-01 -2.196107432246208191e-02 1.101911514997482300e-01 1.608510166406631470e-01 1.283282935619354248e-01 -4.477908089756965637e-02 1.876089721918106079e-01 -3.628537356853485107e-01 -1.155038550496101379e-02 -1.399588286876678467e-01 -2.686655819416046143e-01
-1.268948800861835480e-02 2.222702056169509888e-01 2.814253568649291992e-01 -4.019704088568687439e-02 6.123458221554756165e-02 -2.272569388151168823e-01 6.187448278069496155e-02 -2.219277620315551758e-01 1.487020403146743774e-01 -2.398616075515747070e-01 3.156433701515197754e-01 -1.752636209130287170e-02 -1.068883389234542847e-01 -1.859545260667800903e-01 9.175228327512741089e-02 1.107925772666931152e-01 -2.059174180030822754e-01 -9.951900690793991089e-02 -6.415727734565734863e-02 -1.676429957151412964e-01 1.053889766335487366e-01 7.385386526584625244e-02 -3.810605704784393311e-01 1.679359003901481628e-02 -2.147937193512916565e-02 3.045701980590820312e-01 1.613494753837585449e-01 -4.156221076846122742e-02 -1.303689330816268921e-01 -7.843306660652160645e-02 -4.058561474084854126e-02 -3.500062823295593262e-01
-8.888407051563262939e-02 5.493028834462165833e-02 3.192104995250701904e-01 1.016016080975532532e-01 9.835863485932350159e-03 -6.902272999286651611e-02 6.060918793082237244e-02 -1.587723344564437866e-01 2.246566861867904663e-01 5.821309611201286316e-02 2.938208580017089844e-01 -2.517348229885101318e-01 -2.421688288450241089e-01 2.104537487030029297e-01 8.549309521913528442e-02 6.734337657690048218e-02 -9.648407250642776489e-02 -3.705239892005920410e-01 -1.340639293193817139e-01 2.323536947369575500e-02 -5.543485656380653381e-02 -1.124700084328651428e-01 9.114749729633331299e-02 2.565800845623016357e-01 -8.387710154056549072e-02 3.306047320365905762e-01 1.724843233823776245e-01 -3.508651396259665489e-03 -2.292049676179885864e-01 -4.440131410956382751e-02 6.734451651573181152e-02 -2.542957961559295654e-01
-1.599084138870239258e-01 1.684480719268321991e-02 1.902206391096115112e-01 -1.167303398251533508e-01 1.488789319992065430e-01 1.941988766193389893e-01 -3.928710147738456726e-02 -4.225067794322967529e-02 1.828863918781280518e-01 3.060309588909149170e-02 1.656886935234069824e-02 2.736622467637062073e-02 -3.541133403778076172e-01 9.742189198732376099e-02 -1.592968106269836426e-01 8.500046283006668091e-02 -5.624113604426383972e-02 -9.739856421947479248e-02 -1.473954617977142334e-01 1.696288734674453735e-01 -3.212165236473083496e-01 5.428754538297653198e-02 7.929013669490814209e-02 3.062365390360355377e-02 2.131739705801010132e-01 2.433495521545410156e-01 2.135651856660842896e-01 1.610185503959655762e-01 -5.899012461304664612e-02 -4.658848643302917480e-01 -2.619954049587249756e-01 -1.279191374778747559e-01
-1.591938436031341553e-01 -8.509141206741333008e-02 3.419924676418304443e-01 -1.319313347339630127e-01 1.595536023378372192e-01 8.992782980203628540e-02 -2.452925145626068115e-01 1.606539338827133179e-01 2.494971454143524170e-01 1.062354519963264465e-01 3.015929758548736572e-01 -1.923686712980270386e-01 -2.722339928150177002e-01 1.060635820031166077e-01 7.456343621015548706e-02 1.825791895389556885e-01 -2.072885930538177490e-01 -1.475313305854797363e-01 -2.442997246980667114e-01 -1.333314031362533569e-01 -3.127205073833465576e-01 1.559764593839645386e-01 -6.078163906931877136e-02 9.819875657558441162e-02 1.222611293196678162e-01 -1.381548494100570679e-01 1.316733509302139282e-01 -6.041759625077247620e-04 -1.082002371549606323e-01 -1.879227906465530396e-01 -5.705725029110908508e-02 -9.203685820102691650e-02
3.482482582330703735e-02 2.920511662960052490e-01 2.652433216571807861e-01 -1.127244904637336731e-01 1.723408699035644531e-01 1.281840503215789795e-01 -2.051831334829330444e-01 -1.445600986480712891e-01 -2.341026999056339264e-02 -2.222693264484405518e-01 2.369282394647598267e-01 -2.628453671932220459e-01 -8.641692250967025757e-02 -2.109950333833694458e-01 -1.035389211028814316e-02 2.573609352111816406e-02 1.577735319733619690e-02 -8.804512023925781250e-02 -1.158964633941650391e-01 2.646419964730739594e-02 -5.815489217638969421e-03 5.816151201725006104e-02 -1.004142165184020996e-01 5.237982794642448425e-02 7.641530036926269531e-02 1.876973062753677368e-01 1.067011132836341858e-01 -1.715986579656600952e-01 -5.410549417138099670e-02 -3.168150186538696289e-01 1.137653589248657227e-01 -5.068061351776123047e-01
-2.559852600097656250e-01 3.823761641979217529e-01 2.639399766921997070e-01 7.762171328067779541e-02 2.353906035423278809e-01 -6.680420041084289551e-02 -4.560880735516548157e-02 -1.625139117240905762e-01 -4.171221703290939331e-02 -9.743925184011459351e-02 3.940017521381378174e-02 -9.099317342042922974e-02 -4.315776377916336060e-02 -2.731677591800689697e-01 2.416957728564739227e-02 1.149447411298751831e-01 -2.038881033658981323e-01 -1.625894755125045776e-01 -2.454616725444793701e-01 -1.085328161716461182e-01 -2.498174831271171570e-02 3.777898848056793213e-01 -2.044610120356082916e-02 6.817720830440521240e-02 -1.517288014292716980e-02 2.204266339540481567e-01 4.565596207976341248e-02 -1.066375970840454102e-01 1.581172198057174683e-01 -1.598481684923171997e-01 3.817357867956161499e-02 -3.318525254726409912e-01
2.301121316850185394e-02 1.918435469269752502e-02 6.135618314146995544e-02 9.750836342573165894e-02 1.426690518856048584e-01 -6.005265191197395325e-02 -3.010772168636322021e-01 -6.401440501213073730e-02 3.624367415904998779e-01 1.110222041606903076e-01 -1.737242639064788818e-01 -1.143318563699722290e-01 -3.001414053142070770e-02 -1.978535354137420654e-01 1.820772141218185425e-01 3.589667975902557373e-01 -5.068859457969665527e-02 -1.969108432531356812e-01 7.439415156841278076e-02 -1.447898242622613907e-02 -2.271607331931591034e-02 1.103911623358726501e-01 3.124438412487506866e-02 3.313111662864685059e-01 2.375239431858062744e-01 2.726491689682006836e-01 1.629691421985626221e-01 1.133099719882011414e-01 3.223510384559631348e-01 -1.110919713973999023e-01 1.239978428930044174e-02 -1.450448632240295410e-01
-1.736228615045547485e-01 1.841036081314086914e-01 4.318149089813232422e-01 6.471616029739379883e-02 -9.245836734771728516e-02 -1.504315584897994995e-01 -1.210536286234855652e-01 3.670684993267059326e-03 4.775467142462730408e-02 -9.656532108783721924e-02 1.146332472562789917e-01 -2.347952127456665039e-02 -2.308908104896545410e-01 -2.738822698593139648e-01 3.155459463596343994e-01 -1.031637564301490784e-01 -5.405066534876823425e-02 -1.392053961753845215e-01 1.817166954278945923e-01 -1.659431904554367065e-01 -3.481389880180358887e-01 9.255125373601913452e-02 -7.926180213689804077e-02 2.290209010243415833e-02 2.656481564044952393e-01 2.537157535552978516e-01 8.719179034233093262e-02 -3.222364187240600586e-02 8.837317675352096558e-02 -4.530630260705947876e-02 -1.561924964189529419e-01 -1.958578824996948242e-01
-1.499348729848861694e-01 1.434197574853897095e-01 4.495200812816619873e-01 -2.839168533682823181e-02 3.267851471900939941e-02 2.067759931087493896e-01 -1.210410147905349731e-01 -3.635146021842956543e-01 2.369562685489654541e-01 7.537163048982620239e-02 1.771998703479766846e-01 3.058844059705734253e-02 -4.103314578533172607e-01 -9.838058054447174072e-02 6.307180970907211304e-02 -1.501252129673957825e-02 -1.814900487661361694e-01 -4.350498318672180176e-02 9.219022840261459351e-02 -1.611328125000000000e-01 -2.108063995838165283e-01 -2.217279225587844849e-01 9.575904160737991333e-02 -4.846610873937606812e-02 7.391446083784103394e-02 5.572372302412986755e-02 -1.978136897087097168e-01 -1.600457578897476196e-01 -8.051367104053497314e-02 -5.757769942283630371e-02 -6.154711917042732239e-02 -1.603893339633941650e-01
-2.487264871597290039e-01 7.450327277183532715e-02 1.251303702592849731e-01 8.490509539842605591e-02 1.916268616914749146e-01 2.730918526649475098e-01 6.956376135349273682e-02 -6.979527883231639862e-03 2.806175351142883301e-01 1.705547422170639038e-01 1.656570136547088623e-01 4.885577410459518433e-02 -2.714685797691345215e-01 1.545526832342147827e-01 -1.129439026117324829e-01 5.422185361385345459e-02 -1.361036300659179688e-01 -3.082794845104217529e-01 9.644380211830139160e-02 2.342344224452972412e-01 -7.112851738929748535e-02 -4.841673001646995544e-02 1.954570710659027100e-01 2.059473395347595215e-01 3.265814483165740967e-01 2.287902832031250000e-01 1.710634976625442505e-01 -7.429822534322738647e-02 9.900742769241333008e-02 -2.283588945865631104e-01 -1.194037422537803650e-01 8.275281637907028198e-02
-1.395730525255203247e-01 9.020305424928665161e-02 1.265707910060882568e-01 6.492683291435241699e-02 -1.946106255054473877e-01 -2.415012717247009277e-01 2.884335443377494812e-02 -3.283085227012634277e-01 -1.249797344207763672e-01 -1.338520739227533340e-02 -8.677989244461059570e-02 -2.459848970174789429e-01 -2.851463854312896729e-01 -7.464244961738586426e-02 -8.265186846256256104e-02 2.412221133708953857e-01 -2.397487759590148926e-01 -2.937077283859252930e-01 -3.671561777591705322e-01 -2.712412737309932709e-02 -2.129559367895126343e-01 4.184367507696151733e-02 1.914223656058311462e-02 1.336208879947662354e-01 2.267870604991912842e-01 2.041110582649707794e-02 -3.928828239440917969e-02 1.556515842676162720e-01 -2.155645936727523804e-02 -1.263088285923004150e-01 -1.875672787427902222e-01 -1.943433731794357300e-01
-2.123142778873443604e-01 7.780162990093231201e-02 1.001541391015052795e-01 -3.646660596132278442e-02 1.882110983133316040e-01 1.573611050844192505e-01 -1.674830615520477295e-01 -7.682829629629850388e-03 2.269240468740463257e-01 -9.419454634189605713e-02 -7.980606518685817719e-03 1.028466895222663879e-01 -2.740365564823150635e-01 2.726576924324035645e-01 -8.585657924413681030e-02 -8.899685926735401154e-03 -7.578492164611816406e-02 -1.673817932605743408e-01 -1.177356392145156860e-01 1.711049079895019531e-01 -3.482472896575927734e-01 1.663685590028762817e-01 3.591166064143180847e-02 1.137192249298095703e-01 2.473020404577255249e-01 1.153722926974296570e-01 1.914501190185546875e-01 2.230105400085449219e-01 9.822553023695945740e-03 -4.025314152240753174e-01 -1.873720735311508179e-01 -1.521485000848770142e-01
-2.800995409488677979e-01 9.039611369371414185e-02 5.990791320800781250e-01 1.108493059873580933e-01 4.015551414340734482e-03 -2.672888636589050293e-01 -2.737032994627952576e-02 -2.464370280504226685e-01 1.506002843379974365e-01 -1.634931862354278564e-01 1.357963979244232178e-01 -1.308325529098510742e-01 -1.980992108583450317e-01 -2.603728510439395905e-02 -9.153984487056732178e-02 7.447233796119689941e-02 -4.561622068285942078e-02 -7.401564717292785645e-02 -1.625260803848505020e-03 -1.417251396924257278e-02 1.352522075176239014e-01 9.683232009410858154e-02 2.240028530359268188e-01 -5.722312256693840027e-02 2.164777964353561401e-01 2.691735029220581055e-01 -1.253785490989685059e-01 -1.532178223133087158e-01 1.704571023583412170e-02 -2.477830089628696442e-02 -1.428157091140747070e-01 -4.167856276035308838e-02
-2.223306745290756226e-01 2.024978548288345337e-01 3.274709284305572510e-01 -9.848666191101074219e-02 1.160921156406402588e-01 8.006616495549678802e-03 -1.151513010263442993e-01 -2.345550656318664551e-01 3.007741868495941162e-01 7.953628152608871460e-02 1.075141355395317078e-01 -5.655274540185928345e-02 -3.817999958992004395e-01 -2.075970768928527832e-01 1.072844117879867554e-01 1.516202837228775024e-01 -3.222233429551124573e-02 1.252651307731866837e-02 2.515383064746856689e-01 -2.357802838087081909e-01 -1.836477965116500854e-01 5.669254343956708908e-03 -1.436262279748916626e-01 2.353682182729244232e-02 1.982460916042327881e-01 8.532442897558212280e-02 -9.812617301940917969e-02 -1.288536489009857178e-01 1.939579993486404419e-01 -1.898233443498611450e-01 -2.322440296411514282e-01 -2.214764803647994995e-02
-1.545650660991668701e-01 1.009745597839355469e-01 2.683329880237579346e-01 6.741212308406829834e-02 1.906317658722400665e-02 1.196640506386756897e-01 1.364799588918685913e-01 -6.001695990562438965e-02 -2.395316213369369507e-01 -7.861145585775375366e-02 3.476769477128982544e-02 3.604960441589355469e-01 -4.318173229694366455e-01 9.895414113998413086e-03 1.620413661003112793e-01 -1.861232966184616089e-01 -2.021121680736541748e-01 -1.661486178636550903e-01 5.126624833792448044e-03 8.037803322076797485e-02 -2.202087938785552979e-01 -1.383878141641616821e-01 5.686984956264495850e-02 1.197250187397003174e-01 1.023346558213233948e-01 1.091088578104972839e-01 -2.757439948618412018e-02 2.061250656843185425e-01 1.092782393097877502e-01 -3.411805927753448486e-01 -4.575071111321449280e-02 -2.324938774108886719e-01
-1.666178107261657715e-01 1.311286538839340210e-01 4.931712150573730469e-01 -1.151007413864135742e-01 -4.666649177670478821e-02 -1.656733155250549316e-01 -1.507473140954971313e-01 -1.473829448223114014e-01 4.211182594299316406e-01 -1.675001382827758789e-01 1.325535476207733154e-01 -2.208755165338516235e-01 6.335711479187011719e-02 -4.747864976525306702e-02 4.918806720525026321e-03 9.762929379940032959e-02 -1.078793108463287354e-01 -1.726035028696060181e-01 1.038038805127143860e-01 -6.456267088651657104e-02 4.102689400315284729e-02 -3.006121516227722168e-01 -9.013790637254714966e-02 -5.943096801638603210e-02 7.284502685070037842e-02 4.529550299048423767e-02 -1.410972326993942261e-01 1.760092973709106445e-01 2.881719730794429779e-03 4.441528022289276123e-02 -1.347267031669616699e-01 -3.137981891632080078e-01
-2.150920629501342773e-01 1.373203247785568237e-01 2.088420987129211426e-01 5.807347595691680908e-02 2.819885313510894775e-01 -3.373996019363403320e-01 -2.914280891418457031e-01 -1.506204158067703247e-01 4.292132556438446045e-01 -1.345146894454956055e-01 1.470246911048889160e-01 -1.198069378733634949e-01 -2.350569069385528564e-01 -5.209842324256896973e-02 7.633924484252929688e-02 9.614308178424835205e-02 6.596502661705017090e-02 -2.170919179916381836e-01 -4.986058920621871948e-02 -1.317486464977264404e-01 2.238195203244686127e-02 -4.204054363071918488e-03 1.433221548795700073e-01 -2.777084112167358398e-01 1.653236523270606995e-02 2.621112167835235596e-01 -6.815793365240097046e-02 -8.228693902492523193e-02 -7.134485244750976562e-02 -9.059993177652359009e-02 -7.104128599166870117e-02 -8.572861552238464355e-02
2.313143759965896606e-02 1.115044951438903809e-01 1.452021002769470215e-01 -5.410085245966911316e-02 1.586327445693314075e-03 1.357788890600204468e-01 5.496968701481819153e-02 -1.219315752387046814e-01 1.943931430578231812e-01 -3.283191621303558350e-01 2.680812589824199677e-02 -1.859611421823501587e-01 -8.115561306476593018e-02 1.073318123817443848e-01 -2.422925978899002075e-01 2.404781728982925415e-01 -1.556839495897293091e-01 -2.178684324026107788e-01 -1.955311894416809082e-01 7.783303409814834595e-02 -2.308516055345535278e-01 3.099701134487986565e-03 -1.653178967535495758e-02 4.100668430328369141e-01 8.349337428808212280e-02 1.422521322965621948e-01 1.164081133902072906e-02 -2.128317207098007202e-02 1.466281265020370483e-01 1.582444906234741211e-01 -1.660843044519424438e-01 -4.141552746295928955e-01
1.182622686028480530e-01 2.558909058570861816e-01 1.831993758678436279e-01 9.607932716608047485e-02 -2.864960022270679474e-02 -6.115528941154479980e-02 -6.098945066332817078e-02 -3.809317015111446381e-03 4.516203105449676514e-01 -2.750214040279388428e-01 1.882078200578689575e-01 -2.163671255111694336e-01 -1.086597591638565063e-01 2.806811928749084473e-01 -7.645574957132339478e-02 2.874955534934997559e-01 3.078783489763736725e-02 -2.324147373437881470e-01 -2.084977328777313232e-01 -9.175401180982589722e-02 6.075113546103239059e-03 -2.397022955119609833e-02 2.323837764561176300e-02 1.778913289308547974e-01 2.788333408534526825e-02 2.230453342199325562e-01 2.096129581332206726e-02 1.031261011958122253e-01 -1.537995338439941406e-01 -5.938615277409553528e-02 -1.227980479598045349e-01 -2.915651202201843262e-01
-1.927675604820251465e-01 -8.047378063201904297e-02 4.524533152580261230e-01 -1.713547408580780029e-01 -1.416343636810779572e-02 1.573562324047088623e-01 -2.462927065789699554e-02 -2.299205064773559570e-01 1.915265619754791260e-01 -5.589329451322555542e-02 2.688986957073211670e-01 -2.734497189521789551e-01 9.948903322219848633e-02 1.230825707316398621e-01 8.386013656854629517e-02 2.170491069555282593e-01 -2.277712821960449219e-01 -2.279962301254272461e-01 -1.300446391105651855e-01 -9.272335469722747803e-02 -4.663174226880073547e-02 -1.495102643966674805e-01 -1.664034426212310791e-01 2.188185155391693115e-01 3.236197680234909058e-02 1.787657737731933594e-01 -9.456026554107666016e-02 1.981662660837173462e-01 -3.859377279877662659e-02 -7.660298049449920654e-02 1.549765616655349731e-01 -1.889881044626235962e-01
-9.145402908325195312e-02 1.341797411441802979e-01 2.018317431211471558e-01 7.858498394489288330e-02 7.611113041639328003e-02 1.339990496635437012e-01 -1.071715280413627625e-01 -7.047363370656967163e-02 2.227455526590347290e-01 -4.110169410705566406e-02 9.603340178728103638e-02 -3.383171930909156799e-02 -4.623270034790039062e-01 7.531698048114776611e-02 -2.416878379881381989e-02 -4.091465845704078674e-02 -6.180027127265930176e-02 -2.373594194650650024e-01 -2.782289087772369385e-01 1.906665861606597900e-01 -1.517060697078704834e-01 2.395379245281219482e-01 5.267509818077087402e-02 8.823569118976593018e-02 1.549779325723648071e-01 5.973932147026062012e-02 2.127552330493927002e-01 9.104169160127639771e-02 -8.837354183197021484e-02 -4.524200558662414551e-01 -1.409063935279846191e-01 -1.574942469596862793e-01
3.913923352956771851e-02 4.041475355625152588e-01 1.203321814537048340e-01 -1.518664062023162842e-01 7.359653711318969727e-02 -4.552816972136497498e-02 6.557256728410720825e-02 -1.088743582367897034e-01 3.120877444744110107e-01 -6.326080113649368286e-02 2.353741377592086792e-01 5.658921226859092712e-02 -3.254830241203308105e-01 2.995498776435852051e-01 -4.481832310557365417e-02 -1.195834297686815262e-02 -1.020271033048629761e-01 -2.954018712043762207e-01 -1.445819288492202759e-01 -3.720801696181297302e-02 -3.368268953636288643e-03 8.101469278335571289e-02 6.014014780521392822e-02 2.561612129211425781e-01 2.963543832302093506e-01 2.638377845287322998e-01 -3.740803897380828857e-02 3.651183843612670898e-02 -1.622029244899749756e-01 1.565607190132141113e-01 9.013136476278305054e-02 3.518804535269737244e-02
-1.956239342689514160e-03 2.116020210087299347e-02 3.530526757240295410e-01 1.045101583003997803e-01 -2.551025338470935822e-02 -1.204810142517089844e-01 2.697050571441650391e-01 -1.914803385734558105e-01 1.975862681865692139e-01 1.423682570457458496e-01 -2.674598395824432373e-01 -2.459072321653366089e-01 -3.243232071399688721e-01 -9.094604849815368652e-02 1.034095138311386108e-02 1.491693556308746338e-01 -1.762593388557434082e-01 -1.432039439678192139e-01 3.034526109695434570e-01 -1.825148984789848328e-02 -1.348069459199905396e-01 -1.102377250790596008e-01 -6.666781753301620483e-02 1.840746104717254639e-01 2.827475368976593018e-01 1.686996668577194214e-01 -1.518678851425647736e-02 9.712120890617370605e-02 -5.181695520877838135e-02 3.624392300844192505e-02 1.776659041643142700e-01 -2.144788950681686401e-01
-9.890974313020706177e-02 1.440064907073974609e-01 3.386816084384918213e-01 5.491618532687425613e-03 -2.572583593428134918e-02 -3.622183576226234436e-02 -1.781391352415084839e-01 -1.951909661293029785e-01 3.385502099990844727e-01 7.663306593894958496e-02 2.406593859195709229e-01 5.184372421354055405e-03 -4.620903730392456055e-01 -2.972813546657562256e-01 1.645668148994445801e-01 -4.828331992030143738e-02 -8.063212037086486816e-02 9.248232096433639526e-02 9.003952145576477051e-02 -8.456571400165557861e-02 -1.495037823915481567e-01 -1.116258352994918823e-01 -2.328996732831001282e-02 2.901548705995082855e-02 3.301635980606079102e-01 1.750141978263854980e-01 3.904858231544494629e-02 5.102043505758047104e-03 5.725008249282836914e-02 -1.014599129557609558e-01 -2.278282195329666138e-01 -3.386408789083361626e-03
-2.340593189001083374e-01 2.750543653964996338e-01 2.987616360187530518e-01 -6.134350597858428955e-02 9.219796955585479736e-02 -9.226156026124954224e-02 -9.509495645761489868e-02 -1.906926482915878296e-01 -5.916364956647157669e-03 -2.462691813707351685e-02 -4.768453910946846008e-02 -1.343091279268264771e-01 -2.556328773498535156e-01 -8.811768144369125366e-02 -8.036525920033454895e-03 2.895325794816017151e-02 -1.820869743824005127e-01 8.309032768011093140e-02 -1.663737893104553223e-01 -3.654478862881660461e-02 -2.147828489542007446e-01 3.299021422863006592e-01 1.982854912057518959e-03 2.691227756440639496e-02 3.175345957279205322e-01 3.140083327889442444e-02 3.530089557170867920e-02 -2.738027274608612061e-01 9.641756117343902588e-02 -2.357908785343170166e-01 2.041012495756149292e-01 -3.313614130020141602e-01
7.225254178047180176e-02 8.827259391546249390e-02 8.157730847597122192e-02 -1.501171588897705078e-01 6.084907334297895432e-03 9.420798160135746002e-03 5.457004904747009277e-02 -7.377942651510238647e-02 2.789572477340698242e-01 -1.850786209106445312e-01 1.850263774394989014e-01 -2.480542808771133423e-01 -2.571519613265991211e-01 4.537023603916168213e-02 -1.207959279417991638e-01 1.522293686866760254e-01 -5.188964307308197021e-02 -1.141302436590194702e-01 -1.122945249080657959e-01 4.669547080993652344e-02 -5.711470544338226318e-02 4.733370617032051086e-02 3.830733895301818848e-02 4.766340851783752441e-01 1.117331013083457947e-01 1.270478963851928711e-01 -1.228136569261550903e-01 -8.116918057203292847e-02 3.340211883187294006e-02 1.330573856830596924e-01 -2.853612601757049561e-01 -4.693138301372528076e-01
-1.350498497486114502e-01 -9.753959625959396362e-02 5.526711940765380859e-01 1.312551796436309814e-01 -1.001770123839378357e-01 9.412574768066406250e-02 1.400311570614576340e-02 -3.434042632579803467e-01 2.477979362010955811e-01 -2.787361443042755127e-01 1.473986953496932983e-01 5.814024433493614197e-02 2.859909646213054657e-02 1.815607249736785889e-01 2.466719970107078552e-02 -4.486203193664550781e-02 -1.368020176887512207e-01 -2.870339751243591309e-01 -7.951759546995162964e-02 -7.540760189294815063e-02 -4.985948279500007629e-02 1.150126308202743530e-01 4.931225255131721497e-02 2.139850705862045288e-01 1.473434865474700928e-01 1.109417974948883057e-01 1.719817370176315308e-01 1.548766642808914185e-01 1.255347728729248047e-01 -6.077646091580390930e-02 -1.644031554460525513e-01 2.893068268895149231e-02
-1.018582805991172791e-01 2.052440345287322998e-01 1.626869589090347290e-01 5.887877941131591797e-02 1.225434765219688416e-01 1.217350363731384277e-01 6.342636793851852417e-02 -1.252696663141250610e-01 -8.375359326601028442e-02 -1.240013912320137024e-01 4.502420499920845032e-02 -1.191790401935577393e-01 -4.625328481197357178e-01 -7.653450220823287964e-02 1.614558100700378418e-01 -2.415597885847091675e-01 -3.269591331481933594e-01 -2.355678528547286987e-01 -2.372192591428756714e-01 8.355408161878585815e-02 -1.256717145442962646e-01 4.111069254577159882e-03 8.929374814033508301e-02 1.795409619808197021e-02 2.117844074964523315e-01 6.152750924229621887e-02 1.374766975641250610e-01 9.481804072856903076e-02 -3.110532648861408234e-02 -4.141314327716827393e-01 -1.478675156831741333e-01 -6.751799583435058594e-02
-7.817460596561431885e-02 2.331517189741134644e-01 4.195184111595153809e-01 -2.358784079551696777e-01 1.403871830552816391e-02 -1.281701326370239258e-01 -1.836088448762893677e-01 -4.016844034194946289e-01 1.897964924573898315e-01 2.072692960500717163e-01 1.684954613447189331e-01 -7.801481336355209351e-02 -2.661050856113433838e-01 -2.786853723227977753e-02 1.498478651046752930e-01 1.085482537746429443e-01 -2.028862088918685913e-01 9.251399338245391846e-02 3.476319462060928345e-02 -1.802148520946502686e-01 -1.605791598558425903e-01 -1.892669647932052612e-01 -2.689390443265438080e-03 -4.599558934569358826e-02 2.173256874084472656e-01 9.258732944726943970e-02 -1.255123764276504517e-01 -8.507106453180313110e-02 6.723571568727493286e-02 -1.764606833457946777e-01 -3.080583410337567329e-03 -1.237803399562835693e-01
-6.507379561662673950e-02 2.116286754608154297e-01 1.247268915176391602e-01 -1.789638549089431763e-01 8.265604823827743530e-02 2.137218415737152100e-01 -9.175042062997817993e-02 1.321978121995925903e-01 9.434946626424789429e-02 -1.885317414999008179e-01 1.983914673328399658e-01 -1.621829867362976074e-01 -5.122029185295104980e-01 1.356099992990493774e-01 1.146876737475395203e-01 -8.099350333213806152e-02 6.982613354921340942e-02 -2.981305718421936035e-01 -5.801078677177429199e-02 2.347268462181091309e-01 -2.811143994331359863e-01 2.276868373155593872e-02 1.446280926465988159e-01 -8.511047810316085815e-02 1.255078911781311035e-01 1.389862000942230225e-01 1.066382378339767456e-01 -1.564646698534488678e-02 5.106119811534881592e-02 -3.181504309177398682e-01 -3.644088283181190491e-02 5.159315466880798340e-02
1.325350906699895859e-02 2.255128026008605957e-01 4.042436182498931885e-01 -2.694907970726490021e-02 -5.075678601861000061e-02 2.696714363992214203e-02 -8.371266722679138184e-02 -1.486361622810363770e-01 1.353324949741363525e-01 -2.639951407909393311e-01 1.614944189786911011e-01 -2.472876161336898804e-01 5.494766682386398315e-02 2.960041761398315430e-01 -3.870028629899024963e-02 1.535264849662780762e-01 5.622672289609909058e-02 -2.562231123447418213e-01 -2.374142706394195557e-01 -5.419053509831428528e-02 -1.899845711886882782e-02 -7.005596905946731567e-02 4.759956523776054382e-02 2.667335271835327148e-01 1.339183747768402100e-01 3.766237944364547729e-02 2.094470709562301636e-02 8.303231745958328247e-02 -1.800303012132644653e-01 -6.471811234951019287e-02 -5.726129934191703796e-02 -4.337284862995147705e-01
-1.827649772167205811e-01 1.587623357772827148e-01 2.980017960071563721e-01 -1.733639836311340332e-01 3.753333687782287598e-01 -9.269653260707855225e-02 -2.294928133487701416e-01 -1.049361452460289001e-01 -1.101420223712921143e-01 -1.610044389963150024e-01 3.228866681456565857e-02 -6.924983114004135132e-02 9.498811513185501099e-02 1.285466831177473068e-03 4.384918138384819031e-02 -1.022433582693338394e-02 -1.168194785714149475e-01 -2.456933259963989258e-01 -6.773101538419723511e-02 -1.873351037502288818e-01 -5.993859469890594482e-02 -1.780301146209239960e-02 -5.492155998945236206e-02 4.235859587788581848e-02 9.378718584775924683e-02 1.046028435230255127e-01 1.366537213325500488e-01 -6.720325350761413574e-02 -3.079349547624588013e-02 -2.299804389476776123e-01 -7.994880527257919312e-02 -5.734701752662658691e-01
-4.762212932109832764e-02 1.283268183469772339e-01 2.337242662906646729e-01 1.630608588457107544e-01 1.486383676528930664e-01 -3.308896720409393311e-02 -3.564204275608062744e-02 -5.100932717323303223e-02 1.478049531579017639e-02 -1.121168956160545349e-01 -5.111952126026153564e-02 -1.230414733290672302e-01 -3.709059655666351318e-01 -8.077494055032730103e-02 5.249277129769325256e-02 -5.220645293593406677e-02 -1.662107110023498535e-01 -2.537204623222351074e-01 -3.333344161510467529e-01 5.458899773657321930e-03 -4.253174662590026855e-01 9.192420542240142822e-02 7.533275336027145386e-02 1.194286048412322998e-01 1.626898199319839478e-01 3.892011567950248718e-02 1.008496060967445374e-01 1.903057843446731567e-01 7.124552130699157715e-02 -4.435167014598846436e-01 3.132316283881664276e-03 -6.544252485036849976e-02
-1.070715263485908508e-01 2.038339376449584961e-01 2.883892953395843506e-01 8.144121617078781128e-02 1.522100269794464111e-01 1.565628498792648315e-01 8.018215745687484741e-02 -4.402637854218482971e-02 -2.123073041439056396e-01 -1.084455475211143494e-01 -4.708276316523551941e-02 4.296257160604000092e-03 -3.568595051765441895e-01 2.754697389900684357e-02 1.617909669876098633e-01 -5.208889767527580261e-02 -1.947605758905410767e-01 -2.255188524723052979e-01 -2.544886171817779541e-01 1.650951802730560303e-01 -2.373642623424530029e-01 -6.946969777345657349e-02 -6.587759405374526978e-02 1.177031546831130981e-01 1.318461149930953979e-01 1.274475902318954468e-01 2.681807577610015869e-01 5.225413292646408081e-02 4.497658461332321167e-02 -4.117184281349182129e-01 -2.075814753770828247e-01 -4.467706382274627686e-02
-1.625491119921207428e-02 -2.314010448753833771e-02 3.910327255725860596e-01 3.555853292346000671e-02 5.832538008689880371e-02 -1.743995249271392822e-01 3.395860269665718079e-02 -2.672160863876342773e-01 2.298309206962585449e-01 -1.665418148040771484e-01 -7.089424878358840942e-02 -4.337431788444519043e-01 -2.763344347476959229e-01 -1.660231053829193115e-01 2.031612582504749298e-02 1.804633438587188721e-01 1.728732511401176453e-02 1.102917790412902832e-01 2.239016070961952209e-02 5.233542248606681824e-02 -5.859003961086273193e-02 -2.262508720159530640e-01 -1.381903290748596191e-01 -5.508267879486083984e-02 1.919915080070495605e-01 7.591299712657928467e-02 -9.883446246385574341e-02 9.444770216941833496e-02 1.171816065907478333e-01 -5.200106278061866760e-02 3.148058354854583740e-01 -2.423347383737564087e-01
-1.404374558478593826e-02 1.630693972110748291e-01 2.939299941062927246e-01 4.899147897958755493e-02 -6.717779487371444702e-02 -2.299335040152072906e-02 -6.230099499225616455e-02 -1.220442205667495728e-01 1.650596559047698975e-01 -1.820363104343414307e-01 1.615548431873321533e-01 -2.089965194463729858e-01 -1.644971668720245361e-01 3.296125531196594238e-01 -7.204552739858627319e-02 2.246004790067672729e-01 1.276179850101470947e-01 -3.288693130016326904e-01 -2.653463184833526611e-01 -3.321783989667892456e-02 -5.090602114796638489e-02 -2.319077104330062866e-01 6.219249218702316284e-02 2.078122794628143311e-01 2.378050535917282104e-01 -3.986860066652297974e-02 1.285315454006195068e-01 1.338667571544647217e-01 -1.931456029415130615e-01 -1.033632755279541016e-01 -8.282648026943206787e-02 -3.037870526313781738e-01
-2.926204204559326172e-01 1.428424566984176636e-01 3.481206595897674561e-01 1.747378855943679810e-01 7.478681951761245728e-02 -5.586589872837066650e-02 1.141650676727294922e-01 -2.154551297426223755e-01 2.325703203678131104e-01 2.197094494476914406e-03 2.539867460727691650e-01 -2.693628333508968353e-02 -2.137137800455093384e-01 2.494622468948364258e-01 1.571396365761756897e-02 2.945273220539093018e-01 -8.195752277970314026e-03 -2.964371442794799805e-01 -4.962630942463874817e-02 1.175124011933803558e-02 -6.496958434581756592e-02 -2.223088443279266357e-01 -1.698345243930816650e-01 2.571058571338653564e-01 -9.010017663240432739e-02 2.314453423023223877e-01 1.858400404453277588e-01 7.969310134649276733e-02 -9.373489767313003540e-02 -1.908470690250396729e-02 9.485346823930740356e-02 9.120815229834988713e-05
1.282550245523452759e-01 9.022784978151321411e-02 1.966027766466140747e-01 -1.096380278468132019e-01 6.132545694708824158e-02 4.657244682312011719e-02 1.516364365816116333e-01 4.069028794765472412e-02 2.352362722158432007e-01 -2.694861888885498047e-01 -2.614122033119201660e-01 1.522429883480072021e-01 -4.114244580268859863e-01 1.559774130582809448e-01 -1.101550413295626640e-03 2.362528294324874878e-01 -2.311946749687194824e-01 -1.603996008634567261e-01 -1.258803158998489380e-01 2.358184307813644409e-01 -5.620993301272392273e-02 -2.323857843875885010e-01 -2.846617251634597778e-02 3.519324064254760742e-01 1.477925181388854980e-01 -5.498858168721199036e-02 1.649825572967529297e-01 -1.945791020989418030e-02 8.283541351556777954e-02 -3.593353182077407837e-02 1.284218728542327881e-01 -1.252779811620712280e-01
-2.075315564870834351e-01 1.525697261095046997e-01 8.063438534736633301e-02 1.826692372560501099e-01 1.050377562642097473e-01 -3.999059647321701050e-02 5.285796895623207092e-02 -2.093574851751327515e-01 1.007352694869041443e-01 2.955615520477294922e-02 -2.373544573783874512e-01 -3.126959502696990967e-01 -2.677495181560516357e-01 -4.559340327978134155e-02 -1.750297397375106812e-01 1.758782714605331421e-01 -8.650689572095870972e-02 7.874906063079833984e-02 6.950967013835906982e-02 -6.850874423980712891e-02 -3.234862685203552246e-01 -1.384369842708110809e-02 -1.312147229909896851e-01 -4.527215287089347839e-02 4.170936644077301025e-01 1.812448948621749878e-01 1.357736289501190186e-01 2.893024981021881104e-01 1.028119996190071106e-01 -7.905291765928268433e-02 1.657879501581192017e-01 -1.829973310232162476e-01
7.036446779966354370e-02 4.990841448307037354e-02 2.481613904237747192e-01 -1.097954586148262024e-01 4.045618474483489990e-01 7.491566985845565796e-02 -1.375512331724166870e-01 -1.683936864137649536e-01 7.422962039709091187e-02 -6.687404215335845947e-02 4.358932748436927795e-02 -2.522541582584381104e-01 -7.468613237142562866e-02 1.997457146644592285e-01 4.498602449893951416e-02 1.625908762216567993e-01 -1.447654068470001221e-01 -1.875984370708465576e-01 1.112218052148818970e-01 1.681485325098037720e-01 6.736174970865249634e-02 -1.636437326669692993e-01 1.772809922695159912e-01 -2.377295121550559998e-02 2.024496644735336304e-01 8.318796753883361816e-03 -1.780671253800392151e-02 4.199049472808837891e-01 1.343190521001815796e-01 2.487371712923049927e-01 -2.375464737415313721e-01 -1.969053596258163452e-01
-3.308059275150299072e-01 5.557770654559135437e-02 1.525254249572753906e-01 -2.581832557916641235e-02 7.655367255210876465e-02 1.024974510073661804e-01 -2.366318404674530029e-01 -5.113947764039039612e-02 7.073203474283218384e-02 -1.155006960034370422e-01 2.224638462066650391e-01 1.443924009799957275e-01 -4.023143053054809570e-01 1.650532633066177368e-01 -1.183922588825225830e-01 5.710711330175399780e-02 -4.128414392471313477e-02 -6.976814568042755127e-02 -2.234529145061969757e-02 2.145769596099853516e-01 -2.538823783397674561e-01 1.310316007584333420e-02 1.853532493114471436e-01 2.205168604850769043e-01 3.991061449050903320e-01 5.073583219200372696e-03 1.262131929397583008e-01 1.692990809679031372e-01 7.614345848560333252e-02 -1.985694169998168945e-01 -2.070918381214141846e-01 -2.770922333002090454e-02
1.099874824285507202e-01 5.438885837793350220e-02 -7.345530204474925995e-03 2.998005039989948273e-02 1.682173460721969604e-01 -1.348860263824462891e-01 2.710937261581420898e-01 -2.561907172203063965e-01 1.998410820960998535e-01 -1.957466006278991699e-01 -6.139594689011573792e-02 -8.795132488012313843e-02 -1.622365266084671021e-01 1.031758189201354980e-01 2.319004153832793236e-03 1.891259402036666870e-01 -1.807870119810104370e-01 -2.510523796081542969e-01 3.521422669291496277e-02 -8.286097645759582520e-02 -1.213954836130142212e-01 -4.748797416687011719e-02 2.050841003656387329e-01 2.602134644985198975e-01 5.184224843978881836e-01 -1.267870068550109863e-01 -2.450354248285293579e-01 6.544397771358489990e-02 8.143073320388793945e-02 -2.041281908750534058e-01 -6.145095825195312500e-02 -6.371600180864334106e-02
1.223451178520917892e-02 -1.449482049793004990e-03 2.706018388271331787e-01 1.720850616693496704e-01 1.155370175838470459e-01 4.974861443042755127e-02 1.198205202817916870e-01 -1.157048419117927551e-01 4.993804544210433960e-02 -2.129743397235870361e-01 -3.402025103569030762e-01 2.228908427059650421e-02 -1.825589984655380249e-01 -2.351630926132202148e-01 2.978312841150909662e-04 2.412692308425903320e-01 -2.466110140085220337e-01 -1.550235133618116379e-02 2.931763790547847748e-02 1.096547171473503113e-01 -1.479503959417343140e-01 -1.428840309381484985e-01 -7.596241682767868042e-02 1.518831849098205566e-01 4.569011330604553223e-01 5.124489217996597290e-02 -9.214895218610763550e-02 1.183380633592605591e-01 2.863105833530426025e-01 -1.497133970260620117e-01 1.189368814229965210e-01 -2.121690064668655396e-01
2.770779840648174286e-02 2.545942366123199463e-01 3.870320916175842285e-01 4.252740740776062012e-02 2.369557134807109833e-02 -5.495200306177139282e-02 -1.116440370678901672e-01 -2.041940838098526001e-01 2.185909301042556763e-01 -2.653791904449462891e-01 2.892912030220031738e-01 -2.355399578809738159e-01 -7.305727154016494751e-02 2.390777021646499634e-01 -1.093847081065177917e-01 1.160769164562225342e-01 1.557406038045883179e-01 -3.281891644001007080e-01 -2.077833265066146851e-01 2.691264264285564423e-03 6.198205426335334778e-02 -4.267620388418436050e-04 1.093235681764781475e-03 1.712528020143508911e-01 1.085370481014251709e-01 7.783557474613189697e-02 4.960576072335243225e-02 -2.022839151322841644e-02 -1.729795038700103760e-01 -1.009547896683216095e-02 -1.165040805935859680e-01 -3.273212611675262451e-01
-1.699729561805725098e-01 -8.451604098081588745e-02 1.802543401718139648e-01 7.357608061283826828e-03 4.258440807461738586e-03 2.547993957996368408e-01 -5.003510788083076477e-02 -3.050070106983184814e-01 -2.020059674978256226e-01 -1.257773786783218384e-01 -1.326018478721380234e-02 6.519378721714019775e-02 -1.565025001764297485e-01 1.627483777701854706e-02 3.307020664215087891e-01 -9.441098198294639587e-03 -2.726209461688995361e-01 -3.602770566940307617e-01 -3.167544007301330566e-01 -1.031100228428840637e-01 -3.298182189464569092e-01 -4.948873817920684814e-02 -6.569442898035049438e-02 9.461902081966400146e-02 1.937737613916397095e-01 4.453347623348236084e-02 -1.231556572020053864e-02 1.162360608577728271e-02 -9.062859416007995605e-02 -2.346779406070709229e-01 -5.190008506178855896e-02 -1.740685403347015381e-01
-1.978112012147903442e-01 1.643240004777908325e-01 1.939887553453445435e-01 -3.381749391555786133e-01 1.325953751802444458e-01 -1.413150411099195480e-02 -7.309278100728988647e-02 -2.940369844436645508e-01 2.191362679004669189e-01 -1.092676073312759399e-01 3.074379265308380127e-01 -1.136539727449417114e-01 -4.206940531730651855e-02 -9.525990486145019531e-02 1.500563696026802063e-02 6.755124777555465698e-02 -1.342390477657318115e-01 -9.377977252006530762e-02 9.382212162017822266e-02 6.004433706402778625e-02 -7.980722934007644653e-03 4.338721930980682373e-02 -4.888799041509628296e-02 -2.352010458707809448e-02 -1.016505286097526550e-01 5.120295286178588867e-02 3.957462683320045471e-02 1.621840521693229675e-02 2.083174139261245728e-02 -9.566442668437957764e-02 -1.829302124679088593e-02 -6.484202742576599121e-01
-1.472497731447219849e-01 1.420093178749084473e-01 4.282244145870208740e-01 8.156807720661163330e-02 1.069698575884103775e-02 -3.296243026852607727e-03 -1.419363021850585938e-01 -1.126616448163986206e-01 1.180435493588447571e-01 -2.564307451248168945e-01 1.370897889137268066e-01 -3.720297217369079590e-01 -5.206422135233879089e-02 2.122655957937240601e-01 -8.439209312200546265e-02 1.571096181869506836e-01 1.590556949377059937e-01 -3.237390816211700439e-01 -3.031004071235656738e-01 -1.174636036157608032e-01 1.329645141959190369e-02 2.406403236091136932e-02 5.019567161798477173e-02 1.343821436166763306e-01 -2.078317664563655853e-02 7.698994129896163940e-02 -3.554325178265571594e-02 7.116172462701797485e-02 -1.123907491564750671e-01 -9.534303843975067139e-02 -1.053807437419891357e-01 -3.406945168972015381e-01
1.438063941895961761e-02 2.133545875549316406e-01 1.542710959911346436e-01 -1.317951679229736328e-01 8.831102401018142700e-03 8.967714011669158936e-02 -7.137586921453475952e-02 -1.064726896584033966e-02 1.726294159889221191e-01 4.068273678421974182e-02 1.479607969522476196e-01 -1.760170310735702515e-01 -1.525237709283828735e-01 2.347440868616104126e-01 -1.816224604845046997e-01 3.325593769550323486e-01 -1.466293334960937500e-01 -4.080352187156677246e-01 -3.317555487155914307e-01 -5.061928555369377136e-02 -1.060236766934394836e-01 1.664960831403732300e-01 1.825767755508422852e-01 3.072493076324462891e-01 2.118038088083267212e-01 7.041697204113006592e-02 -5.576041340827941895e-02 2.543081715703010559e-02 -5.709232762455940247e-02 -6.668989546597003937e-03 -8.850386738777160645e-02 -2.479247748851776123e-01
-5.033005774021148682e-02 3.293237686157226562e-01 2.564195394515991211e-01 -3.787494897842407227e-01 1.319553554058074951e-01 -1.572298631072044373e-02 1.219961941242218018e-01 -2.126943916082382202e-01 1.122520864009857178e-01 -2.112184911966323853e-01 3.263524770736694336e-01 -2.098211348056793213e-01 -2.717405371367931366e-02 1.433803141117095947e-02 1.530904471874237061e-01 7.759812474250793457e-02 -1.457551419734954834e-01 -3.276089429855346680e-01 2.152514159679412842e-01 1.016298606991767883e-01 -1.183145865797996521e-01 1.345701962709426880e-01 -2.655283547937870026e-02 -8.610054105520248413e-02 1.439801752567291260e-01 1.028922498226165771e-01 1.489395499229431152e-01 1.049387734383344650e-02 -7.483891397714614868e-02 -1.089659705758094788e-01 8.023957908153533936e-02 -2.467784285545349121e-01
-1.481214910745620728e-02 1.841104775667190552e-01 2.300521433353424072e-01 -1.943135708570480347e-01 -6.264145672321319580e-02 -1.572632975876331329e-02 -1.064880192279815674e-02 -6.661611795425415039e-02 1.560872942209243774e-01 -2.073917351663112640e-02 1.375627219676971436e-01 -2.870113253593444824e-01 -2.614553570747375488e-01 1.911922246217727661e-01 -1.333306729793548584e-01 1.901778578758239746e-01 -1.805119365453720093e-01 -3.835179805755615234e-01 -2.589516043663024902e-01 -6.197853386402130127e-02 -5.407236516475677490e-02 7.259431481361389160e-02 4.189030453562736511e-02 2.571669816970825195e-01 1.130211502313613892e-01 9.000991284847259521e-02 -3.700008615851402283e-02 -7.275554537773132324e-02 -2.759237885475158691e-01 6.028492376208305359e-02 -1.707192808389663696e-01 -3.441320061683654785e-01
-5.567630007863044739e-02 -5.367646738886833191e-02 1.870741397142410278e-01 7.449868321418762207e-02 3.372989222407341003e-02 2.796272039413452148e-01 1.524995826184749603e-02 -1.927864104509353638e-01 -4.098220169544219971e-02 -3.113221526145935059e-01 -4.731178656220436096e-02 -7.241316884756088257e-02 -3.912216424942016602e-01 5.951272323727607727e-02 9.177029132843017578e-02 3.228647112846374512e-01 -4.138929247856140137e-01 -2.758876383304595947e-01 -1.960220187902450562e-01 6.877265125513076782e-02 -1.511351317167282104e-01 -7.091299444437026978e-02 1.451922655105590820e-01 2.388315349817276001e-01 3.080992400646209717e-02 3.016883321106433868e-02 1.981143802404403687e-01 -3.876012191176414490e-02 2.107051201164722443e-02 4.550309479236602783e-02 -1.394718885421752930e-02 -1.396922171115875244e-01
-2.398821860551834106e-01 1.367092877626419067e-01 1.068310216069221497e-01 -1.493729203939437866e-01 9.880537539720535278e-02 -2.094331681728363037e-01 1.882979273796081543e-01 -1.441219002008438110e-01 3.618550598621368408e-01 3.684192150831222534e-02 -8.067274093627929688e-02 -2.066679000854492188e-01 -6.807175278663635254e-02 -2.342993207275867462e-02 -7.987910509109497070e-02 1.256919205188751221e-01 -1.991238296031951904e-01 -1.410025507211685181e-01 2.206567376852035522e-01 6.545010954141616821e-02 -4.003632664680480957e-01 -1.547760367393493652e-01 -1.576708704233169556e-01 -8.454093709588050842e-03 -4.129115492105484009e-02 3.415092229843139648e-01 8.011154830455780029e-02 1.115413457155227661e-01 8.714039623737335205e-02 9.685895591974258423e-02 -1.210684105753898621e-01 -2.842594683170318604e-01
-9.453093260526657104e-02 1.366579085588455200e-01 3.471463024616241455e-01 -1.589723164215683937e-03 1.843196302652359009e-01 1.350060105323791504e-01 -2.389443069696426392e-01 -5.494540929794311523e-02 3.054286837577819824e-01 7.640397548675537109e-02 -8.688120171427726746e-03 8.508918434381484985e-02 -3.020957112312316895e-01 -1.081148684024810791e-01 3.395564258098602295e-01 3.154316218569874763e-04 -8.164004981517791748e-02 8.873030543327331543e-02 1.049769520759582520e-01 -1.796948462724685669e-01 -2.960684895515441895e-01 -8.678465336561203003e-02 -1.129876226186752319e-01 6.684435904026031494e-02 1.840167790651321411e-01 3.393058776855468750e-01 -9.008321166038513184e-02 -1.339181065559387207e-01 -1.759530417621135712e-02 -1.340642571449279785e-01 -2.209824621677398682e-01 -4.945356771349906921e-02
-1.327372193336486816e-01 3.077887743711471558e-02 4.553201198577880859e-01 3.084826469421386719e-02 -1.464386563748121262e-02 1.366013139486312866e-01 1.562526673078536987e-01 -3.450389206409454346e-01 3.582672178745269775e-01 -1.566183418035507202e-01 4.601238295435905457e-02 7.300645858049392700e-02 4.442837461829185486e-02 1.434581130743026733e-01 2.006836831569671631e-01 9.439831972122192383e-02 -1.495632082223892212e-01 -2.113179713487625122e-01 -4.002823308110237122e-02 -1.198706924915313721e-01 6.956022232770919800e-02 2.064035534858703613e-01 1.803675740957260132e-01 1.612919867038726807e-01 5.228734016418457031e-02 9.162847697734832764e-02 2.429750561714172363e-01 9.917852468788623810e-03 7.904770225286483765e-02 -3.204803168773651123e-02 -2.785045206546783447e-01 -1.861819177865982056e-01
8.036702126264572144e-02 3.686532080173492432e-01 1.215476244688034058e-01 -8.574450761079788208e-02 7.178867608308792114e-02 1.033781655132770538e-02 8.160593360662460327e-02 1.579283922910690308e-02 2.617336213588714600e-01 -7.205538451671600342e-02 1.465341746807098389e-01 2.047074772417545319e-02 -3.535174429416656494e-01 4.041498899459838867e-01 -2.579106390476226807e-02 1.659304201602935791e-01 -2.376623302698135376e-01 -2.497706413269042969e-01 -1.031861230731010437e-01 -7.410652190446853638e-02 4.187245294451713562e-02 4.822401702404022217e-02 4.537080414593219757e-03 1.205409541726112366e-01 2.339659929275512695e-01 2.937800586223602295e-01 1.924670785665512085e-01 -1.284717768430709839e-01 -1.887684017419815063e-01 1.573584675788879395e-01 8.014699444174766541e-03 -5.050455033779144287e-02
-2.592256665229797363e-01 -2.446374297142028809e-02 5.588193610310554504e-02 1.305552665144205093e-02 4.700890928506851196e-02 3.907617554068565369e-02 9.712635539472103119e-03 -3.601790964603424072e-01 -7.718686014413833618e-02 -2.521689534187316895e-01 1.722688612062484026e-04 4.949308186769485474e-02 -3.566766083240509033e-01 -5.906007438898086548e-02 1.111651659011840820e-01 3.096154630184173584e-01 -2.317559421062469482e-01 -2.767650485038757324e-01 -4.002058207988739014e-01 -1.662453263998031616e-01 -5.831995513290166855e-03 2.164878100156784058e-01 3.117522923275828362e-03 8.325120061635971069e-02 -9.360022842884063721e-03 1.708977222442626953e-01 -1.118549704551696777e-02 8.980774134397506714e-02 1.423595100641250610e-01 -1.831483542919158936e-01 -4.834097623825073242e-02 -1.372732371091842651e-01
1.616708934307098389e-01 2.929809093475341797e-01 2.862696349620819092e-01 -2.919713258743286133e-01 2.096076011657714844e-01 -5.881255026906728745e-03 1.286072283983230591e-01 -1.887319833040237427e-01 9.645693749189376831e-02 -2.029216140508651733e-01 2.985112667083740234e-01 -1.207109242677688599e-01 -6.468863785266876221e-02 -9.906095452606678009e-03 1.317626982927322388e-01 4.440344125032424927e-02 1.031101942062377930e-01 -1.950781047344207764e-01 2.767506241798400879e-01 1.495379656553268433e-01 -1.739078760147094727e-02 -7.477871328592300415e-02 -2.771707251667976379e-03 -1.638329774141311646e-01 2.453154772520065308e-01 2.657655775547027588e-01 1.029727756977081299e-01 -5.418865941464900970e-03 7.059463113546371460e-02 -2.200987339019775391e-01 -1.539361923933029175e-01 -2.190215736627578735e-01
-1.144821941852569580e-01 6.356865167617797852e-02 1.700173020362854004e-01 -1.133670359849929810e-01 1.397784501314163208e-01 1.409109681844711304e-01 -5.299016088247299194e-02 6.503649055957794189e-03 1.205038502812385559e-01 -4.093567281961441040e-02 9.911915287375450134e-03 -4.771941155195236206e-02 -3.823318481445312500e-01 2.318289875984191895e-01 -8.394422382116317749e-02 1.248855814337730408e-01 -9.114671498537063599e-02 -1.735924631357192993e-01 -2.093783617019653320e-01 1.929634511470794678e-01 -3.243834972381591797e-01 1.790262013673782349e-01 6.469291448593139648e-02 5.526820197701454163e-02 2.295403182506561279e-01 1.463523209095001221e-01 2.354028224945068359e-01 2.483545392751693726e-01 8.043984323740005493e-02 -3.813004195690155029e-01 -1.959007382392883301e-01 -1.106448099017143250e-01
-1.574648469686508179e-01 1.910950392484664917e-01 2.841716408729553223e-01 2.336123436689376831e-01 1.571841090917587280e-01 -3.084068186581134796e-02 2.669380232691764832e-02 -1.760591864585876465e-01 3.587556779384613037e-01 1.103689074516296387e-01 3.699597716331481934e-02 -4.167977273464202881e-01 -1.627110838890075684e-01 -7.859995961189270020e-02 -5.202608555555343628e-02 -1.593374907970428467e-01 -8.065133541822433472e-02 -1.089983582496643066e-01 -6.258508563041687012e-02 -2.630314528942108154e-01 -2.417038427665829659e-03 -1.780067980289459229e-01 8.609396964311599731e-02 -9.014822542667388916e-03 1.077170073986053467e-01 -1.335024237632751465e-01 1.774607747793197632e-01 -1.545587629079818726e-01 9.320736676454544067e-02 -2.442360669374465942e-01 2.022102475166320801e-01 -2.110927999019622803e-01
-1.626166999340057373e-01 4.258662834763526917e-02 2.011020481586456299e-01 -2.814696431159973145e-01 4.089962244033813477e-01 -1.441981792449951172e-01 -8.131143450736999512e-02 -1.114266440272331238e-01 3.670829534530639648e-01 -1.510200500488281250e-01 -6.278478540480136871e-03 -1.345742344856262207e-01 -1.415505558252334595e-01 -4.403813928365707397e-02 -9.247756563127040863e-03 1.709226891398429871e-02 -8.520508557558059692e-02 5.453832074999809265e-02 -1.553708105348050594e-03 -1.459826380014419556e-01 -7.300698012113571167e-02 4.826305061578750610e-02 1.223702132701873779e-01 -3.373375907540321350e-02 -2.848960086703300476e-02 3.555065393447875977e-02 -4.737253859639167786e-02 -1.446850895881652832e-01 1.032704859972000122e-01 -2.638591527938842773e-01 -2.828928641974925995e-02 -5.340943336486816406e-01
-8.515638858079910278e-02 -1.633621156215667725e-01 5.445102453231811523e-01 6.715208292007446289e-03 2.623561918735504150e-01 1.417755037546157837e-01 -1.237807944416999817e-01 -1.388011574745178223e-01 9.878919273614883423e-02 -4.073772951960563660e-02 1.642199456691741943e-01 -1.254323571920394897e-01 -6.223004683852195740e-02 3.519313782453536987e-02 -6.396728008985519409e-02 2.203690111637115479e-01 -3.813532292842864990e-01 -1.385859996080398560e-01 5.851103924214839935e-03 2.068410515785217285e-01 -1.506738513708114624e-01 2.427959144115447998e-01 -1.116847991943359375e-01 7.203917205333709717e-02 1.082095578312873840e-01 -1.684984266757965088e-01 1.488993167877197266e-01 -7.621324807405471802e-02 5.491019040346145630e-02 -1.152279451489448547e-01 -5.398723296821117401e-03 -2.072411030530929565e-01
-1.018634438514709473e-01 1.043735221028327942e-01 1.203424781560897827e-01 -3.289216458797454834e-01 -8.078351616859436035e-02 -2.123426347970962524e-01 2.246361691504716873e-03 1.053585261106491089e-01 -4.978612437844276428e-02 -1.697112619876861572e-01 1.792267113924026489e-01 -2.573258280754089355e-01 -3.420941233634948730e-01 1.538232564926147461e-01 5.492103844881057739e-02 2.111909985542297363e-01 -7.083889096975326538e-02 -3.251836001873016357e-01 -1.365255117416381836e-01 5.714713037014007568e-02 -1.279279589653015137e-01 -1.506647765636444092e-01 -1.258560121059417725e-01 3.974529504776000977e-01 1.503724455833435059e-01 -5.892100185155868530e-02 4.163895174860954285e-02 1.446329057216644287e-01 2.040282189846038818e-01 8.058708906173706055e-02 6.011282093822956085e-03 -1.815886199474334717e-01
-9.738395363092422485e-02 7.301022112369537354e-02 2.801656424999237061e-01 -2.440646439790725708e-01 3.295107483863830566e-01 -4.088830947875976562e-02 -1.329370588064193726e-01 -2.293028980493545532e-01 6.104087084531784058e-02 1.340991556644439697e-01 -1.569907367229461670e-01 -7.571081072092056274e-02 -8.825162798166275024e-02 -2.494307979941368103e-02 6.255405396223068237e-02 -1.111271884292364120e-02 -1.240124553442001343e-01 -3.124058246612548828e-01 2.310677766799926758e-01 6.566386669874191284e-02 -1.562564969062805176e-01 -5.895222350955009460e-02 -1.792148202657699585e-01 1.149602755904197693e-01 1.067222505807876587e-01 2.105254828929901123e-01 -9.311881661415100098e-02 3.712051212787628174e-01 -6.580036878585815430e-02 4.382850974798202515e-02 1.146700084209442139e-01 -3.696075081825256348e-01
-2.992964684963226318e-01 2.423167079687118530e-01 5.151695758104324341e-02 -2.108646370470523834e-02 4.464005231857299805e-01 2.773360610008239746e-01 -6.000119447708129883e-02 8.410518616437911987e-02 2.098685055971145630e-01 -1.007464751601219177e-01 1.294495314359664917e-01 -2.560491561889648438e-01 -2.065156698226928711e-01 -1.397222187370061874e-02 2.947723120450973511e-02 3.157494962215423584e-02 -1.868984550237655640e-01 -2.144756466150283813e-01 5.903376638889312744e-02 -7.137595862150192261e-02 7.395936641842126846e-03 -2.720696032047271729e-01 -1.206320524215698242e-01 9.740954637527465820e-02 -6.276860088109970093e-02 5.724560841917991638e-02 -1.888308972120285034e-01 2.785018980503082275e-01 -1.538577526807785034e-01 -2.143381722271442413e-02 -4.202669113874435425e-02 -2.157716751098632812e-01
-3.900586627423763275e-03 3.094440102577209473e-01 3.206952810287475586e-01 -1.523396465927362442e-02 5.127500742673873901e-02 -2.110659778118133545e-01 9.155344218015670776e-03 -1.680398136377334595e-01 1.145317777991294861e-01 7.658766210079193115e-02 -1.173716485500335693e-01 -2.614718973636627197e-01 -1.626237779855728149e-01 -1.060320436954498291e-01 -1.372659504413604736e-01 1.517777144908905029e-01 -1.152211502194404602e-01 -1.198025196790695190e-01 2.139222770929336548e-01 1.159016937017440796e-01 -3.968110978603363037e-01 -2.235695123672485352e-01 -7.824023067951202393e-02 1.429851204156875610e-01 -1.681600231677293777e-03 2.372408062219619751e-01 2.081064879894256592e-01 1.303417328745126724e-02 3.174281120300292969e-02 1.406600177288055420e-01 -1.385786235332489014e-01 -2.904541790485382080e-01
-5.039207264780998230e-02 1.653752028942108154e-01 1.497760117053985596e-01 -2.750558853149414062e-01 -1.532206535339355469e-01 8.143020421266555786e-02 -6.103339418768882751e-02 -3.028137385845184326e-01 1.797426491975784302e-01 -1.337001025676727295e-01 -6.759774684906005859e-02 -6.404575705528259277e-02 -2.002506554126739502e-01 8.033530414104461670e-02 1.039495989680290222e-01 3.207807615399360657e-02 4.236691296100616455e-01 -4.484255015850067139e-01 -6.968455016613006592e-02 -9.013164788484573364e-02 4.182468354701995850e-02 1.099328547716140747e-01 3.057875856757164001e-02 -1.466014832258224487e-01 2.175202816724777222e-01 1.786758601665496826e-01 -1.443005204200744629e-01 1.780643314123153687e-02 2.121346816420555115e-02 -9.348105639219284058e-02 -8.525008708238601685e-02 -2.873900830745697021e-01
7.044445257633924484e-03 1.509612500667572021e-01 3.259740173816680908e-01 2.637379243969917297e-02 9.673824161291122437e-02 -2.055223435163497925e-01 -2.554224133491516113e-01 -5.000542998313903809e-01 1.899037063121795654e-01 1.537673920392990112e-01 -1.064219027757644653e-01 -1.354362666606903076e-01 -2.055163085460662842e-01 -1.383990198373794556e-01 4.968155920505523682e-02 1.978208720684051514e-01 -1.321782022714614868e-01 -5.305442214012145996e-02 -1.379131525754928589e-01 -1.180493831634521484e-01 -1.104017794132232666e-01 -2.216476760804653168e-02 -6.475555151700973511e-02 3.152509778738021851e-02 1.438777148723602295e-01 -6.256029009819030762e-02 4.978978261351585388e-02 -1.776363998651504517e-01 -9.328730404376983643e-03 -3.366001248359680176e-01 -4.537189006805419922e-02 -2.564031481742858887e-01
-3.513102233409881592e-01 8.270656317472457886e-02 4.325627088546752930e-01 2.261581718921661377e-01 4.718807339668273926e-02 -1.626595705747604370e-01 -6.558471173048019409e-02 -1.938146352767944336e-01 2.141346782445907593e-01 -6.731203943490982056e-02 -2.906531468033790588e-02 -1.209341958165168762e-01 -1.456224918365478516e-01 5.574057623744010925e-02 1.563501805067062378e-01 1.834695041179656982e-01 -1.820744872093200684e-01 6.705452501773834229e-02 -5.316990986466407776e-02 5.791947990655899048e-02 6.631575524806976318e-02 5.033405870199203491e-02 1.710157543420791626e-01 -2.439783066511154175e-01 3.237904608249664307e-01 2.390508800745010376e-01 -5.552130565047264099e-02 -2.103666812181472778e-01 -1.094736754894256592e-01 -1.073729172348976135e-01 -1.243551746010780334e-01 -1.575643271207809448e-01
-1.155163943767547607e-01 3.406771421432495117e-01 -2.462423406541347504e-02 -1.908413469791412354e-01 1.008375361561775208e-01 1.122318091802299023e-03 -3.022603318095207214e-02 -7.616537809371948242e-02 3.533304035663604736e-01 -1.400670409202575684e-01 2.447004616260528564e-02 -2.848664298653602600e-02 -4.364900290966033936e-01 1.375061273574829102e-01 8.781558834016323090e-03 -1.906621754169464111e-01 -1.000191271305084229e-02 -1.908084899187088013e-01 -1.393440812826156616e-01 1.809899657964706421e-01 -3.210340142250061035e-01 1.833891123533248901e-01 1.738889515399932861e-01 5.633027106523513794e-02 2.724286168813705444e-02 4.998896620236337185e-04 1.523325741291046143e-01 -4.401598870754241943e-02 -9.625771781429648399e-04 -2.773088514804840088e-01 -1.659237742424011230e-01 -1.893360465764999390e-01
-2.982143163681030273e-01 9.297298640012741089e-02 2.846951782703399658e-01 9.777550399303436279e-02 -8.539121598005294800e-02 9.411669522523880005e-02 -4.008422791957855225e-02 -4.118511080741882324e-02 9.043917804956436157e-02 -8.602321147918701172e-03 2.974513471126556396e-01 -1.435911059379577637e-01 -3.526139855384826660e-01 1.437601000070571899e-01 5.433571711182594299e-02 2.039448916912078857e-01 -1.521201133728027344e-01 -2.850102484226226807e-01 -1.429121047258377075e-01 1.011103615164756775e-01 -7.055677473545074463e-02 -1.078980118036270142e-01 1.201857328414916992e-01 2.547948062419891357e-01 1.139247640967369080e-01 3.022474944591522217e-01 3.012789785861968994e-01 6.029466912150382996e-02 -1.827303469181060791e-01 -5.987861379981040955e-02 1.284219175577163696e-01 -4.746724665164947510e-02
-2.863134145736694336e-01 1.504920572042465210e-01 8.394286036491394043e-02 3.384932130575180054e-02 1.298003941774368286e-01 1.257792711257934570e-01 1.714386641979217529e-01 3.841573745012283325e-02 4.926458373665809631e-02 -1.334915459156036377e-01 1.496839374303817749e-01 -3.091870993375778198e-02 -2.072510570287704468e-01 1.579747051000595093e-01 -9.979588538408279419e-02 3.191351145505905151e-02 -8.812166750431060791e-02 -5.234322547912597656e-01 -1.159971058368682861e-01 6.025561317801475525e-02 -2.101954072713851929e-01 -1.223284974694252014e-01 -6.389409303665161133e-02 2.949117124080657959e-01 1.299501508474349976e-01 3.790944814682006836e-01 2.651588916778564453e-01 1.000867504626512527e-02 -1.042025070637464523e-02 7.869822531938552856e-02 -5.463241040706634521e-02 -1.087367236614227295e-01
-1.015081107616424561e-01 2.393850833177566528e-01 3.149067163467407227e-01 1.868821680545806885e-01 5.155288428068161011e-02 -3.360360115766525269e-02 -2.405156614258885384e-03 2.839775988832116127e-03 -3.444001451134681702e-02 -5.119310691952705383e-02 -1.676368713378906250e-01 3.862509131431579590e-02 -4.280893802642822266e-01 -1.273722946643829346e-02 1.363956332206726074e-01 -2.116586826741695404e-02 -2.127608358860015869e-01 -3.646939694881439209e-01 -1.983073502779006958e-01 8.594308048486709595e-02 -2.638745009899139404e-01 7.837903499603271484e-02 1.136151105165481567e-01 2.116917073726654053e-02 2.463959008455276489e-01 1.013194210827350616e-02 1.536900401115417480e-01 6.539830565452575684e-02 1.150630339980125427e-01 -3.449307084083557129e-01 -1.535724997520446777e-01 -8.957619429565966129e-04
-3.048581182956695557e-01 1.487074140459299088e-02 3.719974160194396973e-01 -8.072943985462188721e-02 2.113744169473648071e-01 -8.732273243367671967e-03 -1.230911016464233398e-01 -1.765036284923553467e-01 9.252836927771568298e-03 -2.290909886360168457e-01 -1.314209308475255966e-02 7.462050765752792358e-02 -3.110714554786682129e-01 -9.515260159969329834e-02 -2.870724797248840332e-01 1.911126524209976196e-01 -1.819141805171966553e-01 2.985100494697690010e-03 -1.597968190908432007e-01 9.417156130075454712e-02 -2.929899394512176514e-01 1.191352829337120056e-01 -2.678686976432800293e-01 -2.119668386876583099e-02 5.095252394676208496e-02 -8.686489611864089966e-02 1.490393877029418945e-01 -8.147999644279479980e-02 1.235348209738731384e-01 -5.036427825689315796e-02 2.216493189334869385e-01 -2.053140997886657715e-01
-3.319680690765380859e-01 2.277221065014600754e-03 3.437721431255340576e-01 -3.179902955889701843e-02 -6.910196691751480103e-02 2.560878172516822815e-02 1.309182941913604736e-01 -2.472533583641052246e-01 1.091266125440597534e-01 7.236661761999130249e-02 2.152242511510848999e-01 -2.163207679986953735e-01 -7.517084479331970215e-02 2.517978847026824951e-01 1.749564111232757568e-01 3.523451685905456543e-01 9.985076636075973511e-02 -2.562406659126281738e-01 -6.978441029787063599e-02 1.103801801800727844e-01 -5.427821353077888489e-02 -1.796371787786483765e-01 -1.152925565838813782e-02 3.177076578140258789e-01 7.137969881296157837e-02 2.068666815757751465e-01 -3.130502998828887939e-03 2.204770594835281372e-02 -1.449127048254013062e-01 -2.078698873519897461e-01 6.052560359239578247e-02 -8.716553449630737305e-02
2.063254266977310181e-01 2.489621192216873169e-01 1.058054864406585693e-01 6.394424289464950562e-02 -5.216026306152343750e-02 9.514275193214416504e-02 -7.074817270040512085e-02 2.505260109901428223e-01 2.559139728546142578e-01 4.055593907833099365e-02 1.959601491689682007e-01 -1.823246926069259644e-01 -3.760456740856170654e-01 -9.543748944997787476e-02 2.824992872774600983e-02 3.452216386795043945e-01 -2.146787755191326141e-02 -1.493764296174049377e-02 1.010391861200332642e-01 -1.164643168449401855e-01 -6.290853023529052734e-02 -1.019309274852275848e-02 -1.441130340099334717e-01 2.959749698638916016e-01 5.521484091877937317e-02 3.056782186031341553e-01 -3.813402028754353523e-03 3.067693412303924561e-01 1.802120804786682129e-01 -1.051076129078865051e-01 -5.579094588756561279e-02 -1.312019675970077515e-01
-2.529434263706207275e-01 2.624323070049285889e-01 4.445665180683135986e-01 -3.478047251701354980e-02 9.094870835542678833e-02 1.157851666212081909e-01 -2.295465767383575439e-01 -1.313302963972091675e-01 3.492797017097473145e-01 1.362424045801162720e-01 9.935610741376876831e-02 1.116971671581268311e-01 -2.661021351814270020e-01 -1.031515598297119141e-01 2.549446821212768555e-01 1.477243900299072266e-01 -1.876257210969924927e-01 1.280865818262100220e-01 9.745278954505920410e-02 -1.027056872844696045e-01 -2.421121746301651001e-01 -1.109462603926658630e-01 -5.129846185445785522e-02 2.372715994715690613e-02 2.330345213413238525e-01 7.760680466890335083e-02 -5.896682292222976685e-02 -6.504218280315399170e-02 1.269712448120117188e-01 -5.427066236734390259e-02 -1.054341048002243042e-01 3.886985778808593750e-02
-1.245615258812904358e-01 1.315642595291137695e-01 1.871285885572433472e-01 -2.475403398275375366e-01 1.381138712167739868e-01 1.130688786506652832e-01 -1.467557102441787720e-01 -1.273536533117294312e-01 2.164344638586044312e-01 -3.021548688411712646e-01 2.945131957530975342e-01 -5.899669602513313293e-02 -1.354928165674209595e-01 1.972098648548126221e-01 -2.702200412750244141e-02 7.126274984329938889e-03 -2.325213998556137085e-01 -3.589581847190856934e-01 -1.778729707002639771e-01 5.501276999711990356e-02 -1.082212626934051514e-01 4.781187698245048523e-02 -1.009576469659805298e-01 7.294795662164688110e-02 2.686875686049461365e-02 1.407161653041839600e-01 3.793188929557800293e-02 -1.982721984386444092e-01 -2.285119146108627319e-01 -7.073506712913513184e-02 2.184216678142547607e-01 -3.187126219272613525e-01
-8.839278668165206909e-02 2.723304033279418945e-01 7.817067950963973999e-02 1.245873197913169861e-01 1.295532733201980591e-01 -3.602036973461508751e-03 -1.893583089113235474e-01 -9.155135601758956909e-02 1.206309869885444641e-01 -3.072022832930088043e-02 3.486884236335754395e-01 -5.825715512037277222e-02 -3.059324324131011963e-01 7.563561946153640747e-02 -1.266736835241317749e-01 7.082321494817733765e-02 -2.257934510707855225e-01 -1.704930365085601807e-01 -2.161509692668914795e-01 8.433669805526733398e-02 1.948793791234493256e-02 -9.261599183082580566e-02 9.269209951162338257e-02 3.324439227581024170e-01 7.816505432128906250e-02 2.844048142433166504e-01 2.230671793222427368e-01 -2.590784616768360138e-02 -7.164905220270156860e-02 -5.936648696660995483e-02 3.491274118423461914e-01 -2.111339569091796875e-01
-1.108976081013679504e-01 1.920744329690933228e-01 2.675339579582214355e-01 4.147499427199363708e-02 5.998024716973304749e-02 -2.287337332963943481e-01 -1.190647482872009277e-02 -3.164927065372467041e-01 1.720895618200302124e-01 7.126414030790328979e-02 -9.018811583518981934e-02 -2.778404057025909424e-01 -2.545593380928039551e-01 -2.990998625755310059e-01 1.820336580276489258e-01 2.510815560817718506e-01 -1.007162034511566162e-01 -1.117977425456047058e-01 1.119567975401878357e-01 -1.010446399450302124e-01 -1.256021559238433838e-01 -4.053069651126861572e-02 -1.130372509360313416e-01 -2.673350833356380463e-02 -5.303648859262466431e-02 2.041370980441570282e-02 -8.500062674283981323e-02 -1.383828520774841309e-01 1.038944050669670105e-01 -3.929625749588012695e-01 -1.837063580751419067e-01 -2.143891751766204834e-01
3.866907209157943726e-02 2.803983688354492188e-01 1.769240200519561768e-01 -1.826200336217880249e-01 2.671586908400058746e-02 5.750827863812446594e-02 -5.281941965222358704e-02 -5.028356611728668213e-02 1.825160235166549683e-01 6.835918128490447998e-02 1.408395320177078247e-01 -2.108439207077026367e-01 -1.304204612970352173e-01 2.582010328769683838e-01 -1.226947009563446045e-01 3.086452186107635498e-01 -1.273426562547683716e-01 -3.375082314014434814e-01 -2.995508909225463867e-01 4.573473241180181503e-03 -2.530907467007637024e-02 1.664036512374877930e-01 1.380819082260131836e-01 2.852931916713714600e-01 1.753168106079101562e-01 1.238571330904960632e-01 -3.887348284479230642e-04 -6.546314060688018799e-02 -5.737750977277755737e-02 1.476881802082061768e-01 -2.515236437320709229e-01 -2.494422793388366699e-01
-1.048461124300956726e-01 2.260531783103942871e-01 1.536327600479125977e-01 -2.006737887859344482e-02 5.927849560976028442e-02 1.483820974826812744e-01 -6.647922843694686890e-02 -7.578300684690475464e-02 1.998351216316223145e-01 3.412341699004173279e-02 -2.448827959597110748e-02 2.442673593759536743e-02 -3.448574841022491455e-01 1.602957397699356079e-01 -4.138255119323730469e-02 3.043880872428417206e-02 -9.352286159992218018e-02 -5.060628056526184082e-02 -2.515754401683807373e-01 1.533537507057189941e-01 -3.402659296989440918e-01 2.430153936147689819e-01 1.056703180074691772e-01 1.337226331233978271e-01 2.673992812633514404e-01 1.253304779529571533e-01 2.079967260360717773e-01 2.907583117485046387e-01 3.824665024876594543e-02 -2.894733548164367676e-01 -2.742515802383422852e-01 -1.056758388876914978e-01
1.109735574573278427e-02 1.116538867354393005e-01 2.933599650859832764e-01 -1.095360964536666870e-01 -6.400761008262634277e-02 -1.706987321376800537e-01 6.597223877906799316e-02 6.772737950086593628e-02 2.674795091152191162e-01 -3.225410878658294678e-01 1.578155159950256348e-01 -2.449577599763870239e-01 -4.735767245292663574e-01 5.932201072573661804e-02 -8.758202940225601196e-02 1.452781911939382553e-02 -2.105609178543090820e-01 -4.837628453969955444e-02 -2.397800236940383911e-01 -2.302756346762180328e-02 -1.122024506330490112e-01 -1.944273561239242554e-01 -1.217657029628753662e-01 2.674644589424133301e-01 4.540100321173667908e-02 1.721785366535186768e-01 1.286212950944900513e-01 -2.541825175285339355e-03 -2.116021066904067993e-01 3.620762005448341370e-02 4.777318611741065979e-02 -1.137201562523841858e-01
-2.301765978336334229e-01 1.531321555376052856e-01 3.589505553245544434e-01 -9.213854558765888214e-03 -6.718537211418151855e-02 5.168407410383224487e-02 6.656796485185623169e-02 -5.029783025383949280e-02 1.360229849815368652e-01 -1.240487098693847656e-01 2.951152622699737549e-01 -1.003002896904945374e-01 -3.314140439033508301e-01 1.827879846096038818e-01 7.650481164455413818e-02 1.747262626886367798e-01 -1.112566441297531128e-01 -2.762867510318756104e-01 -1.739401966333389282e-01 7.328411936759948730e-02 -1.492311656475067139e-01 -1.697701960802078247e-01 3.904988244175910950e-02 2.453400939702987671e-01 3.680978342890739441e-02 2.614434063434600830e-01 3.381387293338775635e-01 -3.989834710955619812e-02 -1.878598481416702271e-01 -5.051696673035621643e-02 2.290838584303855896e-02 -9.310305118560791016e-02
-1.183985918760299683e-01 -3.611716628074645996e-02 3.504949808120727539e-01 3.847640380263328552e-02 3.605770170688629150e-01 -1.334305554628372192e-01 -1.915642023086547852e-01 -2.402833476662635803e-02 7.465733587741851807e-02 -1.830055029131472111e-03 1.735000908374786377e-01 -7.302578538656234741e-02 -5.216508358716964722e-02 -1.520486027002334595e-01 1.220081374049186707e-01 1.924383044242858887e-01 -1.845062077045440674e-01 -1.866634488105773926e-01 -7.468623667955398560e-02 8.267166465520858765e-02 -2.020276337862014771e-01 2.342181652784347534e-01 -8.690192550420761108e-02 3.931145370006561279e-02 -6.258595734834671021e-02 -1.090787276625633240e-01 2.468647956848144531e-01 -1.872045099735260010e-01 2.329604923725128174e-01 -2.402437329292297363e-01 6.585907191038131714e-02 -3.772119283676147461e-01
-1.413594186305999756e-01 1.706847101449966431e-01 3.424925208091735840e-01 -1.836704611778259277e-01 2.244629412889480591e-01 -1.310847252607345581e-01 1.214786693453788757e-01 -3.221663460135459900e-02 1.858791559934616089e-01 -4.405464231967926025e-01 2.370711043477058411e-02 -3.178878724575042725e-01 -1.437297016382217407e-01 -2.178595662117004395e-01 -1.746660284698009491e-02 1.924346685409545898e-01 -1.436980068683624268e-01 -1.817250549793243408e-01 4.930242896080017090e-02 6.818123906850814819e-02 -1.585368514060974121e-01 -4.014316573739051819e-02 6.321282684803009033e-02 6.906234472990036011e-02 1.800357997417449951e-01 3.204619288444519043e-01 1.207584887742996216e-01 -9.219273924827575684e-02 2.105462737381458282e-02 1.529458016157150269e-01 -4.143760353326797485e-02 -2.784365788102149963e-02
-4.880775511264801025e-02 5.606941878795623779e-02 1.550511866807937622e-01 -4.549952745437622070e-01 6.842878460884094238e-02 3.802585601806640625e-02 -2.324147969484329224e-01 -2.453113496303558350e-01 2.898811995983123779e-01 -1.233360469341278076e-01 -7.222125679254531860e-02 -1.025886014103889465e-01 -1.854827851057052612e-01 1.149824857711791992e-01 1.845112442970275879e-01 2.270307838916778564e-01 9.244214743375778198e-02 -1.882452368736267090e-01 -8.412937819957733154e-02 -1.167394667863845825e-01 -1.438554227352142334e-01 -2.640938460826873779e-01 1.733466386795043945e-01 -5.598522350192070007e-02 4.166875779628753662e-01 3.433649986982345581e-02 -1.072466447949409485e-01 1.176930665969848633e-01 6.521350145339965820e-02 -1.377607695758342743e-03 2.562268637120723724e-02 3.887210041284561157e-02
-2.017631828784942627e-01 9.403276443481445312e-02 2.635482847690582275e-01 -2.101079523563385010e-01 2.890151143074035645e-01 -4.236653074622154236e-02 -1.948826313018798828e-01 3.932349383831024170e-02 -1.203527394682168961e-02 1.077736145816743374e-03 -5.094031989574432373e-02 2.891358546912670135e-02 -1.745522916316986084e-01 6.786825135350227356e-03 1.675269305706024170e-01 3.010997734963893890e-02 -2.896858453750610352e-01 -3.944357633590698242e-01 9.921725839376449585e-02 1.230713948607444763e-01 -2.643080055713653564e-01 -7.034928351640701294e-02 -2.072984874248504639e-01 5.870032310485839844e-02 2.228451520204544067e-01 2.685243785381317139e-01 -1.477792710065841675e-01 2.938710451126098633e-01 5.127168819308280945e-02 1.610781401395797729e-01 6.830549240112304688e-02 3.717164043337106705e-03
-1.714188158512115479e-01 1.660146117210388184e-01 4.299192503094673157e-02 -2.424108088016510010e-01 -9.345617890357971191e-02 1.648031622171401978e-01 2.326548099517822266e-01 -1.783069074153900146e-01 2.359314560890197754e-01 -3.356285095214843750e-01 5.361207202076911926e-02 -1.431739181280136108e-01 -4.123610556125640869e-01 -1.024983599781990051e-01 -1.355343759059906006e-01 3.654904291033744812e-02 -2.331480849534273148e-03 -3.216062784194946289e-01 -1.699303388595581055e-01 2.938524782657623291e-01 -3.015739284455776215e-02 1.543502062559127808e-01 -6.371197104454040527e-02 -3.425196185708045959e-02 1.382929682731628418e-01 1.419304460287094116e-01 9.102321416139602661e-02 -9.899955987930297852e-02 -1.771481931209564209e-01 -9.230452775955200195e-02 9.025977551937103271e-02 -1.210797056555747986e-01
-2.140910327434539795e-01 1.708412766456604004e-01 2.337582409381866455e-01 -1.438651233911514282e-02 -1.179294735193252563e-01 -4.143130406737327576e-02 4.779846593737602234e-02 -1.549350768327713013e-01 -1.612282171845436096e-02 -5.398714169859886169e-02 3.306590020656585693e-01 -2.196389734745025635e-01 -2.859451472759246826e-01 -1.163346692919731140e-01 2.364465892314910889e-01 1.236758381128311157e-01 -1.551384329795837402e-01 -1.782986819744110107e-01 4.322248697280883789e-02 -1.924580484628677368e-01 -2.144465595483779907e-01 -2.459497004747390747e-02 -3.441140651702880859e-01 -1.615504473447799683e-01 4.095777124166488647e-02 1.477202624082565308e-01 8.989912271499633789e-02 -3.168644607067108154e-01 1.111801248043775558e-02 -6.423563510179519653e-02 -1.315706670284271240e-01 -2.480851709842681885e-01
-1.165846064686775208e-01 1.615678668022155762e-01 3.709610700607299805e-01 -8.159451931715011597e-02 -6.633131206035614014e-02 -5.061100423336029053e-02 -1.861544549465179443e-01 -3.136506676673889160e-01 -1.916083842515945435e-01 -2.143792510032653809e-01 -1.275943242944777012e-03 -8.160417526960372925e-02 -1.372429877519607544e-01 8.187187463045120239e-02 1.070024818181991577e-01 -1.683518141508102417e-01 -1.170247700065374374e-02 1.532187312841415405e-01 1.674910932779312134e-01 5.255172774195671082e-02 -2.293035984039306641e-01 2.361129783093929291e-02 1.596443206071853638e-01 1.926779299974441528e-01 2.290079295635223389e-01 2.543261945247650146e-01 -1.584887802600860596e-01 -3.170835226774215698e-02 5.802173912525177002e-02 -1.053046509623527527e-01 1.930535584688186646e-02 -4.394582211971282959e-01
-1.359810382127761841e-01 5.031056702136993408e-02 2.391637563705444336e-01 2.061274647712707520e-02 5.011110007762908936e-02 2.210935950279235840e-01 -9.587222337722778320e-02 -5.408202484250068665e-02 1.887706965208053589e-01 7.013782113790512085e-02 1.902193017303943634e-02 1.377524137496948242e-01 -3.493323326110839844e-01 1.547441482543945312e-01 -4.314104467630386353e-02 3.313317522406578064e-02 -8.805588632822036743e-02 -1.309647317975759506e-02 -2.175944149494171143e-01 1.801307648420333862e-01 -3.607584536075592041e-01 9.905442595481872559e-02 7.651589065790176392e-02 8.370156586170196533e-02 2.616021037101745605e-01 1.899957060813903809e-01 2.199592143297195435e-01 3.499062061309814453e-01 -1.283725630491971970e-02 -2.328948974609375000e-01 -2.146250903606414795e-01 -1.807122081518173218e-01
-1.319174617528915405e-01 3.391731679439544678e-01 3.720548748970031738e-01 -2.620460093021392822e-01 2.348382174968719482e-01 -2.118107303977012634e-02 -2.120006084442138672e-01 -9.267865866422653198e-02 1.444815993309020996e-01 -1.753376275300979614e-01 5.742939561605453491e-02 -1.173568740487098694e-01 -1.402911394834518433e-01 -1.075387224555015564e-01 -3.148284927010536194e-02 -1.792630404233932495e-01 -1.743272393941879272e-01 3.148493543267250061e-02 -1.323853880167007446e-01 3.603801596909761429e-03 -1.578920632600784302e-01 9.069402515888214111e-02 2.729917690157890320e-02 -1.085034310817718506e-01 1.087099760770797729e-01 1.968760192394256592e-01 1.558562368154525757e-01 -2.859722375869750977e-01 5.692926421761512756e-02 -2.053124755620956421e-01 -9.250127524137496948e-02 -3.362737596035003662e-01
-4.247144237160682678e-02 -9.792920202016830444e-03 4.105759784579277039e-02 -7.151773571968078613e-02 1.487448513507843018e-01 9.135296195745468140e-02 -3.128013014793395996e-01 -3.495160937309265137e-01 -1.078991666436195374e-01 -1.117140799760818481e-01 -9.520502388477325439e-02 1.580681800842285156e-01 -4.506735205650329590e-01 2.076226472854614258e-01 1.471406668424606323e-01 -4.099474474787712097e-02 -1.744124740362167358e-01 -1.810545623302459717e-01 1.940920650959014893e-01 1.407605409622192383e-02 3.072005137801170349e-02 -2.116181999444961548e-01 4.952198266983032227e-02 3.148005008697509766e-01 4.009424895048141479e-02 2.394732832908630371e-01 4.222905263304710388e-02 1.619516173377633095e-03 1.371170878410339355e-01 -2.451543509960174561e-01 2.516435459256172180e-02 -1.564697623252868652e-01
-9.195642545819282532e-03 1.311765015125274658e-01 2.670275866985321045e-01 1.606929898262023926e-01 2.558504939079284668e-01 3.815166279673576355e-02 1.967293322086334229e-01 -1.484212428331375122e-01 2.542897462844848633e-01 7.394529134035110474e-02 -2.016799449920654297e-01 -1.502708196640014648e-01 -2.201420366764068604e-01 -1.077234148979187012e-01 -1.784077435731887817e-01 3.909087926149368286e-02 -2.079759389162063599e-01 -1.497477293014526367e-01 1.123532950878143311e-01 -1.136523410677909851e-01 -2.743360102176666260e-01 -7.516136765480041504e-02 -2.056605815887451172e-01 1.282606273889541626e-01 3.579527437686920166e-01 1.730369031429290771e-01 -6.046687811613082886e-02 3.382126092910766602e-01 -6.904231011867523193e-02 -1.975239068269729614e-02 -1.056956592947244644e-02 -1.373486220836639404e-01
9.231664240360260010e-02 2.517323195934295654e-01 2.751899063587188721e-01 -2.976515591144561768e-01 7.859153300523757935e-02 -1.539912633597850800e-02 -6.558492779731750488e-02 -2.911458611488342285e-01 2.176688015460968018e-01 -1.269996464252471924e-01 1.722954362630844116e-01 1.077730357646942139e-01 2.689069509506225586e-02 -3.763359412550926208e-02 9.975666552782058716e-02 2.174872010946273804e-01 -3.453272394835948944e-03 -2.693084478378295898e-01 2.943612039089202881e-01 5.506145954132080078e-02 -9.937346726655960083e-02 -9.586970321834087372e-03 6.684853136539459229e-02 -1.048253104090690613e-01 2.914174497127532959e-01 8.889140933752059937e-02 2.711971104145050049e-01 -7.978350669145584106e-02 4.406047984957695007e-02 -1.149211823940277100e-01 -2.596416473388671875e-01 -2.472980171442031860e-01
-1.267060339450836182e-01 -5.894326139241456985e-03 -5.155519023537635803e-02 -2.395031601190567017e-01 7.708004117012023926e-02 2.473856881260871887e-02 -3.376550972461700439e-01 -3.063679039478302002e-01 2.636118829250335693e-01 -3.145998120307922363e-01 -2.002562731504440308e-01 -2.882187962532043457e-01 5.274445936083793640e-02 8.633635938167572021e-02 1.219604834914207458e-01 -2.782961167395114899e-02 -8.815470337867736816e-02 -3.620943427085876465e-01 3.167663142085075378e-02 -1.551622003316879272e-01 -1.234017387032508850e-01 5.438854172825813293e-02 -1.404750645160675049e-01 2.190035581588745117e-01 3.344758599996566772e-02 2.230371683835983276e-01 2.558941580355167389e-02 7.799782603979110718e-02 -1.174596995115280151e-01 -2.467066049575805664e-01 -1.661004312336444855e-02 -9.777602553367614746e-02
-1.025690585374832153e-01 9.741469472646713257e-02 1.791764944791793823e-01 -7.509742677211761475e-02 7.887052744626998901e-02 2.339950650930404663e-01 -5.869591608643531799e-02 -7.542444765567779541e-02 3.397576510906219482e-01 3.045122325420379639e-02 4.765916615724563599e-02 6.052115187048912048e-02 -3.559541702270507812e-01 1.657349318265914917e-01 -1.881745876744389534e-03 6.788565218448638916e-02 -7.959185540676116943e-02 -1.693939566612243652e-01 -1.614869087934494019e-01 1.014896333217620850e-01 -3.584362566471099854e-01 2.844569981098175049e-01 9.095494449138641357e-02 3.694952279329299927e-02 1.304863244295120239e-01 1.330564469099044800e-01 2.243552505970001221e-01 4.451381787657737732e-02 8.991609327495098114e-03 -4.343421161174774170e-01 -1.401615142822265625e-01 -7.206550985574722290e-02
-4.645644500851631165e-02 9.736809879541397095e-02 3.126898705959320068e-01 -9.515097737312316895e-02 8.163217455148696899e-02 -3.762959241867065430e-01 -1.164105534553527832e-01 4.096493124961853027e-02 3.302012979984283447e-01 -1.473043859004974365e-01 -2.061117999255657196e-02 -7.713931053876876831e-02 -2.992769181728363037e-01 3.523381799459457397e-02 -7.976561784744262695e-02 2.074148803949356079e-01 -1.251993775367736816e-01 -3.090344667434692383e-01 3.702894598245620728e-02 1.491404473781585693e-01 -2.423134148120880127e-01 3.183513507246971130e-02 -1.489427536725997925e-01 -2.965552173554897308e-02 -1.303776502609252930e-01 3.432692885398864746e-01 -1.843069791793823242e-01 2.192900478839874268e-01 6.840795278549194336e-02 3.230149298906326294e-02 2.331794984638690948e-02 -1.510290428996086121e-03
-1.077563837170600891e-01 1.074822098016738892e-01 3.665403127670288086e-01 -8.245483040809631348e-02 2.100133895874023438e-01 -4.258290231227874756e-01 8.674117922782897949e-02 -1.446665525436401367e-01 1.091517955064773560e-01 -2.974495291709899902e-01 2.460411638021469116e-01 -4.915356636047363281e-03 -8.381231129169464111e-02 8.899511396884918213e-02 7.969421148300170898e-02 2.681252360343933105e-01 -1.319829225540161133e-01 -2.500469237565994263e-02 6.252075079828500748e-03 6.379577517509460449e-02 5.481689423322677612e-02 -1.001883521676063538e-01 -4.097698628902435303e-02 -8.526159077882766724e-02 2.129525989294052124e-01 2.307675480842590332e-01 -2.681031227111816406e-01 3.603818640112876892e-02 8.204407244920730591e-02 -6.765695661306381226e-02 -2.645039260387420654e-01 -1.745363622903823853e-01
-2.023769021034240723e-01 1.333917230367660522e-01 2.882983088493347168e-01 -1.618361473083496094e-01 3.740295395255088806e-02 -2.740596979856491089e-02 -1.614289730787277222e-01 5.966095253825187683e-02 4.022235795855522156e-02 -2.823040783405303955e-01 -8.062969893217086792e-02 -2.422765456140041351e-02 -2.357216477394104004e-01 -2.516047060489654541e-01 -1.610293686389923096e-01 -4.524940997362136841e-02 -3.112651966512203217e-02 -5.336202681064605713e-02 -5.658290348947048187e-03 1.180845573544502258e-01 -1.766194254159927368e-01 -1.484633982181549072e-01 -6.974773854017257690e-02 1.855364143848419189e-01 8.228487521409988403e-02 3.035712838172912598e-01 -4.080713167786598206e-02 8.315871655941009521e-02 2.738843262195587158e-01 3.433522954583168030e-02 -4.102601706981658936e-01 -3.203074634075164795e-01
-1.093798950314521790e-01 1.843350380659103394e-01 4.411846995353698730e-01 1.883208192884922028e-02 1.972867697477340698e-01 5.029680207371711731e-02 -1.324934363365173340e-01 -1.403898000717163086e-01 2.296607047319412231e-01 7.575363665819168091e-02 1.293714791536331177e-01 1.419709771871566772e-01 -3.313528597354888916e-01 -9.545686841011047363e-02 1.206067726016044617e-01 1.859681010246276855e-01 2.657415531575679779e-02 1.108056604862213135e-01 2.091789990663528442e-01 -1.315460652112960815e-01 -2.272715419530868530e-01 -1.825074255466461182e-01 -1.362422853708267212e-01 6.246003508567810059e-02 3.241010904312133789e-01 2.187419533729553223e-01 -8.779647201299667358e-02 -1.001662388443946838e-01 9.899916499853134155e-02 -1.650988608598709106e-01 -1.666038632392883301e-01 -3.865607781335711479e-03
-4.231259226799011230e-01 9.018185734748840332e-02 4.131905138492584229e-01 -8.148961514234542847e-02 -3.669799864292144775e-02 -1.967030614614486694e-01 -7.473471760749816895e-02 -3.122358918190002441e-01 2.751345932483673096e-01 -6.674587726593017578e-02 6.290999054908752441e-02 -1.715869754552841187e-01 -2.210474610328674316e-01 3.670613514259457588e-03 3.504930064082145691e-02 1.601325422525405884e-01 -1.543007791042327881e-01 -2.465962991118431091e-02 -9.783347696065902710e-02 -3.827890008687973022e-02 5.875820666551589966e-02 2.221258133649826050e-01 5.607692524790763855e-02 -1.785062104463577271e-01 2.059397846460342407e-01 2.084662914276123047e-01 -1.386294364929199219e-01 -2.005276829004287720e-01 -6.967839598655700684e-02 -1.032137274742126465e-01 -5.183431506156921387e-02 -1.276734769344329834e-01
-8.168137073516845703e-02 2.438324540853500366e-01 3.407569527626037598e-01 -2.086086124181747437e-01 2.779069244861602783e-01 4.546796530485153198e-02 -1.202061995863914490e-01 -2.191973477602005005e-01 2.523698806762695312e-01 -1.054430902004241943e-01 2.772785425186157227e-01 -1.309757381677627563e-01 -7.791536301374435425e-02 -9.341309964656829834e-02 -1.868470907211303711e-01 -2.603689432144165039e-01 -2.599695920944213867e-01 8.682934939861297607e-02 -1.668041339144110680e-03 -1.918476074934005737e-03 -1.850341707468032837e-01 2.406482249498367310e-01 -9.391298890113830566e-02 7.892305403947830200e-02 4.942509159445762634e-02 6.847064942121505737e-02 -1.362723577767610550e-02 -3.131006658077239990e-02 6.163793057203292847e-02 -1.585986614227294922e-01 -3.106065467000007629e-02 -3.543368875980377197e-01
-1.253746151924133301e-01 2.770507037639617920e-01 1.754137724637985229e-01 -3.671295642852783203e-01 1.884738057851791382e-01 8.945081382989883423e-02 1.577234119176864624e-01 -2.263963371515274048e-01 4.558189958333969116e-02 -1.445129364728927612e-01 2.724796831607818604e-01 -1.459500044584274292e-01 -5.750474520027637482e-04 3.123789466917514801e-02 1.584811955690383911e-01 9.741401672363281250e-02 -8.681453019380569458e-02 -2.839984297752380371e-01 2.242123186588287354e-01 1.013755053281784058e-01 1.379006914794445038e-02 1.106378436088562012e-01 -4.228262603282928467e-02 -8.317454159259796143e-02 1.188200786709785461e-01 2.926189005374908447e-01 1.877305060625076294e-01 1.199899590574204922e-03 -4.288325458765029907e-02 -1.902222931385040283e-01 6.350148469209671021e-02 -3.482859432697296143e-01
-8.995746076107025146e-02 -1.671904176473617554e-01 3.713505864143371582e-01 6.855003070086240768e-03 3.638381063938140869e-01 5.050393566489219666e-02 -3.288980424404144287e-01 -2.345187366008758545e-01 2.308724224567413330e-01 6.397930532693862915e-02 6.177779287099838257e-02 -3.435513004660606384e-02 -1.738561689853668213e-01 8.294902741909027100e-02 3.223115112632513046e-03 3.819476366043090820e-01 -2.433736920356750488e-01 -5.662493780255317688e-02 -2.484533339738845825e-01 5.575523152947425842e-02 -3.335758671164512634e-02 1.856023371219635010e-01 1.758277565240859985e-01 4.823241755366325378e-02 9.864483028650283813e-02 -8.079478889703750610e-02 1.448921710252761841e-01 5.227005481719970703e-02 -2.328354120254516602e-02 -1.440292745828628540e-01 -8.042032271623611450e-02 -1.367332786321640015e-01
-1.486230194568634033e-01 2.672009728848934174e-02 1.618777215480804443e-01 -6.873561441898345947e-02 2.798319756984710693e-01 1.854716688394546509e-01 1.300704181194305420e-01 -1.023589223623275757e-01 1.907448023557662964e-01 -5.838298797607421875e-02 1.351246386766433716e-01 -2.460998892784118652e-01 -1.450401544570922852e-01 -1.161450594663619995e-01 1.835195869207382202e-01 3.970313966274261475e-01 4.335433989763259888e-02 -3.307375907897949219e-01 2.704052999615669250e-02 -9.130537509918212891e-03 2.433685064315795898e-01 -1.642851233482360840e-01 -6.803227961063385010e-02 1.816902607679367065e-01 6.621225923299789429e-02 1.664568036794662476e-01 -1.290959399193525314e-02 2.966918051242828369e-01 2.043729573488235474e-01 1.349063217639923096e-01 1.156386956572532654e-01 -1.792962104082107544e-01
2.603861212264746428e-04 9.640390425920486450e-02 2.008675485849380493e-01 1.807060390710830688e-01 -1.766786724328994751e-02 -2.538298070430755615e-02 -5.013556405901908875e-02 -1.503776460886001587e-01 6.192798167467117310e-02 -8.377581089735031128e-02 1.015247106552124023e-01 1.272131949663162231e-01 -1.381771862506866455e-01 3.346780836582183838e-01 6.153479218482971191e-02 -6.254977732896804810e-02 -3.291971087455749512e-01 -1.357561647891998291e-01 4.084300622344017029e-02 1.404844522476196289e-01 -2.169693410396575928e-01 1.470741331577301025e-01 1.624017059803009033e-01 1.424751877784729004e-01 1.326761245727539062e-01 2.554956078529357910e-01 2.547459602355957031e-01 1.528655439615249634e-01 3.719740808010101318e-01 -2.068659067153930664e-01 -3.153459727764129639e-01 -1.204099040478467941e-02
-3.521991372108459473e-01 1.160828918218612671e-01 2.412519007921218872e-01 -2.157305032014846802e-01 2.493610046803951263e-02 -7.557603530585765839e-03 -3.387787193059921265e-02 -1.912464201450347900e-01 7.645946741104125977e-02 -2.667850255966186523e-01 -3.749738261103630066e-02 -4.928561300039291382e-02 -2.671791017055511475e-01 -1.027204915881156921e-01 -1.698090583086013794e-01 8.410108275711536407e-03 -1.178242415189743042e-01 3.726823255419731140e-02 1.490163058042526245e-01 9.647140651941299438e-02 -2.082466706633567810e-02 -1.409492194652557373e-01 8.382225036621093750e-02 -1.164353042840957642e-01 1.552313715219497681e-01 4.906314909458160400e-01 -7.666806876659393311e-02 -8.257409557700157166e-03 1.923587322235107422e-01 2.803477086126804352e-02 -3.163655102252960205e-01 -1.770148277282714844e-01
-5.960541963577270508e-02 1.938200742006301880e-01 3.943774998188018799e-01 1.507220864295959473e-01 4.410638660192489624e-02 2.551249787211418152e-02 -3.183152973651885986e-01 -7.045492529869079590e-02 1.765356808900833130e-01 7.488108822144567966e-04 7.803362607955932617e-02 5.774594098329544067e-02 -3.101270198822021484e-01 -1.931799948215484619e-01 3.321737349033355713e-01 7.187264412641525269e-02 7.952972501516342163e-02 -1.010633446276187897e-02 1.777439415454864502e-01 -6.721814721822738647e-02 -2.830868959426879883e-01 -1.331411153078079224e-01 -1.188614442944526672e-01 2.772957645356655121e-02 3.464120626449584961e-01 2.247233539819717407e-01 -7.411707937717437744e-02 -3.559120232239365578e-04 -9.685682132840156555e-03 -2.181635200977325439e-01 -2.643886581063270569e-02 -4.970062896609306335e-02
2.860992774367332458e-02 2.631670534610748291e-01 2.437377125024795532e-01 -2.632856369018554688e-01 7.839572615921497345e-03 1.623601466417312622e-01 2.550108358263969421e-02 -6.346385180950164795e-02 1.488561332225799561e-01 4.335465282201766968e-02 1.582607626914978027e-01 -5.084912106394767761e-02 -1.724620461463928223e-01 3.373128473758697510e-01 -1.155780851840972900e-01 2.567278444766998291e-01 -2.437958717346191406e-01 -3.255712389945983887e-01 -2.583538889884948730e-01 -2.269125580787658691e-01 -2.017252705991268158e-02 1.514282673597335815e-01 2.683148905634880066e-02 2.398943454027175903e-01 2.636386752128601074e-01 1.303306221961975098e-01 4.812512919306755066e-02 -3.165457397699356079e-02 -1.055607944726943970e-01 1.201396137475967407e-01 -7.144536823034286499e-02 -9.935066103935241699e-02
-1.423748433589935303e-01 3.948745131492614746e-02 2.594647556543350220e-02 -8.859061449766159058e-02 -3.287118300795555115e-02 1.818477809429168701e-01 1.360752135515213013e-01 -9.926594793796539307e-02 -6.940604746341705322e-02 -1.730329692363739014e-01 1.759084640070796013e-03 -2.271921001374721527e-02 -4.466459751129150391e-01 2.306221276521682739e-01 4.143694341182708740e-01 1.571399271488189697e-01 -1.155152246356010437e-01 -2.434536516666412354e-01 2.656187862157821655e-02 6.596025824546813965e-02 3.039927966892719269e-02 -6.650379300117492676e-02 1.847148239612579346e-01 3.003474175930023193e-01 2.720782458782196045e-01 1.078578755259513855e-01 -9.041860699653625488e-02 -1.706765443086624146e-01 2.046197056770324707e-01 -6.532861292362213135e-02 1.005764380097389221e-01 -1.903026103973388672e-01
-2.440111041069030762e-01 -2.155340649187564850e-02 9.350439906120300293e-02 -1.209001615643501282e-02 3.293501436710357666e-01 1.121830567717552185e-01 -1.433062106370925903e-01 -1.476400047540664673e-01 3.899614512920379639e-02 9.950681030750274658e-02 -1.157026812434196472e-01 -2.554821074008941650e-01 -3.107951283454895020e-01 9.213078767061233521e-02 2.683925926685333252e-01 6.814669072628021240e-02 -3.576176166534423828e-01 8.677688427269458771e-03 -1.602798700332641602e-01 -1.861527562141418457e-03 8.270640671253204346e-02 -1.826465129852294922e-01 -3.122586607933044434e-01 1.244723647832870483e-01 2.023297399282455444e-01 1.894387006759643555e-01 2.284669280052185059e-01 1.483591794967651367e-01 1.024270802736282349e-01 -1.311108916997909546e-01 -7.299286127090454102e-02 7.052725553512573242e-02
-1.131288632750511169e-01 5.453146621584892273e-02 4.482199549674987793e-01 3.564786165952682495e-02 1.138094216585159302e-01 1.466471701860427856e-01 -1.318888366222381592e-01 -1.371877640485763550e-01 2.121490091085433960e-01 2.581063285470008850e-02 1.917151361703872681e-01 -9.128945320844650269e-02 -2.009980976581573486e-01 -2.548908889293670654e-01 3.471573591232299805e-01 -3.973996266722679138e-02 -8.044593036174774170e-02 -8.057670295238494873e-02 1.538813561201095581e-01 -8.717958629131317139e-02 -3.087588548660278320e-01 1.998343877494335175e-02 -1.665660887956619263e-01 -1.069670426659286022e-03 1.667357087135314941e-01 2.006373256444931030e-01 -1.012394577264785767e-01 -1.405549794435501099e-01 1.329352557659149170e-01 2.422816120088100433e-02 -1.907180994749069214e-01 -2.697035670280456543e-01
-1.832730323076248169e-01 2.060898989439010620e-01 7.140436768531799316e-02 1.631691753864288330e-01 -7.226785272359848022e-02 1.681840419769287109e-01 -8.948626369237899780e-02 -2.221135646104812622e-01 -4.876886308193206787e-02 -6.095494329929351807e-02 -8.760093897581100464e-02 2.469348907470703125e-02 -2.619632780551910400e-01 1.504917442798614502e-02 2.260230481624603271e-01 2.252007834613323212e-02 -2.545203268527984619e-01 -3.661137819290161133e-01 2.114721685647964478e-01 -1.275019198656082153e-01 -5.026317387819290161e-02 -3.089489638805389404e-01 1.259874254465103149e-01 2.540913522243499756e-01 2.376459240913391113e-01 1.437622308731079102e-01 7.666683942079544067e-02 -1.174139901995658875e-01 -9.636569768190383911e-02 -3.396522402763366699e-01 -3.326440602540969849e-02 -7.596380263566970825e-02
1.077097505331039429e-01 1.182351335883140564e-01 3.457675874233245850e-01 9.488761425018310547e-02 -2.540945261716842651e-02 -8.139593154191970825e-02 -5.542315170168876648e-02 -3.288122415542602539e-01 8.392947912216186523e-02 3.103194199502468109e-02 -1.597490757703781128e-01 -2.941645383834838867e-01 -2.286395728588104248e-01 5.175484344363212585e-02 -7.785405218601226807e-02 1.278801709413528442e-01 -2.740043699741363525e-01 -1.896838694810867310e-01 1.044587865471839905e-01 2.343048155307769775e-01 -2.309516817331314087e-01 -1.847217679023742676e-01 -2.414747625589370728e-01 -1.345267146825790405e-01 4.896448180079460144e-02 2.707454264163970947e-01 2.454519085586071014e-02 7.070163637399673462e-02 7.736197113990783691e-02 1.454461812973022461e-01 -2.842155098915100098e-01 -3.798056859523057938e-03
2.044718340039253235e-02 8.136469125747680664e-02 2.836422920227050781e-01 -1.340402364730834961e-01 1.235200464725494385e-02 2.513134479522705078e-01 -1.341271400451660156e-01 -2.668668329715728760e-01 6.101148203015327454e-02 -2.988375723361968994e-01 8.646027743816375732e-02 1.651547998189926147e-01 -6.874467432498931885e-02 7.319837808609008789e-02 -5.495792999863624573e-02 1.627442538738250732e-01 -6.656234711408615112e-02 -3.725230097770690918e-01 6.720820069313049316e-02 9.645447880029678345e-02 -1.349403560161590576e-01 -2.063377648591995239e-01 3.424958884716033936e-01 5.601109191775321960e-02 3.482047915458679199e-01 -9.279441088438034058e-02 2.469040602445602417e-01 -1.030515506863594055e-02 8.038205653429031372e-02 -4.666800796985626221e-02 -1.861265301704406738e-01 4.689052328467369080e-02
-2.271203100681304932e-01 1.516429185867309570e-01 2.718855440616607666e-01 2.134443074464797974e-01 2.629485130310058594e-01 3.420870751142501831e-02 -4.026181250810623169e-02 -5.677794665098190308e-02 -6.435870192945003510e-03 -3.039492666721343994e-02 1.111536566168069839e-02 -7.659312337636947632e-02 -4.540075659751892090e-01 1.171684116125106812e-01 -4.736996069550514221e-02 1.517183263786137104e-03 -1.024774760007858276e-01 -2.513128817081451416e-01 -2.401998043060302734e-01 -1.358260517008602619e-03 -3.076244294643402100e-01 7.650997489690780640e-02 1.991733759641647339e-01 -4.091683402657508850e-02 1.391833871603012085e-01 5.894115194678306580e-02 1.242280825972557068e-01 -1.542216446250677109e-02 -1.024475619196891785e-01 -3.987784087657928467e-01 -4.658250883221626282e-02 -1.354113370180130005e-01
-1.531103551387786865e-01 2.858864963054656982e-01 3.172910213470458984e-01 -2.751934528350830078e-01 2.334987074136734009e-01 -2.912060357630252838e-02 -2.324491739273071289e-01 7.448659837245941162e-02 4.539706278592348099e-03 4.061663150787353516e-02 1.890592724084854126e-01 -2.398051321506500244e-01 -5.369341000914573669e-02 -1.705024987459182739e-01 -7.649645954370498657e-02 1.996313184499740601e-01 -8.900831639766693115e-02 -2.652177512645721436e-01 -8.505909889936447144e-02 -2.010691165924072266e-01 3.405689820647239685e-02 5.301290005445480347e-02 -1.713324338197708130e-01 5.727649107575416565e-02 7.224562764167785645e-02 1.179541647434234619e-01 2.262353748083114624e-01 -1.482168287038803101e-01 2.450196258723735809e-02 -7.234825193881988525e-02 -9.564428776502609253e-02 -4.013649225234985352e-01
-3.813656270503997803e-01 1.531970798969268799e-01 4.029683470726013184e-01 -6.173283606767654419e-02 -6.851162016391754150e-02 2.753941714763641357e-01 -1.002102643251419067e-01 -4.152213037014007568e-01 6.487977504730224609e-02 4.439735785126686096e-02 -8.099207282066345215e-02 -1.424585133790969849e-01 -2.424437701702117920e-01 6.538332253694534302e-02 1.675803661346435547e-01 2.381421774625778198e-01 -1.721458882093429565e-01 5.174814909696578979e-02 7.146277464926242828e-03 1.045401915907859802e-01 2.954709902405738831e-02 6.697977334260940552e-02 2.690692432224750519e-02 -2.144171893596649170e-01 2.077412605285644531e-01 2.533237338066101074e-01 -4.565858095884323120e-02 -6.228947266936302185e-02 -5.885581951588392258e-03 -7.419732958078384399e-02 5.295463651418685913e-02 6.354937702417373657e-02
-1.427302211523056030e-01 1.345014106482267380e-02 4.766738414764404297e-02 4.944014549255371094e-02 -6.033637002110481262e-02 1.273971647024154663e-01 1.186998859047889709e-01 -1.980035603046417236e-01 1.616365462541580200e-01 -3.881855607032775879e-01 1.685310341417789459e-02 -1.675372421741485596e-01 -3.868287503719329834e-01 1.820593699812889099e-02 -9.830373525619506836e-02 2.347348034381866455e-01 -1.193347647786140442e-01 -4.237869679927825928e-01 -1.132814437150955200e-01 1.236529126763343811e-01 -1.720479428768157959e-01 -3.024041652679443359e-01 1.618774235248565674e-02 2.770173549652099609e-01 9.927140176296234131e-02 9.777817130088806152e-02 -9.508194774389266968e-02 3.999325260519981384e-02 -5.286074057221412659e-02 2.789668925106525421e-02 -1.567027121782302856e-01 -5.894111469388008118e-02
9.822075814008712769e-02 -7.048351317644119263e-02 -5.917212367057800293e-02 -1.826082319021224976e-01 1.007046550512313843e-01 -5.365977063775062561e-02 -2.296421527862548828e-01 -4.256701469421386719e-01 3.281931877136230469e-01 -7.970006018877029419e-02 7.032173126935958862e-02 -1.445982754230499268e-01 -1.698172688484191895e-01 2.997756600379943848e-01 1.450819075107574463e-01 -2.027489244937896729e-02 -2.674047350883483887e-01 -4.083706811070442200e-02 2.391796559095382690e-01 -1.406096667051315308e-01 -3.057028651237487793e-01 -6.753183901309967041e-02 1.510044783353805542e-01 1.736686974763870239e-01 1.244356948882341385e-02 1.825047284364700317e-01 9.290831536054611206e-02 7.538820803165435791e-02 2.138791233301162720e-01 -1.289893593639135361e-02 7.252536714076995850e-02 -1.463850587606430054e-01
-2.228702008724212646e-01 4.382674396038055420e-02 2.429085671901702881e-01 -2.229813486337661743e-01 -4.860944673418998718e-02 1.465779989957809448e-01 2.997983098030090332e-01 -4.475763440132141113e-02 1.028227210044860840e-01 1.268126443028450012e-02 2.968831062316894531e-01 -2.107214033603668213e-01 1.014647409319877625e-01 1.037829462438821793e-02 1.566564589738845825e-01 1.930644065141677856e-01 -1.326895207166671753e-01 -1.391517668962478638e-01 -2.734619379043579102e-01 -9.082643687725067139e-02 3.632235899567604065e-02 -1.197049021720886230e-01 1.116682682186365128e-02 2.652249038219451904e-01 1.865167617797851562e-01 2.075036615133285522e-01 -6.793064624071121216e-02 6.688334792852401733e-02 -1.862584054470062256e-02 -3.433512449264526367e-01 1.057262569665908813e-01 -2.932419180870056152e-01
-1.003854796290397644e-01 1.233976557850837708e-01 1.426109969615936279e-01 -7.745081093162298203e-03 -5.970700085163116455e-02 -4.114108085632324219e-01 -4.694467782974243164e-02 -1.069258302450180054e-01 4.628112316131591797e-01 3.082716604694724083e-03 2.906570136547088623e-01 -8.746252208948135376e-02 -2.087610810995101929e-01 1.387510746717453003e-01 2.288147807121276855e-01 1.404940783977508545e-01 -1.110295355319976807e-01 -3.648053109645843506e-02 -1.692371666431427002e-01 6.492073088884353638e-02 -2.176865190267562866e-01 -2.313551492989063263e-02 -2.532534599304199219e-01 1.128747984766960144e-01 2.268961817026138306e-01 1.172396615147590637e-01 8.170401304960250854e-02 8.781727403402328491e-02 -1.627218127250671387e-01 1.907795220613479614e-01 5.803066119551658630e-02 -9.696445614099502563e-02
9.921997785568237305e-03 1.640645414590835571e-01 1.046413481235504150e-01 -3.659763187170028687e-02 1.430284827947616577e-01 2.878962270915508270e-02 3.768021985888481140e-02 -5.568620190024375916e-02 2.643731236457824707e-01 -2.005703598260879517e-01 2.558639645576477051e-01 -4.284279346466064453e-01 -7.016664743423461914e-02 -2.315841615200042725e-02 7.639059424400329590e-02 1.382145285606384277e-01 -1.504466533660888672e-01 -7.295805960893630981e-02 -1.094858720898628235e-01 -2.647984921932220459e-01 -1.796877384185791016e-01 2.748668193817138672e-01 2.776616998016834259e-02 3.739709854125976562e-01 1.547243911772966385e-02 2.403187304735183716e-01 -1.764951199293136597e-01 -1.317939758300781250e-01 8.347257226705551147e-02 -5.673481151461601257e-02 -9.799193358048796654e-04 -2.648098468780517578e-01
-1.456795781850814819e-01 4.139617979526519775e-01 2.063911408185958862e-01 2.744798921048641205e-02 -6.090140715241432190e-02 -1.034613922238349915e-01 1.413993388414382935e-01 2.626105248928070068e-01 2.692363262176513672e-01 -2.889961190521717072e-02 7.173933833837509155e-02 -1.005644947290420532e-01 -1.027139574289321899e-01 2.800766527652740479e-01 -1.209754347801208496e-01 1.056003794074058533e-01 -2.092055231332778931e-01 -8.891724050045013428e-02 -1.887126713991165161e-01 1.789027154445648193e-01 3.283620253205299377e-02 1.349557749927043915e-02 -3.629530966281890869e-02 2.022301554679870605e-01 2.790068387985229492e-01 1.461592912673950195e-01 9.750746190547943115e-02 -2.879143655300140381e-01 -1.284583061933517456e-01 -1.511375606060028076e-01 6.045689806342124939e-02 -2.448530197143554688e-01
-1.004545986652374268e-01 2.212315052747726440e-01 4.095117151737213135e-01 3.672344237565994263e-02 -1.249820459634065628e-02 1.278806626796722412e-01 -2.808787822723388672e-01 -7.895822823047637939e-02 3.442938923835754395e-01 1.935807615518569946e-01 1.364202946424484253e-01 -3.424048796296119690e-02 -3.258625566959381104e-01 -9.913217276334762573e-02 1.781231462955474854e-01 -4.110355302691459656e-02 -1.385340392589569092e-01 -4.776874929666519165e-02 1.743400990962982178e-01 -1.551226675510406494e-01 -3.132801651954650879e-01 -1.612751483917236328e-01 -9.313026070594787598e-02 1.853767782449722290e-02 1.823326796293258667e-01 2.430729269981384277e-01 -1.278628874570131302e-02 -3.238496137782931328e-03 4.586206376552581787e-02 -1.904898136854171753e-01 -7.095159590244293213e-02 4.993392154574394226e-03
-5.434906110167503357e-03 -1.339710652828216553e-01 -1.201082393527030945e-01 -4.554570466279983521e-02 -1.355655640363693237e-01 1.636590957641601562e-01 -1.269400268793106079e-01 -2.148423194885253906e-01 3.598370850086212158e-01 -9.169140458106994629e-02 1.746857725083827972e-02 -1.582553386688232422e-01 -1.120874211192131042e-01 1.481435596942901611e-01 3.377860486507415771e-01 9.780105203390121460e-02 -1.055644229054450989e-01 -5.602018907666206360e-02 6.850890349596738815e-03 -5.311224237084388733e-02 -3.461797833442687988e-01 -1.126574575901031494e-01 7.044295221567153931e-02 -1.490431465208530426e-02 1.858597844839096069e-01 2.622900903224945068e-01 2.588562369346618652e-01 1.259421259164810181e-01 2.138718813657760620e-01 -2.918745577335357666e-02 4.586652293801307678e-02 -3.832789361476898193e-01
-3.274137675762176514e-01 4.462355375289916992e-01 2.430568337440490723e-01 -8.533364534378051758e-02 -1.099663749337196350e-01 1.124023348093032837e-01 -9.196178987622261047e-03 1.439449638128280640e-01 2.321673333644866943e-01 8.156960457563400269e-02 4.942587763071060181e-02 -2.612562850117683411e-03 -4.838004708290100098e-02 2.571506500244140625e-01 -1.562229990959167480e-01 4.498042911291122437e-02 -9.483697265386581421e-02 -9.511196613311767578e-02 -1.305000334978103638e-01 2.680203691124916077e-02 -5.401314422488212585e-02 1.056293100118637085e-01 -1.122244745492935181e-01 2.131576538085937500e-01 1.511446386575698853e-01 2.051936388015747070e-01 -2.180703170597553253e-02 -4.181904718279838562e-03 -2.937583029270172119e-01 -8.797287940979003906e-02 -1.033591572195291519e-02 -3.954824805259704590e-01
-1.883299946784973145e-01 1.435392498970031738e-01 4.010594785213470459e-01 -9.468566626310348511e-02 1.479202955961227417e-01 7.526362687349319458e-02 -2.464230060577392578e-01 6.212309375405311584e-02 1.229796484112739563e-01 -6.681428849697113037e-02 7.696656882762908936e-02 -5.192869156599044800e-02 -4.018549919128417969e-01 -1.306639164686203003e-01 2.673629224300384521e-01 1.223468873649835587e-02 1.874977201223373413e-01 -7.601400464773178101e-02 1.435096263885498047e-01 -1.280262023210525513e-01 -2.991143465042114258e-01 6.069306656718254089e-02 -2.763543725013732910e-01 -8.677666634321212769e-02 2.561636269092559814e-01 2.138177454471588135e-01 -3.918978199362754822e-02 -9.380379319190979004e-02 -1.019700244069099426e-02 -3.728239610791206360e-02 -1.091723889112472534e-01 -1.162942722439765930e-01
-2.106992900371551514e-01 8.481022715568542480e-02 4.738800525665283203e-01 -5.242175236344337463e-02 -2.075813338160514832e-02 8.569946512579917908e-03 -1.631756722927093506e-01 -1.068313643336296082e-01 1.659932136535644531e-01 1.467238217592239380e-01 1.465537399053573608e-02 1.628694683313369751e-01 -3.199462890625000000e-01 -8.347209542989730835e-02 1.609555333852767944e-01 1.300788223743438721e-01 -1.970580220222473145e-01 1.671641878783702850e-02 1.940170228481292725e-01 2.987297996878623962e-02 -1.763785928487777710e-01 -4.925590753555297852e-02 6.318482011556625366e-02 -4.319954663515090942e-02 3.105492889881134033e-01 2.161955982446670532e-01 -1.869360804557800293e-01 -1.292276829481124878e-01 1.507006883621215820e-01 -3.374368846416473389e-01 2.350676106289029121e-03 -7.829022407531738281e-02
-3.321687877178192139e-02 2.152098342776298523e-02 2.813955545425415039e-01 -2.585591077804565430e-01 1.652992218732833862e-01 1.132545322179794312e-01 -1.544405072927474976e-01 -3.306770026683807373e-01 1.936442852020263672e-01 -5.156563967466354370e-02 -2.638179659843444824e-01 -6.830890476703643799e-02 -2.421754598617553711e-01 4.538514837622642517e-02 1.787165105342864990e-01 2.177828997373580933e-01 -2.136618494987487793e-01 -2.840996086597442627e-01 -2.772075496613979340e-02 -1.480425596237182617e-01 -3.399367630481719971e-01 -2.126091271638870239e-01 1.350462883710861206e-01 -2.605982422828674316e-01 -5.105767026543617249e-02 1.018561944365501404e-01 -1.436651684343814850e-02 -1.594819314777851105e-02 1.096689701080322266e-01 6.283418275415897369e-03 2.743206918239593506e-02 4.824659600853919983e-02
-1.444805711507797241e-01 1.966563314199447632e-01 2.907300293445587158e-01 -2.875254722312092781e-03 2.301125675439834595e-01 -2.268405854701995850e-01 1.383471637964248657e-01 -1.046734303236007690e-01 3.218091428279876709e-01 1.025461358949542046e-03 -1.350814551115036011e-01 -1.497548669576644897e-01 -2.362687289714813232e-01 -9.558715671300888062e-02 -1.423537917435169220e-02 2.242858260869979858e-01 -1.330098062753677368e-01 -1.611439436674118042e-01 1.508782953023910522e-01 2.208923101425170898e-01 -2.302770912647247314e-01 -2.253263443708419800e-01 2.906634286046028137e-02 -1.107518523931503296e-01 -1.450086534023284912e-01 2.545505166053771973e-01 1.228987276554107666e-01 1.336997300386428833e-01 9.956246614456176758e-02 1.936672180891036987e-01 -1.337187290191650391e-01 -2.132642418146133423e-01
-1.591954976320266724e-01 3.754337430000305176e-01 1.962923258543014526e-01 -9.558216482400894165e-02 -2.460737712681293488e-02 -1.894064694643020630e-01 -1.090868189930915833e-01 -1.213072165846824646e-01 1.268812268972396851e-01 -1.273347437381744385e-01 -5.016564577817916870e-02 -4.254127144813537598e-01 -1.708822995424270630e-01 -2.491730302572250366e-01 -9.060999006032943726e-02 2.094936668872833252e-01 -1.219089850783348083e-01 -1.098566353321075439e-01 1.395094245672225952e-01 1.113075539469718933e-01 -2.915861010551452637e-01 -1.657184809446334839e-01 -1.224096212536096573e-02 -7.483524084091186523e-02 3.426404297351837158e-02 1.206238716840744019e-01 -5.055449157953262329e-02 -1.240483522415161133e-01 2.376593202352523804e-01 -4.475620388984680176e-02 -1.251485943794250488e-01 -2.809266448020935059e-01
-3.854440292343497276e-03 -1.144969277083873749e-02 3.456154763698577881e-01 -4.692196473479270935e-02 -2.042850404977798462e-01 4.350538551807403564e-02 -2.128380350768566132e-02 -2.786478698253631592e-01 2.124231755733489990e-01 -3.999171406030654907e-02 2.869742922484874725e-02 -1.928338855504989624e-01 -6.921682506799697876e-02 7.317812740802764893e-02 -7.513790577650070190e-02 -1.332072615623474121e-01 -1.090657934546470642e-01 -1.642809659242630005e-01 -1.141798421740531921e-01 -6.718079745769500732e-02 1.525348168797791004e-03 -1.260401755571365356e-01 -2.360311448574066162e-01 -4.454961419105529785e-02 3.908118903636932373e-01 -1.188989207148551941e-01 1.527824401855468750e-01 3.139732480049133301e-01 1.697172075510025024e-01 -2.145775556564331055e-01 1.834200173616409302e-01 -3.330340981483459473e-01
-6.110502406954765320e-02 2.309055179357528687e-01 5.898689851164817810e-02 -6.618326902389526367e-02 1.846494972705841064e-01 1.924771070480346680e-01 -4.662371054291725159e-02 -1.933315247297286987e-01 5.961563810706138611e-02 4.073492065072059631e-02 5.373324081301689148e-02 -1.414906140416860580e-02 2.433438040316104889e-02 1.545429378747940063e-01 -1.666012853384017944e-01 -6.276039406657218933e-03 -3.881961107254028320e-01 -3.342604637145996094e-01 -1.906381398439407349e-01 -1.792629659175872803e-01 9.552437067031860352e-02 -1.456311494112014771e-01 1.888511776924133301e-01 1.784054040908813477e-01 1.309899538755416870e-01 2.487845867872238159e-01 9.343222528696060181e-02 -1.032292693853378296e-01 3.545228242874145508e-01 -1.007135957479476929e-02 -1.504957973957061768e-01 -2.970146834850311279e-01
-3.404498100280761719e-01 2.814597487449645996e-01 4.728432893753051758e-01 9.725786745548248291e-02 -1.779625117778778076e-01 5.868496838957071304e-03 -7.772694528102874756e-02 -3.082632124423980713e-01 1.368657201528549194e-01 1.118109747767448425e-01 6.038060784339904785e-02 4.334545135498046875e-02 -1.117724180221557617e-01 1.104891374707221985e-01 4.141837731003761292e-02 2.139568775892257690e-01 -5.282836034893989563e-02 7.304816693067550659e-02 4.268389567732810974e-02 1.066510081291198730e-01 -2.009648680686950684e-01 1.289654802531003952e-02 1.234405040740966797e-01 -8.454946428537368774e-02 3.568406403064727783e-01 1.739202141761779785e-01 -9.333540499210357666e-02 -1.168003082275390625e-01 1.852789074182510376e-01 -1.281751990318298340e-01 1.220650970935821533e-01 1.588483527302742004e-02
1.096626743674278259e-01 3.305198252201080322e-01 3.911243081092834473e-01 1.594859957695007324e-01 2.163541764020919800e-01 1.011300310492515564e-01 1.322503834962844849e-01 -7.537320256233215332e-03 -1.615157574415206909e-01 2.182224020361900330e-02 -6.561618298292160034e-02 -1.262135356664657593e-01 -4.195254147052764893e-01 1.815087348222732544e-01 1.275650560855865479e-01 -1.082333922386169434e-01 -1.015023365616798401e-01 -1.883142143487930298e-01 -1.611022204160690308e-01 1.236778870224952698e-01 -7.365866005420684814e-02 4.345080815255641937e-03 1.026547029614448547e-01 7.709717005491256714e-02 2.417481243610382080e-01 1.123788580298423767e-01 -2.238031029701232910e-01 2.728815749287605286e-02 -7.179983705282211304e-02 -2.910113930702209473e-01 -1.398548483848571777e-01 4.186579957604408264e-02
-2.328363060951232910e-01 2.363160550594329834e-01 4.116148948669433594e-01 3.130790218710899353e-02 -1.228395923972129822e-01 9.970457106828689575e-02 8.832573145627975464e-02 -2.485228627920150757e-01 1.176043748855590820e-01 1.023586653172969818e-02 1.994219869375228882e-01 -1.622053235769271851e-01 -1.519207060337066650e-01 1.461264044046401978e-01 1.402677446603775024e-01 1.935543864965438843e-01 -4.524621739983558655e-02 -2.652040123939514160e-01 -1.493059247732162476e-01 1.928962022066116333e-02 -1.664423495531082153e-01 -1.456985175609588623e-01 4.566500335931777954e-02 2.946038246154785156e-01 2.903936803340911865e-02 2.122136950492858887e-01 2.893740236759185791e-01 -3.013873659074306488e-02 -2.474387735128402710e-01 -7.109628617763519287e-02 1.139982864260673523e-01 -2.646707929670810699e-02
-4.669535160064697266e-02 2.200808078050613403e-01 4.639142751693725586e-01 1.338275335729122162e-02 1.958231776952743530e-01 -9.663305431604385376e-02 -2.484140098094940186e-01 -9.687262773513793945e-02 2.782633304595947266e-01 8.869127184152603149e-02 2.081492692232131958e-01 -6.513208150863647461e-02 -3.269002437591552734e-01 -2.498670667409896851e-01 2.513279318809509277e-01 4.457287862896919250e-02 4.868480842560529709e-03 -9.865572676062583923e-03 1.416638195514678955e-01 -6.991785764694213867e-02 -1.528634577989578247e-01 -2.300125509500503540e-01 -7.313381880521774292e-02 -1.148418989032506943e-02 1.818265020847320557e-01 2.121909111738204956e-01 5.989957973361015320e-02 -5.086424574255943298e-02 1.258081346750259399e-01 -1.201850473880767822e-01 -1.625993996858596802e-01 -9.582139551639556885e-03
-6.765836477279663086e-02 1.451869308948516846e-01 2.015057504177093506e-01 2.962317466735839844e-01 2.371140569448471069e-01 4.023976996541023254e-02 1.450200378894805908e-01 -2.892590165138244629e-01 1.568558514118194580e-01 -2.304009161889553070e-02 -2.861227095127105713e-01 -1.810709089040756226e-01 -2.589761614799499512e-01 -7.600901275873184204e-02 -2.211629003286361694e-01 1.717188805341720581e-01 -7.777495682239532471e-02 -2.073970437049865723e-01 1.912252157926559448e-01 -6.642831861972808838e-02 -2.341958582401275635e-01 2.266526781022548676e-02 -3.504522517323493958e-02 -2.139411866664886475e-02 3.054753243923187256e-01 1.970392316579818726e-01 -1.085796207189559937e-01 1.836483180522918701e-01 3.293340653181076050e-02 6.707537174224853516e-02 1.305836737155914307e-01 -2.121935039758682251e-01
-2.220351248979568481e-02 1.591575890779495239e-01 -1.023547351360321045e-02 9.243243187665939331e-02 -3.975842992076650262e-05 -5.062798410654067993e-02 -1.336223185062408447e-01 -1.347414255142211914e-01 9.688203036785125732e-02 -3.187566697597503662e-01 -1.174888759851455688e-02 1.160423904657363892e-01 -3.718133866786956787e-01 8.347287774085998535e-02 -5.679166316986083984e-02 1.395749300718307495e-01 -1.515977829694747925e-01 -3.934706449508666992e-01 -1.314818114042282104e-01 -1.115905307233333588e-02 3.416436957195401192e-03 -2.858402132987976074e-01 -2.890778938308358192e-03 3.742894828319549561e-01 2.486803680658340454e-01 -7.213944941759109497e-02 2.782757878303527832e-01 1.362177878618240356e-01 4.517277330160140991e-02 -2.013276815414428711e-01 1.011686325073242188e-01 -3.951464220881462097e-02
-3.964404389262199402e-02 1.858559399843215942e-01 2.176730185747146606e-01 2.209116369485855103e-01 1.891463547945022583e-01 4.093919321894645691e-02 2.238522619009017944e-01 -2.911233603954315186e-01 -2.526630274951457977e-02 -1.891194730997085571e-01 -2.822790443897247314e-01 2.928809821605682373e-02 -1.158632859587669373e-01 -1.713645160198211670e-01 -6.314446777105331421e-02 3.941918611526489258e-01 -1.856421977281570435e-01 2.770758420228958130e-02 5.572197586297988892e-02 5.614754557609558105e-02 -2.152504026889801025e-01 -1.045598611235618591e-01 -6.275127083063125610e-02 8.885536342859268188e-02 3.710762560367584229e-01 8.812819421291351318e-02 -1.132204607129096985e-01 1.404846608638763428e-01 1.714657992124557495e-01 -1.074885949492454529e-01 6.187712773680686951e-03 -2.160570025444030762e-01
-1.102817580103874207e-01 -4.910309612751007080e-02 2.066046297550201416e-01 7.763900607824325562e-02 1.519204378128051758e-01 -3.974100649356842041e-01 1.521887481212615967e-01 -9.680244326591491699e-02 3.302865028381347656e-01 -3.562720715999603271e-01 1.289342194795608521e-01 -1.744208782911300659e-01 -2.251484096050262451e-01 4.714405909180641174e-02 2.244757860898971558e-01 1.786104142665863037e-01 -8.615056425333023071e-02 -1.187047883868217468e-01 -4.617965593934059143e-02 1.110928952693939209e-01 -1.399325728416442871e-01 -6.802760064601898193e-02 -2.065672725439071655e-01 -1.730522215366363525e-01 1.730742901563644409e-01 2.094724476337432861e-01 -1.492658555507659912e-01 1.077125370502471924e-01 -7.415840029716491699e-02 -4.275541752576828003e-02 -5.074335634708404541e-02 -2.333770245313644409e-01
8.520503342151641846e-02 1.492514014244079590e-01 3.768292665481567383e-01 -3.968612849712371826e-02 -9.247550368309020996e-02 1.979653388261795044e-01 -1.586151421070098877e-01 -2.226142585277557373e-01 3.777037262916564941e-01 -1.525442749261856079e-01 -1.287905126810073853e-02 1.495379302650690079e-02 -2.263325154781341553e-01 9.474743902683258057e-02 -1.686491519212722778e-01 1.008790656924247742e-01 -6.640695501118898392e-03 -1.819606870412826538e-01 -8.701361715793609619e-02 2.113809250295162201e-02 -7.795947790145874023e-02 -1.652075499296188354e-01 -2.233570069074630737e-01 -2.571119666099548340e-01 1.031771749258041382e-01 -2.133898735046386719e-01 9.463802725076675415e-02 3.031127750873565674e-01 1.304897814989089966e-01 -2.135416418313980103e-01 1.530740112066268921e-01 -7.534680515527725220e-02
-3.419196605682373047e-02 1.755522489547729492e-01 2.549299895763397217e-01 1.759517788887023926e-01 2.402856647968292236e-01 -3.087745606899261475e-01 5.800864193588495255e-03 -1.256515681743621826e-01 5.116757750511169434e-01 -1.246982291340827942e-01 -5.266178399324417114e-02 -2.361506074666976929e-01 1.803644187748432159e-02 1.693717837333679199e-01 2.080638259649276733e-01 1.576100438833236694e-01 -3.680474683642387390e-02 -1.069869399070739746e-01 -1.324167847633361816e-01 1.049561128020286560e-01 -1.070297881960868835e-01 -1.867840737104415894e-01 -3.174131810665130615e-01 -8.101919293403625488e-02 8.146006613969802856e-02 2.487452141940593719e-02 1.407242473214864731e-02 -4.313970729708671570e-02 -5.725787952542304993e-02 7.992120832204818726e-02 -2.651760727167129517e-02 -2.354252189397811890e-01
9.590987116098403931e-02 2.177992612123489380e-01 -3.257644129917025566e-03 1.799328997731208801e-02 1.550433337688446045e-01 2.867791429162025452e-02 9.216845035552978516e-02 6.521978974342346191e-02 3.321415185928344727e-01 -1.043148115277290344e-01 2.265521138906478882e-01 -1.163800433278083801e-01 -3.422328233718872070e-01 -6.445423699915409088e-03 -2.507476881146430969e-02 4.034702777862548828e-01 1.223796904087066650e-01 -1.060176193714141846e-01 -1.277897208929061890e-01 -1.949434429407119751e-01 -3.267782032489776611e-01 -6.889356672763824463e-02 -2.215017378330230713e-02 3.031737729907035828e-02 -9.233848750591278076e-02 1.104385703802108765e-01 -1.012384966015815735e-01 2.813549339771270752e-01 2.596736550331115723e-01 -1.312194168567657471e-01 -5.518670752644538879e-02 -2.178354710340499878e-01
-2.064943760633468628e-01 2.063118517398834229e-01 2.019036561250686646e-01 -1.571657359600067139e-01 2.251338772475719452e-02 -1.086040884256362915e-01 2.340430580079555511e-02 -1.331317573785781860e-01 2.554573714733123779e-01 1.290515903383493423e-02 -1.306426078081130981e-01 -2.839736938476562500e-01 -2.014424353837966919e-01 -2.149631381034851074e-01 -1.348656415939331055e-01 4.315436258912086487e-02 -1.567049920558929443e-01 -1.186831742525100708e-01 1.884634643793106079e-01 2.123584002256393433e-01 -3.342557847499847412e-01 -1.777551323175430298e-01 -7.342895865440368652e-02 8.865471184253692627e-02 -4.664142802357673645e-02 3.504029512405395508e-01 1.601752489805221558e-01 -2.005488052964210510e-02 9.946154057979583740e-02 -6.936433166265487671e-02 -2.396026998758316040e-01 -2.232075780630111694e-01
-1.849857270717620850e-01 3.654262796044349670e-02 4.132498502731323242e-01 1.431410312652587891e-01 6.782446801662445068e-02 1.095119863748550415e-01 -1.036898791790008545e-01 -2.606955170631408691e-01 3.372320234775543213e-01 1.519584748893976212e-02 -2.065390907227993011e-02 2.283363938331604004e-01 -3.259146958589553833e-02 1.164618879556655884e-01 2.310110721737146378e-03 2.143581509590148926e-01 -6.138779595494270325e-02 -1.486359685659408569e-01 -1.051935032010078430e-01 -1.254070643335580826e-02 1.021413803100585938e-01 2.323489785194396973e-01 1.548740416765213013e-01 3.058403730392456055e-01 2.158335000276565552e-01 1.224812865257263184e-02 2.093242555856704712e-01 -5.266668740659952164e-04 2.027340829372406006e-01 8.465964347124099731e-02 -2.806150019168853760e-01 -1.190847232937812805e-01
-1.607419252395629883e-01 1.481832861900329590e-01 3.241568207740783691e-01 1.616699844598770142e-01 2.813824713230133057e-01 1.358618438243865967e-01 2.259235978126525879e-01 -1.546912491321563721e-01 2.497090548276901245e-01 -2.207820676267147064e-02 -1.892030090093612671e-01 -5.937179923057556152e-02 -1.230630353093147278e-01 1.468319445848464966e-01 1.560298502445220947e-01 1.959128072485327721e-03 -1.813299804925918579e-01 -1.249423101544380188e-01 -3.149622380733489990e-01 5.320781096816062927e-02 -1.112365275621414185e-01 5.314993485808372498e-02 1.850551366806030273e-01 1.160535812377929688e-01 -9.598863869905471802e-02 5.369695648550987244e-02 -3.462748527526855469e-01 -1.270868480205535889e-01 1.394186317920684814e-01 9.639008343219757080e-02 -1.718412637710571289e-01 -2.555726766586303711e-01
-4.326058924198150635e-02 2.285377383232116699e-01 2.398325800895690918e-01 -2.281603664159774780e-01 4.701227694749832153e-02 4.769847914576530457e-02 -1.993357986211776733e-01 -1.903712451457977295e-01 1.374668478965759277e-01 -2.753396034240722656e-01 -9.631750732660293579e-02 -2.021324783563613892e-01 -2.825287282466888428e-01 4.695418179035186768e-01 1.713670790195465088e-01 2.689407207071781158e-02 2.007174491882324219e-01 -1.482137739658355713e-01 4.926127195358276367e-02 -8.277135342359542847e-02 2.052130699157714844e-01 -5.163913220167160034e-02 -1.872241944074630737e-01 8.292399346828460693e-03 1.972895860671997070e-01 1.387805342674255371e-01 1.579320728778839111e-01 -6.559284776449203491e-02 8.399397134780883789e-02 3.270350024104118347e-02 -6.155097112059593201e-02 -1.728037297725677490e-01
-2.970301210880279541e-01 3.157097101211547852e-01 1.691791862249374390e-01 3.705444186925888062e-02 2.058261334896087646e-01 -3.167459741234779358e-02 6.273977458477020264e-02 -1.031692102551460266e-01 8.763389289379119873e-02 -2.190729826688766479e-01 -4.282626137137413025e-02 9.707005321979522705e-02 2.283804118633270264e-02 -1.197195705026388168e-02 9.830675274133682251e-02 8.493349701166152954e-02 6.688795983791351318e-03 -3.593348860740661621e-01 5.119542405009269714e-02 -2.621046602725982666e-01 -9.267619252204895020e-02 -2.451945543289184570e-01 -2.506845891475677490e-01 -1.403327584266662598e-01 4.034867137670516968e-02 1.759928762912750244e-01 1.591141335666179657e-02 3.308877050876617432e-01 1.242225617170333862e-01 -1.193617004901170731e-02 2.642459273338317871e-01 -2.453843951225280762e-01
-2.085580229759216309e-01 -3.127523139119148254e-02 2.799383401870727539e-01 -8.520547300577163696e-02 3.396093472838401794e-02 -1.885383874177932739e-01 -2.883653342723846436e-01 -1.833576709032058716e-01 1.640813797712326050e-01 -8.367292582988739014e-03 2.175674736499786377e-01 1.193725168704986572e-01 -3.081861436367034912e-01 1.777131669223308563e-02 -9.631039947271347046e-02 4.012242853641510010e-01 -2.065917700529098511e-01 -1.713414043188095093e-01 -1.109385415911674500e-01 1.642121523618698120e-01 -3.553803563117980957e-01 -5.539856385439634323e-03 -7.127626240253448486e-02 -5.342314764857292175e-02 7.686331868171691895e-02 -9.734054654836654663e-02 -6.140171084553003311e-03 7.511609047651290894e-02 -1.467287391424179077e-01 -1.423937529325485229e-01 -1.370932012796401978e-01 -1.872475445270538330e-01
-1.886734515428543091e-01 1.857217550277709961e-01 4.453540742397308350e-01 1.875104904174804688e-01 1.990162730216979980e-01 -1.100009009242057800e-01 -9.048162610270082951e-04 -7.246516644954681396e-02 9.930606186389923096e-02 -2.158619165420532227e-01 3.083154857158660889e-01 -9.936254471540451050e-02 -8.536859601736068726e-02 1.753568947315216064e-01 -3.117444217205047607e-01 3.871984407305717468e-02 2.010527849197387695e-01 -3.493911623954772949e-01 -1.166218519210815430e-01 1.492088381201028824e-02 -1.062980946153402328e-02 6.001112610101699829e-02 5.722074583172798157e-02 5.854320898652076721e-02 1.689043790102005005e-01 2.800141274929046631e-01 1.314041465520858765e-01 3.429521620273590088e-02 -4.428843408823013306e-02 8.506747335195541382e-02 -5.311744287610054016e-02 -1.311632543802261353e-01
-4.508793726563453674e-02 2.604174017906188965e-01 2.996234893798828125e-01 -2.284548617899417877e-02 6.051281467080116272e-02 1.414697170257568359e-01 -4.320795089006423950e-02 -3.576589226722717285e-01 1.009251922369003296e-02 -2.149183675646781921e-02 1.927366703748703003e-01 -9.989451617002487183e-02 -3.063151240348815918e-01 -1.042929366230964661e-01 -2.718548476696014404e-02 2.742800861597061157e-02 -1.443928182125091553e-01 2.528812885284423828e-01 4.827411845326423645e-02 1.828492283821105957e-01 7.670570909976959229e-02 1.195258498191833496e-01 2.178747765719890594e-02 -1.805852651596069336e-01 6.307058781385421753e-02 1.351295113563537598e-01 -1.411753743886947632e-01 1.852835863828659058e-01 1.289665251970291138e-01 -2.324987053871154785e-01 -1.552459746599197388e-01 -4.328949451446533203e-01
2.895439602434635162e-02 -6.283733062446117401e-03 3.018102943897247314e-01 -3.203393816947937012e-01 2.373575791716575623e-02 2.334795296192169189e-01 -2.194045484066009521e-01 -1.226085051894187927e-01 5.205817148089408875e-02 -2.726572379469871521e-02 1.161570623517036438e-01 3.152190148830413818e-01 -2.632386088371276855e-01 3.976270183920860291e-02 3.854813426733016968e-02 1.164584383368492126e-01 -2.515289187431335449e-01 -4.022742211818695068e-01 -1.320226937532424927e-01 -2.755538374185562134e-02 4.654387012124061584e-02 -6.213698536157608032e-03 2.443685829639434814e-01 -1.623531989753246307e-02 1.497377306222915649e-01 8.053562603890895844e-03 1.150267571210861206e-01 -1.156570836901664734e-01 2.661008238792419434e-01 -2.173703610897064209e-01 -9.893604367971420288e-02 -5.027807503938674927e-02
-1.201739460229873657e-01 1.407974064350128174e-01 3.306607007980346680e-01 -1.421276926994323730e-01 1.505772769451141357e-01 -2.162739634513854980e-01 -1.478274017572402954e-01 -1.547830104827880859e-01 2.789033651351928711e-01 -1.693401634693145752e-01 1.908430904150009155e-01 -7.300581037998199463e-02 -3.056709468364715576e-01 8.807925879955291748e-02 -1.495379209518432617e-01 -5.277078226208686829e-02 -2.258086353540420532e-01 5.505760665982961655e-03 1.902474910020828247e-01 -1.743828654289245605e-01 -2.212365567684173584e-01 -1.216388940811157227e-01 1.248839646577835083e-01 -8.959956467151641846e-02 2.123917341232299805e-01 -1.888206303119659424e-01 3.883333643898367882e-03 7.158734370023012161e-03 -9.103570133447647095e-02 9.868766367435455322e-02 -2.173208296298980713e-01 -3.087260127067565918e-01
1.643978655338287354e-01 2.560835778713226318e-01 1.503173410892486572e-01 1.941432058811187744e-02 6.464931368827819824e-02 3.753159940242767334e-01 -1.805861890316009521e-01 4.580764845013618469e-02 1.277209967374801636e-01 -5.137690156698226929e-02 1.692838370800018311e-01 8.197222836315631866e-03 -5.147975683212280273e-01 1.904089599847793579e-01 7.927875220775604248e-02 -8.965680003166198730e-02 1.134499683976173401e-01 -3.701013028621673584e-01 2.048019133508205414e-02 -8.144428138621151447e-04 2.197180729126557708e-04 -9.318377077579498291e-02 2.044976800680160522e-01 6.987726688385009766e-02 1.740142405033111572e-01 1.931606531143188477e-01 1.435874700546264648e-01 -6.185447052121162415e-02 3.697447245940566063e-04 -2.085243165493011475e-01 -1.379569713026285172e-02 6.271757185459136963e-03
1.834581941366195679e-01 1.893284171819686890e-01 2.522758841514587402e-01 5.888336151838302612e-02 9.944607317447662354e-02 -2.124703489243984222e-03 -8.114485442638397217e-02 -1.904619634151458740e-01 9.075389802455902100e-02 -2.125702202320098877e-01 -9.813941270112991333e-02 6.360238790512084961e-02 -1.133106797933578491e-01 1.599233299493789673e-01 1.021189689636230469e-01 3.123966157436370850e-01 -1.568969041109085083e-01 -2.846355438232421875e-01 -1.877951622009277344e-01 -1.186987236142158508e-01 -1.391568481922149658e-01 -3.890867829322814941e-01 1.529260873794555664e-01 1.945210099220275879e-01 2.452020496129989624e-01 -1.983325481414794922e-01 -1.082554757595062256e-01 -6.141860783100128174e-02 2.855582833290100098e-01 -7.689611520618200302e-03 -1.754521392285823822e-02 -1.151919960975646973e-01
-1.079988852143287659e-01 8.556811511516571045e-02 3.717361390590667725e-01 -3.078050315380096436e-01 4.010837078094482422e-01 -1.296406835317611694e-01 -8.690198510885238647e-02 -4.456803575158119202e-02 -2.246732823550701141e-02 1.047886312007904053e-01 -6.223140656948089600e-02 -9.492791444063186646e-02 -1.557270735502243042e-01 1.525014918297529221e-02 1.541043519973754883e-01 6.898099929094314575e-02 -1.646010428667068481e-01 -3.233876526355743408e-01 2.099835127592086792e-02 -4.395496100187301636e-02 -1.344065219163894653e-01 -1.553376615047454834e-01 1.591054897289723158e-04 2.178157120943069458e-02 1.606651842594146729e-01 1.732252389192581177e-01 -1.335691064596176147e-01 3.938015997409820557e-01 1.160061266273260117e-02 1.588506102561950684e-01 1.304607242345809937e-01 -1.888539195060729980e-01
-8.138666301965713501e-02 1.885836422443389893e-01 2.478536963462829590e-01 -2.516529560089111328e-01 -1.112950891256332397e-01 -7.584515959024429321e-03 -2.432614266872406006e-01 6.267017871141433716e-02 -2.619591914117336273e-02 -1.448387354612350464e-01 -2.345934696495532990e-02 2.703244797885417938e-02 -1.639518439769744873e-01 1.950316429138183594e-01 -7.431844715029001236e-03 -5.170547962188720703e-02 -3.956486284732818604e-01 -1.306727230548858643e-01 -1.890667080879211426e-01 -4.548637941479682922e-02 -2.491316944360733032e-01 2.876367233693599701e-02 -3.398769348859786987e-02 1.413426399230957031e-01 3.549971804022789001e-02 3.984115123748779297e-01 -1.960014551877975464e-01 -4.708768799901008606e-02 -6.849315762519836426e-02 2.854128926992416382e-02 -2.165109068155288696e-01 -3.441629409790039062e-01
-2.678926289081573486e-01 3.279284238815307617e-01 1.602858491241931915e-02 -1.455301940441131592e-01 4.988562781363725662e-03 -8.618941158056259155e-02 1.177612468600273132e-01 -1.075475439429283142e-01 -3.887751698493957520e-02 -5.254719778895378113e-02 4.801379051059484482e-03 -2.218253910541534424e-01 -3.723747730255126953e-01 4.493490457534790039e-01 2.034116089344024658e-01 1.366113871335983276e-02 -3.599439933896064758e-02 -2.647558152675628662e-01 -1.037745624780654907e-01 1.314824819564819336e-01 2.016066908836364746e-01 2.270915172994136810e-02 6.381514482200145721e-03 1.550771147012710571e-01 1.918058097362518311e-01 6.475624977611005306e-04 1.515060961246490479e-01 1.770178228616714478e-01 1.603712886571884155e-01 9.862721711397171021e-02 1.131847798824310303e-01 -1.633865833282470703e-01
-3.143987851217389107e-04 -1.545413210988044739e-02 3.944374322891235352e-01 -3.577639535069465637e-02 3.014041483402252197e-01 3.990067052654922009e-04 3.632013127207756042e-02 -1.340632736682891846e-01 2.336765080690383911e-01 -1.835542619228363037e-01 2.763835154473781586e-02 -2.002171128988265991e-01 1.419133320450782776e-02 9.960336238145828247e-02 1.235150098800659180e-01 3.850357830524444580e-01 -6.362524628639221191e-02 -7.743234187364578247e-02 -3.703970089554786682e-02 -1.533462852239608765e-01 4.445714410394430161e-03 9.724226593971252441e-02 -2.585872411727905273e-01 2.257386893033981323e-01 1.575304269790649414e-01 -6.111585721373558044e-02 5.435603484511375427e-02 9.931427240371704102e-02 1.262744516134262085e-01 -4.222738742828369141e-02 -6.032102555036544800e-02 -4.527879357337951660e-01
-2.733747288584709167e-02 2.087777256965637207e-01 3.637421429157257080e-01 -2.106341719627380371e-02 2.211709469556808472e-01 1.039878800511360168e-01 1.193201392889022827e-01 3.183785825967788696e-02 -3.409050777554512024e-02 3.985737264156341553e-02 1.579359173774719238e-01 1.488928496837615967e-02 -1.989150494337081909e-01 2.265004962682723999e-01 2.915380289778113365e-03 1.178629472851753235e-01 6.781767308712005615e-02 -3.062905371189117432e-01 -3.343076705932617188e-01 1.874663680791854858e-01 -9.458050876855850220e-02 -1.480345726013183594e-01 -9.959161281585693359e-02 1.639853268861770630e-01 2.374128401279449463e-01 3.357225060462951660e-01 3.085897564888000488e-01 -6.009895727038383484e-02 -1.022722572088241577e-01 1.045418605208396912e-01 5.295968800783157349e-02 -1.007499545812606812e-01
8.075378835201263428e-02 2.344047129154205322e-01 9.125137329101562500e-02 1.926166713237762451e-01 5.736511945724487305e-02 -2.527220360934734344e-02 4.052018281072378159e-03 -9.868968278169631958e-02 2.094604521989822388e-01 -2.092017084360122681e-01 1.436488628387451172e-01 1.488745864480733871e-02 -3.298067450523376465e-01 2.357075065374374390e-01 1.190998405218124390e-01 1.792905665934085846e-02 -3.409528136253356934e-01 -2.505832910537719727e-01 -6.050913408398628235e-02 3.489521145820617676e-01 -1.674044281244277954e-01 6.335958093404769897e-02 1.318225115537643433e-01 8.005367964506149292e-02 -1.419593691825866699e-01 2.064354121685028076e-01 2.437490969896316528e-01 7.064970582723617554e-02 -8.811016567051410675e-03 -1.716675758361816406e-01 4.372027516365051270e-02 -2.704835832118988037e-01
-1.714328974485397339e-01 2.486612647771835327e-01 4.462154507637023926e-01 5.114268884062767029e-02 6.615808606147766113e-02 1.861002296209335327e-01 -2.160809934139251709e-01 -3.145697340369224548e-02 2.895200252532958984e-01 6.384600698947906494e-02 1.331295371055603027e-01 7.745420187711715698e-02 -2.624582946300506592e-01 -1.571633666753768921e-01 2.161432355642318726e-01 1.763002201914787292e-02 -1.851167827844619751e-01 6.123111769556999207e-02 2.313447892665863037e-01 -9.850944578647613525e-02 -2.262466996908187866e-01 -1.078580245375633240e-01 -1.335040032863616943e-01 1.192297786474227905e-01 2.504498958587646484e-01 1.420760899782180786e-01 -8.778998255729675293e-02 -7.980876415967941284e-02 8.796641975641250610e-02 -1.715216785669326782e-01 -1.764233112335205078e-01 -8.220298588275909424e-02
-1.000295057892799377e-01 -6.970448791980743408e-02 3.641716837882995605e-01 -8.568410575389862061e-02 1.112579554319381714e-01 4.389314353466033936e-02 5.100110080093145370e-03 2.370733916759490967e-01 5.253421887755393982e-02 8.124142140150070190e-02 3.315940201282501221e-01 -7.152864336967468262e-02 -3.153799474239349365e-01 9.115127474069595337e-02 -2.876639366149902344e-02 1.455222219228744507e-01 -1.699158698320388794e-01 -1.837397366762161255e-01 -2.362615168094635010e-01 9.760835021734237671e-02 -1.582126170396804810e-01 5.246885120868682861e-02 1.644511520862579346e-02 3.661958575248718262e-01 2.892288565635681152e-01 -6.452644243836402893e-03 -9.975946508347988129e-03 2.263111621141433716e-02 -1.286586076021194458e-01 -2.830375730991363525e-01 -1.834281682968139648e-01 -1.252246052026748657e-01
-7.585588842630386353e-02 2.186079770326614380e-01 4.567734599113464355e-01 1.575735211372375488e-02 8.442641049623489380e-02 -3.176455199718475342e-01 -2.632385492324829102e-01 -3.579239845275878906e-01 1.802793741226196289e-01 -4.129500314593315125e-02 -1.711238026618957520e-01 -2.279175221920013428e-01 -9.143792837858200073e-02 4.684531688690185547e-02 2.070593088865280151e-01 7.280354201793670654e-02 -1.449050009250640869e-01 -2.026593089103698730e-01 -2.349376119673252106e-02 -4.670369252562522888e-02 -4.292443022131919861e-02 1.329635679721832275e-01 4.198371618986129761e-02 -1.778244599699974060e-02 4.918883368372917175e-02 5.559379979968070984e-02 -1.056232675909996033e-01 -3.041592240333557129e-01 8.686646819114685059e-02 -1.936008185148239136e-01 -8.369772695004940033e-03 -1.314998716115951538e-01
-2.166603952646255493e-01 2.136628776788711548e-01 4.816978275775909424e-01 3.863786160945892334e-02 -6.182967871427536011e-02 -3.848908469080924988e-02 -2.849565148353576660e-01 -2.408644556999206543e-01 2.299736142158508301e-01 -4.746593907475471497e-02 1.757185757160186768e-01 -3.231438249349594116e-02 -2.080222815275192261e-01 -1.070238947868347168e-01 2.654346823692321777e-01 8.062628656625747681e-02 -2.182364761829376221e-01 3.099734149873256683e-02 2.147533595561981201e-01 -1.272782534360885620e-01 -1.824365109205245972e-01 -6.313198059797286987e-02 -1.176814809441566467e-01 -7.435022294521331787e-02 1.960603743791580200e-01 1.500324308872222900e-01 -1.447427570819854736e-01 -8.001264184713363647e-02 6.744158454239368439e-03 -1.520350128412246704e-01 -1.166734769940376282e-01 -1.341187506914138794e-01
8.963612467050552368e-02 -1.590952724218368530e-01 2.372260689735412598e-01 -1.316798180341720581e-01 -1.620110571384429932e-01 1.087807118892669678e-01 -1.056251209229230881e-02 -2.862704098224639893e-01 4.030011594295501709e-01 -2.830414175987243652e-01 6.217266991734504700e-02 -2.269758880138397217e-01 -1.224990934133529663e-01 1.685487627983093262e-01 1.171511597931385040e-02 1.256538182497024536e-01 -2.299397438764572144e-01 -2.529030852019786835e-02 5.100395530462265015e-02 1.189425736665725708e-01 -9.077508002519607544e-02 8.298284560441970825e-02 4.964150488376617432e-02 9.290266782045364380e-02 -3.311444818973541260e-02 2.705580592155456543e-01 -7.002887874841690063e-02 3.970800712704658508e-02 3.828823864459991455e-01 -2.954013347625732422e-01 -5.004967004060745239e-02 4.496274888515472412e-02
-8.326086401939392090e-02 4.238414391875267029e-02 1.120792105793952942e-01 -5.404855683445930481e-02 -4.666771367192268372e-02 1.304206904023885727e-02 -2.933275885879993439e-02 5.386925488710403442e-02 -2.977946028113365173e-02 -2.906170785427093506e-01 1.206589192152023315e-01 -2.989389598369598389e-01 -4.361752271652221680e-01 -9.794813394546508789e-02 -1.052047461271286011e-01 1.375937759876251221e-01 -1.345199942588806152e-01 -3.081753551959991455e-01 -2.494432330131530762e-01 7.421986013650894165e-02 -6.856735050678253174e-02 -1.471235752105712891e-01 2.528880489990115166e-03 4.434874355792999268e-01 2.196401953697204590e-01 1.499326676130294800e-01 2.116394415497779846e-02 6.013111677020788193e-03 -9.429854899644851685e-02 -1.858253777027130127e-01 -8.200239390134811401e-02 -1.593152433633804321e-01
4.604784306138753891e-03 1.012855246663093567e-01 2.755896449089050293e-01 2.155071198940277100e-01 2.851147390902042389e-02 2.665728926658630371e-01 1.050530672073364258e-01 -2.060143053531646729e-01 2.100805640220642090e-01 1.441203057765960693e-01 -9.463191777467727661e-02 -1.002417132258415222e-01 -1.009698212146759033e-01 -2.011649012565612793e-01 -1.504138410091400146e-01 1.281903237104415894e-01 -7.613334804773330688e-02 -2.037488967180252075e-01 1.526243686676025391e-01 -1.180196851491928101e-01 -3.115789592266082764e-01 2.252688705921173096e-01 -1.122024655342102051e-01 1.033640205860137939e-01 2.191793918609619141e-01 1.851709783077239990e-01 -2.385649830102920532e-02 3.346628844738006592e-01 1.778369098901748657e-01 -6.667084991931915283e-02 1.941813081502914429e-01 -2.098576426506042480e-01
4.839104786515235901e-02 1.193156242370605469e-01 1.983088701963424683e-01 1.846042461693286896e-02 -8.995973318815231323e-02 -2.618108689785003662e-01 -1.086293533444404602e-01 -1.314891595393419266e-02 2.958299815654754639e-01 -2.917544245719909668e-01 1.105833351612091064e-01 -1.945077776908874512e-01 -3.503989875316619873e-01 1.542346328496932983e-01 -3.659155452623963356e-03 2.221813052892684937e-01 -8.198414742946624756e-02 7.877690345048904419e-02 -3.924193084239959717e-01 1.133766993880271912e-01 -1.286501586437225342e-01 -5.445924773812294006e-02 -2.336326092481613159e-01 2.302497774362564087e-01 6.638453155755996704e-02 1.398927122354507446e-01 -3.648526594042778015e-02 -6.458456162363290787e-03 -1.838240213692188263e-02 2.644394524395465851e-02 1.285395324230194092e-01 -2.944498658180236816e-01
-1.335275471210479736e-01 2.711550593376159668e-01 3.239388167858123779e-01 -8.058603852987289429e-02 -1.193089261651039124e-01 -2.056441754102706909e-01 6.271896511316299438e-02 -2.338063120841979980e-01 4.360530674457550049e-01 3.370867669582366943e-02 -2.529013752937316895e-01 -1.589055806398391724e-01 -9.338077157735824585e-02 -1.381207257509231567e-02 -4.674891382455825806e-02 -2.415690757334232330e-02 1.524778753519058228e-01 -2.226700037717819214e-01 7.049199193716049194e-02 2.434880705550312996e-03 1.396891325712203979e-01 3.246033191680908203e-02 -1.591793298721313477e-01 -3.429613634943962097e-02 9.463877230882644653e-02 1.304767131805419922e-01 -1.168475951999425888e-02 4.241790622472763062e-02 3.874461948871612549e-01 -2.458743900060653687e-01 -6.132945045828819275e-02 -1.509609222412109375e-01
-3.010261245071887970e-02 4.680906236171722412e-01 2.218436151742935181e-01 -4.462413117289543152e-02 8.879636228084564209e-02 -1.115903258323669434e-01 3.184992074966430664e-01 -3.855506181716918945e-01 8.933727443218231201e-02 -9.463785588741302490e-02 1.194961369037628174e-02 -4.134491682052612305e-01 -3.116495162248611450e-02 -1.169080361723899841e-01 -7.651367783546447754e-02 -5.005971342325210571e-02 -2.016853243112564087e-01 -7.061891257762908936e-02 1.672139018774032593e-01 -1.328448802232742310e-01 1.828776486217975616e-02 -1.106363069266080856e-02 -4.604535922408103943e-02 -7.181105017662048340e-02 2.128469347953796387e-01 7.402772456407546997e-02 1.552338600158691406e-01 -4.824474919587373734e-03 8.477590978145599365e-02 -2.153115123510360718e-01 2.603118307888507843e-02 -1.385530978441238403e-01
6.607240438461303711e-02 1.875241249799728394e-01 1.990963071584701538e-01 -2.582548186182975769e-02 -3.864845633506774902e-02 3.938770666718482971e-02 -7.461071014404296875e-02 -1.234251186251640320e-01 2.747474312782287598e-01 -3.493797779083251953e-01 2.383277863264083862e-01 -1.467772424221038818e-01 -1.836779862642288208e-01 2.659527361392974854e-01 -1.262538880109786987e-01 1.835403442382812500e-01 1.303221881389617920e-01 -3.078906536102294922e-01 -1.825288385152816772e-01 2.572021819651126862e-02 -4.958176985383033752e-02 -1.678908802568912506e-02 4.184057936072349548e-02 2.581094801425933838e-01 9.568339586257934570e-02 7.888285815715789795e-02 1.083244010806083679e-01 -3.750722110271453857e-02 -1.469778567552566528e-01 1.732087321579456329e-02 -2.007948458194732666e-01 -3.983911573886871338e-01
1.008045524358749390e-01 -2.939681150019168854e-02 1.496869623661041260e-01 -8.016762137413024902e-02 3.138021230697631836e-01 -3.125500306487083435e-02 -1.476086974143981934e-01 -3.519712984561920166e-01 6.215270981192588806e-02 3.148000314831733704e-02 -1.092072799801826477e-01 -2.710971832275390625e-01 -5.275374650955200195e-02 -1.418951246887445450e-02 1.066011786460876465e-01 -6.441408395767211914e-02 -5.926981940865516663e-02 -4.394797086715698242e-01 1.784442663192749023e-01 2.062610983848571777e-01 -6.148127838969230652e-02 -1.335534155368804932e-01 -2.400549501180648804e-01 6.297881901264190674e-02 1.605465263128280640e-01 3.323428928852081299e-01 2.168070971965789795e-01 1.211078464984893799e-01 4.941741377115249634e-02 -7.391181588172912598e-02 -6.492701917886734009e-02 -2.048878669738769531e-01
-3.010484576225280762e-01 1.820801496505737305e-01 1.138466373085975647e-01 -1.496987938880920410e-01 2.503660321235656738e-01 -1.672679632902145386e-01 -2.189915031194686890e-01 1.312175989151000977e-01 -1.321233622729778290e-02 -2.025511562824249268e-01 -1.816049218177795410e-01 -3.136027157306671143e-01 -2.715313434600830078e-01 -1.502854842692613602e-02 -1.417066305875778198e-01 4.590596556663513184e-01 -5.996304377913475037e-02 -2.710336148738861084e-01 2.401611208915710449e-02 -5.165787786245346069e-02 3.188504651188850403e-02 -7.638602983206510544e-04 -6.120860204100608826e-02 7.751619815826416016e-02 1.641385853290557861e-01 -1.833328790962696075e-02 1.845670677721500397e-02 2.335989102721214294e-02 -4.510365054011344910e-02 -9.095511399209499359e-03 -2.191171050071716309e-01 -1.958128809928894043e-01
-1.607853323221206665e-01 2.469881922006607056e-01 3.547940254211425781e-01 5.991595983505249023e-02 3.382101655006408691e-02 8.616217225790023804e-02 -1.789841800928115845e-01 -2.032775245606899261e-02 6.260127574205398560e-02 -7.086174190044403076e-02 2.862576246261596680e-01 -1.316249370574951172e-01 -2.306412905454635620e-01 1.384687423706054688e-01 3.394459560513496399e-02 2.257106639444828033e-02 -1.787244230508804321e-01 -2.928420901298522949e-01 -8.299039304256439209e-02 8.605641871690750122e-02 -8.154042996466159821e-03 -1.289645284414291382e-01 -3.810018673539161682e-02 3.056581914424896240e-01 1.479180529713630676e-03 3.600501120090484619e-01 3.040759861469268799e-01 -3.583397343754768372e-02 -2.259569317102432251e-01 -9.505425393581390381e-02 1.737643033266067505e-01 -5.640228837728500366e-02
-1.080183312296867371e-01 1.699691414833068848e-01 2.620496749877929688e-01 -1.360711157321929932e-01 3.974099829792976379e-02 9.209574759006500244e-02 -1.910150498151779175e-01 -4.782735928893089294e-02 -5.071509629487991333e-02 -2.017673999071121216e-01 1.037486866116523743e-01 -5.299958586692810059e-02 -1.787670105695724487e-01 1.715977340936660767e-01 6.438530981540679932e-02 -1.295259594917297363e-01 -3.351635336875915527e-01 4.808963835239410400e-02 -1.243048459291458130e-01 -1.426292210817337036e-02 -1.367134135216474533e-02 -4.997115582227706909e-02 -5.351587012410163879e-02 -1.886601373553276062e-02 1.476268321275711060e-01 4.761175215244293213e-01 -4.891984164714813232e-02 -2.112873643636703491e-01 -2.653556466102600098e-01 -1.019642408937215805e-02 -5.409713834524154663e-02 -4.231714606285095215e-01
-2.569277882575988770e-01 1.306995167396962643e-03 4.184068739414215088e-01 1.042394042015075684e-01 -4.261969029903411865e-02 1.095409621484577656e-03 -2.873174548149108887e-01 -1.297504175454378128e-02 2.268505543470382690e-01 6.609528511762619019e-02 2.283425629138946533e-01 2.102096676826477051e-01 -2.678360641002655029e-01 1.241416260600090027e-01 -7.022979116300120950e-05 6.261809729039669037e-03 5.804091319441795349e-02 -3.923857510089874268e-01 -2.661059200763702393e-01 -6.790762767195701599e-03 -1.885326392948627472e-02 6.644048541784286499e-02 4.457850381731987000e-02 1.675307899713516235e-01 2.125811874866485596e-01 -1.503139883279800415e-01 1.136061623692512512e-01 -2.160730771720409393e-02 -9.829515963792800903e-02 -1.377182155847549438e-01 -7.918649911880493164e-02 -2.123672664165496826e-01
7.038252800703048706e-02 1.163001433014869690e-01 2.724409401416778564e-01 -5.204730480909347534e-02 1.001751944422721863e-01 -2.506088018417358398e-01 3.577531874179840088e-02 -7.026650756597518921e-02 1.462903916835784912e-01 2.160633802413940430e-01 -2.237001657485961914e-01 -3.312118053436279297e-01 -2.529910802841186523e-01 -1.014065146446228027e-01 8.763022720813751221e-02 9.795770049095153809e-02 -5.882147699594497681e-02 -2.306826561689376831e-01 -3.611053153872489929e-02 2.594497501850128174e-01 -3.466625213623046875e-01 -2.153297513723373413e-01 -5.527830123901367188e-02 1.121376268565654755e-02 6.944251805543899536e-02 2.236174792051315308e-01 -4.169352725148200989e-02 -3.840759769082069397e-02 1.017062589526176453e-01 -2.622088417410850525e-02 -1.931243091821670532e-01 -3.236597478389739990e-01
-2.909776568412780762e-01 7.554981112480163574e-02 1.205984428524971008e-01 -3.338408097624778748e-02 4.828666150569915771e-02 1.290229558944702148e-01 -2.773138582706451416e-01 -1.007546707987785339e-01 1.442995816469192505e-01 -1.130658537149429321e-01 2.735862135887145996e-01 8.935815095901489258e-02 -9.835685044527053833e-02 -5.925041064620018005e-02 -4.724662378430366516e-02 1.608385294675827026e-01 -3.620248138904571533e-01 -2.059188038110733032e-01 -1.242651343345642090e-01 2.364137768745422363e-01 -3.331869244575500488e-01 1.111296657472848892e-02 -2.264249920845031738e-01 -1.170092597603797913e-01 2.054761350154876709e-01 -1.282204687595367432e-01 2.856661379337310791e-01 1.499202474951744080e-02 4.479252919554710388e-02 -9.646405279636383057e-02 -2.053840756416320801e-01 -1.238012760877609253e-01
1.806123256683349609e-01 3.561802804470062256e-01 2.596082985401153564e-01 1.229134798049926758e-01 -3.118900023400783539e-02 1.789124459028244019e-01 -2.362556196749210358e-02 -2.953321933746337891e-01 -1.938241161406040192e-02 -1.665256619453430176e-01 5.467570945620536804e-02 -1.192651018500328064e-01 -1.635601669549942017e-01 3.927741348743438721e-01 3.579664528369903564e-01 4.008718580007553101e-02 -1.306101530790328979e-01 -1.941240429878234863e-01 1.709612458944320679e-01 -1.247251480817794800e-01 -2.343673706054687500e-01 -8.105055987834930420e-02 -1.078045368194580078e-01 -4.405119270086288452e-02 8.984750509262084961e-02 -2.023594826459884644e-02 1.833527386188507080e-01 -1.760055273771286011e-01 -8.121222257614135742e-03 2.288348227739334106e-02 -1.652152985334396362e-01 -7.488490641117095947e-02
1.070069447159767151e-01 4.552324712276458740e-01 2.786671221256256104e-01 1.436812728643417358e-01 2.624072320759296417e-02 1.611819118261337280e-01 -1.084474846720695496e-01 -2.817423939704895020e-01 -3.520254194736480713e-01 -1.064453348517417908e-01 2.881561219692230225e-02 -9.341114014387130737e-02 -2.571038305759429932e-01 2.870742678642272949e-01 1.937611252069473267e-01 -1.713214367628097534e-01 -4.238524660468101501e-02 -1.187620759010314941e-01 1.024590954184532166e-01 8.504707366228103638e-02 -7.028757035732269287e-02 4.127729311585426331e-02 -6.517456471920013428e-02 1.711568385362625122e-01 2.986209690570831299e-01 -1.363864913582801819e-02 1.058023199439048767e-01 9.138315916061401367e-02 -3.900540247559547424e-02 1.566240563988685608e-02 -7.911022007465362549e-02 -1.193296760320663452e-01
-2.182129584252834320e-02 7.061448693275451660e-02 -4.686868563294410706e-02 -1.869051903486251831e-02 -1.186860799789428711e-01 -3.265884146094322205e-02 2.061038017272949219e-01 -4.814103990793228149e-02 4.332344233989715576e-02 -3.504981398582458496e-01 2.820966579020023346e-02 -1.500402092933654785e-01 -3.861153423786163330e-01 -2.247448079288005829e-02 -1.346935182809829712e-01 9.768199920654296875e-02 -1.381615847349166870e-01 -1.483616232872009277e-01 -5.917381867766380310e-02 -8.001764118671417236e-02 2.892964147031307220e-02 -2.800376899540424347e-02 -2.388314306735992432e-01 2.473184019327163696e-01 2.562532722949981689e-01 3.103574812412261963e-01 2.661746144294738770e-01 -8.658211678266525269e-02 2.377943843603134155e-01 7.054610550403594971e-02 4.007361829280853271e-02 -3.639236390590667725e-01
-1.125483773648738861e-02 1.722044944763183594e-01 2.542030513286590576e-01 -6.849034875631332397e-02 1.512373704463243484e-02 -1.865998208522796631e-01 -1.683082878589630127e-01 -4.147253930568695068e-01 2.557491958141326904e-01 1.600261777639389038e-01 -8.350948989391326904e-02 -2.429715590551495552e-03 -3.697896003723144531e-01 -8.272435516119003296e-02 2.401017844676971436e-01 -8.606275171041488647e-02 -1.686651408672332764e-01 -6.072415411472320557e-02 -8.588375896215438843e-02 4.866212978959083557e-02 -1.593993231654167175e-02 -4.408328607678413391e-02 -1.518157310783863068e-02 -1.110275611281394958e-01 3.092995285987854004e-01 -8.950407058000564575e-02 -6.860427558422088623e-02 -3.131407201290130615e-01 9.553469717502593994e-02 -1.840798258781433105e-01 3.212142363190650940e-02 -2.275463938713073730e-01
3.405923396348953247e-02 2.041683048009872437e-01 2.026613056659698486e-01 -8.608554303646087646e-02 -3.809687867760658264e-02 5.966636165976524353e-02 2.466748356819152832e-01 -2.405378967523574829e-01 3.360258638858795166e-01 -8.178883045911788940e-02 -2.211933769285678864e-02 -3.166512250900268555e-01 -2.226356565952301025e-01 1.160768866539001465e-01 6.363642401993274689e-03 -9.236170351505279541e-02 1.218255907297134399e-01 -1.847124844789505005e-01 -9.711810946464538574e-02 -2.406750917434692383e-01 -6.557204574346542358e-02 -6.853312999010086060e-02 7.398235052824020386e-02 -5.215914174914360046e-02 3.082109391689300537e-01 -5.590033903717994690e-02 -1.907517910003662109e-01 1.765229403972625732e-01 1.193649694323539734e-01 -2.214324027299880981e-01 2.847908437252044678e-01 -2.223151028156280518e-01
-1.708534657955169678e-01 2.356047034263610840e-01 2.186350896954536438e-02 -1.022022441029548645e-01 1.285518854856491089e-01 1.626249402761459351e-01 1.334973424673080444e-01 -1.395657956600189209e-01 3.111216127872467041e-01 -9.841384738683700562e-02 1.145149916410446167e-01 -8.690502494573593140e-02 -4.175390601158142090e-01 2.005390822887420654e-01 5.973613355308771133e-03 -1.379923075437545776e-01 1.278522014617919922e-01 -1.284810304641723633e-01 -1.469611823558807373e-01 1.520381271839141846e-01 -3.736482858657836914e-01 1.619628816843032837e-01 1.250493079423904419e-01 -4.142135754227638245e-02 -1.501550246030092239e-02 1.512598246335983276e-01 1.104727387428283691e-01 5.103496089577674866e-02 8.536046370863914490e-03 -2.965700924396514893e-01 -2.025211006402969360e-01 -1.886875480413436890e-01
3.527131676673889160e-02 3.666852414608001709e-01 3.774408996105194092e-01 -2.894606590270996094e-01 1.042173057794570923e-01 7.933513820171356201e-02 9.931781142950057983e-02 -2.153250128030776978e-01 -7.085976749658584595e-02 -9.502434730529785156e-02 3.773209154605865479e-01 -1.991565376520156860e-01 -3.687217086553573608e-02 9.314881265163421631e-02 8.514145761728286743e-02 1.694594472646713257e-01 -1.713293194770812988e-01 -1.813021451234817505e-01 1.489526480436325073e-01 9.120798110961914062e-02 -7.619719952344894409e-02 -6.479353457689285278e-02 -2.620707154273986816e-01 -6.481078267097473145e-02 1.665007174015045166e-01 3.038048930466175079e-02 9.162338823080062866e-02 -2.861547097563743591e-02 -9.282526373863220215e-02 -4.957696795463562012e-02 1.125615672208368778e-03 -3.130928575992584229e-01
-2.245441675186157227e-01 -1.915075480937957764e-01 1.778135150671005249e-01 2.808500081300735474e-02 2.247342169284820557e-01 -7.923527061939239502e-02 -1.619978547096252441e-01 -2.277608662843704224e-01 2.193633019924163818e-01 2.113273590803146362e-01 1.297886520624160767e-01 1.741071790456771851e-01 -1.759325116872787476e-01 7.998533546924591064e-03 -7.367803156375885010e-02 3.757825195789337158e-01 -2.476265430450439453e-01 -2.672192156314849854e-01 -1.757033765316009521e-01 -7.347995042800903320e-02 -1.656678915023803711e-01 -1.283166650682687759e-02 4.875904694199562073e-02 8.434920758008956909e-02 1.150734275579452515e-01 -3.050452657043933868e-02 3.974507749080657959e-02 9.019231796264648438e-02 4.414324848767137155e-06 -3.692353665828704834e-01 -1.341513693332672119e-01 -2.090079635381698608e-01
-1.398110687732696533e-01 -2.084918618202209473e-01 3.056024610996246338e-01 2.175943367183208466e-02 2.774654328823089600e-01 -4.621844738721847534e-02 -2.645740807056427002e-01 -6.823918223381042480e-02 1.762376427650451660e-01 6.703793257474899292e-02 3.447269797325134277e-01 -1.135345175862312317e-01 -6.834403425455093384e-02 -2.054583467543125153e-02 1.769900694489479065e-02 2.608439624309539795e-01 -9.183338284492492676e-02 -1.602599471807479858e-01 -2.098027914762496948e-01 8.477299660444259644e-02 -1.383152902126312256e-01 1.080521270632743835e-01 -8.742639422416687012e-02 2.061324119567871094e-01 3.530977070331573486e-01 -3.315473347902297974e-02 -3.656982630491256714e-02 -8.418269455432891846e-02 1.478230059146881104e-01 -3.325828909873962402e-01 -1.125200185924768448e-02 -1.247419640421867371e-01
-1.404726058244705200e-01 2.637809514999389648e-01 -4.405967518687248230e-02 -6.211017444729804993e-02 8.334498107433319092e-02 1.407410651445388794e-01 8.146616071462631226e-02 -8.622635155916213989e-02 3.534393608570098877e-01 -9.671991318464279175e-02 1.505111306905746460e-01 -7.382959872484207153e-02 -3.528468906879425049e-01 6.064988300204277039e-02 -2.223545312881469727e-02 -9.200771898031234741e-02 1.336960941553115845e-01 -2.124185711145401001e-01 -2.931005358695983887e-01 2.503096461296081543e-01 -4.117328226566314697e-01 7.439468801021575928e-02 -4.714552313089370728e-02 2.762529067695140839e-02 1.031783670186996460e-01 8.498974144458770752e-02 2.250122576951980591e-01 2.026235684752464294e-02 2.496688812971115112e-02 -2.501845061779022217e-01 -1.839295178651809692e-01 -9.478911012411117554e-02
-5.334695428609848022e-02 1.686840318143367767e-02 1.696743071079254150e-01 -1.038802713155746460e-01 -1.572036445140838623e-01 -1.912804991006851196e-01 -2.767698764801025391e-01 -1.038015559315681458e-01 3.591901659965515137e-01 -1.384210139513015747e-01 2.094730734825134277e-02 -2.169423550367355347e-01 2.034723609685897827e-01 1.025821268558502197e-01 -3.933885321021080017e-02 2.467130571603775024e-01 -1.720908433198928833e-01 -1.865740269422531128e-01 -1.262818127870559692e-01 8.465951681137084961e-02 -2.318821400403976440e-01 -2.702985405921936035e-01 1.927099376916885376e-02 1.619506478309631348e-01 1.112037971615791321e-01 -5.416641477495431900e-03 2.838619351387023926e-01 6.662556529045104980e-02 2.217442989349365234e-01 -1.857992559671401978e-01 1.605791226029396057e-02 -2.761527895927429199e-01
7.689588516950607300e-02 2.656747102737426758e-01 9.451880306005477905e-02 -1.902256309986114502e-01 2.221883386373519897e-01 8.774291723966598511e-03 -2.262053787708282471e-01 -2.911888957023620605e-01 6.974864751100540161e-02 -1.028891503810882568e-01 8.513131737709045410e-02 -1.535490006208419800e-01 -8.675829321146011353e-02 -5.705779418349266052e-02 6.961029767990112305e-02 -1.468749046325683594e-01 -1.378330867737531662e-02 -3.151666820049285889e-01 -6.221316009759902954e-02 4.407295957207679749e-02 1.204134710133075714e-02 1.528736203908920288e-02 -4.085977375507354736e-01 1.094562746584415436e-02 1.244335845112800598e-01 2.620361447334289551e-01 -1.322759389877319336e-01 4.645566940307617188e-01 2.280226349830627441e-02 2.275899797677993774e-02 -3.811137378215789795e-02 -1.295118182897567749e-01
-6.501557677984237671e-02 2.380923330783843994e-01 2.514707148075103760e-01 -6.883901357650756836e-02 -9.184610098600387573e-02 -3.355475366115570068e-01 5.715624615550041199e-02 -2.459426224231719971e-01 1.262594759464263916e-01 1.528907716274261475e-01 -7.389654964208602905e-02 -1.966111958026885986e-01 -3.654226958751678467e-01 -2.836213409900665283e-01 1.461829245090484619e-01 6.852105259895324707e-03 -2.499153167009353638e-01 -3.036800026893615723e-01 -7.025570422410964966e-02 9.318594634532928467e-02 -2.093206644058227539e-01 -1.407879870384931564e-02 -3.896241262555122375e-02 2.299131453037261963e-02 -1.505034975707530975e-02 2.314999103546142578e-01 -1.561585813760757446e-02 3.373991325497627258e-02 -7.227208930999040604e-03 4.307328537106513977e-02 -2.284769862890243530e-01 -2.093621343374252319e-01
-1.939763277769088745e-01 2.989551126956939697e-01 1.261596232652664185e-01 1.069247573614120483e-01 1.125359833240509033e-01 2.853989303112030029e-01 2.231471473351120949e-03 -8.456023782491683960e-02 3.552562892436981201e-01 1.841492801904678345e-01 9.106711298227310181e-02 -6.980982422828674316e-02 -2.810674309730529785e-01 1.981053501367568970e-01 -1.433400362730026245e-01 -9.700720012187957764e-02 -2.750326395034790039e-01 -2.028760313987731934e-01 1.113183572888374329e-01 2.254696488380432129e-01 6.239102408289909363e-02 6.677270680665969849e-02 2.340890467166900635e-01 2.654039263725280762e-01 1.049174144864082336e-01 2.022471278905868530e-01 1.019137054681777954e-01 -1.379805356264114380e-01 5.510351806879043579e-02 -1.315182894468307495e-01 -7.041050493717193604e-02 5.143624171614646912e-02
2.687827311456203461e-02 1.837846487760543823e-01 4.994217306375503540e-02 9.400835633277893066e-02 7.856547832489013672e-02 6.486006826162338257e-02 -1.317614018917083740e-01 -3.474127650260925293e-01 1.333544701337814331e-01 7.544773817062377930e-02 1.413854211568832397e-02 1.738610714673995972e-01 -1.102244630455970764e-01 2.469904348254203796e-02 1.366189420223236084e-01 1.925933063030242920e-01 -1.286559998989105225e-01 -3.135089874267578125e-01 9.948263317346572876e-02 -2.889096736907958984e-01 -5.808988213539123535e-02 -2.202303260564804077e-01 9.018324315547943115e-02 4.634438455104827881e-01 1.105832587927579880e-02 3.830999135971069336e-02 -5.032031610608100891e-02 1.307259798049926758e-01 1.935678124427795410e-01 -3.541847169399261475e-01 -6.679315865039825439e-02 -1.083057820796966553e-01
-1.106699854135513306e-01 2.692469656467437744e-01 2.040110826492309570e-01 -2.540665268898010254e-01 -1.194647178053855896e-01 -2.884677797555923462e-02 -1.548062115907669067e-01 -2.903195619583129883e-01 6.007779762148857117e-02 -2.102509588003158569e-01 3.893814980983734131e-02 -1.006461679935455322e-01 -1.941278725862503052e-01 1.173051223158836365e-01 1.465058773756027222e-01 -2.337339967489242554e-01 -1.170739978551864624e-01 1.753445714712142944e-01 3.357682749629020691e-02 -9.065649658441543579e-02 -1.924844682216644287e-01 1.136698573827743530e-01 1.114534437656402588e-01 4.370865970849990845e-02 3.009411692619323730e-01 1.805500835180282593e-01 -1.880379468202590942e-01 -7.277932018041610718e-02 8.278013020753860474e-02 -2.933717332780361176e-02 -2.088447846472263336e-02 -4.567946791648864746e-01
-1.263226568698883057e-01 3.144389688968658447e-01 2.050153762102127075e-01 -2.349483221769332886e-01 -9.870616346597671509e-02 -8.608593046665191650e-02 -1.230843067169189453e-01 -1.274723112583160400e-01 2.599667906761169434e-01 -2.949463427066802979e-01 3.153890743851661682e-02 -1.286391317844390869e-01 -1.565252542495727539e-01 4.253543913364410400e-01 2.051052898168563843e-01 8.575662970542907715e-02 2.205618023872375488e-01 -2.675890326499938965e-01 -5.296180397272109985e-02 -1.494060903787612915e-01 -5.361914634704589844e-03 5.271030589938163757e-02 -1.148299053311347961e-01 4.577809572219848633e-02 2.672016620635986328e-01 2.034906670451164246e-02 1.571293324232101440e-01 6.698267161846160889e-02 -1.319284886121749878e-01 -6.922421604394912720e-02 -1.400761157274246216e-01 -7.839366793632507324e-02
1.351670268923044205e-02 3.384541869163513184e-01 3.075530827045440674e-01 -3.742602169513702393e-01 2.071670740842819214e-01 4.889947921037673950e-02 7.557780295610427856e-02 -2.884702682495117188e-01 4.744866490364074707e-02 -2.047284841537475586e-01 3.212602436542510986e-02 -1.085128858685493469e-01 1.399392168968915939e-02 1.172708868980407715e-01 1.113924309611320496e-01 1.398090124130249023e-01 -2.180774360895156860e-01 -1.061554625630378723e-01 2.021956741809844971e-01 6.202649325132369995e-02 -3.210128843784332275e-02 -4.442565143108367920e-02 2.127314358949661255e-02 -1.005299389362335205e-01 2.163820266723632812e-01 2.764712870121002197e-01 2.804442346096038818e-01 -3.291053697466850281e-02 -8.609426021575927734e-02 -2.252633571624755859e-01 -1.628266423940658569e-01 -9.336279332637786865e-02
-1.491808742284774780e-01 6.521071493625640869e-02 5.553929805755615234e-01 7.658579945564270020e-02 5.203384160995483398e-02 1.741115702316164970e-04 -5.968978255987167358e-02 -3.705906122922897339e-02 1.245104223489761353e-01 -1.946123987436294556e-01 1.602832078933715820e-01 -1.901535093784332275e-01 6.460335105657577515e-02 6.104801967740058899e-02 7.182651013135910034e-02 1.920768767595291138e-01 1.218150481581687927e-01 -2.601447999477386475e-01 -3.079189658164978027e-01 -2.497611641883850098e-01 -9.034846723079681396e-02 -7.200555503368377686e-02 -3.681457042694091797e-02 2.684733271598815918e-01 2.793308161199092865e-02 3.081636689603328705e-02 -2.583113964647054672e-03 8.854703605175018311e-02 -2.670813165605068207e-02 -1.690580546855926514e-01 4.675128310918807983e-02 -3.446687161922454834e-01
-1.934208720922470093e-01 1.424187421798706055e-01 2.300453782081604004e-01 2.113886326551437378e-01 3.468481898307800293e-01 1.963040828704833984e-01 4.746369668282568455e-04 -3.365597128868103027e-02 2.262337356805801392e-01 6.203795596957206726e-02 -1.335330456495285034e-01 -2.295932024717330933e-01 -3.049134509637951851e-03 7.442898303270339966e-02 -1.592797599732875824e-02 4.620043188333511353e-02 -1.605502367019653320e-01 -2.322051674127578735e-01 2.402711212635040283e-01 -6.334584951400756836e-02 -2.682873047888278961e-02 6.062445044517517090e-02 -1.653720885515213013e-01 2.327999025583267212e-01 -1.197822624817490578e-03 1.545785963535308838e-01 -5.730537814088165760e-04 4.465398788452148438e-01 1.053458303213119507e-01 -2.814704366028308868e-02 1.673703044652938843e-01 -2.462544739246368408e-01
-2.865004837512969971e-01 1.590607613325119019e-01 3.742393255233764648e-01 8.271268568933010101e-03 2.768733538687229156e-02 -1.177327334880828857e-01 -3.086674511432647705e-01 -1.166125535964965820e-01 6.833944469690322876e-02 -7.359410822391510010e-02 3.310771286487579346e-02 -1.962224543094635010e-01 -2.716093361377716064e-01 -1.753609180450439453e-01 2.810623049736022949e-01 -5.541598424315452576e-02 4.964655265212059021e-02 -8.401645720005035400e-02 1.844623088836669922e-01 5.434487760066986084e-02 -3.533554077148437500e-01 1.389152836054563522e-02 -1.845366954803466797e-01 1.010502502322196960e-02 5.659455433487892151e-02 3.181557357311248779e-01 8.914855122566223145e-02 -6.939651817083358765e-02 1.561339944601058960e-02 3.445909125730395317e-03 -1.943675875663757324e-01 -1.782702058553695679e-01
-1.953436583280563354e-01 3.115420788526535034e-02 2.259373217821121216e-01 -2.722283899784088135e-01 2.475837171077728271e-01 1.934911012649536133e-01 -7.331605255603790283e-02 -1.566811650991439819e-01 3.317912667989730835e-02 -2.164780199527740479e-01 2.502079308032989502e-01 -2.850274145603179932e-01 -3.519367799162864685e-02 9.753277152776718140e-02 1.606336794793605804e-02 7.968072593212127686e-02 -1.410733312368392944e-01 -1.923499852418899536e-01 -3.245011717081069946e-02 -9.343667328357696533e-02 -1.004662066698074341e-01 1.436469517648220062e-02 -4.469233751296997070e-02 7.076115161180496216e-02 4.980379715561866760e-02 1.439359337091445923e-01 1.357070952653884888e-01 -2.546040713787078857e-01 -1.455601006746292114e-01 -1.759078800678253174e-01 1.686530113220214844e-01 -4.763258695602416992e-01
-8.045633137226104736e-02 2.351988703012466431e-01 -1.957301348447799683e-01 -1.134543195366859436e-01 -1.038404367864131927e-02 1.083612740039825439e-01 2.953144535422325134e-02 -2.863614819943904877e-02 3.870230019092559814e-01 -1.023837924003601074e-01 2.725138962268829346e-01 -1.696940809488296509e-01 -2.900033295154571533e-01 -2.166387252509593964e-02 3.633039817214012146e-02 2.899802029132843018e-01 -6.001521646976470947e-02 -9.493393450975418091e-02 2.169681712985038757e-02 -2.194975912570953369e-01 -1.858936697244644165e-01 9.776910394430160522e-02 -2.396029084920883179e-01 1.770128458738327026e-01 -6.208853051066398621e-02 3.225878179073333740e-01 -2.419815398752689362e-02 2.805368900299072266e-01 2.016786038875579834e-01 -7.138132303953170776e-02 -6.609550863504409790e-02 -9.332942962646484375e-02
-1.434200406074523926e-01 3.752074539661407471e-01 1.621585041284561157e-01 -1.328061372041702271e-01 -1.451085358858108521e-01 -6.183000653982162476e-02 -1.477432548999786377e-01 -1.777641177177429199e-01 1.919912397861480713e-01 -3.038165271282196045e-01 -1.910584047436714172e-02 -1.179651319980621338e-01 -1.270372569561004639e-01 4.359443783760070801e-01 2.047824710607528687e-01 1.940631493926048279e-02 1.991928368806838989e-01 -2.434252351522445679e-01 -9.293554723262786865e-02 -2.168598771095275879e-01 -3.562997328117489815e-03 -1.755650788545608521e-01 -1.205682829022407532e-01 3.888301923871040344e-02 1.867368370294570923e-01 6.864655762910842896e-02 4.410591349005699158e-02 1.012704744935035706e-01 -9.608541615307331085e-03 -1.530146598815917969e-01 -4.826533421874046326e-02 -2.129853218793869019e-01
-9.590888768434524536e-02 2.661190032958984375e-01 1.741766929626464844e-01 -2.655795514583587646e-01 1.107987314462661743e-01 1.085866317152976990e-01 -1.466943323612213135e-02 -1.084775999188423157e-01 1.688686758279800415e-01 1.805116832256317139e-01 7.330077886581420898e-02 -4.424647241830825806e-02 -1.058228164911270142e-01 5.787681415677070618e-02 -8.797164261341094971e-02 3.594674766063690186e-01 -1.097799241542816162e-01 -3.297141194343566895e-01 -2.725792825222015381e-01 7.244151085615158081e-02 1.158971488475799561e-01 1.418854892253875732e-01 -4.896871978417038918e-04 2.830145657062530518e-01 1.104049980640411377e-01 1.240609586238861084e-01 -1.265695095062255859e-01 -1.273178905248641968e-01 1.578426808118820190e-01 1.598768979310989380e-01 -2.670009136199951172e-01 -2.599619626998901367e-01
6.833226233720779419e-02 1.202310025691986084e-01 1.271738708019256592e-01 -1.022658571600914001e-01 1.302685439586639404e-01 -4.847901407629251480e-03 1.352033615112304688e-01 -1.343501210212707520e-01 3.135295510292053223e-01 -1.860754340887069702e-01 -2.327831462025642395e-02 5.920628830790519714e-02 -5.030927062034606934e-01 1.313101351261138916e-01 4.915812611579895020e-02 -4.833289235830307007e-02 -2.184023857116699219e-01 -1.780065447092056274e-01 -1.041295453906059265e-01 4.366161227226257324e-01 -1.203861907124519348e-01 4.888233542442321777e-02 1.021326705813407898e-01 3.014522194862365723e-01 -6.712174415588378906e-02 1.235300675034523010e-01 1.717679947614669800e-01 1.500138640403747559e-01 7.577939331531524658e-02 -3.011354990303516388e-02 4.425106570124626160e-02 -9.706160426139831543e-02
-3.572308272123336792e-02 2.965506613254547119e-01 2.335640043020248413e-01 2.463229149580001831e-01 3.074194192886352539e-01 4.464619234204292297e-02 -4.740896821022033691e-02 -2.905490696430206299e-01 8.436120301485061646e-02 -3.405428305268287659e-02 -1.878812313079833984e-01 -3.620155155658721924e-01 -1.391752511262893677e-01 -4.632112756371498108e-02 -1.672959923744201660e-01 6.975707365199923515e-04 -1.254784166812896729e-01 -8.453359478153288364e-04 1.089834496378898621e-01 -2.583078145980834961e-01 -1.127262786030769348e-01 9.466335177421569824e-02 -9.670956432819366455e-02 1.115471944212913513e-01 4.188639819622039795e-01 5.526763945817947388e-02 8.485035598278045654e-02 2.908395789563655853e-02 1.219051405787467957e-01 -6.045163422822952271e-02 1.133585274219512939e-01 -1.803632676601409912e-01
-1.766454577445983887e-01 1.353113055229187012e-01 -1.601641997694969177e-02 1.230671107769012451e-01 2.175706066191196442e-02 7.769925147294998169e-02 -4.687359631061553955e-01 -2.762949764728546143e-01 2.189477533102035522e-01 -8.552052825689315796e-02 -1.013069078326225281e-01 5.227268859744071960e-02 3.396164625883102417e-02 1.575771123170852661e-01 3.328546285629272461e-01 2.549573183059692383e-01 -1.357177048921585083e-01 -2.597721517086029053e-01 1.738248467445373535e-01 1.367588192224502563e-01 2.150785326957702637e-01 -7.787235826253890991e-02 1.885629259049892426e-02 1.168978027999401093e-02 1.335045844316482544e-01 2.244804501533508301e-01 7.475933525711297989e-03 9.785980731248855591e-02 1.368540078401565552e-01 1.147008221596479416e-02 7.975390553474426270e-02 -2.679421901702880859e-01
-1.390576809644699097e-01 2.152388691902160645e-01 1.569330543279647827e-01 6.720419973134994507e-02 1.403569728136062622e-01 5.046800523996353149e-02 -6.675802171230316162e-02 -4.246516153216362000e-02 -6.976564228534698486e-02 -7.089757919311523438e-02 2.793024480342864990e-01 1.221368983387947083e-01 -2.119978219270706177e-01 1.557549536228179932e-01 -1.568487882614135742e-01 -7.614981383085250854e-02 -1.876888573169708252e-01 -1.756597459316253662e-01 -2.773193120956420898e-01 8.708971738815307617e-02 -2.382650738582015038e-03 -2.347385287284851074e-01 -5.931540951132774353e-02 2.432036846876144409e-01 2.126895040273666382e-01 4.178760945796966553e-01 2.711556255817413330e-01 -4.256833344697952271e-02 2.739665471017360687e-02 -9.055507928133010864e-02 2.546697854995727539e-01 -1.921180784702301025e-01
-2.224843017756938934e-02 5.814069882035255432e-02 4.899312257766723633e-01 2.497773058712482452e-02 -8.204071968793869019e-02 2.321762442588806152e-01 -6.811348721385002136e-03 -3.315138220787048340e-01 -2.102962695062160492e-03 -2.898377776145935059e-01 2.304834872484207153e-01 3.553764894604682922e-02 -3.383767306804656982e-01 -1.809837222099304199e-01 -1.017383933067321777e-01 2.350548654794692993e-02 -4.304315149784088135e-02 1.354320943355560303e-01 2.865223027765750885e-02 1.545998603105545044e-01 5.113701149821281433e-02 8.442664146423339844e-02 9.141372144222259521e-02 -5.613189563155174255e-02 1.878501027822494507e-01 8.435830473899841309e-02 -1.699066758155822754e-01 3.021345436573028564e-01 3.048731014132499695e-02 -1.465293020009994507e-01 1.135945916175842285e-01 -1.558926850557327271e-01
-1.375319063663482666e-01 2.131325304508209229e-01 4.691815972328186035e-01 -1.176663711667060852e-01 -9.482683241367340088e-02 -3.411062760278582573e-03 -1.462887823581695557e-01 -3.238721489906311035e-01 1.397978067398071289e-01 -1.735412329435348511e-01 1.105330958962440491e-01 -4.537490010261535645e-02 -2.087796777486801147e-01 -1.693484485149383545e-01 2.192217856645584106e-01 -1.209380403161048889e-01 -1.091490983963012695e-01 7.502866536378860474e-02 9.531500935554504395e-02 6.231521442532539368e-02 -1.585660427808761597e-01 4.909831658005714417e-02 -4.989270865917205811e-02 -5.853187292814254761e-03 1.538677066564559937e-01 5.809884145855903625e-02 -1.491975337266921997e-01 -1.215273812413215637e-01 2.530103623867034912e-01 -1.598670929670333862e-01 -1.898456015624105930e-03 -3.914764225482940674e-01
1.770362704992294312e-01 1.119040772318840027e-01 1.281215101480484009e-01 -1.091960147023200989e-01 7.459168881177902222e-02 2.444003149867057800e-02 1.012966260313987732e-01 -9.608020633459091187e-02 2.545188665390014648e-01 -2.746878564357757568e-01 -6.229048594832420349e-02 1.133958473801612854e-01 -4.530585110187530518e-01 1.223364621400833130e-01 3.229922801256179810e-02 3.372285664081573486e-01 -2.561309635639190674e-01 -2.194125503301620483e-01 -9.748115390539169312e-02 2.385351210832595825e-01 -4.312477633357048035e-02 -1.578722000122070312e-01 5.949415639042854309e-02 3.558927774429321289e-01 1.684509217739105225e-01 1.504981517791748047e-02 9.328366816043853760e-02 1.376161128282546997e-01 -2.542730793356895447e-02 -5.335092544555664062e-02 8.668342232704162598e-02 -7.614602148532867432e-02
-5.222770944237709045e-02 -1.463264673948287964e-01 2.017042636871337891e-01 -8.662493526935577393e-02 -1.712249964475631714e-01 5.155997350811958313e-02 1.022147312760353088e-01 -2.978928983211517334e-01 3.697934448719024658e-01 -2.452216595411300659e-01 1.755728870630264282e-01 -6.882558763027191162e-02 1.101113948971033096e-02 4.414808005094528198e-02 9.751536697149276733e-02 6.652357522398233414e-03 -1.949371993541717529e-01 -1.955434828996658325e-01 2.309884130954742432e-02 -6.047722697257995605e-02 -3.721185773611068726e-02 -1.433531790971755981e-01 1.785872280597686768e-01 -3.664720058441162109e-02 1.082031354308128357e-01 3.910249769687652588e-01 1.068731471896171570e-01 -2.985882945358753204e-02 3.269223570823669434e-01 -3.587924540042877197e-01 6.376928836107254028e-02 -1.555151585489511490e-02
-6.327623128890991211e-02 -5.379420891404151917e-02 2.956793308258056641e-01 2.809186838567256927e-02 -1.991406455636024475e-02 -2.461791224777698517e-02 -1.669686171226203442e-03 -9.687259048223495483e-02 2.107275575399398804e-01 -5.465616937726736069e-03 1.692882925271987915e-01 -6.715281866490840912e-03 -2.835505902767181396e-01 2.026005983352661133e-01 1.287072747945785522e-01 2.143209874629974365e-01 -8.922367542982101440e-02 -3.991301357746124268e-01 -2.591775655746459961e-01 5.073054879903793335e-02 1.035126298666000366e-01 -2.699479162693023682e-01 6.236917153000831604e-02 9.773012250661849976e-02 1.211431697010993958e-01 3.118415176868438721e-01 2.599411904811859131e-01 1.769914180040359497e-01 -1.931829601526260376e-01 -1.294949799776077271e-01 6.729178875684738159e-02 -1.842214316129684448e-01
-2.271430045366287231e-01 1.931287944316864014e-01 3.499536812305450439e-01 8.867145329713821411e-02 1.019678488373756409e-01 -1.674048602581024170e-01 -1.568354815244674683e-01 -1.934040188789367676e-01 1.320661455392837524e-01 -3.562071919441223145e-02 1.131744384765625000e-01 -3.630149364471435547e-02 -3.683792650699615479e-01 -3.050706386566162109e-01 2.063734233379364014e-01 1.183496639132499695e-01 4.769165441393852234e-02 -1.055567190051078796e-01 5.406573787331581116e-02 -2.978798151016235352e-01 -3.141319751739501953e-01 -7.839670777320861816e-02 -4.800098016858100891e-02 1.874219626188278198e-02 5.856938287615776062e-02 2.551576793193817139e-01 -8.515759557485580444e-02 -8.962217718362808228e-02 -7.148350030183792114e-02 -1.931428462266921997e-01 -1.016229167580604553e-01 -1.141697540879249573e-01
-4.119721055030822754e-01 2.874985337257385254e-01 3.083340823650360107e-01 -2.442493885755538940e-01 1.744049042463302612e-01 -9.246564656496047974e-02 -1.362201869487762451e-01 -8.129340410232543945e-02 1.372808814048767090e-01 -8.082024008035659790e-02 8.262463659048080444e-02 -9.573988616466522217e-02 -1.709403097629547119e-01 -1.427942216396331787e-01 -5.211006477475166321e-02 5.607743933796882629e-02 -2.304304689168930054e-01 1.118910312652587891e-01 -1.968107521533966064e-01 -2.074694260954856873e-02 -1.176065951585769653e-01 9.745241701602935791e-02 -2.315177768468856812e-02 -5.513674579560756683e-03 2.561233937740325928e-01 -6.087089702486991882e-02 1.502722352743148804e-01 -1.756777316331863403e-01 2.143946886062622070e-01 -1.942779570817947388e-01 9.146890044212341309e-02 -2.973564565181732178e-01
-6.583236157894134521e-02 1.035947278141975403e-01 -1.116285379976034164e-02 1.298896968364715576e-01 9.235430508852005005e-02 1.194602102041244507e-01 -3.736073970794677734e-01 -1.567378044128417969e-01 4.976733326911926270e-01 -3.455189615488052368e-02 -9.303692728281021118e-02 -6.626321375370025635e-02 -1.025954037904739380e-01 -1.804028004407882690e-01 2.646180987358093262e-01 2.531715631484985352e-01 8.412058651447296143e-02 -2.093767076730728149e-01 -9.207177907228469849e-02 5.340337008237838745e-02 -2.678046189248561859e-02 -7.193324714899063110e-02 -1.874630339443683624e-02 3.028341531753540039e-01 1.382695734500885010e-01 7.688373327255249023e-02 -2.117169462144374847e-02 2.283610999584197998e-01 2.791499793529510498e-01 -1.656837994232773781e-03 -6.633078737650066614e-05 -1.616496145725250244e-01
-1.835108101367950439e-01 -1.013759598135948181e-01 2.472440302371978760e-01 2.462548948824405670e-02 2.920285165309906006e-01 -3.107791543006896973e-01 9.920907765626907349e-02 -4.546759277582168579e-02 2.890147864818572998e-01 -2.815639972686767578e-01 1.768626570701599121e-01 -1.953660249710083008e-01 -1.017754226922988892e-01 5.964088253676891327e-03 6.390777230262756348e-02 1.277331411838531494e-01 -2.366392612457275391e-01 -3.461428359150886536e-02 -1.994158178567886353e-01 9.175245650112628937e-03 -8.722309023141860962e-02 7.372580468654632568e-02 -1.795311570167541504e-01 -5.331050232052803040e-02 2.580114305019378662e-01 2.016623765230178833e-01 -2.312443256378173828e-01 1.239532083272933960e-01 -1.554537117481231689e-01 -1.907591894268989563e-02 -1.537490338087081909e-01 -2.609184086322784424e-01
1.592255681753158569e-01 2.316474318504333496e-01 1.200220659375190735e-01 3.997744992375373840e-02 1.145119369029998779e-01 2.599925994873046875e-01 2.829954400658607483e-02 1.894818060100078583e-02 2.763012051582336426e-02 -1.161158978939056396e-01 -1.219278872013092041e-01 -4.482898116111755371e-01 2.069624327123165131e-02 7.318644970655441284e-02 2.800720632076263428e-01 1.298336088657379150e-01 -1.088193133473396301e-01 -1.487832516431808472e-01 -3.238498419523239136e-02 1.210534423589706421e-01 -9.563673287630081177e-02 -4.268387332558631897e-02 -5.092780292034149170e-02 1.839904934167861938e-01 2.957651019096374512e-01 4.989758133888244629e-03 -5.258816853165626526e-02 2.194048464298248291e-01 2.587200701236724854e-01 3.846474364399909973e-02 -2.575185894966125488e-01 -3.488887250423431396e-01
-1.310365945100784302e-01 -1.347022689878940582e-02 3.886926472187042236e-01 1.805334468372166157e-03 4.603491164743900299e-03 1.906058490276336670e-01 4.604707285761833191e-02 -3.975847959518432617e-01 3.596206605434417725e-01 -8.038901537656784058e-02 1.947564035654067993e-01 1.150817126035690308e-01 1.162563264369964600e-01 2.328873276710510254e-01 1.146857663989067078e-01 1.585237309336662292e-02 -1.847126334905624390e-01 6.604766938835382462e-03 -2.260574102401733398e-01 -1.255757510662078857e-01 2.109844796359539032e-02 3.490218892693519592e-02 -1.200146004557609558e-01 2.409359812736511230e-01 1.354649942368268967e-02 3.044680356979370117e-01 2.220250517129898071e-01 1.034322306513786316e-01 5.491946265101432800e-02 -6.481510400772094727e-02 -1.628225892782211304e-01 -7.170204818248748779e-02
-1.190362349152565002e-01 2.658681273460388184e-01 -4.893502220511436462e-02 -2.363190948963165283e-01 9.487967193126678467e-02 8.579415082931518555e-02 6.142926961183547974e-02 -5.300004780292510986e-02 3.616293072700500488e-01 -6.657351553440093994e-02 1.916836500167846680e-01 1.107149291783571243e-02 -2.625256180763244629e-01 4.601959139108657837e-03 4.394409433007240295e-02 -2.050316333770751953e-01 -4.322870820760726929e-02 -2.254970967769622803e-01 -2.826379537582397461e-01 1.603949964046478271e-01 -3.584374189376831055e-01 1.427495032548904419e-01 1.469697058200836182e-01 1.545695960521697998e-01 7.272233814001083374e-02 8.349335193634033203e-02 1.924911886453628540e-01 -8.434346877038478851e-03 1.023416817188262939e-01 -3.270017802715301514e-01 -6.305249035358428955e-02 -1.598014235496520996e-01
-6.051497533917427063e-02 6.190410628914833069e-02 2.494686394929885864e-01 1.704608052968978882e-01 3.228324949741363525e-01 3.272768855094909668e-02 -1.216525062918663025e-01 5.567675083875656128e-02 7.563153654336929321e-02 -2.715745866298675537e-01 1.413751095533370972e-01 9.924180060625076294e-02 -1.965020745992660522e-01 -2.622749656438827515e-02 1.583653688430786133e-01 6.262779980897903442e-02 -3.617596626281738281e-02 -7.816561311483383179e-02 6.802760064601898193e-02 -2.713236510753631592e-01 -5.620285496115684509e-02 2.018349170684814453e-01 1.146162115037441254e-02 1.397625803947448730e-01 -8.347953110933303833e-02 3.705423772335052490e-01 -6.655196100473403931e-02 -1.993952505290508270e-02 3.145129084587097168e-01 5.961695313453674316e-02 6.248475983738899231e-02 -4.423953592777252197e-01
-2.598080039024353027e-01 3.505131900310516357e-01 3.022471070289611816e-01 1.370434761047363281e-01 1.325529068708419800e-01 -2.414339035749435425e-01 -1.184382215142250061e-01 -3.471105918288230896e-02 -6.006494164466857910e-03 -2.665221989154815674e-01 1.342980861663818359e-01 -5.108909308910369873e-02 -2.761041224002838135e-01 -3.130892813205718994e-01 7.381466217339038849e-03 -1.141857728362083435e-01 -7.326764613389968872e-02 -3.776611387729644775e-02 2.530583143234252930e-01 9.436842054128646851e-02 -2.653127908706665039e-01 -1.948875188827514648e-01 -5.158744752407073975e-02 1.046134978532791138e-01 -6.089614704251289368e-02 1.506648063659667969e-01 1.756680756807327271e-01 4.551523923873901367e-02 5.508374795317649841e-02 -3.568622097373008728e-02 -1.411370337009429932e-01 -2.099128365516662598e-01
-3.126307725906372070e-01 1.491203159093856812e-01 4.185807704925537109e-01 -6.093055475503206253e-03 1.324702501296997070e-01 -2.734225094318389893e-01 -1.680826991796493530e-01 -2.297464460134506226e-01 2.785922586917877197e-01 -5.860542133450508118e-02 8.503466099500656128e-02 -1.584059894084930420e-01 -3.802100718021392822e-01 -2.863104641437530518e-02 -9.027262032032012939e-02 2.151193320751190186e-01 3.133568912744522095e-02 -1.360624935477972031e-02 8.305413275957107544e-02 -6.751170009374618530e-02 -1.366817802190780640e-01 -9.023846685886383057e-02 5.912812426686286926e-02 -1.575098484754562378e-01 1.548165380954742432e-01 1.063573881983757019e-01 -1.986614763736724854e-01 -1.807069927453994751e-01 5.229069292545318604e-02 -1.241596490144729614e-01 -1.553965359926223755e-01 2.838249132037162781e-02
-2.703836858272552490e-01 1.706003695726394653e-01 2.195717841386795044e-01 -1.025009155273437500e-01 4.420246481895446777e-01 2.626087367534637451e-01 2.213646769523620605e-01 5.640571191906929016e-02 -4.251912981271743774e-02 -5.220358446240425110e-02 1.576524972915649414e-02 -1.576704382896423340e-01 -3.384723663330078125e-01 -1.745708435773849487e-01 -2.422215649858117104e-03 2.082357257604598999e-01 -7.093975692987442017e-02 -2.480212450027465820e-01 7.355815917253494263e-02 6.447781622409820557e-02 7.942864298820495605e-02 -6.951090693473815918e-02 -2.038133740425109863e-01 -2.838760241866111755e-02 -9.144527465105056763e-02 3.849582746624946594e-02 -1.758221238851547241e-01 2.376210093498229980e-01 1.754122823476791382e-01 3.833981603384017944e-02 -1.104579569073393941e-04 -2.131351381540298462e-01
-1.862689405679702759e-01 9.663595817983150482e-03 2.543879449367523193e-01 -1.715405732393264771e-01 1.390313543379306793e-02 -3.018386960029602051e-01 -2.928139865398406982e-01 -2.158215045928955078e-01 -2.995002083480358124e-02 -3.375734761357307434e-02 5.074928700923919678e-02 -2.057931721210479736e-01 -4.156839549541473389e-01 -1.942016631364822388e-01 -1.478676050901412964e-01 4.609184339642524719e-03 -2.172286510467529297e-01 -1.805222034454345703e-01 -7.764489948749542236e-02 1.906221061944961548e-01 -1.527914125472307205e-02 1.989579796791076660e-01 -1.257279217243194580e-01 2.860418856143951416e-01 -2.418653853237628937e-02 9.196830540895462036e-02 -1.905250400304794312e-01 9.200703352689743042e-02 9.327681362628936768e-02 -1.809292882680892944e-01 2.802474237978458405e-02 -1.117103099822998047e-01
-1.805922538042068481e-01 3.409334421157836914e-01 3.112761080265045166e-01 2.618918120861053467e-01 1.792003810405731201e-01 -1.981640160083770752e-01 -3.456809371709823608e-02 1.065527647733688354e-01 8.778981864452362061e-02 -2.800066173076629639e-01 2.602965831756591797e-01 -1.224918588995933533e-01 -4.686384648084640503e-02 1.071968302130699158e-01 8.180961012840270996e-03 6.947799120098352432e-04 9.688964486122131348e-02 -4.511660635471343994e-01 -3.190806508064270020e-02 9.549880772829055786e-02 -9.375239908695220947e-02 1.860611885786056519e-02 4.658783972263336182e-02 1.127156838774681091e-01 1.269261389970779419e-01 3.250401914119720459e-01 1.721744239330291748e-01 7.601299881935119629e-02 -4.830997064709663391e-02 3.110800869762897491e-02 -8.401964791119098663e-03 -1.071128696203231812e-01
1.437057703733444214e-01 2.909421324729919434e-01 9.448232501745223999e-02 -1.090850457549095154e-01 1.282190084457397461e-01 -1.344942301511764526e-01 -1.663238927721977234e-02 -6.487014144659042358e-02 2.150854766368865967e-01 -3.404342830181121826e-01 -1.762684583663940430e-01 1.032764241099357605e-01 -3.153688609600067139e-01 2.182809412479400635e-01 3.449959447607398033e-03 2.866290509700775146e-01 -2.109314054250717163e-01 -2.107396721839904785e-01 -1.316843926906585693e-01 1.475578993558883667e-01 -5.780037119984626770e-02 -1.752075850963592529e-01 9.746578335762023926e-02 4.021463394165039062e-01 2.385453283786773682e-01 -4.014929383993148804e-02 5.979793891310691833e-02 -3.056588768959045410e-02 -7.872406393289566040e-03 -5.383256450295448303e-02 -1.195286051370203495e-03 -4.930392652750015259e-02
-2.190241962671279907e-02 -4.919509217143058777e-02 4.195478558540344238e-01 6.184379383921623230e-02 3.819823265075683594e-02 2.309285998344421387e-01 -1.592264026403427124e-01 -2.284267172217369080e-02 1.866203248500823975e-01 1.189828440546989441e-01 8.079094439744949341e-02 2.206197381019592285e-01 -2.287912815809249878e-01 7.636276632547378540e-02 -6.890771538019180298e-02 2.488367855548858643e-01 -1.595471948385238647e-01 -1.363823097199201584e-02 -5.022884812206029892e-03 2.512469589710235596e-01 -1.536717414855957031e-01 -5.328394472599029541e-02 -1.212777271866798401e-01 1.507735252380371094e-01 2.215421348810195923e-01 -2.560702264308929443e-01 -4.575527738779783249e-03 -4.047434777021408081e-02 -3.978160396218299866e-02 -2.670764923095703125e-01 -1.581502519547939301e-02 -4.066975414752960205e-01
7.246400415897369385e-02 3.476287424564361572e-01 2.748795449733734131e-01 -3.457435667514801025e-01 2.203678190708160400e-01 1.385339200496673584e-01 1.249888539314270020e-01 -1.574101448059082031e-01 1.373650729656219482e-01 -1.561188101768493652e-01 2.804273664951324463e-01 -1.427408605813980103e-01 -7.772007584571838379e-02 1.556081622838973999e-01 4.242692142724990845e-02 2.011630833148956299e-01 -6.543777883052825928e-02 -1.998506337404251099e-01 1.639609932899475098e-01 9.075916558504104614e-02 -1.311372965574264526e-01 4.630556330084800720e-02 -8.639950305223464966e-02 -1.135058328509330750e-01 5.632933229207992554e-02 2.653267979621887207e-01 2.567102611064910889e-01 -8.856948465108871460e-02 -7.333049923181533813e-02 -1.757256537675857544e-01 -5.595919117331504822e-02 -2.239145189523696899e-01
-1.967959553003311157e-01 3.900463506579399109e-02 2.597543783485889435e-02 6.587709486484527588e-02 -3.358157351613044739e-02 1.108241528272628784e-01 -8.668663352727890015e-02 -2.073721289634704590e-01 -2.094392031431198120e-01 -1.934621483087539673e-01 4.195120930671691895e-02 6.869447976350784302e-02 -3.516222536563873291e-01 2.273053675889968872e-01 3.638897240161895752e-01 6.264550983905792236e-02 -2.520264387130737305e-01 -3.753909468650817871e-01 1.249816715717315674e-01 5.944764614105224609e-02 2.430340647697448730e-02 -1.403661370277404785e-01 7.980480045080184937e-02 1.612589508295059204e-01 1.197319254279136658e-01 2.505927346646785736e-03 -7.510663941502571106e-03 7.691791653633117676e-02 2.144856452941894531e-01 -1.955570578575134277e-01 1.759348958730697632e-01 -2.821689248085021973e-01
2.829733677208423615e-02 2.775878012180328369e-01 2.532835006713867188e-01 2.157115042209625244e-01 2.011936008930206299e-01 6.235121190547943115e-02 4.364303871989250183e-02 -2.933069467544555664e-01 1.031551212072372437e-01 4.108158126473426819e-02 -3.505374789237976074e-01 -8.187051862478256226e-02 -4.266595840454101562e-02 1.735119149088859558e-02 -1.989705711603164673e-01 2.249754071235656738e-01 -1.665986478328704834e-01 -4.571631178259849548e-02 2.696291729807853699e-02 -6.380046904087066650e-02 -3.470686972141265869e-01 -6.792671978473663330e-02 -1.769096553325653076e-01 4.233944416046142578e-02 3.714400529861450195e-01 1.290443390607833862e-01 -9.984456002712249756e-02 1.551483720541000366e-01 1.283719986677169800e-01 -1.129205450415611267e-01 1.299979239702224731e-01 -1.316611468791961670e-01
-1.007999032735824585e-01 -1.087462604045867920e-01 4.825180172920227051e-01 1.469809710979461670e-01 5.337837152183055878e-03 5.643200129270553589e-02 4.361536353826522827e-02 -3.165765702724456787e-01 2.272195667028427124e-01 -6.449081748723983765e-02 1.103645414113998413e-01 1.365494877099990845e-01 -6.207220628857612610e-02 2.781508862972259521e-01 1.387596577405929565e-01 -6.099204719066619873e-02 -5.927571654319763184e-02 -2.845250070095062256e-01 -7.135009020566940308e-02 -8.146496862173080444e-02 2.510179392993450165e-02 2.773411571979522705e-01 -3.091961704194545746e-02 2.770646214485168457e-01 -3.122826665639877319e-02 1.933226734399795532e-01 1.574402600526809692e-01 1.504044234752655029e-01 1.096721887588500977e-01 -6.563726067543029785e-02 -2.221911549568176270e-01 -1.565697342157363892e-01
1.188010424375534058e-01 4.139862358570098877e-01 7.622738927602767944e-02 -1.473681032657623291e-01 -2.629832131788134575e-03 4.639605060219764709e-02 1.556756813079118729e-02 -2.386513203382492065e-01 1.028913557529449463e-01 -4.714451730251312256e-01 3.843013644218444824e-01 -4.660049825906753540e-02 -3.097041547298431396e-01 -1.397520750761032104e-01 -9.027671813964843750e-02 1.501757800579071045e-01 -3.257175534963607788e-02 -1.285253167152404785e-01 -9.232839941978454590e-02 1.570481508970260620e-01 -9.648406505584716797e-02 -9.186733514070510864e-02 6.580138951539993286e-02 6.259915232658386230e-02 3.602710366249084473e-02 7.826288044452667236e-02 -1.634188592433929443e-01 -1.626277267932891846e-01 7.854775339365005493e-02 2.294892631471157074e-02 3.480796143412590027e-02 -2.313244491815567017e-01
-2.705904655158519745e-02 1.451656129211187363e-02 9.342539310455322266e-02 -2.512233257293701172e-01 6.500737369060516357e-02 -2.315707877278327942e-02 -1.631920933723449707e-01 -1.504270136356353760e-01 3.797193765640258789e-01 -2.521186470985412598e-01 -3.970727324485778809e-03 -2.291253507137298584e-01 -4.423554986715316772e-02 2.072317153215408325e-01 -1.501668691635131836e-01 1.264982819557189941e-01 -1.210701391100883484e-01 -1.858789324760437012e-01 1.273261755704879761e-01 2.711898833513259888e-02 -1.391689013689756393e-02 -2.816372811794281006e-01 1.018411442637443542e-01 -1.522925798781216145e-03 2.277916669845581055e-01 1.679836958646774292e-01 -4.422987997531890869e-02 -1.269297599792480469e-01 4.417972266674041748e-01 -2.682995200157165527e-01 -3.721307590603828430e-02 8.186857402324676514e-02
3.628547117114067078e-02 5.479941517114639282e-02 2.309840321540832520e-01 2.683280967175960541e-02 5.750708654522895813e-02 -2.890865206718444824e-01 4.224278498440980911e-03 -1.579730808734893799e-01 1.970257908105850220e-01 1.089562647393904626e-04 -5.741703510284423828e-02 -2.339146137237548828e-01 -1.914623528718948364e-01 -1.318269968032836914e-01 4.711227491497993469e-02 -4.679135605692863464e-02 -2.217788994312286377e-01 -2.106750607490539551e-01 -6.387909501791000366e-02 2.874564230442047119e-01 -3.926560878753662109e-01 -3.750764131546020508e-01 -7.954660058021545410e-02 -7.193246483802795410e-02 7.447120547294616699e-02 1.414439231157302856e-01 -2.297518774867057800e-02 -8.343155682086944580e-02 1.242438703775405884e-01 -1.565232127904891968e-01 -1.337590962648391724e-01 -3.113922178745269775e-01
-3.809103965759277344e-01 2.103610634803771973e-01 2.132372260093688965e-01 1.431979890912771225e-02 -1.683410108089447021e-01 -6.152565032243728638e-02 -4.928475245833396912e-02 -1.329453140497207642e-01 2.374361753463745117e-01 -5.122085288166999817e-02 2.811405658721923828e-01 -1.626885384321212769e-01 -1.612596213817596436e-01 2.661182917654514313e-02 1.901650875806808472e-01 1.770556122064590454e-01 4.345244914293289185e-02 -2.360380142927169800e-01 -7.374107092618942261e-02 7.153224200010299683e-02 -6.915366649627685547e-02 -2.152102291584014893e-01 7.218860834836959839e-02 2.726258039474487305e-01 -2.157409675419330597e-02 3.030080795288085938e-01 1.819131821393966675e-01 2.874291837215423584e-01 -1.418031603097915649e-01 -1.191103607416152954e-01 7.924435287714004517e-02 -8.166173845529556274e-02
-8.362666517496109009e-02 9.882116317749023438e-02 3.384509980678558350e-01 -2.606961131095886230e-01 6.057866290211677551e-02 8.086362481117248535e-02 7.390456646680831909e-02 -3.026683032512664795e-01 1.050385162234306335e-01 1.467719674110412598e-02 -2.095730155706405640e-01 -1.824893206357955933e-01 -1.030571758747100830e-01 2.704684138298034668e-01 4.016690328717231750e-02 1.760454326868057251e-01 2.829669117927551270e-01 -4.340793788433074951e-01 -1.254485547542572021e-02 -7.340392470359802246e-02 -1.049533858895301819e-01 -5.253531411290168762e-02 -7.537686079740524292e-02 -1.070209443569183350e-01 1.682256460189819336e-01 7.706820964813232422e-02 5.937343928962945938e-03 -1.297506242990493774e-01 1.822176128625869751e-01 -2.772649005055427551e-02 -1.985300928354263306e-01 -2.432132661342620850e-01
-2.278373986482620239e-01 2.215171605348587036e-01 2.269259244203567505e-01 -1.490347981452941895e-01 -2.170977648347616196e-03 6.805919855833053589e-02 1.589919924736022949e-01 -1.516150236129760742e-01 5.847040936350822449e-02 -2.582887113094329834e-01 1.090985536575317383e-01 -2.779776453971862793e-01 -5.543527007102966309e-02 -1.860156655311584473e-01 4.752164706587791443e-02 1.875293552875518799e-01 -9.112986922264099121e-02 -2.324300408363342285e-01 5.937345698475837708e-02 -7.004828751087188721e-02 -1.745910495519638062e-01 9.198947995901107788e-02 -3.781369030475616455e-01 2.683677077293395996e-01 1.246014460921287537e-01 2.336719185113906860e-01 3.622935339808464050e-02 -1.977681666612625122e-01 -4.842568933963775635e-02 9.323368221521377563e-02 8.160059340298175812e-03 -3.027121126651763916e-01
-7.346172630786895752e-02 2.578632235527038574e-01 1.174522005021572113e-02 7.850621826946735382e-03 1.010351628065109253e-01 2.177195698022842407e-01 -1.276342719793319702e-01 -2.361710816621780396e-01 4.145568311214447021e-01 -8.388057351112365723e-02 -1.452772617340087891e-01 -6.505596637725830078e-02 -4.542187228798866272e-02 -1.672292202711105347e-01 2.505730986595153809e-01 2.656333744525909424e-01 7.782012969255447388e-02 -8.595054969191551208e-03 2.011732570827007294e-02 -8.750700508244335651e-04 3.596750786527991295e-03 -4.444101825356483459e-02 1.945446580648422241e-01 4.107803106307983398e-01 2.698385417461395264e-01 -3.266595676541328430e-02 -1.707618236541748047e-01 1.988085806369781494e-01 1.852655410766601562e-01 -9.740248322486877441e-02 -2.098223008215427399e-02 -1.694075465202331543e-01
-2.317892946302890778e-02 2.715945839881896973e-01 3.673487603664398193e-01 1.028264388442039490e-01 1.116326376795768738e-01 -6.410147249698638916e-02 -7.884704321622848511e-02 -3.359879553318023682e-01 4.000834226608276367e-01 -1.683963686227798462e-01 1.347388606518507004e-02 -2.657859325408935547e-01 -1.736349910497665405e-01 -7.095061987638473511e-02 1.059779617935419083e-02 -2.203051298856735229e-01 -1.322099119424819946e-01 -3.214663639664649963e-02 1.035610735416412354e-01 -1.894125342369079590e-01 2.285791374742984772e-02 -5.379636958241462708e-02 9.285309910774230957e-02 -6.319712847471237183e-02 8.372963219881057739e-02 -1.688543409109115601e-01 5.098298192024230957e-03 -5.193243268877267838e-04 -2.364869788289070129e-02 -2.728891000151634216e-02 2.133828252553939819e-01 -3.713429570198059082e-01
5.636741966009140015e-02 3.717693313956260681e-02 3.356179296970367432e-01 -3.453506529331207275e-02 3.405034542083740234e-02 8.763100951910018921e-02 3.561836481094360352e-02 -1.578675210475921631e-01 3.960415124893188477e-01 4.970771074295043945e-02 -2.025462090969085693e-01 -2.579763829708099365e-01 3.628256916999816895e-02 -1.280746539123356342e-03 1.399204283952713013e-01 4.921025782823562622e-02 -1.645557433366775513e-01 -1.983994543552398682e-01 -9.628768265247344971e-02 -1.655536293983459473e-01 -3.959026932716369629e-01 -2.860014438629150391e-01 8.231603354215621948e-02 -5.423285439610481262e-02 2.804853022098541260e-01 -1.297353953123092651e-02 9.736324846744537354e-02 2.001107335090637207e-01 6.266229599714279175e-02 -2.144239842891693115e-02 2.539236545562744141e-01 -8.811436593532562256e-02
6.896462291479110718e-03 4.990207403898239136e-02 1.745450198650360107e-01 1.564095467329025269e-01 2.388756126165390015e-01 -1.009499537758529186e-03 8.520211279392242432e-02 -6.163104623556137085e-02 2.193052135407924652e-02 -1.830831617116928101e-01 -9.439756721258163452e-02 -6.850493699312210083e-02 -5.985008478164672852e-01 1.357495188713073730e-01 -1.106029674410820007e-01 3.751710057258605957e-02 -2.196610718965530396e-01 -2.492791712284088135e-01 -2.184383869171142578e-01 -7.136283069849014282e-02 -9.128565341234207153e-02 5.642910301685333252e-02 1.604683250188827515e-01 1.262043267488479614e-01 1.523185223340988159e-01 8.985731005668640137e-02 1.596467196941375732e-01 1.609464138746261597e-01 8.007686585187911987e-02 -3.090816438198089600e-01 -1.860628873109817505e-01 -3.021150641143321991e-02
6.139165163040161133e-02 7.628517597913742065e-02 3.724822103977203369e-01 -7.411657273769378662e-02 2.204045653343200684e-01 7.434210926294326782e-02 -2.263267338275909424e-01 -2.033442854881286621e-01 3.153589963912963867e-01 -3.519318103790283203e-01 -3.413441777229309082e-02 -1.014884188771247864e-01 7.811339944601058960e-02 -1.604395210742950439e-01 5.391868203878402710e-02 -1.130297482013702393e-01 -1.050995364785194397e-01 -6.887797266244888306e-02 5.040797218680381775e-02 -1.447147224098443985e-02 1.953842192888259888e-01 -1.561706662178039551e-01 -5.789322406053543091e-02 -3.694530203938484192e-02 1.766001284122467041e-01 -6.988969445228576660e-02 5.924975033849477768e-03 5.061324313282966614e-02 2.814881131052970886e-02 -1.003295183181762695e-01 -1.832516342401504517e-01 -4.982672333717346191e-01
-2.913521528244018555e-01 3.192977607250213623e-02 1.689539998769760132e-01 -1.754953861236572266e-01 1.882718056440353394e-01 6.424377858638763428e-02 -5.296589434146881104e-02 -1.516288239508867264e-02 4.739547893404960632e-02 -1.735825091600418091e-01 4.987424705177545547e-03 -7.601139694452285767e-02 -3.244881629943847656e-01 -1.661315411329269409e-01 -1.809511482715606689e-01 7.036510109901428223e-02 -1.180476397275924683e-01 7.902596890926361084e-02 6.308001931756734848e-03 1.862290650606155396e-01 -1.220038235187530518e-01 -1.562753319740295410e-01 -6.476329173892736435e-03 1.192966476082801819e-02 3.100642561912536621e-01 3.103813827037811279e-01 -1.663825809955596924e-01 4.181887954473495483e-03 1.602626740932464600e-01 1.916241347789764404e-01 -2.993831932544708252e-01 -3.698253035545349121e-01
-5.076290294528007507e-02 3.830452263355255127e-01 1.490300148725509644e-02 1.938710361719131470e-02 -5.280154943466186523e-02 4.060508608818054199e-01 -1.040723621845245361e-01 -2.064354531466960907e-02 1.447924971580505371e-01 -1.813076287508010864e-01 6.312164943665266037e-03 7.523544877767562866e-02 -4.552606344223022461e-01 1.763618737459182739e-01 1.347660273313522339e-01 -1.194905862212181091e-02 6.743893027305603027e-02 -4.060951471328735352e-01 -7.413769513368606567e-02 -1.611562911421060562e-03 -9.657126665115356445e-02 -5.203348025679588318e-02 1.912425309419631958e-01 -1.182927191257476807e-01 1.356834769248962402e-01 1.477794796228408813e-01 8.058904856443405151e-02 1.311926990747451782e-01 4.147709161043167114e-02 -2.238657772541046143e-01 3.242693468928337097e-02 -2.382859773933887482e-02
-3.341355025768280029e-01 6.785064190626144409e-02 2.416543066501617432e-01 1.116874143481254578e-01 9.880775958299636841e-02 1.043618470430374146e-01 2.152021974325180054e-01 -2.416717857122421265e-01 -1.992368549108505249e-01 1.007761154323816299e-02 -9.949642419815063477e-02 -1.121139079332351685e-01 -3.373021185398101807e-01 1.491121053695678711e-01 1.728434562683105469e-01 -6.757904589176177979e-02 -2.160792648792266846e-01 -4.162970185279846191e-01 -1.586543470621109009e-01 1.003873869776725769e-01 -1.353045850992202759e-01 -4.827703908085823059e-02 9.825571626424789429e-02 -1.591370254755020142e-02 5.873352661728858948e-02 1.684499084949493408e-01 1.633502840995788574e-01 1.184929832816123962e-01 -7.865143008530139923e-03 -3.051302134990692139e-01 -5.323627218604087830e-02 -2.133870869874954224e-02
1.270835846662521362e-01 1.344666779041290283e-01 3.463879227638244629e-01 -9.646320343017578125e-02 5.435181781649589539e-02 -2.995888590812683105e-01 -1.321426779031753540e-01 -1.187791526317596436e-01 3.263826966285705566e-01 -6.024858355522155762e-02 -6.482812762260437012e-02 -5.137313529849052429e-02 -1.288177073001861572e-01 1.164149045944213867e-01 7.343037426471710205e-02 2.765362560749053955e-01 5.853628739714622498e-02 1.251409947872161865e-02 -1.094598099589347839e-01 2.276081442832946777e-01 -2.094747275114059448e-01 -1.267745494842529297e-01 -1.598921865224838257e-01 -2.813648879528045654e-01 4.666389897465705872e-02 2.733208239078521729e-01 1.113015506416559219e-02 9.097637981176376343e-02 2.054667621850967407e-01 1.077895313501358032e-01 -7.246028631925582886e-02 -3.267594277858734131e-01
-7.337599247694015503e-02 1.391697824001312256e-01 2.420109063386917114e-01 2.385113984346389771e-01 8.830937743186950684e-02 2.571645379066467285e-01 2.166397869586944580e-01 -1.099397838115692139e-01 -1.588634401559829712e-01 -7.471765577793121338e-02 -1.167300418019294739e-01 1.434704065322875977e-01 -3.355389833450317383e-01 7.415902614593505859e-02 2.330514192581176758e-01 1.113271340727806091e-01 -3.266186118125915527e-01 -3.059118390083312988e-01 -2.071096794679760933e-03 2.306188493967056274e-01 -1.933379769325256348e-01 -9.109126031398773193e-02 2.619014121592044830e-02 -2.338383160531520844e-02 8.252026885747909546e-02 2.086136788129806519e-01 1.956592202186584473e-01 2.291912771761417389e-02 -9.586771577596664429e-02 -2.294856905937194824e-01 8.647186681628227234e-03 -1.599667519330978394e-01
-3.198997974395751953e-01 2.418479174375534058e-01 4.155980795621871948e-02 -1.500912755727767944e-01 1.954794675111770630e-01 -2.548736929893493652e-01 -2.868204414844512939e-01 -1.176489293575286865e-01 1.857766509056091309e-01 -1.218863800168037415e-01 1.471056789159774780e-01 -2.072440981864929199e-01 -2.656737864017486572e-01 -2.645581662654876709e-01 9.203478693962097168e-02 -8.745571970939636230e-02 -7.123469561338424683e-02 -2.079180181026458740e-01 -8.028572797775268555e-02 -1.899656206369400024e-01 -5.444482713937759399e-02 2.281853407621383667e-01 3.084284253418445587e-02 -1.962476521730422974e-01 3.304758369922637939e-01 1.881887204945087433e-02 1.632840186357498169e-01 8.302535861730575562e-02 9.920941293239593506e-02 -2.700012363493442535e-02 1.218489487655460835e-03 -7.717900723218917847e-02
-2.768649160861968994e-01 -2.804036624729633331e-02 2.023348063230514526e-01 1.707282066345214844e-01 -9.222502261400222778e-02 1.052556559443473816e-01 -1.318078488111495972e-01 -2.501212954521179199e-01 4.134156927466392517e-02 -1.266961246728897095e-01 3.597640246152877808e-02 -2.204088270664215088e-01 -2.824669182300567627e-01 -2.106942087411880493e-01 1.817744672298431396e-01 1.324308514595031738e-01 -3.447340130805969238e-01 -3.058367371559143066e-01 -3.222250044345855713e-01 -1.712365448474884033e-01 -2.504609525203704834e-02 1.476104706525802612e-01 1.868838518857955933e-01 1.506654471158981323e-01 -2.350881462916731834e-03 -4.789882898330688477e-02 7.411860674619674683e-02 2.657571434974670410e-02 1.265969425439834595e-01 -1.476811319589614868e-01 -9.329044818878173828e-02 -1.730587631464004517e-01
-2.806610465049743652e-01 2.723187208175659180e-01 4.098909348249435425e-02 -1.098535060882568359e-01 2.095342054963111877e-02 1.152343899011611938e-01 2.700687758624553680e-02 -3.446476534008979797e-02 2.785824537277221680e-01 -1.754294782876968384e-01 1.155898720026016235e-01 -3.901460394263267517e-02 -3.986044228076934814e-01 2.129288949072360992e-02 -5.071250349283218384e-02 -8.924512565135955811e-02 -1.127638947218656540e-02 -1.839339435100555420e-01 -2.701981961727142334e-01 2.387065142393112183e-01 -4.143883287906646729e-01 5.363106727600097656e-02 1.999514400959014893e-01 4.753830283880233765e-02 9.813862293958663940e-02 7.960327714681625366e-02 1.848264336585998535e-01 3.994367271661758423e-02 5.158365145325660706e-02 -1.909619271755218506e-01 -1.729047000408172607e-01 -1.517159491777420044e-01
-3.280449286103248596e-02 3.803706541657447815e-02 5.483868122100830078e-01 1.676687002182006836e-01 1.682822359725832939e-03 1.413246989250183105e-01 1.082995086908340454e-01 -2.603689730167388916e-01 3.128471374511718750e-01 -1.595925241708755493e-01 2.321733236312866211e-01 1.146204471588134766e-01 -9.414016269147396088e-03 3.306871950626373291e-01 1.420103712007403374e-03 8.304324932396411896e-03 2.679691463708877563e-02 -2.782759666442871094e-01 -1.469296365976333618e-01 -8.361177146434783936e-02 -1.320853978395462036e-01 3.453559428453445435e-02 8.521097898483276367e-02 2.083724886178970337e-01 4.476069938391447067e-03 1.958946585655212402e-01 1.843780837953090668e-02 1.202915310859680176e-01 -1.403581202030181885e-01 -7.549727708101272583e-02 -4.629381000995635986e-02 -1.115286648273468018e-01
6.352305412292480469e-02 3.427881374955177307e-02 3.107077479362487793e-01 4.638175293803215027e-02 7.539799809455871582e-02 2.218004018068313599e-01 -4.865027591586112976e-02 -1.157510727643966675e-01 4.365075007081031799e-02 -2.926246821880340576e-01 2.072622068226337433e-02 6.672315299510955811e-02 -8.303008228540420532e-02 3.611284494400024414e-01 -1.091094594448804855e-02 5.107675492763519287e-02 -1.463533192873001099e-01 -3.336812257766723633e-01 -4.943187534809112549e-02 4.007916140835732222e-05 -8.353036642074584961e-02 1.410801522433757782e-02 1.912878602743148804e-01 5.693238228559494019e-02 9.178945422172546387e-02 3.502046167850494385e-01 9.687072597444057465e-03 2.015647292137145996e-01 2.808504700660705566e-01 -3.515754938125610352e-01 -1.770620793104171753e-01 7.185617834329605103e-02
-9.222151339054107666e-02 5.334356427192687988e-02 4.345593452453613281e-01 1.580559015274047852e-01 -1.313508488237857819e-02 1.119136288762092590e-01 -1.173761487007141113e-02 -2.135265320539474487e-01 4.505524933338165283e-01 -1.994745433330535889e-01 1.189109981060028076e-01 2.066085785627365112e-01 2.078590542078018188e-02 2.171043157577514648e-01 2.102214992046356201e-01 -6.829222291707992554e-02 -6.643401086330413818e-02 -5.595272406935691833e-02 -1.094135791063308716e-01 3.864767774939537048e-02 -1.373560633510351181e-02 2.505038082599639893e-01 -9.907998889684677124e-02 1.068909838795661926e-01 -7.622884958982467651e-02 3.162559270858764648e-01 1.020783483982086182e-01 4.335825517773628235e-02 1.073883846402168274e-01 -2.642918191850185394e-02 -2.469932287931442261e-01 -1.542801856994628906e-01
6.622385233640670776e-02 2.709416151046752930e-01 4.043211042881011963e-01 -7.528845220804214478e-02 -7.673358172178268433e-02 -2.615885734558105469e-01 -3.288237378001213074e-02 -1.370335556566715240e-02 1.585482060909271240e-01 -8.591278456151485443e-03 -3.086776658892631531e-02 -1.738681346178054810e-01 -8.465176820755004883e-02 5.437858030200004578e-02 9.006875753402709961e-02 2.800128757953643799e-01 -2.340377122163772583e-01 -1.823402047157287598e-01 3.510878607630729675e-02 1.807577013969421387e-01 -1.023554801940917969e-01 -1.903733760118484497e-01 -1.445198655128479004e-01 -3.268023431301116943e-01 1.154234036803245544e-01 9.160113334655761719e-02 -1.119387969374656677e-01 5.115922912955284119e-02 1.482198983430862427e-01 -1.768141686916351318e-01 5.669366568326950073e-02 -3.671501278877258301e-01
-3.376850485801696777e-01 1.517005562782287598e-01 2.588696777820587158e-01 7.124405354261398315e-02 7.186073809862136841e-02 -7.463009655475616455e-02 -1.831757836043834686e-02 -1.777877360582351685e-01 2.037413418292999268e-01 -4.511300474405288696e-03 3.162063956260681152e-01 -9.265638142824172974e-02 -2.033894658088684082e-01 6.625260412693023682e-02 3.479951620101928711e-01 3.116938471794128418e-01 1.398957818746566772e-01 -2.110907286405563354e-01 -3.446917608380317688e-02 1.293471157550811768e-01 -1.266183108091354370e-01 -1.970485597848892212e-01 8.745704777538776398e-03 2.061411738395690918e-01 -2.685306966304779053e-02 3.197850286960601807e-01 1.492752283811569214e-01 3.014195710420608521e-02 -1.552196145057678223e-01 1.635392941534519196e-02 2.356290072202682495e-02 5.920273065567016602e-02
-4.275157582014799118e-03 7.212421298027038574e-02 2.450695782899856567e-01 -1.726101785898208618e-01 -1.047090291976928711e-01 1.701984107494354248e-01 4.243405535817146301e-02 -1.963309347629547119e-01 3.140406310558319092e-01 -5.163465440273284912e-02 -1.487439274787902832e-01 1.052968949079513550e-01 6.683575361967086792e-02 2.061028033494949341e-01 1.530473530292510986e-01 2.003079950809478760e-01 5.950972437858581543e-02 -2.253966331481933594e-01 7.065028697252273560e-02 -2.621708810329437256e-01 -8.804019540548324585e-02 -3.325033560395240784e-02 1.461494117975234985e-01 -1.127976626157760620e-01 3.086684048175811768e-01 3.168600499629974365e-01 -1.627878099679946899e-01 1.687507480382919312e-01 4.288817197084426880e-02 -1.376697719097137451e-01 -3.070119917392730713e-01 -2.072313278913497925e-01
-3.918019682168960571e-02 1.137923374772071838e-01 1.674796342849731445e-01 -2.024151235818862915e-01 -1.533548627048730850e-02 -3.007351756095886230e-01 -8.172497898340225220e-02 1.405774205923080444e-01 2.834420278668403625e-02 -6.478920578956604004e-02 9.045132249593734741e-02 -2.202747017145156860e-01 -2.473822087049484253e-01 1.805711686611175537e-01 -3.573666140437126160e-02 2.428792119026184082e-01 -8.829847723245620728e-02 -1.282308548688888550e-01 4.540419951081275940e-02 2.054757922887802124e-01 -2.822549343109130859e-01 2.482038736343383789e-01 -1.688372492790222168e-01 3.197471797466278076e-01 4.896540939807891846e-02 2.782337069511413574e-01 -2.107238024473190308e-01 2.055354565382003784e-01 1.237132027745246887e-01 -3.163312375545501709e-02 2.999528497457504272e-02 -2.437147796154022217e-01
-1.373475044965744019e-01 2.693249881267547607e-01 6.880788505077362061e-02 -1.531330049037933350e-01 4.612456541508436203e-03 9.680529683828353882e-02 4.026199504733085632e-02 -6.729853805154561996e-03 2.812459468841552734e-01 -2.101671844720840454e-01 9.946144372224807739e-02 6.729598343372344971e-02 -3.457782864570617676e-01 1.284488886594772339e-01 7.952077686786651611e-02 -2.324215024709701538e-01 -6.701605767011642456e-02 -1.396819502115249634e-01 -2.952668964862823486e-01 2.478482276201248169e-01 -3.990393877029418945e-01 6.371804326772689819e-02 1.326293647289276123e-01 -4.872294887900352478e-02 1.171742230653762817e-01 6.774725019931793213e-02 1.261728554964065552e-01 9.859973937273025513e-02 1.091920584440231323e-01 -2.905951738357543945e-01 -1.018778085708618164e-01 -1.693571656942367554e-01
-1.272850930690765381e-01 2.636902332305908203e-01 1.575106829404830933e-01 3.995952755212783813e-02 5.747982114553451538e-02 3.366627395153045654e-01 4.669210687279701233e-02 1.091277822852134705e-01 8.652485162019729614e-02 6.715207360684871674e-03 5.467678979039192200e-02 8.868890814483165741e-03 -1.829220354557037354e-01 1.075934842228889465e-01 -1.059731170535087585e-01 -8.461365848779678345e-02 -3.127562701702117920e-01 -3.880514800548553467e-01 -1.022787615656852722e-01 1.140440329909324646e-01 5.919110844843089581e-04 -2.669506967067718506e-01 2.511445581912994385e-01 2.866369672119617462e-02 1.791966259479522705e-01 3.416621088981628418e-01 2.382807433605194092e-01 -6.654941290616989136e-02 1.543966084718704224e-01 -1.647841334342956543e-01 -4.812956228852272034e-02 -1.127523928880691528e-01
-1.633694469928741455e-01 2.223229855298995972e-01 3.594543337821960449e-01 -2.029654197394847870e-02 2.804575487971305847e-02 -3.689612448215484619e-01 2.200810164213180542e-01 -1.290027499198913574e-01 1.100579462945461273e-02 -9.882631897926330566e-02 3.213244676589965820e-02 -4.352954775094985962e-02 -1.168441101908683777e-01 -2.555867135524749756e-01 1.507067680358886719e-01 1.029857471585273743e-01 -1.310799419879913330e-01 -2.647306919097900391e-01 -3.072400689125061035e-01 6.673086434602737427e-02 -1.293781995773315430e-01 -1.757486760616302490e-01 -6.776105612516403198e-02 4.290293902158737183e-02 1.532367710024118423e-02 2.768397927284240723e-01 -2.291042506694793701e-01 5.960716679692268372e-02 1.199249401688575745e-01 -8.683927357196807861e-03 -1.837428808212280273e-01 -2.141225188970565796e-01
-1.561762988567352295e-01 2.215012311935424805e-01 -9.705135971307754517e-02 -1.934342980384826660e-01 1.443671435117721558e-01 4.420008510351181030e-02 3.993838652968406677e-02 -6.902601569890975952e-02 3.232882022857666016e-01 -1.675392240285873413e-01 1.762137264013290405e-01 7.203073799610137939e-02 -3.359912633895874023e-01 9.668996930122375488e-02 2.330565452575683594e-02 -1.794051826000213623e-01 1.033211052417755127e-01 -1.568964272737503052e-01 -2.549096047878265381e-01 1.842424720525741577e-01 -3.559473156929016113e-01 9.760619699954986572e-02 5.564016476273536682e-02 -1.049390807747840881e-01 1.213909387588500977e-01 1.144935935735702515e-01 1.521617621183395386e-01 1.225688755512237549e-01 2.306657470762729645e-02 -2.949964106082916260e-01 -1.649218648672103882e-01 -2.478669732809066772e-01
-3.148413822054862976e-02 -5.228546913713216782e-03 2.283457815647125244e-01 -2.183159887790679932e-01 1.179941743612289429e-01 1.191747039556503296e-01 -7.503363303840160370e-03 1.917183585464954376e-02 2.688768804073333740e-01 -3.009598143398761749e-02 -1.873190701007843018e-01 -7.488553971052169800e-02 -5.659532546997070312e-02 2.469995245337486267e-02 2.980714440345764160e-01 2.903510928153991699e-01 -8.340814709663391113e-02 -4.015088677406311035e-01 -6.251493096351623535e-02 -9.208226203918457031e-02 -3.368721306324005127e-01 -2.625872194766998291e-01 6.174211576581001282e-02 -1.086620986461639404e-01 3.653187453746795654e-01 -1.484166085720062256e-02 1.921316981315612793e-01 1.150839775800704956e-02 4.154430702328681946e-02 8.913207799196243286e-02 -1.384582519531250000e-01 -3.992924466729164124e-02
-1.292513757944107056e-01 2.347557544708251953e-01 1.214239969849586487e-01 -2.320536226034164429e-01 7.898305356502532959e-02 1.175600960850715637e-01 1.711094938218593597e-02 -9.074481576681137085e-02 1.602285802364349365e-01 2.416211962699890137e-01 2.292821705341339111e-01 -2.582246959209442139e-01 -1.062712259590625763e-02 2.234619259834289551e-01 -1.229743734002113342e-01 2.359810322523117065e-01 -1.747087836265563965e-01 -3.413027524948120117e-01 -2.750834524631500244e-01 1.654214225709438324e-02 4.493147134780883789e-03 1.914046704769134521e-01 1.261048614978790283e-01 1.484131217002868652e-01 1.245682910084724426e-01 4.786919057369232178e-02 -8.764501661062240601e-02 -3.037203103303909302e-02 1.616335660219192505e-01 1.412206888198852539e-01 -2.691751718521118164e-01 -2.537049055099487305e-01
6.456229835748672485e-02 -1.283840239048004150e-01 1.790490299463272095e-01 -1.587201505899429321e-01 1.436086297035217285e-01 -1.485481560230255127e-01 -2.470062524080276489e-01 -3.483858406543731689e-01 6.261883676052093506e-02 -8.498278260231018066e-02 -2.176760435104370117e-01 -3.348989188671112061e-01 -5.412360280752182007e-02 3.604838997125625610e-02 4.538509529083967209e-03 1.037351191043853760e-01 -3.728270530700683594e-02 -2.655210793018341064e-01 1.744588166475296021e-01 8.777461014688014984e-03 -7.578036934137344360e-02 -1.064085885882377625e-01 -2.497151196002960205e-01 1.267829537391662598e-01 2.083280533552169800e-01 3.102586567401885986e-01 1.543841660022735596e-01 -1.552782952785491943e-01 -9.514474123716354370e-02 -2.096107900142669678e-01 -8.066892623901367188e-02 -2.575365006923675537e-01
3.963628783822059631e-02 1.780093014240264893e-01 3.536308109760284424e-01 -1.783170364797115326e-02 -2.417176403105258942e-02 -2.237308323383331299e-01 -7.735145837068557739e-02 2.442917600274085999e-02 2.276006937026977539e-01 -3.856606483459472656e-01 1.454972475767135620e-01 -2.108527719974517822e-01 -3.935893774032592773e-01 1.526037901639938354e-01 -1.808537393808364868e-01 3.018766939640045166e-01 6.355892866849899292e-02 4.442251473665237427e-02 -1.892770528793334961e-01 1.885220967233181000e-02 -1.676198989152908325e-01 -5.744729563593864441e-02 -1.729139834642410278e-01 1.028758436441421509e-01 3.563106432557106018e-02 1.551496833562850952e-01 1.311082206666469574e-02 -9.335114061832427979e-02 -1.366758495569229126e-01 -1.252813637256622314e-02 -2.304608933627605438e-03 -2.209143042564392090e-01
-1.480274200439453125e-01 1.972192712128162384e-02 3.357766270637512207e-01 6.037754938006401062e-02 2.184700071811676025e-01 1.622619479894638062e-01 1.610718369483947754e-01 -3.894716501235961914e-01 3.191251456737518311e-01 -8.427940309047698975e-02 1.083825677633285522e-01 1.735680103302001953e-01 3.510747477412223816e-02 1.013500690460205078e-01 1.520360168069601059e-02 9.516454488039016724e-02 -1.207009479403495789e-01 9.683498181402683258e-03 -4.565014317631721497e-02 -1.534461677074432373e-01 2.018178552389144897e-01 3.941273689270019531e-02 6.329534202814102173e-02 2.909069359302520752e-01 5.135139450430870056e-02 1.819747537374496460e-01 2.283288091421127319e-01 1.658072620630264282e-01 1.467475742101669312e-01 -1.073792353272438049e-01 -2.598057687282562256e-01 -2.255168408155441284e-01
-7.569299638271331787e-02 4.024408757686614990e-01 2.255035787820816040e-01 -1.591558754444122314e-01 1.870107054710388184e-01 -1.537988930940628052e-01 -1.567865014076232910e-01 -8.772204816341400146e-02 -1.464784704148769379e-02 7.446257025003433228e-02 1.138745471835136414e-01 -2.799741625785827637e-01 -3.058700263500213623e-01 -2.598302662372589111e-01 3.224305436015129089e-02 1.412580013275146484e-01 -3.471385836601257324e-01 -2.406123280525207520e-01 -3.468772023916244507e-02 -1.104863658547401428e-01 -4.107211157679557800e-02 3.277807310223579407e-02 -1.989529132843017578e-01 1.427769511938095093e-01 -2.730273269116878510e-02 4.594705253839492798e-02 -2.267726808786392212e-01 6.608120352029800415e-02 1.513687521219253540e-01 4.093041061423718929e-04 1.654940694570541382e-01 -1.502078324556350708e-01
2.489759474992752075e-01 -7.950676232576370239e-02 8.235806971788406372e-02 2.043866179883480072e-02 -9.128762781620025635e-02 1.197960823774337769e-01 7.409708201885223389e-02 -2.867448329925537109e-01 9.465604275465011597e-02 -2.264596819877624512e-01 -8.688850700855255127e-02 -2.341876029968261719e-01 -4.319410920143127441e-01 1.789291650056838989e-01 5.792745947837829590e-02 2.313470542430877686e-01 -3.855931758880615234e-01 -1.547463983297348022e-01 4.797571152448654175e-02 1.030784025788307190e-01 -1.381730288267135620e-01 -1.620412915945053101e-01 1.648552156984806061e-02 3.042264580726623535e-01 1.120961606502532959e-01 2.117409370839595795e-02 3.539654612541198730e-02 1.761869043111801147e-01 3.265758603811264038e-02 -3.847430273890495300e-02 2.849602326750755310e-02 -2.087849229574203491e-01
8.717241138219833374e-02 2.918938398361206055e-01 2.871666848659515381e-01 6.349944323301315308e-02 1.803208291530609131e-01 7.526730746030807495e-02 -4.087455570697784424e-03 -4.342447966337203979e-02 -2.607705295085906982e-01 -6.028224155306816101e-02 -9.684766083955764771e-02 -1.149116605520248413e-01 -4.416685998439788818e-01 2.291807234287261963e-01 8.317716419696807861e-03 -1.220257207751274109e-01 -2.786984145641326904e-01 -2.686818838119506836e-01 -3.346304595470428467e-02 -1.319711375981569290e-02 -5.008569359779357910e-02 1.217188462615013123e-01 -2.900636941194534302e-02 -7.471129298210144043e-02 1.883039325475692749e-01 2.853675484657287598e-01 -1.021336838603019714e-01 -7.355848699808120728e-02 1.238405108451843262e-01 -2.446362823247909546e-01 -1.882457435131072998e-01 7.474076747894287109e-02
-1.267476975917816162e-01 1.606136858463287354e-01 2.421574294567108154e-02 -3.787081688642501831e-02 1.255084872245788574e-01 9.107030183076858521e-02 -1.063709184527397156e-01 -1.766771823167800903e-01 1.489070802927017212e-01 -5.364243686199188232e-02 -3.862795978784561157e-02 2.714549191296100616e-02 6.993362307548522949e-02 2.008928060531616211e-01 9.035215526819229126e-02 5.395047664642333984e-01 -1.972732841968536377e-01 -3.817282319068908691e-01 2.154501155018806458e-02 4.744563624262809753e-02 -7.807951420545578003e-02 1.974425017833709717e-01 9.183597867377102375e-04 1.349753886461257935e-01 3.062282204627990723e-01 7.622319459915161133e-02 1.176697239279747009e-01 -3.259659558534622192e-02 2.151122093200683594e-01 1.882920414209365845e-01 -2.321031242609024048e-01 -1.305505186319351196e-01
-2.517642080783843994e-01 2.281385101377964020e-02 1.595572382211685181e-01 1.090303659439086914e-01 2.897710800170898438e-01 3.311898931860923767e-02 -1.030172109603881836e-01 -1.512499749660491943e-01 2.210459113121032715e-01 1.421030461788177490e-01 1.689419150352478027e-01 -3.099654018878936768e-01 -1.925342828035354614e-01 -1.281066536903381348e-01 -4.801463708281517029e-02 -1.320320069789886475e-01 -1.820526719093322754e-01 -1.389735788106918335e-01 7.984691858291625977e-02 1.168182492256164551e-02 -1.084255054593086243e-01 -2.230345755815505981e-01 -3.029632270336151123e-01 1.425330787897109985e-01 2.168913334608078003e-01 4.224167391657829285e-02 -3.854791074991226196e-02 2.254542410373687744e-01 2.642394602298736572e-01 5.651511624455451965e-02 2.255163788795471191e-01 -2.360381782054901123e-01
-1.208665743470191956e-01 3.416927456855773926e-01 1.852249950170516968e-01 1.283178478479385376e-01 -9.791225194931030273e-02 -4.225614294409751892e-02 -9.715067222714424133e-03 -4.837947711348533630e-02 5.673850700259208679e-02 -1.440970003604888916e-01 2.911426723003387451e-01 -2.990044057369232178e-01 -5.130689963698387146e-02 6.975784152746200562e-02 1.849469840526580811e-01 2.462179362773895264e-01 8.003978058695793152e-03 -1.635303497314453125e-01 -8.698616176843643188e-02 1.564712077379226685e-01 -1.901842802762985229e-01 -3.727099671959877014e-02 5.231725797057151794e-02 2.523986995220184326e-01 5.706879496574401855e-02 4.058150947093963623e-01 3.306528627872467041e-01 1.854146569967269897e-01 -5.875921621918678284e-02 1.393097043037414551e-01 5.711446329951286316e-02 -5.427892133593559265e-02
-2.410445362329483032e-01 -1.273754537105560303e-01 8.069793879985809326e-02 5.975305289030075073e-02 2.168119549751281738e-01 3.073898255825042725e-01 -2.031094878911972046e-01 -3.054971992969512939e-01 -6.998479366302490234e-02 -1.559298485517501831e-01 1.590632945299148560e-01 -7.653175294399261475e-02 -3.161666691303253174e-01 3.105197548866271973e-01 2.778906933963298798e-02 2.009191513061523438e-01 -3.162867724895477295e-01 -9.997551888227462769e-02 8.040521293878555298e-02 -2.929424121975898743e-02 2.680249698460102081e-02 -1.419655233621597290e-01 1.313318610191345215e-01 2.002699226140975952e-01 1.879012882709503174e-01 1.680521368980407715e-01 1.865962892770767212e-01 5.633397027850151062e-03 6.213304400444030762e-02 1.114004775881767273e-01 -1.721851229667663574e-01 -4.143463447690010071e-02
-2.665401995182037354e-01 1.095614656805992126e-01 2.715247869491577148e-01 -1.494614332914352417e-01 3.976044058799743652e-02 3.569080680608749390e-02 1.627606153488159180e-02 -5.943269282579421997e-02 1.204847097396850586e-01 -1.167846992611885071e-01 2.455387115478515625e-01 -1.681818217039108276e-01 -2.363567799329757690e-01 1.562543213367462158e-01 3.106026351451873779e-02 2.532849013805389404e-01 -4.166172444820404053e-02 -3.481175005435943604e-01 -7.294753566384315491e-03 1.495611965656280518e-01 -3.835189715027809143e-02 -1.589655876159667969e-02 1.696006655693054199e-01 2.566864192485809326e-01 8.364874124526977539e-02 3.426889479160308838e-01 3.498768210411071777e-01 3.859923407435417175e-02 -1.966571509838104248e-01 1.483099460601806641e-01 -1.749346731230616570e-03 -3.715028241276741028e-02
3.523102728649973869e-03 3.187893033027648926e-01 7.822236418724060059e-02 5.529858171939849854e-02 5.825804546475410461e-02 3.421285152435302734e-01 -1.937432098202407360e-03 2.739404700696468353e-02 1.638790369033813477e-01 -8.784209936857223511e-02 8.373290300369262695e-02 3.855158016085624695e-02 -4.528333544731140137e-01 1.637221872806549072e-01 2.243481129407882690e-01 -1.021415814757347107e-01 1.045945435762405396e-01 -2.972733974456787109e-01 1.057515107095241547e-02 -1.279110368341207504e-02 -2.658106088638305664e-01 -4.956037923693656921e-02 1.905529648065567017e-01 -2.088255435228347778e-01 5.861496180295944214e-02 1.437618285417556763e-01 1.229531094431877136e-01 1.403477787971496582e-01 -2.165000885725021362e-02 -2.852861881256103516e-01 1.465103179216384888e-01 -1.320184618234634399e-01
-4.863204658031463623e-01 1.575669050216674805e-01 3.157446980476379395e-01 -5.358921736478805542e-02 1.077360473573207855e-02 8.251905441284179688e-03 -7.021473348140716553e-02 -1.837074905633926392e-01 1.793961077928543091e-01 -1.830593049526214600e-01 3.254424631595611572e-01 -1.151234135031700134e-01 -1.630625873804092407e-02 1.951994746923446655e-01 -1.487111002206802368e-01 6.995978951454162598e-02 8.868178725242614746e-02 -3.401891887187957764e-02 7.212141901254653931e-02 3.825434669852256775e-02 6.494928151369094849e-02 2.307115495204925537e-01 1.710765063762664795e-01 6.682656705379486084e-02 2.246160358190536499e-01 2.857258319854736328e-01 -1.111229062080383301e-01 -2.168471924960613251e-02 -1.419782787561416626e-01 -1.702138930559158325e-01 -1.558338999748229980e-01 -1.476733088493347168e-01
-1.440223604440689087e-01 -2.552223578095436096e-02 2.322308868169784546e-01 -5.754354968667030334e-02 1.834934800863265991e-01 -3.277508616447448730e-01 8.174349367618560791e-02 -2.349113076925277710e-01 2.138944715261459351e-01 -3.253207206726074219e-01 2.455136328935623169e-01 -4.564440995454788208e-02 -9.582398831844329834e-02 1.436782628297805786e-01 9.637892246246337891e-02 1.096379533410072327e-01 -2.101751714944839478e-01 4.079891368746757507e-02 -4.359799996018409729e-02 9.423374384641647339e-02 -2.084273099899291992e-01 -1.365543752908706665e-01 -6.641262769699096680e-02 -2.318864613771438599e-01 2.775255441665649414e-01 2.819614708423614502e-01 -2.613463997840881348e-01 8.632972836494445801e-02 -5.257702618837356567e-02 -8.073156327009201050e-02 -4.785858839750289917e-02 -1.805226802825927734e-01
1.022208780050277710e-01 4.626401141285896301e-02 2.503161728382110596e-01 -2.859401404857635498e-01 2.746219374239444733e-02 8.090632967650890350e-03 -1.011382043361663818e-01 -2.062771767377853394e-01 1.000286489725112915e-01 8.845999836921691895e-02 -1.132346317172050476e-01 -3.617784976959228516e-01 -2.934970855712890625e-01 3.265813589096069336e-01 2.933503501117229462e-02 -7.339093834161758423e-02 2.381644248962402344e-01 -3.152430653572082520e-01 7.220818847417831421e-02 -1.434674710035324097e-01 -7.070300728082656860e-02 7.795971632003784180e-02 -1.366687864065170288e-01 -5.903812870383262634e-02 1.405079811811447144e-01 1.480797678232192993e-01 1.244051475077867508e-02 -1.991753876209259033e-01 8.743419498205184937e-02 -2.153859436511993408e-01 -1.019527688622474670e-01 -2.602854669094085693e-01
-3.046948015689849854e-01 2.100706100463867188e-01 9.125124663114547729e-02 6.455324590206146240e-02 2.020121365785598755e-01 -1.869053393602371216e-01 -3.395194113254547119e-01 -3.427763283252716064e-01 8.507733047008514404e-02 -6.580110639333724976e-02 -1.466864603571593761e-03 -2.367820590734481812e-01 -3.722498118877410889e-01 -2.526688277721405029e-01 1.038155332207679749e-01 5.758044775575399399e-03 2.583407424390316010e-02 -8.514619618654251099e-02 3.748495876789093018e-02 -6.928814947605133057e-02 7.359983026981353760e-02 1.607093214988708496e-01 2.474100887775421143e-02 -8.418548852205276489e-02 3.846983611583709717e-01 4.174927249550819397e-02 1.143508404493331909e-01 -4.696344584226608276e-02 -2.240773290395736694e-02 -7.349467277526855469e-02 -3.663331642746925354e-02 -1.893091499805450439e-01
-7.013503927737474442e-03 8.971134200692176819e-03 3.266695141792297363e-01 -3.177771866321563721e-01 -2.237465232610702515e-02 1.395825147628784180e-01 -2.004447281360626221e-01 -2.470601797103881836e-01 1.011318340897560120e-01 -1.698315739631652832e-01 -2.471470087766647339e-01 -5.391406267881393433e-02 -1.325083673000335693e-01 1.073148995637893677e-01 1.171055436134338379e-01 2.006489485502243042e-01 7.630735635757446289e-02 -2.022828906774520874e-01 -1.963794417679309845e-02 -9.478488564491271973e-02 -2.000328600406646729e-01 -3.774214386940002441e-01 9.407776594161987305e-02 1.179277338087558746e-02 3.105167150497436523e-01 1.669961027801036835e-02 2.207515090703964233e-01 9.333369089290499687e-04 2.524062395095825195e-01 1.474725902080535889e-01 -3.104257956147193909e-02 -7.384877651929855347e-02
-1.383569389581680298e-01 2.127193510532379150e-01 4.483359754085540771e-01 -2.944434992969036102e-02 7.191617041826248169e-02 2.262348681688308716e-01 2.104705199599266052e-02 -1.467449665069580078e-01 3.644381090998649597e-02 6.801286246627569199e-03 2.061259746551513672e-01 -1.981655210256576538e-01 -3.061818480491638184e-01 1.523193717002868652e-01 -6.516664475202560425e-02 1.176703870296478271e-01 -1.100269556045532227e-01 -2.399608194828033447e-01 -2.817731201648712158e-01 1.976591646671295166e-01 -1.386061310768127441e-01 -1.224747672677040100e-01 2.059913277626037598e-01 2.541817426681518555e-01 -2.826224453747272491e-02 6.928270682692527771e-03 2.651544511318206787e-01 -1.564686372876167297e-02 -8.311140537261962891e-02 4.780760034918785095e-03 1.448925584554672241e-01 9.221547096967697144e-02
-6.896741688251495361e-02 4.044122695922851562e-01 1.022708266973495483e-01 -1.329241394996643066e-01 1.423375755548477173e-01 1.249215081334114075e-01 -2.780580893158912659e-02 -1.137173101305961609e-01 1.921913325786590576e-01 6.705009192228317261e-02 2.081958502531051636e-01 1.371587961912155151e-01 -1.608964800834655762e-01 1.835333257913589478e-01 -1.523409038782119751e-01 2.039448320865631104e-01 -2.399412691593170166e-01 -2.420419901609420776e-01 -1.765804588794708252e-01 -2.444746345281600952e-01 2.469172142446041107e-02 -4.389330372214317322e-02 1.463230233639478683e-02 4.759601876139640808e-02 3.183001577854156494e-01 3.265139162540435791e-01 1.604391932487487793e-01 -8.411491662263870239e-02 -2.392065823078155518e-01 7.929880172014236450e-02 9.801936149597167969e-02 7.236989680677652359e-03
-2.985411323606967926e-02 1.255567967891693115e-01 1.952364593744277954e-01 2.610623836517333984e-01 -1.329973526298999786e-02 1.639001667499542236e-01 2.847653627395629883e-02 -4.874010086059570312e-01 2.210579216480255127e-01 -1.492421030998229980e-01 -7.275620847940444946e-02 -1.794246137142181396e-01 -1.345454454421997070e-01 1.445201486349105835e-01 3.309821188449859619e-01 8.915718644857406616e-02 4.482530057430267334e-02 -1.866522729396820068e-01 -1.531129777431488037e-01 -1.970951259136199951e-01 2.375644445419311523e-01 2.152677811682224274e-02 -3.657203167676925659e-02 3.276792168617248535e-02 -4.911478981375694275e-02 9.890429675579071045e-02 1.061756834387779236e-01 1.723132282495498657e-01 1.817106008529663086e-01 -6.909883767366409302e-02 -2.596967220306396484e-01 -1.723486781120300293e-01
-1.944813430309295654e-01 4.372234046459197998e-01 1.929403841495513916e-01 1.600648462772369385e-01 -5.997526273131370544e-02 2.350768893957138062e-01 -1.784738898277282715e-01 -2.939075529575347900e-01 2.333718091249465942e-01 -3.138046944513916969e-03 -1.176316291093826294e-02 -2.637290656566619873e-01 -1.534823477268218994e-01 -2.125880122184753418e-01 -8.501160889863967896e-03 -1.738755553960800171e-01 1.489724498242139816e-02 7.687963545322418213e-02 1.086891964077949524e-01 1.101658865809440613e-01 -6.162554025650024414e-03 2.080441266298294067e-01 -1.099780201911926270e-01 8.775509893894195557e-02 2.330495566129684448e-01 7.301198691129684448e-02 9.112035483121871948e-02 -1.334856264293193817e-02 -1.380176097154617310e-01 -2.766178548336029053e-01 1.545866578817367554e-01 -1.645236313343048096e-01
7.197681814432144165e-02 3.244345635175704956e-02 3.541482985019683838e-02 -9.292738884687423706e-02 8.716540038585662842e-02 1.718009449541568756e-02 1.270752996206283569e-01 -2.102319896221160889e-02 3.991044759750366211e-01 -1.282118707895278931e-01 -1.538974512368440628e-02 5.011252313852310181e-02 -4.956979155540466309e-01 1.090416908264160156e-01 2.933339588344097137e-02 7.257046550512313843e-02 -2.042043209075927734e-01 -2.626275420188903809e-01 -6.658741086721420288e-02 3.749894499778747559e-01 -8.849279582500457764e-02 -1.280401051044464111e-01 2.852943493053317070e-03 3.176214993000030518e-01 2.241870202124118805e-02 1.263317614793777466e-01 2.066958546638488770e-01 3.731586784124374390e-02 4.500885494053363800e-03 -1.344996094703674316e-01 1.969521939754486084e-01 -1.373715996742248535e-01
-8.920548856258392334e-02 2.312280684709548950e-01 2.441228330135345459e-01 -2.163730263710021973e-01 -1.724728196859359741e-02 -3.309340029954910278e-02 -1.209382899105548859e-02 -4.251627251505851746e-02 1.302279531955718994e-01 3.859785944223403931e-02 7.739800214767456055e-02 -1.312871277332305908e-01 -1.479224711656570435e-01 -3.254540562629699707e-01 1.833174005150794983e-02 9.307996183633804321e-02 -2.596215903759002686e-01 -3.616153597831726074e-01 -2.726897895336151123e-01 -1.257492005825042725e-01 5.230196565389633179e-02 4.410432279109954834e-01 -1.082961540669202805e-02 1.652656197547912598e-01 2.093624323606491089e-01 1.363331824541091919e-01 2.051308155059814453e-01 -6.979583948850631714e-02 -1.378127560019493103e-02 -7.321294397115707397e-02 1.125662773847579956e-01 -9.860012680292129517e-02
-1.102681532502174377e-01 2.116879522800445557e-01 9.041105210781097412e-02 3.386379778385162354e-01 8.488259464502334595e-02 5.570709332823753357e-02 3.425500541925430298e-02 -2.681922614574432373e-01 -6.751623004674911499e-02 -1.203129664063453674e-01 9.027108550071716309e-02 1.620300412178039551e-01 -2.280989885330200195e-01 2.621641457080841064e-01 2.131566554307937622e-01 -2.081274054944515228e-02 -9.694011509418487549e-02 -1.657049804925918579e-01 3.228917717933654785e-02 8.793354034423828125e-02 -2.019550800323486328e-01 2.005706578493118286e-01 1.635919809341430664e-01 1.454836875200271606e-01 3.336556255817413330e-01 2.276646047830581665e-01 9.551399201154708862e-02 -9.186870604753494263e-02 3.929502889513969421e-02 -3.698579370975494385e-01 -1.372732669115066528e-01 -6.504253298044204712e-02
9.841123223304748535e-02 4.707623720169067383e-01 3.507376611232757568e-01 -2.179210782051086426e-01 3.181722015142440796e-02 -3.496340662240982056e-02 9.769450873136520386e-02 -4.756456315517425537e-01 2.623064219951629639e-01 -2.642387896776199341e-02 2.333802133798599243e-01 -9.671213477849960327e-02 -8.220086991786956787e-02 4.228170961141586304e-02 -6.064358353614807129e-02 1.634567826986312866e-01 2.130642905831336975e-02 -1.060957834124565125e-01 9.574726969003677368e-02 7.490825653076171875e-02 6.530673801898956299e-02 -5.231051146984100342e-02 -1.213442906737327576e-01 4.234028980135917664e-02 1.163837760686874390e-01 7.785110175609588623e-02 5.882298946380615234e-02 -1.486661583185195923e-01 -1.098781451582908630e-01 3.281164169311523438e-02 -5.851692985743284225e-03 -2.820486724376678467e-01
-9.209633618593215942e-02 2.169866114854812622e-01 -1.184669509530067444e-01 -1.166875809431076050e-01 2.076708078384399414e-01 1.387406587600708008e-01 1.466677635908126831e-01 -1.804003864526748657e-01 3.323258161544799805e-01 -1.499903053045272827e-01 1.260289549827575684e-01 1.644098944962024689e-02 -4.409432709217071533e-01 1.041629817336797714e-02 -9.001197293400764465e-03 -9.129931032657623291e-02 4.883407056331634521e-02 -2.344200462102890015e-01 -1.986854821443557739e-01 3.245465159416198730e-01 -2.741030752658843994e-01 3.505476564168930054e-02 1.100512295961380005e-01 8.934061229228973389e-02 4.835100844502449036e-02 1.285499632358551025e-01 1.351648271083831787e-01 1.084214299917221069e-01 -3.523916006088256836e-02 -2.237056493759155273e-01 -1.536997258663177490e-01 -1.609660685062408447e-01
-2.703801393508911133e-01 1.729253679513931274e-01 2.793971002101898193e-01 6.526480615139007568e-02 -1.466414481401443481e-01 -8.081717044115066528e-02 7.025467604398727417e-02 -9.274680167436599731e-02 1.784147620201110840e-01 -8.374113589525222778e-02 3.884835243225097656e-01 -6.596986949443817139e-02 -3.162616193294525146e-01 9.602738916873931885e-02 1.296442747116088867e-01 1.378871053457260132e-01 -8.997460454702377319e-02 -2.531601190567016602e-01 3.816752927377820015e-03 6.136191636323928833e-02 -8.515376597642898560e-02 -1.677588671445846558e-01 3.556961193680763245e-02 3.158714175224304199e-01 1.020693555474281311e-01 3.724110722541809082e-01 1.396324336528778076e-01 5.640952289104461670e-02 -2.034818530082702637e-01 7.119417190551757812e-02 5.375388264656066895e-02 -1.917396858334541321e-02
-1.838333159685134888e-01 1.525885015726089478e-01 3.056381642818450928e-01 -2.515408396720886230e-01 2.074501216411590576e-01 -1.705357581377029419e-01 2.461060322821140289e-02 6.178671494126319885e-03 1.169881373643875122e-01 -2.773270606994628906e-01 -8.219765126705169678e-02 -4.900101572275161743e-02 -2.262257635593414307e-01 -1.367024332284927368e-01 2.499568648636341095e-02 3.872198751196265221e-03 -8.575123548507690430e-02 1.377803552895784378e-02 -9.965328127145767212e-02 -8.999882638454437256e-02 7.994036190211772919e-03 9.226081520318984985e-02 7.543679326772689819e-02 -1.565195173025131226e-01 1.091270074248313904e-01 5.975063145160675049e-02 -3.144880011677742004e-02 -1.243669260293245316e-02 1.793383806943893433e-01 -3.000086545944213867e-01 -3.446784988045692444e-02 -5.821483731269836426e-01
-1.816610544919967651e-01 3.911091685295104980e-01 3.057595789432525635e-01 -6.530033424496650696e-03 2.261756360530853271e-01 -2.435032874345779419e-01 -1.438955664634704590e-01 -1.365602165460586548e-01 -5.496527254581451416e-02 3.315476700663566589e-02 -4.663037136197090149e-03 -1.528813093900680542e-01 -2.919441759586334229e-01 -2.323202788829803467e-01 -1.332085728645324707e-01 1.117540001869201660e-01 -1.958170384168624878e-01 -1.588149964809417725e-01 -1.334320604801177979e-01 -1.074259206652641296e-01 2.485032752156257629e-02 1.170047372579574585e-01 -2.608663737773895264e-01 1.437188833951950073e-01 5.263812374323606491e-03 8.016362041234970093e-02 -2.160380184650421143e-01 1.317772418260574341e-01 1.913267523050308228e-01 -4.856301844120025635e-02 -4.694398120045661926e-02 -2.572165727615356445e-01
-1.036088019609451294e-01 1.330927908420562744e-01 5.043631196022033691e-01 -5.268339440226554871e-02 1.532290279865264893e-01 6.382670998573303223e-02 -1.355335563421249390e-01 -8.766639977693557739e-02 3.800910115242004395e-01 1.238735616207122803e-01 2.023724168539047241e-01 -1.004374697804450989e-01 -3.092819750308990479e-01 -2.030592113733291626e-01 2.286591231822967529e-01 1.220409050583839417e-01 -3.413977799937129021e-03 5.171044915914535522e-02 9.920278191566467285e-02 -5.315592885017395020e-02 -1.954744160175323486e-01 -7.653639465570449829e-02 -2.931396663188934326e-02 8.092519827187061310e-03 1.472020298242568970e-01 1.991584300994873047e-01 -6.963466852903366089e-02 -6.269161403179168701e-02 1.663533896207809448e-01 -2.148718833923339844e-01 -1.922888010740280151e-01 -6.772952526807785034e-02
-1.101815029978752136e-01 3.062837123870849609e-01 2.082365900278091431e-01 7.389723509550094604e-02 1.459867060184478760e-01 -1.040113344788551331e-01 -4.092485010623931885e-01 -3.649536967277526855e-01 2.946814894676208496e-01 -2.927171066403388977e-02 -2.586567029356956482e-02 -5.345666408538818359e-02 -3.299121260643005371e-01 -2.522620856761932373e-01 4.692678153514862061e-02 -9.224233776330947876e-02 -5.628924071788787842e-02 4.418264701962471008e-02 1.036596819758415222e-01 -5.267818272113800049e-02 -1.312766820192337036e-01 1.506272256374359131e-01 -3.875602781772613525e-02 8.422666788101196289e-02 3.601985871791839600e-01 9.904720634222030640e-02 -4.555901885032653809e-02 -8.402671664953231812e-02 -3.022374399006366730e-02 -1.345040202140808105e-01 -2.841518819332122803e-02 -4.848236963152885437e-02
-1.797030568122863770e-01 2.890040874481201172e-01 2.417151927947998047e-01 3.865341097116470337e-02 9.442467987537384033e-02 -4.092130064964294434e-02 4.581202287226915359e-03 -6.574968993663787842e-02 1.538999527692794800e-01 -2.475492358207702637e-01 2.364678512094542384e-04 2.315359115600585938e-01 -1.034196987748146057e-01 1.323761343955993652e-01 4.007112607359886169e-02 1.864728629589080811e-01 1.782519668340682983e-01 -1.438308041542768478e-02 -1.789837330579757690e-01 4.682743921875953674e-02 -6.642951816320419312e-02 1.202222555875778198e-01 -8.540659397840499878e-02 2.012400627136230469e-01 -1.182632520794868469e-01 3.113644123077392578e-01 -2.412435859441757202e-01 -1.993345320224761963e-01 3.187877833843231201e-01 -2.559213936328887939e-01 1.701795011758804321e-01 -2.614211738109588623e-01
2.179788202047348022e-01 1.203321292996406555e-01 1.577366441488265991e-01 -9.995575994253158569e-02 3.244397044181823730e-01 2.735022902488708496e-01 -3.186342865228652954e-02 -3.975175693631172180e-02 8.888252824544906616e-02 -1.620741039514541626e-01 -3.745158901438117027e-03 -4.392669200897216797e-01 -4.065257683396339417e-02 4.850828647613525391e-02 1.652711033821105957e-01 2.854201570153236389e-02 -1.785893589258193970e-01 -1.286448389291763306e-01 -6.900013238191604614e-02 1.000499054789543152e-01 2.447845786809921265e-02 -1.182036101818084717e-01 -1.909155212342739105e-02 2.238056510686874390e-01 2.651701867580413818e-01 6.962311267852783203e-02 -1.149105951189994812e-01 2.880619466304779053e-01 2.165406197309494019e-01 4.467776045203208923e-02 -2.045683413743972778e-01 -2.662343680858612061e-01
-3.819118142127990723e-01 1.503949165344238281e-01 1.731188297271728516e-01 -6.481001526117324829e-02 3.120803236961364746e-01 -9.408912807703018188e-02 -2.579170763492584229e-01 -1.192864179611206055e-01 2.185394801199436188e-02 -3.688913211226463318e-02 5.209959298372268677e-02 -3.157896175980567932e-02 -2.458513081073760986e-01 9.503309428691864014e-02 -9.941957145929336548e-02 2.404569238424301147e-01 -3.881053030490875244e-01 1.642702147364616394e-02 -4.345221817493438721e-02 9.617324918508529663e-02 -1.370175778865814209e-01 2.061170041561126709e-01 -8.260264247655868530e-02 -1.534425318241119385e-01 1.700843274593353271e-01 -2.545747160911560059e-01 9.505262225866317749e-02 9.628895670175552368e-02 1.092255953699350357e-02 -3.941036015748977661e-02 -5.504404753446578979e-02 -3.118081688880920410e-01
-7.067482918500900269e-02 1.377638727426528931e-01 3.780292570590972900e-01 -1.887172833085060120e-02 -1.584944780915975571e-03 -2.727765738964080811e-01 -2.822818458080291748e-01 -1.679158210754394531e-01 3.023349344730377197e-01 -3.024244606494903564e-01 3.327935338020324707e-01 -2.695080339908599854e-01 -6.910367310047149658e-02 3.982450067996978760e-02 -1.065114587545394897e-01 2.041146159172058105e-01 -1.053420826792716980e-01 -2.072223573923110962e-01 1.187596842646598816e-01 1.008712127804756165e-02 -3.692699596285820007e-02 -2.245582491159439087e-01 -6.811518967151641846e-02 6.779251992702484131e-02 -5.478877946734428406e-02 1.260281503200531006e-01 -1.589370816946029663e-01 8.645529299974441528e-02 -6.951379030942916870e-02 3.568426147103309631e-02 -8.780311793088912964e-02 -1.736354976892471313e-01
-9.879427403211593628e-02 1.657574474811553955e-01 5.133935213088989258e-01 7.661084085702896118e-02 2.100081555545330048e-02 6.582453846931457520e-03 -8.274805545806884766e-02 -2.816620841622352600e-02 8.526138216257095337e-02 -2.614684104919433594e-01 1.090477108955383301e-01 -2.137064933776855469e-01 2.134266495704650879e-02 1.072907075285911560e-01 -1.257650833576917648e-02 1.900690495967864990e-01 1.436427831649780273e-01 -2.481747418642044067e-01 -3.409688472747802734e-01 -1.281846016645431519e-01 -8.676014840602874756e-02 -3.233571350574493408e-02 5.818103626370429993e-02 2.176369279623031616e-01 1.574670672416687012e-01 -1.263044588267803192e-02 -7.001867145299911499e-02 -6.325568258762359619e-02 -1.240977272391319275e-01 -1.653418838977813721e-01 -9.766248613595962524e-02 -3.786484003067016602e-01
-3.918840289115905762e-01 1.656964570283889771e-01 7.727492600679397583e-02 3.075542673468589783e-02 1.023257616907358170e-02 -1.126528009772300720e-01 -6.477160751819610596e-02 -2.058967351913452148e-01 2.185717411339282990e-02 -3.849986493587493896e-01 -1.794118317775428295e-03 -2.910433895885944366e-02 -6.123468279838562012e-02 -2.083207368850708008e-01 -7.831190526485443115e-02 8.732358366250991821e-02 -3.758899867534637451e-01 4.898328706622123718e-02 -3.593253195285797119e-01 1.331991553306579590e-01 -3.651895374059677124e-02 5.118272826075553894e-02 -1.209075748920440674e-01 1.358061134815216064e-01 2.335815876722335815e-01 -2.915702015161514282e-02 1.338685899972915649e-01 2.192135155200958252e-02 1.736568212509155273e-01 -2.147807180881500244e-01 3.640051931142807007e-02 -2.514439821243286133e-01
-2.102838456630706787e-01 1.659998856484889984e-02 1.519197672605514526e-01 -4.226305708289146423e-02 1.381220966577529907e-01 -1.700198650360107422e-01 -1.676518321037292480e-01 -2.950980141758918762e-02 1.895136982202529907e-01 -1.438527135178446770e-03 2.277125716209411621e-01 5.515072867274284363e-02 -1.072665676474571228e-01 2.684894017875194550e-02 -1.189495846629142761e-01 4.122009873390197754e-01 -3.758894205093383789e-01 -1.363847106695175171e-01 3.859549760818481445e-02 9.313028305768966675e-03 -4.160149395465850830e-01 1.932250559329986572e-01 -1.508495062589645386e-01 7.989440858364105225e-02 1.388072073459625244e-01 -4.752245172858238220e-02 1.140835434198379517e-01 -3.599651157855987549e-02 -3.861733525991439819e-02 -1.745545715093612671e-01 -9.022027999162673950e-02 -2.993812859058380127e-01
1.913038082420825958e-02 5.278080701828002930e-02 1.046212911605834961e-01 2.339635938405990601e-01 1.797670871019363403e-01 1.221403479576110840e-01 -4.671975970268249512e-02 -2.843087613582611084e-01 1.712049245834350586e-01 -2.908345460891723633e-01 -2.197171151638031006e-01 -6.460378319025039673e-02 -5.678018555045127869e-02 6.834182422608137131e-03 1.117857173085212708e-01 2.726066410541534424e-01 -3.397657275199890137e-01 9.244108200073242188e-02 1.302417814731597900e-01 -2.446631714701652527e-02 -9.737737476825714111e-02 -2.205967903137207031e-01 6.610793061554431915e-03 1.802674531936645508e-01 3.994892239570617676e-01 7.994602620601654053e-02 -1.036316528916358948e-01 2.680605351924896240e-01 9.436081349849700928e-02 -1.781971454620361328e-01 -8.091949671506881714e-02 -1.283382177352905273e-01
-1.097079459577798843e-02 5.718161910772323608e-02 2.038362920284271240e-01 -1.424338221549987793e-01 -2.000373601913452148e-01 5.559641867876052856e-02 1.605106145143508911e-01 1.985340863466262817e-01 2.882976457476615906e-02 -2.086794674396514893e-01 8.766812831163406372e-02 -1.709411293268203735e-01 -2.661786675453186035e-01 5.104041844606399536e-02 -4.056342318654060364e-02 2.924933135509490967e-01 -5.100037530064582825e-02 2.477600798010826111e-02 4.120330512523651123e-02 -9.208533912897109985e-02 -8.333919942378997803e-02 -1.391731500625610352e-01 -2.188604623079299927e-01 3.196910321712493896e-01 2.594673335552215576e-01 2.379894703626632690e-01 -2.821276336908340454e-02 2.076011151075363159e-01 5.789753049612045288e-02 -2.052721977233886719e-01 -3.948771357536315918e-01 -1.595830619335174561e-01
-3.033632338047027588e-01 2.667787969112396240e-01 1.548335999250411987e-01 1.679789833724498749e-02 2.756295800209045410e-01 -8.789207786321640015e-02 -3.967515006661415100e-02 -2.667219936847686768e-01 1.877965778112411499e-01 -1.912464499473571777e-01 -1.218510344624519348e-01 -2.031422406435012817e-02 -1.500553339719772339e-01 3.164221942424774170e-01 3.144090771675109863e-01 -1.327965408563613892e-01 1.295651495456695557e-01 -1.394547671079635620e-01 -1.528750211000442505e-01 -1.404731571674346924e-01 7.369206100702285767e-02 -2.687020972371101379e-02 -3.418187201023101807e-01 -7.750017195940017700e-02 1.705912649631500244e-01 3.479904262349009514e-03 3.459984436631202698e-02 -2.579052373766899109e-02 1.598368287086486816e-01 -7.105702906847000122e-02 -1.852220147848129272e-01 -1.602654904127120972e-01
4.892005398869514465e-02 3.827863931655883789e-01 2.795741148293018341e-02 -2.056042850017547607e-01 2.367130666971206665e-01 -1.514676064252853394e-01 5.755215138196945190e-02 -3.100239932537078857e-01 2.306425273418426514e-01 -4.755518585443496704e-02 1.230878755450248718e-02 -1.511662453413009644e-01 -2.081150002777576447e-02 -1.759172417223453522e-02 7.376229763031005859e-02 1.350202411413192749e-01 9.087547659873962402e-02 -3.143032491207122803e-01 3.033252358436584473e-01 1.087144464254379272e-01 -1.116656586527824402e-01 -7.241728156805038452e-02 -8.725911378860473633e-02 -2.265010960400104523e-03 3.464772701263427734e-01 8.848055452108383179e-02 1.963657885789871216e-01 -9.453813731670379639e-02 -5.118569731712341309e-02 -1.333010196685791016e-01 -2.238855510950088501e-01 -2.113318294286727905e-01
-3.241126239299774170e-01 7.933188229799270630e-02 -6.372957676649093628e-02 -2.438887208700180054e-02 -2.153284288942813873e-02 -2.390463650226593018e-02 -9.284269064664840698e-02 -3.413331210613250732e-01 5.371868982911109924e-02 -1.459944155067205429e-02 -1.229837164282798767e-01 3.385011514183133841e-04 -1.759914010763168335e-01 4.546715877950191498e-03 -5.522065982222557068e-02 6.579137593507766724e-02 -2.497520446777343750e-01 -1.243837028741836548e-01 -3.609330654144287109e-01 -2.635383419692516327e-02 -7.538089156150817871e-02 1.210909187793731689e-01 2.041057050228118896e-01 3.505875170230865479e-01 2.564303278923034668e-01 7.619646191596984863e-02 1.516980379819869995e-01 2.990480065345764160e-01 -1.275394558906555176e-01 -2.387508004903793335e-01 -6.714461743831634521e-02 -2.138478159904479980e-01
-7.255969196557998657e-02 3.716682791709899902e-01 2.300027310848236084e-01 -9.304469823837280273e-02 7.715463638305664062e-02 -2.258875221014022827e-01 -3.142295479774475098e-01 -1.973368674516677856e-01 1.977556943893432617e-01 -2.376235872507095337e-01 3.019623830914497375e-02 -1.922582276165485382e-02 -3.557668626308441162e-01 -1.528327725827693939e-02 -7.294292002916336060e-02 -8.539005368947982788e-02 -2.274825572967529297e-01 2.384449914097785950e-02 1.024328470230102539e-01 -1.884677559137344360e-01 -3.255710303783416748e-01 -2.126270383596420288e-01 1.134840697050094604e-01 -1.650216877460479736e-01 1.346055120229721069e-01 -3.435003012418746948e-02 1.386528741568326950e-02 1.271509565412998199e-02 9.049953520298004150e-02 9.186193346977233887e-03 -9.267466515302658081e-02 -1.947995871305465698e-01
-2.393309026956558228e-01 1.862208992242813110e-01 5.362321734428405762e-01 1.704107671976089478e-01 -3.781437128782272339e-02 -1.285447478294372559e-01 -4.886728525161743164e-02 -2.899554371833801270e-01 3.111595213413238525e-01 -1.404357552528381348e-01 1.994160264730453491e-01 -8.832762390375137329e-02 1.301704626530408859e-02 2.924817800521850586e-01 -8.141315728425979614e-02 1.145569682121276855e-01 1.777422800660133362e-02 -3.878762945532798767e-02 -7.533378154039382935e-02 1.353034842759370804e-02 -2.774014323949813843e-02 2.313545197248458862e-01 2.022470161318778992e-02 7.847420126199722290e-02 2.081754952669143677e-01 9.709859639406204224e-02 2.436152286827564240e-02 -2.279367446899414062e-01 -7.787416875362396240e-02 -1.211302261799573898e-02 -1.342753469944000244e-01 -1.391738355159759521e-01
5.750416591763496399e-02 2.826159298419952393e-01 1.532831490039825439e-01 1.522383242845535278e-01 1.812144368886947632e-02 8.645428717136383057e-02 5.104931071400642395e-02 -3.940795734524726868e-02 -1.890892162919044495e-02 -2.654038965702056885e-01 3.007945716381072998e-01 -1.733212321996688843e-01 8.179865777492523193e-03 -1.814589798450469971e-01 1.406587567180395126e-02 6.002932041883468628e-02 -2.456637620925903320e-01 -2.288776934146881104e-01 -1.910906285047531128e-02 -5.772379040718078613e-02 -2.738930881023406982e-01 7.935404032468795776e-02 -3.230057656764984131e-01 7.003578543663024902e-02 1.575552523136138916e-01 1.390161216259002686e-01 3.275059908628463745e-02 -1.833955645561218262e-01 -6.350603885948657990e-03 -1.587521582841873169e-01 -1.323267668485641479e-01 -4.488692879676818848e-01
-1.169629916548728943e-01 5.216478556394577026e-02 9.249763935804367065e-02 -1.902949213981628418e-01 -5.468326061964035034e-02 -1.078261360526084900e-01 8.501520752906799316e-02 -9.113204479217529297e-02 3.578682541847229004e-01 -1.609396338462829590e-01 -1.319826245307922363e-01 -2.265949696302413940e-01 -4.511007964611053467e-01 9.709890931844711304e-02 -2.104145735502243042e-01 2.725133299827575684e-02 -9.349394589662551880e-03 -1.551014780998229980e-01 -1.644139289855957031e-01 -3.334235027432441711e-02 -2.125389724969863892e-01 -2.674614787101745605e-01 5.107826739549636841e-02 1.597317904233932495e-01 4.396041855216026306e-02 2.239961028099060059e-01 -6.636288762092590332e-02 -9.724544361233711243e-04 -3.012610971927642822e-01 -9.955742955207824707e-02 -7.662946730852127075e-02 -2.604517936706542969e-01
-9.904242306947708130e-02 -4.226488526910543442e-03 1.997273713350296021e-01 -2.320670783519744873e-01 3.459783196449279785e-01 -1.659917980432510376e-01 -1.033623963594436646e-01 7.711022347211837769e-02 2.413644269108772278e-02 4.796759784221649170e-02 6.973333656787872314e-02 -1.426144130527973175e-02 -2.052207440137863159e-01 -9.921202436089515686e-04 2.480890005826950073e-01 1.434391736984252930e-01 -1.065046712756156921e-01 -2.666127383708953857e-01 -3.294854238629341125e-02 -7.453984767198562622e-02 -2.650233209133148193e-01 1.128183957189321518e-02 3.313430398702621460e-02 1.623647063970565796e-01 2.149865925312042236e-01 3.168135583400726318e-01 -2.775636613368988037e-01 2.698594629764556885e-01 -4.199720174074172974e-02 2.916030026972293854e-02 1.739390194416046143e-01 -2.900631725788116455e-01
8.629086613655090332e-02 1.103073954582214355e-01 2.071388512849807739e-01 1.662516295909881592e-01 1.783342063426971436e-01 5.178590118885040283e-02 1.662624478340148926e-01 -9.941706061363220215e-02 1.598072350025177002e-01 -1.235445365309715271e-01 9.316808730363845825e-02 2.494835704565048218e-01 -3.215368688106536865e-01 3.458479046821594238e-02 1.287172734737396240e-01 6.144209578633308411e-02 -2.201657295227050781e-01 -7.021521776914596558e-02 -2.311241626739501953e-02 4.137074351310729980e-01 -1.550323069095611572e-01 -1.227572932839393616e-01 2.568954229354858398e-01 9.113999456167221069e-02 -1.630237326025962830e-02 3.644946217536926270e-01 1.246474310755729675e-01 1.690197885036468506e-01 -1.210279539227485657e-01 -3.291908651590347290e-02 2.142712660133838654e-02 -2.631811499595642090e-01
-7.163041085004806519e-02 2.401187866926193237e-01 1.894572824239730835e-01 -9.888983517885208130e-02 3.834440838545560837e-03 -6.030016392469406128e-02 -1.194218769669532776e-01 -3.319958150386810303e-01 -2.356062270700931549e-02 -2.362587749958038330e-01 -1.315408945083618164e-01 -2.119428515434265137e-01 -1.165444776415824890e-01 -2.991391122341156006e-01 4.596755281090736389e-02 1.106724292039871216e-01 -2.486804872751235962e-01 -2.959217131137847900e-01 -1.674261987209320068e-01 -9.485241025686264038e-02 -2.202058285474777222e-01 5.536878854036331177e-02 -1.799291968345642090e-01 1.376512181013822556e-02 4.920113831758499146e-02 9.003963321447372437e-02 2.930106520652770996e-01 -2.398387342691421509e-01 3.944531455636024475e-02 -1.296607255935668945e-01 -7.344833016395568848e-02 -2.813396155834197998e-01
8.853218704462051392e-02 2.961143255233764648e-01 3.553928434848785400e-01 -3.312662839889526367e-01 3.002206981182098389e-01 1.161043532192707062e-02 1.909750252962112427e-01 -9.473523497581481934e-02 1.605206131935119629e-01 -1.718919277191162109e-01 2.701919972896575928e-01 -2.343109250068664551e-01 -7.209338992834091187e-02 9.245044738054275513e-02 1.227025911211967468e-01 2.414104938507080078e-01 -1.837007328867912292e-02 -1.498550474643707275e-01 2.268990129232406616e-01 2.230888605117797852e-01 -8.290103077888488770e-02 -2.796559967100620270e-02 5.080846324563026428e-02 -1.088840365409851074e-01 2.029965668916702271e-01 7.476718723773956299e-02 1.902781128883361816e-01 1.806906051933765411e-02 -6.352263502776622772e-03 -8.449051529169082642e-02 -1.406378578394651413e-02 -1.599390953779220581e-01
-2.290990650653839111e-01 1.628465503454208374e-01 2.046646326780319214e-01 -1.170821338891983032e-01 3.811295032501220703e-01 -4.372682422399520874e-02 -1.046999245882034302e-01 -7.219497114419937134e-02 -1.451791226863861084e-01 -1.557137817144393921e-01 1.377771496772766113e-01 -9.347458928823471069e-02 4.702467471361160278e-02 1.370381265878677368e-01 -9.823051281273365021e-03 8.318673074245452881e-02 -7.938871532678604126e-02 -2.054297924041748047e-01 -5.342714488506317139e-02 -4.053933173418045044e-02 2.784964628517627716e-02 1.015324518084526062e-01 -9.314175695180892944e-02 -3.377449885010719299e-02 1.488754600286483765e-01 1.019031330943107605e-01 2.672380208969116211e-02 -2.456723600625991821e-01 1.332350373268127441e-01 -2.315745800733566284e-01 5.411871150135993958e-02 -5.993121862411499023e-01
-2.891671955585479736e-01 1.168495491147041321e-01 1.640167534351348877e-01 1.530854701995849609e-01 1.858636438846588135e-01 2.010578215122222900e-01 2.230545729398727417e-01 -9.047511219978332520e-02 1.949832141399383545e-01 1.189192757010459900e-01 -1.231331527233123779e-01 -2.322258949279785156e-01 -1.521806567907333374e-01 2.316585555672645569e-02 -1.736563257873058319e-02 -8.674740791320800781e-02 -1.019063591957092285e-01 -1.903210729360580444e-01 2.055275589227676392e-01 -1.873691380023956299e-01 -1.239222809672355652e-01 7.202932983636856079e-02 -8.267462998628616333e-02 4.565044865012168884e-02 3.625943064689636230e-01 2.690678648650646210e-02 1.407084148377180099e-02 3.887182772159576416e-01 -5.253789946436882019e-02 4.881515633314847946e-03 1.161390990018844604e-01 -3.369267582893371582e-01
3.331816941499710083e-02 1.024112850427627563e-01 3.453327119350433350e-01 -5.704876035451889038e-02 -4.539623484015464783e-02 9.105179458856582642e-02 -7.799343019723892212e-02 -1.169613003730773926e-01 1.867574751377105713e-01 -4.783283546566963196e-02 1.989595144987106323e-01 -9.918498247861862183e-02 -2.115807384252548218e-01 1.953155547380447388e-01 -1.817514188587665558e-02 2.213779985904693604e-01 -1.066541373729705811e-01 -4.502506852149963379e-01 -2.430014014244079590e-01 -1.181516330689191818e-02 -1.151258125901222229e-02 -8.304568380117416382e-02 9.233935177326202393e-02 2.692299783229827881e-01 1.566049456596374512e-01 2.538885176181793213e-01 1.723480224609375000e-01 -6.827222555875778198e-02 -2.874580919742584229e-01 2.818291261792182922e-02 3.280159458518028259e-02 -2.185266911983489990e-01
-3.154261112213134766e-01 2.201376557350158691e-01 2.928318083286285400e-01 -1.793469302356243134e-02 2.004397064447402954e-01 1.497966051101684570e-01 -9.832880645990371704e-02 -6.162561476230621338e-02 1.149839982390403748e-01 1.902143061161041260e-01 -1.680737361311912537e-02 -2.307812869548797607e-01 1.262320298701524734e-02 1.232825499027967453e-02 -2.383233048021793365e-02 2.027693204581737518e-02 4.660130478441715240e-03 -3.973314464092254639e-01 3.188290894031524658e-01 -2.560627833008766174e-02 -4.691842198371887207e-02 4.681852832436561584e-02 -1.898367702960968018e-01 1.249430105090141296e-01 2.485099434852600098e-02 1.600185483694076538e-01 -3.113864362239837646e-02 3.055020868778228760e-01 2.221034169197082520e-01 -7.973749935626983643e-02 2.441751062870025635e-01 -1.832450777292251587e-01
4.872161522507667542e-02 1.824530661106109619e-01 1.717494577169418335e-01 -2.700587920844554901e-02 2.441167831420898438e-02 -1.068664938211441040e-01 -2.876921929419040680e-02 -2.027931064367294312e-01 5.641335621476173401e-03 -1.944852024316787720e-01 1.134534329175949097e-01 8.391060680150985718e-02 -1.524171382188796997e-01 2.650094330310821533e-01 -4.156566411256790161e-02 2.416334450244903564e-01 -4.079728387296199799e-03 -3.164085447788238525e-01 -1.314726322889328003e-01 -1.608272641897201538e-01 -4.462616145610809326e-02 -4.294551908969879150e-01 1.513719260692596436e-01 3.627893924713134766e-01 1.569899171590805054e-01 -1.399089545011520386e-01 4.985031858086585999e-02 2.066411375999450684e-01 1.946959793567657471e-01 -1.455352455377578735e-01 -6.003667041659355164e-02 -1.801798790693283081e-01
-2.685864865779876709e-01 2.232053130865097046e-01 4.155887663364410400e-01 -1.539347022771835327e-01 -1.954176276922225952e-02 -1.020301580429077148e-01 2.369347214698791504e-02 -1.586672365665435791e-01 3.251428902149200439e-02 -1.368339508771896362e-01 -6.763176526874303818e-03 -1.117559224367141724e-01 -2.458006143569946289e-01 -3.744408786296844482e-01 -1.150415372103452682e-02 -5.297490954399108887e-02 -2.115413695573806763e-01 -1.009088903665542603e-01 1.001686155796051025e-01 1.230138242244720459e-01 -1.890187710523605347e-01 -2.036627680063247681e-01 -8.200633339583873749e-03 1.861821115016937256e-02 5.453424528241157532e-02 2.478848695755004883e-01 1.859861910343170166e-01 4.052198491990566254e-03 1.682009100914001465e-01 2.173448204994201660e-01 -1.580183058977127075e-01 -2.279835343360900879e-01
1.337903141975402832e-01 6.948903203010559082e-02 1.488133072853088379e-01 -1.625673025846481323e-01 9.261019527912139893e-02 -2.820760197937488556e-02 -4.893506877124309540e-03 -6.901834905147552490e-02 2.123900502920150757e-01 -3.085776865482330322e-01 -1.218610256910324097e-01 -5.801902152597904205e-03 -3.978822827339172363e-01 1.990983188152313232e-01 1.311032939702272415e-02 2.598193585872650146e-01 -1.975695192813873291e-01 -2.984235882759094238e-01 -1.294968836009502411e-02 2.580556571483612061e-01 5.971498042345046997e-02 -1.487316191196441650e-01 5.238372087478637695e-02 4.368963241577148438e-01 2.033463865518569946e-01 4.143284261226654053e-02 9.305331110954284668e-02 8.608033531345427036e-04 -6.631323695182800293e-02 -1.419179290533065796e-01 -2.839166671037673950e-03 -5.713009089231491089e-02
-9.576608985662460327e-02 2.788987942039966583e-02 3.918343037366867065e-02 -2.072725296020507812e-01 1.739144921302795410e-01 -3.286453336477279663e-02 -2.699545025825500488e-02 -6.132632866501808167e-02 3.776011168956756592e-01 1.044371798634529114e-01 -5.468540266156196594e-02 -9.188503772020339966e-02 -1.078244820237159729e-01 1.549199968576431274e-01 2.848879694938659668e-01 5.182395502924919128e-02 -1.400015652179718018e-01 -2.003983408212661743e-01 8.059258759021759033e-02 -1.522594690322875977e-01 -4.975443482398986816e-01 -1.382487565279006958e-01 1.530976891517639160e-01 -6.215417757630348206e-02 2.622760832309722900e-01 1.748237460851669312e-01 7.572840154170989990e-02 2.759883701801300049e-01 1.764179170131683350e-01 -1.187955141067504883e-01 -1.210569888353347778e-01 2.813462726771831512e-02
-3.692331910133361816e-01 3.480875194072723389e-01 -3.355012461543083191e-02 -1.732053756713867188e-01 2.719002403318881989e-02 -1.300383955240249634e-01 -3.088169358670711517e-02 -1.139575764536857605e-01 9.605164080858230591e-02 -2.147565186023712158e-01 7.755606621503829956e-02 -1.572048217058181763e-01 -3.258073925971984863e-01 3.748542964458465576e-01 2.903897464275360107e-01 -1.273868791759014130e-02 2.355884946882724762e-02 -3.264104127883911133e-01 -1.160175427794456482e-01 1.308144032955169678e-01 9.144664555788040161e-02 -1.178141459822654724e-01 5.357047915458679199e-02 1.678565591573715210e-01 2.075728923082351685e-01 6.578826904296875000e-02 -4.855368286371231079e-02 6.739161908626556396e-02 1.148882061243057251e-01 6.050342321395874023e-02 4.331099335104227066e-03 2.014494687318801880e-02
2.096783742308616638e-02 4.077340662479400635e-01 3.283310830593109131e-01 1.998078264296054840e-02 -1.339133530855178833e-01 -1.591036766767501831e-01 -2.108361721038818359e-01 8.560272306203842163e-02 2.620562911033630371e-01 -8.225705474615097046e-02 -9.412436746060848236e-03 -2.520214915275573730e-01 -5.840062350034713745e-02 2.175599709153175354e-02 9.622085094451904297e-02 3.116888403892517090e-01 -2.509575188159942627e-01 5.078837275505065918e-03 1.153830736875534058e-01 8.062513172626495361e-02 3.619772195816040039e-02 -1.807298511266708374e-01 -1.004486605525016785e-01 -1.994284391403198242e-01 5.886612460017204285e-02 1.378296613693237305e-01 -3.548638150095939636e-02 -2.681468985974788666e-02 8.274769037961959839e-02 -2.480189651250839233e-01 1.674736887216567993e-01 -3.053649663925170898e-01
2.110262401401996613e-02 -4.957323148846626282e-02 4.576780200004577637e-01 2.050468884408473969e-02 3.455587327480316162e-01 3.458263585343956947e-03 1.457607597112655640e-01 2.442432008683681488e-02 2.629624307155609131e-01 -2.537246644496917725e-01 5.626294389367103577e-02 -1.645032018423080444e-01 -4.852852597832679749e-02 -1.662031747400760651e-02 2.419374436140060425e-01 3.050410449504852295e-01 -2.841981872916221619e-02 -1.632628291845321655e-01 -1.143468767404556274e-01 -2.192093580961227417e-01 9.397433139383792877e-03 1.790671199560165405e-01 7.539186626672744751e-03 6.340113282203674316e-02 1.513848453760147095e-01 1.938271820545196533e-01 -6.635938584804534912e-02 -2.672711946070194244e-02 2.748403549194335938e-01 1.249985396862030029e-01 6.130941584706306458e-02 -2.064689397811889648e-01
1.644865870475769043e-01 3.646974265575408936e-01 2.376692593097686768e-01 -1.493809819221496582e-01 1.334334462881088257e-01 -5.138293653726577759e-02 7.110653072595596313e-02 -1.308897584676742554e-01 8.047183603048324585e-02 3.226024564355611801e-03 1.914327740669250488e-01 -2.206019461154937744e-01 -2.870561480522155762e-01 -1.887928992509841919e-01 -1.585492640733718872e-01 9.649775177240371704e-02 -1.942368149757385254e-01 -3.024014532566070557e-01 1.633835136890411377e-01 2.124866396188735962e-01 -3.850915431976318359e-01 -1.657958775758743286e-01 7.611291948705911636e-03 -1.140193417668342590e-01 5.608908832073211670e-03 9.609088301658630371e-02 4.793257266283035278e-02 -1.572395712137222290e-01 3.403322398662567139e-02 -1.210444942116737366e-01 -3.030550293624401093e-02 -1.770241707563400269e-01
-1.163825541734695435e-01 2.995947599411010742e-01 3.116439282894134521e-01 1.871933490037918091e-01 1.622632495127618313e-03 1.393015533685684204e-01 1.755119115114212036e-01 1.560662221163511276e-02 1.607185900211334229e-01 -2.489024549722671509e-01 7.094608992338180542e-02 1.179238185286521912e-01 -1.647958010435104370e-01 8.182726800441741943e-02 8.251565694808959961e-02 2.401609718799591064e-02 1.641803532838821411e-01 -3.365868330001831055e-02 -9.524648636579513550e-02 1.195960566401481628e-01 1.297851279377937317e-02 2.759211324155330658e-02 -1.837024465203285217e-02 2.887005507946014404e-01 -1.273416541516780853e-02 3.075112998485565186e-01 -2.503674924373626709e-01 -2.591103911399841309e-01 2.194587439298629761e-01 -2.622140049934387207e-01 9.875987470149993896e-02 -2.807496190071105957e-01
-2.917271852493286133e-01 2.830452620983123779e-01 2.917675971984863281e-01 -1.544202715158462524e-01 9.844796359539031982e-02 9.007971733808517456e-02 -3.086676895618438721e-01 -2.354996651411056519e-01 1.433266103267669678e-01 -1.835404783487319946e-01 2.122928649187088013e-01 -1.709936410188674927e-01 -9.676342457532882690e-02 -1.896296590566635132e-01 -4.886287823319435120e-02 -1.193955391645431519e-01 -2.340752929449081421e-01 1.544349938631057739e-01 -1.209298744797706604e-01 9.345556795597076416e-02 -9.738935530185699463e-02 2.809827029705047607e-01 -1.122542694211006165e-01 2.742655389010906219e-02 4.808994755148887634e-02 8.400017768144607544e-02 1.035479642450809479e-02 1.616983413696289062e-01 2.567529119551181793e-02 -2.434217929840087891e-01 3.696668520569801331e-02 -2.570439279079437256e-01
-1.428334563970565796e-01 5.798273533582687378e-02 2.566491663455963135e-01 -2.573709189891815186e-01 -2.076020091772079468e-01 2.039420455694198608e-01 -2.464635819196701050e-01 -5.188527330756187439e-02 2.764313220977783203e-01 -9.098677337169647217e-02 1.771487295627593994e-01 2.088638097047805786e-01 -1.708971709012985229e-01 -1.189447566866874695e-01 2.669264972209930420e-01 2.192635983228683472e-01 5.777779966592788696e-02 -1.291988641023635864e-01 3.089617565274238586e-02 3.532800376415252686e-01 5.771100893616676331e-02 4.245446249842643738e-02 -8.816931396722793579e-02 1.607262641191482544e-01 3.644017279148101807e-01 1.261736005544662476e-01 5.008151009678840637e-02 2.826700359582901001e-02 -1.030531823635101318e-01 -1.437545418739318848e-01 -1.594980712980031967e-03 -7.607138156890869141e-02
-7.099534571170806885e-02 2.005779296159744263e-01 -4.744106903672218323e-02 4.985627159476280212e-02 1.295275688171386719e-01 1.995716989040374756e-01 -3.053654134273529053e-01 -2.404294908046722412e-01 4.161620140075683594e-01 7.833816111087799072e-02 -1.132959574460983276e-01 -9.083978831768035889e-02 1.372204627841711044e-02 -1.776628345251083374e-01 2.082865834236145020e-01 2.345039248466491699e-01 -1.102169603109359741e-01 -2.167312651872634888e-01 -3.309436887502670288e-02 -1.953111886978149414e-01 -8.791358768939971924e-02 3.101470880210399628e-02 1.774616390466690063e-01 3.087223172187805176e-01 2.150495350360870361e-01 7.920358330011367798e-02 1.610042154788970947e-02 1.581067740917205811e-01 2.534801661968231201e-01 -5.041435360908508301e-02 2.830869704484939575e-02 -1.804480999708175659e-01
-4.834719002246856689e-02 1.784588247537612915e-01 3.468435704708099365e-01 2.092221938073635101e-02 -4.910448193550109863e-02 -2.241465598344802856e-01 -7.819055020809173584e-02 -2.353259176015853882e-01 1.294871419668197632e-01 -7.244905084371566772e-02 1.663045883178710938e-01 -1.177373006939888000e-01 -3.632870316505432129e-01 -1.569826304912567139e-01 1.800654381513595581e-01 5.911078304052352905e-02 -1.050529256463050842e-01 -3.015059232711791992e-02 1.851386427879333496e-01 -7.355354726314544678e-02 -4.004392623901367188e-01 -1.762531101703643799e-01 -1.033562645316123962e-01 -1.349554806947708130e-01 1.821504384279251099e-01 2.191633135080337524e-01 -2.892156597226858139e-03 -2.129620462656021118e-01 1.767094479873776436e-03 -4.872361198067665100e-02 -9.570839256048202515e-02 -2.545669972896575928e-01
-1.528837233781814575e-01 4.112910628318786621e-01 2.763955891132354736e-01 9.020840376615524292e-02 -3.017966151237487793e-01 3.119145892560482025e-02 5.819888785481452942e-02 -4.225794225931167603e-02 1.222747862339019775e-01 -1.923045068979263306e-01 1.341915428638458252e-01 -9.487220644950866699e-02 1.299107968807220459e-01 2.330775558948516846e-01 -1.293869912624359131e-01 1.960338056087493896e-01 -1.335324198007583618e-01 -2.700148522853851318e-01 4.950316622853279114e-02 -9.756045043468475342e-02 -4.662305116653442383e-02 3.795561194419860840e-02 -7.362578995525836945e-03 2.465536594390869141e-01 1.768162697553634644e-01 1.415167897939682007e-01 -1.396649926900863647e-01 -1.027818247675895691e-01 -4.427618905901908875e-02 -1.070100218057632446e-01 -2.074547559022903442e-01 -3.397347033023834229e-01
-2.769269943237304688e-01 1.077872700989246368e-02 9.057234227657318115e-02 -5.377982556819915771e-02 -3.159694373607635498e-02 -1.861459165811538696e-01 -2.153311371803283691e-01 -2.404662817716598511e-01 3.724386915564537048e-02 -4.570379555225372314e-01 1.431319210678339005e-02 -1.752327233552932739e-01 -1.437626183032989502e-01 -1.521705985069274902e-01 -4.845891520380973816e-02 1.607826165854930878e-02 -2.281648814678192139e-01 -8.542057126760482788e-02 -1.118375658988952637e-01 1.573345214128494263e-01 -2.718621790409088135e-01 1.269598156213760376e-01 -1.648075282573699951e-01 1.239825561642646790e-01 1.020147800445556641e-01 2.236939966678619385e-02 2.737698554992675781e-01 -2.065930813550949097e-01 2.561173439025878906e-01 -2.249340415000915527e-01 4.361816123127937317e-02 -9.400156140327453613e-02
6.716965138912200928e-02 7.607381325215101242e-03 3.276247680187225342e-01 2.185373008251190186e-01 -1.020530983805656433e-01 9.045124053955078125e-02 -3.236512839794158936e-01 -2.093132585287094116e-01 9.655479341745376587e-02 -8.706401288509368896e-02 3.607732951641082764e-01 1.111659687012434006e-02 -1.444171965122222900e-01 5.559790506958961487e-02 -7.769106328487396240e-02 6.059221550822257996e-02 6.935919076204299927e-02 -8.876711130142211914e-02 7.937726378440856934e-02 6.326690316200256348e-02 -2.201736122369766235e-01 -1.824963241815567017e-01 -1.858128458261489868e-01 4.444651771336793900e-03 2.177722007036209106e-01 2.084744721651077271e-02 2.118788808584213257e-01 1.884212791919708252e-01 -2.129287458956241608e-02 -2.521207928657531738e-01 -1.382123976945877075e-01 -3.763507306575775146e-01
-2.003700137138366699e-01 -5.205549299716949463e-03 1.939288824796676636e-01 -2.442745566368103027e-01 -1.220561470836400986e-02 -4.026232659816741943e-02 -2.234041132032871246e-02 3.126995861530303955e-01 1.578010916709899902e-01 -1.768838167190551758e-01 1.596013158559799194e-01 -1.441849321126937866e-01 -2.199384272098541260e-01 6.035971269011497498e-02 1.073230654001235962e-01 2.711796164512634277e-01 -9.099618345499038696e-02 -2.464534044265747070e-01 2.792410366237163544e-02 6.158559117466211319e-03 -1.000023111701011658e-01 9.384597651660442352e-03 -6.632988899946212769e-02 3.739581108093261719e-01 6.883225589990615845e-02 1.779362410306930542e-01 -3.232267796993255615e-01 2.611123621463775635e-01 7.393644750118255615e-02 -2.205168902873992920e-01 -1.726483553647994995e-01 -7.645876705646514893e-02
-1.348037868738174438e-01 1.968137621879577637e-01 1.658740192651748657e-01 1.119854077696800232e-01 3.486995697021484375e-01 -1.795411296188831329e-02 -4.898383468389511108e-02 5.542765557765960693e-02 3.428069129586219788e-02 -2.615641057491302490e-01 -1.604707092046737671e-01 -4.801119863986968994e-02 -3.920665979385375977e-01 -2.001111209392547607e-02 -9.259752929210662842e-02 2.428186312317848206e-02 -7.694803923368453979e-02 -2.563546299934387207e-01 -3.188124597072601318e-01 9.056492894887924194e-02 -2.324110865592956543e-01 1.283946931362152100e-01 3.175521269440650940e-03 2.016395330429077148e-01 2.139756381511688232e-01 2.029732055962085724e-02 1.049994826316833496e-01 1.042777374386787415e-01 8.787661045789718628e-02 -3.722535669803619385e-01 -8.354619890451431274e-02 2.650354243814945221e-02
-1.270490735769271851e-01 6.910078972578048706e-02 -4.557185992598533630e-02 4.201432690024375916e-02 -2.424296140670776367e-01 1.397835463285446167e-02 1.893119215965270996e-01 -7.565009593963623047e-02 1.675185710191726685e-01 -3.708298504352569580e-01 1.029609367251396179e-01 -9.766060858964920044e-03 -3.766987323760986328e-01 2.930571697652339935e-02 3.101119585335254669e-02 1.324713379144668579e-01 -1.831884384155273438e-01 -4.019425213336944580e-01 -1.304948478937149048e-01 -5.171719938516616821e-02 -6.389822065830230713e-02 -1.003372296690940857e-01 -1.940714009106159210e-02 3.637569248676300049e-01 2.223004549741744995e-01 2.752772271633148193e-01 1.325630247592926025e-01 -5.285000801086425781e-02 5.814920738339424133e-02 -2.356817387044429779e-02 -8.648185431957244873e-02 -1.361056268215179443e-01
-1.119258180260658264e-01 5.758075788617134094e-02 2.015071660280227661e-01 2.187738567590713501e-02 3.018424101173877716e-02 7.469158619642257690e-02 -3.669279515743255615e-01 -1.916687786579132080e-01 3.324346244335174561e-01 5.736938491463661194e-02 1.842497438192367554e-01 1.324744671583175659e-01 -2.121475338935852051e-01 1.059273555874824524e-01 -2.047872841358184814e-01 1.175344660878181458e-01 -3.219020366668701172e-01 -2.312294691801071167e-01 -3.112576529383659363e-02 5.926324054598808289e-02 -1.993525922298431396e-01 1.035691574215888977e-01 -2.726521529257297516e-02 1.958344727754592896e-01 1.357823461294174194e-01 -1.429448723793029785e-01 9.924975037574768066e-02 4.843535646796226501e-02 -1.368316821753978729e-02 -3.893091976642608643e-01 -1.565091907978057861e-01 -9.740369766950607300e-02
9.836762398481369019e-02 1.817595064640045166e-01 1.490269154310226440e-01 7.195907086133956909e-02 2.566263675689697266e-01 3.133816421031951904e-01 -8.075241744518280029e-02 7.487203925848007202e-02 3.515762835741043091e-02 -1.257103085517883301e-01 1.507618129253387451e-01 5.697285756468772888e-02 -6.130452752113342285e-01 7.839584350585937500e-02 8.992086350917816162e-02 3.719869256019592285e-02 1.364735811948776245e-01 -2.877432405948638916e-01 -1.102438643574714661e-01 9.940987825393676758e-02 -1.849649697542190552e-01 -5.921530723571777344e-02 1.913353651762008667e-01 -4.700277000665664673e-02 1.563857048749923706e-01 1.810725033283233643e-01 1.700306683778762817e-01 4.400691832415759563e-04 3.377118706703186035e-02 -1.408536136150360107e-01 -1.076646372675895691e-01 -2.310378476977348328e-02
-5.361097306013107300e-02 3.167239427566528320e-01 1.634752303361892700e-01 1.475625205785036087e-02 6.530027836561203003e-02 -6.884922087192535400e-02 3.580881282687187195e-02 -5.459911655634641647e-03 1.091919690370559692e-01 -2.899934947490692139e-01 1.801972240209579468e-01 -1.484902203083038330e-01 -1.433363407850265503e-01 1.717462986707687378e-01 1.145486906170845032e-01 1.610901653766632080e-01 -1.620149612426757812e-01 -2.403535842895507812e-01 -2.782360315322875977e-01 1.142835244536399841e-01 -6.497304886579513550e-02 -4.621939733624458313e-02 1.136688441038131714e-01 1.848138310015201569e-02 -8.827324211597442627e-02 4.482597410678863525e-01 3.283702731132507324e-01 2.488026320934295654e-01 -5.383045971393585205e-02 1.426602900028228760e-01 7.703424245119094849e-02 -1.346962600946426392e-01
-8.205938339233398438e-02 1.789105832576751709e-01 1.956418603658676147e-01 6.009451299905776978e-02 -8.322101086378097534e-02 1.067399829626083374e-01 -1.563692651689052582e-02 -2.369477599859237671e-01 2.212376706302165985e-02 5.285319685935974121e-02 7.871933281421661377e-03 2.522357702255249023e-01 -1.074746251106262207e-01 4.300406202673912048e-02 1.766450107097625732e-01 2.386691868305206299e-01 -1.718902140855789185e-01 -2.815033197402954102e-01 7.506614178419113159e-02 -2.955927252769470215e-01 -3.599468246102333069e-02 -2.851839661598205566e-01 1.549758166074752808e-01 4.569312334060668945e-01 1.019059047102928162e-01 -2.386156283318996429e-02 3.565432503819465637e-02 4.965875670313835144e-02 2.179988324642181396e-01 -2.085185348987579346e-01 3.075835108757019043e-02 -2.285989224910736084e-01
-1.882083564996719360e-01 -1.219200938940048218e-01 3.033193945884704590e-01 1.131028607487678528e-01 2.325698435306549072e-01 1.141431853175163269e-01 -1.696328818798065186e-01 -4.446264803409576416e-01 2.607123255729675293e-01 -9.401258081197738647e-02 2.162516117095947266e-01 1.308425366878509521e-01 -2.582610249519348145e-01 2.018656134605407715e-01 -2.602372504770755768e-02 2.162863910198211670e-01 -1.473235804587602615e-02 -1.629514396190643311e-01 -1.193633005023002625e-01 -7.352557033300399780e-02 3.019916824996471405e-02 2.392828762531280518e-01 -2.918202988803386688e-02 2.314731776714324951e-01 -7.180170621722936630e-03 -7.004567980766296387e-02 7.577840238809585571e-02 -8.879077434539794922e-02 6.484059989452362061e-02 -2.630800604820251465e-01 -6.828359514474868774e-02 -6.911757867783308029e-03
-3.030635118484497070e-01 -1.048422884196043015e-02 2.602803409099578857e-01 -3.369721397757530212e-02 7.395592331886291504e-02 2.291180193424224854e-01 2.415212802588939667e-02 -4.254732429981231689e-01 2.715582549571990967e-01 -1.105220913887023926e-01 2.160988748073577881e-01 2.047055363655090332e-01 7.958399131894111633e-03 1.069526523351669312e-01 6.510814279317855835e-02 1.862919181585311890e-01 1.731300912797451019e-02 -9.716698527336120605e-02 6.476755253970623016e-03 -1.007884219288825989e-01 1.321795284748077393e-01 1.903197467327117920e-01 -3.114918805658817291e-02 2.960718572139739990e-01 1.012918129563331604e-01 4.386303573846817017e-02 1.443722993135452271e-01 2.737881243228912354e-01 2.064909934997558594e-01 -6.624880433082580566e-02 -2.069693952798843384e-01 -1.202645301818847656e-01
-6.660101562738418579e-02 2.542127668857574463e-01 2.848405241966247559e-01 -2.663302468135952950e-03 -1.840441860258579254e-02 -3.113445080816745758e-02 -1.548331975936889648e-01 -2.930543422698974609e-01 2.311651110649108887e-01 1.383602023124694824e-01 -1.380750685930252075e-01 -1.718824356794357300e-01 -8.044723421335220337e-02 -1.266946345567703247e-01 1.885230392217636108e-01 2.484236061573028564e-01 -1.254993230104446411e-01 -1.012908071279525757e-01 1.556814759969711304e-01 -4.490884020924568176e-02 -3.787502348423004150e-01 -7.486695051193237305e-02 1.554798893630504608e-02 -1.725666075944900513e-01 1.130634918808937073e-01 -2.767368033528327942e-02 -2.868362329900264740e-02 -2.594297826290130615e-01 1.322209984064102173e-01 -1.587208062410354614e-01 -1.585902571678161621e-01 -3.417990505695343018e-01
6.194150447845458984e-02 3.669765591621398926e-01 2.405716627836227417e-01 4.820455238223075867e-02 6.558396667242050171e-02 1.001319848001003265e-02 -1.938702613115310669e-01 1.187743917107582092e-01 1.507467031478881836e-01 8.229354023933410645e-02 2.322384566068649292e-01 -3.447989234700798988e-03 -2.288657128810882568e-01 1.378555297851562500e-01 -5.321647506207227707e-03 5.967609584331512451e-02 1.384619176387786865e-01 -2.100234925746917725e-01 -1.504965424537658691e-01 8.625509589910507202e-02 2.037715464830398560e-01 -3.330000042915344238e-01 1.265465766191482544e-01 2.413849234580993652e-01 1.397306472063064575e-01 2.450343817472457886e-01 3.017678558826446533e-01 3.835668787360191345e-02 7.166301459074020386e-02 -1.468782424926757812e-01 -1.254426091909408569e-01 -2.284125983715057373e-01
-3.934012353420257568e-01 1.343589127063751221e-01 3.899147808551788330e-01 -1.705643981695175171e-01 8.264400810003280640e-02 1.715429574251174927e-01 -1.737980991601943970e-01 1.643410027027130127e-01 1.783765256404876709e-01 1.470994204282760620e-01 -1.246147751808166504e-01 -1.293670684099197388e-01 -2.607072293758392334e-01 8.665971457958221436e-02 2.308118790388107300e-01 -3.184023080393671989e-04 5.578416585922241211e-02 -5.560446903109550476e-02 -2.659331858158111572e-01 5.084418505430221558e-02 1.176246479153633118e-01 1.150325685739517212e-01 1.002388671040534973e-01 7.848609238862991333e-02 9.247066080570220947e-02 1.872654408216476440e-01 9.888244420289993286e-02 -2.187307775020599365e-01 2.391691654920578003e-01 8.222065865993499756e-02 -7.844637334346771240e-02 -2.096947282552719116e-01
-3.901101415976881981e-03 8.888680487871170044e-02 3.532800376415252686e-01 -4.245846997946500778e-03 -2.161110937595367432e-02 1.298354715108871460e-01 -1.014723554253578186e-01 -9.167975187301635742e-02 1.387405544519424438e-01 1.328632049262523651e-02 2.053091824054718018e-01 -2.618496417999267578e-01 -9.799464046955108643e-02 1.174819022417068481e-01 2.732314467430114746e-01 9.397580474615097046e-02 1.323244422674179077e-01 -2.869901955127716064e-01 -3.365759253501892090e-01 -1.015510559082031250e-01 3.716506808996200562e-02 -2.707063853740692139e-01 -1.676613837480545044e-01 1.393677890300750732e-01 6.542105227708816528e-02 2.399392426013946533e-01 -5.713741481304168701e-02 1.881072223186492920e-01 -1.401763707399368286e-01 -2.683736979961395264e-01 4.665686935186386108e-02 -2.327707707881927490e-01
-1.144416704773902893e-01 1.477579772472381592e-01 2.807430326938629150e-01 2.038438171148300171e-01 2.070474028587341309e-01 5.026232823729515076e-02 1.538327336311340332e-01 -1.635088026523590088e-01 7.229346036911010742e-02 -2.800057642161846161e-02 -5.510994419455528259e-02 -1.652351766824722290e-01 -1.964591890573501587e-01 -3.178464993834495544e-02 -1.945026516914367676e-01 2.004143446683883667e-01 -2.096724957227706909e-01 -2.501987665891647339e-02 2.591159939765930176e-01 -2.607180178165435791e-01 3.431867435574531555e-02 1.636576503515243530e-01 -4.732703045010566711e-02 -1.039758622646331787e-01 3.646869063377380371e-01 2.628855109214782715e-01 -6.718511134386062622e-02 3.008599579334259033e-01 1.941982060670852661e-01 -4.443283379077911377e-02 -1.501385495066642761e-02 -1.928447186946868896e-01
-9.958700090646743774e-02 2.041249126195907593e-01 1.439808160066604614e-01 -7.090967893600463867e-02 9.955959767103195190e-02 -1.807108670473098755e-01 -5.897309258580207825e-02 -3.768325150012969971e-01 1.892217248678207397e-01 -2.334676869213581085e-02 6.684559583663940430e-02 -3.792444169521331787e-01 -1.336513757705688477e-01 7.309502456337213516e-03 1.335141714662313461e-03 -2.322206050157546997e-01 -2.137222290039062500e-01 5.583251360803842545e-03 1.246265396475791931e-01 -1.567571312189102173e-01 6.502378731966018677e-02 9.567487239837646484e-02 2.286666445434093475e-02 1.647305674850940704e-02 2.508273422718048096e-01 7.514691352844238281e-02 1.037672758102416992e-01 -5.579216778278350830e-02 1.429952085018157959e-01 -1.909815669059753418e-01 3.289914727210998535e-01 -3.612905144691467285e-01
3.818274126388132572e-04 -1.024869680404663086e-01 5.623156428337097168e-01 1.524095833301544189e-01 -4.505917429924011230e-02 -7.880006730556488037e-02 1.074546799063682556e-01 -2.548826634883880615e-01 2.832546532154083252e-01 -3.418465703725814819e-02 6.990137044340372086e-04 -9.386493824422359467e-03 -1.224132031202316284e-01 1.564306169748306274e-01 6.267578899860382080e-02 -3.600436449050903320e-02 -9.920360893011093140e-02 -1.898949593305587769e-01 2.725267112255096436e-01 3.316384553909301758e-02 7.740401662886142731e-03 1.570555940270423889e-02 -6.258681416511535645e-02 -2.366162277758121490e-02 1.479700207710266113e-01 9.880144149065017700e-02 1.221996247768402100e-01 -1.230537239462137222e-02 -1.129084378480911255e-01 -3.939829468727111816e-01 -2.532679140567779541e-01 -1.850258857011795044e-01
-2.549046277999877930e-02 3.119666576385498047e-01 1.203425452113151550e-01 -8.287321031093597412e-02 1.514456570148468018e-01 1.415389124304056168e-02 1.645723134279251099e-01 -2.298890352249145508e-01 4.292973577976226807e-01 2.031214684247970581e-01 -1.643155217170715332e-01 -2.346685230731964111e-01 -1.807512193918228149e-01 8.606247603893280029e-02 2.839799784123897552e-02 6.717786192893981934e-02 -2.408104687929153442e-01 -2.750074304640293121e-02 -1.506692729890346527e-02 -1.675615608692169189e-01 -4.089788533747196198e-03 5.418210104107856750e-02 -1.894107609987258911e-01 6.449019163846969604e-02 2.916098237037658691e-01 1.006220057606697083e-01 -5.848126113414764404e-02 1.605632752180099487e-01 3.522219955921173096e-01 6.522308290004730225e-02 1.974841803312301636e-01 -5.360540375113487244e-02
-7.719480991363525391e-02 2.273425608873367310e-01 3.354229331016540527e-01 1.262613981962203979e-01 2.096697688102722168e-01 1.608574017882347107e-02 -2.650444507598876953e-01 -1.895271241664886475e-01 3.392650485038757324e-01 1.270966082811355591e-01 1.512749195098876953e-01 -1.998551934957504272e-02 -2.352012097835540771e-01 -2.937663793563842773e-01 1.073591783642768860e-01 2.094308845698833466e-02 -1.793652176856994629e-01 1.486837714910507202e-01 1.605880409479141235e-01 1.595779322087764740e-02 -1.151152178645133972e-01 3.788277134299278259e-02 5.223055556416511536e-02 6.880576908588409424e-02 4.282703399658203125e-01 1.280017048120498657e-01 3.512033727020025253e-04 -6.014670431613922119e-02 3.427186608314514160e-02 -2.161016613245010376e-01 -4.036365821957588196e-02 -1.924376701936125755e-03
-5.230383574962615967e-02 1.931487023830413818e-01 1.869997531175613403e-01 -6.194481253623962402e-02 -4.661510139703750610e-02 1.830991953611373901e-01 -4.490477591753005981e-02 -1.083363592624664307e-01 -8.100962638854980469e-02 -4.369981586933135986e-01 1.206847056746482849e-01 1.158271506428718567e-01 -1.198847889900207520e-01 -1.690227240324020386e-01 -1.364361941814422607e-01 1.552714854478836060e-01 -2.957854568958282471e-01 -8.592303097248077393e-02 -3.231614530086517334e-01 -2.484974823892116547e-02 -2.477110028266906738e-01 -8.274085074663162231e-02 -1.964772939682006836e-01 1.992452740669250488e-01 2.492645084857940674e-01 1.004595234990119934e-01 -1.178136747330427170e-02 -1.395882368087768555e-01 2.545748353004455566e-01 7.055076211690902710e-02 -1.279311925172805786e-01 -1.899796724319458008e-01
2.088921666145324707e-01 1.495865732431411743e-01 -1.681465841829776764e-02 -5.290229991078376770e-02 1.491584032773971558e-01 5.598057433962821960e-02 -8.290283381938934326e-02 -1.259875446557998657e-01 6.273490935564041138e-02 -3.059414923191070557e-01 1.531832814216613770e-01 2.946657687425613403e-02 -1.532007157802581787e-01 -8.044311404228210449e-02 -1.276439875364303589e-01 2.454860210418701172e-01 -1.802760362625122070e-01 -1.838259249925613403e-01 -2.610837221145629883e-01 -3.239701315760612488e-02 -1.756465584039688110e-01 -6.885384023189544678e-02 1.159705147147178650e-01 1.993419378995895386e-01 3.549793064594268799e-01 1.926878690719604492e-01 2.812571264803409576e-02 -2.252495735883712769e-01 2.230379432439804077e-01 4.871920123696327209e-02 -2.213399708271026611e-01 -3.381546735763549805e-01
-6.080330535769462585e-02 2.312298715114593506e-01 3.220635354518890381e-01 -1.446941774338483810e-02 -5.886933580040931702e-02 -3.020733036100864410e-02 1.466590166091918945e-01 -2.612603604793548584e-01 3.172178268432617188e-01 -2.464777976274490356e-02 7.248955965042114258e-02 -3.186036944389343262e-01 -4.449189081788063049e-02 5.041060969233512878e-02 1.041371747851371765e-01 2.905925549566745758e-02 1.968248337507247925e-01 -2.556649148464202881e-01 -7.038554549217224121e-02 -1.104217767715454102e-01 3.009276464581489563e-02 -2.588707022368907928e-02 1.888402849435806274e-01 9.133522957563400269e-02 2.982252836227416992e-01 -2.450180053710937500e-01 -2.796987816691398621e-02 1.271031200885772705e-01 -1.796787381172180176e-01 -8.034836500883102417e-02 2.342726886272430420e-01 -3.068976998329162598e-01
3.525343537330627441e-02 4.983394965529441833e-02 4.753657877445220947e-01 4.022368192672729492e-01 1.864569187164306641e-01 2.050045579671859741e-01 -1.145552992820739746e-01 -2.210483849048614502e-01 4.005679488182067871e-01 -1.932384520769119263e-01 1.195708364248275757e-01 1.589927524328231812e-01 1.612966693937778473e-02 1.556618064641952515e-01 9.025782346725463867e-02 4.913418553769588470e-03 7.383824884891510010e-02 -2.785201966762542725e-01 -3.869150578975677490e-02 -5.072955507785081863e-03 -4.909872263669967651e-02 2.090013213455677032e-02 -9.410929679870605469e-02 1.359069049358367920e-01 -8.844556659460067749e-02 1.467419415712356567e-01 8.041625469923019409e-02 1.206993311643600464e-02 5.843164026737213135e-02 -1.348023414611816406e-01 -1.375756710767745972e-01 -9.214682877063751221e-02
-9.135133586823940277e-03 3.749505802989006042e-02 2.038504630327224731e-01 -7.167565077543258667e-02 -1.512995809316635132e-01 -1.866940408945083618e-02 -9.014889597892761230e-02 -4.826897978782653809e-01 2.926865816116333008e-01 -1.574735045433044434e-01 2.925241589546203613e-01 2.159159071743488312e-02 5.098270997405052185e-02 8.909725584089756012e-03 1.423944532871246338e-01 4.208534210920333862e-02 -1.171473115682601929e-01 -1.719523817300796509e-01 1.027981117367744446e-01 -4.276013746857643127e-02 1.640458256006240845e-01 1.649662256240844727e-01 1.470278948545455933e-01 2.053606212139129639e-01 7.563934475183486938e-02 1.836649179458618164e-01 2.088786214590072632e-01 1.651472151279449463e-01 1.905276924371719360e-01 -3.021760582923889160e-01 -2.022873759269714355e-01 -1.172382980585098267e-01
1.889006700366735458e-03 8.157575130462646484e-02 1.145863160490989685e-01 -5.260259285569190979e-02 2.778182625770568848e-01 3.088485896587371826e-01 8.147463202476501465e-02 1.247732937335968018e-01 3.223898708820343018e-01 -2.249999493360519409e-01 1.289666444063186646e-01 -2.201524376869201660e-01 -5.435078591108322144e-02 7.722382992506027222e-02 2.390457987785339355e-01 2.118689864873886108e-01 9.031417965888977051e-02 1.413375232368707657e-02 1.134228333830833435e-01 -1.615687161684036255e-01 -1.658179908990859985e-01 -8.075811900198459625e-03 -5.841117352247238159e-02 1.910558044910430908e-01 1.326873302459716797e-01 3.576243817806243896e-01 -8.349861204624176025e-02 1.741055399179458618e-01 1.855559945106506348e-01 6.156828254461288452e-02 -1.646942496299743652e-01 -2.985411584377288818e-01
-1.408671438694000244e-01 4.079010710120201111e-02 9.180550277233123779e-02 2.339040786027908325e-01 9.558759629726409912e-02 2.307261973619461060e-01 1.670391559600830078e-01 -5.246233344078063965e-01 3.380954861640930176e-01 -7.333801686763763428e-02 -8.482362329959869385e-02 1.053568199276924133e-01 -1.252562105655670166e-01 1.354217380285263062e-01 2.834025621414184570e-01 -8.770700544118881226e-02 9.961995296180248260e-03 -2.415752559900283813e-01 -1.359027028083801270e-01 -1.457989364862442017e-01 -4.474888741970062256e-02 -1.237330362200737000e-01 -8.513347804546356201e-02 7.407572120428085327e-02 1.462566386908292770e-02 2.062623798847198486e-01 -7.602578494697809219e-03 8.530043065547943115e-02 1.159678995609283447e-01 9.203287959098815918e-02 -2.688394784927368164e-01 -1.315781027078628540e-01
-1.155116185545921326e-01 2.286022901535034180e-01 4.350560307502746582e-01 2.044224590063095093e-01 9.720461815595626831e-02 -2.223177254199981689e-01 8.379105478525161743e-02 -2.426821440458297729e-01 2.624582946300506592e-01 1.389802843332290649e-01 -2.644469738006591797e-01 -2.082824558019638062e-01 -1.404426693916320801e-01 -8.882582187652587891e-02 5.388852208852767944e-03 -2.452404424548149109e-02 6.128172390162944794e-03 -1.047648340463638306e-01 1.122314929962158203e-01 -1.213531345129013062e-01 2.707108482718467712e-02 -8.067334443330764771e-02 7.047134637832641602e-02 -1.383554041385650635e-01 3.086944818496704102e-01 7.028480619192123413e-02 -1.196284126490354538e-02 -1.148663237690925598e-01 2.717523872852325439e-01 -2.404054850339889526e-01 -7.823815941810607910e-02 -1.666372567415237427e-01
-3.161693513393402100e-01 3.604718744754791260e-01 3.661282658576965332e-01 -1.199837550520896912e-01 7.563252002000808716e-02 9.958845376968383789e-02 -1.648696660995483398e-01 -2.120227962732315063e-01 5.126513540744781494e-02 -3.024517558515071869e-02 3.796888142824172974e-02 -2.196140438318252563e-01 -1.735207736492156982e-01 -1.781272292137145996e-01 -1.259526014328002930e-01 1.141654551029205322e-01 -2.029019594192504883e-01 2.104018628597259521e-01 -5.205265432596206665e-02 1.348426640033721924e-01 -7.903917133808135986e-02 2.113883793354034424e-01 -3.586050879675894976e-04 -6.073317304253578186e-02 2.760128676891326904e-01 5.076898634433746338e-02 2.156869769096374512e-01 6.624533794820308685e-03 1.000508889555931091e-01 -1.267789453268051147e-01 2.905654907226562500e-02 -2.769871950149536133e-01
-3.089886605739593506e-01 3.492055237293243408e-01 4.986583814024925232e-02 -2.092201858758926392e-01 -6.141190975904464722e-02 -1.499647945165634155e-01 -2.383557111024856567e-01 -9.397502243518829346e-02 1.898194402456283569e-01 -6.240621954202651978e-02 5.829467251896858215e-02 -9.503483027219772339e-02 -6.368644535541534424e-02 4.457313120365142822e-01 1.200478896498680115e-01 9.113594889640808105e-02 2.184485048055648804e-01 -2.271143049001693726e-01 1.162576824426651001e-01 -2.197959423065185547e-01 -9.679573774337768555e-02 5.238652229309082031e-02 -1.824710704386234283e-02 8.054136484861373901e-02 1.902358382940292358e-01 1.158860251307487488e-01 1.675263047218322754e-01 2.018201649188995361e-01 -9.402675926685333252e-02 -1.226962283253669739e-01 -8.786670863628387451e-03 -2.101475149393081665e-01
-1.734240353107452393e-01 1.669523268938064575e-01 1.172849461436271667e-01 5.196993798017501831e-02 7.601305842399597168e-02 5.563566088676452637e-02 -1.037947949953377247e-03 -5.708117783069610596e-02 1.838231384754180908e-01 8.346899412572383881e-03 6.243696808815002441e-02 1.346161216497421265e-01 -2.998378276824951172e-01 2.173348963260650635e-01 -1.826281473040580750e-02 1.315500121563673019e-02 -1.647277772426605225e-01 -1.583897024393081665e-01 -2.230295389890670776e-01 2.863464951515197754e-01 -3.008534610271453857e-01 5.617582425475120544e-02 2.605006992816925049e-01 5.521598458290100098e-02 3.185366392135620117e-01 1.586516499519348145e-01 2.171908468008041382e-01 2.774577438831329346e-01 2.004456073045730591e-01 -2.671110928058624268e-01 -9.403498470783233643e-02 -1.551641337573528290e-02
4.714461509138345718e-03 2.599204480648040771e-01 1.819782555103302002e-01 -6.874130107462406158e-03 1.391929090023040771e-01 1.885785460472106934e-01 7.393954694271087646e-02 2.251522243022918701e-01 3.863209784030914307e-01 -1.663928627967834473e-01 1.827688538469374180e-03 -4.131698906421661377e-01 -9.095740318298339844e-02 1.504023820161819458e-01 2.671418190002441406e-01 2.888450920581817627e-01 -1.789647042751312256e-01 -8.820510469377040863e-03 8.916254155337810516e-03 -2.379388511180877686e-01 -1.451940648257732391e-02 -5.534249544143676758e-02 3.668664954602718353e-03 -1.270483285188674927e-01 3.994385898113250732e-02 1.660369187593460083e-01 -3.800612315535545349e-02 1.366525143384933472e-01 1.285996586084365845e-01 9.086095727980136871e-03 1.432568430900573730e-01 -2.452977895736694336e-01
-9.316223114728927612e-02 8.974599838256835938e-02 1.552436500787734985e-02 1.296764016151428223e-01 2.440638542175292969e-01 -1.355895847082138062e-01 -2.447438985109329224e-01 -3.772180080413818359e-01 5.939758941531181335e-02 -3.573790937662124634e-02 -5.664366483688354492e-02 -3.188098967075347900e-01 -3.830113410949707031e-01 -8.296309411525726318e-02 8.354456722736358643e-02 3.963260948657989502e-01 -1.986286491155624390e-01 -2.097671777009963989e-01 -1.414205431938171387e-01 -3.989517316222190857e-02 1.029663532972335815e-02 -3.104995563626289368e-02 4.208478145301342010e-03 5.129086971282958984e-02 -2.413433417677879333e-02 -1.415894329547882080e-01 -1.088101714849472046e-01 -2.058810368180274963e-02 2.116599678993225098e-01 -1.163381338119506836e-01 -1.753044277429580688e-01 -1.674853861331939697e-01
-8.453882485628128052e-02 1.326811164617538452e-01 4.316727519035339355e-01 9.691940248012542725e-02 2.031139582395553589e-01 1.903320699930191040e-01 -2.104209661483764648e-01 -8.918701857328414917e-02 2.782501280307769775e-01 1.272275745868682861e-01 1.605050712823867798e-01 -7.618042826652526855e-02 -3.843332827091217041e-01 -1.255213022232055664e-01 1.774072796106338501e-01 -6.931676529347896576e-03 -8.478523045778274536e-02 1.092508658766746521e-01 6.041746586561203003e-02 -2.699624374508857727e-02 -1.857047080993652344e-01 -1.743739843368530273e-01 -2.125300019979476929e-01 1.785462163388729095e-02 2.359039485454559326e-01 2.544470429420471191e-01 -6.450212001800537109e-02 -1.137669086456298828e-01 1.273781876079738140e-03 -1.099847257137298584e-01 -2.045206129550933838e-01 6.579281389713287354e-02
-1.913812905550003052e-01 2.506813406944274902e-02 6.079333275556564331e-02 6.032389937900006771e-04 3.003046661615371704e-02 4.799026530236005783e-03 -1.897859871387481689e-01 -2.706111371517181396e-01 1.356961578130722046e-01 -3.659465312957763672e-01 -1.758264154195785522e-01 -2.472856193780899048e-01 -1.670776158571243286e-01 2.084811925888061523e-01 1.101195141673088074e-01 -1.570138335227966309e-01 1.905530095100402832e-01 -1.856853961944580078e-01 1.437796205282211304e-01 -2.568860948085784912e-01 -7.947261631488800049e-02 -2.320531606674194336e-01 -2.374046742916107178e-01 1.218035817146301270e-01 2.052139341831207275e-01 1.919674277305603027e-01 1.104026362299919128e-01 -1.677889078855514526e-01 -1.186794973909854889e-02 -8.981442451477050781e-02 -2.027944922447204590e-01 -1.971463710069656372e-01
-2.140438258647918701e-01 9.247498959302902222e-02 3.742056488990783691e-01 -6.084286049008369446e-02 -4.438266158103942871e-02 2.212613373994827271e-01 1.767817884683609009e-02 -1.433145836926996708e-03 1.301496922969818115e-01 -8.016771078109741211e-02 1.715103089809417725e-01 -3.487574160099029541e-01 -3.701771050691604614e-02 1.385758817195892334e-01 2.790418565273284912e-01 1.522482931613922119e-01 -5.146900657564401627e-03 -2.263713479042053223e-01 -2.204662561416625977e-01 -1.733632385730743408e-02 7.477340102195739746e-02 -2.037172019481658936e-01 -5.841117352247238159e-02 2.708619236946105957e-01 4.709664359688758850e-02 2.280572503805160522e-01 -1.075241416692733765e-01 5.995564162731170654e-02 -1.302741765975952148e-01 -3.160559833049774170e-01 1.138382703065872192e-01 -1.771377623081207275e-01
-2.781429588794708252e-01 1.742162704467773438e-01 1.773723661899566650e-01 1.090476475656032562e-02 -7.612096518278121948e-02 -9.383180737495422363e-02 -5.611958727240562439e-02 -2.954566478729248047e-01 2.600795924663543701e-01 5.261000245809555054e-03 2.005441784858703613e-01 -5.978161841630935669e-02 -2.453469783067703247e-01 2.978161275386810303e-01 4.380596429109573364e-02 2.517287731170654297e-01 -6.637720763683319092e-02 -2.189072072505950928e-01 -1.544954180717468262e-01 1.877159066498279572e-02 -2.405331283807754517e-02 -2.199269980192184448e-01 -4.294940456748008728e-02 1.653832793235778809e-01 -1.162810847163200378e-01 3.874589204788208008e-01 1.435914486646652222e-01 1.462070345878601074e-01 -1.764265000820159912e-01 3.945377096533775330e-02 1.259013563394546509e-01 -1.454673111438751221e-01
7.153151091188192368e-03 1.673397272825241089e-01 2.103630155324935913e-01 -6.167149543762207031e-02 1.029620692133903503e-01 7.002884894609451294e-02 4.092407599091529846e-02 -1.960456520318984985e-01 3.092458844184875488e-01 -3.651488572359085083e-02 -3.105608746409416199e-03 1.432422697544097900e-01 -3.467808365821838379e-01 1.167410090565681458e-01 -6.031807884573936462e-02 -8.788990974426269531e-02 -5.839876364916563034e-03 -1.586162298917770386e-01 -1.757516711950302124e-01 1.487101912498474121e-01 -2.565526366233825684e-01 3.090221881866455078e-01 2.494688183069229126e-01 5.624575912952423096e-02 2.147814333438873291e-01 1.545010060071945190e-01 1.034005731344223022e-01 1.031489595770835876e-01 -2.967735636048018932e-04 -4.027068018913269043e-01 -1.889164894819259644e-01 -1.069100126624107361e-01
-3.349749371409416199e-02 4.734493196010589600e-01 3.365618288516998291e-01 -3.672048449516296387e-02 1.727112219668924809e-03 4.037710651755332947e-02 -1.236913353204727173e-01 -3.787792325019836426e-01 1.909781694412231445e-01 -1.421302855014801025e-01 -4.009491298347711563e-03 1.475782394409179688e-01 -2.417248636484146118e-01 -5.189947783946990967e-02 -2.195684053003787994e-02 6.852892786264419556e-02 -3.166719377040863037e-01 1.198195293545722961e-01 8.082336187362670898e-02 -1.816236674785614014e-01 -2.975347638130187988e-01 6.277358531951904297e-02 1.372456103563308716e-01 -1.579023003578186035e-01 1.759180575609207153e-01 4.021154716610908508e-02 -1.535020489245653152e-02 -4.906193912029266357e-02 -3.812722116708755493e-02 1.159923821687698364e-01 5.070327967405319214e-02 -1.088260859251022339e-01
-6.771903485059738159e-02 -1.053880900144577026e-01 9.368517994880676270e-02 1.375088244676589966e-01 7.988228648900985718e-02 4.114831611514091492e-02 -2.205971032381057739e-01 -1.525598168373107910e-01 1.682080142199993134e-02 -3.264950960874557495e-02 -1.052837595343589783e-01 1.061524823307991028e-01 -3.407794833183288574e-01 -8.332155644893646240e-03 3.854241222143173218e-02 2.308126538991928101e-01 -1.429514139890670776e-01 -4.126844108104705811e-01 -4.632617160677909851e-02 -8.414807170629501343e-02 -1.732495129108428955e-01 -2.959422469139099121e-01 7.031165063381195068e-02 3.259733915328979492e-01 5.056441947817802429e-02 1.351301819086074829e-01 2.398126125335693359e-01 3.712876886129379272e-02 3.655596822500228882e-02 -3.184975087642669678e-01 2.602814882993698120e-02 -2.646090686321258545e-01
-1.629039496183395386e-01 2.892421483993530273e-01 1.218733340501785278e-01 1.350284963846206665e-01 2.853208482265472412e-01 -1.694196015596389771e-01 -5.570272356271743774e-02 -1.527706384658813477e-01 1.333239823579788208e-01 3.452989459037780762e-01 -1.318374425172805786e-01 -1.986663639545440674e-01 -2.258840352296829224e-01 -6.690802052617073059e-03 -1.067231688648462296e-02 1.673753112554550171e-01 -8.183568716049194336e-02 -1.850793510675430298e-01 1.340522468090057373e-01 1.143600791692733765e-02 -4.416385591030120850e-01 -2.310365289449691772e-01 -5.767202377319335938e-02 1.295737922191619873e-01 -2.640954963862895966e-02 1.031196340918540955e-01 1.424683537334203720e-02 1.396494060754776001e-01 8.957140892744064331e-02 1.721196770668029785e-01 -1.158346831798553467e-01 -1.934368312358856201e-01
-2.156945019960403442e-01 8.905842155218124390e-02 1.869448572397232056e-01 -6.280539929866790771e-02 8.761439472436904907e-02 -3.808405995368957520e-01 -1.470139715820550919e-02 -1.096009388566017151e-01 1.774798631668090820e-01 -2.257033586502075195e-01 2.613812685012817383e-01 -2.427998334169387817e-01 -4.319526553153991699e-01 3.350209593772888184e-01 -1.247157715260982513e-02 2.244683206081390381e-01 -4.270604625344276428e-02 -1.175333335995674133e-01 -8.742797374725341797e-02 1.117796823382377625e-01 -2.000064700841903687e-01 -1.033054962754249573e-01 1.218614447861909866e-02 1.275292783975601196e-01 6.940228492021560669e-02 1.450813710689544678e-01 1.736162346787750721e-03 1.792465709149837494e-02 -8.294152468442916870e-02 9.798782318830490112e-02 1.897984892129898071e-01 3.276398032903671265e-02
-3.122867643833160400e-01 2.845449447631835938e-01 4.500769078731536865e-01 -2.135611176490783691e-01 1.275843232870101929e-01 -1.004347950220108032e-01 -1.650556325912475586e-01 -7.911795377731323242e-02 1.029963865876197815e-01 -1.771396249532699585e-01 1.671390980482101440e-02 -1.985373049974441528e-01 -1.477531790733337402e-01 -7.634413242340087891e-02 -1.995697803795337677e-02 3.534990176558494568e-02 -1.539578437805175781e-01 1.923235803842544556e-01 -5.179879441857337952e-02 -8.367709070444107056e-02 -2.677612565457820892e-02 1.700939685106277466e-01 -2.290196018293499947e-03 -4.775122553110122681e-02 1.720639318227767944e-01 -2.195787988603115082e-02 2.117143571376800537e-01 -2.342698350548744202e-02 2.035362422466278076e-01 -2.340663820505142212e-01 3.100709803402423859e-02 -3.571121096611022949e-01
-2.689665853977203369e-01 1.472306549549102783e-01 1.725370585918426514e-01 3.950708545744419098e-03 5.748546868562698364e-02 -3.405593708157539368e-02 -1.967842727899551392e-01 -8.892598003149032593e-02 5.604077875614166260e-02 -1.519302278757095337e-01 -6.590685248374938965e-02 -1.778419166803359985e-01 -4.795048534870147705e-01 3.425871208310127258e-02 -9.914556145668029785e-02 1.056120991706848145e-01 -2.437309175729751587e-01 -3.128993809223175049e-01 -1.731341183185577393e-01 2.287184149026870728e-01 -1.743018329143524170e-01 2.873696982860565186e-01 1.715626567602157593e-02 1.038287207484245300e-01 5.641427636146545410e-02 -9.573864191770553589e-02 1.507988125085830688e-01 -1.795716769993305206e-02 -1.365328878164291382e-01 -2.915717661380767822e-01 6.663959473371505737e-02 -6.065614521503448486e-02
-1.777165830135345459e-01 4.229628145694732666e-01 2.987020015716552734e-01 1.268006712198257446e-01 2.189582735300064087e-01 -1.297446638345718384e-01 -2.883746623992919922e-01 -3.513253331184387207e-01 2.020170241594314575e-01 -5.253400653600692749e-02 -2.363131195306777954e-02 -5.444475263357162476e-02 -9.060589969158172607e-02 -2.620659172534942627e-01 4.927972331643104553e-02 -7.262067496776580811e-02 -9.151159971952438354e-02 3.474652394652366638e-02 1.563763171434402466e-01 3.369567915797233582e-02 -1.220139488577842712e-01 1.477220803499221802e-01 -6.823438405990600586e-02 8.791603147983551025e-02 3.918032646179199219e-01 1.400982737541198730e-01 -1.589976623654365540e-02 1.252060756087303162e-02 -5.789626389741897583e-02 -1.189652755856513977e-01 -7.288628816604614258e-02 -2.322743274271488190e-02
-1.083269864320755005e-01 2.580966353416442871e-01 2.495714128017425537e-01 1.010239124298095703e-01 -6.559175252914428711e-02 -1.244930773973464966e-01 -9.365083277225494385e-02 -8.378984779119491577e-02 2.804485261440277100e-01 1.791873127222061157e-01 3.199810087680816650e-01 -1.355184167623519897e-01 -2.140293568372726440e-01 1.420874297618865967e-01 -8.832427114248275757e-02 -1.211024001240730286e-01 2.156033366918563843e-01 -1.848377436399459839e-01 -7.995407097041606903e-03 3.120283782482147217e-02 6.250008195638656616e-02 -3.377813398838043213e-01 1.014352738857269287e-01 2.407221794128417969e-01 2.490880489349365234e-01 -2.192694321274757385e-02 -5.612357053905725479e-03 9.635937213897705078e-02 8.549708873033523560e-02 -2.294684946537017822e-01 -2.218822687864303589e-01 -2.112468481063842773e-01
-6.644306331872940063e-02 1.991472095251083374e-01 2.501513361930847168e-01 -1.273364126682281494e-01 -2.060994692146778107e-02 -7.300925254821777344e-02 1.580882817506790161e-02 -1.923348903656005859e-01 2.958959639072418213e-01 1.988820582628250122e-01 2.725579440593719482e-01 9.323640167713165283e-02 -3.200596570968627930e-01 1.321613937616348267e-01 3.966178372502326965e-02 6.672678142786026001e-02 3.964348882436752319e-02 -1.294600367546081543e-01 -3.020031452178955078e-01 1.318049579858779907e-01 -6.294275075197219849e-02 -2.936353385448455811e-01 2.258663624525070190e-01 3.531474173069000244e-01 1.647994518280029297e-01 -1.873411387205123901e-01 -7.779221981763839722e-02 -6.584117561578750610e-02 4.833732172846794128e-02 -1.486345827579498291e-01 -9.029804915189743042e-02 -8.437450975179672241e-03
-2.002153098583221436e-01 2.840889990329742432e-01 1.930945217609405518e-01 5.882312729954719543e-02 1.622261703014373779e-01 -1.476338952779769897e-01 -3.290650621056556702e-02 -1.939144134521484375e-01 7.683023810386657715e-02 3.085537627339363098e-02 -1.161045655608177185e-01 -2.178290039300918579e-01 -3.391086757183074951e-01 -5.699553340673446655e-02 3.166871070861816406e-01 2.528513669967651367e-01 -3.017162978649139404e-01 1.332692056894302368e-01 -1.531311124563217163e-01 1.139206364750862122e-01 9.384156763553619385e-02 9.105248004198074341e-02 -3.455099463462829590e-01 1.397678107023239136e-01 1.437422484159469604e-01 -6.419598311185836792e-02 1.882473938167095184e-02 1.888176798820495605e-01 -1.237845644354820251e-01 -2.590889669954776764e-02 -1.513157635927200317e-01 -2.238776721060276031e-02
1.145695000886917114e-01 5.676560848951339722e-02 1.703494042158126831e-01 -1.944832131266593933e-02 -2.275883778929710388e-02 -3.431105054914951324e-03 1.917922943830490112e-01 7.818121463060379028e-02 2.070041745901107788e-01 -1.664158701896667480e-01 1.942647397518157959e-01 -1.522084176540374756e-01 -2.455796003341674805e-01 1.117604374885559082e-01 -4.284530505537986755e-02 3.474124073982238770e-01 -1.433442980051040649e-01 1.657310724258422852e-01 -1.026832908391952515e-01 -2.448314428329467773e-01 -1.340436786413192749e-01 -1.724008470773696899e-01 -2.429816126823425293e-01 1.712161749601364136e-01 2.161892652511596680e-01 2.399097234010696411e-01 5.426774919033050537e-02 1.997755765914916992e-01 7.212176918983459473e-03 -1.438409388065338135e-01 -2.121882885694503784e-01 -3.414452075958251953e-01
-2.264979928731918335e-01 2.096407562494277954e-01 2.623158395290374756e-01 1.696099899709224701e-02 -1.038738116621971130e-01 -3.748329281806945801e-01 -2.100857160985469818e-02 -2.666535675525665283e-01 9.846903383731842041e-02 -3.909030556678771973e-02 -1.117569059133529663e-01 -1.894172877073287964e-01 -3.065423369407653809e-01 -3.223175704479217529e-01 -5.057913716882467270e-03 1.333177089691162109e-01 -2.738586068153381348e-01 -2.695768475532531738e-01 -1.959889978170394897e-01 1.101768389344215393e-02 -7.874970138072967529e-02 -2.338646538555622101e-02 -1.666965894401073456e-02 6.565905362367630005e-02 -8.677875250577926636e-02 1.572483181953430176e-01 -1.038516089320182800e-01 1.459986567497253418e-01 3.096049651503562927e-02 -7.011970132589340210e-02 -1.055132895708084106e-01 -2.422004342079162598e-01
[truncated: 3,270,366 more chars]
