# Supplementary material for: The Language of Innovation
Source: PLoS One. 2020 Apr 30;15(4):e0230107. doi: 10.1371/journal.pone.0230107 (PMC7194493; doi:10.1371/journal.pone.0230107)
Supplement: S29 File — (GZ) [file pone.0230107.s029.tar.gz › 2007-2011/V2Run_13_VS_4500_embeddings2007-2011ED32.txt]

1.255698353052139282e-01 -2.617788016796112061e-01 1.068794075399637222e-02 1.113945320248603821e-01 -5.956558883190155029e-02 -2.288703620433807373e-02 2.146454304456710815e-01 3.515676036477088928e-02 -1.608287096023559570e-01 -1.105988323688507080e-01 9.831134974956512451e-02 -1.600801199674606323e-01 -1.476961672306060791e-01 -2.167280912399291992e-01 9.584270417690277100e-02 2.191294431686401367e-01 7.822035998106002808e-02 -1.457036435604095459e-01 -8.292812854051589966e-03 1.176797505468130112e-02 3.459202051162719727e-01 2.042336016893386841e-01 -1.120119541883468628e-01 1.992600224912166595e-02 -3.535828888416290283e-01 1.753331124782562256e-01 -4.292448461055755615e-01 7.487194985151290894e-02 1.663874238729476929e-01 2.661888003349304199e-01 -1.705382205545902252e-02 -7.810510694980621338e-02
4.212589003145694733e-03 -1.508936733007431030e-01 -2.083048075437545776e-01 1.127164065837860107e-01 -2.683785855770111084e-01 2.983323633670806885e-01 -1.896201968193054199e-01 1.445072740316390991e-01 -5.657897796481847763e-03 -2.653338015079498291e-01 7.009747624397277832e-02 -1.993446350097656250e-01 -1.340692490339279175e-01 5.497213453054428101e-02 3.412931412458419800e-02 -2.069603279232978821e-02 2.030740529298782349e-01 -3.286516666412353516e-01 5.813592299818992615e-02 -1.377295106649398804e-01 1.886177808046340942e-01 5.761802196502685547e-02 -3.366510272026062012e-01 -1.821129769086837769e-01 -3.372626379132270813e-02 2.955608963966369629e-01 -2.039392739534378052e-01 -5.575946718454360962e-02 -3.455130010843276978e-02 1.424538791179656982e-01 9.364940226078033447e-02 -2.124320417642593384e-01
-2.414294146001338959e-02 -1.079732030630111694e-01 2.179193049669265747e-01 2.339780181646347046e-01 9.932750836014747620e-03 -2.633989751338958740e-01 1.762332767248153687e-01 -9.175350517034530640e-02 -7.731421291828155518e-02 1.708832085132598877e-01 -2.477900870144367218e-02 -3.403397798538208008e-01 -6.146229337900876999e-03 2.400191128253936768e-01 -1.191934663802385330e-02 3.591345250606536865e-01 4.459533095359802246e-02 -2.949927747249603271e-01 2.629671059548854828e-02 -2.116291970014572144e-01 1.550067365169525146e-01 1.144566610455513000e-01 -1.083322018384933472e-01 -2.246629893779754639e-01 -9.036409109830856323e-02 3.309509903192520142e-02 -3.455877602100372314e-01 1.309710741043090820e-01 -1.467774212360382080e-01 1.690773069858551025e-01 9.108945727348327637e-02 -9.025286883115768433e-03
1.432028263807296753e-01 -3.437263667583465576e-01 -5.565131828188896179e-02 5.017697215080261230e-01 -2.162741869688034058e-01 1.464740955270826817e-03 1.569742858409881592e-01 -1.595465838909149170e-02 -2.010120451450347900e-01 -1.740899831056594849e-01 -1.021098122000694275e-01 -2.097514718770980835e-01 -1.292098909616470337e-01 2.067961171269416809e-02 2.583318948745727539e-02 3.372924029827117920e-02 1.732371598482131958e-01 -1.479028910398483276e-01 2.061743475496768951e-02 1.305211186408996582e-01 1.180235669016838074e-01 2.364266514778137207e-01 5.150499939918518066e-02 5.124840140342712402e-02 -1.071480195969343185e-02 -2.546668946743011475e-01 -2.405989319086074829e-01 6.401194725185632706e-03 -6.320018321275711060e-02 2.016388773918151855e-01 -2.674636542797088623e-01 -8.484225720167160034e-02
8.082225173711776733e-02 -7.092271745204925537e-02 -3.382277488708496094e-02 4.822636246681213379e-01 -2.324673235416412354e-01 8.748663216829299927e-02 -4.901044070720672607e-02 -2.154400199651718140e-01 -1.942629069089889526e-01 -7.084949756972491741e-04 2.329750917851924896e-02 -1.458929628133773804e-01 -1.514963358640670776e-01 -2.222929298877716064e-01 7.964674383401870728e-02 8.705346286296844482e-02 1.085085943341255188e-01 -3.308735489845275879e-01 -9.465589374303817749e-02 -5.087740346789360046e-02 5.660394206643104553e-02 -1.069409772753715515e-01 -1.261291801929473877e-01 4.067086055874824524e-02 -8.659461140632629395e-02 1.157174706459045410e-01 -2.650578320026397705e-01 -1.208656653761863708e-01 8.902370184659957886e-02 3.391768634319305420e-01 2.354458719491958618e-02 -3.226051628589630127e-01
1.293942630290985107e-01 -2.992327511310577393e-01 -1.713869571685791016e-01 1.550198495388031006e-01 -2.416366487741470337e-01 -2.158419787883758545e-02 1.430212706327438354e-01 -1.962436139583587646e-01 -8.165691792964935303e-02 7.764550298452377319e-02 6.634537130594253540e-02 -3.844071030616760254e-01 5.729258432984352112e-02 -2.095009237527847290e-01 1.681569218635559082e-01 -8.601153641939163208e-02 2.275715172290802002e-01 -3.392814099788665771e-01 2.205060236155986786e-02 6.167307496070861816e-02 3.899136558175086975e-02 -4.350365325808525085e-02 -2.280322611331939697e-01 -1.516074687242507935e-01 -8.081066608428955078e-02 -1.376190632581710815e-01 7.652088254690170288e-02 1.300224363803863525e-01 6.251569837331771851e-02 3.411009609699249268e-01 -1.550681442022323608e-01 -1.807070672512054443e-01
1.869727820158004761e-01 -2.787143588066101074e-01 -1.396334320306777954e-01 3.246659636497497559e-01 -1.153754070401191711e-01 -3.690537810325622559e-02 -4.552583768963813782e-02 -6.056705489754676819e-02 1.516314297914505005e-01 -2.557712197303771973e-01 -1.832492835819721222e-02 -4.720831289887428284e-03 -1.082563251256942749e-01 -1.518084108829498291e-01 2.795158028602600098e-01 3.057713620364665985e-02 2.123834490776062012e-01 -2.536026537418365479e-01 -1.491679996252059937e-01 7.850206643342971802e-02 2.547178417444229126e-02 -3.051758743822574615e-03 5.227475613355636597e-02 -1.315542757511138916e-01 5.916981771588325500e-02 1.211925595998764038e-01 -3.392585515975952148e-01 3.612345457077026367e-02 -5.495107173919677734e-02 4.585369825363159180e-01 -1.809909343719482422e-01 1.690706051886081696e-02
2.885388210415840149e-02 -2.598651349544525146e-01 -6.783973425626754761e-02 9.989569336175918579e-02 -1.609800755977630615e-01 2.269694358110427856e-01 7.040148973464965820e-02 1.526525467634201050e-01 -1.498186886310577393e-01 -1.808454990386962891e-01 -4.034232348203659058e-02 -3.456352055072784424e-01 -2.240971326828002930e-01 -9.706185758113861084e-02 1.255444586277008057e-01 2.523732781410217285e-01 3.488686084747314453e-01 7.414095103740692139e-02 1.252136845141649246e-02 -2.627990841865539551e-01 -6.253217905759811401e-02 -1.926597766578197479e-02 -1.773526221513748169e-01 -3.196737170219421387e-01 -1.739765889942646027e-02 7.944412529468536377e-02 -1.535534393042325974e-02 2.449730336666107178e-01 -4.390991479158401489e-02 2.187656462192535400e-01 -2.110277861356735229e-01 -2.230090461671352386e-02
-1.165641238912940025e-03 -3.103252351284027100e-01 -2.633623182773590088e-01 4.617446959018707275e-01 -4.491891013458371162e-05 -6.964631844311952591e-03 1.661591827869415283e-01 -1.368633955717086792e-01 6.792143918573856354e-03 -1.073390096426010132e-01 -5.294783785939216614e-02 2.078696712851524353e-02 -1.400549262762069702e-01 -1.813975349068641663e-02 2.763060927391052246e-01 1.093115806579589844e-01 3.902999460697174072e-01 -2.913707196712493896e-01 -1.318607013672590256e-02 -6.579875200986862183e-02 2.614072989672422409e-03 -7.127043604850769043e-02 3.501473739743232727e-02 -5.171582475304603577e-02 8.561912178993225098e-02 -1.119839400053024292e-01 -2.406605482101440430e-01 1.315023601055145264e-01 -6.682760268449783325e-02 2.572298347949981689e-01 4.139038547873497009e-02 -1.831648796796798706e-01
-6.255081295967102051e-02 -2.284067273139953613e-01 -9.262856841087341309e-02 4.004315733909606934e-01 -1.930992901325225830e-01 -3.196489298716187477e-03 7.227112539112567902e-03 8.127631619572639465e-03 -4.228309914469718933e-02 -4.773749504238367081e-03 -8.400424569845199585e-02 -3.548625484108924866e-02 1.591881811618804932e-01 -7.725019007921218872e-02 9.605379402637481689e-02 -6.822622567415237427e-02 3.447726368904113770e-01 -3.138032555580139160e-01 7.833922654390335083e-02 -9.826575964689254761e-02 7.617207616567611694e-02 1.804368644952774048e-01 -1.138605251908302307e-01 -2.126568462699651718e-03 1.275012493133544922e-01 1.260893940925598145e-01 -1.492762193083763123e-02 2.667342722415924072e-01 1.629875302314758301e-01 3.944976925849914551e-01 -2.758207917213439941e-01 -1.897427290678024292e-01
3.135164976119995117e-01 -1.716250777244567871e-01 -5.871974304318428040e-02 1.912488788366317749e-01 7.215135544538497925e-02 -2.601913809776306152e-01 1.773060262203216553e-01 -2.812674827873706818e-02 -3.685108944773674011e-02 -2.373123727738857269e-02 1.211149990558624268e-01 -2.318876087665557861e-01 1.695753037929534912e-01 7.558419369161128998e-03 -2.263811379671096802e-01 2.729120552539825439e-01 5.065306276082992554e-02 -3.842635750770568848e-01 -1.969381570816040039e-01 -1.007193997502326965e-01 2.495610862970352173e-01 7.948002219200134277e-02 1.313348300755023956e-02 -2.197422645986080170e-02 -1.781079322099685669e-01 -1.168080866336822510e-01 -3.584845364093780518e-01 8.420712500810623169e-02 8.189629297703504562e-04 -6.804791837930679321e-02 2.193945050239562988e-01 -7.051299791783094406e-03
1.436603069305419922e-01 -1.652922630310058594e-01 5.390505865216255188e-02 1.060876771807670593e-01 -6.032561138272285461e-02 -2.577118389308452606e-02 -9.445508942008018494e-03 -5.719979759305715561e-03 -3.618943095207214355e-01 -1.264851838350296021e-01 3.754736483097076416e-02 3.786861151456832886e-02 -1.023562699556350708e-01 -2.629503309726715088e-01 4.730268940329551697e-02 -7.059690356254577637e-02 3.033351600170135498e-01 -1.305671334266662598e-01 2.987788990139961243e-02 -2.762546837329864502e-01 8.371309936046600342e-02 -1.742833405733108521e-01 -3.725988864898681641e-01 -2.634746208786964417e-02 -3.683147132396697998e-01 1.254538148641586304e-01 -1.608384847640991211e-01 2.821467220783233643e-01 -1.466557830572128296e-01 2.029356211423873901e-01 -4.213437065482139587e-02 1.108658388257026672e-01
1.147956252098083496e-01 -3.442999422550201416e-01 -7.510861754417419434e-02 4.151029288768768311e-01 -2.255125343799591064e-01 2.971205301582813263e-02 9.527023881673812866e-03 -1.359325051307678223e-01 -8.055117726325988770e-02 7.150061894208192825e-03 -1.462675034999847412e-01 -2.064133882522583008e-01 -1.250965744256973267e-01 -5.235971882939338684e-03 3.408392369747161865e-01 1.138987839221954346e-01 2.604792416095733643e-01 -2.536232769489288330e-01 -5.417352914810180664e-02 3.475068509578704834e-02 1.294495761394500732e-01 9.841980040073394775e-02 -6.591822952032089233e-02 2.508220262825489044e-02 -2.061489820480346680e-01 -9.538985788822174072e-02 -1.082176119089126587e-01 -1.602016091346740723e-01 -1.938584148883819580e-01 3.249619305133819580e-01 2.459670044481754303e-02 -6.454693526029586792e-02
-1.434877514839172363e-01 -5.319795608520507812e-01 1.592667102813720703e-01 1.903741359710693359e-01 -4.319543391466140747e-02 8.948082476854324341e-02 1.973649710416793823e-01 -2.950499355792999268e-01 -7.427746802568435669e-02 -2.626100778579711914e-01 -2.324898354709148407e-02 -9.778316318988800049e-02 -1.590387523174285889e-01 -8.240914344787597656e-02 -2.358212620019912720e-01 1.333589255809783936e-01 2.582465857267379761e-02 -2.076959162950515747e-01 -6.364547181874513626e-03 -1.879016607999801636e-01 2.621081173419952393e-01 5.149408429861068726e-02 -1.068882420659065247e-01 -4.236216843128204346e-02 -3.427922353148460388e-02 -8.753795176744461060e-03 -2.449708729982376099e-01 2.061183191835880280e-02 -1.619131416082382202e-01 7.908698171377182007e-02 4.545887187123298645e-02 2.211520522832870483e-01
-8.747351914644241333e-02 -2.966058850288391113e-01 -3.950504660606384277e-01 2.240694761276245117e-01 -2.034502476453781128e-01 3.675073757767677307e-02 -6.064575538039207458e-02 -1.960922926664352417e-01 -2.825336456298828125e-01 9.865135699510574341e-02 -7.034031301736831665e-02 -1.647890657186508179e-01 -1.963417828083038330e-01 -8.236353099346160889e-02 -1.291747577488422394e-02 5.450251325964927673e-02 2.914375662803649902e-01 -8.588813245296478271e-02 7.455547153949737549e-02 -2.482849545776844025e-02 1.555454432964324951e-01 2.505064010620117188e-02 -1.912987530231475830e-01 -2.896832525730133057e-01 -1.007429808378219604e-01 1.739778220653533936e-01 -3.633820116519927979e-01 1.195369362831115723e-01 4.341138526797294617e-02 -2.680684626102447510e-02 9.365808963775634766e-02 -3.387972712516784668e-02
1.662314236164093018e-01 -2.652366757392883301e-01 1.655409038066864014e-01 1.740707904100418091e-01 -3.299283608794212341e-02 -1.013037487864494324e-01 1.395267546176910400e-01 -1.002182587981224060e-01 3.020845353603363037e-02 -1.087441816926002502e-01 1.196993514895439148e-01 -1.439514458179473877e-01 -1.743259429931640625e-01 -6.009031832218170166e-02 -4.636653885245323181e-02 1.454014331102371216e-01 -1.677159070968627930e-01 -3.211867511272430420e-01 -1.872406154870986938e-01 -2.332351207733154297e-01 2.774055600166320801e-01 2.398705780506134033e-01 -4.278188943862915039e-02 -1.199286133050918579e-01 -9.909811615943908691e-02 9.347889572381973267e-02 -4.113915264606475830e-01 1.241680011153221130e-01 -1.466433703899383545e-01 2.951611764729022980e-02 -2.308772057294845581e-01 2.191323786973953247e-01
2.979437112808227539e-01 -1.845140904188156128e-01 -8.029351383447647095e-02 4.603984579443931580e-02 -1.551821678876876831e-01 2.286183685064315796e-01 -6.433881819248199463e-02 -2.185258455574512482e-02 -5.542764067649841309e-02 -1.479836553335189819e-01 -8.804269880056381226e-02 -3.603339195251464844e-01 -2.772104144096374512e-01 -4.205316770821809769e-03 -5.286483839154243469e-02 -6.214828789234161377e-02 1.941152960062026978e-01 1.847975403070449829e-01 5.820349231362342834e-02 -9.454476833343505859e-02 1.583977416157722473e-02 -3.372003510594367981e-02 -1.069933399558067322e-01 -2.926014959812164307e-01 -2.657822966575622559e-01 8.659278042614459991e-03 -4.367140829563140869e-01 8.615574240684509277e-02 8.723649382591247559e-02 2.288678586483001709e-01 1.815221272408962250e-02 -1.725772619247436523e-01
6.437695585191249847e-03 -2.224856615066528320e-01 2.766226232051849365e-01 2.477747648954391479e-01 -1.732977926731109619e-01 -1.914734542369842529e-01 2.472227960824966431e-01 -1.876505464315414429e-01 -6.258714199066162109e-02 -1.750126928091049194e-01 2.824257612228393555e-01 -2.809284031391143799e-01 5.935359373688697815e-02 -3.292012959718704224e-02 -2.391889840364456177e-01 1.365336626768112183e-01 4.646028950810432434e-02 -2.795882523059844971e-01 5.595323443412780762e-02 2.000567130744457245e-02 -7.685005199164152145e-03 1.602670997381210327e-01 -5.288080871105194092e-02 -4.515098035335540771e-02 -6.460279971361160278e-02 1.767516881227493286e-01 -3.962981104850769043e-01 8.933275938034057617e-02 3.205966576933860779e-02 7.405539602041244507e-02 2.196187376976013184e-01 7.873245328664779663e-02
2.329794913530349731e-01 -3.254747986793518066e-01 -1.765348315238952637e-01 2.283728122711181641e-01 -1.334939301013946533e-01 -4.320766404271125793e-02 -1.369069814682006836e-01 -1.619558930397033691e-01 -6.556551903486251831e-02 -5.261568725109100342e-02 5.824225768446922302e-02 -3.280842006206512451e-01 -3.158625364303588867e-01 -1.956867575645446777e-01 -1.290755420923233032e-01 -1.024423539638519287e-01 2.276397645473480225e-01 -2.507574558258056641e-01 2.374117225408554077e-01 3.623259067535400391e-02 2.539455294609069824e-01 3.448211029171943665e-02 -2.093932777643203735e-02 -1.710780709981918335e-01 -2.633408904075622559e-01 3.815083205699920654e-02 -1.801074445247650146e-01 2.238816209137439728e-02 1.173198819160461426e-01 -4.925003275275230408e-02 8.474603295326232910e-02 1.166879609227180481e-01
3.335652351379394531e-01 -2.678056359291076660e-01 -2.266440689563751221e-01 5.067438483238220215e-01 -6.848549097776412964e-02 -2.729689143598079681e-02 7.843817770481109619e-02 -8.883642405271530151e-02 -5.634201690554618835e-02 9.174669533967971802e-02 -1.597197353839874268e-02 -1.035400778055191040e-01 6.720785796642303467e-02 -9.892710298299789429e-02 6.395274400711059570e-02 9.847477078437805176e-03 3.384218513965606689e-01 4.763229808304458857e-04 -1.419382244348526001e-01 -2.034348100423812866e-01 1.791531294584274292e-01 3.331381827592849731e-02 8.519978821277618408e-02 -2.887107431888580322e-01 3.554241731762886047e-02 -1.206388399004936218e-01 -1.603581011295318604e-01 2.042110562324523926e-01 -6.666242331266403198e-02 1.999936699867248535e-01 -1.158616468310356140e-01 8.567614108324050903e-02
1.619284749031066895e-01 -2.739512324333190918e-01 -1.923725903034210205e-01 3.849172294139862061e-01 -3.307584524154663086e-01 5.114826187491416931e-02 1.086972281336784363e-01 -1.337039619684219360e-01 -8.120560646057128906e-02 1.246695816516876221e-01 8.437062799930572510e-02 5.601220950484275818e-02 6.708844099193811417e-03 -2.833552360534667969e-01 2.134333103895187378e-01 -2.347362414002418518e-02 2.955332100391387939e-01 7.773866876959800720e-03 9.013372659683227539e-02 -2.363850735127925873e-02 6.051670759916305542e-02 8.667088113725185394e-04 1.491772476583719254e-03 -8.641842007637023926e-02 -2.667018175125122070e-01 7.117301225662231445e-02 -5.497280135750770569e-02 6.391445547342300415e-02 -3.283080458641052246e-02 4.625492095947265625e-01 -1.129185408353805542e-02 -8.569374680519104004e-02
-1.204874515533447266e-01 -3.008331060409545898e-01 9.680447983555495739e-04 3.738038241863250732e-01 -2.346756756305694580e-01 1.289735082536935806e-02 1.527946740388870239e-01 -1.142798289656639099e-01 3.312072902917861938e-02 -6.044708937406539917e-02 -4.314665123820304871e-02 5.341976881027221680e-03 -2.570402026176452637e-01 -3.917457070201635361e-03 1.820497661828994751e-01 3.577856123447418213e-01 1.133914887905120850e-01 -1.897211521863937378e-01 -1.974858641624450684e-01 2.225547730922698975e-01 1.649656444787979126e-01 -4.610580205917358398e-02 -6.392422318458557129e-02 1.252076476812362671e-01 3.150748088955879211e-02 -1.170304492115974426e-01 -1.903695315122604370e-01 1.433936506509780884e-01 -2.369738742709159851e-02 3.957234323024749756e-01 -1.809409819543361664e-02 1.194380596280097961e-01
2.538793981075286865e-01 -2.210227102041244507e-01 -2.390018850564956665e-01 4.205171465873718262e-01 4.028856754302978516e-02 1.947776909219101071e-04 2.008940130472183228e-01 -1.885386258363723755e-01 -4.571925848722457886e-02 -5.529557168483734131e-02 -1.396542191505432129e-01 3.169912099838256836e-02 1.165930703282356262e-01 -1.836916208267211914e-01 4.296049848198890686e-02 1.557794213294982910e-01 1.873221695423126221e-01 -2.797032296657562256e-01 1.030559241771697998e-01 -1.116977557539939880e-01 1.128672063350677490e-01 2.171164005994796753e-02 6.569050252437591553e-02 -2.548367083072662354e-01 2.145369164645671844e-02 3.528983518481254578e-02 -1.659393459558486938e-01 1.565775722265243530e-01 -9.401344507932662964e-02 4.054318070411682129e-01 -5.628252029418945312e-02 -1.645508408546447754e-01
1.191230490803718567e-02 -3.011055886745452881e-01 2.260422259569168091e-01 1.009872108697891235e-01 2.868125773966312408e-02 2.506952546536922455e-02 2.073120623826980591e-01 -2.295420616865158081e-01 -2.472347579896450043e-02 -1.946246027946472168e-01 1.526440829038619995e-01 -1.316311359405517578e-01 -2.492353469133377075e-01 -2.627048268914222717e-02 -1.832955032587051392e-01 2.399533987045288086e-01 -8.155541867017745972e-02 -4.722242355346679688e-01 9.794947691261768341e-03 -7.472370564937591553e-02 4.069592952728271484e-01 -4.846893996000289917e-02 -3.024766035377979279e-02 6.274928152561187744e-02 -1.789947599172592163e-02 1.717936433851718903e-02 -1.910300254821777344e-01 4.031904041767120361e-02 -1.554431300610303879e-02 1.753622144460678101e-01 -1.935400962829589844e-01 -4.849695414304733276e-02
1.021151170134544373e-01 -3.118168711662292480e-01 2.550997436046600342e-01 2.544218301773071289e-01 -3.435025364160537720e-02 3.213676065206527710e-02 2.586309909820556641e-01 -5.427650734782218933e-02 1.265718787908554077e-01 1.572490781545639038e-01 1.468560397624969482e-01 -1.149103417992591858e-01 -6.726664304733276367e-02 6.456501036882400513e-02 -1.453029215335845947e-01 2.049954533576965332e-01 1.129388809204101562e-02 -2.961203753948211670e-01 1.609896868467330933e-01 -1.270007491111755371e-01 1.498218178749084473e-01 1.145322844386100769e-01 -1.666820496320724487e-01 -2.350172847509384155e-01 -1.603374779224395752e-01 6.341353058815002441e-03 -4.235202372074127197e-01 1.512791961431503296e-01 -1.967560052871704102e-01 9.803307801485061646e-02 6.635285168886184692e-02 -1.181876957416534424e-01
-1.155697647482156754e-02 -1.501202732324600220e-01 -2.190095633268356323e-01 1.817898005247116089e-01 -2.923065721988677979e-01 2.332666516304016113e-01 5.923794209957122803e-02 -1.685718297958374023e-01 -1.430791318416595459e-01 5.992496013641357422e-02 6.199960783123970032e-02 -2.372107803821563721e-01 -1.070688944309949875e-02 -1.239685937762260437e-01 1.666010767221450806e-01 5.284916982054710388e-02 2.012467533349990845e-01 -1.983259916305541992e-01 -2.621958255767822266e-01 -2.025155127048492432e-01 -7.795300334692001343e-02 3.110267221927642822e-01 -2.463421970605850220e-01 4.985539242625236511e-02 -1.579941213130950928e-01 -1.154215708374977112e-01 -3.158217370510101318e-01 2.214460633695125580e-02 -5.817822739481925964e-02 1.104774549603462219e-01 -2.038495689630508423e-01 -2.075776457786560059e-01
2.672739326953887939e-01 -5.400892347097396851e-02 6.404782831668853760e-02 6.377847492694854736e-02 4.363538231700658798e-03 -2.597289979457855225e-01 1.687366664409637451e-01 -2.763270735740661621e-01 -1.428265869617462158e-01 -1.351568251848220825e-01 2.705468833446502686e-01 7.787484675645828247e-02 -2.742585912346839905e-02 5.356984585523605347e-02 -2.385275252163410187e-02 3.019781112670898438e-01 2.263789921998977661e-01 -2.386947274208068848e-01 1.486046761274337769e-01 5.153420567512512207e-02 2.547621726989746094e-01 5.923420190811157227e-02 7.023244351148605347e-02 -1.701272279024124146e-01 4.438465461134910583e-02 -4.541917517781257629e-02 -2.718673348426818848e-01 3.847483992576599121e-01 -1.533772200345993042e-01 -8.024505525827407837e-02 9.044179320335388184e-02 1.802576482295989990e-01
2.048364877700805664e-01 -2.095720618963241577e-01 -3.501581400632858276e-02 4.904527068138122559e-01 -2.734224125742912292e-02 -5.313588678836822510e-02 1.791868954896926880e-01 -7.329256832599639893e-02 -8.925233781337738037e-02 -1.323528140783309937e-01 3.038484230637550354e-02 -2.983907796442508698e-02 1.482683122158050537e-01 -5.733005329966545105e-02 4.354352653026580811e-01 1.415616124868392944e-01 1.732225120067596436e-01 -3.224274218082427979e-01 4.104382172226905823e-02 -6.320031732320785522e-02 6.448709964752197266e-02 4.082470014691352844e-02 1.524207890033721924e-01 -2.270267810672521591e-03 8.662381023168563843e-02 1.008930727839469910e-01 -1.633413881063461304e-01 1.619192510843276978e-01 5.030089244246482849e-02 3.465978503227233887e-01 -6.974268704652786255e-02 4.772502556443214417e-02
3.055161051452159882e-02 -3.283812701702117920e-01 1.204005628824234009e-02 4.783359467983245850e-01 -1.278006136417388916e-01 8.274597674608230591e-02 1.669294014573097229e-02 -5.973531305789947510e-02 -2.991667576134204865e-02 -2.566010318696498871e-02 -8.017019182443618774e-02 -2.291457056999206543e-01 -3.820608556270599365e-02 2.328671328723430634e-02 2.246207296848297119e-01 2.459603399038314819e-01 2.875181734561920166e-01 -1.808363944292068481e-01 -1.594624370336532593e-01 2.706946432590484619e-01 -1.244162581861019135e-02 7.357933372259140015e-02 -2.457244880497455597e-02 1.657481491565704346e-02 -7.718335837125778198e-02 2.416769973933696747e-03 -3.653701245784759521e-01 1.044935360550880432e-01 1.116826906800270081e-01 2.316739410161972046e-01 -9.304422140121459961e-02 -1.269400268793106079e-01
-2.117190062999725342e-01 -4.456757903099060059e-01 2.149572521448135376e-01 2.733309566974639893e-02 5.457861721515655518e-02 1.364666502922773361e-02 -1.424200981855392456e-01 -1.916604936122894287e-01 -6.040288135409355164e-02 3.861260041594505310e-02 1.620059907436370850e-01 -2.220271974802017212e-01 -5.862845852971076965e-02 -1.371506154537200928e-01 -3.005281649529933929e-02 -8.838709443807601929e-02 2.400780916213989258e-01 -2.220329344272613525e-01 -1.720271706581115723e-01 4.833180457353591919e-02 3.619748055934906006e-01 6.581148132681846619e-03 -2.215436398983001709e-01 -7.361950725317001343e-02 -7.548216730356216431e-02 -1.340140849351882935e-01 -3.012466132640838623e-01 1.599666923284530640e-01 -1.464470177888870239e-01 2.027691453695297241e-01 -7.706718146800994873e-02 -6.952869147062301636e-02
8.257479220628738403e-02 -3.023291528224945068e-01 1.335374116897583008e-01 1.429278701543807983e-01 4.939899593591690063e-02 -2.132378369569778442e-01 -1.543150050565600395e-03 2.012115418910980225e-01 -1.082923263311386108e-02 -9.527432918548583984e-02 3.976864740252494812e-02 -6.486990302801132202e-02 -2.340666055679321289e-01 2.920621633529663086e-01 1.914989948272705078e-01 7.430135458707809448e-02 1.046273186802864075e-01 -4.210166931152343750e-01 -1.481771022081375122e-01 -7.088425755500793457e-02 2.223915979266166687e-02 -1.131463721394538879e-01 -2.514704167842864990e-01 -2.044338732957839966e-01 2.370669096708297729e-01 1.306988149881362915e-01 -1.952435076236724854e-01 4.711279273033142090e-02 1.009108424186706543e-01 2.398441284894943237e-01 2.269318550825119019e-01 1.073115095496177673e-01
2.466702014207839966e-01 -2.036394476890563965e-01 -2.274877429008483887e-01 5.490564703941345215e-01 -1.990788727998733521e-01 8.120193332433700562e-02 1.766784638166427612e-01 -3.039412898942828178e-03 -6.687118113040924072e-02 6.910828500986099243e-02 1.843604296445846558e-01 -1.657761782407760620e-01 -1.180039644241333008e-01 1.252106279134750366e-01 2.410118840634822845e-02 -1.759078502655029297e-01 1.607776135206222534e-01 -2.064549922943115234e-01 -8.250170946121215820e-02 5.642125010490417480e-02 8.393521606922149658e-02 -1.468119621276855469e-01 2.359488420188426971e-02 -5.598651990294456482e-02 -3.245203793048858643e-01 8.829223364591598511e-02 -9.535019099712371826e-02 4.088125005364418030e-02 9.067337214946746826e-02 2.059602886438369751e-01 -1.906494647264480591e-01 -1.164550632238388062e-01
1.314878016710281372e-01 -4.047285318374633789e-01 -1.220036894083023071e-01 4.936913251876831055e-01 -1.894317120313644409e-01 7.333228737115859985e-02 -4.374638665467500687e-03 -1.564535647630691528e-01 -6.285522133111953735e-02 -6.308769434690475464e-02 -7.224323693662881851e-03 -1.532088220119476318e-01 -1.777537167072296143e-01 -2.642308175563812256e-02 3.851325511932373047e-01 -2.482949756085872650e-02 1.869292557239532471e-01 -1.708788126707077026e-01 -6.330834329128265381e-02 -3.909068554639816284e-02 6.615397334098815918e-02 -5.488663911819458008e-03 4.723143205046653748e-02 -2.588572539389133453e-02 -2.250055968761444092e-01 -8.190672844648361206e-02 -2.499986141920089722e-01 1.431194394826889038e-01 5.627679824829101562e-02 1.482799351215362549e-01 -1.074205487966537476e-01 -1.668518632650375366e-01
-8.332094550132751465e-02 -2.119381725788116455e-01 -2.278686761856079102e-01 2.084017097949981689e-01 -1.018225774168968201e-01 1.711774766445159912e-01 8.324482291936874390e-02 8.748900145292282104e-02 -6.790940463542938232e-02 -3.695241361856460571e-02 3.561455011367797852e-02 -2.960005104541778564e-01 -3.866458535194396973e-01 2.036435455083847046e-01 -8.630027621984481812e-02 -6.474266201257705688e-02 6.056461483240127563e-02 6.212699413299560547e-02 9.168068319559097290e-02 -2.346957474946975708e-01 1.542749702930450439e-01 -9.792856872081756592e-02 -2.684821486473083496e-01 -1.790235340595245361e-01 1.142179779708385468e-02 -1.604936718940734863e-01 -2.594738602638244629e-01 3.696577250957489014e-01 1.012054681777954102e-01 2.174397855997085571e-01 6.559652835130691528e-02 2.895180508494377136e-02
8.750255405902862549e-02 -2.991020381450653076e-01 -1.635734178125858307e-02 2.490929514169692993e-01 -8.968342095613479614e-03 1.492703258991241455e-01 2.467662692070007324e-01 -2.163723111152648926e-02 -3.859789110720157623e-03 -1.105253547430038452e-01 2.069159299135208130e-01 -5.134633183479309082e-02 -1.478482931852340698e-01 2.639420144259929657e-02 6.890683621168136597e-02 -1.725006401538848877e-01 -2.856607083231210709e-03 8.022740483283996582e-02 8.492116630077362061e-02 3.039555847644805908e-01 1.300200819969177246e-01 2.397461235523223877e-01 -3.168140649795532227e-01 -1.305119544267654419e-01 -1.040728911757469177e-01 -5.509882420301437378e-02 -3.550926446914672852e-01 2.171984016895294189e-01 2.512530684471130371e-01 2.801600396633148193e-01 -3.155338391661643982e-02 1.205050498247146606e-01
-3.760779649019241333e-02 -3.512510061264038086e-01 -1.764822155237197876e-01 3.465107083320617676e-01 -1.399490982294082642e-01 3.028981201350688934e-02 8.662448823451995850e-02 -3.515782356262207031e-01 -7.599720358848571777e-02 5.302742868661880493e-02 8.275548368692398071e-02 -2.196694612503051758e-01 -1.993388980627059937e-01 -1.646569184958934784e-02 1.087365597486495972e-01 1.465827077627182007e-01 1.563223749399185181e-01 -8.073859661817550659e-02 -9.549171081744134426e-04 -6.449155509471893311e-02 2.660660445690155029e-01 1.678154915571212769e-01 -1.068011224269866943e-01 4.040998220443725586e-02 8.768998086452484131e-02 4.044957831501960754e-02 -5.980135127902030945e-02 2.320995032787322998e-01 -1.267262101173400879e-01 2.884563505649566650e-01 -2.510047852993011475e-01 -2.433523088693618774e-01
8.244840055704116821e-02 -3.474763035774230957e-01 1.556629687547683716e-01 2.971589565277099609e-01 1.704472750425338745e-01 -1.795295253396034241e-02 1.922007948160171509e-01 -8.524502813816070557e-02 1.019718870520591736e-01 1.279408037662506104e-01 1.421790719032287598e-01 -4.097715392708778381e-02 -4.237576946616172791e-02 1.024926826357841492e-01 -2.245516031980514526e-01 2.689154148101806641e-01 6.652235239744186401e-02 -1.949022859334945679e-01 1.455092877149581909e-01 -2.025784254074096680e-01 1.268822699785232544e-01 8.080859482288360596e-02 -9.960733354091644287e-02 -4.637507721781730652e-02 -1.023898348212242126e-01 -9.100594557821750641e-03 -5.242820382118225098e-01 2.318058311939239502e-01 -2.046778611838817596e-02 1.007218658924102783e-01 1.158416792750358582e-01 -1.285202335566282272e-02
1.518148928880691528e-01 -7.482863217592239380e-02 1.875548511743545532e-01 3.060055077075958252e-01 6.024501100182533264e-02 -2.110570967197418213e-01 1.284551471471786499e-01 2.784113287925720215e-01 -1.835969835519790649e-02 -3.350891172885894775e-01 1.360995024442672729e-01 -2.527096569538116455e-01 -1.078561395406723022e-01 1.153494268655776978e-01 -1.587678790092468262e-01 2.429319173097610474e-01 2.652535140514373779e-01 -1.848407387733459473e-01 1.973301470279693604e-01 -3.379359841346740723e-02 5.316380783915519714e-02 1.179102361202239990e-01 3.799762204289436340e-02 -3.200975805521011353e-02 -2.032948136329650879e-01 -6.741852313280105591e-02 -3.715263009071350098e-01 1.042308062314987183e-01 -1.274271160364151001e-01 3.411484882235527039e-02 -2.997664920985698700e-02 1.389444023370742798e-01
1.057724356651306152e-01 -2.814691066741943359e-01 3.174947202205657959e-02 2.075876593589782715e-01 -1.762161999940872192e-01 2.281442731618881226e-01 3.435931801795959473e-01 -2.467096410691738129e-02 -1.468410640954971313e-01 5.765475332736968994e-02 1.691099554300308228e-01 -3.877439796924591064e-01 -1.271476875990629196e-02 -1.587138175964355469e-01 -6.913829594850540161e-02 -1.045768335461616516e-02 4.925715178251266479e-02 -3.905866444110870361e-01 -1.633998900651931763e-01 9.661055356264114380e-02 7.496661692857742310e-02 2.229671776294708252e-01 -6.642365455627441406e-02 8.439190685749053955e-02 2.361425906419754028e-01 1.871462166309356689e-01 -1.452328264713287354e-01 4.846343770623207092e-02 -1.979611366987228394e-01 1.180416494607925415e-01 -6.594414263963699341e-02 -7.959480397403240204e-03
-1.071481704711914062e-01 6.005999073386192322e-02 -3.930990397930145264e-02 8.671604096889495850e-02 -3.363048136234283447e-01 -7.407267391681671143e-02 2.276685833930969238e-02 1.745772361755371094e-01 -1.336825340986251831e-01 -1.100264266133308411e-01 4.504015378188341856e-04 -3.551860451698303223e-01 -2.296450436115264893e-01 -3.155136108398437500e-02 -1.266942173242568970e-02 2.630619704723358154e-01 2.996823489665985107e-01 -7.240684330463409424e-02 1.067515388131141663e-01 -1.111717373132705688e-01 1.681322008371353149e-01 -1.579527407884597778e-01 -3.348188698291778564e-01 -6.994431465864181519e-02 -7.654948532581329346e-02 -1.126025542616844177e-01 -1.976766288280487061e-01 1.244406625628471375e-01 -3.727779537439346313e-02 3.470839262008666992e-01 -2.472919523715972900e-01 -4.362976178526878357e-02
4.373136162757873535e-02 -3.148458898067474365e-01 3.333848118782043457e-01 1.858774423599243164e-01 -3.918198496103286743e-02 -1.865444630384445190e-01 2.729241549968719482e-01 5.948413163423538208e-02 1.263620555400848389e-01 9.408900886774063110e-02 3.378580138087272644e-02 -2.571677267551422119e-01 1.105077713727951050e-01 -1.271971762180328369e-01 -1.323849707841873169e-01 1.944540888071060181e-01 6.227279826998710632e-02 -2.884598076343536377e-01 2.635972388088703156e-02 -8.418403565883636475e-02 3.202381134033203125e-01 4.361314699053764343e-02 -2.294071391224861145e-02 -1.959303915500640869e-01 -1.218359991908073425e-01 1.360767930746078491e-01 -3.117992877960205078e-01 2.591183185577392578e-01 -5.126961693167686462e-02 6.261520087718963623e-02 -1.752956584095954895e-02 1.423413157463073730e-01
1.992453932762145996e-01 -3.118281662464141846e-01 1.024139076471328735e-01 1.218847259879112244e-01 -1.290939897298812866e-01 -3.708317130804061890e-02 1.827415525913238525e-01 -1.052552610635757446e-01 9.206459671258926392e-02 2.265055477619171143e-01 4.099438339471817017e-02 -1.554957628250122070e-01 -5.510398000478744507e-02 1.517763137817382812e-01 -2.031728327274322510e-01 2.716353833675384521e-01 3.163918107748031616e-02 -3.685340285301208496e-01 2.298310101032257080e-01 -9.918595850467681885e-02 1.117883995175361633e-01 2.153904587030410767e-01 -8.898726105690002441e-02 -1.926244944334030151e-01 -1.484120935201644897e-01 2.085970155894756317e-02 -3.735631406307220459e-01 1.418598294258117676e-01 -1.869425475597381592e-01 9.175673872232437134e-02 1.342412978410720825e-01 -3.892703354358673096e-02
6.897643208503723145e-02 -1.079821027815341949e-02 -2.718278765678405762e-01 3.033038079738616943e-01 -2.487995028495788574e-01 7.079562544822692871e-02 -4.207415040582418442e-04 -7.533737272024154663e-02 -1.288417428731918335e-01 1.346397399902343750e-01 -8.144313842058181763e-02 -2.849994003772735596e-01 -2.706786990165710449e-01 -1.884549111127853394e-01 -3.802982717752456665e-02 1.143255233764648438e-01 3.518713116645812988e-01 -1.856927573680877686e-01 -8.405867218971252441e-02 -5.293593183159828186e-02 1.333060413599014282e-01 3.662766516208648682e-02 -1.093883886933326721e-01 -3.268463909626007080e-02 -2.909905910491943359e-01 1.288482099771499634e-01 -3.951766714453697205e-02 8.267057687044143677e-02 5.467391014099121094e-02 3.003088533878326416e-01 -1.808383911848068237e-01 2.736936211585998535e-01
1.792633980512619019e-01 -1.922219395637512207e-01 2.082280442118644714e-02 3.746970891952514648e-01 -2.718580663204193115e-01 -3.529220074415206909e-02 1.857512444257736206e-02 -1.654824018478393555e-01 -3.905718773603439331e-02 -2.095779962837696075e-02 1.131021045148372650e-02 -5.299387872219085693e-02 -2.121878564357757568e-01 -1.750219762325286865e-01 2.994682490825653076e-01 2.764214575290679932e-01 2.440063357353210449e-01 -2.630601525306701660e-01 -8.784846961498260498e-02 2.337327450513839722e-01 -1.832262799143791199e-02 1.390483528375625610e-01 -1.257285177707672119e-01 4.591015726327896118e-02 1.279256045818328857e-01 -6.462657451629638672e-02 -2.593172788619995117e-01 2.865572273731231689e-01 -1.365625113248825073e-01 1.032476946711540222e-01 7.969404011964797974e-02 -7.948759198188781738e-02
1.711303889751434326e-01 -3.631843030452728271e-01 1.457470208406448364e-01 5.468338131904602051e-01 -3.226125538349151611e-01 1.398524921387434006e-02 -4.662333801388740540e-02 -9.676704555749893188e-02 2.921654842793941498e-02 -1.164502203464508057e-01 -1.251120306551456451e-02 1.574073545634746552e-02 -6.242427974939346313e-03 2.702994830906391144e-02 2.918586730957031250e-01 1.517328172922134399e-01 2.500621080398559570e-01 -1.987132877111434937e-01 -7.672560960054397583e-02 3.947834298014640808e-02 2.571406662464141846e-01 -1.198934391140937805e-02 -1.379082947969436646e-01 9.921694546937942505e-02 3.515667468309402466e-02 5.659111309796571732e-03 -1.323278546333312988e-01 1.715181469917297363e-01 -7.392642553895711899e-03 1.307180523872375488e-01 -8.443105965852737427e-02 4.334497824311256409e-02
7.201570272445678711e-02 -2.580577135086059570e-01 2.484871447086334229e-02 -3.926586732268333435e-02 -3.224477171897888184e-01 -7.560709863901138306e-02 1.024720519781112671e-01 2.214841991662979126e-01 -1.368770152330398560e-01 -1.790034919977188110e-01 4.615891575813293457e-01 -1.515332460403442383e-01 -1.422329246997833252e-01 -2.527588903903961182e-01 -4.556444287300109863e-02 2.194548696279525757e-01 3.348240554332733154e-01 1.401528366841375828e-03 5.748577415943145752e-02 -4.998467117547988892e-02 1.839555948972702026e-01 -1.610141992568969727e-01 -4.822412505745887756e-02 7.941518910229206085e-03 -6.743279844522476196e-02 5.457999929785728455e-02 -1.136573329567909241e-01 1.542749851942062378e-01 2.043976038694381714e-01 2.230743914842605591e-01 1.406761109828948975e-01 -4.039430525153875351e-03
2.614450156688690186e-01 -4.566671848297119141e-01 -3.821566235274076462e-03 2.349331974983215332e-01 -4.996854811906814575e-02 1.530093997716903687e-01 1.098256707191467285e-01 -1.124629676342010498e-01 1.186569258570671082e-01 8.209282159805297852e-02 -1.467986404895782471e-01 -3.928245231509208679e-02 -8.266249299049377441e-02 -1.136062592267990112e-01 6.118712946772575378e-02 -1.152425631880760193e-01 2.888582646846771240e-01 -1.542262434959411621e-01 1.447949856519699097e-01 1.026726514101028442e-01 3.219161033630371094e-01 -1.823157519102096558e-01 -1.326254755258560181e-01 -3.510485291481018066e-01 -1.982395052909851074e-01 6.822803989052772522e-03 -8.673341572284698486e-02 1.165677676908671856e-03 -5.318053066730499268e-02 1.310334950685501099e-01 -2.006387114524841309e-01 -1.142376512289047241e-01
-3.771910443902015686e-02 -3.574919104576110840e-01 2.088617533445358276e-01 4.418205618858337402e-01 -2.785351686179637909e-02 3.084716945886611938e-02 1.732251346111297607e-01 -1.420748829841613770e-01 -5.637972429394721985e-02 6.016061082482337952e-02 -1.544805318117141724e-01 -1.666093915700912476e-01 -3.327309787273406982e-01 -8.583542704582214355e-02 1.695899367332458496e-01 8.629147708415985107e-02 2.252288907766342163e-01 -1.519563496112823486e-01 1.888932473957538605e-02 2.000117003917694092e-01 3.484167158603668213e-01 1.310346275568008423e-01 1.618453487753868103e-02 9.795949608087539673e-02 -3.407476469874382019e-02 -5.075292289257049561e-02 -2.104992121458053589e-01 1.998668909072875977e-02 -1.518288999795913696e-01 1.371952295303344727e-01 -1.054274439811706543e-01 5.731236934661865234e-02
-5.014312639832496643e-02 -1.483220420777797699e-02 -8.303134143352508545e-02 1.627428531646728516e-01 -1.885642409324645996e-01 -8.080301433801651001e-02 2.850918471813201904e-01 1.279458403587341309e-01 -1.315994709730148315e-01 -3.295371532440185547e-01 2.795802652835845947e-01 2.765736915171146393e-02 -7.161147147417068481e-02 -2.761739306151866913e-02 4.724866151809692383e-02 1.660347543656826019e-02 1.803685724735260010e-01 -1.061730924993753433e-02 3.022611374035477638e-03 -3.094478547573089600e-01 1.214205399155616760e-01 -1.266802549362182617e-01 -9.441857784986495972e-02 -2.773194909095764160e-01 -5.302749574184417725e-02 4.394614696502685547e-02 -5.594299435615539551e-01 3.918163478374481201e-02 1.230524480342864990e-01 1.705901622772216797e-01 2.864019758999347687e-02 -3.978677839040756226e-02
1.418111473321914673e-01 -3.256019949913024902e-01 1.823152154684066772e-01 1.913893371820449829e-01 -1.539928615093231201e-01 -2.299626916646957397e-01 3.194420635700225830e-01 9.014501422643661499e-02 -5.960073322057723999e-02 -1.655877381563186646e-02 2.080116868019104004e-01 -1.265061348676681519e-01 2.183478791266679764e-03 -7.997668348252773285e-03 -2.598536312580108643e-01 4.709198772907257080e-01 1.711626769974827766e-03 -2.016115486621856689e-01 9.774371236562728882e-02 -1.588994860649108887e-01 2.397601008415222168e-01 1.098177805542945862e-01 -7.687970064580440521e-03 -5.070101842284202576e-02 -5.842864885926246643e-02 3.993460908532142639e-02 -3.055646717548370361e-01 1.060327291488647461e-01 7.143750786781311035e-02 1.462657097727060318e-02 -2.314028143882751465e-02 -4.097845405340194702e-02
2.552522122859954834e-01 -2.886776253581047058e-02 1.320328414440155029e-01 1.657043397426605225e-01 5.129897966980934143e-02 1.958010047674179077e-01 3.197493255138397217e-01 -2.185941487550735474e-02 -3.179273754358291626e-02 5.850496515631675720e-02 1.497712135314941406e-01 -2.523812055587768555e-01 -1.490967255085706711e-02 -7.234603911638259888e-02 2.236018627882003784e-01 -4.095942527055740356e-02 3.343262374401092529e-01 -2.065887153148651123e-01 -1.723647564649581909e-01 2.804899215698242188e-01 1.180729866027832031e-01 -1.197615563869476318e-01 -1.480056792497634888e-01 -3.337025940418243408e-01 -1.999365389347076416e-01 9.911042451858520508e-02 -4.797105491161346436e-02 1.194541528820991516e-01 -6.567224115133285522e-02 2.969696819782257080e-01 9.550487995147705078e-02 -7.324638962745666504e-02
2.208477556705474854e-01 -2.063865363597869873e-01 -4.824414383620023727e-03 4.156177043914794922e-01 -1.271845549345016479e-01 -4.005682468414306641e-02 5.950597301125526428e-02 1.578884944319725037e-02 -3.930518925189971924e-01 -1.282069981098175049e-01 4.197225347161293030e-02 -3.850289806723594666e-02 -2.700696326792240143e-02 7.786427438259124756e-02 -3.558979183435440063e-02 -1.999516487121582031e-01 2.296975702047348022e-01 4.256955906748771667e-02 -1.815583109855651855e-01 -6.374204158782958984e-02 1.800354272127151489e-01 -3.119597434997558594e-01 -1.353269815444946289e-01 -5.730532109737396240e-02 -3.287731409072875977e-01 7.231871783733367920e-02 -5.553594604134559631e-02 3.702995926141738892e-02 1.236033588647842407e-01 2.772132158279418945e-01 1.440383791923522949e-01 -1.360539495944976807e-01
2.866339385509490967e-01 -1.255236119031906128e-01 -2.755308151245117188e-01 1.881903260946273804e-01 9.716722182929515839e-03 1.469172984361648560e-01 3.811948597431182861e-01 8.494777232408523560e-02 -1.977550685405731201e-01 -1.331635117530822754e-01 8.245061337947845459e-02 9.277619421482086182e-02 -2.583262622356414795e-01 -2.171648144721984863e-01 1.326180398464202881e-01 1.203592345118522644e-01 7.630711048841476440e-02 -1.543734520673751831e-01 3.742457181215286255e-02 1.838620901107788086e-01 9.262010455131530762e-02 -1.106658354401588440e-01 -4.230726063251495361e-01 -3.766593709588050842e-02 1.242013927549123764e-02 -1.325880587100982666e-01 -2.523947954177856445e-01 1.623315066099166870e-01 4.330572113394737244e-02 1.345168501138687134e-01 -4.344885423779487610e-02 -5.093434825539588928e-02
6.085952743887901306e-02 -3.102584779262542725e-01 1.228219941258430481e-01 2.301382273435592651e-01 -3.307968005537986755e-02 -2.033919841051101685e-01 2.655004858970642090e-01 -1.894581690430641174e-02 -3.275990486145019531e-02 1.541571319103240967e-01 1.149735376238822937e-01 -1.498247683048248291e-01 -1.850355602800846100e-02 1.025861501693725586e-01 -1.431467682123184204e-01 2.581953704357147217e-01 2.034136839210987091e-02 -3.730041086673736572e-01 2.342715561389923096e-01 2.438157983124256134e-02 1.137114688754081726e-01 1.672117859125137329e-01 3.537325188517570496e-03 -1.209382414817810059e-01 -2.489707469940185547e-01 -6.919171661138534546e-02 -3.655995726585388184e-01 2.363591343164443970e-01 -1.357484906911849976e-01 1.324651092290878296e-01 1.098299250006675720e-01 -7.250419259071350098e-02
2.642771899700164795e-01 -4.064685106277465820e-01 -1.107726618647575378e-01 4.254983067512512207e-01 -1.033149734139442444e-01 8.595162630081176758e-02 4.163517057895660400e-02 -1.128950044512748718e-01 -7.951215654611587524e-02 -5.627593956887722015e-03 8.095718920230865479e-02 2.855003997683525085e-02 3.276052698493003845e-02 -2.178886160254478455e-02 2.254011183977127075e-01 -1.040393486618995667e-03 1.491771191358566284e-01 -1.984984427690505981e-01 5.881488323211669922e-02 -1.669249832630157471e-01 -1.596105843782424927e-01 1.264496147632598877e-01 -1.504333224147558212e-03 -2.532966136932373047e-01 5.441737920045852661e-02 6.808772683143615723e-02 -2.136751264333724976e-01 1.637057811021804810e-01 -1.025564745068550110e-01 4.200939834117889404e-01 3.927521780133247375e-02 -7.619111239910125732e-02
2.275328338146209717e-01 -2.240053117275238037e-01 -1.290059536695480347e-01 4.962295293807983398e-01 -3.777224719524383545e-01 6.150687858462333679e-02 1.193844601511955261e-01 -1.523388624191284180e-01 1.855341047048568726e-01 5.816916003823280334e-02 -3.836001455783843994e-02 -7.596430927515029907e-02 -8.028121292591094971e-02 -3.055230947211384773e-03 1.945268809795379639e-01 1.255041658878326416e-01 1.314466744661331177e-01 -1.955523937940597534e-01 -8.392123878002166748e-02 7.897198200225830078e-03 1.545940786600112915e-01 1.163626015186309814e-01 -2.603707835078239441e-02 -1.391202807426452637e-01 -3.964513167738914490e-02 -4.966262355446815491e-02 -2.041659057140350342e-01 1.310814470052719116e-01 6.812630454078316689e-04 2.081210613250732422e-01 -9.251466393470764160e-02 -3.335834145545959473e-01
-1.505394428968429565e-01 -1.353821009397506714e-01 2.046102583408355713e-01 7.543448358774185181e-02 -1.024104431271553040e-01 -6.419305503368377686e-02 1.976220309734344482e-01 1.757692545652389526e-01 -1.620947271585464478e-01 -1.797328591346740723e-01 1.928460299968719482e-01 -9.076309949159622192e-02 1.174173057079315186e-01 -2.467724680900573730e-02 5.160826072096824646e-02 1.112204119563102722e-01 2.107900679111480713e-01 5.619475245475769043e-02 1.405050903558731079e-01 -3.249106705188751221e-01 1.379845738410949707e-01 -3.787069767713546753e-02 -1.820863187313079834e-01 -2.784985601902008057e-01 -1.094947308301925659e-01 -1.936276629567146301e-02 -4.784124791622161865e-01 4.267007112503051758e-02 1.423894762992858887e-01 3.088665306568145752e-01 9.498581290245056152e-02 -1.470101028680801392e-01
2.770730257034301758e-01 -3.012308180332183838e-01 1.937283724546432495e-01 2.620825767517089844e-01 -8.881939947605133057e-02 -2.223581224679946899e-01 2.129245698451995850e-01 3.397220745682716370e-02 -3.408787027001380920e-02 1.084286570549011230e-01 9.121915698051452637e-02 -1.873563230037689209e-01 -3.997263312339782715e-02 8.945078402757644653e-02 -1.877792477607727051e-01 2.429814934730529785e-01 -1.594099961221218109e-02 -4.125335514545440674e-01 1.644863933324813843e-01 -2.915978059172630310e-02 1.338086724281311035e-01 7.669292390346527100e-02 -1.127956807613372803e-01 -1.066806241869926453e-01 -9.340910613536834717e-02 1.329336781054735184e-02 -2.590710818767547607e-01 1.422902345657348633e-01 -1.665056347846984863e-01 1.233697608113288879e-01 2.673692703247070312e-01 -7.263565808534622192e-02
4.647157713770866394e-02 -3.197191655635833740e-01 3.220645189285278320e-01 2.329659275710582733e-02 -5.642631649971008301e-02 -3.213052153587341309e-01 2.085367143154144287e-01 -2.189560979604721069e-01 2.596588619053363800e-02 2.182653918862342834e-02 -1.614360138773918152e-02 -2.066913843154907227e-01 -3.242509365081787109e-01 -1.352588981389999390e-01 -2.163733690977096558e-01 2.220705002546310425e-01 5.297530069947242737e-02 -1.716127544641494751e-01 -1.531478017568588257e-01 -6.083006039261817932e-02 2.372618019580841064e-01 3.722457215189933777e-02 -6.757414340972900391e-02 -2.644841931760311127e-02 -9.246702492237091064e-02 5.379227921366691589e-02 -3.788459002971649170e-01 1.105940565466880798e-01 -6.612034887075424194e-02 8.042878657579421997e-02 -1.239273399114608765e-01 1.185253411531448364e-01
1.733856201171875000e-01 -2.563496232032775879e-01 1.351254731416702271e-01 1.649736911058425903e-01 -2.305539883673191071e-02 -1.288727968931198120e-01 4.740030169486999512e-01 1.665204204618930817e-02 1.900616288185119629e-02 3.540502628311514854e-03 1.013041287660598755e-01 -3.013437688350677490e-01 1.115603651851415634e-02 6.327380985021591187e-02 -1.069111004471778870e-01 3.086523115634918213e-01 -1.075115147978067398e-02 -3.062649667263031006e-01 3.214544430375099182e-02 -1.100224480032920837e-01 9.178486466407775879e-02 1.867206841707229614e-01 -5.106932483613491058e-03 8.199699968099594116e-02 1.547153741121292114e-01 -1.957868784666061401e-02 -3.429979085922241211e-01 2.369381785392761230e-01 -4.449542611837387085e-02 9.373687207698822021e-02 1.066832542419433594e-01 1.644284725189208984e-01
4.345287010073661804e-02 -3.564058244228363037e-01 -1.743656396865844727e-01 3.144387304782867432e-01 -2.709469795227050781e-01 -3.044407628476619720e-02 -4.580985009670257568e-02 2.743738889694213867e-02 -2.409241795539855957e-01 2.467956393957138062e-01 -1.129478868097066879e-02 -9.272828698158264160e-02 -1.623563766479492188e-01 -3.353251814842224121e-01 1.227772142738103867e-02 1.325047165155410767e-01 2.698394358158111572e-01 -1.613900810480117798e-01 -1.202903464436531067e-01 -1.352860927581787109e-01 6.243817135691642761e-02 -2.189530059695243835e-02 -1.115699708461761475e-01 7.225553691387176514e-02 -1.018664836883544922e-01 -1.081944257020950317e-01 -2.026292532682418823e-01 2.740243077278137207e-02 8.966945856809616089e-02 3.360517621040344238e-01 -2.041398435831069946e-01 -1.470140926539897919e-02
1.941606700420379639e-01 -3.282746970653533936e-01 1.596236228942871094e-01 1.811320185661315918e-01 4.612057656049728394e-02 -8.437310159206390381e-02 2.432656288146972656e-01 -3.555542975664138794e-02 1.170529201626777649e-01 9.192662686109542847e-02 1.002655178308486938e-01 -2.189806401729583740e-01 -1.257527470588684082e-01 1.963562890887260437e-02 -6.881643086671829224e-02 3.613600134849548340e-01 -3.175668045878410339e-02 -2.744317948818206787e-01 2.165988385677337646e-01 -7.888855040073394775e-02 1.290967911481857300e-01 2.946094274520874023e-01 -9.877090901136398315e-02 -1.053649857640266418e-01 -2.375594675540924072e-01 5.391746386885643005e-02 -2.559456229209899902e-01 1.703108996152877808e-01 -1.521769464015960693e-01 8.269200474023818970e-02 2.295091748237609863e-01 -6.769870221614837646e-02
8.285256475210189819e-02 -3.710886538028717041e-01 8.342552930116653442e-02 1.081737801432609558e-01 -1.245317682623863220e-01 7.515252381563186646e-02 -1.461055129766464233e-01 3.048143535852432251e-02 -1.966459304094314575e-01 1.563971787691116333e-01 5.994690954685211182e-02 -3.532312512397766113e-01 -1.982359141111373901e-01 -5.751994997262954712e-02 9.797917306423187256e-02 2.190246880054473877e-01 1.593925803899765015e-01 -8.429761044681072235e-03 2.242070734500885010e-01 -8.012661337852478027e-02 -3.739758953452110291e-02 1.205414906144142151e-01 -2.871922552585601807e-01 -3.091341257095336914e-01 -3.054022789001464844e-01 3.277443721890449524e-02 -2.751410566270351410e-02 6.981727480888366699e-02 1.630487143993377686e-01 3.030731081962585449e-01 8.429304510354995728e-02 -1.976014813408255577e-03
1.959409862756729126e-01 -1.210822537541389465e-02 -3.079986013472080231e-02 8.063723146915435791e-02 -6.649994850158691406e-02 -1.271336525678634644e-01 4.001768305897712708e-02 -6.985665112733840942e-02 -1.118368580937385559e-01 -4.258389398455619812e-02 9.671271592378616333e-02 -3.097015023231506348e-01 -3.047163486480712891e-01 -3.379297852516174316e-01 9.690348058938980103e-02 -6.410214304924011230e-02 2.346638739109039307e-01 -1.451862752437591553e-01 -1.341058909893035889e-01 -3.374468684196472168e-01 8.059861510992050171e-02 -6.358800083398818970e-02 -1.651095896959304810e-01 -1.471354663372039795e-01 -2.261164337396621704e-01 1.609433442354202271e-01 -1.937781274318695068e-01 3.881054818630218506e-01 -7.670473307371139526e-02 9.307935833930969238e-02 -1.763858348131179810e-01 9.213368594646453857e-02
1.024453639984130859e-01 -2.737992107868194580e-01 2.395737469196319580e-01 2.524477839469909668e-01 -4.155046120285987854e-02 -1.489581316709518433e-01 2.026751786470413208e-01 -1.246806308627128601e-01 9.570327401161193848e-02 1.212529391050338745e-01 1.122800558805465698e-01 -2.595355212688446045e-01 4.983000084757804871e-02 5.077784508466720581e-02 -1.693712770938873291e-01 3.766864240169525146e-01 9.186953306198120117e-02 -3.406193852424621582e-01 1.690906584262847900e-01 -2.298513501882553101e-01 8.063759654760360718e-02 1.430594921112060547e-01 -1.293121725320816040e-01 -7.007863372564315796e-02 -1.925442516803741455e-01 3.154163062572479248e-02 -2.928761839866638184e-01 1.752690225839614868e-01 -1.053221225738525391e-01 9.757031500339508057e-02 4.981778189539909363e-02 -3.555542975664138794e-02
2.392440289258956909e-01 -3.955117464065551758e-01 7.259665429592132568e-02 -1.369294822216033936e-01 5.204066261649131775e-02 -2.658209204673767090e-01 2.040301114320755005e-01 9.726472198963165283e-02 -2.690289616584777832e-01 -1.935471594333648682e-01 1.432765424251556396e-01 -1.757072359323501587e-01 -2.493149787187576294e-01 4.988761153072118759e-03 1.173054650425910950e-01 -1.601302810013294220e-02 1.301663964986801147e-01 -4.099359810352325439e-01 -1.214685440063476562e-01 5.135162547230720520e-02 -4.836835339665412903e-02 8.727492392063140869e-02 -1.926779597997665405e-01 1.289009898900985718e-01 -6.849858909845352173e-03 2.932124398648738861e-02 -1.226138621568679810e-01 -1.677082479000091553e-01 2.523802518844604492e-01 9.696469455957412720e-02 -1.292264461517333984e-01 -2.176011912524700165e-02
8.749009668827056885e-02 -2.045026868581771851e-01 -8.565166033804416656e-03 5.807828903198242188e-01 -1.232280731201171875e-01 -9.432452917098999023e-02 1.796719804406166077e-02 -3.521615862846374512e-01 1.036920249462127686e-01 -1.634666621685028076e-01 1.592066697776317596e-02 -9.078795462846755981e-02 5.661080405116081238e-02 4.614560678601264954e-02 1.465670764446258545e-01 -8.910267800092697144e-02 1.886836141347885132e-01 -1.110254749655723572e-01 1.509021129459142685e-02 7.677049934864044189e-02 9.816193580627441406e-02 1.820956468582153320e-01 -7.408789545297622681e-02 -4.460308700799942017e-02 -1.585424840450286865e-01 -1.485733836889266968e-01 -2.950344681739807129e-01 2.027853429317474365e-01 -7.091749459505081177e-02 3.053589165210723877e-01 -1.900801062583923340e-02 -7.523456215858459473e-02
7.576027512550354004e-02 -2.619900703430175781e-01 -7.151408493518829346e-02 5.035170316696166992e-01 -2.682066559791564941e-01 -5.730167776346206665e-02 -6.273312866687774658e-02 8.598402887582778931e-02 9.738127142190933228e-02 1.900663226842880249e-02 -4.627016931772232056e-02 -1.579047888517379761e-01 -1.513606011867523193e-01 -1.765298191457986832e-03 1.237794011831283569e-01 -1.449745744466781616e-01 3.829828798770904541e-01 -2.743427455425262451e-01 -2.167394757270812988e-01 8.240457624197006226e-02 1.325181275606155396e-01 9.976817667484283447e-02 4.065899178385734558e-02 -5.442810058593750000e-02 -5.699528008699417114e-02 -8.628948032855987549e-02 -3.077146410942077637e-01 -1.874192431569099426e-02 -2.200201526284217834e-02 1.730895936489105225e-01 6.522982567548751831e-02 -1.897103637456893921e-01
5.628567934036254883e-02 -8.198765665292739868e-02 2.013009786605834961e-01 1.427893713116645813e-02 -2.500335276126861572e-01 4.845407232642173767e-02 -2.298338562250137329e-01 -1.439642067998647690e-02 -4.444307833909988403e-02 1.438323874026536942e-02 1.619454026222229004e-01 -4.451203159987926483e-03 -5.706923827528953552e-02 1.288255751132965088e-01 7.280077040195465088e-02 8.226919919252395630e-02 2.315828949213027954e-01 -6.926068454049527645e-04 -2.948921322822570801e-01 1.291763223707675934e-02 5.041910801082849503e-03 2.120107561349868774e-01 -2.986771166324615479e-01 -7.135765254497528076e-02 -1.082241162657737732e-01 1.364303082227706909e-01 -3.320130407810211182e-01 -2.420788444578647614e-02 3.249804303050041199e-02 4.448789954185485840e-01 -2.199969440698623657e-01 -3.202958703041076660e-01
1.091726217418909073e-02 -3.689580261707305908e-01 -1.718009412288665771e-01 4.571926593780517578e-01 3.114646999165415764e-03 1.114463955163955688e-01 -1.702057896181941032e-03 1.459268331527709961e-01 1.116728037595748901e-01 -1.800437122583389282e-01 -6.325630843639373779e-02 -1.315145343542098999e-01 -6.474296748638153076e-02 -3.682196838781237602e-03 2.373110949993133545e-01 -7.575295865535736084e-02 8.819676935672760010e-02 -2.875798344612121582e-01 -8.971836417913436890e-02 -7.724920287728309631e-04 2.800589799880981445e-01 5.796408653259277344e-02 -5.229049362242221832e-03 -4.698981717228889465e-02 -1.718272268772125244e-01 -1.712628304958343506e-01 -2.713418304920196533e-01 3.377247601747512817e-02 -9.574943035840988159e-02 2.888000905513763428e-01 4.865797236561775208e-03 -2.241868525743484497e-01
5.322928726673126221e-02 -1.538761705160140991e-01 -1.358566433191299438e-01 -7.741746306419372559e-02 -1.584805995225906372e-01 9.633750468492507935e-02 -1.053582355380058289e-01 2.825317531824111938e-02 -3.505909442901611328e-01 -1.483583599328994751e-01 2.037421762943267822e-01 -2.398498058319091797e-01 -2.296788245439529419e-01 -1.465445458889007568e-01 -1.522725671529769897e-01 -1.328137144446372986e-02 3.238781988620758057e-01 -1.359257549047470093e-01 1.085108239203691483e-02 4.906473681330680847e-02 -9.153335541486740112e-02 5.259859189391136169e-02 -1.814469993114471436e-01 -3.010169267654418945e-01 -1.980118304491043091e-01 7.192751020193099976e-02 -3.436498343944549561e-01 3.121604025363922119e-01 4.216418042778968811e-02 1.772395670413970947e-01 -8.490574359893798828e-02 -1.700496673583984375e-02
9.187088906764984131e-02 -1.447600871324539185e-01 -1.320288330316543579e-01 -1.405573263764381409e-02 -1.681042462587356567e-01 7.266215234994888306e-02 -7.561548054218292236e-02 -2.076463550329208374e-01 6.143005564808845520e-02 -1.327233761548995972e-01 2.523092031478881836e-01 -2.266778945922851562e-01 -5.495142191648483276e-03 8.341325819492340088e-02 -1.371176540851593018e-01 2.679862380027770996e-01 4.405193328857421875e-01 -8.751880377531051636e-02 -3.886077404022216797e-01 9.023322723805904388e-03 3.483938053250312805e-02 -8.295372873544692993e-02 -9.193989634513854980e-02 -1.413444876670837402e-01 -1.395634710788726807e-01 -2.034220695495605469e-01 -1.679103523492813110e-01 -1.192532852292060852e-01 1.528557837009429932e-01 2.761726677417755127e-01 -1.705912351608276367e-01 -1.233359500765800476e-01
2.420153617858886719e-01 -2.986107468605041504e-01 4.693765044212341309e-01 8.702749013900756836e-02 -1.063925474882125854e-01 -1.719618886709213257e-01 2.024784535169601440e-01 -1.653769612312316895e-01 -2.627254649996757507e-02 3.111719526350498199e-02 9.913913905620574951e-02 -9.779525548219680786e-02 -6.518501788377761841e-02 -8.974427729845046997e-02 1.931600086390972137e-02 1.241772696375846863e-01 -4.281149059534072876e-02 -3.051995635032653809e-01 -6.861380487680435181e-02 -1.332761049270629883e-01 2.524535059928894043e-01 -1.826722733676433563e-02 -3.507965430617332458e-02 -7.848848402500152588e-02 -3.051609359681606293e-02 -5.763458553701639175e-03 -4.442825019359588623e-01 5.402865633368492126e-02 -1.373278200626373291e-01 1.694925278425216675e-01 -1.232531741261482239e-01 1.141555383801460266e-01
2.714911699295043945e-01 -2.398613393306732178e-01 1.826998144388198853e-01 2.245845198631286621e-01 1.959658926352858543e-03 -2.083051949739456177e-01 2.006258517503738403e-01 3.812729567289352417e-02 7.924700528383255005e-02 -4.098319634795188904e-02 2.021216005086898804e-01 -2.556028068065643311e-01 6.984110921621322632e-02 1.215022206306457520e-01 -2.016109824180603027e-01 3.319446146488189697e-01 7.609537988901138306e-02 -3.275211155414581299e-01 1.928890198469161987e-01 -1.289131641387939453e-01 1.386904120445251465e-01 -2.613959088921546936e-02 -1.557228565216064453e-01 -8.703472465276718140e-02 -1.041747033596038818e-01 6.496060639619827271e-02 -2.916575670242309570e-01 1.327727735042572021e-01 -1.872548758983612061e-01 1.590133011341094971e-01 1.330161392688751221e-01 -2.803028374910354614e-02
3.043651953339576721e-02 -2.232867628335952759e-01 4.891006648540496826e-02 -1.847288385033607483e-02 -2.702959477901458740e-01 9.271666407585144043e-02 4.278828948736190796e-02 5.879515036940574646e-02 1.625505276024341583e-02 1.225452944636344910e-01 -8.633151650428771973e-02 -4.769538938999176025e-01 -7.467392832040786743e-02 3.168347850441932678e-02 1.369186583906412125e-02 8.945064991712570190e-02 2.630829215049743652e-01 -4.341340437531471252e-02 -4.877607151865959167e-02 -2.070887684822082520e-01 3.292901515960693359e-01 -5.149360746145248413e-03 -2.087853699922561646e-01 -2.774445116519927979e-01 -1.163917928934097290e-01 -6.731567531824111938e-02 -3.330266475677490234e-01 3.533891215920448303e-02 5.415347218513488770e-02 -4.605128243565559387e-02 -2.535825371742248535e-01 -2.226467728614807129e-01
1.796522289514541626e-01 -2.084689885377883911e-01 4.725639149546623230e-02 -5.114472284913063049e-02 -5.593064799904823303e-02 -2.223756015300750732e-01 1.175049766898155212e-01 -1.455239057540893555e-01 1.128453016281127930e-01 -4.721150919795036316e-02 -1.105863042175769806e-02 -8.817672729492187500e-02 -2.520608007907867432e-01 1.185883879661560059e-01 -1.476255655288696289e-01 5.954743549227714539e-02 -6.619938462972640991e-02 -4.164108932018280029e-01 -6.252498179674148560e-02 -3.776003718376159668e-01 3.287620842456817627e-01 -1.401490531861782074e-03 -2.923925034701824188e-02 -1.953346133232116699e-01 2.719915844500064850e-02 -1.159183457493782043e-01 -3.465609848499298096e-01 2.536362409591674805e-01 -1.244288608431816101e-01 9.675119817256927490e-02 9.461061656475067139e-02 4.774455353617668152e-02
1.482833176851272583e-01 -2.395710349082946777e-01 1.627060621976852417e-01 3.195728659629821777e-01 -7.549940049648284912e-02 -5.147594958543777466e-02 3.792755901813507080e-01 -3.103217668831348419e-02 -7.140571251511573792e-03 7.968889176845550537e-02 4.771013185381889343e-02 -1.872796565294265747e-01 -1.094541847705841064e-01 -5.692722741514444351e-03 -1.347688585519790649e-01 2.986064255237579346e-01 8.851883932948112488e-03 -3.167669475078582764e-01 1.556649357080459595e-01 -2.013608217239379883e-01 1.298630684614181519e-01 8.622656762599945068e-02 -4.499976709485054016e-02 -1.480855941772460938e-01 -1.566927134990692139e-01 8.890730328857898712e-03 -3.409556150436401367e-01 1.542884409427642822e-01 -2.146169841289520264e-01 3.476405516266822815e-02 2.239519655704498291e-01 1.415505632758140564e-02
1.243691891431808472e-01 -3.549536690115928650e-02 9.252446889877319336e-02 1.978470832109451294e-01 -5.801388993859291077e-02 2.391997957602143288e-03 9.316974133253097534e-02 -4.119257256388664246e-02 -2.622731924057006836e-01 2.609040029346942902e-02 -5.263437703251838684e-02 -1.190192177891731262e-01 -1.706334054470062256e-01 -1.253386586904525757e-01 8.324915170669555664e-02 -7.598014175891876221e-02 2.161630690097808838e-01 -1.962862014770507812e-01 9.832713752985000610e-02 -3.490130603313446045e-02 1.019295006990432739e-01 -1.319921761751174927e-01 -1.773720979690551758e-01 -1.472461074590682983e-01 -2.726901769638061523e-01 2.350617349147796631e-01 -2.786152362823486328e-01 5.406495928764343262e-01 4.184782877564430237e-02 1.442585587501525879e-01 -7.056253403425216675e-02 2.714932560920715332e-01
1.729616150259971619e-02 -2.029269188642501831e-01 -1.034977808594703674e-01 1.241751834750175476e-01 -1.934811621904373169e-01 2.151019871234893799e-01 6.321619451045989990e-02 -1.496896445751190186e-01 1.085842177271842957e-01 -2.079763710498809814e-01 2.094878703355789185e-01 -1.930020600557327271e-01 -3.397189974784851074e-01 2.589570358395576477e-03 1.396790146827697754e-01 -1.867681890726089478e-01 3.825609683990478516e-01 2.700684219598770142e-02 5.093645676970481873e-02 -2.302050143480300903e-01 5.273508653044700623e-02 -1.784183457493782043e-02 5.640175566077232361e-02 -3.028476238250732422e-01 -2.294127345085144043e-01 2.331882715225219727e-01 -1.469039916992187500e-01 -1.681592874228954315e-02 -1.821516901254653931e-01 1.704180538654327393e-01 4.528362303972244263e-02 -1.499475836753845215e-01
2.106856107711791992e-01 -1.942108422517776489e-01 -2.745345532894134521e-01 -1.896558701992034912e-01 -2.829367816448211670e-01 1.502091586589813232e-01 3.558551073074340820e-01 1.697109639644622803e-01 -1.500304192304611206e-01 3.585394471883773804e-03 -5.156616866588592529e-02 -1.477421224117279053e-01 -1.294911354780197144e-01 6.900883466005325317e-02 2.494762390851974487e-01 1.776581555604934692e-01 1.012515723705291748e-01 -1.225705444812774658e-01 -1.497978251427412033e-02 -4.229031503200531006e-01 1.853030174970626831e-01 -1.828188449144363403e-01 3.000599145889282227e-02 7.201484590768814087e-02 3.006561286747455597e-02 -4.939013719558715820e-02 -2.349212765693664551e-01 8.475188910961151123e-02 1.076649129390716553e-01 1.387525051832199097e-01 9.243106096982955933e-02 5.356952548027038574e-02
7.383648306131362915e-02 -1.284840553998947144e-01 -8.766081929206848145e-02 3.605142533779144287e-01 -3.637669980525970459e-01 2.025800794363021851e-01 1.237748041749000549e-01 1.427469253540039062e-01 -1.171204820275306702e-01 1.254300028085708618e-01 1.436627935618162155e-03 -1.263344585895538330e-01 -3.507195413112640381e-01 -1.337781101465225220e-01 -8.998269587755203247e-02 8.768722414970397949e-03 3.281258940696716309e-01 -8.392865955829620361e-02 5.000864341855049133e-02 -2.868559956550598145e-01 9.393037855625152588e-02 -6.727854162454605103e-02 -1.994378864765167236e-01 -9.979458898305892944e-02 -1.379409730434417725e-01 -1.823993283323943615e-03 1.304526999592781067e-02 2.203992754220962524e-01 1.835988312959671021e-01 2.409481257200241089e-01 -1.128364205360412598e-01 -4.450867697596549988e-02
3.136411011219024658e-01 -3.563537895679473877e-01 1.229298561811447144e-01 1.980634182691574097e-01 -2.701414525508880615e-01 3.278176486492156982e-02 6.293518841266632080e-02 -2.349812239408493042e-01 -1.296771913766860962e-01 2.420121617615222931e-02 -1.754838787019252777e-02 -3.381055593490600586e-02 -3.662206232547760010e-02 -1.696976721286773682e-01 -8.079080842435359955e-03 1.758575066924095154e-02 2.548834383487701416e-01 -4.038727283477783203e-02 2.995083928108215332e-01 6.936994194984436035e-02 2.563264034688472748e-02 -6.570085138082504272e-02 -1.327145695686340332e-01 1.684852093458175659e-01 1.790486574172973633e-01 1.061343308538198471e-02 -1.456883549690246582e-01 1.796665191650390625e-01 1.670828834176063538e-02 4.665920138359069824e-01 -1.312980204820632935e-01 6.867001950740814209e-02
1.206095889210700989e-01 -4.170867204666137695e-01 2.682389318943023682e-01 1.671629548072814941e-01 1.027318090200424194e-01 -8.634155243635177612e-02 2.851821482181549072e-01 -9.923548251390457153e-02 3.490507230162620544e-02 -3.703909460455179214e-03 7.010611146688461304e-02 -1.509626358747482300e-01 -3.409788385033607483e-02 -2.818747982382774353e-02 -1.486096233129501343e-01 2.846515476703643799e-01 -1.010728925466537476e-01 -3.094874322414398193e-01 -2.032642066478729248e-01 -1.867433935403823853e-01 1.379183679819107056e-01 -4.415306821465492249e-02 7.163217663764953613e-02 -2.982233464717864990e-01 -3.066048957407474518e-02 1.631974279880523682e-01 -2.650080025196075439e-01 1.666249930858612061e-01 -5.987428501248359680e-02 2.030089646577835083e-01 -2.852091006934642792e-02 1.261420780792832375e-03
-2.286220842506736517e-04 -3.305539190769195557e-01 1.576466858386993408e-02 5.008571147918701172e-01 -9.837111085653305054e-02 1.502386331558227539e-01 -5.288721062242984772e-03 -1.811092495918273926e-01 2.044387161731719971e-01 2.363555319607257843e-02 -1.049448400735855103e-01 -4.081780463457107544e-02 -3.026140630245208740e-01 -4.311033710837364197e-02 2.005966156721115112e-01 1.693592965602874756e-01 3.355215489864349365e-01 -1.570715457201004028e-01 6.109517998993396759e-03 4.699201788753271103e-03 1.573307812213897705e-01 1.952470391988754272e-01 2.176149562001228333e-02 1.395098716020584106e-01 -6.223076954483985901e-02 -1.250124257057905197e-02 -2.496197968721389771e-01 3.793084621429443359e-02 1.123844534158706665e-01 1.943681091070175171e-01 -1.802198123186826706e-03 -1.373139619827270508e-01
2.449665963649749756e-01 -6.121242046356201172e-02 4.462097212672233582e-02 -4.477702826261520386e-02 -4.386273771524429321e-02 -6.117217126302421093e-04 8.202811330556869507e-02 1.388733237981796265e-01 -1.087001785635948181e-01 1.030002832412719727e-01 3.403600072488188744e-03 -1.816228032112121582e-01 -3.145126402378082275e-01 -3.085213601589202881e-01 1.944383531808853149e-01 -1.814067959785461426e-01 3.603986501693725586e-01 -1.196720376610755920e-01 -3.164664655923843384e-02 -2.360925078392028809e-01 5.147684365510940552e-02 -1.665522344410419464e-02 -2.242824435234069824e-01 5.262668430805206299e-02 -2.142242491245269775e-01 9.738072007894515991e-02 -2.944159209728240967e-01 3.672314286231994629e-01 1.716654747724533081e-02 1.381127834320068359e-01 -1.594004184007644653e-01 7.366126775741577148e-02
-8.263069204986095428e-03 -1.613563299179077148e-01 1.131034344434738159e-01 2.103598415851593018e-01 -3.052711486816406250e-01 -3.153784200549125671e-02 1.580670177936553955e-01 1.691720932722091675e-01 -1.695806980133056641e-01 8.976179175078868866e-03 1.841804981231689453e-01 -9.160330146551132202e-02 -1.806423366069793701e-01 2.656415998935699463e-01 4.427009075880050659e-02 1.452312767505645752e-01 2.745422422885894775e-01 -5.253818631172180176e-02 -1.182176172733306885e-01 -7.122924923896789551e-02 1.524726152420043945e-01 5.378710851073265076e-02 1.347619444131851196e-01 -1.373433172702789307e-01 -1.209685131907463074e-01 -1.104686856269836426e-01 -1.224358305335044861e-01 5.573818087577819824e-01 -7.168214023113250732e-02 -3.331689164042472839e-02 1.114546209573745728e-01 -2.003544569015502930e-01
1.228075358085334301e-03 -2.698713243007659912e-01 4.228990525007247925e-03 6.381122022867202759e-02 -3.117354810237884521e-01 -2.965984642505645752e-01 4.062788784503936768e-01 -5.741014331579208374e-02 -6.672549992799758911e-02 2.086330950260162354e-01 1.870235055685043335e-01 -1.258091032505035400e-01 8.192720822989940643e-03 -1.490258723497390747e-01 -1.834846287965774536e-02 -9.496751427650451660e-02 2.456687539815902710e-01 -1.535711735486984253e-01 4.570259712636470795e-03 -3.749688714742660522e-02 1.706001907587051392e-01 8.043362945318222046e-02 6.743603944778442383e-02 2.633505873382091522e-02 -8.390259742736816406e-02 2.236891388893127441e-01 -1.487669795751571655e-01 3.888630494475364685e-02 -4.562748372554779053e-01 6.438925862312316895e-02 -1.084850430488586426e-01 -9.028699994087219238e-02
1.801407933235168457e-01 -2.876522541046142578e-01 -8.495544642210006714e-02 2.793132662773132324e-01 -1.987840086221694946e-01 4.989357292652130127e-02 5.650312453508377075e-02 -1.699801683425903320e-01 -6.238353997468948364e-02 -4.678652808070182800e-02 -2.476245611906051636e-01 -8.866232633590698242e-02 -2.516488730907440186e-01 1.357339024543762207e-01 2.316814661026000977e-01 -1.296510100364685059e-01 2.858076691627502441e-01 -2.283539921045303345e-01 -5.539920926094055176e-02 1.700414270162582397e-01 2.703928351402282715e-01 5.842162668704986572e-02 7.216549664735794067e-02 8.123473823070526123e-02 -2.581183053553104401e-02 1.128907650709152222e-01 -1.853592246770858765e-01 3.311395645141601562e-01 -2.167650759220123291e-01 1.008132025599479675e-01 -1.372514069080352783e-01 -1.021186858415603638e-01
2.685282826423645020e-01 -3.396128714084625244e-01 -1.977572143077850342e-01 -7.082781940698623657e-02 -1.263775080442428589e-01 -7.480619102716445923e-02 1.873123496770858765e-01 8.172488957643508911e-02 2.958727180957794189e-01 7.862601429224014282e-02 3.546217679977416992e-01 -3.728440031409263611e-02 -1.689258962869644165e-01 3.292226791381835938e-02 1.522972732782363892e-01 4.743590578436851501e-02 1.697438061237335205e-01 -4.741704836487770081e-02 3.737888112664222717e-02 5.522422865033149719e-02 3.019253611564636230e-01 2.098022103309631348e-01 -1.407160758972167969e-01 -3.348647654056549072e-01 5.935379117727279663e-02 -4.872027412056922913e-02 -1.696165353059768677e-01 -4.300623014569282532e-02 1.051600426435470581e-01 2.201169729232788086e-01 -1.640885174274444580e-01 5.995503813028335571e-02
1.282136440277099609e-01 -2.428413135930895805e-03 2.029301039874553680e-02 2.244692482054233551e-02 1.587970741093158722e-02 3.534641861915588379e-02 8.894906938076019287e-02 5.198206007480621338e-02 -2.323689758777618408e-01 -2.131419181823730469e-01 3.759413585066795349e-02 -1.310054212808609009e-01 -7.728491723537445068e-02 -1.646524667739868164e-01 1.226664781570434570e-01 -1.857414543628692627e-01 3.471617102622985840e-01 -2.748166620731353760e-01 1.206318661570549011e-01 -1.921705007553100586e-01 -1.354951262474060059e-01 -2.395145036280155182e-02 -2.312511950731277466e-01 -9.949413686990737915e-02 -2.279422283172607422e-01 3.234252631664276123e-01 -1.984219700098037720e-01 3.996272981166839600e-01 1.715758144855499268e-01 1.794794946908950806e-01 -1.386502087116241455e-01 -5.956352129578590393e-02
1.051559001207351685e-01 -3.242564797401428223e-01 1.838773638010025024e-01 2.228431105613708496e-01 -8.605296723544597626e-03 -1.743942052125930786e-01 2.100979536771774292e-01 -5.726574361324310303e-02 -1.342237461358308792e-02 6.523247808218002319e-02 2.259930409491062164e-02 -1.835862249135971069e-01 1.411365251988172531e-02 1.051703169941902161e-01 -2.662568688392639160e-01 2.184514403343200684e-01 -5.281147360801696777e-02 -2.204529196023941040e-01 5.575338751077651978e-02 -1.771604716777801514e-01 1.633951663970947266e-01 1.465707272291183472e-01 -1.080983504652976990e-01 -7.040137797594070435e-02 -1.798045486211776733e-01 -4.159432277083396912e-02 -4.782368540763854980e-01 2.773402631282806396e-01 -1.501116454601287842e-01 1.844340711832046509e-01 8.241080492734909058e-02 -1.281503867357969284e-02
-9.404331445693969727e-02 -2.090439349412918091e-01 -5.017057992517948151e-03 3.771939873695373535e-01 -6.318388134241104126e-02 -6.993564963340759277e-02 1.975725032389163971e-02 -2.652050554752349854e-01 -1.632944792509078979e-01 1.650432497262954712e-01 4.014863073825836182e-02 -2.189571410417556763e-01 -1.653399169445037842e-01 -4.952031746506690979e-02 9.444276243448257446e-02 1.041677743196487427e-01 1.957787275314331055e-01 -2.027093023061752319e-01 6.140324845910072327e-02 -2.159222662448883057e-01 2.885698378086090088e-01 1.398817300796508789e-01 -5.657963827252388000e-02 6.736729294061660767e-02 -1.218460686504840851e-02 -4.555885121226310730e-02 -5.400485172867774963e-02 1.990937888622283936e-01 -8.939460664987564087e-02 3.015747666358947754e-01 -1.654464155435562134e-01 -4.013077318668365479e-01
5.066866055130958557e-02 -1.664707511663436890e-01 9.923846460878849030e-03 2.778115570545196533e-01 -2.447773367166519165e-01 7.933633774518966675e-02 5.019949283450841904e-03 -3.844491764903068542e-02 -2.068481892347335815e-01 4.273725673556327820e-02 1.386309713125228882e-01 -7.738073915243148804e-02 2.899144031107425690e-02 1.481070369482040405e-01 2.350694835186004639e-01 2.327001988887786865e-01 3.486983478069305420e-01 -6.604205816984176636e-02 -2.895948588848114014e-01 -6.044927611947059631e-02 1.621721833944320679e-01 2.012954652309417725e-01 7.452018558979034424e-02 -1.110863387584686279e-01 -2.754367291927337646e-01 1.955632120370864868e-03 -1.651023626327514648e-01 -6.138793751597404480e-02 -2.052367664873600006e-02 2.418901175260543823e-01 -3.584311008453369141e-01 -1.738994270563125610e-01
2.385245412588119507e-01 -1.092638447880744934e-02 -3.871821612119674683e-02 2.491800934076309204e-01 -2.101901918649673462e-01 1.946952491998672485e-01 2.006972879171371460e-01 -1.624945923686027527e-02 -2.088350504636764526e-01 -2.215859591960906982e-01 9.061993658542633057e-02 -4.007036089897155762e-01 -1.178514435887336731e-01 -6.325390189886093140e-02 9.626124054193496704e-02 -9.844382852315902710e-02 1.194531992077827454e-01 1.147502213716506958e-01 1.192956939339637756e-01 -1.115212962031364441e-01 2.675385475158691406e-01 -1.273348089307546616e-02 -3.563065454363822937e-02 -3.377667963504791260e-01 -2.370730489492416382e-01 1.234240308403968811e-01 -2.097689062356948853e-01 4.273314028978347778e-02 1.698331348598003387e-02 2.736216187477111816e-01 -1.163628995418548584e-01 -1.061517298221588135e-01
1.640276461839675903e-01 -3.555712699890136719e-01 -6.926202028989791870e-02 2.604212425649166107e-02 -1.756444759666919708e-02 8.740975707769393921e-02 3.620592951774597168e-01 4.183569177985191345e-02 3.015610016882419586e-02 -1.215855255722999573e-01 2.439894825220108032e-01 -7.753793895244598389e-02 -2.800714373588562012e-01 1.844142563641071320e-02 3.001114130020141602e-01 2.099330350756645203e-02 1.114565432071685791e-01 1.780644059181213379e-01 2.539407275617122650e-02 8.616594225168228149e-02 1.490130573511123657e-01 4.537761583924293518e-02 -2.748546004295349121e-01 -2.380277067422866821e-01 -1.404310613870620728e-01 -1.160226166248321533e-01 1.107496488839387894e-02 1.190838441252708435e-01 -1.377309113740921021e-02 3.702584803104400635e-01 7.355399429798126221e-02 -2.259148508310317993e-01
1.411091983318328857e-01 -1.050243750214576721e-01 -7.922866195440292358e-02 1.773722022771835327e-01 -3.460497781634330750e-02 8.932631462812423706e-02 -1.191526092588901520e-02 -1.543813198804855347e-01 -1.569616347551345825e-01 1.378753185272216797e-01 -5.123422667384147644e-02 -3.902867436408996582e-02 -2.444520890712738037e-01 -2.039894014596939087e-01 2.540049254894256592e-01 -4.743213206529617310e-02 1.805646419525146484e-01 -3.868983089923858643e-01 3.943985700607299805e-02 -1.839623600244522095e-01 1.169169917702674866e-01 -2.311272770166397095e-01 -1.968264281749725342e-01 -1.709870845079421997e-01 -1.764304190874099731e-01 9.799154102802276611e-02 -2.412484437227249146e-01 1.604419350624084473e-01 2.089558541774749756e-01 2.417579591274261475e-01 -3.096652030944824219e-01 8.248403668403625488e-02
5.625973921269178391e-03 -1.127228736877441406e-01 -2.418184466660022736e-02 6.705794483423233032e-02 4.535255581140518188e-02 8.505871891975402832e-02 -6.977117061614990234e-02 -1.918783597648143768e-02 -1.387589275836944580e-01 -1.019621789455413818e-01 1.582747101783752441e-01 -2.251036837697029114e-02 -1.687478870153427124e-01 5.756986513733863831e-02 2.138537615537643433e-01 2.600821852684020996e-01 2.970457673072814941e-01 -1.065294444561004639e-01 -1.359773874282836914e-01 -1.175119355320930481e-02 8.235774002969264984e-03 1.544370353221893311e-01 -3.011809587478637695e-01 -7.075834274291992188e-02 -2.888809442520141602e-01 -2.786610722541809082e-01 -1.733390241861343384e-01 2.043744362890720367e-02 -1.165251731872558594e-01 4.167212545871734619e-01 -1.234796047210693359e-01 -3.679400980472564697e-01
3.127315640449523926e-01 7.333199679851531982e-02 1.289530396461486816e-01 9.420197457075119019e-03 -1.621056199073791504e-01 8.896835148334503174e-02 5.567999929189682007e-02 -4.588835686445236206e-02 -1.886774450540542603e-01 -4.526293277740478516e-02 4.333729296922683716e-02 -1.660215854644775391e-01 -6.399429589509963989e-02 -2.349899709224700928e-01 1.532210409641265869e-01 -5.409429594874382019e-02 3.083715438842773438e-01 -3.027975559234619141e-01 9.298115223646163940e-02 -1.772409230470657349e-01 6.280285120010375977e-02 -5.293696746230125427e-02 -3.697158694267272949e-01 -2.020299136638641357e-01 -1.693168580532073975e-01 1.912264674901962280e-01 -2.672654390335083008e-01 3.004764318466186523e-01 -9.730217605829238892e-02 1.297691017389297485e-01 -1.406939327716827393e-01 6.123556196689605713e-02
1.885556876659393311e-01 -3.841244801878929138e-02 2.297191470861434937e-01 2.497128024697303772e-02 -2.158753871917724609e-01 2.530188299715518951e-03 5.863064434379339218e-03 1.365152094513177872e-02 -2.772926688194274902e-01 -1.006084978580474854e-01 -4.860536009073257446e-02 -1.665952056646347046e-01 -4.874750226736068726e-02 -1.975772231817245483e-01 4.628143832087516785e-02 -2.098578661680221558e-01 1.383570283651351929e-01 -2.669350504875183105e-01 -1.577592338435351849e-04 -2.310930341482162476e-01 2.475766837596893311e-02 -1.274017095565795898e-01 -2.107570022344589233e-01 -6.398894637823104858e-02 -3.295799791812896729e-01 8.450579643249511719e-02 -2.898314595222473145e-01 3.837773501873016357e-01 2.612603828310966492e-03 2.574425339698791504e-01 -1.884886175394058228e-01 1.118798041716217995e-03
1.723081469535827637e-01 -2.093944251537322998e-01 -1.269560009241104126e-01 2.096151262521743774e-01 -4.874223843216896057e-02 4.416367784142494202e-02 2.605669200420379639e-01 -1.172955781221389771e-01 2.195550128817558289e-03 -1.341505348682403564e-01 -2.361582666635513306e-01 -1.119261234998703003e-01 9.145932644605636597e-02 -1.642889827489852905e-01 2.877086400985717773e-01 1.604958176612854004e-01 1.442577838897705078e-01 -2.333482056856155396e-01 -7.667142897844314575e-02 -2.376089096069335938e-01 -1.044139415025711060e-01 1.026512905955314636e-01 1.623744070529937744e-01 -2.825910151004791260e-01 5.035568401217460632e-02 1.834096759557723999e-01 -3.150382936000823975e-01 1.661896556615829468e-01 -1.979652047157287598e-01 2.681609094142913818e-01 2.255498617887496948e-02 -1.016101688146591187e-01
2.057055085897445679e-01 -2.768835723400115967e-01 1.134012863039970398e-01 1.501408368349075317e-01 -4.230871796607971191e-02 1.849414110183715820e-01 5.921077728271484375e-02 -4.486129805445671082e-02 -1.203761100769042969e-01 -9.358596801757812500e-02 -8.643457293510437012e-02 -4.061409831047058105e-02 -1.748876869678497314e-01 -2.096357196569442749e-01 2.945229411125183105e-01 3.030968308448791504e-01 1.783773303031921387e-01 -1.776334494352340698e-01 1.188317239284515381e-01 -7.646325975656509399e-02 1.750265657901763916e-01 2.396240085363388062e-01 -4.385004937648773193e-02 7.985466718673706055e-02 2.039121240377426147e-01 -6.943444907665252686e-02 3.637141361832618713e-02 1.829867064952850342e-01 2.395310252904891968e-02 4.663612544536590576e-01 -1.083102524280548096e-01 -1.670149564743041992e-01
1.317043602466583252e-01 -2.262842506170272827e-01 -2.028983831405639648e-01 3.114415705204010010e-01 -9.663786739110946655e-02 6.065945699810981750e-02 2.248949706554412842e-01 -2.076712548732757568e-01 6.219394505023956299e-02 -1.482605487108230591e-01 -2.756861746311187744e-01 -1.501816809177398682e-01 8.488261699676513672e-02 -2.399406395852565765e-02 1.224692463874816895e-01 -1.058135852217674255e-01 2.444001585245132446e-01 -3.665864765644073486e-01 -5.580846965312957764e-02 -1.329621970653533936e-01 4.135239869356155396e-03 1.206076666712760925e-01 1.827822774648666382e-01 -2.868088483810424805e-01 -9.477549791336059570e-02 -1.610418967902660370e-02 -2.010153383016586304e-01 6.096847727894783020e-02 -5.758836865425109863e-02 3.230523765087127686e-01 -1.175065636634826660e-01 9.046465158462524414e-02
1.508856862783432007e-01 -2.876951396465301514e-01 -8.213010430335998535e-02 1.465553194284439087e-01 -2.525541484355926514e-01 9.210910648107528687e-02 -1.456194519996643066e-01 7.157843559980392456e-02 -1.583884954452514648e-01 -1.011729463934898376e-01 1.183883398771286011e-01 -1.492406874895095825e-01 -2.673539519309997559e-01 -4.870523139834403992e-02 -1.708072274923324585e-01 2.476906180381774902e-01 8.251198381185531616e-02 3.191576153039932251e-02 1.251940727233886719e-01 -1.954297125339508057e-01 7.814222574234008789e-02 4.449868574738502502e-03 -1.984229832887649536e-01 -2.385170161724090576e-01 -2.459175288677215576e-01 1.657045781612396240e-01 -1.337382644414901733e-01 2.205354869365692139e-01 1.520042400807142258e-02 2.910939157009124756e-01 -2.493683844804763794e-01 2.568454742431640625e-01
2.931077033281326294e-02 -3.180321753025054932e-01 6.046764925122261047e-02 8.189115673303604126e-02 -3.970029577612876892e-02 1.356995403766632080e-01 4.255208075046539307e-01 6.108839809894561768e-02 3.392493352293968201e-02 -2.052622884511947632e-01 2.442940473556518555e-01 -1.225506439805030823e-01 -2.756204903125762939e-01 1.866279840469360352e-01 1.611533164978027344e-01 -5.354809388518333435e-02 1.071447804570198059e-01 2.008290402591228485e-02 -7.626134902238845825e-03 1.223328486084938049e-01 -7.026209495961666107e-03 1.863930523395538330e-01 -4.343765377998352051e-01 -1.338748931884765625e-01 2.155715413391590118e-02 1.086978763341903687e-01 -1.648058593273162842e-01 1.799358986318111420e-02 1.902832388877868652e-01 2.121909856796264648e-01 -5.080128088593482971e-02 1.826070398092269897e-01
-4.525220766663551331e-02 -1.138369813561439514e-01 9.203425049781799316e-02 8.028113096952438354e-02 -2.115288078784942627e-01 -9.020152501761913300e-03 -5.141827091574668884e-02 1.893298476934432983e-01 -4.885560274124145508e-02 -2.167148888111114502e-02 -1.104555577039718628e-01 -3.161806166172027588e-01 -8.110813051462173462e-02 -3.012931048870086670e-01 5.154157057404518127e-02 -1.679512262344360352e-01 4.007607400417327881e-01 -1.525537818670272827e-01 -3.503400459885597229e-02 -5.904584005475044250e-02 3.380906283855438232e-01 -1.332600265741348267e-01 -1.292130500078201294e-01 -2.936660349369049072e-01 1.954727768898010254e-01 7.662270218133926392e-02 -2.057169526815414429e-01 1.807120293378829956e-01 -1.686163991689682007e-01 2.652704417705535889e-01 3.104833327233791351e-02 3.315846249461174011e-02
3.103497438132762909e-02 -1.433897912502288818e-01 1.108693480491638184e-01 2.929773181676864624e-02 -3.157455027103424072e-01 -2.870362699031829834e-01 1.236946657299995422e-01 1.162424162030220032e-01 -3.175690025091171265e-02 -1.202616691589355469e-01 3.334348499774932861e-01 -1.345189511775970459e-01 -1.108201593160629272e-01 -1.771764904260635376e-01 6.327586621046066284e-02 -7.788068056106567383e-02 1.542375534772872925e-01 8.608299493789672852e-02 7.327494677156209946e-03 -1.982050389051437378e-01 3.536925613880157471e-01 -1.068481877446174622e-01 -1.671273708343505859e-01 -3.526513576507568359e-01 -1.416378170251846313e-01 -1.160944532603025436e-02 -2.810545563697814941e-01 1.748857796192169189e-01 1.182762607932090759e-01 1.732068061828613281e-01 1.161237284541130066e-01 -9.667193144559860229e-02
1.518076062202453613e-01 -4.408554434776306152e-01 1.228980571031570435e-01 1.254648119211196899e-01 1.100942865014076233e-02 -2.249336838722229004e-01 1.982867568731307983e-01 -9.071175009012222290e-02 8.082755655050277710e-02 1.355596035718917847e-01 5.874868482351303101e-02 -2.438688278198242188e-01 1.483096089214086533e-02 1.418509483337402344e-01 -2.442354410886764526e-01 3.008683025836944580e-01 -1.120532490313053131e-02 -2.184084653854370117e-01 1.355174779891967773e-01 -6.221240758895874023e-02 8.653419464826583862e-02 8.453007787466049194e-02 -1.313156038522720337e-01 -1.032561715692281723e-02 -1.351974904537200928e-01 3.936111927032470703e-02 -4.062601327896118164e-01 2.400380969047546387e-01 -1.082207784056663513e-01 1.952381879091262817e-01 1.987809315323829651e-02 -1.950672641396522522e-02
-8.531931042671203613e-02 -3.807213604450225830e-01 -1.574698602780699730e-03 7.843739353120326996e-03 -2.712278068065643311e-01 -2.630452997982501984e-02 2.662914693355560303e-01 9.843058139085769653e-02 9.551993757486343384e-02 2.735819295048713684e-02 8.044243603944778442e-02 -2.940822541713714600e-01 2.209066972136497498e-02 -7.946199923753738403e-02 -2.870833277702331543e-01 1.721312254667282104e-01 1.629602611064910889e-01 -2.077227830886840820e-02 -7.036240398883819580e-02 -1.698898971080780029e-01 1.119172014296054840e-02 2.026890516281127930e-01 7.718235999345779419e-02 7.159250229597091675e-02 1.315941214561462402e-01 2.611051499843597412e-01 -3.656110465526580811e-01 -2.788774669170379639e-02 -2.346031069755554199e-01 2.866472005844116211e-01 1.430384349077939987e-03 3.057113848626613617e-02
-6.423754245042800903e-02 -8.960305154323577881e-02 -1.140932887792587280e-01 1.801869869232177734e-01 -1.594321131706237793e-01 -2.104917541146278381e-02 7.803745567798614502e-02 1.685812324285507202e-02 -2.189517021179199219e-01 -9.731715545058250427e-03 -1.138991788029670715e-01 -4.620237648487091064e-01 -5.738134682178497314e-02 -2.619479894638061523e-01 -4.737833049148321152e-03 1.027082353830337524e-01 2.932441830635070801e-01 -1.028686612844467163e-01 -6.869201362133026123e-02 -3.571132123470306396e-01 1.900479048490524292e-01 -1.208557467907667160e-02 -3.171783983707427979e-01 9.098016656935214996e-03 -9.059358388185501099e-02 -3.614530712366104126e-02 -1.889451406896114349e-02 1.199629753828048706e-01 -6.992677692323923111e-03 3.671859204769134521e-01 -1.623403728008270264e-01 4.367739334702491760e-02
-1.231544390320777893e-01 -3.173586130142211914e-01 4.943518713116645813e-02 5.341833457350730896e-02 -1.681974530220031738e-01 2.291283011436462402e-01 2.026332318782806396e-01 -2.729689478874206543e-01 -1.634781509637832642e-01 -3.013420999050140381e-01 -1.475929766893386841e-01 -3.123481571674346924e-01 -1.675755344331264496e-02 -8.660323172807693481e-02 -3.011510334908962250e-02 2.430888451635837555e-02 3.625340461730957031e-01 -4.724113643169403076e-02 3.081034868955612183e-02 -1.186055541038513184e-01 2.553608715534210205e-01 9.219123423099517822e-02 -2.706845290958881378e-02 2.565987408161163330e-02 3.044714592397212982e-02 1.356930471956729889e-02 -7.745641469955444336e-02 1.672973632812500000e-01 -1.639339923858642578e-01 1.978392302989959717e-01 -2.859490215778350830e-01 -1.721667498350143433e-01
9.213899075984954834e-02 -6.952802836894989014e-02 4.111924022436141968e-02 5.476448312401771545e-02 -1.378576159477233887e-01 -2.315747588872909546e-01 1.207304373383522034e-02 -1.870980858802795410e-01 1.073885560035705566e-01 1.632791608572006226e-01 -7.254700362682342529e-02 8.024925738573074341e-02 -3.334459662437438965e-02 1.190873757004737854e-01 1.004416868090629578e-01 -6.457588076591491699e-02 5.062265396118164062e-01 -2.156210988759994507e-01 -2.423418015241622925e-01 1.611866503953933716e-01 1.959895789623260498e-01 -8.429393172264099121e-02 -2.250556945800781250e-01 -7.540030777454376221e-02 -1.408641338348388672e-01 3.105266094207763672e-01 -3.164659440517425537e-01 -5.017786100506782532e-02 5.998058617115020752e-02 1.205708980560302734e-01 1.737223416566848755e-01 1.954025924205780029e-01
-6.911135278642177582e-03 -3.890756368637084961e-01 -2.727493047714233398e-01 3.444576859474182129e-01 -8.510812371969223022e-02 -6.787949055433273315e-02 8.340599387884140015e-02 -2.754192650318145752e-01 5.591641739010810852e-02 -1.128354445099830627e-01 -2.728912532329559326e-01 -4.677624627947807312e-02 1.085888519883155823e-01 -1.956822425127029419e-01 -3.892931342124938965e-02 1.867721788585186005e-02 1.977935135364532471e-01 -1.169659867882728577e-01 -9.066570550203323364e-02 -9.423536807298660278e-02 5.201612785458564758e-02 -6.098719313740730286e-02 1.436072438955307007e-01 -2.856951653957366943e-01 -1.152994185686111450e-01 3.025846555829048157e-02 -2.083961069583892822e-01 2.164894342422485352e-01 1.000340878963470459e-01 3.010754287242889404e-01 9.664629399776458740e-02 1.527375727891921997e-01
1.654817909002304077e-01 -2.213525772094726562e-01 9.346465021371841431e-02 4.097336530685424805e-01 -7.924608141183853149e-02 -6.583103537559509277e-02 2.199022918939590454e-01 -2.500837743282318115e-01 -1.620835214853286743e-01 -4.929260164499282837e-02 -3.876712173223495483e-02 -1.771319471299648285e-02 -1.197598502039909363e-01 -1.622281372547149658e-01 3.909377753734588623e-01 -1.105788573622703552e-01 2.205240875482559204e-01 -2.093302607536315918e-01 -1.188754439353942871e-01 -9.685027599334716797e-02 -1.586170941591262817e-01 2.569035589694976807e-01 -5.654501914978027344e-02 -9.063095599412918091e-02 1.415651664137840271e-02 -6.316780298948287964e-02 -2.758789062500000000e-01 -7.405413780361413956e-03 -4.983016289770603180e-03 2.924310266971588135e-01 2.063784748315811157e-02 -6.631965190172195435e-02
2.811126410961151123e-01 -2.888141572475433350e-01 2.493884265422821045e-01 1.146914213895797729e-01 4.651962220668792725e-02 -8.323929458856582642e-02 7.343752682209014893e-02 8.698524534702301025e-02 -1.018780693411827087e-01 -2.109413146972656250e-01 5.454650521278381348e-02 -3.178927600383758545e-01 5.682458356022834778e-02 -1.685745082795619965e-02 -2.945183217525482178e-01 3.126482367515563965e-01 3.018483817577362061e-01 -2.093697041273117065e-01 9.758927673101425171e-02 -2.648538351058959961e-01 -8.128604292869567871e-02 5.058466270565986633e-02 9.724094532430171967e-03 -1.473244130611419678e-01 2.772825211286544800e-02 -5.603629630059003830e-03 -2.440475970506668091e-01 2.300340384244918823e-01 -4.576108977198600769e-02 2.068012952804565430e-02 1.772582828998565674e-01 -2.119485288858413696e-02
-2.007452212274074554e-02 -5.859107971191406250e-01 1.921977996826171875e-01 3.769390285015106201e-02 1.375674754381179810e-01 1.542048454284667969e-01 1.268061846494674683e-01 -3.949996829032897949e-02 -1.107258796691894531e-01 3.694572299718856812e-02 1.080694720149040222e-01 -7.205639779567718506e-02 -3.100396394729614258e-01 -9.224298596382141113e-02 -1.012627705931663513e-01 1.409770920872688293e-02 1.194274201989173889e-01 -1.460588127374649048e-01 -1.478958725929260254e-01 9.886687248945236206e-02 3.800806701183319092e-01 8.172324299812316895e-02 -1.834661364555358887e-01 -1.415885835886001587e-01 -5.285936221480369568e-02 2.886682748794555664e-02 -2.109583318233489990e-01 -1.253546774387359619e-02 -1.086340323090553284e-01 2.474990040063858032e-01 -1.162014007568359375e-01 7.126912474632263184e-02
1.781199872493743896e-01 -3.018053770065307617e-01 1.744390875101089478e-01 2.762877047061920166e-01 -6.535023450851440430e-02 -8.351475000381469727e-02 2.858175337314605713e-01 -1.026939302682876587e-01 -3.027951717376708984e-02 1.510190069675445557e-01 4.646681994199752808e-02 -1.575056910514831543e-01 -3.325872868299484253e-02 1.528607755899429321e-01 -2.708686888217926025e-01 2.589391469955444336e-01 2.447763923555612564e-03 -3.579463660717010498e-01 1.426763087511062622e-01 -1.419024467468261719e-01 1.465928703546524048e-01 1.389309912919998169e-01 -7.669341564178466797e-02 -1.413175016641616821e-01 -1.672167629003524780e-01 3.984044492244720459e-02 -2.652925550937652588e-01 1.854560226202011108e-01 -7.532709836959838867e-02 8.278165757656097412e-02 2.360223978757858276e-01 -1.163298189640045166e-01
1.861396804451942444e-02 -1.139263808727264404e-01 -1.459256280213594437e-03 4.815989434719085693e-01 -4.060319066047668457e-01 2.379549741744995117e-01 4.735769703984260559e-02 -1.379033923149108887e-01 -1.547870188951492310e-01 -1.687235087156295776e-01 2.841507792472839355e-01 -5.812073871493339539e-02 6.453017890453338623e-02 1.097396910190582275e-01 5.737251788377761841e-02 6.129868701100349426e-02 2.850054800510406494e-01 -1.214841529726982117e-01 1.686692610383033752e-02 1.294942498207092285e-01 1.741402447223663330e-01 -7.481477223336696625e-03 1.592446304857730865e-02 -2.210351526737213135e-01 7.237610220909118652e-02 3.858237061649560928e-03 -1.345908045768737793e-01 1.842901855707168579e-01 7.935569435358047485e-02 2.789136469364166260e-01 1.274606138467788696e-01 -4.460588842630386353e-02
2.697276473045349121e-01 -1.610899567604064941e-01 -1.596034616231918335e-01 3.976137936115264893e-01 -7.795609533786773682e-02 4.076921194791793823e-02 7.510462403297424316e-02 -1.867534220218658447e-01 1.545066200196743011e-02 3.214000537991523743e-02 -1.365619450807571411e-01 5.356836691498756409e-02 -1.729685813188552856e-02 -4.670676589012145996e-02 3.171478211879730225e-01 9.006035327911376953e-02 1.751987040042877197e-01 -3.629562556743621826e-01 5.683735944330692291e-03 -1.925240308046340942e-01 4.919806867837905884e-02 8.535122498869895935e-03 3.214863687753677368e-02 -1.542824506759643555e-01 9.564121067523956299e-02 9.213043749332427979e-02 -2.827457487583160400e-01 1.148470863699913025e-01 -5.323358997702598572e-02 4.301996827125549316e-01 3.065128996968269348e-02 9.502973407506942749e-02
2.369327694177627563e-01 -1.858553737401962280e-01 1.489013284444808960e-01 1.883332282304763794e-01 -8.307727985084056854e-03 -3.308089673519134521e-01 1.900037378072738647e-01 9.589084237813949585e-02 -2.943091327324509621e-03 -1.935074222274124622e-03 -2.275536954402923584e-02 3.573233261704444885e-02 -3.192567229270935059e-01 -8.616668730974197388e-02 -4.292775690555572510e-02 7.911945134401321411e-02 2.015233412384986877e-02 -3.779278099536895752e-01 -8.664141595363616943e-02 -2.887738645076751709e-01 1.863483786582946777e-01 5.972282961010932922e-02 -1.292484402656555176e-01 -1.889098584651947021e-01 1.499668508768081665e-01 -2.667120397090911865e-01 -2.496236413717269897e-01 2.989698052406311035e-01 -5.890922620892524719e-02 -4.609026014804840088e-02 5.291387904435396194e-03 -4.312901943922042847e-02
2.701208591461181641e-01 -2.002032287418842316e-02 -1.405191719532012939e-01 3.037061989307403564e-01 -3.365082740783691406e-01 1.021780744194984436e-01 2.011363804340362549e-01 4.867010936141014099e-02 -3.555238544940948486e-01 4.441151767969131470e-02 7.774025201797485352e-02 -1.201508492231369019e-01 -3.931778669357299805e-02 3.090151585638523102e-02 4.868483170866966248e-02 -1.161390095949172974e-01 3.118954598903656006e-01 -1.180219464004039764e-03 -3.032862544059753418e-01 -1.383534283377230167e-03 2.896128222346305847e-02 -1.560632735490798950e-01 -1.440983861684799194e-01 -1.438138633966445923e-01 -1.078763976693153381e-01 1.039047539234161377e-01 -1.048005148768424988e-01 1.434004604816436768e-01 1.852006465196609497e-01 3.128951489925384521e-01 7.164744287729263306e-02 -1.836222857236862183e-01
9.809415042400360107e-02 -1.097733378410339355e-01 -6.728298962116241455e-02 4.846483170986175537e-01 3.112089447677135468e-02 2.355666309595108032e-01 2.609094977378845215e-01 -7.839594036340713501e-02 -2.582440376281738281e-01 -9.269023686647415161e-02 2.327561005949974060e-02 -7.054812461137771606e-02 1.127969473600387573e-01 -3.306825459003448486e-02 2.295272424817085266e-02 6.418986618518829346e-02 1.604537069797515869e-01 1.745789498090744019e-01 -3.271101415157318115e-02 -2.360833138227462769e-01 3.270790576934814453e-01 6.215555593371391296e-02 2.910795994102954865e-02 -1.968749910593032837e-01 -6.182093545794487000e-02 9.880894422531127930e-02 -9.598802775144577026e-02 1.866724789142608643e-01 -6.361428648233413696e-03 3.256803750991821289e-01 2.728810310363769531e-01 8.529519289731979370e-02
1.437841448932886124e-02 -3.986521363258361816e-01 -5.723895505070686340e-02 5.768519639968872070e-02 5.347470566630363464e-02 -1.149972435086965561e-03 -6.111435592174530029e-02 1.107989028096199036e-01 -3.241284983232617378e-03 -2.858198434114456177e-02 1.886521726846694946e-01 -3.322693407535552979e-01 -2.587202787399291992e-01 7.752281427383422852e-02 -1.389144212007522583e-01 6.580040603876113892e-02 4.162309467792510986e-01 -4.326616972684860229e-02 1.629115790128707886e-01 9.450459480285644531e-02 2.320937216281890869e-01 1.966157257556915283e-01 -1.564419418573379517e-01 -1.700599640607833862e-01 -1.081461533904075623e-01 2.890428006649017334e-01 -3.134901076555252075e-02 1.515814661979675293e-01 2.898767590522766113e-01 8.228371292352676392e-02 7.407559454441070557e-02 1.504418323747813702e-03
1.732799261808395386e-01 -1.398359239101409912e-01 9.011478163301944733e-03 2.195210941135883331e-02 -3.334266245365142822e-01 -7.518382370471954346e-02 3.826795378699898720e-03 1.963884830474853516e-01 -8.861126750707626343e-02 -5.680512636899948120e-02 3.771829009056091309e-01 -3.503780961036682129e-01 -1.066491007804870605e-01 1.523348242044448853e-01 -1.233351882547140121e-02 -7.344235479831695557e-02 2.358905822038650513e-01 4.485867545008659363e-02 2.231401391327381134e-02 -7.554139941930770874e-02 1.314470767974853516e-01 -5.273733288049697876e-03 4.789593443274497986e-02 -1.974862068891525269e-01 -3.755007311701774597e-02 8.983632177114486694e-02 -1.026049852371215820e-01 1.136049553751945496e-01 1.550993621349334717e-01 4.670174121856689453e-01 2.807193696498870850e-01 -4.324948042631149292e-02
-7.090071588754653931e-02 -9.704024344682693481e-02 1.843961775302886963e-01 4.370415583252906799e-02 -1.626492738723754883e-01 -1.433619670569896698e-02 2.409513741731643677e-01 9.462410956621170044e-02 -1.425037533044815063e-01 -2.549692094326019287e-01 8.424495905637741089e-02 -2.093432545661926270e-01 -2.550704479217529297e-01 -1.093413084745407104e-01 1.626758836209774017e-02 2.565914578735828400e-02 2.975074946880340576e-01 2.436965554952621460e-01 -3.444690704345703125e-01 -2.864543721079826355e-02 2.753787934780120850e-01 4.763435572385787964e-02 -1.109167337417602539e-01 2.672997675836086273e-02 -7.025162875652313232e-02 3.051544129848480225e-01 -3.122887611389160156e-01 1.913954168558120728e-01 5.894818902015686035e-02 1.719997525215148926e-01 5.565224215388298035e-02 -1.221883222460746765e-01
8.001273125410079956e-02 -3.269940018653869629e-01 2.387375980615615845e-01 1.781439185142517090e-01 -3.876482835039496422e-03 -1.106059998273849487e-01 2.357959300279617310e-01 1.460980437695980072e-02 -1.188970077782869339e-02 2.480680942535400391e-01 1.438099741935729980e-01 -2.069344222545623779e-01 5.351630225777626038e-02 -6.511152535676956177e-02 -1.666804105043411255e-01 3.252980709075927734e-01 9.175680577754974365e-02 -2.760806977748870850e-01 1.818138523958623409e-03 -9.420993179082870483e-02 1.789220869541168213e-01 1.706285327672958374e-01 -5.122034624218940735e-02 -1.667553335428237915e-01 -1.841928213834762573e-01 3.500006860122084618e-03 -4.157935678958892822e-01 1.501059979200363159e-01 -1.065374389290809631e-01 1.952676326036453247e-01 -4.628493450582027435e-03 7.757360115647315979e-03
-1.344383414834737778e-02 -9.231592714786529541e-02 2.301550805568695068e-01 -3.678023070096969604e-02 -2.153045088052749634e-01 1.368462890386581421e-01 9.247750043869018555e-02 1.346750259399414062e-01 -2.628749795258045197e-02 -1.774756014347076416e-01 2.933203876018524170e-01 -3.546200990676879883e-01 -1.313892453908920288e-01 1.330654602497816086e-02 1.455220729112625122e-01 9.049707651138305664e-02 2.884098589420318604e-01 -1.621713489294052124e-01 9.894447028636932373e-02 -9.801848977804183960e-02 -3.721161512657999992e-03 7.473140209913253784e-02 4.681202396750450134e-02 -1.512507051229476929e-01 -8.928225934505462646e-02 4.822142049670219421e-02 -4.269624352455139160e-01 -8.146189898252487183e-02 2.157453745603561401e-01 3.227137923240661621e-01 -2.999585121870040894e-03 2.119902074337005615e-01
3.618178665637969971e-01 -1.241523325443267822e-01 4.697069898247718811e-02 2.475167363882064819e-01 9.184310212731361389e-03 -7.984241098165512085e-02 2.595089673995971680e-01 -1.476755440235137939e-01 -1.615840345621109009e-01 -1.015554592013359070e-01 1.296908706426620483e-01 1.448067724704742432e-01 -1.932813674211502075e-01 4.686667397618293762e-02 7.505443692207336426e-02 7.470860611647367477e-03 1.395062506198883057e-01 4.205594211816787720e-02 1.688483208417892456e-01 3.182535171508789062e-01 3.239329159259796143e-01 3.355027176439762115e-03 -2.522804737091064453e-01 -2.181538380682468414e-02 -4.932108893990516663e-02 -1.821380257606506348e-01 -2.414371818304061890e-01 8.604799956083297729e-02 3.701521828770637512e-02 3.888620436191558838e-01 -3.177738934755325317e-02 -1.219973526895046234e-02
2.595043182373046875e-01 -2.673616707324981689e-01 -1.262240558862686157e-01 3.236888349056243896e-01 -1.079731881618499756e-01 -3.266801312565803528e-02 5.115639790892601013e-02 -1.009833663702011108e-01 -2.122260183095932007e-01 -1.406950801610946655e-01 -1.679816544055938721e-01 5.229036137461662292e-02 2.231638431549072266e-01 -8.969144523143768311e-02 2.474058270454406738e-01 1.731525808572769165e-01 2.621457278728485107e-01 -2.814612388610839844e-01 8.247392624616622925e-02 -1.055069640278816223e-01 6.148295849561691284e-02 -2.336000651121139526e-02 6.523770838975906372e-02 -2.119232416152954102e-01 1.283648759126663208e-01 5.412171036005020142e-02 -3.065953850746154785e-01 -2.315899915993213654e-02 -4.118129983544349670e-02 3.671145737171173096e-01 -1.497901324182748795e-02 -9.911757893860340118e-03
-2.033424377441406250e-01 -2.676546573638916016e-01 -4.694607481360435486e-02 2.405572533607482910e-01 -1.812524646520614624e-01 -2.583911083638668060e-02 4.617483541369438171e-02 -2.923434078693389893e-01 -2.104534804821014404e-01 1.074455529451370239e-01 -3.988849464803934097e-03 -2.580088376998901367e-01 -1.706791818141937256e-01 -3.304164484143257141e-02 2.588363364338874817e-02 -1.789276301860809326e-02 3.388648331165313721e-01 -2.058282941579818726e-01 -2.989635057747364044e-02 -4.783530905842781067e-02 2.343036085367202759e-01 2.543090879917144775e-01 -5.551976338028907776e-02 2.069746404886245728e-01 1.609066277742385864e-01 -8.519549667835235596e-02 -1.393755227327346802e-01 2.149143815040588379e-01 -6.210190802812576294e-02 3.315750956535339355e-01 -9.036089479923248291e-02 -7.480361312627792358e-02
-7.957523316144943237e-02 -2.700563371181488037e-01 -2.935819327831268311e-01 8.586922660470008850e-03 -1.722018048167228699e-02 -4.113031923770904541e-02 9.617167711257934570e-02 -6.663373857736587524e-02 2.311239019036293030e-03 1.033139452338218689e-01 2.704354822635650635e-01 -3.254642784595489502e-01 -3.763189911842346191e-01 7.688771933317184448e-02 -1.340107321739196777e-01 5.374490469694137573e-02 2.496066987514495850e-01 -6.758267432451248169e-02 8.489859849214553833e-02 -8.700511604547500610e-02 3.211100995540618896e-01 3.011098690330982208e-02 3.343608975410461426e-02 -1.460090130567550659e-01 -2.011784762144088745e-01 2.684722542762756348e-01 -6.209391728043556213e-02 -2.579297497868537903e-02 2.262618690729141235e-01 2.693795859813690186e-01 1.034124195575714111e-01 -3.241750597953796387e-02
-4.419791046530008316e-03 -6.676682084798812866e-02 -2.703244425356388092e-02 1.208333522081375122e-01 -1.161166056990623474e-01 -4.483407363295555115e-02 3.261648714542388916e-01 1.872581243515014648e-02 -1.021367590874433517e-02 -2.932561039924621582e-01 4.086645841598510742e-01 -3.759149834513664246e-02 -2.666408121585845947e-01 2.871253490447998047e-01 5.503493919968605042e-02 2.993671596050262451e-01 1.386019438505172729e-01 -1.169011369347572327e-01 -7.246799767017364502e-02 4.968226701021194458e-02 1.365151852369308472e-01 -1.260415464639663696e-01 -6.433597765862941742e-03 3.602730110287666321e-02 -1.608005017042160034e-01 5.446316301822662354e-02 -1.524958610534667969e-01 4.361654222011566162e-01 -7.305768132209777832e-02 6.528387963771820068e-02 1.251213848590850830e-01 -1.149829626083374023e-01
9.555139392614364624e-02 -3.274208009243011475e-01 3.409529924392700195e-01 8.327560871839523315e-02 -1.033990755677223206e-01 6.844425946474075317e-02 2.637081146240234375e-01 -1.066153943538665771e-01 2.405166439712047577e-02 -3.935049474239349365e-02 2.727884100750088692e-03 -1.618554294109344482e-01 -2.748839259147644043e-01 -1.360822618007659912e-01 -8.867833018302917480e-02 1.400248408317565918e-01 -8.032798022031784058e-02 -3.850271999835968018e-01 -9.644655883312225342e-02 -2.626407444477081299e-01 1.745534390211105347e-01 2.025313824415206909e-01 5.244325846433639526e-03 -1.224318668246269226e-01 -6.037457287311553955e-02 -1.240385770797729492e-01 -3.784466683864593506e-01 1.363862007856369019e-01 2.165131270885467529e-02 6.332486867904663086e-02 -5.945366621017456055e-02 7.721479982137680054e-02
1.772372573614120483e-01 -2.303752303123474121e-01 -9.046380966901779175e-02 4.670249819755554199e-01 1.876300014555454254e-02 -1.877786815166473389e-01 9.618868678808212280e-02 -3.074217438697814941e-01 -1.721581816673278809e-01 1.447787284851074219e-01 9.234108962118625641e-03 7.555333524942398071e-02 -1.177210658788681030e-01 -4.098569974303245544e-02 3.229644894599914551e-01 6.875009275972843170e-03 2.480320632457733154e-01 -2.583557367324829102e-01 -9.520587325096130371e-02 3.174961730837821960e-02 2.972758933901786804e-02 5.006355792284011841e-02 -4.257274791598320007e-02 -8.383195847272872925e-02 1.047830805182456970e-01 1.326445937156677246e-01 -2.070706784725189209e-01 1.130962297320365906e-01 1.336660236120223999e-02 3.611090183258056641e-01 -8.926537632942199707e-02 1.416623685508966446e-02
1.167925372719764709e-01 -2.305398322641849518e-02 1.266409456729888916e-01 2.036339938640594482e-01 -4.686127975583076477e-02 -2.640695571899414062e-01 -6.178224086761474609e-02 6.773905828595161438e-03 1.052918806672096252e-01 1.110667064785957336e-01 1.356420516967773438e-01 3.331478917971253395e-03 -1.188592314720153809e-01 -2.835092693567276001e-02 -2.495667785406112671e-01 3.619352579116821289e-01 1.591999083757400513e-01 -4.056783318519592285e-01 -3.983981162309646606e-02 -2.733593881130218506e-01 -2.247766405344009399e-02 1.709031164646148682e-01 -1.242855638265609741e-01 -1.564061641693115234e-01 -3.867016406729817390e-03 -4.681233258452266455e-04 -4.107024371623992920e-01 8.042129129171371460e-02 -3.349166736006736755e-02 2.934004962444305420e-01 3.495517373085021973e-02 5.519278347492218018e-02
8.027978986501693726e-02 -2.011410742998123169e-01 -1.685595065355300903e-01 3.775482252240180969e-02 -2.711895108222961426e-01 -1.132364496588706970e-01 1.234131976962089539e-01 8.911903947591781616e-02 -1.270782053470611572e-01 -1.682736873626708984e-01 3.305238485336303711e-01 -3.991637527942657471e-01 -3.083387017250061035e-01 -2.347056567668914795e-02 -3.032778948545455933e-02 1.315212845802307129e-01 2.457716017961502075e-01 1.116269528865814209e-01 -5.922142416238784790e-03 -2.320107966661453247e-01 2.257730960845947266e-01 -7.100408524274826050e-02 -3.773330152034759521e-02 1.077850833535194397e-01 -1.423390656709671021e-01 2.300116606056690216e-02 -8.717594295740127563e-02 1.054478734731674194e-01 1.774198412895202637e-01 2.738547325134277344e-01 2.113419175148010254e-01 2.009389735758304596e-02
-8.267571032047271729e-02 -1.499056071043014526e-01 -2.066671550273895264e-01 2.365585267543792725e-01 -8.702105283737182617e-02 -1.143904104828834534e-01 8.274432271718978882e-02 -3.630159422755241394e-02 -2.242457121610641479e-01 -2.713670730590820312e-01 -5.550380423665046692e-02 -2.519539296627044678e-01 1.467882096767425537e-01 -3.312505036592483521e-02 -2.050404548645019531e-01 -9.161402471363544464e-03 2.512296736240386963e-01 5.593664012849330902e-03 -6.472414359450340271e-03 -1.776307523250579834e-01 2.546713352203369141e-01 -1.932169427163898945e-03 -4.161972999572753906e-01 5.544699355959892273e-02 -7.070751488208770752e-02 -1.197012960910797119e-01 -4.213571082800626755e-03 3.011872172355651855e-01 9.188608825206756592e-02 2.183466553688049316e-01 -1.582574993371963501e-01 -2.466193437576293945e-01
1.464184820652008057e-01 -2.842293977737426758e-01 3.808639645576477051e-01 1.058258488774299622e-01 4.207478463649749756e-02 -6.181297823786735535e-02 3.007686436176300049e-01 -1.494858860969543457e-01 -6.978451460599899292e-02 1.113622784614562988e-01 1.445762068033218384e-01 -5.129693821072578430e-02 -7.789215072989463806e-03 3.242347761988639832e-02 -1.423588246107101440e-01 1.510475426912307739e-01 -1.045226305723190308e-01 -2.299437522888183594e-01 -1.974239945411682129e-02 -2.353293448686599731e-01 4.005737602710723877e-01 1.236417517066001892e-01 -1.390556991100311279e-01 -1.184918954968452454e-01 -7.264460623264312744e-02 2.548890560865402222e-02 -2.698113024234771729e-01 1.878820806741714478e-01 -9.540290385484695435e-02 2.120420485734939575e-01 -1.096705123782157898e-01 1.712108999490737915e-01
2.970608770847320557e-01 -3.004332184791564941e-01 2.620003223419189453e-01 -5.366685241460800171e-02 9.961231797933578491e-02 -1.872148513793945312e-01 1.899209469556808472e-01 -1.279763728380203247e-01 9.195542335510253906e-02 -3.879417479038238525e-02 2.799767535179853439e-03 -1.368056386709213257e-01 -2.632680237293243408e-01 -1.478968411684036255e-01 -4.354578629136085510e-02 2.425740957260131836e-01 -2.696816809475421906e-02 -2.746727764606475830e-01 6.798103568144142628e-04 -2.734057903289794922e-01 1.413324475288391113e-01 9.620043635368347168e-02 -1.658495664596557617e-01 -1.746410429477691650e-01 5.405508447438478470e-03 -6.489420682191848755e-02 -3.620066940784454346e-01 1.634851247072219849e-01 -2.378384768962860107e-01 8.835030347108840942e-02 -8.228368312120437622e-02 -2.500652708113193512e-02
3.732214272022247314e-01 -1.286955475807189941e-01 -1.920019462704658508e-02 2.816093266010284424e-01 -4.203504323959350586e-02 2.035539448261260986e-01 3.398049771785736084e-01 1.343111097812652588e-01 -3.596426546573638916e-02 2.209772169589996338e-01 -5.302407965064048767e-02 -1.987305581569671631e-01 -2.329948991537094116e-01 5.210176110267639160e-02 2.062595188617706299e-01 -1.443602293729782104e-01 2.463436573743820190e-01 -1.165238544344902039e-01 1.042538955807685852e-01 4.975967481732368469e-02 2.837398946285247803e-01 -8.221905678510665894e-02 3.793041035532951355e-02 5.715212598443031311e-02 -4.532867670059204102e-02 -2.138501964509487152e-02 -1.462846398353576660e-01 -2.765377238392829895e-02 4.144696146249771118e-02 3.963289260864257812e-01 -1.090655699372291565e-01 -1.339045818895101547e-03
2.266896516084671021e-01 -2.354335188865661621e-01 -1.429332979023456573e-02 3.844900056719779968e-02 -2.613470256328582764e-01 -1.454409509897232056e-01 1.003959700465202332e-01 1.327547430992126465e-01 -7.995703816413879395e-02 -1.177952066063880920e-01 4.093268215656280518e-01 -2.710761427879333496e-01 -3.094156384468078613e-01 -7.462602853775024414e-02 -7.862691581249237061e-02 1.380207687616348267e-01 1.229068860411643982e-01 1.300838291645050049e-01 2.678220160305500031e-02 -1.642198860645294189e-01 2.908371388912200928e-01 -6.100904196500778198e-02 -2.006632275879383087e-02 8.429981768131256104e-02 2.406276948750019073e-02 7.319259922951459885e-03 -2.470872402191162109e-01 9.043024480342864990e-02 1.552174240350723267e-01 2.541492879390716553e-01 2.654993236064910889e-01 4.399954900145530701e-02
3.252372890710830688e-02 -2.489088028669357300e-01 1.079113110899925232e-01 -1.013304479420185089e-02 -2.833780646324157715e-01 -1.737955808639526367e-01 1.821550726890563965e-01 2.612259089946746826e-01 3.647349774837493896e-02 -2.870934903621673584e-01 1.912859827280044556e-01 8.125879615545272827e-02 1.446518488228321075e-02 -9.179770201444625854e-02 1.491159386932849884e-02 2.264382243156433105e-01 1.220823526382446289e-01 4.587188735604286194e-02 -9.867372363805770874e-02 -6.387441605329513550e-02 2.081283032894134521e-01 -1.979638189077377319e-01 -5.850347504019737244e-02 -2.888691723346710205e-01 -6.885337084531784058e-02 1.927881315350532532e-02 -3.417646586894989014e-01 3.931060433387756348e-02 2.123249769210815430e-01 3.755859732627868652e-01 -7.554198615252971649e-03 -1.279384195804595947e-01
5.380395427346229553e-02 -1.888374686241149902e-01 -2.304421970620751381e-03 -3.673278167843818665e-02 -3.937379270792007446e-02 -2.235332429409027100e-01 2.691550552845001221e-01 -7.525824755430221558e-02 -2.657147943973541260e-01 2.199065499007701874e-02 1.789758950471878052e-01 -9.487769007682800293e-02 -2.247635126113891602e-01 2.765484154224395752e-01 1.059645935893058777e-01 -1.432408243417739868e-01 3.191061317920684814e-01 -1.369848698377609253e-01 1.765695810317993164e-01 -2.190337628126144409e-01 -5.343369394540786743e-02 2.824110090732574463e-01 -2.708327174186706543e-01 -1.589938700199127197e-01 -4.973555449396371841e-03 -1.886991709470748901e-01 -3.078260719776153564e-01 -2.367868088185787201e-02 5.749996751546859741e-02 1.061257794499397278e-01 -5.280281230807304382e-02 1.740851253271102905e-01
3.350284695625305176e-01 -8.412492275238037109e-02 8.449874818325042725e-02 -1.743634976446628571e-02 2.023130282759666443e-02 -2.293492667376995087e-02 2.781651020050048828e-01 -2.604368627071380615e-01 3.081472776830196381e-02 1.163656339049339294e-01 -6.898437440395355225e-02 -1.526742875576019287e-01 -2.230520695447921753e-01 -3.566052392125129700e-02 2.102967649698257446e-01 1.555823832750320435e-01 3.107403516769409180e-01 -2.166854888200759888e-01 2.099349796772003174e-01 2.851470112800598145e-01 1.949432641267776489e-01 1.412011981010437012e-01 -1.863952577114105225e-01 2.359813302755355835e-01 -1.193494126200675964e-01 -1.567756570875644684e-02 -1.491605192422866821e-01 -4.801807552576065063e-02 2.010762393474578857e-01 2.364244312047958374e-01 -1.088529378175735474e-01 -2.442011423408985138e-02
3.526978567242622375e-02 -2.313077151775360107e-01 -1.030194759368896484e-02 1.735268384218215942e-01 -4.930136725306510925e-02 -2.004130780696868896e-01 4.198789000511169434e-01 -4.115636646747589111e-02 6.591479480266571045e-02 -5.775221809744834900e-02 -2.974967658519744873e-01 -1.926061213016510010e-01 -2.705730199813842773e-01 1.697254180908203125e-01 1.297551542520523071e-01 -3.422612324357032776e-02 1.863158866763114929e-02 -1.052231341600418091e-02 -3.314943909645080566e-01 -1.797084212303161621e-01 -5.852077156305313110e-03 -5.470660328865051270e-02 -1.517276316881179810e-01 -6.200583651661872864e-02 -2.875250279903411865e-01 3.062075376510620117e-01 -6.782736629247665405e-03 -2.356440201401710510e-02 -3.753832541406154633e-03 2.636994719505310059e-01 -5.565213970839977264e-03 -1.482871770858764648e-01
1.333391517400741577e-01 -2.138203680515289307e-01 4.897446557879447937e-02 2.195426523685455322e-01 -1.953273266553878784e-01 -2.423519045114517212e-01 1.699315756559371948e-01 2.776368707418441772e-02 -1.993435472249984741e-01 -8.632461726665496826e-02 1.503084897994995117e-01 -2.152027189731597900e-01 -1.020944789052009583e-01 4.989412054419517517e-02 -3.394094407558441162e-01 3.058835864067077637e-01 6.338471919298171997e-02 -3.336157202720642090e-01 8.893419802188873291e-02 -5.309816822409629822e-02 7.934785634279251099e-02 1.312541514635086060e-01 -5.723718553781509399e-02 2.697058767080307007e-02 2.027546614408493042e-02 1.667655110359191895e-01 -4.228054285049438477e-01 5.528410524129867554e-02 -1.056065484881401062e-01 -5.267998785711824894e-04 2.070655524730682373e-01 6.287728995084762573e-02
2.492626905441284180e-01 -2.610176503658294678e-01 -4.499185085296630859e-02 1.530119180679321289e-01 4.267382249236106873e-02 -1.755182296037673950e-01 2.169329226016998291e-01 6.771636754274368286e-02 -1.710915714502334595e-01 -1.501443088054656982e-01 -3.865928575396537781e-02 -5.909639224410057068e-02 7.044543046504259109e-03 2.063664793968200684e-01 -1.252595782279968262e-01 1.381704211235046387e-01 2.282408773899078369e-01 -7.103260606527328491e-02 -1.064754948019981384e-01 -1.041815504431724548e-01 2.433971762657165527e-01 1.888535469770431519e-01 -2.002252191305160522e-01 1.035916954278945923e-01 7.772894203662872314e-02 -4.064957029186189175e-04 -5.204329639673233032e-02 -1.684518754482269287e-01 3.750336766242980957e-01 2.219227999448776245e-01 -1.758620589971542358e-01 3.778808116912841797e-01
4.217869341373443604e-01 -1.741876453161239624e-01 -6.806300580501556396e-02 -3.671459108591079712e-02 2.016715854406356812e-01 -1.734576821327209473e-01 1.355000026524066925e-02 -7.494980096817016602e-02 1.739410310983657837e-02 -1.197637617588043213e-02 -2.754161059856414795e-01 5.394832696765661240e-03 -2.763135731220245361e-01 -2.647661790251731873e-02 2.035954594612121582e-02 2.558790147304534912e-01 3.460719585418701172e-01 -1.801207661628723145e-01 -1.454589217901229858e-01 -6.778784096240997314e-02 2.080922722816467285e-01 1.841879636049270630e-01 -2.192165106534957886e-01 1.005700454115867615e-01 4.870711266994476318e-02 -4.880649223923683167e-02 -2.071954607963562012e-01 -2.339309155941009521e-01 2.041689120233058929e-03 1.990409493446350098e-01 -1.846380084753036499e-01 2.155800163745880127e-02
-2.201547473669052124e-02 -1.831649243831634521e-01 1.434546150267124176e-02 1.830378472805023193e-01 -3.325653076171875000e-01 1.187594700604677200e-02 8.910897374153137207e-02 1.468485891819000244e-01 -8.676550537347793579e-02 -4.616174101829528809e-02 2.701536417007446289e-01 -3.776434957981109619e-01 -2.077070176601409912e-01 -1.614838391542434692e-01 2.647753618657588959e-02 1.823302507400512695e-01 2.698992192745208740e-01 1.219070404767990112e-01 1.032785698771476746e-01 -1.204522401094436646e-01 2.613526582717895508e-01 -6.315506249666213989e-02 -1.240866631269454956e-02 4.736056085675954819e-03 -1.397774964570999146e-01 1.872861385345458984e-01 -9.073001146316528320e-02 1.783462166786193848e-01 1.273597776889801025e-01 3.005891740322113037e-01 2.345238626003265381e-01 1.483542025089263916e-01
-1.588840596377849579e-02 -5.069755315780639648e-01 9.880367666482925415e-02 -4.648737609386444092e-02 5.829419940710067749e-02 6.112660467624664307e-02 1.029962524771690369e-01 -1.060255616903305054e-01 1.009943783283233643e-01 -1.167972534894943237e-01 1.132153347134590149e-01 -1.089676022529602051e-01 -2.763792276382446289e-01 3.005303908139467239e-03 9.750057011842727661e-02 2.412633001804351807e-01 8.895769715309143066e-02 -3.227857351303100586e-01 -3.249989151954650879e-01 -2.691707611083984375e-01 1.981512010097503662e-01 1.256135199218988419e-02 -1.752122491598129272e-01 6.409024819731712341e-03 2.359300553798675537e-01 -7.019893825054168701e-02 -1.908294707536697388e-01 1.382974237203598022e-01 -1.426014155149459839e-01 9.215410798788070679e-02 -2.123857289552688599e-02 5.847191438078880310e-02
1.016885265707969666e-01 -1.157385110855102539e-02 -1.245551928877830505e-01 2.594819962978363037e-01 -2.115482687950134277e-01 3.879000246524810791e-02 2.600593678653240204e-02 -2.804553601890802383e-03 -8.441608399152755737e-02 1.372154206037521362e-01 -1.478808373212814331e-01 -3.031344711780548096e-01 -2.370349597185850143e-03 -1.521077603101730347e-01 -5.749632045626640320e-02 9.583901613950729370e-02 3.697372972965240479e-01 -9.361370652914047241e-02 -1.973563432693481445e-01 -2.875699698925018311e-01 4.678096994757652283e-02 -4.399621102493256330e-04 -3.425036668777465820e-01 -9.880774468183517456e-02 -1.421924829483032227e-01 1.379956156015396118e-01 -6.817395985126495361e-02 2.918058931827545166e-01 1.177659109234809875e-01 2.240421473979949951e-01 -2.912505567073822021e-01 -1.003299728035926819e-01
5.787975341081619263e-02 -1.045317053794860840e-01 -1.336828619241714478e-01 4.617858305573463440e-02 -4.058898985385894775e-01 -1.686138287186622620e-02 2.268746644258499146e-01 6.401825696229934692e-02 -1.680731028318405151e-01 -1.499533802270889282e-01 3.506583869457244873e-01 -3.181056976318359375e-01 -2.715452909469604492e-01 -8.771722763776779175e-02 -8.995334804058074951e-02 7.754877209663391113e-02 2.643877863883972168e-01 6.892378628253936768e-02 8.056916296482086182e-02 -8.344607800245285034e-02 2.978333532810211182e-01 2.613366022706031799e-02 -9.599545598030090332e-02 7.878986746072769165e-02 -9.505102783441543579e-02 -1.239451020956039429e-02 -1.107821613550186157e-01 1.559600979089736938e-01 -9.421871043741703033e-03 1.801394671201705933e-01 3.180130422115325928e-01 -4.818462207913398743e-02
4.322854056954383850e-02 -3.039502203464508057e-01 6.228469684720039368e-02 -3.607569634914398193e-02 -2.641440331935882568e-01 -8.222280070185661316e-03 1.456563621759414673e-01 3.133455663919448853e-02 2.704341337084770203e-02 -6.834188103675842285e-02 4.220458269119262695e-01 -4.140976369380950928e-01 -1.539773941040039062e-01 1.765727102756500244e-01 -8.008059859275817871e-02 4.304610192775726318e-02 2.914317548274993896e-01 -3.052620217204093933e-03 -7.290054345503449440e-04 -1.180390045046806335e-01 3.502449989318847656e-01 1.102138459682464600e-01 -3.286200761795043945e-02 -1.695270091295242310e-02 -7.721052318811416626e-02 1.713178604841232300e-01 -2.075309902429580688e-01 -1.179324388504028320e-01 1.993671059608459473e-01 1.427861303091049194e-01 -3.998157754540443420e-02 3.590971976518630981e-02
4.942684248089790344e-02 6.259456742554903030e-03 1.228299215435981750e-01 5.859943851828575134e-02 -1.100832819938659668e-01 4.371944069862365723e-02 1.431677341461181641e-01 3.555272892117500305e-02 -1.986538022756576538e-01 -6.552506238222122192e-02 9.280081838369369507e-02 -2.224069535732269287e-01 -2.050916403532028198e-01 -2.444934546947479248e-01 8.554993569850921631e-02 -1.640096753835678101e-01 3.309017419815063477e-01 -2.004028409719467163e-01 -1.288171485066413879e-02 -2.961052060127258301e-01 1.251712143421173096e-01 -3.855239227414131165e-02 -3.212385475635528564e-01 -8.610347658395767212e-02 -2.016050368547439575e-01 6.585709005594253540e-02 -1.787033230066299438e-01 4.434105753898620605e-01 1.088001485913991928e-02 1.803473383188247681e-01 -1.606821864843368530e-01 8.977410942316055298e-02
-9.040425065904855728e-04 -2.751579284667968750e-01 9.709556470625102520e-04 5.090842768549919128e-02 -1.831461042165756226e-01 2.736156806349754333e-02 5.417808890342712402e-02 -3.867899626493453979e-02 -8.661080151796340942e-02 -5.060365051031112671e-02 5.059818625450134277e-01 -3.994912803173065186e-01 -2.015271782875061035e-01 7.770310621708631516e-03 -4.486602544784545898e-02 5.261882394552230835e-02 3.213419318199157715e-01 -6.785411387681961060e-02 -1.348040811717510223e-02 -3.866523876786231995e-02 3.424806594848632812e-01 -5.724200233817100525e-02 -9.866914898157119751e-02 -1.190920770168304443e-01 -1.540777683258056641e-01 8.495617657899856567e-02 -9.661181271076202393e-02 -6.897047162055969238e-02 2.023613601922988892e-01 2.574400901794433594e-01 -1.710576564073562622e-02 7.244003564119338989e-02
-4.491773992776870728e-02 -4.092709422111511230e-01 2.473573982715606689e-01 8.534142747521400452e-03 1.676960736513137817e-01 -8.144004642963409424e-02 2.080401629209518433e-01 -6.755872070789337158e-02 -1.015048623085021973e-01 -1.197034195065498352e-01 2.276973724365234375e-01 -1.595045179128646851e-01 -3.769007325172424316e-01 2.434636801481246948e-01 2.770248986780643463e-02 -1.572418771684169769e-02 2.655214965343475342e-01 -1.507277190685272217e-01 -1.402202397584915161e-01 -2.580960690975189209e-01 1.066155880689620972e-01 1.606634110212326050e-01 -3.287270963191986084e-01 -1.395251154899597168e-01 6.233441527001559734e-04 4.864410310983657837e-02 -9.512136876583099365e-02 6.428687274456024170e-02 3.596073016524314880e-02 -3.909313678741455078e-02 -3.310358896851539612e-02 -1.367101818323135376e-01
2.552185356616973877e-01 -5.130168795585632324e-02 -8.607731014490127563e-02 1.398440748453140259e-01 1.056191176176071167e-01 5.220808833837509155e-02 1.583900749683380127e-01 -9.704732894897460938e-02 -2.237020879983901978e-01 -1.501381993293762207e-01 -3.855930268764495850e-02 -7.962669432163238525e-02 -2.984005510807037354e-01 -1.072153728455305099e-02 2.954473346471786499e-02 4.231368750333786011e-02 1.103616282343864441e-01 -2.237260341644287109e-01 -1.089973598718643188e-01 2.195136696100234985e-01 1.728172302246093750e-01 -5.169093981385231018e-02 -1.825302839279174805e-01 -2.490833103656768799e-01 -2.857911884784698486e-01 1.141036823391914368e-01 -1.821972280740737915e-01 1.800912469625473022e-01 3.804836571216583252e-01 2.258445173501968384e-01 -2.409479916095733643e-01 -1.424614787101745605e-01
3.215903937816619873e-01 -2.762860655784606934e-01 -7.807321846485137939e-02 4.185185730457305908e-01 -4.321743920445442200e-02 4.014074057340621948e-02 1.570496112108230591e-01 -1.620251918211579323e-03 1.373159140348434448e-01 -8.769934624433517456e-02 -1.933626979589462280e-01 -9.413407184183597565e-03 8.459600806236267090e-02 -2.034191191196441650e-01 2.272286862134933472e-01 1.777752339839935303e-01 2.711034715175628662e-01 -2.821649312973022461e-01 7.435532659292221069e-02 -2.282854020595550537e-01 -8.738359808921813965e-02 1.141286492347717285e-01 3.196019306778907776e-02 -1.964730918407440186e-01 -1.601153169758617878e-03 1.246024072170257568e-01 -2.092134803533554077e-01 1.405049264430999756e-01 -6.944744847714900970e-03 2.533923387527465820e-01 -2.204473130404949188e-02 1.500872429460287094e-02
1.228197738528251648e-01 -1.378246545791625977e-01 1.708630472421646118e-01 4.276461899280548096e-02 -3.070261478424072266e-01 1.543847471475601196e-01 3.190754055976867676e-01 1.059114560484886169e-01 -7.857995480298995972e-02 -2.060272246599197388e-01 3.566581904888153076e-01 -1.453583687543869019e-02 -2.639132440090179443e-01 1.569811999797821045e-01 2.141566276550292969e-01 2.385277599096298218e-01 2.049939781427383423e-01 -1.870235949754714966e-01 -1.967466622591018677e-01 -7.869717478752136230e-02 -1.863622851669788361e-02 7.554212957620620728e-02 7.771132141351699829e-02 -8.871757239103317261e-02 -1.103006452322006226e-01 1.420757919549942017e-01 3.579299896955490112e-02 3.446123600006103516e-01 -1.231839805841445923e-01 1.419248282909393311e-01 2.787364646792411804e-02 -1.815368980169296265e-02
3.697323426604270935e-02 -9.296815097332000732e-02 2.036273777484893799e-01 6.061078980565071106e-02 -9.012944251298904419e-02 7.599032949656248093e-03 1.196601092815399170e-01 1.186025962233543396e-01 4.945461079478263855e-02 -9.923039376735687256e-02 3.331849873065948486e-01 -4.466674327850341797e-01 -9.399755857884883881e-03 3.405135124921798706e-02 2.326382398605346680e-01 2.326887100934982300e-02 2.380162924528121948e-01 -2.079943269491195679e-01 1.455234438180923462e-01 -1.622365266084671021e-01 2.100732550024986267e-02 2.918754937127232552e-03 5.255782976746559143e-02 -1.431090086698532104e-01 -2.788736298680305481e-02 1.004339531064033508e-01 -3.213040828704833984e-01 -3.191776201128959656e-02 3.980080187320709229e-01 2.655305564403533936e-01 -1.175221428275108337e-01 -2.465899661183357239e-02
-2.243073582649230957e-01 -4.700222015380859375e-01 1.052501052618026733e-01 4.076981171965599060e-02 -3.510348498821258545e-03 7.886107265949249268e-02 1.445345431566238403e-01 -7.904662191867828369e-02 -2.715061604976654053e-01 -6.074088439345359802e-02 7.172899693250656128e-02 -4.300637543201446533e-02 -1.271973252296447754e-01 2.183607071638107300e-01 -7.787634432315826416e-02 4.126515612006187439e-02 3.940632939338684082e-02 -3.324565887451171875e-01 -1.780014336109161377e-01 -1.616130173206329346e-01 5.337738394737243652e-01 9.912949800491333008e-02 -1.036641150712966919e-01 2.106336131691932678e-02 1.444880850613117218e-02 3.957756608724594116e-02 -8.525860309600830078e-02 8.601614832878112793e-02 -1.014889106154441833e-01 1.521521806716918945e-01 2.697875536978244781e-02 1.385546289384365082e-02
2.253353744745254517e-01 4.394960030913352966e-02 1.937690526247024536e-01 1.571784466505050659e-01 -5.354736000299453735e-02 -1.218795869499444962e-02 1.587873324751853943e-02 -9.519176185131072998e-02 -1.168249621987342834e-01 5.825395882129669189e-02 1.012632101774215698e-01 -1.169545128941535950e-01 -9.895667433738708496e-02 -2.162201404571533203e-01 6.858519464731216431e-02 -1.688857078552246094e-01 2.540885806083679199e-01 -3.409900367259979248e-01 6.232226267457008362e-02 -1.513045132160186768e-01 4.237532615661621094e-03 -2.450320869684219360e-01 -2.400805801153182983e-01 -8.327741175889968872e-02 -2.358137816190719604e-01 2.116686552762985229e-01 -1.872090250253677368e-01 4.441248774528503418e-01 2.765325829386711121e-03 2.769369184970855713e-01 1.672930084168910980e-02 5.928002297878265381e-03
2.171394079923629761e-01 -3.985820412635803223e-01 1.714824140071868896e-01 1.500645130872726440e-01 -1.072504296898841858e-01 -1.485509425401687622e-01 2.213806658983230591e-01 -1.099077090620994568e-01 6.080494076013565063e-02 1.091547831892967224e-01 6.494090706110000610e-02 -1.759393066167831421e-01 -4.379941150546073914e-02 8.412420004606246948e-02 -2.076106965541839600e-01 3.823677301406860352e-01 2.285393700003623962e-02 -2.166305929422378540e-01 1.157113462686538696e-01 -9.121844172477722168e-02 1.123592257499694824e-01 2.214836478233337402e-01 -8.766733109951019287e-02 -1.508444547653198242e-01 -1.189315393567085266e-01 4.597681015729904175e-02 -3.589213192462921143e-01 1.185521036386489868e-01 -1.842087656259536743e-01 1.274817287921905518e-01 1.643976122140884399e-01 -2.612731233239173889e-02
3.266564309597015381e-01 -9.977681934833526611e-02 1.584510318934917450e-02 -2.324975281953811646e-02 6.231960281729698181e-02 9.149765223264694214e-02 2.332639396190643311e-01 -5.910561978816986084e-02 -2.426971644163131714e-01 7.813484966754913330e-02 1.904830038547515869e-01 -2.306896746158599854e-01 -5.846897512674331665e-02 -1.142154484987258911e-01 2.289908751845359802e-02 -4.966607317328453064e-02 1.915608942508697510e-01 -1.106057092547416687e-01 9.037031978368759155e-02 -5.594770237803459167e-02 2.117045521736145020e-01 6.910480558872222900e-02 4.679586365818977356e-02 3.139596283435821533e-01 5.705145746469497681e-02 -2.922445833683013916e-01 -2.305314242839813232e-01 1.178084909915924072e-01 1.057628318667411804e-01 4.855871796607971191e-01 -1.033701449632644653e-01 -1.203821972012519836e-01
1.152328699827194214e-01 -9.021148830652236938e-02 -1.454632133245468140e-01 2.048428654670715332e-01 -2.449511885643005371e-01 -2.138050049543380737e-01 1.931092143058776855e-01 6.458422541618347168e-02 -3.135453462600708008e-01 1.484770476818084717e-01 -6.075074896216392517e-02 -2.968865036964416504e-01 7.877107709646224976e-02 2.045519836246967316e-02 -1.134765800088644028e-02 -1.767155230045318604e-01 2.073538675904273987e-02 -1.004989743232727051e-01 -9.503985941410064697e-02 -9.978023916482925415e-02 2.316325902938842773e-01 3.340703621506690979e-02 -2.312964498996734619e-01 -6.024843081831932068e-02 1.527881808578968048e-02 -6.905941665172576904e-02 -8.010298758745193481e-02 2.975003421306610107e-01 2.642298303544521332e-02 4.069309234619140625e-01 -2.358437031507492065e-01 -2.342292815446853638e-01
-8.590552210807800293e-02 -3.190606236457824707e-01 -1.939792186021804810e-02 2.725157141685485840e-01 -2.147050499916076660e-01 8.743530488573014736e-04 2.105813622474670410e-01 1.324253380298614502e-01 6.202657893300056458e-02 9.123085439205169678e-02 1.275770068168640137e-01 -2.424772679805755615e-01 8.496528118848800659e-02 -7.158575952053070068e-02 -2.279279083013534546e-01 2.692360803484916687e-02 2.769929468631744385e-01 -3.081270158290863037e-01 -1.537507772445678711e-01 -1.575816981494426727e-02 1.811575293540954590e-01 -2.259039878845214844e-02 2.533025667071342468e-02 1.955563575029373169e-01 1.463851481676101685e-01 1.224923133850097656e-01 -1.223360672593116760e-01 2.440065890550613403e-01 -2.868152260780334473e-01 2.433676123619079590e-01 5.041541531682014465e-03 -1.889885216951370239e-01
1.120732203125953674e-01 -2.591653466224670410e-01 -7.874774187803268433e-02 -9.147893637418746948e-02 -2.163105458021163940e-01 -3.557613193988800049e-01 -2.634420245885848999e-02 -1.371780484914779663e-01 -4.561506211757659912e-01 -2.059054076671600342e-01 1.753862649202346802e-01 -1.235042735934257507e-01 -1.184384673833847046e-01 -1.017820984125137329e-01 7.587711513042449951e-02 1.281064935028553009e-02 1.591901034116744995e-01 -9.618313610553741455e-02 1.954248547554016113e-01 1.393875628709793091e-01 2.578468322753906250e-01 8.677881956100463867e-02 5.374924466013908386e-02 -1.810654401779174805e-01 -1.198053546249866486e-02 2.426308244466781616e-01 -1.048299223184585571e-01 -1.501382738351821899e-01 2.045032232999801636e-01 2.027757018804550171e-01 6.006740033626556396e-02 7.105684280395507812e-02
1.375479102134704590e-01 8.781469613313674927e-02 -7.748164702206850052e-03 1.561121493577957153e-01 8.477968722581863403e-02 -9.276738762855529785e-02 5.335323214530944824e-01 -8.140778541564941406e-02 5.359796807169914246e-02 -8.995717018842697144e-02 -1.257986277341842651e-01 2.621649997308850288e-03 3.923747688531875610e-02 3.836320340633392334e-02 1.709801889955997467e-02 -3.067812509834766388e-02 1.553731113672256470e-01 -2.462576478719711304e-01 8.257255703210830688e-02 1.527764797210693359e-01 1.488254070281982422e-01 -1.264172233641147614e-02 -3.706923723220825195e-01 -5.436362326145172119e-02 -1.340005397796630859e-01 1.835263818502426147e-01 -8.256278187036514282e-02 1.919842362403869629e-01 1.770642101764678955e-01 3.220490813255310059e-01 -1.043008863925933838e-01 -3.032172024250030518e-01
4.838171228766441345e-02 -1.290201488882303238e-02 -9.278219938278198242e-02 3.890788881108164787e-03 2.872305177152156830e-02 -1.407806426286697388e-01 4.030919075012207031e-01 -8.758719265460968018e-02 8.477995544672012329e-02 -1.749654263257980347e-01 -1.675513386726379395e-01 -4.075339436531066895e-02 -8.683597296476364136e-02 3.527360036969184875e-02 -1.929326653480529785e-01 -4.915758222341537476e-02 2.893768548965454102e-01 -1.443355530500411987e-01 5.677580833435058594e-02 -3.602495193481445312e-01 1.812287718057632446e-01 2.152831852436065674e-01 9.289454901590943336e-04 -1.327263861894607544e-01 -1.853300631046295166e-01 9.770614653825759888e-02 6.135670095682144165e-02 -1.276641637086868286e-01 4.214571090415120125e-04 3.053473234176635742e-01 1.004116013646125793e-01 -4.247970283031463623e-01
2.536261677742004395e-01 -1.751573234796524048e-01 -2.134069651365280151e-01 2.557511329650878906e-01 1.331475228071212769e-01 5.917404964566230774e-02 -5.553058907389640808e-02 -4.207497835159301758e-02 -1.348168700933456421e-01 6.383936107158660889e-02 -1.197464615106582642e-01 6.841480731964111328e-02 -4.353365302085876465e-01 3.664688020944595337e-02 -3.155836462974548340e-02 1.199715211987495422e-01 1.692087650299072266e-01 -5.777726881206035614e-03 -1.323191225528717041e-01 -7.642672210931777954e-02 3.310974836349487305e-01 -4.903052374720573425e-02 -1.283817440271377563e-01 -2.094232141971588135e-01 -2.439093291759490967e-01 7.068018428981304169e-03 -1.948455721139907837e-01 1.246638670563697815e-01 2.494572550058364868e-01 3.005334138870239258e-01 -1.690524220466613770e-01 4.334091395139694214e-02
1.580975353717803955e-01 -1.556847244501113892e-01 -2.438324540853500366e-01 -2.049909830093383789e-01 -1.117374673485755920e-01 5.252767726778984070e-02 2.122110575437545776e-01 -1.099103316664695740e-01 -1.096150353550910950e-01 1.526291072368621826e-01 4.565620794892311096e-02 -7.319813221693038940e-02 3.118550404906272888e-02 -1.291444338858127594e-02 -9.663104265928268433e-02 3.007105886936187744e-01 3.186118900775909424e-01 3.473323583602905273e-02 -5.527317896485328674e-02 -2.288094758987426758e-01 3.007649071514606476e-02 -2.744483016431331635e-02 -7.459952682256698608e-02 4.514516040217131376e-04 7.519923895597457886e-02 7.615204900503158569e-02 -1.565882116556167603e-01 4.445706307888031006e-01 4.063072204589843750e-01 2.042423784732818604e-01 1.249515935778617859e-01 -1.090597659349441528e-01
6.961522251367568970e-02 -3.068967461585998535e-01 3.480077162384986877e-02 2.459036409854888916e-01 -3.227793797850608826e-02 1.353644430637359619e-01 2.793577313423156738e-01 -1.635026782751083374e-01 -2.574456632137298584e-01 2.035380601882934570e-01 1.063072308897972107e-01 -3.800513967871665955e-02 -1.002912223339080811e-01 -1.381250619888305664e-01 2.608942985534667969e-01 -6.499458849430084229e-02 1.329120248556137085e-01 -2.160327881574630737e-01 -1.323807090520858765e-01 7.756724953651428223e-02 2.565215229988098145e-01 -3.246255964040756226e-02 -1.736761443316936493e-02 1.410523504018783569e-01 1.358072161674499512e-01 1.939355880022048950e-01 -2.588478326797485352e-01 1.969698965549468994e-01 -1.081820502877235413e-01 3.351020514965057373e-01 -1.091924458742141724e-01 1.434051096439361572e-01
1.914645582437515259e-01 -8.523966372013092041e-02 -1.451746523380279541e-01 3.434254825115203857e-01 -2.960938513278961182e-01 2.286770343780517578e-01 1.588552147150039673e-01 -2.592101693153381348e-01 -3.050831258296966553e-01 -1.424357444047927856e-01 2.291963696479797363e-01 -1.852136664092540741e-02 -1.130686607211828232e-02 -2.230158820748329163e-02 2.431481182575225830e-01 1.021507531404495239e-01 1.308573186397552490e-01 -2.558741271495819092e-01 -5.622331425547599792e-02 1.820972263813018799e-01 2.607962489128112793e-01 1.023471355438232422e-01 1.303759068250656128e-01 -1.102660670876502991e-01 -2.071907930076122284e-02 7.100729644298553467e-02 -7.711590826511383057e-02 1.422454416751861572e-01 -5.690544471144676208e-02 2.389961481094360352e-01 1.446694880723953247e-01 -9.354186058044433594e-02
8.964120410382747650e-03 -1.266953796148300171e-01 6.489589065313339233e-02 1.268478482961654663e-01 -1.446617841720581055e-01 -4.766934737563133240e-02 1.690407246351242065e-01 -9.317649900913238525e-02 -6.770749390125274658e-02 1.441717147827148438e-01 3.580886125564575195e-02 -8.779099583625793457e-02 -1.884683594107627869e-02 -6.170094013214111328e-02 -2.505159676074981689e-01 4.502425193786621094e-01 1.476762294769287109e-01 -2.933020591735839844e-01 6.014891341328620911e-02 -1.708468496799468994e-01 3.313410654664039612e-02 1.634592115879058838e-01 -2.463842481374740601e-01 -2.837222218513488770e-01 -3.034039437770843506e-01 1.383226066827774048e-01 -2.950085103511810303e-01 1.847332157194614410e-02 -1.239069700241088867e-01 1.864535808563232422e-01 1.303090993314981461e-02 2.015062570571899414e-01
-6.444849818944931030e-02 -3.079303801059722900e-01 2.453862428665161133e-01 1.255223602056503296e-01 -1.160836219787597656e-01 -2.301436066627502441e-01 2.218330949544906616e-01 2.061466127634048462e-01 -8.489003032445907593e-02 -2.108756452798843384e-01 2.460467666387557983e-01 -1.104247793555259705e-01 -3.087376244366168976e-02 -1.013000905513763428e-01 -3.511025756597518921e-02 1.219766661524772644e-01 2.248956412076950073e-01 3.082147799432277679e-02 -5.301480740308761597e-02 -2.698617875576019287e-01 1.463256925344467163e-01 1.491453731432557106e-03 -8.765593171119689941e-03 -2.565373480319976807e-01 -4.950259998440742493e-02 6.225315481424331665e-02 -4.773989319801330566e-01 4.445829242467880249e-02 1.471250504255294800e-01 9.059674292802810669e-02 1.641318947076797485e-02 -1.853988915681838989e-01
-1.086761802434921265e-01 -2.054153978824615479e-01 8.139839768409729004e-02 -3.120116703212261200e-02 -1.919620297849178314e-02 -1.134373992681503296e-01 6.374264508485794067e-02 8.908870816230773926e-02 -1.512852311134338379e-01 -1.670053750276565552e-01 1.567579507827758789e-01 -2.391156703233718872e-01 -1.260542869567871094e-01 3.482577577233314514e-02 -8.167972415685653687e-02 4.068499058485031128e-02 2.013913840055465698e-01 -1.722418963909149170e-01 2.207710742950439453e-01 -2.801890075206756592e-01 2.430312335491180420e-01 -7.483953982591629028e-02 -5.986956134438514709e-02 -1.839736402034759521e-01 -2.156537324190139771e-01 2.889829128980636597e-02 -4.573352932929992676e-01 7.431170344352722168e-02 2.991615533828735352e-01 -2.292974852025508881e-02 2.015834152698516846e-01 -2.509094476699829102e-01
1.575015783309936523e-01 -3.316822946071624756e-01 3.428560197353363037e-01 4.787466675043106079e-02 1.831566169857978821e-02 -1.465206146240234375e-01 1.580095142126083374e-01 -8.399905636906623840e-03 7.611564546823501587e-02 -9.343546628952026367e-02 1.102155447006225586e-01 -5.334292724728584290e-02 -4.939164593815803528e-02 -5.855585262179374695e-02 1.790948025882244110e-02 2.329473644495010376e-01 -8.023687452077865601e-02 -3.021551966667175293e-01 -2.612775936722755432e-02 -2.146946191787719727e-01 3.515761196613311768e-01 -6.405982421711087227e-04 3.186244145035743713e-02 -1.307618468999862671e-01 -1.562663167715072632e-01 6.190335005521774292e-02 -3.260358572006225586e-01 2.008287608623504639e-01 -2.297715544700622559e-01 2.248154282569885254e-01 -3.069719299674034119e-02 2.076830714941024780e-01
-9.911494702100753784e-02 -3.171936571598052979e-01 -9.736241400241851807e-02 2.389562875032424927e-01 -2.574346661567687988e-01 -8.683523535728454590e-02 5.051674321293830872e-02 -7.381314784288406372e-02 -3.146570324897766113e-01 -9.151909034699201584e-04 1.355679184198379517e-01 -1.790824383497238159e-01 9.033641219139099121e-02 -2.724155411124229431e-02 -3.086341023445129395e-01 3.117374144494533539e-02 8.662009984254837036e-02 -3.652343153953552246e-01 1.636134833097457886e-01 1.815468966960906982e-01 1.503438055515289307e-01 3.659116104245185852e-02 -6.761172413825988770e-02 1.068572103977203369e-01 2.176449447870254517e-02 2.029366344213485718e-01 -5.156500637531280518e-02 8.690992742776870728e-02 -1.673209667205810547e-01 3.981102108955383301e-01 -8.736640214920043945e-02 -5.743632093071937561e-03
-1.847854629158973694e-02 -1.842638701200485229e-01 -2.954041957855224609e-02 1.123061552643775940e-01 -1.926702708005905151e-01 -2.839960455894470215e-01 2.372522950172424316e-01 2.821697294712066650e-01 -1.448490321636199951e-01 -2.867487668991088867e-01 1.805403679609298706e-01 1.439166627824306488e-02 7.436363399028778076e-02 -1.325351297855377197e-01 8.361639827489852905e-02 1.587509810924530029e-01 2.906993925571441650e-01 1.967511773109436035e-01 -1.375404745340347290e-01 -1.636962443590164185e-01 3.382683694362640381e-01 -2.659334801137447357e-03 -1.257290244102478027e-01 -1.782206445932388306e-01 5.281510949134826660e-02 1.186685115098953247e-01 -2.645694017410278320e-01 2.192628830671310425e-01 9.300903975963592529e-02 1.040302440524101257e-01 1.221667230129241943e-01 -8.344222605228424072e-02
1.634594649076461792e-01 -3.377159684896469116e-02 -1.157914772629737854e-01 -2.373649924993515015e-01 -1.058225706219673157e-01 -2.111508399248123169e-01 1.849815547466278076e-01 1.268193870782852173e-01 -3.100245725363492966e-03 -7.714381068944931030e-02 -1.820491999387741089e-02 -2.473012655973434448e-01 -5.263571627438068390e-03 2.241530828177928925e-02 -1.295933425426483154e-01 -4.597416520118713379e-02 1.112346127629280090e-01 -3.308512270450592041e-01 -2.654140293598175049e-01 3.432328626513481140e-02 2.498374730348587036e-01 2.254170328378677368e-01 1.796042472124099731e-01 -3.461353778839111328e-01 5.656037852168083191e-02 1.640324443578720093e-01 -1.334981620311737061e-01 6.795057654380798340e-02 1.267767995595932007e-01 4.226526319980621338e-01 -5.780674889683723450e-02 8.165903389453887939e-03
1.830709576606750488e-01 -1.339883208274841309e-01 -1.450666189193725586e-01 4.914732873439788818e-01 -8.410064876079559326e-02 -3.030898794531822205e-02 3.718225657939910889e-02 -8.939768373966217041e-02 -1.834449544548988342e-02 -8.712664991617202759e-02 -4.877059534192085266e-02 1.377133876085281372e-01 1.272161118686199188e-02 -7.113162428140640259e-02 3.052075505256652832e-01 1.863990277051925659e-01 1.617138385772705078e-01 -2.318799793720245361e-01 1.357660279609262943e-03 -2.898844480514526367e-01 -1.938663236796855927e-02 1.593024283647537231e-01 -8.042488247156143188e-02 -5.530099570751190186e-02 9.672024287283420563e-03 9.649670124053955078e-02 -2.949014306068420410e-01 3.702659159898757935e-02 -1.539454460144042969e-01 4.260616302490234375e-01 2.999282628297805786e-02 5.551929026842117310e-02
4.025829955935478210e-02 -3.218942508101463318e-02 4.670025780797004700e-02 6.189044564962387085e-02 -3.228298723697662354e-01 -8.476860821247100830e-02 1.084266528487205505e-01 2.024609744548797607e-01 -8.337286859750747681e-02 -9.255049750208854675e-03 8.616441488265991211e-02 -5.750362277030944824e-01 -2.120557576417922974e-01 -1.633189469575881958e-01 9.774360805749893188e-02 1.442526876926422119e-01 2.176254987716674805e-01 -2.767772413790225983e-02 -7.097030431032180786e-02 -1.543056666851043701e-01 2.034841030836105347e-01 1.362102385610342026e-02 -3.351146876811981201e-01 -1.934835761785507202e-01 1.135007217526435852e-01 7.401294261217117310e-02 -1.347900331020355225e-01 6.460135430097579956e-02 7.801858335733413696e-02 2.157037854194641113e-01 -1.352873593568801880e-01 -1.124328281730413437e-02
-3.993758931756019592e-02 -3.707726001739501953e-01 1.632335633039474487e-01 8.531052619218826294e-02 -3.331274986267089844e-01 -1.585441231727600098e-01 1.861752569675445557e-01 1.505620926618576050e-01 -8.798620104789733887e-02 -2.237728536128997803e-01 2.007815688848495483e-01 -2.884830236434936523e-01 4.396646469831466675e-02 -1.872643083333969116e-02 7.984979450702667236e-02 1.051654219627380371e-01 2.236880809068679810e-01 -2.085662186145782471e-01 -2.350419759750366211e-02 -1.845935732126235962e-01 1.912807673215866089e-01 -2.209088802337646484e-01 -6.849899888038635254e-02 -2.244615852832794189e-01 -1.634953320026397705e-01 -7.728458195924758911e-02 -2.385216206312179565e-01 -2.134826928377151489e-01 7.667973637580871582e-02 9.331813454627990723e-02 -7.504946738481521606e-02 -9.208247810602188110e-02
1.923404484987258911e-01 -2.622779607772827148e-01 -1.646411567926406860e-01 1.815371811389923096e-01 -8.649133145809173584e-02 1.962186247110366821e-01 2.677992582321166992e-01 -1.416997909545898438e-01 -1.695202291011810303e-01 -2.399064972996711731e-02 -1.890649944543838501e-01 4.948543757200241089e-02 -1.051434278488159180e-01 -7.442403584718704224e-02 3.783082962036132812e-02 -6.993655860424041748e-02 3.158396482467651367e-01 -2.176219224929809570e-01 -1.560220122337341309e-01 2.624063566327095032e-02 1.844289749860763550e-01 -1.695898920297622681e-02 -2.748639509081840515e-02 -7.253095507621765137e-03 1.166423410177230835e-01 1.750182956457138062e-01 -1.688202172517776489e-01 2.016676366329193115e-01 -2.263373583555221558e-01 3.643352091312408447e-01 -3.112820088863372803e-01 6.651610881090164185e-02
-2.176561765372753143e-02 -2.458219677209854126e-01 6.028188765048980713e-02 -2.771075628697872162e-02 -1.523629128932952881e-01 6.015676259994506836e-02 5.671340599656105042e-02 -3.970602527260780334e-03 1.026395633816719055e-01 3.523784223943948746e-03 3.993552029132843018e-01 -3.749133944511413574e-01 -1.534355431795120239e-01 1.631599217653274536e-01 -3.359707817435264587e-02 1.251581013202667236e-01 3.727571964263916016e-01 -2.674300596117973328e-02 -3.826993703842163086e-02 -2.013159990310668945e-01 3.580498993396759033e-01 4.796340130269527435e-03 -2.973694168031215668e-02 1.576805114746093750e-02 -2.074976563453674316e-01 1.716584712266921997e-01 -1.729706972837448120e-01 -1.569644212722778320e-01 1.676734834909439087e-01 2.209862619638442993e-01 -4.770018905401229858e-02 9.882721304893493652e-02
1.786836087703704834e-01 -3.204120695590972900e-01 6.358231604099273682e-02 1.623134911060333252e-01 -7.717008143663406372e-02 -1.366498470306396484e-01 2.298879474401473999e-01 -3.219781443476676941e-02 1.089855656027793884e-01 1.439740806818008423e-01 -8.091559261083602905e-02 -1.716609001159667969e-01 8.682895451784133911e-02 1.063631698489189148e-01 -2.021829336881637573e-01 3.554095029830932617e-01 -1.678259670734405518e-02 -2.982021272182464600e-01 1.936181634664535522e-01 -9.155886620283126831e-02 1.468348205089569092e-01 1.204284951090812683e-01 -1.597054004669189453e-01 -9.870166331529617310e-02 -1.434870213270187378e-01 1.076058223843574524e-01 -4.213884174823760986e-01 8.072344213724136353e-02 -1.421614587306976318e-01 1.558293849229812622e-01 1.857338100671768188e-01 1.444829534739255905e-02
3.681356832385063171e-02 -2.602460980415344238e-01 -7.023786008358001709e-02 -2.920387312769889832e-02 -9.174682199954986572e-02 -1.191912591457366943e-01 1.502978652715682983e-01 2.481075376272201538e-02 -2.208710759878158569e-01 1.951154135167598724e-02 2.360177785158157349e-01 -2.195506393909454346e-01 -2.091438025236129761e-01 -2.424849011003971100e-02 1.302869915962219238e-01 9.151802211999893188e-02 1.262413561344146729e-01 -4.714258946478366852e-03 1.600215435028076172e-01 6.997064501047134399e-02 2.136174440383911133e-01 -1.528352051973342896e-01 -1.008964776992797852e-01 -4.496004879474639893e-01 -1.140567958354949951e-01 9.638066589832305908e-02 -3.277050852775573730e-01 -2.456623613834381104e-01 1.191658247262239456e-02 3.557215332984924316e-01 1.112889684736728668e-02 -1.092439368367195129e-01
-3.251796215772628784e-02 -1.613352596759796143e-01 1.993236541748046875e-01 6.426333636045455933e-02 -1.419233977794647217e-01 -2.441770732402801514e-01 1.810443848371505737e-01 1.452353149652481079e-01 -1.450341939926147461e-01 -2.149025499820709229e-01 2.898780107498168945e-01 -4.392387345433235168e-02 -1.470536291599273682e-01 -1.770544648170471191e-01 2.536572283133864403e-03 1.852786242961883545e-01 6.180885806679725647e-02 -4.522854462265968323e-02 -5.327130854129791260e-02 -2.858454883098602295e-01 2.056881785392761230e-01 -1.399533003568649292e-01 -1.185655966401100159e-01 -3.555036187171936035e-01 -1.631180197000503540e-01 4.739362746477127075e-02 -3.583190143108367920e-01 5.705137550830841064e-02 1.594809144735336304e-01 2.076199501752853394e-01 6.411121785640716553e-02 -1.704002320766448975e-01
-2.167050540447235107e-02 -1.808736026287078857e-01 -2.838656902313232422e-01 7.288438826799392700e-02 -1.965329200029373169e-01 -1.432548910379409790e-01 2.372007668018341064e-01 1.382407993078231812e-01 -8.525903522968292236e-02 -2.708621323108673096e-02 5.214139819145202637e-02 -1.493396162986755371e-01 -6.209098920226097107e-02 -2.488089501857757568e-01 -2.838644981384277344e-01 3.921943902969360352e-02 2.879431545734405518e-01 -3.193503320217132568e-01 -1.479034870862960815e-01 -1.600599661469459534e-02 1.268201023340225220e-01 6.620201282203197479e-03 -7.780997455120086670e-02 6.815969198942184448e-02 2.229757905006408691e-01 -3.230932354927062988e-02 -1.360448002815246582e-01 1.111544445157051086e-01 -3.650116026401519775e-01 2.972447574138641357e-01 -1.562232375144958496e-01 -6.344401091337203979e-02
2.412811219692230225e-01 -1.248779147863388062e-01 -1.358634978532791138e-01 3.170375227928161621e-01 -3.235030174255371094e-02 2.006063610315322876e-01 -5.634264554828405380e-03 -6.957011669874191284e-02 -2.614911496639251709e-01 -1.734566837549209595e-01 -1.229279935359954834e-01 -2.305155396461486816e-01 -1.949592232704162598e-01 8.687539957463741302e-03 -3.503059223294258118e-02 -1.657339632511138916e-01 3.870604634284973145e-01 -7.904955744743347168e-02 2.738116085529327393e-01 -1.577849537134170532e-01 1.154902651906013489e-01 -7.325524091720581055e-02 -1.705356687307357788e-01 -2.190478146076202393e-01 -2.075978666543960571e-01 1.194088384509086609e-01 -2.403605431318283081e-01 1.860895305871963501e-01 1.525422036647796631e-01 1.111473888158798218e-02 4.703280329704284668e-02 -2.232052385807037354e-02
3.524218499660491943e-01 -2.120211422443389893e-01 -2.157603204250335693e-01 -8.532103896141052246e-02 -2.153546214103698730e-01 5.032714456319808960e-02 4.040233492851257324e-01 1.609994918107986450e-01 -2.725943028926849365e-01 -1.241235528141260147e-02 -1.715906858444213867e-01 -7.810394279658794403e-03 -9.716519713401794434e-02 1.774384379386901855e-01 -2.385954372584819794e-03 4.361078888177871704e-02 1.416155397891998291e-01 -4.153304547071456909e-02 -2.106252014636993408e-01 -1.328146606683731079e-01 3.605206683278083801e-02 -1.092996075749397278e-01 -1.301734596490859985e-01 9.564699977636337280e-02 -1.248785853385925293e-01 3.349133729934692383e-01 -3.362102806568145752e-01 2.438654005527496338e-02 2.740556187927722931e-02 2.617265284061431885e-02 -7.372210919857025146e-02 1.440875977277755737e-01
2.801540773361921310e-03 -4.492630064487457275e-02 9.592719376087188721e-02 2.179238498210906982e-01 -9.133227914571762085e-02 -3.179565370082855225e-01 4.506354033946990967e-01 -9.396472573280334473e-02 -6.373009830713272095e-02 -1.673725396394729614e-01 -1.484102457761764526e-01 6.879134476184844971e-02 -2.402144297957420349e-02 6.019361689686775208e-02 4.915039613842964172e-02 9.857743233442306519e-02 6.956695020198822021e-02 -1.371995508670806885e-01 1.396082788705825806e-01 1.498096883296966553e-01 2.871910631656646729e-01 -1.490234285593032837e-01 -5.134908482432365417e-02 -2.741652727127075195e-01 -1.773927360773086548e-01 1.910655945539474487e-01 -1.412427872419357300e-01 1.075304765254259109e-02 9.501691907644271851e-03 2.624846398830413818e-01 -2.578144669532775879e-01 -2.705404162406921387e-01
-5.895351991057395935e-03 -1.271127462387084961e-01 2.754248864948749542e-02 1.621166169643402100e-01 -1.441709399223327637e-01 -3.313982486724853516e-02 -7.526237517595291138e-02 -2.229559421539306641e-01 -7.872997224330902100e-02 6.025807559490203857e-02 1.713012754917144775e-01 -2.131937891244888306e-01 -3.012862503528594971e-01 6.800472736358642578e-02 1.479014195501804352e-02 1.571333855390548706e-01 1.063608974218368530e-01 -1.888744235038757324e-01 3.117119073867797852e-01 -2.508910298347473145e-01 1.392070204019546509e-01 -1.093515306711196899e-01 -3.499402999877929688e-01 -3.599573075771331787e-01 4.781875759363174438e-02 1.428560167551040649e-01 -2.439629733562469482e-01 3.989623486995697021e-02 -1.569459796883165836e-03 2.400934100151062012e-01 -7.889186032116413116e-03 2.064051926136016846e-01
4.503754526376724243e-02 -2.818617597222328186e-02 -2.539967894554138184e-01 3.023241460323333740e-01 3.983034193515777588e-02 1.473888903856277466e-01 8.281218260526657104e-02 -8.624202758073806763e-02 8.131796121597290039e-02 -7.260735332965850830e-02 -2.065756618976593018e-01 -2.192193716764450073e-01 1.680034846067428589e-01 -3.258105814456939697e-01 4.903556406497955322e-02 1.413918882608413696e-01 4.898005127906799316e-01 -2.777054309844970703e-01 -1.036636903882026672e-01 -1.074855849146842957e-01 1.153361350297927856e-01 -1.902108192443847656e-01 -2.149558663368225098e-01 -1.849954575300216675e-01 -8.659039437770843506e-02 -2.512940764427185059e-02 -1.858169585466384888e-01 2.737142331898212433e-02 -9.042086452245712280e-02 1.254282593727111816e-01 -2.313121780753135681e-02 8.475131541490554810e-02
-6.034657731652259827e-02 -1.006871387362480164e-01 -2.868828475475311279e-01 3.826521039009094238e-01 -1.669673025608062744e-01 -2.213213145732879639e-01 7.550834119319915771e-02 -7.733507454395294189e-02 -5.147021263837814331e-02 -1.727776974439620972e-01 -1.171664744615554810e-01 -3.634319901466369629e-01 -8.853840827941894531e-02 -5.097345262765884399e-02 2.850260138511657715e-01 -7.360959798097610474e-02 2.942691445350646973e-01 -1.621902883052825928e-01 -1.377555876970291138e-01 -6.345027685165405273e-02 1.901996880769729614e-01 2.221613824367523193e-01 1.978113204240798950e-01 5.378875508904457092e-02 -3.497821465134620667e-02 -2.394715556874871254e-04 -1.214034631848335266e-01 1.431899070739746094e-01 2.505808174610137939e-01 7.639282196760177612e-02 -1.462613642215728760e-01 -6.002980843186378479e-02
2.251252233982086182e-01 -3.708108067512512207e-01 1.248855739831924438e-01 3.284831941127777100e-01 -4.503995552659034729e-02 -2.851652801036834717e-01 2.062579542398452759e-01 3.905173763632774353e-02 -6.234037131071090698e-02 9.076310694217681885e-02 3.322798013687133789e-02 -1.075424253940582275e-01 1.192122697830200195e-02 4.796782508492469788e-02 -1.935493499040603638e-01 2.460471093654632568e-01 -8.056564629077911377e-02 -3.529343008995056152e-01 2.011389732360839844e-01 -4.209682345390319824e-02 1.626336276531219482e-01 1.324324458837509155e-01 -1.187193840742111206e-01 -6.913776695728302002e-02 -8.736139535903930664e-02 8.861313015222549438e-02 -2.742280662059783936e-01 1.133627817034721375e-01 -1.713353544473648071e-01 1.134986653923988342e-01 1.981737911701202393e-01 -1.203161552548408508e-01
6.437522824853658676e-03 -2.572088837623596191e-01 -2.472778260707855225e-01 1.373537629842758179e-01 -2.119735777378082275e-01 -1.391457766294479370e-01 -1.377980113029479980e-01 -1.280407905578613281e-01 -1.960828155279159546e-01 -9.255246073007583618e-02 -2.579733915627002716e-02 -2.897979617118835449e-01 5.130955204367637634e-02 -3.241315186023712158e-01 4.502348229289054871e-02 -3.379937959834933281e-03 2.401807010173797607e-01 -2.446066737174987793e-01 2.720742300152778625e-02 -1.019357442855834961e-01 1.503400206565856934e-01 1.567577123641967773e-01 -1.712528318166732788e-01 4.082148429006338120e-03 -9.379467368125915527e-02 7.650400046259164810e-03 -6.817857921123504639e-02 1.445059776306152344e-01 1.038185358047485352e-01 4.287461042404174805e-01 -2.382500022649765015e-01 -1.476382613182067871e-01
1.457270681858062744e-01 -3.635437488555908203e-01 -1.018139794468879700e-01 -9.770429134368896484e-02 -5.148922558873891830e-03 -2.373954802751541138e-01 -1.700764894485473633e-02 -6.286227144300937653e-03 -3.652230277657508850e-02 -2.425794899463653564e-01 3.942935541272163391e-02 2.207497209310531616e-01 -1.489605158567428589e-01 1.837116926908493042e-01 -6.918201223015785217e-03 -5.884394049644470215e-02 1.183486133813858032e-01 -4.762132167816162109e-01 1.345897167921066284e-01 -9.201428294181823730e-02 -6.022668629884719849e-02 -1.167275980114936829e-01 -1.871713101863861084e-01 -2.215606421232223511e-01 2.908412367105484009e-02 6.872766464948654175e-02 -2.724160850048065186e-01 2.560221850872039795e-01 4.199253022670745850e-02 2.223961949348449707e-01 1.807275116443634033e-01 -4.590861499309539795e-02
2.109594494104385376e-01 -4.917778447270393372e-02 1.570264399051666260e-01 1.898979842662811279e-01 1.305472403764724731e-01 1.341585908085107803e-02 4.281273186206817627e-01 -1.155526638031005859e-01 -1.698617339134216309e-01 1.083231419324874878e-01 -6.346230208873748779e-02 2.666092477738857269e-03 -1.365213692188262939e-01 6.552460789680480957e-02 1.900421082973480225e-01 1.375087648630142212e-01 2.679855525493621826e-01 3.006672486662864685e-02 1.089892461895942688e-01 1.973538249731063843e-01 2.020607292652130127e-01 1.284824311733245850e-01 -3.952245116233825684e-01 8.199401199817657471e-02 -1.056398302316665649e-01 1.939847506582736969e-02 -3.199045956134796143e-01 -3.007334470748901367e-02 1.454510986804962158e-01 2.500030100345611572e-01 1.219955552369356155e-02 -1.162686198949813843e-01
2.164579331874847412e-01 -1.549719721078872681e-01 2.931267023086547852e-02 9.470144659280776978e-02 -1.482471078634262085e-01 1.140871793031692505e-01 -4.539087240118533373e-04 7.873038761317729950e-03 -9.156554937362670898e-02 -8.942304179072380066e-03 2.156816571950912476e-01 -1.134275943040847778e-01 -1.811066083610057831e-02 -2.179689556360244751e-01 1.241305321455001831e-01 -1.118958555161952972e-02 1.194684728980064392e-01 -3.303028345108032227e-01 -8.049705624580383301e-02 -1.142324730753898621e-01 -8.520663529634475708e-02 -2.451799213886260986e-01 -2.122944444417953491e-01 6.926047056913375854e-02 -1.921709924936294556e-01 3.439647853374481201e-01 -1.842601895332336426e-01 4.659689366817474365e-01 4.279168695211410522e-02 2.422380000352859497e-01 -1.440974324941635132e-01 7.273574918508529663e-02
1.312411576509475708e-01 -2.908510863780975342e-01 -2.009471654891967773e-01 -6.760384887456893921e-02 -3.925679624080657959e-02 4.123649373650550842e-02 7.501172274351119995e-02 -1.642952859401702881e-02 -7.326657325029373169e-02 -7.343947142362594604e-02 7.171331439167261124e-03 -3.359225392341613770e-01 2.219246625900268555e-01 9.347901493310928345e-02 -6.964065879583358765e-02 -4.561403021216392517e-02 1.454259008169174194e-01 -1.098301261663436890e-01 -4.695645719766616821e-02 9.809192270040512085e-02 2.412643730640411377e-01 -2.803196907043457031e-01 -4.536527097225189209e-01 5.962918326258659363e-02 -8.487383276224136353e-02 1.098640412092208862e-01 -1.694308519363403320e-01 3.276835978031158447e-01 2.159770876169204712e-01 1.321456432342529297e-01 1.917165368795394897e-01 9.007763117551803589e-02
7.456780225038528442e-02 -3.018450140953063965e-01 2.167705446481704712e-01 2.785728275775909424e-01 -5.072639882564544678e-02 -1.922081112861633301e-01 2.498623579740524292e-01 -8.695489168167114258e-02 -6.000540032982826233e-02 1.466473340988159180e-01 2.843365631997585297e-02 -1.840311288833618164e-01 -1.232716161757707596e-02 5.520288646221160889e-02 -2.050004899501800537e-01 3.588347733020782471e-01 9.597384929656982422e-02 -2.500814199447631836e-01 1.173835098743438721e-01 -1.379398703575134277e-01 3.744002059102058411e-02 2.472613453865051270e-01 -9.294365346431732178e-02 -5.847596004605293274e-02 -2.519604265689849854e-01 1.273072063922882080e-01 -3.557886779308319092e-01 9.967282414436340332e-02 -1.646419763565063477e-01 6.755355000495910645e-02 8.116152137517929077e-02 -4.282096400856971741e-02
3.193079531192779541e-01 -2.960566803812980652e-02 -6.181552261114120483e-02 1.267325282096862793e-01 -1.147350668907165527e-01 -1.126279123127460480e-02 1.710795462131500244e-01 2.199768424034118652e-01 -1.934917569160461426e-01 -3.199452459812164307e-01 -6.909170001745223999e-02 9.584617614746093750e-02 -2.446558326482772827e-01 7.143909484148025513e-02 -2.377114295959472656e-01 -2.118106558918952942e-02 2.758153676986694336e-01 -1.673040539026260376e-01 -1.105835214257240295e-01 1.122515052556991577e-01 2.046045660972595215e-01 1.077338214963674545e-02 2.726591378450393677e-02 -4.198940098285675049e-01 9.225158393383026123e-02 1.385834813117980957e-01 -1.305066645145416260e-01 7.399021834135055542e-02 6.818071007728576660e-02 2.937536239624023438e-01 -1.468521803617477417e-01 -4.491528379730880260e-04
3.427653610706329346e-01 -5.951893702149391174e-02 1.923093497753143311e-01 3.295695483684539795e-01 -2.080558836460113525e-01 5.377611517906188965e-02 1.899915933609008789e-01 1.283441036939620972e-01 -3.039510250091552734e-01 4.062883555889129639e-02 1.007705926895141602e-03 -5.485265702009201050e-02 -9.311392158269882202e-02 -5.156551301479339600e-02 1.017007827758789062e-01 -9.563247859477996826e-02 3.114684820175170898e-01 1.311133801937103271e-02 6.829715520143508911e-02 1.375351697206497192e-01 1.597993373870849609e-01 -3.482806682586669922e-02 5.378543864935636520e-03 -3.932807743549346924e-01 -1.158236116170883179e-01 8.487081527709960938e-02 -2.178508937358856201e-01 1.957124620676040649e-01 -1.499914675951004028e-01 1.804995238780975342e-01 1.494323015213012695e-01 -1.440736204385757446e-01
1.633567549288272858e-02 -2.296047806739807129e-01 -2.219156026840209961e-01 2.895480990409851074e-01 -1.628878861665725708e-01 1.284967064857482910e-01 -1.689988374710083008e-01 6.144785508513450623e-02 -6.809087097644805908e-02 2.579080499708652496e-02 -7.275789231061935425e-02 -2.302761226892471313e-01 -1.514803767204284668e-01 7.283306866884231567e-02 -1.520624756813049316e-01 -7.507409900426864624e-02 1.386201530694961548e-01 -3.085825443267822266e-01 2.382336929440498352e-02 7.080023642629384995e-03 5.299467220902442932e-02 1.687621027231216431e-01 1.058906242251396179e-01 -2.388837039470672607e-01 -1.777852177619934082e-01 -1.022814214229583740e-01 -5.017734169960021973e-01 1.057691201567649841e-01 2.090248167514801025e-01 1.982140839099884033e-01 1.105814799666404724e-01 -5.525056272745132446e-02
2.986008822917938232e-01 -1.274386644363403320e-01 -1.175017356872558594e-01 3.126070201396942139e-01 -6.813549250364303589e-02 -1.714224368333816528e-02 2.459765523672103882e-01 -1.048671081662178040e-01 1.238628476858139038e-01 1.734164170920848846e-02 -1.246353909373283386e-01 5.424318090081214905e-02 4.654727131128311157e-02 -6.365024298429489136e-02 2.940468192100524902e-01 7.640449702739715576e-02 3.496482968330383301e-01 -2.576880156993865967e-01 -7.738886773586273193e-02 -1.681515723466873169e-01 -1.070250943303108215e-01 1.127554029226303101e-01 1.662030816078186035e-01 -1.613754630088806152e-01 9.030004031956195831e-03 1.228196993470191956e-01 -2.281798571348190308e-01 1.220165044069290161e-01 -1.175633147358894348e-01 4.198277294635772705e-01 2.913881093263626099e-02 1.379466056823730469e-02
7.636004686355590820e-02 -7.073480635881423950e-02 -8.419748395681381226e-02 4.322488605976104736e-01 -3.989582657814025879e-01 1.709182858467102051e-01 6.435652077198028564e-02 -2.110186815261840820e-01 -1.603023558855056763e-01 -6.396415829658508301e-02 5.966495722532272339e-02 -1.061700284481048584e-01 -1.473398599773645401e-02 -1.013236194849014282e-01 1.475589871406555176e-01 9.097594022750854492e-02 2.448388338088989258e-01 -2.219469249248504639e-01 -2.422450482845306396e-01 8.162089437246322632e-02 3.209399580955505371e-01 5.769527703523635864e-02 -1.225016862154006958e-01 -1.347941607236862183e-01 5.271510779857635498e-02 -1.176460906863212585e-01 -1.253560334444046021e-01 1.445790231227874756e-01 -1.004790887236595154e-01 2.990232110023498535e-01 6.934700161218643188e-02 3.764369711279869080e-02
3.544617816805839539e-02 -2.332372367382049561e-01 -1.269807815551757812e-01 9.995902329683303833e-02 -1.970006823539733887e-01 -1.534481495618820190e-01 6.195383518934249878e-02 -9.759039431810379028e-02 -2.275156974792480469e-02 6.937201321125030518e-02 -1.463513374328613281e-01 -3.089692890644073486e-01 -4.288045316934585571e-02 -4.873014092445373535e-01 -8.626830577850341797e-02 2.103523910045623779e-01 1.913407593965530396e-01 -1.925573050975799561e-01 -1.048054695129394531e-01 -3.040120750665664673e-02 1.876252889633178711e-01 6.901198625564575195e-02 -1.471073180437088013e-01 2.531384490430355072e-02 -1.479861885309219360e-02 1.326755806803703308e-02 3.557938337326049805e-02 2.624014616012573242e-01 1.127706468105316162e-01 3.369733393192291260e-01 -2.479892224073410034e-01 -1.522497087717056274e-01
6.692262738943099976e-02 -5.414338782429695129e-02 1.941010355949401855e-01 8.958932757377624512e-02 -8.405075222253799438e-02 -5.643277242779731750e-02 1.196306943893432617e-01 -3.227989375591278076e-02 -1.607858836650848389e-01 -6.674573570489883423e-02 -1.162586919963359833e-02 -3.292922079563140869e-01 -1.845691949129104614e-01 -2.500601112842559814e-01 1.584255844354629517e-01 -1.133039668202400208e-01 2.625407874584197998e-01 -1.244052648544311523e-01 -9.460226446390151978e-02 -2.806494832038879395e-01 1.053112074732780457e-01 -7.479428499937057495e-02 -3.595037758350372314e-01 -5.294519662857055664e-02 -2.059353440999984741e-01 1.293219029903411865e-01 -2.210329324007034302e-01 3.684898316860198975e-01 7.829426229000091553e-02 1.712967455387115479e-01 -1.745730936527252197e-01 1.315553486347198486e-01
-3.504491224884986877e-02 -3.967476189136505127e-01 -5.611216276884078979e-02 2.560558319091796875e-01 -8.680173009634017944e-02 1.020856760442256927e-02 4.177181720733642578e-01 1.694563329219818115e-01 6.674078106880187988e-02 1.088506206870079041e-01 2.728585898876190186e-01 -5.231299623847007751e-02 1.060180589556694031e-01 -3.673240169882774353e-02 -2.538396418094635010e-01 1.186424642801284790e-01 1.763820350170135498e-01 -2.339888215065002441e-01 -2.377274930477142334e-01 1.142522767186164856e-01 2.480600178241729736e-01 1.083762124180793762e-01 -6.761885434389114380e-02 1.223361790180206299e-01 3.640031069517135620e-02 1.946424245834350586e-01 -1.032418161630630493e-01 9.829627722501754761e-02 -1.829057931900024414e-01 1.593440622091293335e-01 7.362852245569229126e-02 -7.191357016563415527e-02
4.803257063031196594e-02 -1.577579975128173828e-01 5.912308022379875183e-02 -1.009000018239021301e-01 -1.090506985783576965e-01 -1.481472998857498169e-01 4.771040976047515869e-01 1.564389914274215698e-01 -1.745155602693557739e-01 -1.041404679417610168e-01 -4.352275282144546509e-03 1.096008694730699062e-03 -7.256639748811721802e-02 -1.619616299867630005e-01 -2.671404369175434113e-02 -1.145146712660789490e-01 3.155623078346252441e-01 -1.037546545267105103e-01 4.160252213478088379e-02 1.932487450540065765e-02 3.376828506588935852e-02 1.945492178201675415e-01 -1.604525446891784668e-01 1.802622154355049133e-02 -2.675030827522277832e-01 3.743695616722106934e-01 3.638213872909545898e-02 -1.201474294066429138e-02 2.541601657867431641e-01 1.707704663276672363e-01 2.916159033775329590e-01 -1.305964738130569458e-01
3.587330579757690430e-01 -1.484980285167694092e-01 1.115229129791259766e-01 -3.276394563727080822e-04 -1.515325009822845459e-01 -2.253601402044296265e-01 2.145850062370300293e-01 -2.526775933802127838e-02 -1.266729235649108887e-01 -3.067635297775268555e-01 1.097659463994204998e-03 -7.663036882877349854e-02 -8.094871789216995239e-02 1.565812975168228149e-01 -9.677647799253463745e-02 1.501105278730392456e-01 7.594719529151916504e-02 -4.893003106117248535e-01 -1.097252499312162399e-02 -3.477630391716957092e-02 7.597423344850540161e-02 2.254740148782730103e-01 1.169508621096611023e-01 -7.251304388046264648e-02 -9.368114173412322998e-02 -2.052728645503520966e-02 -2.441162317991256714e-01 2.625612020492553711e-01 -1.625440716743469238e-01 -1.650051623582839966e-01 1.547558456659317017e-01 -3.216473618522286415e-03
1.960271596908569336e-01 -1.793199479579925537e-01 -2.481864988803863525e-01 4.013916254043579102e-01 -1.380534172058105469e-01 7.630978524684906006e-02 -4.924753308296203613e-02 -3.799484670162200928e-02 5.064174905419349670e-02 1.465180367231369019e-01 1.156025901436805725e-01 -2.773967087268829346e-01 -2.532430291175842285e-01 -1.450479123741388321e-02 8.294912427663803101e-02 -1.018597856163978577e-01 2.344628572463989258e-01 -4.437636733055114746e-01 -1.384236216545104980e-01 -2.707191044464707375e-03 3.554112091660499573e-02 4.083594772964715958e-03 4.283214360475540161e-02 -2.501771748065948486e-01 -1.518249511718750000e-01 -1.787920715287327766e-03 -2.135694324970245361e-01 1.283493340015411377e-01 2.282923460006713867e-01 -3.004810400307178497e-02 6.560995429754257202e-02 -5.269605666399002075e-02
2.205550819635391235e-01 -3.210611343383789062e-01 -1.026632040739059448e-01 3.515150547027587891e-01 -2.019428461790084839e-02 7.410656660795211792e-02 2.901878058910369873e-01 1.375135732814669609e-03 7.609938830137252808e-02 -1.472539305686950684e-01 -1.678956300020217896e-01 1.045309975743293762e-01 1.676445752382278442e-01 -3.144188551232218742e-03 1.669770628213882446e-01 9.069579094648361206e-02 1.912409514188766479e-01 -1.978975981473922729e-01 -2.890996262431144714e-02 -2.978510260581970215e-01 4.910289868712425232e-02 2.673686482012271881e-02 1.544941812753677368e-01 -2.124461978673934937e-01 4.801189154386520386e-02 1.316598653793334961e-01 -1.173288822174072266e-01 3.510091453790664673e-02 -6.595726311206817627e-02 4.540571868419647217e-01 -7.665717601776123047e-02 6.929936259984970093e-02
-7.334240525960922241e-02 -2.483326643705368042e-01 2.376395650207996368e-02 2.128633204847574234e-03 -8.634284138679504395e-02 1.159290447831153870e-01 2.018660753965377808e-01 6.429988890886306763e-02 4.387693107128143311e-02 -1.337391883134841919e-01 3.885903954505920410e-01 -4.512042701244354248e-01 -3.065998665988445282e-02 1.353784799575805664e-01 -2.819345891475677490e-02 5.636958777904510498e-02 2.621261775493621826e-01 -1.033037677407264709e-01 5.593170225620269775e-02 -1.760273277759552002e-01 2.655098438262939453e-01 3.282896801829338074e-02 7.086300849914550781e-02 9.379835426807403564e-02 -1.546825468540191650e-01 9.964539110660552979e-02 -2.195009291172027588e-01 -6.224474683403968811e-02 2.394532412290573120e-01 2.636757791042327881e-01 -8.858107030391693115e-02 2.223860770463943481e-01
1.626140028238296509e-01 -3.139504790306091309e-01 -1.565245091915130615e-01 -1.628172025084495544e-02 5.140367150306701660e-02 -2.897571921348571777e-01 6.692273914813995361e-02 -2.207555472850799561e-01 -5.001426488161087036e-02 -1.869607530534267426e-02 1.439132541418075562e-01 9.026970714330673218e-02 -2.610569894313812256e-01 -1.470987964421510696e-02 2.586088478565216064e-01 7.342260330915451050e-03 1.248312592506408691e-01 -2.857096791267395020e-01 -1.289718598127365112e-01 -3.627011179924011230e-01 2.389487922191619873e-01 4.095757380127906799e-03 -1.199699193239212036e-02 -1.186898499727249146e-01 1.048057228326797485e-01 4.938743077218532562e-03 -2.692948281764984131e-01 3.773214295506477356e-02 2.192369699478149414e-01 -1.478571146726608276e-01 1.056526303291320801e-01 -2.462091296911239624e-01
-1.293542683124542236e-01 -3.969327807426452637e-01 2.049991190433502197e-01 1.349907666444778442e-01 5.390380695462226868e-02 -5.295507609844207764e-02 1.791890859603881836e-01 9.616623073816299438e-02 -8.430136740207672119e-02 -1.345161255449056625e-02 -3.059833943843841553e-01 -1.800979673862457275e-02 8.070875890552997589e-03 1.587351262569427490e-01 1.550113409757614136e-01 1.905474066734313965e-01 1.866540461778640747e-01 -1.525246351957321167e-01 -1.307414174079895020e-01 8.021648973226547241e-02 1.003854200243949890e-01 1.191568896174430847e-01 -2.112772166728973389e-01 -1.504643559455871582e-01 -9.506728500127792358e-02 -2.214611507952213287e-02 -2.625270187854766846e-01 -1.075042132288217545e-02 2.299145907163619995e-01 1.992473304271697998e-01 3.654906749725341797e-01 -2.316654026508331299e-01
5.346013605594635010e-02 -2.673158049583435059e-01 -2.527034878730773926e-01 3.895763158798217773e-01 3.461262956261634827e-02 1.096428465098142624e-02 1.957766115665435791e-01 -1.269501596689224243e-01 4.085148498415946960e-02 -1.914374232292175293e-01 -2.854630053043365479e-01 -9.473820775747299194e-02 8.185042068362236023e-03 -7.053293287754058838e-02 1.123340278863906860e-01 2.623618394136428833e-02 2.673068046569824219e-01 -2.602761685848236084e-01 -6.257956475019454956e-02 -1.550871785730123520e-02 -1.118964254856109619e-01 6.030682008713483810e-03 5.578499287366867065e-02 -1.896396875381469727e-01 -4.499621689319610596e-03 -1.078156754374504089e-01 -3.925561308860778809e-01 1.417308002710342407e-01 -3.232028393540531397e-04 3.342907130718231201e-01 -9.066277742385864258e-02 7.983381301164627075e-02
4.273363575339317322e-02 -3.984582424163818359e-01 5.457407981157302856e-02 -1.720938645303249359e-02 1.489708125591278076e-01 -1.438113003969192505e-01 1.835022568702697754e-01 1.229454055428504944e-01 1.281028240919113159e-01 -1.904746890068054199e-01 1.777277514338493347e-02 3.166457638144493103e-02 -4.138868749141693115e-01 -8.161919191479682922e-03 2.011780887842178345e-01 -5.173083394765853882e-02 1.418553441762924194e-01 -3.051465749740600586e-01 3.474757447838783264e-02 -2.747340500354766846e-01 2.790816314518451691e-02 6.264301389455795288e-02 -1.061384230852127075e-01 -4.376438260078430176e-02 1.103728413581848145e-01 1.566702127456665039e-01 -2.874765098094940186e-01 2.098947167396545410e-01 -3.349604457616806030e-02 5.214979127049446106e-02 2.173837423324584961e-01 2.315375357866287231e-01
2.544300854206085205e-01 -2.056332528591156006e-01 -1.365769654512405396e-01 3.074499070644378662e-01 -9.577560424804687500e-02 -1.568264700472354889e-02 6.910568475723266602e-02 1.118086874485015869e-01 -8.129071444272994995e-02 -3.427226096391677856e-02 -2.068486660718917847e-01 1.010399684309959412e-01 -2.731064558029174805e-01 -6.045325472950935364e-02 1.868808865547180176e-01 1.243295297026634216e-01 -1.137946825474500656e-02 -2.839049994945526123e-01 -3.856125101447105408e-02 1.794208288192749023e-01 4.074411988258361816e-01 -2.497855424880981445e-01 -3.557241857051849365e-01 -1.026788726449012756e-01 -8.122539520263671875e-02 7.193655520677566528e-02 -1.199374496936798096e-01 1.037545055150985718e-01 6.654895842075347900e-02 1.942814588546752930e-01 -6.697109341621398926e-02 1.509371679276227951e-02
2.150645256042480469e-01 -1.705210953950881958e-01 2.544273994863033295e-02 9.376122802495956421e-02 7.521282136440277100e-02 -6.566938012838363647e-02 1.911343038082122803e-01 -5.570257082581520081e-03 -2.196425050497055054e-01 -1.555627137422561646e-01 2.629599273204803467e-01 -1.067427694797515869e-01 -1.871369928121566772e-01 1.189427077770233154e-01 -2.247865498065948486e-01 1.589480042457580566e-01 2.731538116931915283e-01 -1.697439253330230713e-01 -3.052370846271514893e-01 -2.660343050956726074e-01 -2.121362686157226562e-01 -2.260306477546691895e-01 -1.453842371702194214e-01 6.211533024907112122e-02 3.345227334648370743e-03 2.056187093257904053e-01 -3.108500838279724121e-01 1.118547394871711731e-01 9.890238940715789795e-02 -2.869469486176967621e-02 -1.181101426482200623e-01 1.622088551521301270e-01
4.923657979816198349e-03 -3.799025416374206543e-01 3.478949069976806641e-01 1.417982876300811768e-01 -1.319266669452190399e-02 -1.436745226383209229e-01 2.180777192115783691e-01 -3.184874355792999268e-02 -2.782334387302398682e-02 3.728871420025825500e-02 3.158112615346908569e-02 -1.380231529474258423e-01 -9.563422761857509613e-03 -1.660003960132598877e-01 -2.130003869533538818e-01 2.168971598148345947e-01 -1.840863004326820374e-02 -3.580700457096099854e-01 -1.220680549740791321e-01 -2.463379353284835815e-01 2.257810235023498535e-01 1.113135218620300293e-01 -2.531441673636436462e-02 -5.779323726892471313e-02 -1.160715222358703613e-01 3.835789114236831665e-02 -3.641840815544128418e-01 1.780145801603794098e-02 -1.088693961501121521e-01 2.658123970031738281e-01 2.943849004805088043e-02 9.962917305529117584e-03
2.956785960122942924e-03 -5.957615748047828674e-02 -3.057460486888885498e-02 2.124906480312347412e-01 5.880103632807731628e-02 -1.614202708005905151e-01 -1.352396458387374878e-01 -2.226051390171051025e-01 -3.758486807346343994e-01 -7.937818020582199097e-02 1.841671206057071686e-02 -3.606818914413452148e-01 -7.970057427883148193e-02 -1.800346076488494873e-01 -3.154172375798225403e-02 8.540889620780944824e-02 3.576109707355499268e-01 -1.344837695360183716e-01 -1.874025017023086548e-01 -2.220489680767059326e-01 2.817396223545074463e-01 3.106805123388767242e-02 -2.161362320184707642e-01 -1.528599858283996582e-01 -1.326252520084381104e-01 5.873098224401473999e-02 1.052078604698181152e-02 4.448403418064117432e-02 -1.105706393718719482e-01 2.194048613309860229e-01 -1.346145868301391602e-01 -2.133446037769317627e-01
6.211077049374580383e-02 -3.144224584102630615e-01 1.174922659993171692e-01 4.752946794033050537e-01 -3.110265731811523438e-01 6.670180708169937134e-02 6.462620198726654053e-02 -2.037836611270904541e-01 -5.778890475630760193e-02 -2.497052252292633057e-01 -1.677258871495723724e-02 1.066665351390838623e-01 -2.749534547328948975e-01 7.339965552091598511e-03 1.806002706289291382e-01 2.236360907554626465e-01 1.895422190427780151e-01 -1.605615913867950439e-01 6.077027879655361176e-03 1.064272671937942505e-01 7.178588956594467163e-02 3.370317816734313965e-01 -9.135750681161880493e-02 -5.049020983278751373e-03 -6.592338904738426208e-03 -1.787054538726806641e-02 -8.345000445842742920e-02 8.854158967733383179e-02 -1.074572131037712097e-01 1.765481829643249512e-01 1.041687875986099243e-01 -7.827481627464294434e-02
5.086064338684082031e-03 -4.437741637229919434e-01 -1.859123557806015015e-01 8.407322317361831665e-02 1.509666293859481812e-01 -8.796596527099609375e-02 1.239137724041938782e-01 5.056044086813926697e-02 -2.533410787582397461e-01 -1.235757470130920410e-01 2.510064542293548584e-01 -2.383676618337631226e-01 -2.711193859577178955e-01 4.987961426377296448e-02 6.649240851402282715e-02 1.831423491239547729e-01 1.013702824711799622e-01 1.683902926743030548e-02 -1.535495836287736893e-02 -1.815533488988876343e-01 1.945800334215164185e-01 1.972307711839675903e-01 -3.127318322658538818e-01 -2.295134663581848145e-01 -5.973775312304496765e-02 8.067960292100906372e-02 -2.062290310859680176e-01 -5.352947115898132324e-02 2.340765893459320068e-01 6.453018635511398315e-02 1.039346382021903992e-01 5.922222137451171875e-02
2.409995794296264648e-01 -2.452576607465744019e-01 -1.908034235239028931e-01 1.059372574090957642e-01 8.725351840257644653e-02 -2.364023029804229736e-01 4.832805320620536804e-02 -1.168965622782707214e-01 -5.826756730675697327e-02 -1.067432686686515808e-01 1.242253407835960388e-01 -2.078331559896469116e-01 -7.962492108345031738e-02 2.689962983131408691e-01 4.150379896163940430e-01 2.472593635320663452e-02 1.633939743041992188e-01 -2.004423439502716064e-01 -2.956892736256122589e-02 1.693054735660552979e-01 3.099976480007171631e-02 -1.709804385900497437e-01 -3.032684922218322754e-01 8.370859920978546143e-02 -2.592002451419830322e-01 5.243945494294166565e-02 -2.612555921077728271e-01 1.365394741296768188e-01 -6.215975806117057800e-02 7.458197325468063354e-02 1.857693493366241455e-01 5.744947120547294617e-02
-4.069849476218223572e-02 -2.287995964288711548e-01 -6.931812316179275513e-02 -8.032575249671936035e-02 -6.955578178167343140e-02 -2.978517413139343262e-01 1.484604626893997192e-01 -4.383126646280288696e-02 -5.357407778501510620e-02 -3.841848373413085938e-01 4.425851255655288696e-02 -2.762400805950164795e-01 -2.039256989955902100e-01 -6.732445955276489258e-02 7.778488844633102417e-02 2.921763621270656586e-02 2.653324604034423828e-01 1.839719414710998535e-01 -1.688823401927947998e-01 -1.798616647720336914e-01 2.674997746944427490e-01 -9.371877461671829224e-02 1.519148051738739014e-01 1.605054549872875214e-02 -8.028308302164077759e-02 2.170786857604980469e-01 -1.543027460575103760e-01 2.604608833789825439e-01 -4.775911197066307068e-02 1.930250078439712524e-01 -1.521306037902832031e-01 -2.424234300851821899e-01
1.089499071240425110e-01 -2.090613543987274170e-01 2.094576954841613770e-01 1.383011639118194580e-01 5.144034326076507568e-02 1.455386728048324585e-01 3.429214656352996826e-01 2.322109490633010864e-01 -2.349254861474037170e-02 -2.487047910690307617e-01 1.734986752271652222e-01 -6.789115816354751587e-02 -8.128108084201812744e-02 -3.067239224910736084e-01 3.325525671243667603e-02 -8.093858137726783752e-03 2.334528714418411255e-01 -7.409779727458953857e-02 -9.899310022592544556e-02 1.354907900094985962e-01 1.461078971624374390e-01 -9.039185941219329834e-02 1.120896190404891968e-01 -3.115428388118743896e-01 -3.990849480032920837e-02 1.571308374404907227e-01 -2.262364476919174194e-01 -6.193571910262107849e-02 1.548089534044265747e-01 2.954291999340057373e-01 2.525707781314849854e-01 -5.896675214171409607e-02
-5.142962560057640076e-02 -3.963616618420928717e-04 -1.530555039644241333e-01 -1.345126181840896606e-01 -9.685845673084259033e-02 -5.716161057353019714e-02 1.565784029662609100e-02 5.466352030634880066e-02 -1.692856289446353912e-02 -4.997956380248069763e-02 4.447344690561294556e-03 -4.595210552215576172e-01 -1.914464831352233887e-01 -3.610652312636375427e-02 -6.294635683298110962e-02 -1.724960515275597572e-03 5.905176401138305664e-01 -3.444714844226837158e-02 -3.283206000924110413e-02 4.971959814429283142e-02 3.405300676822662354e-01 1.000846996903419495e-01 -1.172500178217887878e-01 -1.263274401426315308e-01 -1.881901770830154419e-01 1.227147579193115234e-01 -5.806041881442070007e-02 1.714231967926025391e-01 -1.013124957680702209e-01 2.809148430824279785e-01 -1.204365119338035583e-02 -4.881533607840538025e-02
2.536435797810554504e-02 5.433449149131774902e-02 1.789402663707733154e-01 2.357311993837356567e-01 -1.639476120471954346e-01 1.774347424507141113e-01 3.898733109235763550e-02 -1.108373180031776428e-01 -8.256339468061923981e-03 -1.108375936746597290e-01 3.387922346591949463e-01 -3.063457012176513672e-01 2.299243025481700897e-02 -4.225758463144302368e-02 4.180662333965301514e-02 2.472120523452758789e-01 3.867949545383453369e-01 -8.758863434195518494e-03 -1.480068564414978027e-01 -9.997159242630004883e-02 8.289112895727157593e-02 1.808241605758666992e-01 -2.145093083381652832e-01 -2.299297302961349487e-01 -1.993195116519927979e-01 2.023475021123886108e-01 -3.045015633106231689e-01 -8.179635554552078247e-02 2.153247743844985962e-01 -5.094446614384651184e-02 3.131598234176635742e-02 2.070353552699089050e-02
1.676300615072250366e-01 -1.567535996437072754e-01 -2.175886332988739014e-01 3.674183189868927002e-01 -9.442792274057865143e-03 -1.678978465497493744e-02 2.320774793624877930e-01 5.493073537945747375e-02 -1.170948222279548645e-01 -3.522623330354690552e-02 -8.513085544109344482e-02 5.607297644019126892e-02 1.147368848323822021e-01 -6.778488308191299438e-02 3.080613315105438232e-01 2.618651092052459717e-01 8.134161680936813354e-02 -2.865673601627349854e-01 -1.748569123446941376e-02 -1.568456888198852539e-01 -1.859567128121852875e-02 1.880559176206588745e-01 7.534942775964736938e-02 -1.910476684570312500e-01 8.222391456365585327e-02 6.119473278522491455e-02 -3.437681794166564941e-01 1.104548946022987366e-01 -8.332283049821853638e-02 3.915582001209259033e-01 -6.481067091226577759e-02 6.547122448682785034e-02
2.244032621383666992e-01 -8.935447782278060913e-02 3.540784493088722229e-02 3.758912533521652222e-02 3.700300306081771851e-02 1.446927934885025024e-01 3.030184283852577209e-02 3.978485986590385437e-02 -1.070129796862602234e-01 -2.341502904891967773e-01 3.891489654779434204e-02 -2.662182748317718506e-01 -9.484730660915374756e-03 3.397925496101379395e-01 2.507270276546478271e-01 -3.786721080541610718e-02 1.324604749679565430e-01 -2.429772615432739258e-01 -2.725045680999755859e-01 2.538953162729740143e-02 -1.905073784291744232e-02 4.573415499180555344e-03 -3.308283090591430664e-01 1.557345390319824219e-01 -1.369191259145736694e-01 1.195111721754074097e-01 -4.631277322769165039e-01 1.898187845945358276e-01 1.440584380179643631e-02 5.454665422439575195e-02 1.439845412969589233e-01 5.138413608074188232e-02
4.960235953330993652e-02 1.915329322218894958e-02 3.857633844017982483e-02 2.784548401832580566e-01 -2.581866383552551270e-01 -3.404628857970237732e-02 -1.943608000874519348e-02 -1.626396030187606812e-01 -1.308665573596954346e-01 -4.950765147805213928e-02 3.300997316837310791e-01 -2.731156945228576660e-01 -3.722517192363739014e-02 1.124230697751045227e-01 1.734073460102081299e-01 3.530786335468292236e-01 2.823315262794494629e-01 7.938116043806076050e-02 1.063547506928443909e-01 -3.336081802845001221e-01 2.597358524799346924e-01 1.268201023340225220e-01 -3.965301439166069031e-02 -6.320992857217788696e-02 -1.501606106758117676e-01 7.330532371997833252e-02 -1.790633946657180786e-01 -3.594409301877021790e-02 2.065072208642959595e-01 8.618518710136413574e-02 -1.830848902463912964e-01 -9.487680345773696899e-02
1.628618389368057251e-01 -2.550725340843200684e-01 -1.910712867975234985e-01 3.031739592552185059e-01 3.069938346743583679e-02 -6.071416661143302917e-02 2.510029673576354980e-01 -1.800882965326309204e-01 4.815181717276573181e-03 -2.169268131256103516e-01 -2.653707563877105713e-01 -1.363375782966613770e-01 -7.716547697782516479e-03 -1.649853438138961792e-01 -7.409749552607536316e-03 6.381283700466156006e-02 1.924858689308166504e-01 -2.688623070716857910e-01 -7.846019417047500610e-02 -2.448602914810180664e-01 -7.849957793951034546e-02 1.597148180007934570e-01 2.188843786716461182e-01 -2.718737721443176270e-01 -4.612426459789276123e-02 4.072770848870277405e-02 -1.679575294256210327e-01 -2.250106260180473328e-02 9.458192624151706696e-03 3.632042407989501953e-01 3.076244145631790161e-02 1.342732906341552734e-01
2.053825557231903076e-01 -1.010151803493499756e-01 -1.130584925413131714e-01 4.056107401847839355e-01 -1.260168999433517456e-01 2.196061052381992340e-02 2.449925392866134644e-01 -2.198790162801742554e-01 6.290054321289062500e-02 -1.182872429490089417e-01 1.155409961938858032e-01 -5.748632177710533142e-02 1.020409464836120605e-01 1.053876653313636780e-01 2.867048382759094238e-01 1.270371377468109131e-01 2.784250378608703613e-01 -2.247859835624694824e-01 -3.713702037930488586e-02 -3.065937943756580353e-02 -8.602002263069152832e-02 2.568799257278442383e-01 -7.467621564865112305e-02 -7.078563421964645386e-02 1.050244718790054321e-01 9.380377084016799927e-02 -1.517213135957717896e-01 -7.196716219186782837e-02 -1.868810802698135376e-01 4.280902445316314697e-01 -1.947247050702571869e-02 -1.009254306554794312e-01
7.520162314176559448e-02 -3.900315165519714355e-01 -2.557685673236846924e-01 7.515446841716766357e-02 -1.201085522770881653e-01 4.803070425987243652e-02 2.467920780181884766e-01 -1.090001240372657776e-01 -2.163944244384765625e-01 6.507969927042722702e-03 -1.768209785223007202e-01 2.889658696949481964e-02 -7.849366962909698486e-02 1.903496980667114258e-01 1.592591404914855957e-01 1.196003556251525879e-01 2.283375114202499390e-01 -4.524250328540802002e-02 -2.768972516059875488e-01 5.568675696849822998e-02 -1.063761487603187561e-02 -2.159624546766281128e-01 -1.544131785631179810e-01 1.192532107234001160e-01 -1.046312451362609863e-01 2.178785949945449829e-01 -4.351365864276885986e-01 5.124055966734886169e-02 1.185906827449798584e-01 4.917522892355918884e-02 -1.788355410099029541e-01 -5.453867465257644653e-02
2.843604385852813721e-01 9.018643177114427090e-04 -3.522368967533111572e-01 1.972499489784240723e-01 4.459886811673641205e-03 9.552657604217529297e-02 2.038352787494659424e-01 7.308873534202575684e-02 -2.695506215095520020e-01 -8.988376706838607788e-02 -5.022375658154487610e-02 1.530620176345109940e-02 -3.264696002006530762e-01 3.869049251079559326e-02 -2.902580983936786652e-02 1.008534952998161316e-01 1.928942501544952393e-01 -2.442788928747177124e-01 -9.043960273265838623e-02 1.388695538043975830e-01 1.261160522699356079e-01 -9.760063886642456055e-02 -1.116910018026828766e-02 -1.990724205970764160e-01 -3.356348872184753418e-01 5.990320071578025818e-02 -1.849106997251510620e-01 1.904123425483703613e-01 2.446488291025161743e-01 2.020328789949417114e-01 -1.422925591468811035e-01 2.003854326903820038e-02
2.774671912193298340e-01 -1.773236095905303955e-01 -1.782109290361404419e-01 3.227142095565795898e-01 5.336553975939750671e-02 2.464887201786041260e-01 -1.777066588401794434e-01 -2.910890989005565643e-02 -1.490936577320098877e-01 1.255394220352172852e-01 -4.723178595304489136e-02 -2.289960719645023346e-02 -3.390775620937347412e-01 -1.376628130674362183e-01 -3.656715154647827148e-02 -2.256442978978157043e-02 3.377644717693328857e-01 -2.090731412172317505e-01 -1.422897726297378540e-01 -3.233819082379341125e-02 2.040919661521911621e-01 4.257166013121604919e-02 -7.563900202512741089e-02 -1.247509792447090149e-01 -2.626366317272186279e-01 6.102026998996734619e-02 -1.617768257856369019e-01 2.710208296775817871e-01 1.135439798235893250e-01 2.224023044109344482e-01 -3.248361870646476746e-02 -5.952829867601394653e-02
3.996165394783020020e-01 -2.091911435127258301e-01 8.886985480785369873e-02 -9.588495641946792603e-02 6.410057097673416138e-02 3.436977416276931763e-02 3.601454198360443115e-01 8.516465127468109131e-02 6.700827926397323608e-02 5.772570520639419556e-02 -3.956448286771774292e-02 -2.526080906391143799e-01 -7.040604203939437866e-02 -6.016834825277328491e-02 3.848368767648935318e-03 4.400171712040901184e-02 1.989999860525131226e-01 8.270691335201263428e-02 8.395773358643054962e-03 1.082087401300668716e-02 1.536223012953996658e-02 -1.882237754762172699e-02 3.057500906288623810e-02 2.210278511047363281e-01 -1.075392737984657288e-01 -1.906541734933853149e-02 -1.753239482641220093e-01 3.162992894649505615e-01 -1.080913916230201721e-01 4.063720107078552246e-01 -6.644123047590255737e-02 -3.640376925468444824e-01
1.351511925458908081e-01 -4.499731361865997314e-01 8.281220681965351105e-03 -6.506999582052230835e-02 -9.499186649918556213e-03 -1.891493946313858032e-01 -7.929570972919464111e-02 1.580095440149307251e-01 8.763095736503601074e-02 2.343300916254520416e-02 -7.884164340794086456e-03 -1.297448426485061646e-01 -1.114156022667884827e-01 1.331068277359008789e-01 -1.286388933658599854e-01 -4.032469168305397034e-02 4.972394406795501709e-01 -2.803862392902374268e-01 -1.062622368335723877e-01 -1.263092905282974243e-01 2.979334294795989990e-01 -1.486706435680389404e-01 -5.851480737328529358e-02 -9.394840896129608154e-02 -1.570471972227096558e-01 1.187475174665451050e-01 -4.135786741971969604e-02 1.933848112821578979e-01 3.741913242265582085e-03 -1.078551709651947021e-01 -3.669032957986928523e-05 -2.620259225368499756e-01
1.879881024360656738e-01 -2.255229800939559937e-01 -2.133588865399360657e-02 4.377130568027496338e-01 -4.133694469928741455e-01 4.811030998826026917e-02 1.738621890544891357e-01 -2.297030836343765259e-01 1.985105313360691071e-02 -1.494284123182296753e-01 1.443480998277664185e-01 1.208358332514762878e-01 -7.915725558996200562e-02 -7.062509655952453613e-02 2.196164429187774658e-01 1.651690751314163208e-01 2.484283149242401123e-01 -1.993638575077056885e-01 -1.636931002140045166e-01 2.728574164211750031e-02 7.144037634134292603e-02 2.315718829631805420e-01 -8.967323601245880127e-02 2.704154141247272491e-02 7.693269103765487671e-02 -1.919791102409362793e-01 -2.588764727115631104e-01 2.462204545736312866e-02 -4.194915667176246643e-02 6.480357795953750610e-02 2.400893531739711761e-02 8.489343523979187012e-02
8.698788285255432129e-02 -2.281494438648223877e-01 3.378719091415405273e-01 1.664955541491508484e-02 -6.217862665653228760e-02 -1.802030354738235474e-01 1.089631915092468262e-01 -1.406717486679553986e-02 1.464362442493438721e-01 -1.575351953506469727e-01 -1.396010369062423706e-01 -2.479086816310882568e-02 -1.312449276447296143e-01 -8.286963216960430145e-03 -4.510439559817314148e-02 7.836889475584030151e-02 1.489519476890563965e-01 -2.094670087099075317e-01 1.376829743385314941e-01 -1.339873224496841431e-01 1.165503561496734619e-01 2.493267357349395752e-01 1.447924524545669556e-01 -9.531858563423156738e-02 1.300431340932846069e-01 -7.045545428991317749e-02 -4.656866192817687988e-01 3.097377121448516846e-01 -1.942120678722858429e-02 2.445636093616485596e-01 -2.549954652786254883e-01 1.305519342422485352e-01
-1.037187948822975159e-01 -1.038576811552047729e-01 2.210641503334045410e-01 9.755725413560867310e-02 -1.190498545765876770e-01 -2.371367067098617554e-01 1.388037204742431641e-01 8.809968084096908569e-02 -2.102551981806755066e-02 -3.543573915958404541e-01 3.177137970924377441e-01 1.867742976173758507e-03 -1.307905763387680054e-01 -1.922180056571960449e-01 1.018781065940856934e-01 1.705297678709030151e-01 1.192607581615447998e-01 1.875589787960052490e-02 -1.218556612730026245e-01 -1.777857989072799683e-01 2.312506884336471558e-01 -8.698057383298873901e-02 -1.337222605943679810e-01 -2.181865125894546509e-01 -2.438827157020568848e-01 -1.083628833293914795e-02 -3.974566161632537842e-01 7.366719096899032593e-02 9.531353414058685303e-02 2.716990411281585693e-01 8.278276026248931885e-02 -4.301729053258895874e-02
2.189262658357620239e-01 -2.977215945720672607e-01 -1.672633588314056396e-01 2.715640366077423096e-01 5.877896025776863098e-02 9.406691044569015503e-02 2.400638908147811890e-01 -9.569973498582839966e-02 -4.245359078049659729e-02 6.346399430185556412e-03 -4.812081158161163330e-02 2.598535455763339996e-02 1.642132252454757690e-01 -9.337323904037475586e-02 2.740558981895446777e-01 1.978374868631362915e-01 2.175649255514144897e-01 -3.344360888004302979e-01 -2.110298275947570801e-01 -1.509294062852859497e-01 -4.987861495465040207e-03 -4.526335000991821289e-02 3.641362860798835754e-02 -2.619371414184570312e-01 2.388186007738113403e-02 6.168047338724136353e-02 -1.517541408538818359e-01 4.419678822159767151e-02 5.773321911692619324e-02 4.299790263175964355e-01 -3.446465730667114258e-02 1.028882637619972229e-01
2.273340970277786255e-01 -6.062676385045051575e-02 -5.056520458310842514e-03 2.026352882385253906e-01 1.545407921075820923e-01 -3.563276724889874458e-03 2.386536747217178345e-01 -2.053097784519195557e-01 3.362541273236274719e-02 -9.940365329384803772e-03 -1.958647184073925018e-02 5.465463176369667053e-02 -2.229920029640197754e-01 7.093273848295211792e-02 2.183991968631744385e-01 2.525138556957244873e-01 3.220302760601043701e-01 -6.017678976058959961e-02 2.206673920154571533e-01 1.005044579505920410e-01 3.081462681293487549e-01 6.613707542419433594e-02 -2.161222249269485474e-01 2.154191583395004272e-01 -2.300428450107574463e-01 2.554312814027070999e-03 -1.976057738065719604e-01 -3.323738276958465576e-02 2.119045108556747437e-01 3.045681715011596680e-01 -5.961852148175239563e-02 1.298999041318893433e-01
8.144173026084899902e-02 -5.014705657958984375e-01 8.824279904365539551e-02 2.307557873427867889e-02 -4.834139719605445862e-03 -2.600277066230773926e-01 2.064436972141265869e-01 4.158193245530128479e-02 -3.490556776523590088e-01 -9.330673515796661377e-02 2.201932817697525024e-01 7.990653067827224731e-02 -2.038099318742752075e-01 1.468071639537811279e-01 -6.418741494417190552e-02 -1.326912827789783478e-02 1.144997850060462952e-01 -1.293330937623977661e-01 1.038251966238021851e-01 -3.613941669464111328e-01 1.013945862650871277e-01 -4.983226209878921509e-02 -1.402343660593032837e-01 -8.058629184961318970e-02 -5.932974070310592651e-02 4.673899337649345398e-02 -3.281195163726806641e-01 -3.465140610933303833e-02 1.408344507217407227e-01 1.004062779247760773e-02 1.294641196727752686e-01 8.588303625583648682e-02
4.625165164470672607e-01 -2.093329578638076782e-01 3.409458696842193604e-02 1.115937680006027222e-01 1.704505234956741333e-01 -5.838960409164428711e-02 2.692807614803314209e-01 -1.121713519096374512e-01 -4.443042352795600891e-02 -1.007813662290573120e-01 -2.144885212182998657e-01 -7.304912060499191284e-02 -4.298515617847442627e-02 1.338483113795518875e-02 6.440989673137664795e-02 2.758433520793914795e-01 5.145060420036315918e-01 -1.479928046464920044e-01 -2.708478644490242004e-02 4.100026935338973999e-02 2.181439548730850220e-01 3.132160007953643799e-02 -1.188113912940025330e-01 5.388559773564338684e-02 7.341448962688446045e-02 -4.417832195758819580e-02 -1.382834464311599731e-01 -1.726425439119338989e-01 5.575186386704444885e-02 7.127387076616287231e-02 -1.908340752124786377e-01 9.925808757543563843e-02
2.908517122268676758e-01 -9.153278172016143799e-02 4.425081610679626465e-02 1.190755702555179596e-02 -1.110160574316978455e-01 1.687894165515899658e-01 3.209078907966613770e-01 1.132477894425392151e-01 -1.050817668437957764e-01 -9.291843511164188385e-03 6.501815468072891235e-02 -4.838103801012039185e-02 7.667504716664552689e-03 -1.534156203269958496e-01 1.531423479318618774e-01 -1.755747646093368530e-01 1.863301247358322144e-01 -1.223392486572265625e-01 8.979127556085586548e-02 1.165385320782661438e-01 2.906084954738616943e-01 -9.310942143201828003e-02 -6.821400672197341919e-02 -3.243698179721832275e-01 -8.537036180496215820e-02 3.443033099174499512e-01 -2.388209551572799683e-01 1.259370148181915283e-01 -8.992782980203628540e-02 2.940222322940826416e-01 2.508716285228729248e-01 -1.490392982959747314e-01
2.472363561391830444e-01 -2.572660744190216064e-01 -6.002926267683506012e-03 -2.152346447110176086e-02 2.740964107215404510e-02 1.188252028077840805e-02 1.362918168306350708e-01 8.973085880279541016e-02 -3.574408590793609619e-02 6.194549426436424255e-02 -3.599013388156890869e-02 -1.568595767021179199e-01 -3.063918650150299072e-01 -2.745550498366355896e-02 -7.405596971511840820e-02 2.405959516763687134e-01 8.336083590984344482e-02 -1.082935929298400879e-01 3.007086738944053650e-02 -1.934314519166946411e-01 -1.390825659036636353e-01 -1.225447580218315125e-01 6.686607748270034790e-02 2.783075571060180664e-01 -1.459458321332931519e-01 1.568422913551330566e-01 -1.373113393783569336e-01 2.585579752922058105e-01 5.830924026668071747e-03 4.136875867843627930e-01 5.494292825460433960e-02 -4.202066361904144287e-01
2.276865839958190918e-01 -7.343157380819320679e-02 -1.142362505197525024e-01 -1.915222778916358948e-02 8.294019848108291626e-02 1.951436996459960938e-01 2.618018388748168945e-01 3.229248225688934326e-01 -5.094181001186370850e-02 -3.425818309187889099e-02 7.214704155921936035e-02 6.222936883568763733e-02 2.005656436085700989e-02 -1.756452620029449463e-01 2.332083135843276978e-01 1.597673445940017700e-02 3.250174820423126221e-01 -1.439035087823867798e-01 -8.241853863000869751e-02 3.424045443534851074e-02 2.270542681217193604e-01 -2.627967596054077148e-01 -1.262873504310846329e-02 -6.524944305419921875e-02 -1.450362354516983032e-01 1.486362665891647339e-01 -1.502934247255325317e-01 2.310749292373657227e-01 1.929858326911926270e-01 3.187194168567657471e-01 2.046004533767700195e-01 -2.317031025886535645e-01
2.336934804916381836e-01 -1.729310005903244019e-01 4.050216078758239746e-02 -2.584249377250671387e-01 -8.010697364807128906e-02 -1.818316727876663208e-01 -2.820581942796707153e-02 5.521385371685028076e-02 -2.716022133827209473e-01 -1.573348939418792725e-01 7.311200257390737534e-03 -1.386294066905975342e-01 1.007824540138244629e-01 1.575184911489486694e-01 -1.302025169134140015e-01 -1.389104872941970825e-01 1.458769887685775757e-01 -2.463798671960830688e-01 -9.339631348848342896e-02 3.880103304982185364e-02 1.104694306850433350e-01 2.781507372856140137e-01 2.152395397424697876e-01 -1.662845760583877563e-01 -1.333970725536346436e-01 1.404872983694076538e-01 -1.222178265452384949e-01 1.203651502728462219e-01 8.864584378898143768e-03 5.230407118797302246e-01 -7.033847272396087646e-02 -1.157903820276260376e-01
1.871525347232818604e-01 -2.453408241271972656e-01 -2.157093733549118042e-01 1.695446372032165527e-01 6.797364354133605957e-02 2.217620983719825745e-02 -1.102042794227600098e-01 -9.539177268743515015e-02 -2.575191855430603027e-01 -7.397881895303726196e-02 -1.793416887521743774e-01 6.959070917218923569e-03 -2.240848988294601440e-01 -1.064545884728431702e-01 -8.614188060164451599e-03 1.148396432399749756e-01 1.886886954307556152e-01 -3.057078719139099121e-01 -9.699161350727081299e-02 1.828870028257369995e-01 2.271721065044403076e-01 -1.347541511058807373e-01 -1.662473231554031372e-01 -2.461359649896621704e-01 -2.719143331050872803e-01 -9.911639988422393799e-02 -1.642850488424301147e-01 1.830706447362899780e-01 2.949175536632537842e-01 2.412321567535400391e-01 -6.029937416315078735e-02 3.695288300514221191e-02
2.851513214409351349e-02 -2.330633811652660370e-02 6.651350110769271851e-02 2.980583012104034424e-01 -1.468713581562042236e-01 -2.945533581078052521e-02 2.543543577194213867e-01 1.074588522315025330e-01 -7.459695637226104736e-02 -6.469494849443435669e-02 4.213822484016418457e-01 1.266216188669204712e-01 -8.329778164625167847e-02 3.036651611328125000e-01 6.327676773071289062e-02 1.299715042114257812e-01 3.455256223678588867e-01 -2.729117274284362793e-01 -2.594011425971984863e-01 -1.545113921165466309e-01 1.764080375432968140e-01 1.352609246969223022e-01 -5.243226769380271435e-04 6.424795836210250854e-02 -2.050481885671615601e-01 1.031280606985092163e-01 -1.516387760639190674e-01 1.425437033176422119e-01 -2.068294882774353027e-01 -1.513245794922113419e-02 1.782354339957237244e-02 -7.356296479701995850e-02
-3.515677899122238159e-02 -1.991150826215744019e-01 -1.299659311771392822e-01 -4.959015175700187683e-02 -3.541455566883087158e-01 1.116837561130523682e-01 -2.799697965383529663e-02 2.769204229116439819e-02 -1.426238417625427246e-01 -1.565165072679519653e-01 3.611988946795463562e-02 1.816068589687347412e-01 1.494342237710952759e-01 1.556235831230878830e-02 -7.974613457918167114e-02 7.166903465986251831e-02 4.993776381015777588e-01 -1.381023675203323364e-01 4.552874341607093811e-02 9.721490740776062012e-02 2.012688815593719482e-01 1.483258157968521118e-01 2.807115204632282257e-02 -4.398379102349281311e-02 -2.079261094331741333e-02 2.018111050128936768e-01 -4.213579893112182617e-01 2.612147331237792969e-01 -1.531636863946914673e-01 -3.418521583080291748e-02 -1.149738058447837830e-01 -1.309265345335006714e-01
3.178635239601135254e-01 -3.201020061969757080e-01 -9.074761718511581421e-02 -1.566803157329559326e-01 -3.448327183723449707e-01 4.733222071081399918e-03 1.050829887390136719e-01 -8.559728413820266724e-02 4.691976681351661682e-02 1.149741634726524353e-01 -1.354427486658096313e-01 -2.142875045537948608e-01 -1.160881519317626953e-01 -7.676541060209274292e-02 7.993856072425842285e-02 1.027157530188560486e-01 1.954663246870040894e-01 -8.045958727598190308e-02 -7.126139104366302490e-02 -2.131663560867309570e-01 1.988353133201599121e-01 -2.587134838104248047e-01 1.006216853857040405e-01 6.685884296894073486e-02 -1.189423725008964539e-01 -4.636875167489051819e-02 -1.750428080558776855e-01 2.282282710075378418e-01 2.782165110111236572e-01 1.721312552690505981e-01 2.579323351383209229e-01 1.468604505062103271e-01
9.735320508480072021e-02 -1.530431956052780151e-01 -2.026718258857727051e-01 4.763118550181388855e-02 -1.473866552114486694e-01 -1.965783387422561646e-01 4.157804250717163086e-01 3.322957083582878113e-02 -6.702822446823120117e-02 1.203003600239753723e-01 -1.370285898447036743e-01 4.676692560315132141e-02 -2.859178744256496429e-02 -7.670908421277999878e-02 1.071148365736007690e-01 -2.778432890772819519e-02 1.620866060256958008e-01 8.834617584943771362e-02 2.102447748184204102e-01 -2.868123650550842285e-01 3.345237076282501221e-01 -5.701975896954536438e-02 1.070115715265274048e-02 1.108468621969223022e-01 -3.170204758644104004e-01 5.702965334057807922e-02 -1.552810072898864746e-01 -2.732318639755249023e-02 2.540502548217773438e-01 2.768365144729614258e-01 -5.899044498801231384e-02 -2.629880905151367188e-01
1.028853803873062134e-01 -3.495150506496429443e-01 -1.029502525925636292e-01 2.975246012210845947e-01 2.543589845299720764e-02 -8.859175140969455242e-04 3.055169284343719482e-01 4.509308561682701111e-02 -1.285788565874099731e-01 1.958442628383636475e-01 2.528392374515533447e-01 -2.330393642187118530e-01 -2.310919202864170074e-02 -2.121526151895523071e-01 -8.448325097560882568e-02 3.898222371935844421e-02 1.763015836477279663e-01 -1.555868685245513916e-01 7.005051523447036743e-02 1.549728959798812866e-01 1.793914884328842163e-01 -4.987734556198120117e-02 1.370214819908142090e-01 -9.230796992778778076e-02 3.840801492333412170e-02 3.237580358982086182e-01 -2.897110581398010254e-01 -1.111753005534410477e-02 -2.701336145401000977e-01 1.579007953405380249e-01 6.333350390195846558e-02 -7.966013997793197632e-02
9.884683787822723389e-02 -8.333604782819747925e-02 1.175690665841102600e-01 2.475844174623489380e-01 -4.581384658813476562e-01 6.854696199297904968e-03 2.172153443098068237e-01 1.736775934696197510e-01 -1.320150643587112427e-01 1.337876170873641968e-02 1.386176943778991699e-01 -2.053813487291336060e-01 -2.150491625070571899e-01 -6.613910198211669922e-02 -2.734650671482086182e-02 1.245141476392745972e-01 3.523363769054412842e-01 9.085342288017272949e-02 2.838609814643859863e-01 -9.828493744134902954e-02 1.553900390863418579e-01 -5.530028045177459717e-02 4.270935896784067154e-03 -9.708776324987411499e-02 -9.168227016925811768e-02 8.938053250312805176e-02 -2.747673392295837402e-01 7.165098190307617188e-02 8.528189361095428467e-02 3.990631550550460815e-03 2.442298084497451782e-01 -2.275107204914093018e-01
1.613000035285949707e-01 -2.778637111186981201e-01 -1.160000860691070557e-01 3.268534839153289795e-01 -2.400696724653244019e-01 8.120960742235183716e-02 8.495493978261947632e-02 5.593166127800941467e-02 4.311750456690788269e-02 -7.335147261619567871e-02 -1.260530799627304077e-01 -1.206026822328567505e-01 -6.726782768964767456e-02 -4.514432549476623535e-01 2.808244898915290833e-02 2.554917633533477783e-01 1.974826911464333534e-03 -1.531139016151428223e-01 -1.707979589700698853e-01 -7.052906602621078491e-02 1.724044978618621826e-01 2.673995792865753174e-01 -1.833521425724029541e-01 2.632978260517120361e-01 -2.254523038864135742e-01 -3.519059345126152039e-02 -3.869200870394706726e-02 1.969496458768844604e-01 -8.142769336700439453e-02 1.554509848356246948e-01 -5.243352800607681274e-02 -4.673774540424346924e-02
1.275517642498016357e-01 -3.858231008052825928e-01 4.262331500649452209e-02 -2.364984527230262756e-02 -3.003411740064620972e-02 -1.303996592760086060e-01 5.530001595616340637e-02 9.643531404435634613e-03 -5.100375413894653320e-02 5.185126513242721558e-02 3.441384732723236084e-01 -3.306848928332328796e-02 -2.032628804445266724e-01 7.912366092205047607e-02 -2.436500042676925659e-01 6.918478012084960938e-02 2.772920131683349609e-01 -2.993899285793304443e-01 -1.409815847873687744e-01 -1.035326719284057617e-01 -4.136231541633605957e-02 -5.182143300771713257e-02 -7.890827953815460205e-02 7.788619399070739746e-02 1.320151686668395996e-01 3.793579339981079102e-01 -2.402355670928955078e-01 3.411861062049865723e-01 -3.278230130672454834e-02 -5.840723589062690735e-02 -1.089479625225067139e-01 -9.627308696508407593e-02
3.768867552280426025e-01 -2.701713442802429199e-01 -2.257571667432785034e-01 2.053859233856201172e-01 1.031850092113018036e-02 -6.470365822315216064e-02 3.120399825274944305e-02 9.501452557742595673e-03 -1.901469230651855469e-01 1.609456390142440796e-01 6.311987340450286865e-02 -1.943142563104629517e-01 -7.058408856391906738e-02 -2.512152194976806641e-01 1.172773838043212891e-01 -1.250056177377700806e-01 2.749448120594024658e-01 -5.860613659024238586e-02 -1.644200235605239868e-01 -2.121634930372238159e-01 -4.803282022476196289e-02 1.681122481822967529e-01 -2.731513790786266327e-02 -2.645975910127162933e-02 7.870312035083770752e-02 1.870212703943252563e-01 -3.972153062932193279e-04 1.598972976207733154e-01 9.176156669855117798e-02 3.038784265518188477e-01 2.612806856632232666e-01 -2.575341463088989258e-01
1.626007556915283203e-01 1.423125620931386948e-02 1.924174129962921143e-01 6.437211763113737106e-03 -3.690963611006736755e-02 -1.893190294504165649e-01 -2.223571762442588806e-02 5.770490318536758423e-02 3.161918837577104568e-03 6.759162247180938721e-02 2.638737261295318604e-01 2.578453905880451202e-02 -5.064324289560317993e-02 1.255414336919784546e-01 -2.108342647552490234e-01 2.662779390811920166e-01 2.475707679986953735e-01 -3.214527070522308350e-01 5.044285207986831665e-03 -3.404049575328826904e-01 1.450716257095336914e-01 7.147356122732162476e-02 -4.039266332983970642e-02 -1.352134197950363159e-01 4.534475505352020264e-02 2.800796329975128174e-01 -4.808401167392730713e-01 2.746163308620452881e-02 7.342840731143951416e-02 2.047760933637619019e-01 -1.351416576653718948e-02 1.220830250531435013e-02
1.129835844039916992e-01 -4.275391101837158203e-01 -7.684021443128585815e-02 -1.335730701684951782e-01 -5.646155402064323425e-02 -3.341147899627685547e-01 1.398852169513702393e-01 8.259241282939910889e-02 -4.056065976619720459e-01 -1.023992747068405151e-01 -6.081204488873481750e-02 -1.061635017395019531e-01 -1.263154447078704834e-01 1.150067523121833801e-01 2.581506595015525818e-02 -1.767382025718688965e-02 3.966481387615203857e-01 -1.292185336351394653e-01 -2.607924044132232666e-01 -1.140819489955902100e-01 6.392693519592285156e-02 -5.386671796441078186e-02 -1.546960324048995972e-01 1.490997076034545898e-01 1.141942590475082397e-01 1.462043821811676025e-01 -1.769884824752807617e-01 -6.589710712432861328e-02 1.704445034265518188e-01 9.185262024402618408e-02 -3.447844460606575012e-02 -4.890810698270797729e-02
8.492213487625122070e-02 -3.500839695334434509e-03 5.722494795918464661e-02 2.740941047668457031e-01 -8.924813568592071533e-02 -1.872465461492538452e-01 5.365611910820007324e-01 -1.085415259003639221e-01 1.099718734622001648e-01 -4.061736166477203369e-02 -2.011439204216003418e-01 -1.474854908883571625e-02 -1.562154144048690796e-01 1.442860513925552368e-01 -1.422367617487907410e-02 -1.263708323240280151e-01 3.010585606098175049e-01 -7.999834418296813965e-02 2.921935357153415680e-02 1.412546355277299881e-02 2.288991212844848633e-01 -1.205235123634338379e-01 -9.964910894632339478e-02 -2.129508554935455322e-01 -6.542120873928070068e-02 2.576397955417633057e-01 -7.212430238723754883e-02 -3.133573383092880249e-02 1.641583442687988281e-01 1.914302706718444824e-01 -1.535542495548725128e-02 -3.080504536628723145e-01
7.578174024820327759e-02 -2.328337915241718292e-02 -1.641465723514556885e-01 2.861487567424774170e-01 -1.713072508573532104e-01 -3.714036196470260620e-02 -1.823504567146301270e-01 -5.307281017303466797e-02 2.084109336137771606e-01 -2.235362678766250610e-01 9.214252233505249023e-02 -3.435083925724029541e-01 -7.139260321855545044e-02 5.664148833602666855e-03 -2.484282944351434708e-03 2.953100483864545822e-03 2.367025315761566162e-01 -9.388457238674163818e-02 -1.132917497307062149e-02 4.951797425746917725e-02 4.237991273403167725e-01 2.507702708244323730e-01 -1.695154979825019836e-02 -1.494918465614318848e-01 2.992922998964786530e-02 2.671329975128173828e-01 -2.328535169363021851e-01 -5.922658741474151611e-02 2.887651324272155762e-01 1.289393603801727295e-01 -1.126525178551673889e-01 -1.335102617740631104e-01
1.928452104330062866e-01 -2.816289663314819336e-01 8.315456658601760864e-02 -1.778503358364105225e-01 -2.925326824188232422e-01 -1.630079746246337891e-01 2.914415895938873291e-01 -1.625298857688903809e-01 -2.358188927173614502e-01 -1.499342359602451324e-02 -1.055093333125114441e-01 -2.676615715026855469e-01 -1.910749971866607666e-01 3.616603463888168335e-02 3.297318220138549805e-01 8.268786966800689697e-02 1.465937197208404541e-01 -1.088297888636589050e-01 1.120192483067512512e-01 -2.583175897598266602e-01 5.089829862117767334e-02 4.591748490929603577e-02 1.486026197671890259e-01 -1.294311136007308960e-01 8.948869258165359497e-02 -3.576902672648429871e-02 -3.132458925247192383e-01 -5.153335258364677429e-02 1.347113996744155884e-01 2.437898889183998108e-02 2.057757377624511719e-01 4.653290659189224243e-02
6.523944437503814697e-02 -2.272895574569702148e-01 -5.339891090989112854e-02 1.041528861969709396e-02 -2.369858622550964355e-01 6.374397873878479004e-02 4.862846136093139648e-01 2.198016792535781860e-01 -1.656640022993087769e-01 4.009060934185981750e-02 2.557964064180850983e-02 -2.951251566410064697e-01 -1.251605600118637085e-01 -6.367181986570358276e-02 -9.352438896894454956e-02 -1.465218067169189453e-01 3.197604715824127197e-01 -1.114999875426292419e-01 -7.343626022338867188e-02 8.400286734104156494e-02 2.150099128484725952e-01 3.745083138346672058e-02 -1.022972017526626587e-01 1.697029173374176025e-01 -2.449708133935928345e-01 1.021468862891197205e-01 2.924032695591449738e-02 2.670767605304718018e-01 -2.168617956340312958e-02 2.029166519641876221e-01 1.195009574294090271e-01 -1.295887082815170288e-01
-3.088962659239768982e-02 -1.097194999456405640e-01 1.539292931556701660e-01 -2.149821221828460693e-01 -2.831120789051055908e-01 -1.259488314390182495e-01 2.468939721584320068e-01 -4.537291079759597778e-02 1.908235624432563782e-02 -2.731536626815795898e-01 3.230175971984863281e-01 -3.523418009281158447e-01 -5.483171902596950531e-03 -7.897328585386276245e-02 1.155220568180084229e-01 3.852633014321327209e-02 1.186779290437698364e-01 -1.519713103771209717e-01 1.662004888057708740e-01 -5.397609993815422058e-02 -4.120191186666488647e-02 -3.148207440972328186e-02 -1.496473848819732666e-01 -1.127040609717369080e-01 -1.353458613157272339e-01 1.641694828867912292e-02 -3.678861260414123535e-01 -1.616785861551761627e-02 1.509104520082473755e-01 1.793224960565567017e-01 2.593849413096904755e-02 -3.438204228878021240e-01
7.284787297248840332e-02 -1.564912647008895874e-01 1.527219414710998535e-01 -2.367316186428070068e-02 -3.670110180974006653e-02 -2.102133333683013916e-01 2.973371148109436035e-01 -1.516236811876296997e-01 1.042468398809432983e-01 -1.412664800882339478e-01 1.668443679809570312e-01 -2.306492030620574951e-01 1.914546266198158264e-02 -3.272389248013496399e-02 -1.154333949089050293e-01 9.152287244796752930e-02 2.175001204013824463e-01 -2.937534451484680176e-01 1.059863157570362091e-02 -2.028943300247192383e-01 3.413882479071617126e-02 5.852115899324417114e-02 -2.681629359722137451e-01 -3.276257216930389404e-01 -2.813183069229125977e-01 -2.969760894775390625e-01 -1.789006739854812622e-01 -4.078775644302368164e-02 2.160718142986297607e-01 -7.697328692302107811e-04 -1.062341183423995972e-01 -1.915514320135116577e-01
2.454885095357894897e-01 -1.762256175279617310e-01 -1.799171268939971924e-01 3.873947858810424805e-01 9.775184094905853271e-03 -7.371385395526885986e-02 1.254106909036636353e-01 -2.266762703657150269e-01 4.846507310867309570e-02 8.768166415393352509e-03 5.144543014466762543e-03 1.319020986557006836e-01 1.116242185235023499e-01 -1.216905191540718079e-01 3.923301398754119873e-01 1.165017485618591309e-01 2.023579627275466919e-01 -3.042757809162139893e-01 -9.991215169429779053e-02 -1.498890072107315063e-01 4.584870487451553345e-02 1.303988099098205566e-01 -1.671532914042472839e-02 -2.013993859291076660e-01 -8.578537963330745697e-03 1.590348035097122192e-01 -2.604149878025054932e-01 5.089376121759414673e-02 -1.133268624544143677e-01 3.223769068717956543e-01 1.258840691298246384e-02 -1.877130754292011261e-02
3.005330264568328857e-02 -3.172908723354339600e-01 1.262376010417938232e-01 -2.175202779471874237e-02 -3.645564317703247070e-01 -3.513336479663848877e-01 1.574657410383224487e-01 2.491413243114948273e-02 1.219218149781227112e-01 1.243654415011405945e-01 2.262523770332336426e-01 -4.336888194084167480e-01 -8.496832102537155151e-02 2.517373487353324890e-02 -1.682516634464263916e-01 -1.259551197290420532e-02 4.276113584637641907e-02 -9.607984125614166260e-02 -6.219800934195518494e-02 -5.418898537755012512e-02 1.595624387264251709e-01 2.342105507850646973e-01 3.334244340658187866e-02 -4.707392305135726929e-02 1.151775941252708435e-01 1.426859851926565170e-02 -3.250652253627777100e-01 -5.412871763110160828e-02 -9.995556622743606567e-02 2.245720475912094116e-01 3.424738720059394836e-02 -9.572024643421173096e-02
5.326347425580024719e-02 -2.396912127733230591e-01 -2.819656133651733398e-01 2.961899936199188232e-01 -2.539330422878265381e-01 1.831592917442321777e-01 1.470825970172882080e-01 -3.438524305820465088e-01 -5.429758876562118530e-02 6.256014108657836914e-02 2.144037485122680664e-01 6.839630007743835449e-02 6.107745226472616196e-03 -1.217909753322601318e-01 6.349425017833709717e-02 -1.276943385601043701e-01 1.723478585481643677e-01 -5.401689186692237854e-02 -8.770055323839187622e-02 -5.188006535172462463e-02 3.288742899894714355e-01 -3.824722394347190857e-02 -6.501119583845138550e-02 7.319492287933826447e-03 1.354800760746002197e-01 2.017590217292308807e-02 -2.538914084434509277e-01 3.548313975334167480e-01 5.653115361928939819e-02 2.489838451147079468e-01 6.896994262933731079e-02 7.671254128217697144e-02
1.734000742435455322e-01 -2.558069825172424316e-01 -5.234866961836814880e-02 5.755513310432434082e-01 -4.043666273355484009e-02 7.054553925991058350e-02 2.084290981292724609e-01 -1.516979932785034180e-01 -9.086316823959350586e-02 -1.055708080530166626e-01 -1.222249772399663925e-02 -1.149992123246192932e-01 1.307107955217361450e-01 -1.338426768779754639e-01 2.940627336502075195e-01 8.754583448171615601e-02 2.730071544647216797e-01 -1.533044725656509399e-01 -3.925480414181947708e-03 -4.958191514015197754e-02 1.174969039857387543e-02 7.583680748939514160e-02 -8.600413566455245018e-04 -1.695152074098587036e-01 1.115419790148735046e-01 1.497216373682022095e-01 -1.988068372011184692e-01 1.611669957637786865e-01 5.305855348706245422e-02 3.078557550907135010e-01 -2.132156677544116974e-02 4.450229182839393616e-02
3.196027278900146484e-01 -7.659640163183212280e-02 2.598999738693237305e-01 -8.157160133123397827e-02 2.671192772686481476e-02 -1.657614111900329590e-01 2.572962827980518341e-02 -1.299779117107391357e-01 -1.793607622385025024e-01 -1.282954961061477661e-01 1.116100549697875977e-01 -1.862193644046783447e-01 -2.115758359432220459e-01 1.488166749477386475e-01 2.019640356302261353e-01 8.538587391376495361e-02 6.877708435058593750e-02 -1.903057694435119629e-01 -2.669510841369628906e-01 1.319543272256851196e-01 1.443627178668975830e-01 7.283503189682960510e-03 -2.202789485454559326e-01 -3.494032844901084900e-02 -1.064947471022605896e-01 8.869498223066329956e-02 -5.488079786300659180e-02 3.384970128536224365e-01 -7.859754562377929688e-02 1.986937373876571655e-01 2.172121554613113403e-01 -3.624727725982666016e-01
5.585380643606185913e-02 -4.267097413539886475e-01 -6.895117461681365967e-02 1.322344541549682617e-01 6.110883876681327820e-02 -1.511349976062774658e-01 -6.389563786797225475e-04 -5.169643461704254150e-02 -1.514278650283813477e-01 -1.494127959012985229e-01 3.257151544094085693e-01 -2.521104812622070312e-01 -3.004210889339447021e-01 -1.129809245467185974e-01 -1.595081388950347900e-01 7.071422785520553589e-02 1.298564225435256958e-01 -3.888849541544914246e-02 1.359400600194931030e-01 -1.906084418296813965e-01 3.767606616020202637e-01 1.490162312984466553e-01 -9.910337626934051514e-02 -2.454461306333541870e-01 3.390835225582122803e-02 6.235043331980705261e-02 -2.316330820322036743e-01 -1.392574757337570190e-01 9.660749882459640503e-02 1.414382159709930420e-01 -1.015883684158325195e-02 3.685658564791083336e-03
2.126981317996978760e-01 -1.939771510660648346e-02 -4.132549802307039499e-04 2.898425459861755371e-01 9.185869246721267700e-02 -5.784723535180091858e-02 1.588816940784454346e-01 -1.472068130970001221e-01 8.807837218046188354e-02 1.517716199159622192e-01 -3.552687168121337891e-02 1.285888999700546265e-02 -6.424202024936676025e-02 -1.967083103954792023e-02 5.845662578940391541e-02 1.158178448677062988e-01 3.626148998737335205e-01 -1.820434480905532837e-01 1.185505390167236328e-01 1.244415417313575745e-01 2.969698905944824219e-01 2.370273619890213013e-01 -2.994995713233947754e-01 3.067287802696228027e-01 -1.479528844356536865e-01 1.751663684844970703e-01 -1.556978523731231689e-01 -9.755636751651763916e-02 1.413142383098602295e-01 2.236240357160568237e-01 2.585565745830535889e-01 -1.123639121651649475e-01
4.085484519600868225e-02 -2.326422929763793945e-01 7.610280811786651611e-02 -9.745716303586959839e-02 -1.777625083923339844e-01 1.192507743835449219e-01 1.471528559923171997e-01 1.491315755993127823e-02 2.547220326960086823e-03 1.015727967023849487e-01 2.350355684757232666e-01 -1.361390203237533569e-01 -3.076041340827941895e-01 -4.501666873693466187e-02 1.253661811351776123e-01 2.057717356365174055e-04 2.591817677021026611e-01 -4.268226679414510727e-03 -1.266526281833648682e-01 6.506369262933731079e-02 3.110282123088836670e-01 1.031820941716432571e-02 2.350643463432788849e-02 -4.395913779735565186e-01 -2.257123962044715881e-02 1.046548187732696533e-01 -2.884598076343536377e-01 -1.402041614055633545e-01 -4.820466041564941406e-02 3.751047253608703613e-01 1.570937484502792358e-01 -6.797061860561370850e-02
3.897219896316528320e-01 -1.161003783345222473e-01 -8.330343663692474365e-02 1.995874941349029541e-01 -2.528868615627288818e-01 1.367550343275070190e-01 1.790124922990798950e-01 -6.424684077501296997e-02 4.940138384699821472e-02 1.763911843299865723e-01 1.516916453838348389e-01 1.332176923751831055e-01 -2.171326614916324615e-02 1.575793474912643433e-01 -6.038272380828857422e-02 6.718436628580093384e-02 2.962224185466766357e-02 -6.016242504119873047e-02 1.246846560388803482e-02 -6.176353618502616882e-02 2.610516846179962158e-01 1.960521936416625977e-01 -6.181735079735517502e-03 9.989421814680099487e-02 2.418216550722718239e-03 2.172785401344299316e-01 -1.432835608720779419e-01 4.386114776134490967e-01 2.740013897418975830e-01 2.881387472152709961e-01 3.630429506301879883e-02 -1.290290206670761108e-01
3.897291421890258789e-01 -8.669295161962509155e-02 1.553244441747665405e-01 1.488898992538452148e-01 -2.449101582169532776e-02 1.053321361541748047e-01 6.091069802641868591e-02 -1.336282342672348022e-01 -1.718268692493438721e-01 -8.303290233016014099e-03 3.474359959363937378e-02 -1.303444057703018188e-01 -4.934584349393844604e-02 -1.974291205406188965e-01 -2.758506685495376587e-02 -1.713594943284988403e-01 4.075499773025512695e-01 -7.847236096858978271e-02 1.246929690241813660e-01 -9.720628708600997925e-02 1.968010514974594116e-01 -6.260919570922851562e-02 -1.039137467741966248e-01 1.055643260478973389e-01 -2.420447766780853271e-02 -4.469166323542594910e-02 -1.324596107006072998e-01 2.738790810108184814e-01 -1.867751777172088623e-02 4.029609262943267822e-01 -3.213762342929840088e-01 1.368197500705718994e-01
3.618438169360160828e-02 -2.043716460466384888e-01 -1.034486852586269379e-02 9.060436487197875977e-02 -2.565235197544097900e-01 -1.087467372417449951e-01 -3.831696882843971252e-02 1.734021306037902832e-01 -1.481399983167648315e-01 -4.975846037268638611e-02 3.420570492744445801e-01 -3.432347178459167480e-01 -2.829861640930175781e-01 5.901708826422691345e-02 -7.194962352514266968e-02 2.319007813930511475e-01 1.622843295335769653e-01 -6.471843225881457329e-04 1.479150950908660889e-01 -5.211021378636360168e-02 2.051070481538772583e-01 -6.235713511705398560e-02 -2.980123646557331085e-02 -6.211914122104644775e-02 -1.284790486097335815e-01 1.556022316217422485e-01 -1.955264508724212646e-01 1.175783351063728333e-01 1.613512784242630005e-01 3.405022323131561279e-01 2.715261280536651611e-01 1.660564988851547241e-01
1.713653355836868286e-01 -2.331675775349140167e-02 6.664071977138519287e-02 3.737587481737136841e-02 -7.790999952703714371e-03 -1.081710010766983032e-01 2.862797379493713379e-01 -4.559372086077928543e-03 1.034173816442489624e-01 -1.842887997627258301e-01 -1.803090125322341919e-01 -1.082300990819931030e-01 -1.026122942566871643e-01 9.243568032979965210e-02 7.349635660648345947e-02 -6.831306964159011841e-02 -7.182629406452178955e-02 -2.762613296508789062e-01 1.394550927216187119e-04 3.930183872580528259e-02 2.787032723426818848e-01 -3.420712351799011230e-01 -4.563169479370117188e-01 -1.511293649673461914e-02 -1.503720432519912720e-01 6.239361315965652466e-02 -1.724561154842376709e-01 1.789883226156234741e-01 7.239996641874313354e-02 3.982611000537872314e-01 3.971303254365921021e-02 -1.122938394546508789e-01
2.664145529270172119e-01 -1.503598690032958984e-01 -2.183558195829391479e-01 1.492704451084136963e-01 1.316674351692199707e-01 1.453484147787094116e-01 5.689253658056259155e-02 -8.003658056259155273e-02 -2.841133475303649902e-01 -7.397056370973587036e-02 9.434245526790618896e-02 -1.300097256898880005e-01 -2.289290279150009155e-01 -6.992255896329879761e-02 -1.218693628907203674e-01 5.599844083189964294e-02 3.397240340709686279e-01 9.819988906383514404e-02 -1.382532119750976562e-01 -1.283146888017654419e-01 3.205206990242004395e-01 3.540616929531097412e-01 -1.371025592088699341e-01 4.258709028363227844e-02 -7.188197225332260132e-02 3.129676282405853271e-01 -1.556547284126281738e-01 -1.620970815420150757e-01 5.950383096933364868e-02 1.029977127909660339e-01 -8.745160698890686035e-02 -1.277248412370681763e-01
-1.338897347450256348e-01 -2.425270974636077881e-01 1.926927715539932251e-01 9.182323515415191650e-02 -2.067349553108215332e-01 -8.869337290525436401e-02 1.526842713356018066e-01 2.121292650699615479e-01 -1.550757139921188354e-01 -2.011847048997879028e-01 1.768332868814468384e-01 -2.474724650382995605e-01 -5.142654851078987122e-02 -1.896524280309677124e-01 4.147261753678321838e-02 1.587059646844863892e-01 1.964767128229141235e-01 -8.212377317249774933e-03 -9.560906887054443359e-02 -3.150233030319213867e-01 1.589397341012954712e-01 -3.068891726434230804e-02 -1.158105209469795227e-01 -2.034451663494110107e-01 -2.602510750293731689e-01 -1.852031983435153961e-02 -4.478364884853363037e-01 -8.657781779766082764e-02 1.500219702720642090e-01 8.523695170879364014e-02 3.200341016054153442e-02 -3.518878296017646790e-02
-4.314317181706428528e-02 8.451924659311771393e-03 -2.364364266395568848e-01 3.446132838726043701e-01 -2.584964632987976074e-01 -1.077263578772544861e-01 -2.893937565386295319e-02 -7.104441523551940918e-02 2.790630757808685303e-01 -7.427863776683807373e-02 5.069561675190925598e-02 -4.827736318111419678e-01 9.256164729595184326e-02 -6.559103727340698242e-02 4.287859052419662476e-02 3.888832032680511475e-02 3.294595181941986084e-01 7.582817226648330688e-03 -1.079950630664825439e-01 -1.192242801189422607e-01 2.461045384407043457e-01 7.248955965042114258e-02 -1.133477538824081421e-01 -1.696418523788452148e-01 6.057364121079444885e-02 -7.196715474128723145e-02 -2.848774790763854980e-01 4.883430153131484985e-02 1.978740096092224121e-01 1.163906008005142212e-01 -4.221518710255622864e-02 -1.226531565189361572e-01
-1.479783188551664352e-02 -3.355112671852111816e-01 -1.589264720678329468e-01 2.842355668544769287e-01 -2.292740345001220703e-01 -1.251003891229629517e-01 2.611608803272247314e-01 4.575147852301597595e-02 4.718650132417678833e-02 -1.494413167238235474e-01 2.528746724128723145e-01 -2.137659937143325806e-01 -1.745971441268920898e-01 -7.587359845638275146e-02 -1.851269006729125977e-01 2.844989001750946045e-01 1.679337173700332642e-01 3.180022537708282471e-02 3.172012045979499817e-02 -2.114641517400741577e-01 -1.498920377343893051e-02 2.386616170406341553e-02 6.348921358585357666e-02 2.319347113370895386e-01 -4.725673049688339233e-02 7.937657088041305542e-02 -3.030238747596740723e-01 3.950698301196098328e-02 -2.349014580249786377e-01 1.207864377647638321e-02 2.554222047328948975e-01 3.097238577902317047e-02
2.430014461278915405e-01 -1.514368504285812378e-01 -2.728843986988067627e-01 1.956963390111923218e-01 2.118518650531768799e-01 7.965794950723648071e-02 1.337273567914962769e-01 3.038820624351501465e-02 4.765161871910095215e-02 -8.955504000186920166e-02 -3.119692578911781311e-02 3.706495463848114014e-02 -2.783980369567871094e-01 2.697963034734129906e-03 3.252090513706207275e-02 1.220316365361213684e-01 1.483041048049926758e-01 -2.248776555061340332e-01 1.008869055658578873e-02 2.609863877296447754e-01 4.153617620468139648e-01 -1.078286096453666687e-01 -1.252192109823226929e-01 -2.231218814849853516e-01 -2.072035670280456543e-01 8.573192358016967773e-02 -1.627750098705291748e-01 2.189738601446151733e-01 5.024231225252151489e-02 2.624644935131072998e-01 -1.864701509475708008e-01 -8.839820325374603271e-02
5.654285848140716553e-02 -2.844188511371612549e-01 -5.518309772014617920e-02 1.763455867767333984e-01 -1.774143576622009277e-01 -4.460722953081130981e-02 5.805938318371772766e-02 1.631873697042465210e-01 -2.780728340148925781e-01 1.545000225305557251e-01 1.177958846092224121e-01 -4.731291532516479492e-01 -4.428521543741226196e-02 -7.479541748762130737e-02 -2.362498939037322998e-01 1.958951167762279510e-02 7.574896514415740967e-02 -3.708791136741638184e-01 2.072268724441528320e-02 5.754347145557403564e-02 8.097150176763534546e-02 -1.129312887787818909e-01 -4.366216808557510376e-02 1.077248975634574890e-01 -2.256030961871147156e-02 2.667307555675506592e-01 -2.769655883312225342e-01 1.264547407627105713e-01 -2.481050640344619751e-01 9.782643616199493408e-02 -1.016753260046243668e-02 -1.373884733766317368e-02
1.102806418202817440e-03 -5.710762739181518555e-02 -1.146713346242904663e-01 3.598051890730857849e-02 -3.341138660907745361e-01 -1.233765184879302979e-01 1.009406521916389465e-01 -1.006877515465021133e-03 -1.643521785736083984e-01 -1.758375763893127441e-01 -4.849869385361671448e-02 1.134977936744689941e-01 -3.139275908470153809e-01 5.740026012063026428e-02 -1.871456205844879150e-02 1.077175065875053406e-01 1.419249176979064941e-01 -2.031438350677490234e-01 -4.538446292281150818e-02 -3.973500728607177734e-01 7.526654005050659180e-02 -2.303809523582458496e-01 7.397682219743728638e-02 1.253242194652557373e-01 -5.602926015853881836e-02 8.451498299837112427e-02 -4.087623655796051025e-01 2.704882323741912842e-01 4.678984358906745911e-02 1.327414661645889282e-01 -1.136421784758567810e-01 2.715765833854675293e-01
2.863874472677707672e-02 7.548389490693807602e-03 2.790594696998596191e-01 2.675816975533962250e-02 -1.935580521821975708e-01 -8.656579256057739258e-02 4.410945996642112732e-02 -1.932631582021713257e-01 1.480441167950630188e-02 -1.759670823812484741e-01 -6.189028546214103699e-02 -6.589742749929428101e-02 -2.430741786956787109e-01 6.183691695332527161e-02 7.711201161146163940e-02 -1.721140556037425995e-02 1.897802352905273438e-01 -3.653622865676879883e-01 -9.339570067822933197e-03 -4.455462098121643066e-01 1.061460077762603760e-01 1.918286271393299103e-02 7.362604886293411255e-02 2.274012565612792969e-01 1.467430442571640015e-01 6.631789356470108032e-02 -4.031585454940795898e-01 2.085142284631729126e-01 -2.823572233319282532e-02 8.850699663162231445e-02 1.073300167918205261e-01 1.969804167747497559e-01
2.671193331480026245e-02 -9.435761719942092896e-02 -2.714140117168426514e-01 -1.881126780062913895e-03 3.702411428093910217e-02 -1.354881525039672852e-01 -7.243667542934417725e-02 8.826227486133575439e-02 -2.068944275379180908e-01 1.298488527536392212e-01 2.195114344358444214e-01 -7.866696268320083618e-02 -2.346625030040740967e-01 5.082513391971588135e-02 -7.782506942749023438e-02 -2.027057483792304993e-02 2.364711761474609375e-01 -1.026808992028236389e-01 3.141951560974121094e-01 -1.073562949895858765e-01 3.294064402580261230e-01 3.278315365314483643e-01 -1.557141095399856567e-01 -1.699770689010620117e-01 4.765553399920463562e-02 4.131367802619934082e-02 -4.279826581478118896e-01 2.591529786586761475e-01 2.613472193479537964e-02 2.398961409926414490e-02 -4.790766909718513489e-02 -4.586682841181755066e-02
2.383025586605072021e-01 -2.450220882892608643e-01 -1.176099479198455811e-01 1.063019186258316040e-01 -2.066469937562942505e-01 6.498796492815017700e-02 2.104071527719497681e-01 -3.629281222820281982e-01 -1.876296550035476685e-01 1.916010677814483643e-01 3.578841686248779297e-02 -6.034352630376815796e-02 6.303666532039642334e-02 -1.845853216946125031e-02 4.088741838932037354e-01 -1.027299612760543823e-01 9.696386009454727173e-02 -8.979880064725875854e-02 -4.709293693304061890e-02 3.010097146034240723e-02 2.450932562351226807e-01 7.325907796621322632e-02 7.405654992908239365e-03 1.053149625658988953e-01 8.006732910871505737e-02 1.803115457296371460e-01 -2.355017364025115967e-01 2.099855691194534302e-01 -1.208495497703552246e-01 2.922807633876800537e-01 -1.537066400051116943e-01 1.301378309726715088e-01
4.198118448257446289e-01 1.738760620355606079e-02 1.806154698133468628e-01 -7.865953445434570312e-02 -2.752412809059023857e-03 2.184536494314670563e-02 3.470733761787414551e-01 8.455494791269302368e-02 -4.852465912699699402e-02 -6.172402948141098022e-02 1.197393797338008881e-02 -1.994690001010894775e-01 -1.832657158374786377e-01 1.116667464375495911e-01 -2.099138870835304260e-02 -1.453404128551483154e-01 3.367315828800201416e-01 1.288702338933944702e-01 -1.415176987648010254e-01 -1.382354497909545898e-01 1.297153681516647339e-01 1.794304847717285156e-01 2.923556976020336151e-02 1.602522879838943481e-01 1.914107613265514374e-02 -2.177937924861907959e-01 -2.260795831680297852e-01 1.887123733758926392e-01 1.560224443674087524e-01 3.297665417194366455e-01 -3.543296456336975098e-02 -1.711077541112899780e-01
1.188275590538978577e-01 -1.105442345142364502e-01 1.079743206501007080e-01 8.954948931932449341e-02 -4.482585191726684570e-02 -1.840950101613998413e-01 2.449661791324615479e-01 -1.353791505098342896e-01 -1.854437030851840973e-02 2.238387614488601685e-01 -3.922409843653440475e-03 -1.278512328863143921e-01 -5.516876280307769775e-02 -9.259026497602462769e-03 -3.744769990444183350e-01 3.220605850219726562e-01 1.452824920415878296e-01 -2.198011279106140137e-01 -5.670236051082611084e-02 -9.766270965337753296e-02 -1.317233778536319733e-02 9.180498868227005005e-02 -2.773154079914093018e-01 -2.679357826709747314e-01 -2.853491902351379395e-01 -2.371785603463649750e-02 -3.533730804920196533e-01 -6.335413549095392227e-03 -9.643853455781936646e-02 2.645382881164550781e-01 1.415799651294946671e-02 1.784134306944906712e-03
7.560257613658905029e-02 1.357862800359725952e-01 1.218825876712799072e-01 1.093716621398925781e-01 -6.186902523040771484e-02 1.164747029542922974e-01 5.935871228575706482e-02 4.254125431180000305e-02 -1.746929138898849487e-01 -1.183677278459072113e-02 -1.558432262390851974e-02 -2.771334946155548096e-01 -1.387967765331268311e-01 -3.319591581821441650e-01 1.569943130016326904e-02 9.562427178025245667e-03 3.317528963088989258e-01 -2.270727902650833130e-01 -1.287657916545867920e-01 -3.490433394908905029e-01 1.031424626708030701e-01 -1.441114395856857300e-01 -2.730830013751983643e-01 -6.421639770269393921e-02 -1.031299680471420288e-01 7.118402421474456787e-02 -2.190903276205062866e-01 3.953899145126342773e-01 2.225834317505359650e-02 2.407299280166625977e-01 1.290718093514442444e-02 3.248783294111490250e-03
-1.204777732491493225e-01 -5.396857261657714844e-01 3.042948618531227112e-02 2.000648528337478638e-01 -2.257067151367664337e-02 -2.761192619800567627e-01 2.741228342056274414e-01 9.580291807651519775e-02 7.447995245456695557e-02 -4.868213459849357605e-02 2.076042890548706055e-01 -1.335163116455078125e-01 -1.658550463616847992e-02 4.533692821860313416e-02 -8.937706053256988525e-02 6.221332773566246033e-02 8.064518123865127563e-02 -2.707056105136871338e-01 -2.108751386404037476e-01 9.844738990068435669e-02 1.228385418653488159e-01 2.891154028475284576e-03 -9.807262569665908813e-02 1.406902819871902466e-01 2.546753734350204468e-02 2.075632810592651367e-01 -1.951818168163299561e-01 2.540228888392448425e-02 -2.029177248477935791e-01 2.798158228397369385e-01 1.394872516393661499e-01 9.649059176445007324e-02
-2.684250101447105408e-02 -2.028047144412994385e-01 -1.294684410095214844e-01 3.908521309494972229e-02 -2.294176816940307617e-01 -1.190763339400291443e-01 4.103628396987915039e-01 2.079430408775806427e-02 1.398022472858428955e-01 1.891875714063644409e-01 1.590527892112731934e-01 -2.074508368968963623e-01 4.097662121057510376e-02 -3.065745718777179718e-02 -1.626593470573425293e-01 3.626686707139015198e-02 4.054719507694244385e-01 -1.946835666894912720e-01 -2.615588903427124023e-01 -2.176329679787158966e-02 2.052789777517318726e-01 9.204974025487899780e-02 6.909016519784927368e-02 3.325315937399864197e-02 1.379871517419815063e-01 1.856926977634429932e-01 -2.691509425640106201e-01 1.656200736761093140e-02 -2.821228802204132080e-01 1.024795994162559509e-01 -2.969380281865596771e-02 7.246920466423034668e-02
-2.992343623191118240e-03 -1.529365032911300659e-01 1.859569102525711060e-01 1.560931503772735596e-01 -1.185517758131027222e-01 -9.032566100358963013e-02 1.609949022531509399e-01 -9.665501862764358521e-02 7.623440027236938477e-02 2.167675644159317017e-01 9.684082120656967163e-03 -2.646734416484832764e-01 -6.552878022193908691e-02 -5.827648937702178955e-02 -2.690376341342926025e-01 3.916658461093902588e-01 1.074892655014991760e-01 -3.341404497623443604e-01 4.206674918532371521e-02 -9.440816193819046021e-02 4.908068850636482239e-02 1.306821256875991821e-01 -1.397497206926345825e-01 -2.784401476383209229e-01 -3.367461264133453369e-01 2.216619439423084259e-02 -2.062770277261734009e-01 4.700917378067970276e-02 1.568812429904937744e-01 2.615167796611785889e-01 -2.931341901421546936e-02 2.862114645540714264e-02
3.014248311519622803e-01 -1.724659353494644165e-01 -7.717045396566390991e-02 -1.056036278605461121e-01 4.117700271308422089e-03 1.845596544444561005e-02 1.647068709135055542e-01 2.810951322317123413e-02 -3.299984633922576904e-01 -5.304208397865295410e-02 2.221269607543945312e-01 -3.561117649078369141e-01 -3.673549592494964600e-01 1.758997887372970581e-02 1.916925162076950073e-01 8.097758144140243530e-02 9.462069720029830933e-02 -7.805091887712478638e-02 -2.050180584192276001e-01 1.598696708679199219e-01 7.323195040225982666e-02 -9.673807024955749512e-02 -1.141466274857521057e-01 1.169176176190376282e-01 -1.190727055072784424e-01 4.466476291418075562e-02 -3.453954458236694336e-01 9.307555854320526123e-02 -1.926910132169723511e-01 5.093161389231681824e-02 7.141081988811492920e-02 -2.336033880710601807e-01
-6.139159947633743286e-02 1.373658329248428345e-02 9.036228805780410767e-02 1.520855128765106201e-01 -2.276586182415485382e-02 1.220027823001146317e-02 3.092635273933410645e-01 3.395908325910568237e-02 -1.046052873134613037e-01 -1.674441099166870117e-01 -1.674869954586029053e-01 -6.426984071731567383e-02 8.104494214057922363e-02 1.683339774608612061e-01 8.844821900129318237e-02 -1.194601580500602722e-01 2.469812519848346710e-02 -1.930948644876480103e-01 1.528104990720748901e-01 -8.415261656045913696e-02 3.382678925991058350e-01 -1.824589818716049194e-01 -2.843831479549407959e-01 1.015290245413780212e-01 -1.029546558856964111e-01 2.850143015384674072e-01 -7.087926566600799561e-02 1.586138755083084106e-01 1.034056544303894043e-01 5.135558843612670898e-01 1.583763957023620605e-01 -1.018068194389343262e-01
1.620564162731170654e-01 -3.969846963882446289e-01 -1.420925706624984741e-01 7.776865363121032715e-02 1.063961014151573181e-01 2.911920249462127686e-01 1.395822018384933472e-01 -7.051812950521707535e-03 -3.698461875319480896e-02 -5.799783766269683838e-02 -1.196945160627365112e-01 -7.626392878592014313e-03 -3.012923002243041992e-01 -2.176701426506042480e-01 1.008549779653549194e-01 3.010116145014762878e-02 1.861832886934280396e-01 -2.878764271736145020e-01 -3.089710511267185211e-02 1.300832927227020264e-01 3.732334375381469727e-01 6.235846877098083496e-02 -8.208192139863967896e-02 -2.371170222759246826e-01 -1.538084894418716431e-01 1.034110113978385925e-01 -1.973673999309539795e-01 -1.180595345795154572e-02 -4.923979565501213074e-02 2.474583834409713745e-01 -1.634793877601623535e-01 2.254390157759189606e-02
3.686183691024780273e-01 -1.892063170671463013e-01 1.562061756849288940e-01 1.772599816322326660e-01 2.985553257167339325e-02 -3.699645772576332092e-02 1.613295823335647583e-02 1.825379729270935059e-01 8.255673199892044067e-02 -2.090524286031723022e-01 1.624081283807754517e-01 -3.800972700119018555e-01 1.680588573217391968e-01 1.128324307501316071e-02 -9.844803065061569214e-02 2.143753767013549805e-01 2.587777078151702881e-01 -2.714118063449859619e-01 1.905521154403686523e-01 -3.288159668445587158e-01 1.013784110546112061e-02 -4.736164119094610214e-03 -5.091474205255508423e-02 -1.714106947183609009e-01 -4.327123239636421204e-02 -3.448200598359107971e-02 -2.322982996702194214e-01 2.235566675662994385e-01 -6.697041541337966919e-02 3.534753248095512390e-02 3.591117635369300842e-02 9.254375472664833069e-03
4.727308452129364014e-02 -5.664609074592590332e-01 1.474024448543787003e-02 -5.900703370571136475e-02 -1.961991190910339355e-02 -3.732773661613464355e-01 6.148895993828773499e-02 1.414385624229907990e-02 -8.482365310192108154e-02 -1.879623681306838989e-01 -3.158011287450790405e-02 1.706323176622390747e-01 -1.339250504970550537e-01 1.526708751916885376e-01 -1.525330692529678345e-01 5.891858041286468506e-02 3.110417723655700684e-01 -1.471446305513381958e-01 -1.004213839769363403e-01 3.375117853283882141e-02 8.468986302614212036e-02 -6.343908607959747314e-02 -2.097776532173156738e-01 1.152469590306282043e-01 -2.207616157829761505e-02 1.115060895681381226e-01 -1.228032410144805908e-01 2.355217188596725464e-01 7.274203002452850342e-02 2.106393873691558838e-01 2.126164138317108154e-01 1.114502325654029846e-01
-6.209324300289154053e-02 -2.162814885377883911e-01 -2.078983783721923828e-01 4.447315335273742676e-01 -7.852932065725326538e-02 -2.331724166870117188e-01 -5.210945755243301392e-02 -7.452264428138732910e-02 1.208152249455451965e-01 -1.081888601183891296e-01 -7.585581392049789429e-03 -3.194709122180938721e-01 -8.712153136730194092e-02 -1.676819869317114353e-03 9.243914484977722168e-02 -6.373225152492523193e-02 2.668534815311431885e-01 -1.453632861375808716e-01 -2.040604948997497559e-01 -1.226384285837411880e-02 1.907577961683273315e-01 1.178594231605529785e-01 4.538707807660102844e-02 9.933929145336151123e-02 4.618151858448982239e-02 3.892735810950398445e-03 -1.119043081998825073e-01 3.050660192966461182e-01 3.225387334823608398e-01 2.588158547878265381e-01 -6.154332309961318970e-02 -1.097881719470024109e-01
2.088290303945541382e-01 -5.151959136128425598e-03 -1.290329992771148682e-01 -2.079422473907470703e-01 -3.577825427055358887e-01 -1.085021644830703735e-01 1.951500922441482544e-01 3.397437185049057007e-02 -3.887053579092025757e-03 -6.303279846906661987e-02 1.514545381069183350e-01 -2.339998781681060791e-01 -1.343014836311340332e-01 3.928716480731964111e-02 2.301444858312606812e-01 1.170856729149818420e-01 3.202202916145324707e-01 -1.341793239116668701e-01 1.088196858763694763e-01 -3.343370258808135986e-01 7.707555592060089111e-02 -2.236273437738418579e-01 5.675828084349632263e-02 -1.628560759127140045e-02 -1.284173727035522461e-01 7.490959018468856812e-02 -1.439283639192581177e-01 2.178983688354492188e-01 2.726759314537048340e-01 1.654380708932876587e-01 1.897265166044235229e-01 1.337782591581344604e-01
3.058049976825714111e-01 -7.680017501115798950e-02 7.243765052407979965e-03 -6.978182122111320496e-03 -6.561262905597686768e-02 -5.994600057601928711e-02 2.007964998483657837e-01 -1.632063835859298706e-01 -9.534776210784912109e-02 -1.474561989307403564e-01 -2.357732504606246948e-03 -1.262687444686889648e-01 -5.218635499477386475e-02 -2.437352389097213745e-01 -1.167113780975341797e-01 -1.322579532861709595e-01 1.674133092164993286e-01 -1.547135263681411743e-01 -5.700761452317237854e-02 -2.077640295028686523e-01 1.246099919080734253e-01 -2.041229903697967529e-01 -2.010293751955032349e-01 -8.531721681356430054e-02 -2.241954654455184937e-01 1.715216785669326782e-01 -1.896026134490966797e-01 5.406677722930908203e-01 -6.845086067914962769e-02 1.516293138265609741e-01 -1.775721013545989990e-01 1.231828629970550537e-01
2.996798977255821228e-02 -7.587886601686477661e-02 -5.400625243782997131e-02 -6.246919184923171997e-02 -2.552362680435180664e-01 -1.471596211194992065e-02 2.905633449554443359e-01 1.609141677618026733e-01 -1.076556816697120667e-01 -1.708655506372451782e-01 1.902423650026321411e-01 -2.993018925189971924e-01 -2.452747970819473267e-01 -2.194715663790702820e-02 -9.961236268281936646e-02 7.585167884826660156e-02 3.698605298995971680e-01 1.746878325939178467e-01 -7.553799450397491455e-02 -3.035983815789222717e-02 2.605056464672088623e-01 6.281542032957077026e-02 -1.952828615903854370e-01 8.649737387895584106e-02 -1.859272457659244537e-02 7.872880995273590088e-02 -1.504730433225631714e-01 2.352456748485565186e-01 -2.937237732112407684e-02 1.964810341596603394e-01 3.505344092845916748e-01 -1.724286526441574097e-01
1.027746051549911499e-01 1.454345285892486572e-01 8.981996774673461914e-02 -9.141164273023605347e-02 -7.331923395395278931e-02 -7.115738838911056519e-02 4.513243138790130615e-01 -1.341238319873809814e-01 7.217966485768556595e-03 2.114632725715637207e-02 -1.472217142581939697e-01 -2.307091094553470612e-02 -2.899127826094627380e-02 8.181529492139816284e-02 8.447215706110000610e-02 1.030539348721504211e-01 2.347383648157119751e-01 -2.450252175331115723e-01 6.315631326287984848e-03 6.139683350920677185e-02 2.049095928668975830e-01 3.400548100471496582e-01 -2.541683912277221680e-01 1.446345299482345581e-01 -2.857606709003448486e-01 2.176741063594818115e-01 -4.892433434724807739e-02 -2.342634275555610657e-02 1.012787148356437683e-01 3.505943119525909424e-01 4.722151532769203186e-02 -2.055793851613998413e-01
1.744916141033172607e-01 -3.337968289852142334e-01 -2.105839997529983521e-01 3.293580710887908936e-01 8.489625900983810425e-02 7.406323403120040894e-02 1.184599027037620544e-01 5.463438574224710464e-03 -8.910839259624481201e-02 -2.137923985719680786e-01 -2.512109577655792236e-01 -1.876735240221023560e-01 4.928357899188995361e-02 -2.349671423435211182e-01 6.343450397253036499e-02 2.483351714909076691e-02 2.021673321723937988e-01 -3.071574270725250244e-01 -1.783562004566192627e-01 -8.170115202665328979e-02 8.771511912345886230e-02 4.714041575789451599e-02 2.119488716125488281e-01 -3.022990226745605469e-01 -1.242896094918251038e-01 -3.286387771368026733e-02 -9.964497387409210205e-02 9.399780631065368652e-02 6.857444345951080322e-02 2.976828217506408691e-01 -9.015528112649917603e-02 8.737909793853759766e-02
-5.915245413780212402e-02 9.363025426864624023e-03 -6.483871489763259888e-02 5.587517749518156052e-03 -2.004926651716232300e-01 -1.203128322958946228e-01 -6.226995959877967834e-02 1.087915599346160889e-01 -1.458739042282104492e-01 -1.792138218879699707e-01 -2.389316679909825325e-03 -3.721575140953063965e-01 -1.244267299771308899e-01 -1.013627126812934875e-01 8.894575387239456177e-02 1.084772273898124695e-01 2.946731448173522949e-01 -8.430603891611099243e-02 3.799785859882831573e-03 -1.231184154748916626e-01 3.097727298736572266e-01 3.269081562757492065e-02 -4.354613423347473145e-01 -1.360379308462142944e-01 1.040935292840003967e-01 -3.417267696931958199e-03 -1.001081839203834534e-01 3.191536068916320801e-01 9.734899550676345825e-02 2.337351143360137939e-01 -2.771968841552734375e-01 -8.065897971391677856e-02
2.662133872509002686e-01 -2.075572609901428223e-01 -1.314589083194732666e-01 -2.136475443840026855e-01 -7.374543696641921997e-02 -5.189122259616851807e-02 1.175782904028892517e-01 -1.328981816768646240e-01 3.458700329065322876e-02 -2.010183334350585938e-01 -4.625354893505573273e-03 -2.431210428476333618e-01 -2.896345406770706177e-02 2.710562348365783691e-01 -9.448704123497009277e-02 -3.493271768093109131e-02 8.813063800334930420e-02 -1.432773321866989136e-01 -1.551730334758758545e-01 -1.340605467557907104e-01 7.710122317075729370e-02 3.214389979839324951e-01 2.263683825731277466e-01 -2.509529888629913330e-01 4.269668832421302795e-02 3.230732381343841553e-01 -7.509221136569976807e-02 1.513836085796356201e-01 -2.220957167446613312e-02 3.687084913253784180e-01 -2.569597214460372925e-02 -1.806244850158691406e-01
3.305183947086334229e-01 -6.274016201496124268e-02 -2.239792048931121826e-01 -2.090301960706710815e-01 -3.088190257549285889e-01 -8.213842660188674927e-02 2.737386822700500488e-01 -8.205306716263294220e-03 -2.694538421928882599e-02 -5.448494106531143188e-02 4.217732697725296021e-02 -3.098743259906768799e-01 -1.392891556024551392e-01 -3.467894718050956726e-02 1.937047392129898071e-01 1.280191838741302490e-01 1.189709901809692383e-01 -1.111440882086753845e-01 -3.362267510965466499e-03 -2.825862765312194824e-01 1.871938854455947876e-01 -1.299663931131362915e-01 9.108977764844894409e-02 6.013220176100730896e-02 -1.187394633889198303e-01 6.939936429262161255e-02 -9.115105867385864258e-02 2.022006809711456299e-01 2.808044552803039551e-01 1.625291407108306885e-01 3.008138239383697510e-01 7.583235949277877808e-02
-1.700750142335891724e-01 -3.710407316684722900e-01 4.312639683485031128e-02 1.588312387466430664e-01 -5.147247761487960815e-02 1.017565727233886719e-01 -1.768550276756286621e-02 5.132392421364784241e-02 2.183362608775496483e-03 -4.680957645177841187e-03 2.376470565795898438e-01 -1.430678218603134155e-01 -5.187615752220153809e-02 2.877763211727142334e-01 -1.302804648876190186e-01 1.161379292607307434e-01 4.771786332130432129e-01 1.834360510110855103e-02 2.007353119552135468e-02 -1.913805454969406128e-01 3.267035484313964844e-01 3.342694416642189026e-02 -2.001834511756896973e-01 1.493348181247711182e-01 -3.144437074661254883e-01 6.661689281463623047e-02 2.270664088428020477e-02 -2.211669087409973145e-02 1.554289460182189941e-01 1.721684336662292480e-01 6.269706785678863525e-02 9.270301088690757751e-03
2.217541076242923737e-02 -9.329410642385482788e-02 9.567293524742126465e-02 1.703771203756332397e-01 -1.429045349359512329e-01 -2.495891600847244263e-01 2.063740491867065430e-01 -7.057685405015945435e-02 6.234136596322059631e-02 -1.273769587278366089e-01 1.144317239522933960e-01 -2.056559026241302490e-01 -1.219339575618505478e-02 1.951108425855636597e-01 -4.183664172887802124e-02 1.232286989688873291e-01 1.134155541658401489e-01 -4.245926737785339355e-01 1.763764768838882446e-01 -1.191767379641532898e-01 6.048122048377990723e-02 2.585712671279907227e-01 -4.130544364452362061e-01 -2.272563129663467407e-01 -1.752075701951980591e-01 -1.787962764501571655e-01 -1.769432425498962402e-01 -9.077535569667816162e-02 9.115122258663177490e-02 1.691666543483734131e-01 -1.185628846287727356e-01 8.517114073038101196e-02
1.880657523870468140e-01 -8.155369758605957031e-02 1.475257426500320435e-01 2.318271100521087646e-01 1.425790637731552124e-01 -1.035928949713706970e-01 1.772315651178359985e-01 -2.411237359046936035e-01 -8.251323550939559937e-02 1.662739664316177368e-01 -1.224710047245025635e-02 -2.519091777503490448e-02 -1.282260119915008545e-01 -1.061873976141214371e-02 5.699018482118844986e-03 1.040859222412109375e-01 3.648377954959869385e-01 -2.272073477506637573e-01 1.042779088020324707e-01 -9.961005300283432007e-03 2.884061932563781738e-01 1.080019846558570862e-01 -6.139034032821655273e-02 2.921096682548522949e-01 3.083050064742565155e-02 -1.831532120704650879e-01 -1.699200570583343506e-01 4.160892218351364136e-02 1.732393205165863037e-01 4.478602409362792969e-01 -1.335566490888595581e-01 -7.765042781829833984e-02
5.047328397631645203e-02 -2.380265891551971436e-01 -1.848066002130508423e-01 3.128428757190704346e-02 -3.177975490689277649e-02 -5.685728974640369415e-03 1.485999971628189087e-01 2.390702813863754272e-02 4.180853068828582764e-02 1.660849303007125854e-01 4.852614924311637878e-02 -5.537893250584602356e-02 -1.268384903669357300e-01 1.996904313564300537e-01 2.232463657855987549e-01 -1.974209956824779510e-02 3.957942128181457520e-01 -3.207765221595764160e-01 -1.681369245052337646e-01 -2.017650157213211060e-01 -6.921788305044174194e-02 -9.063294529914855957e-02 -2.042682319879531860e-01 6.421912461519241333e-02 -1.302791386842727661e-01 2.811107635498046875e-01 -7.509829103946685791e-02 2.514590919017791748e-01 3.178090229630470276e-02 -4.783626645803451538e-02 4.251424670219421387e-01 6.873382627964019775e-02
-1.382941603660583496e-01 -3.087644875049591064e-01 2.331867516040802002e-01 1.139154508709907532e-01 -1.540379226207733154e-01 -1.643667668104171753e-01 1.166364550590515137e-01 1.172262057662010193e-01 -8.097977377474308014e-03 -1.420876234769821167e-01 4.362702742218971252e-02 -2.765769064426422119e-01 -9.692230820655822754e-02 -9.638754278421401978e-02 1.971272984519600868e-03 1.064981520175933838e-01 4.151257276535034180e-01 -1.715619564056396484e-01 -8.998604025691747665e-04 -2.610749304294586182e-01 1.467309594154357910e-01 -1.968663483858108521e-01 1.197269186377525330e-03 -2.131086289882659912e-01 -1.664754450321197510e-01 -1.383159458637237549e-01 -3.110083043575286865e-01 -2.235333770513534546e-01 1.556748598814010620e-01 -1.557062100619077682e-02 9.030891954898834229e-02 -9.805707633495330811e-02
2.605993114411830902e-02 -1.020734831690788269e-01 2.175256758928298950e-01 4.566325247287750244e-01 -2.168396115303039551e-01 6.480593234300613403e-02 1.038104966282844543e-01 -1.033279374241828918e-01 -4.350659996271133423e-02 -3.646797537803649902e-01 -7.981228828430175781e-02 -5.016682296991348267e-02 -5.455729365348815918e-02 -3.756512403488159180e-01 1.028590602800250053e-03 2.139002680778503418e-01 9.386514872312545776e-02 -1.394293904304504395e-01 -1.503136754035949707e-01 5.046132951974868774e-03 8.752605319023132324e-02 1.242048591375350952e-01 -1.227337196469306946e-01 2.632317841053009033e-01 -1.808850318193435669e-01 1.417931765317916870e-01 -1.090238913893699646e-01 2.021287530660629272e-01 -3.490830212831497192e-02 1.888852715492248535e-01 5.958742275834083557e-02 -1.498539298772811890e-01
1.293468624353408813e-01 -2.896171510219573975e-01 -2.876810431480407715e-01 4.072214663028717041e-01 -2.787397801876068115e-01 -7.099574804306030273e-02 6.780622899532318115e-02 -1.382580250501632690e-01 1.208339184522628784e-01 -1.178710833191871643e-01 -8.088496327400207520e-02 -1.959554105997085571e-01 -6.930961459875106812e-02 -1.320150643587112427e-01 2.027709931135177612e-01 -1.243673712015151978e-01 1.760481595993041992e-01 -2.672430574893951416e-01 -1.333380788564682007e-01 -1.566778421401977539e-01 2.941143512725830078e-02 1.188545748591423035e-01 -1.496293097734451294e-01 6.974595040082931519e-02 1.993682235479354858e-02 -1.723505184054374695e-02 -8.096349239349365234e-02 2.922172546386718750e-01 1.451906003057956696e-02 3.096711635589599609e-01 -1.185234338045120239e-01 -4.819365963339805603e-02
-1.659498363733291626e-02 -2.103953063488006592e-01 -8.959161490201950073e-02 -3.104654699563980103e-02 -1.135352347046136856e-02 -2.856867015361785889e-01 1.756019741296768188e-01 1.955666579306125641e-02 -2.583889067173004150e-01 -1.182630509138107300e-01 2.711657583713531494e-01 -8.841662853956222534e-02 -1.465586125850677490e-01 2.699699401855468750e-01 3.381272405385971069e-02 -2.906190603971481323e-02 2.440057694911956787e-01 -2.335400432348251343e-01 1.447839438915252686e-01 -2.420996129512786865e-01 6.696491688489913940e-02 1.662480235099792480e-01 -2.667408585548400879e-01 -1.409191191196441650e-01 -1.360459178686141968e-01 -1.713962107896804810e-01 -2.306861877441406250e-01 -1.614590585231781006e-01 9.314958006143569946e-02 3.010111749172210693e-01 -3.097708337008953094e-02 1.756497621536254883e-01
3.084368705749511719e-01 -1.309540569782257080e-01 1.824405789375305176e-02 -7.086094468832015991e-02 -1.449855417013168335e-01 -1.137738525867462158e-01 -3.331574425101280212e-02 -1.482022106647491455e-01 -2.886285781860351562e-01 -1.342487055808305740e-02 4.191573709249496460e-02 -9.258878231048583984e-02 -9.627673029899597168e-02 3.431439399719238281e-01 1.206974312663078308e-01 6.214120239019393921e-02 6.411444395780563354e-02 2.959921769797801971e-02 -1.678016334772109985e-01 -1.937258755788207054e-03 -4.345552995800971985e-02 5.719006061553955078e-03 -5.393176898360252380e-02 -2.143952697515487671e-01 -3.684481605887413025e-02 3.877145051956176758e-02 -2.955971956253051758e-01 4.666306376457214355e-01 -2.675447165966033936e-01 2.276930063962936401e-01 2.356224060058593750e-01 -1.232636943459510803e-01
4.284569248557090759e-02 -3.177282512187957764e-01 1.579479314386844635e-02 -1.750996559858322144e-01 -2.078824490308761597e-01 -2.012626230716705322e-01 3.049808144569396973e-01 1.865519434213638306e-01 -2.897184155881404877e-02 -8.615424484014511108e-02 3.513016998767852783e-01 -1.137333437800407410e-01 -1.054650992155075073e-01 -6.870586425065994263e-02 1.084686443209648132e-01 -1.730153895914554596e-02 1.140612289309501648e-01 8.283456414937973022e-02 -1.262781172990798950e-01 -1.380102485418319702e-01 8.272097259759902954e-02 4.083272535353899002e-03 -1.378203332424163818e-01 -1.170844137668609619e-01 -1.547928601503372192e-01 -6.588204950094223022e-02 -5.571574568748474121e-01 1.432580649852752686e-01 1.519003063440322876e-01 3.807354345917701721e-02 5.408314988017082214e-02 -3.353977203369140625e-02
7.384890317916870117e-02 -1.676133871078491211e-01 -8.571171760559082031e-02 3.750062286853790283e-01 1.868423819541931152e-01 1.257568448781967163e-01 1.033767983317375183e-01 -1.418172568082809448e-01 1.396677084267139435e-02 -3.495109453797340393e-02 -2.106906026601791382e-01 -8.866260200738906860e-02 4.430316388607025146e-02 -2.131440937519073486e-01 8.943093568086624146e-02 9.885778278112411499e-02 3.440713584423065186e-01 -1.882376521825790405e-01 -7.991176098585128784e-02 -4.334816709160804749e-02 8.054944127798080444e-02 1.054436638951301575e-01 1.430163383483886719e-01 -2.453130036592483521e-01 -8.188534528017044067e-02 1.690778136253356934e-01 -2.151717692613601685e-01 1.515302360057830811e-01 -6.122490763664245605e-02 4.688808321952819824e-01 8.409515023231506348e-02 1.502513289451599121e-01
-6.949891149997711182e-02 -2.038298696279525757e-01 -3.063001669943332672e-02 2.856604456901550293e-01 -1.233846843242645264e-01 -7.741808146238327026e-02 -1.565767824649810791e-02 -3.988043963909149170e-01 -2.888192832469940186e-01 1.014076396822929382e-01 2.589544095098972321e-02 -3.084542155265808105e-01 -1.972063444554805756e-02 -7.232375908643007278e-03 -9.522318094968795776e-02 4.853190109133720398e-02 1.989746093750000000e-01 -1.490764617919921875e-01 -3.457735851407051086e-02 -1.598316580057144165e-01 6.537862867116928101e-02 1.759965568780899048e-01 -1.425247341394424438e-01 -2.281956933438777924e-02 5.027772486209869385e-02 3.881215676665306091e-02 -1.551079601049423218e-01 2.196790426969528198e-01 -9.404458105564117432e-02 3.126636743545532227e-01 -1.174977198243141174e-01 -3.844437301158905029e-01
1.171905398368835449e-01 -1.269044727087020874e-01 -1.227592229843139648e-01 2.662942931056022644e-02 -1.181618198752403259e-01 -1.177132129669189453e-01 9.773524105548858643e-02 -1.795496046543121338e-01 -8.944782428443431854e-03 1.014498993754386902e-01 2.826005034148693085e-02 1.186461821198463440e-01 -5.097490921616554260e-02 9.435182809829711914e-02 -5.885653942823410034e-02 -2.356130816042423248e-02 5.125481486320495605e-01 -1.998177468776702881e-01 -2.644420564174652100e-01 9.234069287776947021e-02 7.092901319265365601e-02 9.370419383049011230e-02 -3.688125014305114746e-01 -8.701753616333007812e-02 -2.897965013980865479e-01 1.822392642498016357e-01 -1.742209196090698242e-01 1.003407165408134460e-01 7.436665892601013184e-02 6.664343923330307007e-02 3.473691940307617188e-01 1.313758194446563721e-01
1.504219025373458862e-01 -5.629134178161621094e-02 -5.876752361655235291e-02 5.944979563355445862e-02 -3.680091723799705505e-02 6.759901344776153564e-02 2.592937946319580078e-01 7.773429155349731445e-02 -1.589029133319854736e-01 4.144224524497985840e-02 9.204734116792678833e-02 -2.182769030332565308e-01 -1.070475727319717407e-01 -1.754867434501647949e-01 7.360301166772842407e-02 -2.193555533885955811e-01 3.363097012042999268e-01 -9.505233913660049438e-02 6.508387625217437744e-02 1.923439651727676392e-01 2.679930627346038818e-01 -7.957229763269424438e-02 1.102855205535888672e-01 -2.820957899093627930e-01 -1.501607745885848999e-01 2.844377756118774414e-01 -2.364702969789505005e-01 1.665190160274505615e-01 -2.214287370443344116e-01 2.369897067546844482e-01 2.228745371103286743e-01 -1.841485500335693359e-01
3.271145224571228027e-01 -2.244342267513275146e-01 9.527648985385894775e-02 8.691744506359100342e-02 -1.761208027601242065e-01 -2.848333306610584259e-02 2.601197957992553711e-01 9.637407958507537842e-02 3.238039463758468628e-02 -1.703519523143768311e-01 -2.051313072443008423e-01 -2.921892106533050537e-01 -3.863395750522613525e-02 1.674934327602386475e-01 9.587144106626510620e-02 -7.050424069166183472e-02 2.484816871583461761e-02 -6.270182132720947266e-02 -1.424917578697204590e-01 -1.655488908290863037e-01 2.286284416913986206e-01 3.299917876720428467e-01 -2.839116454124450684e-01 -6.550883699674159288e-05 -2.641696110367774963e-02 3.641018867492675781e-01 1.088531166315078735e-01 -1.436746958643198013e-02 2.880048379302024841e-02 2.726314067840576172e-01 -3.042040951550006866e-02 -2.336040697991847992e-02
-4.841503128409385681e-02 -7.095041126012802124e-02 2.183043360710144043e-01 1.184543147683143616e-01 -2.946344912052154541e-01 -4.487072676420211792e-02 2.869839072227478027e-01 2.477566339075565338e-02 -3.347757970914244652e-03 -3.603111505508422852e-01 3.136872053146362305e-01 -4.249189514666795731e-03 -1.728550940752029419e-01 2.306509315967559814e-01 -2.598954178392887115e-02 1.344371438026428223e-01 1.738599538803100586e-01 -1.100658178329467773e-01 -3.167519271373748779e-01 -4.700746014714241028e-02 4.966734722256660461e-02 3.767345473170280457e-02 4.167427867650985718e-02 -6.433126330375671387e-02 -8.181179314851760864e-02 1.096199378371238708e-01 -8.875093609094619751e-02 3.855394423007965088e-01 1.121221706271171570e-01 2.712866067886352539e-01 4.140980169177055359e-02 -1.063132733106613159e-01
1.994815655052661896e-02 -1.439105719327926636e-01 1.238267198204994202e-01 8.125244826078414917e-02 -1.972897946834564209e-01 4.524550959467887878e-02 1.160492300987243652e-01 -8.757491409778594971e-02 2.782340906560420990e-02 2.641161084175109863e-01 -2.151021920144557953e-02 -1.844860911369323730e-01 6.137351691722869873e-02 -1.050163656473159790e-01 -2.334402352571487427e-01 3.882467150688171387e-01 6.816565245389938354e-02 -3.691153824329376221e-01 -3.338963910937309265e-02 -1.319472193717956543e-01 5.223305150866508484e-02 5.485358834266662598e-02 -2.360521703958511353e-01 -3.595668375492095947e-01 -2.303168028593063354e-01 8.782562613487243652e-02 -3.315237164497375488e-01 1.363694965839385986e-01 6.802058219909667969e-02 1.199527382850646973e-01 1.033955216407775879e-01 2.572166733443737030e-02
-1.732016652822494507e-01 -2.714871242642402649e-02 3.196638822555541992e-02 -1.366437971591949463e-01 -2.326768487691879272e-01 -1.638260334730148315e-01 9.307093918323516846e-02 -2.019644081592559814e-01 2.465330958366394043e-01 -2.467148564755916595e-02 -1.198545098304748535e-01 -1.998060941696166992e-01 -1.540062576532363892e-01 7.195658236742019653e-02 6.140692904591560364e-02 -1.102407574653625488e-01 4.601573944091796875e-01 -1.910740435123443604e-01 1.007455289363861084e-01 4.913676157593727112e-02 1.912793666124343872e-01 4.689717292785644531e-02 8.765666186809539795e-02 -9.727732837200164795e-02 -3.050733208656311035e-01 4.379929229617118835e-02 -2.066270709037780762e-01 3.437741696834564209e-01 6.411308050155639648e-02 1.677571088075637817e-01 6.167252734303474426e-02 -2.235515415668487549e-01
1.617785394191741943e-01 -1.169450730085372925e-01 -4.049229323863983154e-01 1.747496873140335083e-01 1.490752995014190674e-01 2.618540264666080475e-02 -7.937180250883102417e-02 -8.085601776838302612e-02 -2.250388711690902710e-01 1.446428708732128143e-02 -1.968684196472167969e-01 -8.085377514362335205e-02 -8.249772340059280396e-02 -2.126831114292144775e-01 2.264085598289966583e-02 8.015402406454086304e-02 3.529635965824127197e-01 -2.652062773704528809e-01 -4.943044856190681458e-02 -1.004993543028831482e-01 2.926855087280273438e-01 5.834513902664184570e-02 7.929708808660507202e-02 -2.542287409305572510e-01 -1.496845185756683350e-01 -5.208398029208183289e-02 -9.525597840547561646e-02 6.139833480119705200e-02 2.174987196922302246e-01 3.333849310874938965e-01 6.678133457899093628e-02 8.036437630653381348e-02
1.736440658569335938e-01 -1.133863553404808044e-01 -1.206030398607254028e-01 4.572331011295318604e-01 -2.184721976518630981e-01 1.772124022245407104e-01 2.348610460758209229e-01 -2.617868483066558838e-01 -1.987552829086780548e-02 2.794510126113891602e-02 5.018758401274681091e-02 4.495427478104829788e-03 -3.839153423905372620e-02 -1.818972229957580566e-01 1.433512419462203979e-01 9.550240635871887207e-02 3.261895775794982910e-01 -1.150568053126335144e-01 -1.747844070196151733e-01 6.149922683835029602e-02 2.178200334310531616e-01 9.493294358253479004e-02 -5.600807815790176392e-02 -2.974165678024291992e-01 2.932696044445037842e-02 1.548931468278169632e-02 -3.253042697906494141e-02 1.316614151000976562e-01 3.138706460595130920e-02 3.338947296142578125e-01 7.400909066200256348e-02 1.521513164043426514e-01
-8.344860374927520752e-02 1.052884198725223541e-02 1.800431609153747559e-01 1.235754415392875671e-01 1.941196806728839874e-02 -1.426199078559875488e-02 4.257269799709320068e-01 -1.126982718706130981e-01 7.342723757028579712e-02 -1.577067524194717407e-01 -8.864723891019821167e-02 -1.601084768772125244e-01 6.007317826151847839e-02 -1.405105292797088623e-01 -1.896843165159225464e-01 -9.729173779487609863e-02 2.554819583892822266e-01 -2.347931116819381714e-01 -2.708329260349273682e-02 -7.538693398237228394e-02 1.580523103475570679e-01 2.817753553390502930e-01 -8.388056606054306030e-02 7.414425164461135864e-02 -3.166536986827850342e-01 1.895945221185684204e-01 -8.108763024210929871e-03 -3.977371752262115479e-02 2.592734098434448242e-01 3.101412355899810791e-01 1.224822700023651123e-01 -2.411604523658752441e-01
2.354985801503062248e-03 -2.797250449657440186e-01 -5.374360457062721252e-02 3.239685893058776855e-01 -7.193833589553833008e-02 1.443977653980255127e-01 8.050555735826492310e-02 -1.007179021835327148e-01 2.338452078402042389e-02 4.321629181504249573e-02 6.201765313744544983e-02 -4.498321563005447388e-02 -2.264324389398097992e-02 -1.647641509771347046e-01 -3.834944367408752441e-01 -1.051857247948646545e-01 2.091246694326400757e-01 -2.040066868066787720e-01 -2.226729691028594971e-02 5.563211068511009216e-02 5.192964076995849609e-01 -2.501667104661464691e-02 1.942305117845535278e-01 -8.284881711006164551e-02 -2.102505043148994446e-02 2.391338050365447998e-01 -2.693659067153930664e-01 -3.926432505249977112e-02 2.150086872279644012e-02 1.585290431976318359e-01 -1.122345775365829468e-01 5.859641358256340027e-02
1.116644889116287231e-01 -1.377415098249912262e-02 1.638286411762237549e-01 1.806058734655380249e-01 -3.844851255416870117e-01 4.508619382977485657e-02 3.209876418113708496e-01 1.033585611730813980e-02 -1.583414077758789062e-01 -1.504240632057189941e-01 9.059769660234451294e-02 -3.026520013809204102e-01 -2.166734337806701660e-01 -2.163654416799545288e-01 4.621808603405952454e-02 1.724340766668319702e-01 2.622640132904052734e-01 -2.984763123095035553e-02 2.328820675611495972e-01 -6.785352528095245361e-02 1.237385496497154236e-01 -2.620596811175346375e-02 -9.410243481397628784e-02 -1.095513477921485901e-01 -1.062470227479934692e-01 1.737971454858779907e-01 -2.983030080795288086e-01 -6.824790500104427338e-03 1.716409325599670410e-01 -1.031260266900062561e-01 2.077808231115341187e-01 -1.502840816974639893e-01
8.904673159122467041e-02 -1.787933111190795898e-01 -3.484269976615905762e-02 -1.451182812452316284e-01 2.107025682926177979e-02 -2.649608850479125977e-01 2.372496724128723145e-01 -5.739269778132438660e-02 -2.415639460086822510e-01 9.307608008384704590e-03 3.722368478775024414e-01 -1.083322316408157349e-01 -2.399420551955699921e-02 1.918370872735977173e-01 1.003192439675331116e-01 -5.265380814671516418e-02 3.706252276897430420e-01 -2.273584306240081787e-01 1.321063041687011719e-01 -2.864696085453033447e-01 5.838839337229728699e-02 1.521868705749511719e-01 -2.063739746809005737e-01 -1.010672077536582947e-01 9.976483881473541260e-03 -4.765646904706954956e-02 -2.504779994487762451e-01 -9.306024014949798584e-02 2.238608300685882568e-01 1.597789227962493896e-01 -2.043619006872177124e-02 1.757100820541381836e-01
-1.227604225277900696e-01 -1.595581918954849243e-01 -1.420185118913650513e-01 1.744736880064010620e-01 -7.532386481761932373e-02 -2.504689693450927734e-01 3.645185828208923340e-01 7.525795698165893555e-02 -3.367489203810691833e-02 2.530491538345813751e-02 1.646571904420852661e-01 -3.290786147117614746e-01 1.574827358126640320e-02 -5.041796714067459106e-02 -4.829677939414978027e-02 1.051586568355560303e-01 1.717641204595565796e-01 -1.549302190542221069e-01 2.112584188580513000e-02 -1.074813157320022583e-01 7.580022793263196945e-03 -6.457510590553283691e-02 -1.075691208243370056e-01 4.284100830554962158e-01 5.505445413291454315e-03 3.719233348965644836e-02 -3.167583048343658447e-01 9.696258604526519775e-02 -2.470961511135101318e-01 2.929023206233978271e-01 1.569161266088485718e-01 -3.307791799306869507e-02
1.206123158335685730e-01 -2.041900716722011566e-02 1.954694986343383789e-01 1.380063185933977365e-04 -1.614971607923507690e-01 3.143877536058425903e-02 -1.664215698838233948e-02 -4.360539838671684265e-02 -1.740870624780654907e-01 -1.439082715660333633e-02 8.740470558404922485e-02 -1.623827666044235229e-01 -6.133970990777015686e-02 -2.486360669136047363e-01 1.709683388471603394e-01 1.884841360151767731e-02 2.205049395561218262e-01 -7.019061595201492310e-02 -9.541983902454376221e-02 -3.040601015090942383e-01 9.612693637609481812e-02 -6.366625428199768066e-02 -3.319672644138336182e-01 -1.035788282752037048e-01 -2.761465907096862793e-01 2.483604401350021362e-01 -2.709863483905792236e-01 4.573507010936737061e-01 1.033127903938293457e-01 1.427426040172576904e-01 -1.059854626655578613e-01 7.572437077760696411e-02
3.730108961462974548e-02 -3.948727548122406006e-01 -1.152151152491569519e-01 1.555867046117782593e-01 8.360416442155838013e-02 -4.091398417949676514e-01 7.994472235441207886e-02 -7.952862232923507690e-02 -1.780998148024082184e-02 -1.533266752958297729e-01 -3.731166943907737732e-02 9.295598417520523071e-02 -1.727385967969894409e-01 2.682274952530860901e-02 1.283891648054122925e-01 -9.931506961584091187e-02 1.269602030515670776e-01 -3.341144621372222900e-01 2.247780747711658478e-02 -4.140942990779876709e-01 2.193961590528488159e-01 -1.015387549996376038e-01 -4.377289116382598877e-02 -4.076066613197326660e-02 7.651115953922271729e-02 2.517166733741760254e-02 -1.629426926374435425e-01 1.821754276752471924e-01 1.741674244403839111e-01 -1.214244589209556580e-01 2.045532613992691040e-01 -1.115245968103408813e-01
4.216005206108093262e-01 -6.405998021364212036e-02 -1.245353296399116516e-01 7.556758821010589600e-02 5.810975655913352966e-02 -6.939286738634109497e-02 3.086440861225128174e-01 -2.536184154450893402e-02 -3.462653607130050659e-02 1.551741641014814377e-02 -1.621234714984893799e-01 -7.690570503473281860e-02 -6.359980255365371704e-02 1.161085534840822220e-02 1.378381997346878052e-01 2.717025578022003174e-01 3.730961680412292480e-01 -2.504817843437194824e-01 1.387753039598464966e-01 1.177721768617630005e-01 2.740762829780578613e-01 1.383445113897323608e-01 -2.432313412427902222e-01 2.489695399999618530e-01 -4.748962819576263428e-03 -4.678076878190040588e-02 -1.335882693529129028e-01 -6.096906214952468872e-02 1.369240581989288330e-01 2.356432974338531494e-01 -4.911622405052185059e-02 1.060942336916923523e-01
3.459956962615251541e-03 -1.285514384508132935e-01 3.429853543639183044e-02 1.251889020204544067e-01 -2.941628098487854004e-01 -9.231749176979064941e-02 1.830484867095947266e-01 1.587493270635604858e-01 1.804542914032936096e-02 -2.342591136693954468e-01 3.455147445201873779e-01 8.322785049676895142e-02 -1.625467389822006226e-01 2.143501937389373779e-01 1.059905588626861572e-01 3.122071325778961182e-01 2.300711572170257568e-01 -2.192142009735107422e-01 -1.326014101505279541e-01 -6.337930262088775635e-02 1.258960068225860596e-01 6.960757821798324585e-02 8.845248259603977203e-03 -4.533817991614341736e-02 -1.313051134347915649e-01 8.788949251174926758e-02 -5.461499094963073730e-02 4.567978084087371826e-01 -9.142868965864181519e-02 1.456665098667144775e-01 1.453921645879745483e-01 -1.323654353618621826e-01
1.088066026568412781e-02 -6.469696760177612305e-02 1.091898530721664429e-01 3.382415696978569031e-02 -1.878320127725601196e-01 2.480344288051128387e-02 -1.540558505803346634e-02 -1.870766282081604004e-01 -1.521337777376174927e-01 -3.066687099635601044e-02 6.427890807390213013e-02 -3.136745691299438477e-01 -3.876515030860900879e-01 -4.446524381637573242e-02 -9.926756471395492554e-02 6.524355709552764893e-02 3.570328354835510254e-01 -1.496678441762924194e-01 -7.049778103828430176e-02 -1.027548983693122864e-01 3.568029776215553284e-02 2.630778029561042786e-02 -1.712195873260498047e-01 -2.494743466377258301e-01 -2.026098966598510742e-01 4.172326624393463135e-01 9.024354070425033569e-02 7.730498164892196655e-02 1.321575045585632324e-01 2.930908501148223877e-01 -4.884805530309677124e-02 1.568443626165390015e-01
5.131949186325073242e-01 -1.604270190000534058e-01 3.836696967482566833e-02 -6.277659535408020020e-02 -7.370325177907943726e-02 -1.216830164194107056e-01 5.430814251303672791e-02 -1.481534987688064575e-01 -4.178976118564605713e-01 4.901818558573722839e-02 2.633788809180259705e-02 -2.148503623902797699e-02 -1.816842108964920044e-01 1.626737564802169800e-01 -1.559584680944681168e-02 7.532693445682525635e-02 6.526380032300949097e-02 -1.022626757621765137e-01 -2.220849990844726562e-01 -1.024923995137214661e-01 7.869970053434371948e-02 -1.722477190196514130e-02 -3.416758477687835693e-01 -5.887212604284286499e-02 4.198091477155685425e-02 2.775746881961822510e-01 -8.735050261020660400e-02 2.602421045303344727e-01 5.040001869201660156e-02 5.032478645443916321e-02 1.578363962471485138e-02 -2.367012500762939453e-01
3.629190325736999512e-01 -1.114684045314788818e-01 -2.472527325153350830e-01 1.388740390539169312e-01 5.473651736974716187e-02 9.732935577630996704e-02 8.784519508481025696e-03 9.841890633106231689e-02 -9.390188753604888916e-02 -1.109916269779205322e-01 -1.710015088319778442e-01 1.776945893652737141e-03 -1.365113705396652222e-01 -1.355108618736267090e-01 1.841402500867843628e-01 6.024299561977386475e-02 8.431988954544067383e-02 -1.904053241014480591e-01 3.308742120862007141e-02 2.005210071802139282e-01 4.425781369209289551e-01 -5.104240030050277710e-02 -1.350429207086563110e-01 -2.565969824790954590e-01 -1.831002384424209595e-01 1.240601390600204468e-02 -3.230950534343719482e-01 2.522104680538177490e-01 -5.192384496331214905e-02 1.511756479740142822e-01 -1.726276576519012451e-01 -6.354515254497528076e-02
1.188528537750244141e-02 -1.457105576992034912e-01 5.633978545665740967e-02 -1.728487573564052582e-02 -1.187536492943763733e-01 -1.701249927282333374e-01 2.045956701040267944e-01 1.400472670793533325e-01 -2.440100908279418945e-01 -3.308959007263183594e-01 2.838596701622009277e-01 3.055129759013652802e-02 -2.250860072672367096e-02 -1.910703033208847046e-01 4.060546681284904480e-02 8.334221690893173218e-02 1.230410113930702209e-01 9.990214556455612183e-02 6.309811025857925415e-02 -2.912562191486358643e-01 1.771528720855712891e-01 -3.119002282619476318e-02 -1.212930083274841309e-01 -2.547651529312133789e-01 -2.052792906761169434e-01 5.519946664571762085e-02 -3.880106508731842041e-01 5.146294087171554565e-02 1.165931969881057739e-01 3.621743321418762207e-01 9.750577621161937714e-03 -7.303356379270553589e-02
2.511375248432159424e-01 -2.177556306123733521e-01 -1.215140968561172485e-01 -1.293999254703521729e-01 -1.452569812536239624e-01 2.004315853118896484e-01 2.334773391485214233e-01 -1.397150158882141113e-01 3.346017329022288322e-03 1.637779027223587036e-01 1.383523177355527878e-02 -6.313825398683547974e-02 -9.130709618330001831e-02 -8.810264617204666138e-02 -3.903497010469436646e-02 2.102012783288955688e-01 1.953297555446624756e-01 -7.976502180099487305e-02 -1.978945583105087280e-01 -1.236108466982841492e-01 1.865748912096023560e-01 -1.563472002744674683e-01 -4.195442050695419312e-02 6.158939003944396973e-02 1.093301624059677124e-01 3.497697412967681885e-01 -3.016047775745391846e-01 2.505115270614624023e-01 3.980095982551574707e-01 1.105473041534423828e-01 8.585406094789505005e-02 9.783388115465641022e-03
-1.206226795911788940e-01 -1.018250808119773865e-01 -1.956053376197814941e-01 1.590973436832427979e-01 3.006615042686462402e-01 -3.755647689104080200e-02 -1.367622315883636475e-01 -7.940947078168392181e-03 -2.050942480564117432e-01 -1.312109827995300293e-01 1.107952147722244263e-01 -3.774442076683044434e-01 -1.454650014638900757e-01 -8.075288683176040649e-02 4.109115898609161377e-02 1.103516370058059692e-01 4.664729237556457520e-01 -6.922405958175659180e-02 6.092767789959907532e-02 -9.531421214342117310e-02 1.351270079612731934e-01 -5.689502879977226257e-02 -2.618871629238128662e-01 -1.686562597751617432e-01 -1.819702833890914917e-01 3.052969090640544891e-02 -2.542007267475128174e-01 2.161211073398590088e-01 -7.712179422378540039e-02 1.916869282722473145e-01 -1.720826700329780579e-02 -5.740470811724662781e-02
2.504890561103820801e-01 -1.038561612367630005e-01 -1.038989201188087463e-01 -6.484840810298919678e-02 -5.988219380378723145e-02 -1.501387357711791992e-01 1.151500120759010315e-01 -1.631124019622802734e-01 6.099906936287879944e-02 1.235678419470787048e-02 -1.280423700809478760e-01 -1.021656319499015808e-01 -2.263150513172149658e-01 1.038492619991302490e-01 -7.571109384298324585e-02 3.816410666331648827e-03 5.011681318283081055e-01 -2.244512736797332764e-01 -4.017228484153747559e-01 1.157899424433708191e-01 1.040322519838809967e-02 1.107695177197456360e-01 -2.898380458354949951e-01 -6.578389555215835571e-02 -2.502103149890899658e-01 2.487058565020561218e-02 -1.412697285413742065e-01 5.841729696840047836e-03 1.185069680213928223e-01 2.429940178990364075e-02 2.524074018001556396e-01 9.172281622886657715e-02
4.679153263568878174e-01 -7.803273946046829224e-02 -1.347990930080413818e-01 2.068226188421249390e-01 -1.164914071559906006e-01 8.532324433326721191e-02 2.443489879369735718e-01 -5.755894258618354797e-02 -1.975531876087188721e-01 -5.713011324405670166e-02 4.189519584178924561e-02 -2.278916984796524048e-01 -5.298459902405738831e-02 -8.975013345479965210e-02 -1.177493669092655182e-02 -5.195584520697593689e-02 3.752512335777282715e-01 -9.458460658788681030e-02 -3.500811755657196045e-02 -1.063799336552619934e-01 3.902087733149528503e-02 -7.424473762512207031e-02 2.509536594152450562e-02 2.015104442834854126e-01 1.328888386487960815e-01 -1.406229138374328613e-01 2.774195931851863861e-02 1.463756561279296875e-01 1.349429488182067871e-01 4.124775528907775879e-01 -1.415160447359085083e-01 -2.046744823455810547e-01
4.896673262119293213e-01 -2.552774548530578613e-01 -6.359031051397323608e-02 8.811230212450027466e-02 2.319877734407782555e-03 1.883515864610671997e-01 3.187650740146636963e-01 4.848068580031394958e-02 -1.745163351297378540e-01 -1.327364444732666016e-01 -2.451919391751289368e-02 -5.926519259810447693e-02 -1.696357280015945435e-01 2.126195728778839111e-01 7.531960308551788330e-02 5.460545793175697327e-02 2.087436914443969727e-01 1.464332193136215210e-01 -5.291365459561347961e-02 4.189852625131607056e-02 -7.255092263221740723e-03 -3.096561506390571594e-02 -1.946850121021270752e-01 2.890339493751525879e-01 -1.319595277309417725e-01 1.091638877987861633e-01 -3.227278888225555420e-01 -9.009739756584167480e-02 2.647433988749980927e-02 2.461772412061691284e-01 1.189478952437639236e-02 -1.179370731115341187e-01
6.868713349103927612e-02 -4.153474569320678711e-01 3.685956001281738281e-01 1.015667468309402466e-01 8.018906414508819580e-02 -2.521123886108398438e-01 2.071946263313293457e-01 -2.122876346111297607e-01 -4.037764854729175568e-03 -1.346832662820816040e-01 1.649927794933319092e-01 -1.814113110303878784e-01 -1.817009150981903076e-01 7.198442518711090088e-02 -8.208046108484268188e-02 7.492915540933609009e-02 -4.220300167798995972e-02 -1.720866560935974121e-01 3.739252313971519470e-02 -1.153600588440895081e-01 3.063006997108459473e-01 -3.882226720452308655e-02 -2.869759686291217804e-02 -2.029234468936920166e-01 -1.724597960710525513e-01 1.094506401568651199e-02 -2.414127886295318604e-01 2.445549517869949341e-01 -8.175910450518131256e-03 1.237818673253059387e-01 -1.172484233975410461e-01 1.710292398929595947e-01
2.175787985324859619e-01 -1.543062180280685425e-01 -3.354599475860595703e-01 1.838386207818984985e-01 -3.144696652889251709e-01 -4.894716292619705200e-02 1.775863468647003174e-01 7.333022356033325195e-02 -3.173941671848297119e-01 3.326176479458808899e-02 -1.565099060535430908e-01 -1.024698838591575623e-01 9.257399290800094604e-02 -5.040094256401062012e-02 -1.311814934015274048e-01 4.870842024683952332e-02 3.154875040054321289e-01 -8.597314357757568359e-02 -6.270111352205276489e-02 -1.297161877155303955e-01 3.183478489518165588e-02 -2.568453550338745117e-01 -1.927150487899780273e-01 1.569732278585433960e-01 -2.096061706542968750e-01 5.964527837932109833e-03 7.076424360275268555e-02 2.131859213113784790e-01 -9.231317788362503052e-02 2.252143174409866333e-01 1.190520152449607849e-01 -2.291266471147537231e-01
1.402049660682678223e-01 -1.734089851379394531e-01 -2.995400130748748779e-01 2.220489233732223511e-01 -2.031853348016738892e-01 1.049614995718002319e-01 -7.723359018564224243e-02 9.407687000930309296e-03 2.838307991623878479e-03 4.592604003846645355e-03 -1.473985165357589722e-01 -2.551239430904388428e-01 -3.304349184036254883e-01 1.311898827552795410e-01 9.929509460926055908e-02 1.056141704320907593e-01 1.410892307758331299e-01 -3.530524373054504395e-01 -6.050505116581916809e-02 5.231845006346702576e-02 1.020226553082466125e-01 1.871935725212097168e-01 9.718836843967437744e-02 -3.233245909214019775e-01 -2.189203202724456787e-01 -1.922959089279174805e-01 -2.722176611423492432e-01 -1.075074914842844009e-02 6.728848069906234741e-02 1.681572347879409790e-01 1.037610471248626709e-01 -7.452655583620071411e-02
3.785430639982223511e-02 -8.759006857872009277e-03 1.550563573837280273e-01 -9.940659254789352417e-02 1.260547041893005371e-01 -2.186142504215240479e-01 5.467188544571399689e-03 5.088737607002258301e-02 2.488897740840911865e-02 2.744914405047893524e-02 1.326571404933929443e-01 -2.571008913218975067e-02 -1.771448254585266113e-01 4.089644923806190491e-02 -8.450391888618469238e-02 3.236923515796661377e-01 2.157896161079406738e-01 -4.588769972324371338e-01 3.895643725991249084e-02 -2.908443808555603027e-01 8.347302675247192383e-02 3.977003321051597595e-02 -1.317396312952041626e-01 -7.947931438684463501e-02 -5.661097541451454163e-02 2.291365712881088257e-01 -5.044765472412109375e-01 1.003099977970123291e-01 6.468836963176727295e-02 1.779113709926605225e-01 1.395031437277793884e-02 -4.359807446599006653e-02
4.678739234805107117e-02 -2.172852903604507446e-01 2.447545975446701050e-01 4.104259982705116272e-02 1.233683452010154724e-01 -1.488135755062103271e-01 2.029669433832168579e-01 4.532784968614578247e-02 7.595170289278030396e-02 -2.974757254123687744e-01 -2.317014895379543304e-02 3.909125551581382751e-02 -1.857868954539299011e-02 -8.103919029235839844e-02 -8.272558450698852539e-02 9.158646315336227417e-02 1.050702258944511414e-01 -3.530167639255523682e-01 -1.542930752038955688e-01 -2.089608311653137207e-01 3.406547307968139648e-01 1.349564790725708008e-01 -1.837641745805740356e-01 -2.207492738962173462e-01 8.249915391206741333e-02 -1.615907251834869385e-01 -3.883963525295257568e-01 1.698258966207504272e-01 -2.222737073898315430e-01 1.986981555819511414e-02 2.222899161279201508e-02 8.443411439657211304e-02
4.578973948955535889e-01 -8.256551809608936310e-03 -1.070423349738121033e-01 1.209248304367065430e-01 6.507834047079086304e-02 2.189695537090301514e-01 2.992947697639465332e-01 1.999848522245883942e-03 8.006046526134014130e-03 8.165708929300308228e-02 9.651624597609043121e-03 -5.334910005331039429e-02 -1.989288926124572754e-01 -7.948911190032958984e-02 1.903932243585586548e-01 6.693133711814880371e-02 1.013464331626892090e-01 -1.859680563211441040e-01 -3.269613683223724365e-01 -6.535260379314422607e-02 3.012294173240661621e-01 -1.968338638544082642e-01 -3.576878830790519714e-02 -2.536656260490417480e-01 -1.749411672353744507e-01 2.178249210119247437e-01 -3.793504089117050171e-02 1.397949308156967163e-01 6.413405388593673706e-02 2.121792882680892944e-01 1.308456957340240479e-01 -9.848352521657943726e-02
2.022884786128997803e-02 -2.054953277111053467e-01 1.661012321710586548e-01 -2.148939110338687897e-02 1.697930544614791870e-01 -3.990436792373657227e-01 2.117740809917449951e-01 -7.615607231855392456e-02 6.660415977239608765e-02 -3.008418977260589600e-01 -2.807084843516349792e-02 -1.001431643962860107e-01 -2.059327363967895508e-01 -1.090224906802177429e-01 5.447209253907203674e-02 5.920732393860816956e-02 -3.327009826898574829e-02 -4.281812608242034912e-01 1.134167015552520752e-01 -2.651399672031402588e-01 1.467217504978179932e-01 1.645501106977462769e-01 -1.564244180917739868e-01 -1.227305904030799866e-01 -1.135191172361373901e-01 -2.610311210155487061e-01 -1.840307563543319702e-01 9.576999396085739136e-02 -9.477248042821884155e-02 1.624391078948974609e-01 -6.667402386665344238e-02 -6.671641767024993896e-02
1.832480728626251221e-01 -3.085591793060302734e-01 3.012735210359096527e-02 8.586251735687255859e-02 -2.455300185829401016e-03 1.603205054998397827e-01 1.223099138587713242e-02 -1.921101361513137817e-01 -3.136322796344757080e-01 -1.163295060396194458e-01 -8.807364851236343384e-02 -1.626737862825393677e-01 3.318618834018707275e-01 -1.340055167675018311e-01 -1.075387224555015564e-01 2.677697502076625824e-02 4.007421433925628662e-01 -1.124305874109268188e-01 -4.838620498776435852e-02 -1.302204579114913940e-01 2.452802509069442749e-01 4.438640549778938293e-02 -1.050125248730182648e-02 -5.588909611105918884e-02 1.590670198202133179e-01 3.401806950569152832e-02 4.674570634961128235e-02 1.104926764965057373e-01 -4.563830047845840454e-02 4.514604508876800537e-01 1.685390714555978775e-03 -9.498632699251174927e-02
1.096837571822106838e-03 -4.768611192703247070e-01 1.807803362607955933e-01 4.101713746786117554e-02 -4.267989844083786011e-02 1.979325264692306519e-01 1.789427697658538818e-01 -9.605578333139419556e-02 -8.155620098114013672e-02 -1.659301668405532837e-01 1.516336500644683838e-01 -9.368672966957092285e-02 -1.499657928943634033e-01 -7.127436343580484390e-03 -2.904548682272434235e-02 3.166041150689125061e-02 1.342210918664932251e-01 -3.990134000778198242e-01 -3.239173889160156250e-01 -7.309725135564804077e-02 4.151287674903869629e-01 8.703505992889404297e-02 -2.263169437646865845e-01 -4.091618955135345459e-02 1.223882939666509628e-02 -6.512224674224853516e-02 8.724426478147506714e-02 1.086762621998786926e-01 -9.084633737802505493e-02 7.384286075830459595e-02 2.517001517117023468e-02 -8.488908410072326660e-02
-7.218679040670394897e-02 -1.884266883134841919e-01 1.581916064023971558e-01 1.950695216655731201e-01 -1.929500252008438110e-01 -4.679194092750549316e-02 1.103413179516792297e-01 -2.156080603599548340e-01 -2.621264010667800903e-02 1.260073035955429077e-01 5.770165845751762390e-02 -1.820353567600250244e-01 -6.916393991559743881e-03 -5.445404350757598877e-02 -2.926890552043914795e-01 3.898325860500335693e-01 7.113631814718246460e-02 -2.331437021493911743e-01 3.987089544534683228e-02 -5.715198814868927002e-02 9.449041448533535004e-03 7.027418469078838825e-04 -2.451770752668380737e-01 -3.247502744197845459e-01 -2.074881047010421753e-01 -7.091706153005361557e-03 -3.969381749629974365e-01 7.329053431749343872e-02 1.603068113327026367e-01 1.885737031698226929e-01 -3.386886417865753174e-02 7.791505008935928345e-02
5.407551303505897522e-02 4.721810668706893921e-02 1.155949309468269348e-01 1.499999165534973145e-01 -3.824541866779327393e-01 -1.241061314940452576e-01 2.222874015569686890e-01 2.233329862356185913e-01 4.148287698626518250e-02 -2.674419879913330078e-01 2.965385317802429199e-01 -3.989566117525100708e-02 -2.511070370674133301e-01 1.243319511413574219e-01 8.834335952997207642e-02 4.125596582889556885e-01 1.340271979570388794e-01 8.705768734216690063e-03 8.680722862482070923e-02 -1.232108101248741150e-01 1.405714303255081177e-01 7.208903133869171143e-02 2.378568053245544434e-02 -1.037130877375602722e-01 -6.119197234511375427e-02 9.795248508453369141e-02 -8.524872362613677979e-02 2.898524403572082520e-01 -5.067002028226852417e-03 2.260528206825256348e-01 2.031079083681106567e-01 -6.849294155836105347e-02
2.240096181631088257e-01 -2.135662585496902466e-01 3.163715898990631104e-01 4.463344439864158630e-02 8.602242916822433472e-02 -3.184036016464233398e-01 1.511831134557723999e-01 -1.359191536903381348e-01 1.248965188860893250e-01 -1.332210600376129150e-01 2.096835821866989136e-01 -5.654852837324142456e-02 -1.505958139896392822e-01 1.978291124105453491e-01 -4.667157307267189026e-02 1.424405276775360107e-01 2.227347493171691895e-01 -2.213797867298126221e-01 -6.805764138698577881e-02 -1.100364774465560913e-01 1.213291734457015991e-01 7.151830196380615234e-02 -2.086779801174998283e-03 4.477476701140403748e-02 -1.401901096105575562e-01 9.795930981636047363e-02 -2.673639059066772461e-01 3.933629691600799561e-01 5.196327716112136841e-02 -1.251940280199050903e-01 1.255788803100585938e-01 -2.457734942436218262e-01
8.377920091152191162e-02 -1.146345287561416626e-01 2.203472517430782318e-02 1.175688505172729492e-01 -3.433638215065002441e-01 1.794950067996978760e-01 1.394373774528503418e-01 3.153362870216369629e-02 8.501452952623367310e-02 -3.131564557552337646e-01 2.441977560520172119e-01 -2.482412382960319519e-02 -8.751787245273590088e-02 1.781049668788909912e-01 5.818428937345743179e-03 3.737994134426116943e-01 1.203007251024246216e-01 -2.135816961526870728e-01 -3.180128633975982666e-01 -1.849219650030136108e-01 8.742193877696990967e-02 2.502298168838024139e-02 9.259665757417678833e-02 -1.528571080416440964e-02 -1.237852349877357483e-01 -2.995771169662475586e-02 -4.518020153045654297e-02 4.167016744613647461e-01 -3.294939920306205750e-02 1.592442095279693604e-01 1.339612752199172974e-01 -3.882944583892822266e-02
3.869669139385223389e-01 1.152943521738052368e-01 9.936680085957050323e-03 2.786383926868438721e-01 -2.874466776847839355e-02 1.048798337578773499e-01 1.006465703248977661e-01 1.621346771717071533e-01 -6.578338146209716797e-02 -7.844477077014744282e-04 -6.055951863527297974e-02 1.246371641755104065e-01 -3.839724957942962646e-01 -2.097175270318984985e-01 2.283503264188766479e-01 -4.172505438327789307e-02 1.864856481552124023e-01 -1.572745889425277710e-01 -1.136080101132392883e-01 -1.544883847236633301e-01 3.106609880924224854e-01 1.752071827650070190e-01 -1.215102076530456543e-01 -1.984126716852188110e-01 -7.804661244153976440e-02 8.165477961301803589e-02 -3.899746388196945190e-02 2.538700699806213379e-01 -4.652028158307075500e-02 1.441399604082107544e-01 5.019048694521188736e-03 -2.506596446037292480e-01
1.139973253011703491e-01 -1.402245163917541504e-01 2.132875919342041016e-01 -3.157641366124153137e-02 -2.012700736522674561e-01 -1.477759927511215210e-01 1.871586591005325317e-01 1.649409979581832886e-01 -1.464155167341232300e-01 -3.209923505783081055e-01 1.263667494058609009e-01 1.224620118737220764e-01 -1.692329533398151398e-02 -1.785628199577331543e-01 2.939017675817012787e-02 -4.524350166320800781e-02 2.118344753980636597e-01 9.466936439275741577e-02 -1.651484966278076172e-01 -2.574329376220703125e-01 1.555590778589248657e-01 1.423419918864965439e-02 1.837655343115329742e-02 -1.993845850229263306e-01 -7.175099849700927734e-02 1.217579767107963562e-01 -5.187022686004638672e-01 2.907802723348140717e-02 1.723000556230545044e-01 2.580287754535675049e-01 7.852172106504440308e-02 -3.966582939028739929e-02
3.997302055358886719e-01 -2.692449688911437988e-01 4.730178043246269226e-02 -4.849250242114067078e-02 -2.309113740921020508e-01 -8.213967084884643555e-02 2.820082008838653564e-01 -1.571589261293411255e-01 -7.762315869331359863e-02 1.106886640191078186e-01 2.325023412704467773e-01 2.634098939597606659e-02 1.096552312374114990e-01 2.137382775545120239e-01 6.279758363962173462e-02 1.631078124046325684e-01 2.729408442974090576e-01 5.311461538076400757e-02 -2.006320357322692871e-01 1.298059821128845215e-01 1.972815990447998047e-01 -1.738441735506057739e-01 -2.152360975742340088e-02 -3.729780390858650208e-02 -2.490105330944061279e-01 2.436192631721496582e-01 -1.551959812641143799e-01 2.103976905345916748e-01 1.993879377841949463e-01 -8.452038280665874481e-03 -4.830732196569442749e-02 1.636822335422039032e-02
-1.901846751570701599e-02 5.942600592970848083e-02 -6.474242359399795532e-02 1.523531377315521240e-01 -2.472387999296188354e-01 1.394050009548664093e-02 6.947171688079833984e-02 -7.094434648752212524e-02 -1.330472081899642944e-01 -3.001073300838470459e-01 -1.009578034281730652e-01 -4.811872541904449463e-02 -1.551960259675979614e-01 8.991482853889465332e-02 -2.019518464803695679e-01 9.626876562833786011e-02 1.275783628225326538e-01 -1.337353289127349854e-01 -2.201780229806900024e-01 1.554215401411056519e-01 2.926751971244812012e-01 9.006919711828231812e-02 2.098787203431129456e-02 -3.862088620662689209e-01 -4.405797272920608521e-02 3.708787858486175537e-01 -3.235898911952972412e-01 -4.596123471856117249e-02 -1.859351247549057007e-02 3.127458691596984863e-01 1.715638674795627594e-02 9.836502373218536377e-03
1.456282138824462891e-01 -1.709551662206649780e-01 1.849621832370758057e-01 1.496759951114654541e-01 -8.593950420618057251e-03 -5.845005623996257782e-03 5.981100350618362427e-02 -5.505840852856636047e-02 -2.567920647561550140e-02 1.870833486318588257e-01 2.058497071266174316e-02 -1.706282943487167358e-01 -1.387696564197540283e-01 -1.771473325788974762e-02 -2.280558198690414429e-01 4.160216152667999268e-01 1.025826185941696167e-01 -3.183232843875885010e-01 -3.018705174326896667e-02 -7.843046635389328003e-02 -5.028419569134712219e-02 1.816443949937820435e-01 -1.428154110908508301e-01 -3.748470246791839600e-01 -3.616690933704376221e-01 -1.380113535560667515e-03 -2.029165923595428467e-01 -2.623025700449943542e-02 2.106643468141555786e-02 2.807188332080841064e-01 4.920290037989616394e-02 8.186446130275726318e-02
2.282452285289764404e-01 -2.235648632049560547e-01 2.389276772737503052e-01 -4.288370534777641296e-02 8.026091754436492920e-02 -1.333119720220565796e-01 2.691828459501266479e-02 1.843906491994857788e-01 1.025412529706954956e-01 -1.785877794027328491e-01 5.152226611971855164e-02 -2.030473053455352783e-01 1.583933830261230469e-02 7.616104930639266968e-02 -2.870479226112365723e-01 4.956763610243797302e-02 4.493832290172576904e-01 -3.032858371734619141e-01 1.690039634704589844e-01 -2.219696342945098877e-01 9.701681137084960938e-02 -1.490016467869281769e-02 5.647828429937362671e-02 -1.860921084880828857e-01 -3.636808693408966064e-02 1.160908043384552002e-01 -3.460959196090698242e-01 3.163386881351470947e-02 2.323834039270877838e-02 -3.861620649695396423e-02 -1.534714847803115845e-01 -1.499368399381637573e-01
7.053430378437042236e-02 -2.178996503353118896e-01 4.697378352284431458e-02 4.192740097641944885e-02 2.877498278394341469e-03 3.134519159793853760e-01 9.341104328632354736e-02 1.290411222726106644e-02 -9.475117921829223633e-02 -1.161268949508666992e-01 -1.036375537514686584e-01 -1.260877847671508789e-01 -2.907767891883850098e-01 -2.489444762468338013e-01 9.045775234699249268e-02 -4.391713067889213562e-02 3.486224710941314697e-01 -1.532333493232727051e-01 3.708284348249435425e-02 2.105858176946640015e-01 3.444508910179138184e-01 1.285153627395629883e-01 4.560311511158943176e-02 -3.151003718376159668e-01 -2.262473255395889282e-01 4.794775694608688354e-02 -3.146301209926605225e-01 5.727820470929145813e-02 -1.519181132316589355e-01 1.190975978970527649e-01 -9.482031315565109253e-02 3.749284520745277405e-02
7.768123876303434372e-03 -1.325413733720779419e-01 3.722826018929481506e-02 2.468583285808563232e-01 -8.183957636356353760e-02 -8.641936630010604858e-02 1.783657222986221313e-01 -1.644232869148254395e-01 6.704188138246536255e-02 2.292078882455825806e-01 5.927956476807594299e-02 -1.273874342441558838e-01 -5.704470910131931305e-03 -1.973005570471286774e-02 -2.199278026819229126e-01 4.739229381084442139e-01 1.584738194942474365e-01 -3.140697479248046875e-01 5.450037773698568344e-03 -1.415969878435134888e-01 -2.015328407287597656e-02 8.674845844507217407e-02 -3.839119151234626770e-02 -3.794680237770080566e-01 -2.616728246212005615e-01 3.937977552413940430e-02 -2.892448902130126953e-01 1.223966404795646667e-01 -2.014182880520820618e-02 1.489440202713012695e-01 -9.016019105911254883e-02 1.568837836384773254e-02
3.353728353977203369e-01 -2.544614970684051514e-01 -9.056682139635086060e-02 -4.228741675615310669e-02 -7.169737666845321655e-02 -8.324155956506729126e-02 2.406014502048492432e-01 -4.541465546935796738e-03 -3.113530874252319336e-01 -2.043161988258361816e-01 -1.045185104012489319e-01 5.901952460408210754e-02 -7.510798424482345581e-02 1.871096491813659668e-01 2.854823833331465721e-03 1.372615247964859009e-01 1.374507546424865723e-01 -7.985291630029678345e-02 -2.693325281143188477e-01 -3.743572533130645752e-02 -3.736997768282890320e-02 -2.826205193996429443e-01 -1.403634995222091675e-02 4.053588211536407471e-02 -2.593668699264526367e-01 3.049575686454772949e-01 -3.633943796157836914e-01 -6.971441209316253662e-02 1.650416702032089233e-01 9.990014135837554932e-02 -2.930341521278023720e-03 -1.160879731178283691e-01
4.548677429556846619e-02 -2.989837229251861572e-01 2.397020719945430756e-02 -1.753992773592472076e-02 -2.869265675544738770e-01 5.999953299760818481e-02 1.133551169186830521e-02 -1.016963943839073181e-01 -6.056275591254234314e-02 2.011624164879322052e-02 3.159741163253784180e-01 -1.413049697875976562e-01 4.541524872183799744e-02 1.920264214277267456e-01 -6.587544828653335571e-02 9.175261110067367554e-02 4.490267932415008545e-01 -3.255633637309074402e-02 1.508090994320809841e-03 -1.580142229795455933e-01 4.113413691520690918e-01 4.624976217746734619e-02 -1.480523794889450073e-01 6.852579116821289062e-02 -3.762259483337402344e-01 1.136691644787788391e-01 9.697148203849792480e-02 -3.221989050507545471e-02 8.381155878305435181e-02 1.103239506483078003e-01 -1.294202357530593872e-01 9.602344781160354614e-02
1.026194691658020020e-01 -2.283765226602554321e-01 -2.248250693082809448e-01 7.414369285106658936e-02 8.519378304481506348e-02 3.025496937334537506e-02 9.864300489425659180e-02 -2.836209349334239960e-02 6.208554655313491821e-02 2.320037595927715302e-02 -3.780742734670639038e-02 -1.442555636167526245e-01 -1.623785644769668579e-01 1.603454165160655975e-02 -8.493537083268165588e-03 1.123970281332731247e-02 6.921125948429107666e-02 -3.305857628583908081e-02 -1.271450817584991455e-01 3.699375316500663757e-02 2.519659101963043213e-01 -4.023816883563995361e-01 -4.274955391883850098e-01 -1.312622427940368652e-02 3.381909336894750595e-03 -2.625340223312377930e-02 -2.268752455711364746e-01 4.112409055233001709e-01 1.355250179767608643e-01 3.490638434886932373e-01 1.112381592392921448e-01 5.906462296843528748e-02
3.071857616305351257e-03 -1.565066426992416382e-01 -6.677429378032684326e-02 1.290697306394577026e-01 -2.527981102466583252e-01 7.193779200315475464e-02 1.884497851133346558e-01 2.917800843715667725e-01 -1.130179017782211304e-01 9.839935600757598877e-02 2.996706962585449219e-01 -1.895798295736312866e-01 -2.641544938087463379e-01 -8.355725556612014771e-02 6.392759084701538086e-02 6.178834661841392517e-02 2.978712618350982666e-01 -1.231268271803855896e-01 1.380072683095932007e-01 6.539610773324966431e-02 1.054911017417907715e-01 4.055175557732582092e-02 4.223481938242912292e-02 -3.659380376338958740e-01 4.016737267374992371e-02 1.445769667625427246e-01 -1.692624092102050781e-01 -1.042451411485671997e-01 8.065686561167240143e-03 4.218375682830810547e-01 4.708415642380714417e-02 -1.176697760820388794e-01
5.689097568392753601e-02 -1.837157905101776123e-01 2.542923390865325928e-01 1.824234127998352051e-01 -1.745551824569702148e-01 1.633116230368614197e-02 2.693808078765869141e-01 -1.115820370614528656e-02 -6.356841325759887695e-02 -2.039912194013595581e-01 2.977006435394287109e-01 1.391726434230804443e-01 -1.868251413106918335e-01 2.877838909626007080e-01 -1.096951067447662354e-01 4.688550531864166260e-02 2.293107807636260986e-01 -8.204241096973419189e-02 -3.362556695938110352e-01 -1.347052901983261108e-01 6.461834907531738281e-02 1.807032227516174316e-01 -2.131857350468635559e-02 -3.091466240584850311e-02 -1.690505892038345337e-01 -1.358526013791561127e-02 -7.400999311357736588e-03 3.736063539981842041e-01 2.365920692682266235e-03 2.015049010515213013e-01 1.739196777343750000e-01 -8.953146636486053467e-02
-7.742860913276672363e-02 -6.388498470187187195e-03 8.279483765363693237e-02 1.507340967655181885e-01 6.947834044694900513e-02 2.493698745965957642e-01 2.205080687999725342e-01 -2.055990248918533325e-01 -1.708925701677799225e-02 -7.551417499780654907e-02 -2.564732432365417480e-01 -1.628551930189132690e-01 -1.637308746576309204e-01 -1.995137631893157959e-01 -2.300454527139663696e-01 -8.265593647956848145e-02 4.598389863967895508e-01 -3.070091307163238525e-01 -1.734386682510375977e-01 2.532054856419563293e-02 3.045405149459838867e-01 5.386383458971977234e-02 -1.185458824038505554e-01 -4.532712325453758240e-02 -9.618875384330749512e-02 7.673668116331100464e-02 -1.350190192461013794e-01 -4.939951375126838684e-02 2.321678586304187775e-02 2.921736538410186768e-01 -5.436611920595169067e-02 -9.468747675418853760e-02
1.945060640573501587e-01 -3.509980142116546631e-01 -2.828997373580932617e-02 -6.018991023302078247e-02 8.705985546112060547e-02 -2.329388111829757690e-01 1.717784442007541656e-02 1.363907754421234131e-01 -3.124987334012985229e-02 -5.869761481881141663e-02 2.572746872901916504e-01 -9.975023567676544189e-02 -1.504731029272079468e-01 1.334075182676315308e-01 2.231165468692779541e-01 -1.179104372859001160e-01 4.287895187735557556e-02 -1.555286794900894165e-01 -2.254696488380432129e-01 -1.089304536581039429e-01 1.663482189178466797e-01 2.828242182731628418e-01 -3.852333128452301025e-01 -1.571943461894989014e-01 -3.991887718439102173e-02 -1.594011783599853516e-01 -1.538082808256149292e-01 1.248962655663490295e-01 1.933321207761764526e-01 2.516957521438598633e-01 -1.285045593976974487e-01 1.269458234310150146e-01
8.620141074061393738e-03 -1.142289340496063232e-01 2.461492419242858887e-01 5.472613871097564697e-02 -1.505701541900634766e-01 -2.392375171184539795e-01 9.999254345893859863e-02 -2.103253901004791260e-01 2.658087313175201416e-01 -1.248451918363571167e-01 -2.090630233287811279e-01 -1.672028899192810059e-01 -2.325896620750427246e-01 -8.872127532958984375e-02 1.465471982955932617e-01 1.757163703441619873e-01 -1.434549037367105484e-02 -2.242692112922668457e-01 1.079265177249908447e-01 -2.049825191497802734e-01 2.187006771564483643e-01 1.178121119737625122e-01 7.905185222625732422e-02 -1.313633471727371216e-01 1.843665093183517456e-01 1.704179644584655762e-01 -4.237427115440368652e-01 2.178543359041213989e-01 -1.119771320372819901e-02 8.999292552471160889e-02 -1.651670187711715698e-01 4.456218332052230835e-02
6.192600727081298828e-02 -2.482763677835464478e-01 -1.966051943600177765e-02 -1.979159191250801086e-03 -1.913172751665115356e-02 -9.758867323398590088e-02 1.733772270381450653e-02 1.916747540235519409e-01 -4.822227638214826584e-03 3.753402456641197205e-02 1.021676063537597656e-01 -1.175740361213684082e-01 -9.861297160387039185e-02 2.204549163579940796e-01 2.199329901486635208e-03 7.318298518657684326e-02 4.848053753376007080e-01 -3.859744966030120850e-01 -2.413498312234878540e-01 -1.707354485988616943e-01 2.785091400146484375e-01 -1.447385847568511963e-01 9.634814411401748657e-02 5.929819121956825256e-02 -3.249143362045288086e-01 2.200702130794525146e-01 -1.219851663336157799e-03 -4.360329732298851013e-02 -2.725085988640785217e-02 6.028234586119651794e-02 -8.991979807615280151e-02 2.161732167005538940e-01
3.789064660668373108e-02 3.282124176621437073e-02 1.792400926351547241e-01 9.014473855495452881e-02 1.730380207300186157e-02 -9.546583890914916992e-02 4.039897322654724121e-01 -1.857555061578750610e-01 -9.948042035102844238e-02 1.992514915764331818e-02 -1.955093443393707275e-01 -3.673265129327774048e-02 -3.955146670341491699e-01 -1.513669639825820923e-01 -1.299185007810592651e-01 -5.410240218043327332e-02 3.533518910408020020e-01 -2.211151868104934692e-01 4.779000580310821533e-02 1.833911985158920288e-01 1.812635548412799835e-02 1.428337395191192627e-01 9.169264882802963257e-02 1.122344955801963806e-01 -1.872526705265045166e-01 1.491118967533111572e-01 -1.650978922843933105e-01 7.336226105690002441e-02 1.949523985385894775e-01 3.183194994926452637e-01 -7.002631574869155884e-02 -1.245684474706649780e-01
1.348067969083786011e-01 -9.826374298427253962e-05 1.475377976894378662e-01 1.739142984151840210e-01 -2.256132513284683228e-01 -1.710449308156967163e-01 1.819557845592498779e-01 6.225365772843360901e-02 -2.168717086315155029e-01 -4.160914421081542969e-01 1.772118508815765381e-01 -2.342240810394287109e-01 -1.076414808630943298e-01 -9.231949597597122192e-02 3.348562866449356079e-02 -1.310026049613952637e-01 6.847865879535675049e-02 1.490813493728637695e-02 6.289640069007873535e-02 -2.588831782341003418e-01 1.508469879627227783e-01 -2.275451086461544037e-02 -1.098126620054244995e-01 -3.315711915493011475e-01 -2.170034795999526978e-01 8.960446715354919434e-02 -3.276032507419586182e-01 1.664416305720806122e-02 1.853266656398773193e-01 1.350364685058593750e-01 4.636382311582565308e-02 -1.709965616464614868e-01
-1.897817477583885193e-02 -3.693194389343261719e-01 1.585214734077453613e-01 -6.474341265857219696e-03 2.408617138862609863e-01 -6.608146429061889648e-02 4.008485972881317139e-01 -5.558097735047340393e-02 1.704267971217632294e-02 -6.245161965489387512e-02 1.551098972558975220e-01 -4.848411306738853455e-02 -1.422391980886459351e-01 1.759196817874908447e-01 1.985278278589248657e-01 2.651713229715824127e-02 4.276312887668609619e-01 -3.003392815589904785e-01 -1.504733711481094360e-01 -1.995803713798522949e-01 -2.103347331285476685e-02 -1.024231761693954468e-01 -2.149762026965618134e-02 -2.414556294679641724e-01 -1.146069094538688660e-01 9.136673808097839355e-02 -6.239430978894233704e-02 1.738842129707336426e-01 -2.544209547340869904e-02 -1.098158955574035645e-01 9.599857032299041748e-02 -8.513959497213363647e-02
2.979140914976596832e-02 -1.666195988655090332e-01 1.920519322156906128e-01 9.089183807373046875e-02 2.763490565121173859e-02 -1.170498356223106384e-01 9.184082597494125366e-02 2.922078371047973633e-01 -1.910598427057266235e-01 -3.411360681056976318e-01 1.629364937543869019e-01 -2.528557777404785156e-01 1.542071998119354248e-02 -1.497646719217300415e-01 -8.694446086883544922e-02 6.707049906253814697e-02 1.644649803638458252e-01 1.323680975474417210e-03 9.467019140720367432e-02 -2.391644865274429321e-01 1.858451962471008301e-01 -6.152817234396934509e-02 -1.959503591060638428e-01 -1.904604583978652954e-01 -2.913187742233276367e-01 2.252074331045150757e-01 -3.574275970458984375e-01 -1.586352661252021790e-02 1.894536167383193970e-01 1.632521450519561768e-01 -7.031613495200872421e-03 -8.625794947147369385e-02
7.657782733440399170e-02 1.177818775177001953e-01 6.182885915040969849e-02 -2.240302972495555878e-02 1.495433002710342407e-01 -1.466714218258857727e-02 1.813763827085494995e-01 -7.606393843889236450e-02 1.438525766134262085e-01 4.172506183385848999e-02 9.289886057376861572e-02 -3.175839036703109741e-02 -2.465286850929260254e-01 7.873664796352386475e-02 -1.228602007031440735e-01 3.468606472015380859e-01 1.176475286483764648e-01 -3.398097157478332520e-01 -2.793811261653900146e-02 -4.124067127704620361e-01 -1.344531495124101639e-02 1.855858415365219116e-01 -7.116992771625518799e-02 -2.047096788883209229e-01 2.394146658480167389e-02 1.738559156656265259e-01 -4.116245806217193604e-01 1.172225326299667358e-01 -6.266029924154281616e-02 2.690246701240539551e-01 -2.962121739983558655e-02 -8.545493334531784058e-02
5.710699129849672318e-03 4.083285853266716003e-02 2.946919121313840151e-04 3.343565762042999268e-01 -4.468079507350921631e-01 3.906792774796485901e-02 6.838365644216537476e-02 -3.310127556324005127e-01 5.833094194531440735e-02 -1.368439346551895142e-01 2.891548275947570801e-01 -2.308131456375122070e-01 -1.432308703660964966e-01 -1.354487836360931396e-01 2.121472507715225220e-01 2.873532474040985107e-01 1.455185413360595703e-01 -1.150046437978744507e-01 -3.536511957645416260e-02 -2.363130897283554077e-01 2.460549175739288330e-01 2.808803692460060120e-02 -1.181622147560119629e-01 -9.200689196586608887e-02 -6.666631996631622314e-02 5.798196420073509216e-02 7.193107903003692627e-02 1.283595561981201172e-01 -5.346344411373138428e-02 1.445640623569488525e-01 1.110785529017448425e-01 6.953065097332000732e-02
2.752344012260437012e-01 -1.162860915064811707e-01 5.868991091847419739e-02 2.126348465681076050e-01 -9.869517758488655090e-03 1.138808727264404297e-01 2.883504331111907959e-01 2.043136022984981537e-02 -3.524411916732788086e-01 1.030049920082092285e-01 1.097859367728233337e-01 -1.593409925699234009e-01 -1.192555646412074566e-03 -1.290641129016876221e-01 1.070540174841880798e-01 -2.113897949457168579e-01 1.363900452852249146e-01 -1.432256996631622314e-01 9.384079277515411377e-02 1.723878979682922363e-01 1.211360618472099304e-01 -3.560526296496391296e-02 1.048733200877904892e-02 -2.944578826427459717e-01 -1.021890416741371155e-01 4.454666748642921448e-02 -3.202199339866638184e-01 2.600226402282714844e-01 -1.054395213723182678e-01 2.932962179183959961e-01 2.025627493858337402e-01 -1.386197656393051147e-01
2.952786386013031006e-01 6.093652173876762390e-02 -2.289083153009414673e-01 -8.378676325082778931e-02 -1.425724029541015625e-01 1.632438451051712036e-01 4.618238657712936401e-02 -1.182537525892257690e-02 -5.296195298433303833e-02 2.356806695461273193e-01 -8.170199394226074219e-02 3.832143545150756836e-02 -4.331686720252037048e-02 -1.010422408580780029e-01 -1.448474675416946411e-01 2.749118208885192871e-01 2.323708832263946533e-01 -1.136778071522712708e-01 -8.836913108825683594e-02 -2.139876335859298706e-01 3.102399706840515137e-01 -1.877406984567642212e-01 -2.221276015043258667e-01 3.766200691461563110e-02 1.101971790194511414e-01 1.141424849629402161e-02 -3.765164613723754883e-01 2.708114981651306152e-01 1.236378699541091919e-01 1.802653074264526367e-01 2.169095724821090698e-01 -1.762549951672554016e-02
2.068622410297393799e-01 -2.828795015811920166e-01 6.258592009544372559e-02 3.057492971420288086e-01 5.116980522871017456e-02 2.293937802314758301e-01 3.351974859833717346e-02 -2.349406629800796509e-01 -1.606519371271133423e-01 -3.486956283450126648e-02 -7.783572375774383545e-02 -2.191903069615364075e-02 6.212937459349632263e-02 3.308331221342086792e-02 -1.079085469245910645e-01 -6.726660067215561867e-04 2.781857252120971680e-01 -1.171008348464965820e-01 6.430185586214065552e-02 -1.937950551509857178e-01 3.127265274524688721e-01 1.495241373777389526e-01 2.208190038800239563e-02 1.847167313098907471e-02 9.899789094924926758e-02 -9.615216404199600220e-02 6.665045768022537231e-02 2.326451390981674194e-01 -9.121389687061309814e-02 5.193614363670349121e-01 8.638769388198852539e-02 3.402461111545562744e-02
3.422148823738098145e-01 -3.147239387035369873e-01 -2.453919202089309692e-01 -1.298446357250213623e-01 -8.876152336597442627e-02 -5.492853373289108276e-02 2.435431033372879028e-01 -6.152361631393432617e-02 -3.424943983554840088e-01 -1.053774505853652954e-01 -9.013744443655014038e-02 2.749957330524921417e-02 -4.952741786837577820e-02 1.206873208284378052e-01 -6.943503022193908691e-02 7.898092269897460938e-02 1.587080657482147217e-01 -2.131880819797515869e-01 -1.333673000335693359e-01 -8.786508440971374512e-02 -1.696086861193180084e-02 -3.810752034187316895e-01 -3.220899775624275208e-02 6.369447708129882812e-02 -2.731852047145366669e-02 2.288955599069595337e-01 -2.711714804172515869e-01 8.813540637493133545e-02 2.167951315641403198e-01 9.701244533061981201e-02 8.531850762665271759e-03 -1.724264770746231079e-01
-2.347807027399539948e-02 -1.014976873993873596e-01 1.902833431959152222e-01 -8.923354744911193848e-02 -2.592383921146392822e-01 -2.730460166931152344e-01 2.807984948158264160e-01 -9.018624573945999146e-02 -1.891809701919555664e-02 -1.077321246266365051e-01 3.173401355743408203e-01 -1.718130558729171753e-01 1.820604503154754639e-02 -5.522677302360534668e-02 1.289603561162948608e-01 1.580401360988616943e-01 1.778545826673507690e-01 -4.546726867556571960e-02 -5.187662318348884583e-02 -2.743943333625793457e-01 1.917459517717361450e-01 -9.869334101676940918e-02 -2.268911153078079224e-01 -3.666793107986450195e-01 -9.274033457040786743e-02 5.862998589873313904e-02 -3.326386809349060059e-01 -1.031736880540847778e-01 -1.404621601104736328e-01 1.161075979471206665e-01 1.993059180676937103e-02 -1.341512948274612427e-01
-1.217074617743492126e-01 -7.021767646074295044e-02 2.420199066400527954e-01 -1.418441534042358398e-02 -1.852815151214599609e-01 7.281163334846496582e-02 1.596760451793670654e-01 1.223567724227905273e-01 2.411948889493942261e-02 -1.197212263941764832e-01 1.410101503133773804e-01 -4.613573849201202393e-01 4.939004406332969666e-02 2.431182377040386200e-02 2.444769144058227539e-01 8.057786524295806885e-02 1.649097055196762085e-01 -3.230701684951782227e-01 4.339192435145378113e-02 -1.815931051969528198e-01 1.771669536828994751e-01 -1.213104231283068657e-03 -1.724462024867534637e-02 -1.590091176331043243e-02 -1.289576739072799683e-01 -8.036426268517971039e-03 -3.200131356716156006e-01 -1.498939990997314453e-01 1.765166372060775757e-01 3.302294015884399414e-01 -1.918529719114303589e-01 8.651842921972274780e-02
1.015245616436004639e-01 -1.482135355472564697e-01 2.668587863445281982e-02 -7.847622036933898926e-02 -2.648980021476745605e-01 1.684314012527465820e-01 3.004820942878723145e-01 1.060793269425630569e-02 -6.616905331611633301e-02 -2.533908784389495850e-01 1.760268956422805786e-01 4.796157404780387878e-02 2.312712557613849640e-02 2.929314672946929932e-01 2.109208405017852783e-01 -8.594886399805545807e-03 3.818057179450988770e-01 -1.839377582073211670e-01 -2.380985021591186523e-01 3.639561327872797847e-05 -1.593832299113273621e-02 1.805800050497055054e-01 -3.746283799409866333e-02 5.934158712625503540e-02 7.239312678575515747e-02 -5.072475224733352661e-02 -1.698873937129974365e-01 3.675359785556793213e-01 2.084795385599136353e-01 1.240776404738426208e-01 1.172548234462738037e-01 1.438165754079818726e-01
1.880209892988204956e-01 -1.165003925561904907e-01 5.969011783599853516e-02 3.277432620525360107e-01 -5.336697772145271301e-02 2.977213263511657715e-02 -1.865703165531158447e-01 -2.037590891122817993e-01 -1.268027275800704956e-01 -2.431959286332130432e-02 4.724045749753713608e-03 -2.116267830133438110e-01 1.746761985123157501e-02 -1.099224761128425598e-01 1.616654396057128906e-01 4.140810072422027588e-01 2.655969858169555664e-01 -1.792055219411849976e-01 7.216777652502059937e-02 -9.438397735357284546e-02 1.737406104803085327e-01 1.129680573940277100e-01 4.843900725245475769e-02 2.911977171897888184e-01 1.194379925727844238e-01 4.752534627914428711e-02 -1.762159615755081177e-01 3.151701986789703369e-01 1.107651069760322571e-01 2.697732448577880859e-01 -4.012825712561607361e-02 9.023922681808471680e-02
2.041430585086345673e-02 -2.900027632713317871e-01 1.162447407841682434e-01 4.160695895552635193e-02 -1.420475691556930542e-01 -2.517808675765991211e-01 2.132779210805892944e-01 -1.577709428966045380e-02 -3.408642113208770752e-02 -6.805118173360824585e-02 1.410923749208450317e-01 -1.311993002891540527e-01 -6.411897391080856323e-02 3.190807402133941650e-01 -7.285902649164199829e-02 -2.715927083045244217e-03 1.383749097585678101e-01 -1.892702877521514893e-01 2.471434772014617920e-01 -2.082740217447280884e-01 -2.810304611921310425e-02 1.208596751093864441e-01 -3.394146561622619629e-01 -1.969635635614395142e-01 -1.990068256855010986e-01 -2.091221958398818970e-01 -2.509652078151702881e-01 -2.687921002507209778e-02 2.192785292863845825e-01 2.962645590305328369e-01 -5.515577644109725952e-02 4.489069432020187378e-02
-2.052373290061950684e-01 -2.206059992313385010e-01 -2.467767917551100254e-04 7.256531715393066406e-02 9.931261837482452393e-02 1.755547672510147095e-01 7.224165648221969604e-02 -9.064429253339767456e-02 -2.200690060853958130e-01 -1.206545308232307434e-01 1.801446974277496338e-01 -3.601999282836914062e-01 -5.239523202180862427e-02 -1.287646442651748657e-01 -1.124738380312919617e-01 9.139154851436614990e-02 2.885092198848724365e-01 -2.948980331420898438e-01 -1.403993666172027588e-01 -1.808774322271347046e-01 3.400176167488098145e-01 -9.605153650045394897e-02 -3.566506132483482361e-02 2.771520055830478668e-03 8.681044727563858032e-02 -5.043162405490875244e-02 -2.396127432584762573e-01 3.923907130956649780e-02 8.357281237840652466e-02 1.965137571096420288e-01 -3.475875258445739746e-01 1.066569611430168152e-02
1.542197018861770630e-01 -2.530099153518676758e-01 1.496767848730087280e-01 1.090523898601531982e-01 -1.874290406703948975e-02 -3.696659505367279053e-01 4.843024164438247681e-02 -6.289660185575485229e-02 -1.273023486137390137e-01 -1.655957102775573730e-01 8.612138219177722931e-03 9.193372726440429688e-02 1.891625486314296722e-02 -2.758007682859897614e-02 -9.723018109798431396e-02 1.566254049539566040e-01 -5.302176624536514282e-02 -4.047522246837615967e-01 9.354381263256072998e-02 -2.366649508476257324e-01 1.940516084432601929e-01 1.694410145282745361e-01 -5.366790294647216797e-02 -9.721781313419342041e-02 -3.703836724162101746e-02 1.023696884512901306e-01 -4.174025952816009521e-01 3.460374772548675537e-01 -1.197794228792190552e-01 -9.251134097576141357e-02 9.207563847303390503e-02 -6.884089205414056778e-03
1.810930669307708740e-01 -7.188526540994644165e-02 7.957587391138076782e-02 2.014368921518325806e-01 -3.142391145229339600e-01 1.092980429530143738e-01 4.472127556800842285e-02 3.000715002417564392e-02 -2.063762545585632324e-01 -5.410806741565465927e-03 1.568195670843124390e-01 -4.667253419756889343e-02 -3.070307672023773193e-01 -3.060790896415710449e-01 9.714101999998092651e-02 3.702986985445022583e-02 2.887248992919921875e-01 -1.940481811761856079e-01 -1.312444508075714111e-01 -7.791819423437118530e-02 1.154312938451766968e-01 -1.486369669437408447e-01 -2.804321348667144775e-01 8.511506021022796631e-02 -5.088220164179801941e-02 -1.192459836602210999e-02 -3.462257608771324158e-02 3.339734375476837158e-01 2.129583358764648438e-01 2.324580699205398560e-01 1.044106087647378445e-03 2.300227135419845581e-01
6.555126979947090149e-03 -1.891340017318725586e-01 2.430354245007038116e-02 4.361278936266899109e-02 -9.506097435951232910e-02 -1.319974660873413086e-01 1.265375316143035889e-01 -1.339159607887268066e-01 -3.330625593662261963e-02 1.861398816108703613e-01 2.011279463768005371e-01 -2.075641304254531860e-01 -9.360165148973464966e-02 4.434110224246978760e-02 -2.315373420715332031e-01 3.652306497097015381e-01 1.625575125217437744e-01 -3.531509041786193848e-01 6.026653945446014404e-02 -1.315938234329223633e-01 5.906802788376808167e-02 1.178490743041038513e-01 -2.948279976844787598e-01 -3.147889077663421631e-01 -3.203139007091522217e-01 -5.687164887785911560e-02 -2.430235296487808228e-01 -3.870546817779541016e-02 7.959704101085662842e-02 1.728682965040206909e-01 -2.972150966525077820e-02 7.270034402608871460e-02
-4.343670606613159180e-02 -2.060921341180801392e-01 9.896206855773925781e-02 6.795035302639007568e-02 1.524604763835668564e-02 -1.435991376638412476e-01 1.825068145990371704e-01 1.533280014991760254e-01 -4.242071881890296936e-02 -2.894134223461151123e-01 1.963384449481964111e-01 -1.110880374908447266e-01 -1.334615051746368408e-01 -2.055978178977966309e-01 1.686604171991348267e-01 1.367282867431640625e-01 2.341242283582687378e-01 1.090354993939399719e-01 -4.324033483862876892e-02 -2.261689007282257080e-01 9.510986506938934326e-02 1.491467747837305069e-02 -7.312080264091491699e-02 -3.181214630603790283e-01 -1.567629128694534302e-01 -3.414473310112953186e-02 -4.884938299655914307e-01 5.599746480584144592e-02 2.430992871522903442e-01 2.123314440250396729e-01 1.087671145796775818e-01 -2.879366464912891388e-02
1.972775906324386597e-01 -1.477143764495849609e-01 -2.428196817636489868e-01 1.583827286958694458e-01 -3.302506208419799805e-01 -1.855261772871017456e-01 -1.707707718014717102e-02 -1.394488811492919922e-01 -1.418848931789398193e-01 -2.590174227952957153e-02 -8.284158259630203247e-02 -2.814062237739562988e-01 8.355958014726638794e-02 4.455857723951339722e-02 1.933706551790237427e-02 -6.701356917619705200e-02 1.439023017883300781e-01 -5.647189542651176453e-02 5.710233002901077271e-02 -2.000359445810317993e-02 1.180603280663490295e-01 2.583387792110443115e-01 -3.664520978927612305e-01 -2.817483432590961456e-02 -5.876057222485542297e-02 -1.880516670644283295e-02 -1.079639047384262085e-01 2.028999179601669312e-01 2.070489898324012756e-02 3.742139935493469238e-01 -2.625057399272918701e-01 -2.489672601222991943e-01
-2.880552783608436584e-02 -1.508520543575286865e-01 3.730988129973411560e-02 8.511325716972351074e-02 5.020862072706222534e-02 3.152713179588317871e-01 2.646041214466094971e-01 -1.517791152000427246e-01 -1.557249017059803009e-02 8.368826657533645630e-02 -2.128203064203262329e-01 -1.516211628913879395e-01 -1.751864999532699585e-01 -1.517713218927383423e-01 -1.252274960279464722e-01 -6.891281902790069580e-02 4.080387949943542480e-01 -2.294651865959167480e-01 3.709363937377929688e-02 4.490576311945915222e-02 3.292138576507568359e-01 2.485643774271011353e-01 -3.894776850938796997e-02 3.077606903389096260e-03 -2.191524207592010498e-02 3.305276632308959961e-01 -1.775496304035186768e-01 -4.961675405502319336e-02 5.862217862159013748e-03 2.685603201389312744e-01 -5.454517155885696411e-02 -1.002084910869598389e-01
2.526404857635498047e-01 -2.480487525463104248e-01 -2.653206884860992432e-01 3.579681217670440674e-01 -5.050095170736312866e-02 -3.113417327404022217e-02 1.213455647230148315e-01 -2.901496551930904388e-02 -6.077157333493232727e-02 -2.466739155352115631e-02 -5.409231036901473999e-02 5.375467240810394287e-02 1.578477919101715088e-01 -3.303360193967819214e-02 3.411094248294830322e-01 1.192391216754913330e-01 2.172485738992691040e-01 -3.063461184501647949e-01 -1.172762811183929443e-01 -1.812927722930908203e-01 -6.020519882440567017e-02 1.470123380422592163e-01 6.127775087952613831e-02 -1.474393457174301147e-01 -2.868591621518135071e-02 -2.150773070752620697e-02 -2.467014342546463013e-01 1.157870050519704819e-02 -1.053009629249572754e-01 4.210450649261474609e-01 -1.246292516589164734e-02 3.352722153067588806e-02
1.315250694751739502e-01 -2.021836191415786743e-01 1.293875873088836670e-01 3.039262592792510986e-01 -5.817800387740135193e-02 1.529130190610885620e-01 -1.785569265484809875e-02 -3.383699059486389160e-01 -2.461011707782745361e-01 -4.749472811818122864e-02 -2.137620002031326294e-01 -3.473801910877227783e-02 3.959018364548683167e-02 -1.058091446757316589e-01 1.571607142686843872e-01 1.704970151185989380e-01 2.425970882177352905e-01 -5.618293583393096924e-02 4.547028243541717529e-02 -1.342499703168869019e-01 1.916975826025009155e-01 1.011793538928031921e-01 1.808652132749557495e-01 2.687216922640800476e-02 1.097774356603622437e-01 1.174539476633071899e-01 -2.421503514051437378e-01 2.096411287784576416e-01 -6.177701801061630249e-02 4.610146284103393555e-01 -2.623753622174263000e-03 8.698168396949768066e-02
2.072950638830661774e-02 -2.773898467421531677e-02 -2.107703089714050293e-01 -2.098833471536636353e-01 -3.278947472572326660e-01 -1.586632281541824341e-01 -4.843473061919212341e-02 -2.361730933189392090e-01 -3.393939137458801270e-02 -8.573205769062042236e-02 9.071914851665496826e-02 -3.202856983989477158e-03 1.167924851179122925e-01 -1.272664517164230347e-01 4.098337888717651367e-02 1.263912171125411987e-01 1.494273394346237183e-01 -2.988986857235431671e-02 -1.692394353449344635e-02 -2.149104699492454529e-02 4.695787131786346436e-01 2.498252838850021362e-01 -1.001460552215576172e-01 -1.241968292742967606e-02 -2.485893368721008301e-01 -4.849755391478538513e-02 -2.719889283180236816e-01 3.057760298252105713e-01 -2.242024689912796021e-01 1.541841477155685425e-01 1.767510473728179932e-01 -3.609312325716018677e-02
2.205830663442611694e-01 -2.133026123046875000e-01 -3.236153721809387207e-02 4.411243274807929993e-02 -1.434422135353088379e-01 -1.536106914281845093e-01 2.540540099143981934e-01 9.765196591615676880e-02 7.122538238763809204e-02 -1.794550269842147827e-01 -2.794520556926727295e-01 -3.519219458103179932e-01 -6.046153977513313293e-02 1.057582944631576538e-01 1.283329911530017853e-02 -9.687677770853042603e-02 4.894926026463508606e-02 -1.877944320440292358e-01 -8.314932882785797119e-02 -1.231643259525299072e-01 1.706075519323348999e-01 2.352098673582077026e-01 -2.543173730373382568e-01 1.490814518183469772e-02 -2.626012861728668213e-01 2.207702547311782837e-01 1.076422259211540222e-01 -1.966060400009155273e-01 1.949049718677997589e-02 3.586259782314300537e-01 9.455090039409697056e-04 -1.223987415432929993e-01
1.501941233873367310e-01 -5.197021365165710449e-01 -6.721480935811996460e-02 1.895342767238616943e-01 -1.601558774709701538e-01 -1.886885729618370533e-03 1.021512225270271301e-01 -8.823864161968231201e-02 -1.761162728071212769e-01 2.344050109386444092e-01 8.885690569877624512e-02 -1.936126649379730225e-01 1.575912982225418091e-01 -2.073876559734344482e-01 -2.793185114860534668e-01 7.678159326314926147e-02 2.515311837196350098e-01 -1.973848491907119751e-01 -1.772814095020294189e-01 -1.922919303178787231e-01 2.093637436628341675e-01 6.841978430747985840e-02 2.303505130112171173e-02 9.111331403255462646e-02 7.707653939723968506e-02 8.926593512296676636e-02 5.686768330633640289e-03 -4.426937177777290344e-02 -2.011634707450866699e-01 1.866415590047836304e-01 3.107818216085433960e-02 -1.406547725200653076e-01
2.479520738124847412e-01 -9.551078826189041138e-02 -1.459093838930130005e-01 3.476572036743164062e-01 -2.581876814365386963e-01 -5.940895061939954758e-03 1.767098903656005859e-01 2.878737170249223709e-03 -2.470726966857910156e-01 -2.134011313319206238e-02 1.257045418024063110e-01 -2.804874777793884277e-01 -1.103094220161437988e-01 -2.311671897768974304e-02 -2.013324387371540070e-02 -2.782298997044563293e-02 1.585961133241653442e-01 1.303575634956359863e-01 -1.388605684041976929e-01 -1.210818886756896973e-01 2.191952913999557495e-01 -3.090049028396606445e-01 7.443969696760177612e-02 -2.648085653781890869e-01 -1.080635040998458862e-01 2.181412428617477417e-01 -1.206739619374275208e-01 -8.993108570575714111e-02 2.305119298398494720e-03 3.693986535072326660e-01 7.229108363389968872e-02 -2.388170734047889709e-02
-3.998629108536988497e-04 -1.851240396499633789e-01 -2.053812295198440552e-01 6.726596504449844360e-02 -2.875004410743713379e-01 6.464334577322006226e-02 1.066047921776771545e-01 2.488209633156657219e-03 -1.554677635431289673e-01 -7.520186901092529297e-02 2.556499838829040527e-01 -3.611204624176025391e-01 -2.845470905303955078e-01 -8.419269323348999023e-02 -2.008740231394767761e-02 1.022272482514381409e-01 3.412607610225677490e-01 1.885519474744796753e-01 2.284939773380756378e-02 -7.134051620960235596e-02 2.822384834289550781e-01 5.785407125949859619e-02 -1.188889294862747192e-01 1.059181094169616699e-01 -1.226443350315093994e-01 4.201092571020126343e-02 -1.359604001045227051e-01 1.087347865104675293e-01 -6.905706226825714111e-02 1.786600351333618164e-01 3.807500898838043213e-01 3.951867297291755676e-02
-2.039731442928314209e-01 -4.057889282703399658e-01 1.671377755701541901e-02 2.178465016186237335e-02 -1.424233019351959229e-01 1.842425018548965454e-01 1.446580290794372559e-01 -1.346172839403152466e-01 -3.103786706924438477e-01 6.767562776803970337e-02 2.908759564161300659e-02 -2.987004518508911133e-01 -8.973512798547744751e-02 5.007877573370933533e-02 -2.058762013912200928e-01 2.660276181995868683e-02 1.891394704580307007e-01 -3.974089622497558594e-01 5.269294604659080505e-03 1.594316363334655762e-01 1.731241643428802490e-01 6.307588517665863037e-02 -2.080636322498321533e-01 9.606170468032360077e-03 7.075759023427963257e-02 4.891139641404151917e-02 -1.292485147714614868e-01 1.893770694732666016e-01 6.540548056364059448e-02 2.194468379020690918e-01 -5.662531778216362000e-02 -2.072844654321670532e-01
-4.677710682153701782e-02 -1.845440268516540527e-01 -1.606968194246292114e-01 6.152696907520294189e-02 -2.330776490271091461e-02 -7.357083726674318314e-03 2.441971451044082642e-01 1.666943579912185669e-01 -1.899126172065734863e-01 1.364072710275650024e-01 1.036969199776649475e-01 -2.953017055988311768e-01 -2.019086480140686035e-02 -2.175824195146560669e-01 -1.588923782110214233e-01 1.470822989940643311e-01 3.502388894557952881e-01 -3.383234143257141113e-01 5.026761908084154129e-03 3.020639531314373016e-02 1.533044278621673584e-01 5.345509573817253113e-02 -1.132654249668121338e-01 3.156666457653045654e-02 1.297301799058914185e-01 2.937506437301635742e-01 -1.297276020050048828e-01 5.268576554954051971e-03 -3.538495600223541260e-01 2.263459265232086182e-01 1.520224958658218384e-01 3.298462182283401489e-02
2.802266478538513184e-01 -2.210885584354400635e-01 3.365401551127433777e-02 8.467728644609451294e-02 7.649557292461395264e-02 -1.190912127494812012e-01 2.175385355949401855e-01 1.399031132459640503e-01 7.803980261087417603e-03 -1.581498980522155762e-01 -1.026764214038848877e-01 -1.626052260398864746e-01 -5.867518112063407898e-02 1.599815785884857178e-01 3.129344806075096130e-02 2.422844469547271729e-01 3.853166699409484863e-01 -5.600973591208457947e-02 -7.920678704977035522e-02 8.797517418861389160e-02 -2.259422838687896729e-02 2.183190882205963135e-01 -3.804878890514373779e-01 1.320770233869552612e-01 -1.521971523761749268e-01 -9.398603811860084534e-03 -4.144325479865074158e-02 -5.227938666939735413e-02 1.149471625685691833e-01 2.851354479789733887e-01 6.934207677841186523e-02 3.514995872974395752e-01
-6.427581608295440674e-02 -7.977703958749771118e-02 -3.792096972465515137e-01 -5.375242605805397034e-02 6.815657764673233032e-02 -3.327038288116455078e-01 2.155405431985855103e-01 -9.694928675889968872e-02 2.049576025456190109e-03 -2.669585496187210083e-02 1.073443368077278137e-01 -2.171235680580139160e-01 -1.735830903053283691e-01 1.608746941201388836e-03 -1.587751321494579315e-02 -1.441777404397726059e-02 1.791148185729980469e-01 -1.610950082540512085e-01 1.041697487235069275e-01 -4.424320533871650696e-02 5.008938908576965332e-02 2.652705907821655273e-01 1.037448421120643616e-01 -3.823082149028778076e-01 -5.567221716046333313e-02 1.850632727146148682e-01 -1.638541072607040405e-01 2.200958132743835449e-02 9.411714226007461548e-02 4.251921772956848145e-01 1.132034733891487122e-01 -1.177309602499008179e-01
2.700121402740478516e-01 -2.352487295866012573e-01 -1.835174709558486938e-01 -1.337843537330627441e-01 -3.516573607921600342e-01 1.129009798169136047e-01 1.942421495914459229e-01 -1.714801043272018433e-01 -1.640923134982585907e-02 -2.028940171003341675e-01 -7.767004519701004028e-02 8.290790766477584839e-02 5.280167609453201294e-02 -5.476184561848640442e-02 1.488140225410461426e-01 1.139390692114830017e-01 2.027107477188110352e-01 -2.599081099033355713e-01 7.402334362268447876e-02 -2.502458393573760986e-01 3.351610898971557617e-01 -1.738541722297668457e-01 1.397102624177932739e-01 1.264218091964721680e-01 -7.477571070194244385e-02 -1.253621876239776611e-01 -3.379767760634422302e-02 1.588861495256423950e-01 1.131078600883483887e-01 1.681449562311172485e-01 2.789070308208465576e-01 4.246621392667293549e-03
3.077979981899261475e-01 -9.847085922956466675e-02 -2.669321559369564056e-02 1.097715739160776138e-02 -1.226878389716148376e-01 -8.198424428701400757e-02 5.610657855868339539e-02 1.353831589221954346e-01 -2.669329755008220673e-02 -1.185394525527954102e-01 4.980017617344856262e-02 8.964386768639087677e-03 -2.191431820392608643e-01 -2.587577998638153076e-01 9.647193551063537598e-02 -1.327792257070541382e-01 1.086217537522315979e-01 -2.940682768821716309e-01 -3.242130950093269348e-02 -3.598511591553688049e-02 4.163577780127525330e-02 -1.717228442430496216e-01 -3.327867686748504639e-01 7.857107371091842651e-02 -1.334078311920166016e-01 1.354850530624389648e-01 -1.716836690902709961e-01 4.503478109836578369e-01 1.547162383794784546e-01 3.200535774230957031e-01 -1.352683007717132568e-01 1.742548942565917969e-01
-7.871593534946441650e-02 -3.174227774143218994e-01 1.384086906909942627e-01 1.462312787771224976e-01 7.286495715379714966e-02 8.099173754453659058e-02 2.429677844047546387e-01 -1.672113090753555298e-01 -2.337961271405220032e-02 -2.012190073728561401e-01 6.142629310488700867e-02 -1.892462670803070068e-01 -1.054639518260955811e-01 2.627332806587219238e-01 -2.687089145183563232e-01 2.043006420135498047e-01 -1.076844334602355957e-02 -2.945886850357055664e-01 1.256632967852056026e-03 8.512255549430847168e-02 3.004442453384399414e-01 7.554445415735244751e-02 -3.215353786945343018e-01 -1.702476106584072113e-02 1.293057650327682495e-01 1.069621071219444275e-01 -3.242988288402557373e-01 -2.708006650209426880e-02 6.468561291694641113e-02 1.068334206938743591e-01 1.518438011407852173e-01 1.114176660776138306e-01
3.637111485004425049e-01 -2.116337567567825317e-01 -2.733799219131469727e-01 2.550257444381713867e-01 9.306423366069793701e-02 -7.305794209241867065e-02 1.133607849478721619e-01 -4.794884845614433289e-02 -2.286585867404937744e-01 1.972988061606884003e-02 -6.380888819694519043e-02 -1.883185952901840210e-01 -2.767265588045120239e-02 -2.752543687820434570e-01 1.716337651014328003e-01 -4.456531628966331482e-02 4.337212741374969482e-01 -4.874095693230628967e-02 -2.090920656919479370e-01 -1.205242797732353210e-01 1.023426130414009094e-01 2.796136438846588135e-01 4.357788339257240295e-02 -2.176471054553985596e-02 1.243732050061225891e-01 3.014188073575496674e-02 -1.107544377446174622e-01 1.719701290130615234e-01 1.446137130260467529e-01 7.338617742061614990e-02 9.641463309526443481e-02 -1.422672718763351440e-01
-4.645524173974990845e-02 4.586173593997955322e-02 2.285591140389442444e-02 3.946778178215026855e-01 -4.497988224029541016e-01 1.395851522684097290e-01 2.566294670104980469e-01 -9.928160905838012695e-02 -5.399040505290031433e-02 -1.164741069078445435e-01 4.327592849731445312e-01 -6.073968857526779175e-02 -2.300027608871459961e-01 -1.302077174186706543e-01 1.030413135886192322e-01 1.362194269895553589e-01 1.605200916528701782e-01 -1.078661829233169556e-01 -8.509201556444168091e-02 -2.764708176255226135e-02 2.368823438882827759e-01 -2.352038770914077759e-02 -6.711667776107788086e-02 3.898604214191436768e-02 -4.673177003860473633e-02 1.184915825724601746e-01 -1.095033362507820129e-01 2.093121707439422607e-01 4.460773989558219910e-02 1.413015425205230713e-01 1.759960502386093140e-01 4.891082271933555603e-02
-1.077602282166481018e-01 -2.987905638292431831e-03 -1.637530028820037842e-01 2.174814194440841675e-01 1.513812690973281860e-01 -8.832519501447677612e-02 -8.148591220378875732e-02 1.303873024880886078e-02 7.584307342767715454e-03 -7.358768582344055176e-02 5.728403571993112564e-03 -4.333820641040802002e-01 -1.424357295036315918e-01 -1.087758764624595642e-01 -1.477235257625579834e-01 1.605314016342163086e-02 3.717946410179138184e-01 -1.971538513898849487e-01 -1.813070625066757202e-01 -1.085708215832710266e-01 2.803271412849426270e-01 -6.420438736677169800e-02 -1.811271011829376221e-01 -2.953772246837615967e-01 -1.432338953018188477e-01 7.834267616271972656e-02 -1.089010760188102722e-01 1.898394823074340820e-01 -2.432216703891754150e-01 2.572776973247528076e-01 -6.032048538327217102e-02 3.394731879234313965e-02
1.798135638236999512e-01 -2.819662690162658691e-01 -2.969451546669006348e-01 3.891114890575408936e-02 -1.685912758111953735e-01 -5.167705193161964417e-02 3.524903953075408936e-01 -9.451387077569961548e-02 1.055728718638420105e-01 -7.242228090763092041e-02 3.243439793586730957e-01 -1.387503594160079956e-01 -2.878116667270660400e-01 -5.890010297298431396e-02 -9.662805497646331787e-02 -5.434773117303848267e-02 2.429357171058654785e-02 4.244080185890197754e-02 3.495564162731170654e-01 1.981872320175170898e-02 9.037361294031143188e-02 1.537594851106405258e-02 -2.081218659877777100e-01 -3.023867905139923096e-01 -1.744996309280395508e-01 3.600832074880599976e-02 -1.134544909000396729e-01 9.802378714084625244e-03 6.456237286329269409e-02 2.782126069068908691e-01 -1.639907620847225189e-02 8.649742230772972107e-03
4.333343729376792908e-02 1.551559567451477051e-01 -1.287081278860569000e-02 2.118597477674484253e-01 -2.633891627192497253e-02 -1.020318195223808289e-01 4.985101521015167236e-01 -1.242977976799011230e-01 1.489232480525970459e-01 -3.102953433990478516e-01 9.038704633712768555e-02 -6.484995782375335693e-02 -1.592071205377578735e-01 6.949404627084732056e-02 -9.198068082332611084e-02 -1.028485000133514404e-01 1.954579949378967285e-01 -1.750884652137756348e-01 -3.378471359610557556e-02 1.465671658515930176e-01 2.909284830093383789e-01 5.718322470784187317e-02 -2.415902167558670044e-02 -2.318686395883560181e-01 -1.210860535502433777e-01 3.454922437667846680e-01 -1.817919313907623291e-01 5.315522477030754089e-02 -9.719074517488479614e-02 1.393685340881347656e-01 -1.148257702589035034e-01 -1.678884476423263550e-01
1.212709173560142517e-01 -2.323889136314392090e-01 2.383800409734249115e-02 -7.197811454534530640e-02 -8.956577628850936890e-02 -7.993137463927268982e-03 2.001300603151321411e-01 -4.365208372473716736e-02 7.837657630443572998e-02 -3.233451843261718750e-01 1.968954354524612427e-01 -8.636943995952606201e-02 1.275745313614606857e-02 2.038288563489913940e-01 3.468910604715347290e-02 2.014356851577758789e-01 1.716319173574447632e-01 -2.440794706344604492e-01 1.125064119696617126e-01 -1.615569293498992920e-01 -2.133897989988327026e-01 2.142723649740219116e-01 -4.030069708824157715e-01 -2.074745446443557739e-01 -1.027557253837585449e-01 -1.519628316164016724e-01 -3.401140868663787842e-01 -1.697198674082756042e-02 -1.221676543354988098e-01 1.277325153350830078e-01 -1.360379457473754883e-01 -1.049868240952491760e-01
-1.170193925499916077e-01 -3.071592152118682861e-01 -1.890591979026794434e-01 1.596261560916900635e-01 1.407482624053955078e-01 2.156516760587692261e-01 -8.685801923274993896e-02 -1.762024760246276855e-01 -2.045822143554687500e-01 -1.124951615929603577e-01 8.298997581005096436e-02 -2.756896018981933594e-01 -1.344272047281265259e-01 -1.325359344482421875e-01 -1.112694814801216125e-01 6.670892983675003052e-02 1.446087509393692017e-01 -2.724267840385437012e-01 -4.855302348732948303e-02 -7.670210301876068115e-02 2.924966812133789062e-01 -1.285928636789321899e-01 -2.966925501823425293e-01 -9.782143682241439819e-02 7.381094247102737427e-02 2.143523097038269043e-02 -2.175057083368301392e-01 2.772197425365447998e-01 -2.684243395924568176e-02 2.855020165443420410e-01 -1.386459767818450928e-01 -3.719582036137580872e-02
3.415095508098602295e-01 -3.745974227786064148e-02 6.577135622501373291e-02 1.508036907762289047e-02 -2.329473346471786499e-01 4.842450376600027084e-03 1.025284901261329651e-01 6.647185981273651123e-02 -2.190364003181457520e-01 -3.884436562657356262e-02 4.651162028312683105e-02 -1.015534475445747375e-01 -1.278480738401412964e-01 -2.567200660705566406e-01 4.804086871445178986e-03 -2.046986073255538940e-01 2.912255525588989258e-01 -2.363421916961669922e-01 7.955836504697799683e-02 -1.809622496366500854e-01 3.104869509115815163e-03 -9.228201210498809814e-02 -3.090831935405731201e-01 -1.545114815235137939e-01 -2.212844341993331909e-01 1.676221787929534912e-01 -2.463983744382858276e-01 3.937082588672637939e-01 2.790549211204051971e-02 1.083208322525024414e-01 -5.510171502828598022e-02 7.778116315603256226e-02
-2.096313685178756714e-01 -1.940016299486160278e-01 -7.990512251853942871e-02 7.503195852041244507e-02 -1.302155256271362305e-01 -1.559232324361801147e-01 2.568072872236371040e-03 8.833096176385879517e-02 -1.969271898269653320e-01 -2.659256458282470703e-01 -2.111694216728210449e-02 -2.724708616733551025e-01 1.553574055433273315e-01 -1.195575520396232605e-01 1.593439280986785889e-01 1.273216679692268372e-02 2.503734529018402100e-01 -9.518171846866607666e-02 -1.475562602281570435e-01 -6.549447029829025269e-02 2.652818560600280762e-01 1.150863021612167358e-01 -4.093021750450134277e-01 -5.245198309421539307e-02 -9.560012817382812500e-02 9.163117408752441406e-02 8.902739733457565308e-03 1.716166734695434570e-01 9.041941165924072266e-02 3.099545240402221680e-01 -2.993741333484649658e-01 -1.285058856010437012e-01
1.243433207273483276e-01 4.517011716961860657e-02 1.936085671186447144e-01 8.823157846927642822e-02 -1.191965304315090179e-02 -6.381928175687789917e-02 4.811056852340698242e-01 -1.222296208143234253e-01 -2.510835602879524231e-02 -2.892773225903511047e-02 4.810250923037528992e-02 1.840923577547073364e-01 -2.427592426538467407e-01 -5.202804878354072571e-02 1.402120441198348999e-01 5.573847517371177673e-02 3.533028662204742432e-01 -2.092413753271102905e-01 1.729162484407424927e-01 2.514447644352912903e-02 1.742205023765563965e-01 2.202796041965484619e-01 -1.620989292860031128e-01 2.739353775978088379e-01 -1.979197114706039429e-01 9.880783408880233765e-02 -8.848630636930465698e-02 -9.505473077297210693e-02 1.581145673990249634e-01 2.392622530460357666e-01 7.221396546810865402e-03 -1.926298290491104126e-01
-8.554469794034957886e-02 -1.898527741432189941e-01 2.136330008506774902e-01 3.669401630759239197e-02 -2.777722179889678955e-01 -1.714124530553817749e-01 1.669426411390304565e-01 2.364739179611206055e-01 2.613725664559751749e-04 -1.125068962574005127e-01 3.907974958419799805e-01 -3.721660077571868896e-01 -2.112956047058105469e-01 -2.968291193246841431e-02 9.899604320526123047e-02 8.455040305852890015e-02 2.406019270420074463e-01 -2.623352408409118652e-02 2.077443897724151611e-02 -8.378219604492187500e-02 2.994643449783325195e-01 -3.202469274401664734e-02 -1.949360072612762451e-01 -1.826626807451248169e-01 -1.764023490250110626e-02 7.021608203649520874e-02 -2.473831027746200562e-01 7.222183793783187866e-02 1.077802404761314392e-01 1.996193230152130127e-01 4.134589061141014099e-02 -5.548091605305671692e-03
6.218824163079261780e-02 1.119991466403007507e-01 6.080501526594161987e-02 -9.939913637936115265e-03 -3.078229911625385284e-02 -1.266337838023900986e-02 4.721715748310089111e-01 -3.337305784225463867e-01 2.149971015751361847e-02 1.099861040711402893e-01 -2.427746802568435669e-01 3.601320460438728333e-02 -1.320735663175582886e-01 7.678146660327911377e-02 8.368103951215744019e-02 1.632790416479110718e-01 3.095631897449493408e-01 -1.456522792577743530e-01 1.857989816926419735e-03 -8.380966633558273315e-02 1.943734437227249146e-01 3.253140021115541458e-03 -1.480053216218948364e-01 4.352060332894325256e-02 -2.350034415721893311e-01 1.781377643346786499e-01 -1.555947065353393555e-01 7.621771097183227539e-02 -2.478803135454654694e-02 2.351725995540618896e-01 1.743025928735733032e-01 -3.544327914714813232e-01
1.929265409708023071e-01 -3.158715665340423584e-01 -1.538853906095027924e-02 -1.325891911983489990e-01 -9.525118023157119751e-02 -3.956395685672760010e-01 5.307329446077346802e-02 2.435922995209693909e-02 -2.067117840051651001e-01 -3.223718702793121338e-01 1.301648169755935669e-01 -7.311386615037918091e-02 -2.164032310247421265e-01 8.299820870161056519e-02 -2.021002471446990967e-01 5.728446692228317261e-02 3.221992254257202148e-01 -6.339637190103530884e-02 -1.058917939662933350e-01 -8.687688410282135010e-02 9.373125433921813965e-02 -1.340890489518642426e-02 -1.289763152599334717e-01 1.692025363445281982e-01 1.921647340059280396e-01 1.673030257225036621e-01 -2.163511067628860474e-01 -7.313825935125350952e-02 1.483009457588195801e-01 2.139263153076171875e-01 1.786702424287796021e-01 1.086740493774414062e-01
2.384977638721466064e-01 -3.021332621574401855e-01 -2.411909550428390503e-01 2.955608665943145752e-01 -2.550380676984786987e-02 1.106835901737213135e-01 -9.850048273801803589e-02 -2.116638794541358948e-02 -2.103774100542068481e-01 -1.334973517805337906e-02 -1.949233412742614746e-01 -1.281455755233764648e-01 -2.579721808433532715e-01 -2.533335685729980469e-01 -5.593280866742134094e-02 -2.330298908054828644e-02 1.949386745691299438e-01 -3.797862529754638672e-01 -6.838184781372547150e-03 3.846947103738784790e-03 1.353938132524490356e-01 1.142243891954421997e-01 6.965650618076324463e-02 -1.550438404083251953e-01 -3.415086269378662109e-01 2.746053971350193024e-02 -2.216264158487319946e-01 -7.558183278888463974e-03 6.098135188221931458e-02 9.372539818286895752e-02 -1.086595728993415833e-01 -1.287004053592681885e-01
2.606390044093132019e-02 -2.199032008647918701e-01 -9.682648628950119019e-02 -4.292119666934013367e-02 -6.095246970653533936e-02 -2.106053978204727173e-01 2.124959826469421387e-01 -7.219163700938224792e-03 -1.749049723148345947e-01 -1.089117527008056641e-01 3.444229960441589355e-01 -6.977245956659317017e-02 -2.606683671474456787e-01 1.945056915283203125e-01 1.020305082201957703e-01 -1.956374198198318481e-02 2.083813101053237915e-01 -3.215347230434417725e-01 1.312796920537948608e-01 -2.044576704502105713e-01 -2.817163988947868347e-02 2.767605483531951904e-01 -2.089544385671615601e-01 -9.530990570783615112e-02 -8.690646290779113770e-02 -5.511142686009407043e-02 -2.283785492181777954e-01 -1.537804305553436279e-01 1.135378405451774597e-01 2.258504033088684082e-01 -1.004609838128089905e-02 2.785151600837707520e-01
3.511330187320709229e-01 -2.396506518125534058e-01 -2.907162532210350037e-02 6.448023766279220581e-02 -8.446113020181655884e-02 -2.707371115684509277e-02 1.175616085529327393e-01 -1.642714887857437134e-01 8.435473591089248657e-02 -2.919825017452239990e-01 -1.013609692454338074e-01 5.851695314049720764e-02 -1.200783252716064453e-01 3.101152181625366211e-01 1.407821923494338989e-01 5.271929129958152771e-02 8.011238649487495422e-03 3.830867633223533630e-02 -2.705019116401672363e-01 -2.979112975299358368e-02 1.797961741685867310e-01 3.921674564480781555e-02 -7.510489225387573242e-02 4.449219442903995514e-03 -4.413367807865142822e-01 1.007623225450515747e-01 -4.090980589389801025e-01 -4.627014324069023132e-02 9.896639734506607056e-02 8.777710050344467163e-02 -1.349084675312042236e-01 -3.305075317621231079e-02
2.715831398963928223e-01 -2.309320271015167236e-01 5.499360337853431702e-02 -2.803566753864288330e-01 -3.337099254131317139e-01 -8.473458886146545410e-02 1.500198990106582642e-01 -1.470040231943130493e-01 -1.184847056865692139e-01 -1.834974437952041626e-01 -3.906800970435142517e-02 -2.252808362245559692e-01 -2.384448945522308350e-01 5.113033577799797058e-02 2.076776921749114990e-01 2.715557217597961426e-01 1.000624448060989380e-01 -2.110662609338760376e-01 4.280365630984306335e-02 -1.920984983444213867e-01 -2.472940646111965179e-02 6.680130213499069214e-02 1.399112492799758911e-01 -1.933479756116867065e-01 7.585743814706802368e-02 -1.781787537038326263e-02 -1.857418566942214966e-01 -7.864995859563350677e-03 3.534522354602813721e-01 1.484036147594451904e-01 9.686850011348724365e-02 -1.633724779821932316e-03
3.113150000572204590e-01 5.070641264319419861e-02 1.542886160314083099e-02 3.941423892974853516e-01 -7.876286283135414124e-03 5.800471454858779907e-02 8.954321593046188354e-02 2.465815097093582153e-01 -2.488904446363449097e-01 6.388597190380096436e-02 2.240293771028518677e-01 -1.119146589189767838e-03 -2.888939976692199707e-01 -1.268258392810821533e-01 1.517833620309829712e-01 -6.574799865484237671e-02 2.046478539705276489e-01 -1.419620215892791748e-01 -1.749713718891143799e-01 -1.986895650625228882e-01 1.999374628067016602e-01 2.046498805284500122e-01 -5.841096490621566772e-02 -9.660580754280090332e-02 -1.693739742040634155e-01 -4.750541597604751587e-02 8.325215429067611694e-02 2.059328109025955200e-01 -2.640284784138202667e-02 2.792126536369323730e-01 -4.262307286262512207e-02 -2.051098495721817017e-01
-4.531127400696277618e-03 -9.827662259340286255e-02 -1.751741208136081696e-02 -5.853809788823127747e-02 -3.311421573162078857e-01 1.186168193817138672e-01 3.789180815219879150e-01 1.467427462339401245e-01 -3.540910035371780396e-02 -5.820764601230621338e-02 -2.067130990326404572e-02 -1.505875289440155029e-01 6.749635934829711914e-02 3.524124994874000549e-02 -1.998117379844188690e-02 -2.773937284946441650e-01 3.969621062278747559e-01 -1.633360385894775391e-01 -1.281930357217788696e-01 1.179639101028442383e-01 2.129483968019485474e-01 5.637540598399937153e-04 -4.081850126385688782e-02 8.347845822572708130e-02 -3.155399560928344727e-01 1.530292630195617676e-01 -2.206676453351974487e-01 2.388588637113571167e-01 -4.659676551818847656e-02 1.327294558286666870e-01 4.529123753309249878e-02 -2.601930499076843262e-01
6.064357608556747437e-02 -4.012156277894973755e-02 -2.438279241323471069e-01 4.054249450564384460e-02 2.982378937304019928e-02 2.293042372912168503e-03 5.856867879629135132e-02 7.113921642303466797e-02 -3.086925745010375977e-01 -5.980856344103813171e-02 -1.096465289592742920e-01 6.160127464681863785e-03 -4.554848670959472656e-01 -2.252139598131179810e-01 4.080047085881233215e-02 1.486807912588119507e-01 2.501650154590606689e-01 -2.981441915035247803e-01 -7.355800271034240723e-02 -3.046437911689281464e-02 1.182592809200286865e-01 -1.452780365943908691e-01 -2.415086477994918823e-01 -1.190502047538757324e-01 -2.263065725564956665e-01 1.571829915046691895e-01 -1.035644784569740295e-01 1.642642766237258911e-01 -3.898344933986663818e-02 2.959516346454620361e-01 -2.301059812307357788e-01 1.012771800160408020e-01
2.115113288164138794e-02 -1.043411269783973694e-01 -2.283703237771987915e-01 -1.146991699934005737e-01 -9.563049674034118652e-02 -6.683056056499481201e-02 2.785599092021584511e-03 -3.525211289525032043e-02 1.394851878285408020e-02 -1.890020631253719330e-02 1.727809011936187744e-01 -7.688318938016891479e-02 7.811023294925689697e-02 -2.490405887365341187e-01 8.022312819957733154e-02 3.032171130180358887e-01 1.177903115749359131e-01 -5.881276354193687439e-02 -1.078058034181594849e-01 -2.524644695222377777e-02 4.766966998577117920e-01 3.235344290733337402e-01 3.685957193374633789e-02 -4.462203755974769592e-02 -3.348236978054046631e-01 -5.950561165809631348e-02 -1.556944698095321655e-01 3.911190629005432129e-01 4.065869376063346863e-02 7.880812138319015503e-02 1.556407362222671509e-01 -1.259852945804595947e-01
-1.478451937437057495e-01 -3.512975573539733887e-01 4.498171620070934296e-03 3.687994778156280518e-01 -3.360837697982788086e-01 2.716922014951705933e-02 1.818080549128353596e-03 -1.390075236558914185e-01 -1.381807029247283936e-01 6.385658052749931812e-04 -1.256363391876220703e-01 -3.019406497478485107e-01 -7.495412230491638184e-02 -2.324611395597457886e-01 -1.356497704982757568e-01 2.508967518806457520e-01 1.642312407493591309e-01 -2.125707715749740601e-01 -6.671425886452198029e-03 -1.036786958575248718e-01 7.047013845294713974e-03 2.528768219053745270e-02 -5.203688051551580429e-03 1.462413221597671509e-01 -5.701052770018577576e-02 6.908627599477767944e-02 -1.547574996948242188e-02 1.778536140918731689e-01 1.646124199032783508e-02 3.731032609939575195e-01 -7.830464839935302734e-02 -1.675425469875335693e-01
-1.555052548646926880e-01 -1.750442087650299072e-01 -6.055519357323646545e-02 -1.923647522926330566e-02 6.668938696384429932e-02 -4.572478681802749634e-02 1.884790956974029541e-01 2.355358898639678955e-01 -1.290910542011260986e-01 -1.556841880083084106e-01 2.343001589179039001e-02 -1.083960011601448059e-01 -1.614926196634769440e-02 -2.264511287212371826e-01 1.159882768988609314e-01 1.541432887315750122e-01 4.444120451807975769e-02 -1.487122476100921631e-01 1.086487062275409698e-02 1.808830909430980682e-02 -8.468211628496646881e-03 -1.428774446249008179e-01 -7.245830446481704712e-02 2.070947438478469849e-01 -2.006951421499252319e-01 1.070088818669319153e-01 -6.489652395248413086e-01 5.823767278343439102e-03 -3.813059255480766296e-02 3.467904627323150635e-01 4.964952543377876282e-02 1.066966503858566284e-01
1.870894432067871094e-01 -1.584229916334152222e-01 9.193942882120609283e-03 1.014548391103744507e-01 -1.626194268465042114e-01 -2.196446210145950317e-01 -6.982322037220001221e-02 -7.135257124900817871e-02 -5.210954695940017700e-02 3.676402568817138672e-02 -4.655589163303375244e-02 2.749000862240791321e-02 -1.152419745922088623e-01 2.125720828771591187e-01 -1.362816542387008667e-01 -5.348716676235198975e-02 3.959529697895050049e-01 -3.353814482688903809e-01 -2.278307527303695679e-01 1.254717409610748291e-01 1.483495086431503296e-01 -4.402150586247444153e-02 -2.749199867248535156e-01 1.380921006202697754e-01 -3.505847454071044922e-01 7.757710665464401245e-02 -2.286278903484344482e-01 -3.130814060568809509e-02 1.411706805229187012e-01 3.676785901188850403e-02 2.970716953277587891e-01 1.037230715155601501e-01
3.196466267108917236e-01 -2.914243638515472412e-01 -2.405476868152618408e-01 4.586508870124816895e-01 1.215936020016670227e-01 -2.438225597143173218e-02 1.802760213613510132e-01 -1.099744364619255066e-01 -1.221957281231880188e-01 -1.290093511343002319e-01 -1.377115696668624878e-01 -5.627397447824478149e-02 -4.803113266825675964e-02 -2.075971662998199463e-01 1.174761280417442322e-01 -1.145478114485740662e-01 3.916165232658386230e-01 -1.477135717868804932e-01 -1.028530523180961609e-01 4.934764653444290161e-02 6.093721836805343628e-02 -2.545301616191864014e-02 8.069652318954467773e-02 -1.862065196037292480e-01 -8.278292417526245117e-02 8.105470985174179077e-02 -1.210030615329742432e-01 1.603233516216278076e-01 -5.571321025490760803e-02 2.550115883350372314e-01 -1.042746473103761673e-02 5.398684740066528320e-02
1.657679080963134766e-01 -6.406260281801223755e-02 -1.541585624217987061e-01 1.466339677572250366e-01 -3.731685578823089600e-01 1.205810308456420898e-01 -9.589067846536636353e-02 -3.528192639350891113e-02 -6.673014163970947266e-02 -1.099611595273017883e-01 2.667355537414550781e-01 -4.395243227481842041e-01 -1.496866941452026367e-01 1.095855012536048889e-01 -8.260539174079895020e-02 7.444133609533309937e-02 1.905702948570251465e-01 -5.541035905480384827e-02 -8.982405811548233032e-02 -2.647463679313659668e-01 3.276707828044891357e-01 3.333254158496856689e-02 1.589315086603164673e-01 7.975960150361061096e-03 -1.483605802059173584e-02 1.443785727024078369e-01 -2.800796031951904297e-01 2.429214119911193848e-01 1.417225897312164307e-01 -2.112475410103797913e-02 1.116754673421382904e-02 2.714359015226364136e-02
-1.259546875953674316e-01 -4.093950688838958740e-01 -2.297460883855819702e-01 2.146958857774734497e-01 -1.135199069976806641e-01 3.641922771930694580e-02 7.083577662706375122e-02 -2.502842620015144348e-02 -2.607612013816833496e-01 7.653614878654479980e-02 8.266692608594894409e-02 -2.382922321557998657e-01 -1.571903824806213379e-01 -1.232302933931350708e-01 -2.616159617900848389e-01 -6.968256831169128418e-02 -3.773702681064605713e-02 -3.423898220062255859e-01 6.518118083477020264e-02 1.323119848966598511e-01 1.482001841068267822e-01 3.335022926330566406e-02 -3.364912569522857666e-01 3.912167623639106750e-03 1.174840889871120453e-02 5.890116840600967407e-02 -8.831936120986938477e-02 2.337272614240646362e-01 -3.894276544451713562e-02 2.659795880317687988e-01 1.502678841352462769e-01 -9.760456532239913940e-02
1.750840991735458374e-01 -2.493924349546432495e-01 -2.154095023870468140e-01 2.591372132301330566e-01 -5.843073502182960510e-02 -5.356999114155769348e-02 2.302331328392028809e-01 2.067931741476058960e-01 -2.810837142169475555e-02 -1.400090605020523071e-01 1.634914129972457886e-01 -1.353879421949386597e-01 1.555617600679397583e-01 -4.366761744022369385e-01 -9.912540763616561890e-02 1.696043759584426880e-01 7.746506482362747192e-02 -1.651724614202976227e-02 1.670028083026409149e-02 -1.244861483573913574e-01 -1.720404811203479767e-02 -4.498147219419479370e-02 -1.422235369682312012e-01 1.841497421264648438e-01 -1.081490889191627502e-01 2.381874620914459229e-01 -3.493253588676452637e-01 1.265512853860855103e-01 -1.271012127399444580e-01 1.449010819196701050e-01 2.161852270364761353e-01 6.119371950626373291e-02
5.646028369665145874e-02 -1.225896999239921570e-01 -1.567767411470413208e-01 5.194683745503425598e-02 -2.853611111640930176e-01 -3.597934246063232422e-01 1.144623383879661560e-01 -1.393705010414123535e-01 -4.966949345543980598e-04 -1.120795160531997681e-01 5.972615629434585571e-02 -1.277159750461578369e-01 -1.855107247829437256e-01 1.099072843790054321e-01 -1.756296902894973755e-01 -1.066607907414436340e-01 8.940543234348297119e-02 4.546538740396499634e-02 -7.009790092706680298e-02 5.331908166408538818e-02 1.903093755245208740e-01 2.993610799312591553e-01 -2.117733657360076904e-02 -3.127071559429168701e-01 8.181869983673095703e-02 3.948042392730712891e-01 -3.126727342605590820e-01 2.687238901853561401e-02 1.645875163376331329e-02 2.886960804462432861e-01 5.162950605154037476e-02 2.688352204859256744e-02
1.819025874137878418e-01 -3.498148620128631592e-01 4.189687669277191162e-01 4.461746662855148315e-02 1.274284869432449341e-01 -1.162811890244483948e-01 2.801579833030700684e-01 -8.599811792373657227e-02 -1.467334479093551636e-01 3.045051731169223785e-02 1.375196576118469238e-01 -2.558181583881378174e-01 -3.542339429259300232e-02 -7.634069770574569702e-03 -9.857298806309700012e-03 2.534730136394500732e-01 -3.473036922514438629e-03 -9.953888505697250366e-02 3.052005171775817871e-02 -1.725468635559082031e-01 1.852842718362808228e-01 5.517429113388061523e-02 -1.894376426935195923e-02 -1.654500812292098999e-01 -1.770069152116775513e-01 1.003563851118087769e-01 -2.825474441051483154e-01 1.639780551195144653e-01 -1.737265884876251221e-01 2.199313789606094360e-01 -1.637004464864730835e-01 1.403436362743377686e-01
-7.908570021390914917e-02 -3.019890785217285156e-01 -1.126067340373992920e-01 -5.250458791851997375e-02 8.662026375532150269e-02 -2.150049507617950439e-01 2.981496788561344147e-02 1.279619634151458740e-01 -3.442545235157012939e-01 -1.372781991958618164e-01 3.400420844554901123e-01 -1.572975814342498779e-01 -2.105341553688049316e-01 1.134379580616950989e-01 1.010690480470657349e-01 2.316638231277465820e-01 2.347700893878936768e-01 -1.748294085264205933e-01 5.917242541909217834e-02 -1.540948753245174885e-03 2.325940281152725220e-01 1.367273926734924316e-01 -1.717327684164047241e-01 -3.032590448856353760e-01 2.634029835462570190e-03 7.904285192489624023e-02 -2.497477978467941284e-01 8.684390783309936523e-02 2.350154966115951538e-01 3.823826089501380920e-02 3.023757226765155792e-02 9.817898273468017578e-03
6.932355463504791260e-02 -2.868303358554840088e-01 -3.397190943360328674e-02 1.359871625900268555e-01 -6.951735913753509521e-02 -1.239090338349342346e-01 3.354858756065368652e-01 1.207398325204849243e-01 -2.021401971578598022e-01 6.716872006654739380e-02 2.319381237030029297e-01 -2.996440529823303223e-01 5.901099368929862976e-02 1.686531305313110352e-02 -1.291701197624206543e-01 1.406751126050949097e-01 5.237426608800888062e-02 -3.330187201499938965e-01 -8.343387395143508911e-02 6.465257704257965088e-02 1.347110569477081299e-01 -1.848113536834716797e-02 1.003058999776840210e-01 2.145528495311737061e-01 7.418224960565567017e-02 2.821943759918212891e-01 -3.284661471843719482e-01 6.882601976394653320e-02 -2.331792116165161133e-01 1.792825311422348022e-01 1.739569753408432007e-01 -5.345662310719490051e-02
6.841677427291870117e-02 7.673841714859008789e-02 2.193661332130432129e-01 4.419799894094467163e-02 -1.966568455100059509e-02 -2.790561318397521973e-01 9.331157803535461426e-02 -6.673324108123779297e-02 1.972178667783737183e-01 6.738655269145965576e-02 2.507024407386779785e-01 -7.101240009069442749e-02 -2.262502163648605347e-01 8.256162703037261963e-02 -2.079925239086151123e-01 2.829341888427734375e-01 1.876977831125259399e-01 -3.847965896129608154e-01 8.575950562953948975e-02 -3.065316677093505859e-01 9.467326849699020386e-02 1.883551478385925293e-01 -1.101907417178153992e-01 -1.351767778396606445e-02 2.509811893105506897e-02 1.221099346876144409e-01 -3.648119568824768066e-01 9.450206905603408813e-02 9.351284801959991455e-02 1.951366811990737915e-01 -9.656506776809692383e-02 -1.413284987211227417e-02
4.463045671582221985e-02 -1.430907286703586578e-02 1.106855571269989014e-01 6.542830169200897217e-02 -2.048882693052291870e-01 3.362517431378364563e-02 2.087481170892715454e-01 7.622876204550266266e-03 -1.149520203471183777e-01 -2.301879376173019409e-01 1.910694390535354614e-01 -2.845959961414337158e-01 -2.798735350370407104e-02 1.178010832518339157e-02 7.237522862851619720e-03 -1.077684611082077026e-01 1.096831485629081726e-01 -6.350520253181457520e-02 1.929005980491638184e-01 -3.587904870510101318e-01 1.420264840126037598e-01 -3.891801834106445312e-02 -2.334473729133605957e-01 -3.011182844638824463e-01 -4.055676162242889404e-01 7.228568196296691895e-02 -3.394553363323211670e-01 -6.495790928602218628e-02 1.145561710000038147e-01 1.204139962792396545e-01 1.111081987619400024e-01 -1.422959864139556885e-01
5.482386052608489990e-02 -4.914898574352264404e-01 4.265443235635757446e-02 -4.644509032368659973e-02 5.092135816812515259e-02 -3.217962086200714111e-01 6.681427359580993652e-02 1.406901925802230835e-01 -2.255714982748031616e-01 -3.716567158699035645e-01 1.242609508335590363e-02 9.461709856986999512e-02 -6.360587477684020996e-02 7.218717783689498901e-02 -5.019513145089149475e-02 7.804263383150100708e-02 3.351390659809112549e-01 -2.049831897020339966e-01 -1.747789233922958374e-01 -6.128932535648345947e-02 7.764045149087905884e-02 -3.475017473101615906e-02 -1.546701341867446899e-01 1.284522712230682373e-01 7.095161825418472290e-02 1.521142721176147461e-01 -1.313736289739608765e-01 1.104352921247482300e-01 2.098148688673973083e-03 1.048408150672912598e-01 3.120283484458923340e-01 5.275069177150726318e-02
-1.743358969688415527e-01 -3.673861026763916016e-01 1.159555092453956604e-02 1.699387431144714355e-01 -2.922170758247375488e-01 1.271700486540794373e-02 3.590122163295745850e-01 6.927580386400222778e-02 -1.145525574684143066e-01 -3.681102022528648376e-02 2.570648193359375000e-01 8.599162101745605469e-02 3.460108116269111633e-02 2.283354401588439941e-01 -5.432152003049850464e-02 2.780815660953521729e-01 1.785508692264556885e-01 -5.252287909388542175e-02 -2.299763113260269165e-01 -1.036355271935462952e-01 9.125069528818130493e-02 1.155373230576515198e-01 1.186680421233177185e-01 4.803485050797462463e-02 8.149847388267517090e-02 2.179678380489349365e-01 -2.660359144210815430e-01 2.599595785140991211e-01 -1.776714175939559937e-01 5.422323942184448242e-02 -3.287513926625251770e-02 1.957010105252265930e-02
-3.225907683372497559e-02 -1.910054683685302734e-01 1.637854725122451782e-01 2.325062006711959839e-01 -1.011136472225189209e-01 -5.522481724619865417e-02 3.286136388778686523e-01 1.729581207036972046e-01 -1.257363557815551758e-01 -1.923022866249084473e-01 2.931915223598480225e-01 1.372102349996566772e-01 1.827204041182994843e-02 3.106979131698608398e-01 -5.713723972439765930e-02 8.070684224367141724e-02 2.478051334619522095e-01 -1.539293080568313599e-01 -2.002581804990768433e-01 -1.434299629181623459e-02 5.225554108619689941e-02 9.985810518264770508e-02 8.476973325014114380e-02 -1.875089108943939209e-02 -3.466123342514038086e-01 -4.423935711383819580e-02 -5.040626600384712219e-02 3.207340836524963379e-01 -1.022365912795066833e-01 2.440306544303894043e-01 8.045909553766250610e-02 1.286756098270416260e-01
2.497880160808563232e-01 -3.176896870136260986e-01 -3.294979631900787354e-01 3.295913338661193848e-01 -1.239421591162681580e-01 5.581833422183990479e-02 3.456042334437370300e-02 -1.535716950893402100e-01 -1.869093775749206543e-01 5.237240809947252274e-03 -8.871671557426452637e-02 1.114905923604965210e-01 -8.506650477647781372e-02 1.726966723799705505e-02 2.679901719093322754e-01 -9.716515988111495972e-02 2.270462214946746826e-01 -1.146198064088821411e-01 -1.619585156440734863e-01 -5.491690710186958313e-03 6.972120702266693115e-02 1.827762462198734283e-02 -3.030806779861450195e-02 1.152321174740791321e-01 -8.028131723403930664e-02 1.634826809167861938e-01 -2.449514418840408325e-01 3.075413107872009277e-01 -6.612300872802734375e-02 2.971494495868682861e-01 -2.033695727586746216e-01 -6.473767105489969254e-03
4.115739464759826660e-01 -1.982520520687103271e-01 1.647602468729019165e-01 -6.957371532917022705e-02 -1.297861337661743164e-01 -1.771534979343414307e-01 1.206941306591033936e-01 3.039192035794258118e-02 2.946742773056030273e-01 -1.083028763532638550e-01 2.326506674289703369e-01 -1.623091697692871094e-01 -1.211725920438766479e-01 -2.020870447158813477e-01 3.408645465970039368e-02 1.438422799110412598e-01 2.832001447677612305e-01 3.463343158364295959e-02 1.560911536216735840e-01 -2.260084599256515503e-01 5.370650067925453186e-02 1.513031031936407089e-02 -1.995183341205120087e-02 -1.216173842549324036e-01 -2.703504636883735657e-02 2.560545802116394043e-01 -3.857629001140594482e-01 -2.024761289358139038e-01 -1.507430337369441986e-02 5.790543928742408752e-02 3.263395279645919800e-02 -5.738177895545959473e-02
2.894710563123226166e-02 1.487060263752937317e-02 -8.719386160373687744e-02 1.440299153327941895e-01 -2.324792891740798950e-01 -6.588377524167299271e-03 -4.178388416767120361e-02 -1.621804982423782349e-01 -1.683776825666427612e-01 -2.240551076829433441e-02 1.440209001302719116e-01 1.687274128198623657e-01 -6.234621256589889526e-02 -7.940575480461120605e-02 -8.614792674779891968e-02 2.458850443363189697e-01 4.381837844848632812e-01 -1.315451413393020630e-01 -2.732959687709808350e-01 -1.115283295512199402e-01 2.315674275159835815e-01 3.214763104915618896e-01 -8.366291224956512451e-02 -1.024641692638397217e-01 -2.163162827491760254e-01 -1.873058453202247620e-02 -2.463022917509078979e-01 3.893539309501647949e-03 -1.003323867917060852e-01 1.040798798203468323e-01 -6.378958374261856079e-02 -3.586343824863433838e-01
8.163433521986007690e-02 -6.531731039285659790e-02 -8.371450006961822510e-02 -3.000351786613464355e-02 -2.407395392656326294e-01 -9.966919571161270142e-02 4.176733791828155518e-01 -2.206866815686225891e-02 -5.164150614291429520e-03 -3.275202810764312744e-01 4.400764778256416321e-02 -2.781412005424499512e-01 -1.665935963392257690e-01 -1.986644230782985687e-02 6.724919378757476807e-02 3.479139506816864014e-02 1.533727794885635376e-01 2.956881821155548096e-01 -1.656410098075866699e-01 -1.745708733797073364e-01 2.826094329357147217e-01 -1.077712979167699814e-02 -1.241489425301551819e-01 4.498454928398132324e-02 3.233863785862922668e-02 3.742133453488349915e-02 -2.543011009693145752e-01 1.325075775384902954e-01 -1.363716926425695419e-02 3.058226108551025391e-01 2.579302191734313965e-01 -8.157651126384735107e-02
2.959424257278442383e-01 8.481942862272262573e-02 1.961784809827804565e-02 1.486703157424926758e-01 -4.326796159148216248e-02 -5.056886002421379089e-02 2.643159031867980957e-01 -1.178531050682067871e-01 -8.305700123310089111e-02 1.611085534095764160e-01 -9.890040382742881775e-03 1.087139397859573364e-01 -8.855622261762619019e-02 -7.146109826862812042e-03 2.432868182659149170e-01 5.445814877748489380e-02 3.960860967636108398e-01 -2.220723927021026611e-01 5.879088863730430603e-02 1.571998558938503265e-02 3.614293336868286133e-01 2.207567691802978516e-01 -2.124294191598892212e-01 2.870481610298156738e-01 -7.279549539089202881e-02 1.102691143751144409e-01 -2.629995942115783691e-01 -1.703042238950729370e-01 -1.404350157827138901e-02 1.413061618804931641e-01 -5.176635459065437317e-02 -1.564265042543411255e-01
2.416254729032516479e-01 -2.045206129550933838e-01 -4.827930033206939697e-02 4.129574820399284363e-02 -1.106254234910011292e-01 2.185919508337974548e-02 2.132261097431182861e-01 -1.872449964284896851e-01 -6.084050238132476807e-02 1.028823330998420715e-01 4.536782577633857727e-02 -2.690237164497375488e-01 -1.245935559272766113e-01 -1.721260845661163330e-01 6.642200052738189697e-02 -5.954794213175773621e-02 3.790345489978790283e-01 5.369368195533752441e-02 5.353272706270217896e-02 -1.981653124094009399e-01 1.588277518749237061e-01 -4.679476842284202576e-02 -8.519826829433441162e-02 2.194238603115081787e-01 1.605211198329925537e-01 -1.810799539089202881e-01 -1.917766630649566650e-01 2.204561382532119751e-01 1.130730584263801575e-01 3.334427475929260254e-01 -2.905326783657073975e-01 -1.919925510883331299e-01
1.357898861169815063e-01 -8.604479581117630005e-02 -7.139295339584350586e-02 2.644190788269042969e-01 -9.652139991521835327e-02 -1.314107179641723633e-01 1.252922266721725464e-01 5.267370492219924927e-02 -3.430739045143127441e-03 1.355775594711303711e-01 9.571317583322525024e-02 1.916394829750061035e-01 -1.169539391994476318e-01 8.522636257112026215e-03 -3.396597877144813538e-02 2.759262621402740479e-01 2.128447592258453369e-01 -3.922614455223083496e-02 -1.365308165550231934e-01 -1.784881800413131714e-01 8.564765006303787231e-02 -2.371802926063537598e-01 -2.215559035539627075e-02 -1.425086259841918945e-01 -6.325270980596542358e-02 -1.220129504799842834e-01 -5.626235902309417725e-02 4.330555796623229980e-01 -2.535436153411865234e-01 4.661968648433685303e-01 1.404215991497039795e-01 -7.812263071537017822e-02
3.778411746025085449e-01 -9.498950839042663574e-02 1.684450805187225342e-01 2.015402317047119141e-01 -9.175752289593219757e-03 -5.087547376751899719e-02 1.189939230680465698e-01 -1.312428265810012817e-01 -2.710384428501129150e-01 1.627263985574245453e-02 -1.785676628351211548e-01 5.004916712641716003e-02 -1.317885965108871460e-01 1.777490526437759399e-01 -3.263071179389953613e-03 -1.566268503665924072e-01 1.759563237428665161e-01 -2.155297398567199707e-01 3.807558864355087280e-02 -1.410536188632249832e-02 3.251219689846038818e-01 9.642603993415832520e-02 1.666541844606399536e-01 3.016646802425384521e-01 -2.088331282138824463e-01 1.437900646124035120e-04 -8.088687062263488770e-02 6.835623830556869507e-02 1.884877681732177734e-01 3.500614762306213379e-01 1.928809136152267456e-01 2.450366690754890442e-02
2.497632205486297607e-01 -2.760769426822662354e-01 2.891216427087783813e-02 2.708003520965576172e-01 5.743642151355743408e-02 1.435585413128137589e-02 1.436528936028480530e-02 -1.585199683904647827e-01 -1.441011726856231689e-01 -3.709475323557853699e-02 -6.279894709587097168e-02 1.388307213783264160e-01 2.335423529148101807e-01 -9.123732149600982666e-02 2.573781013488769531e-01 2.320790588855743408e-01 1.897537708282470703e-01 -8.451068401336669922e-02 -3.617115691304206848e-02 -8.991040289402008057e-02 9.354561567306518555e-02 1.468283385038375854e-01 7.222768664360046387e-02 -1.471809484064579010e-02 1.211295798420906067e-01 7.657777518033981323e-02 -2.413420230150222778e-01 2.847433984279632568e-01 -1.081728339195251465e-01 5.120295286178588867e-01 -8.934210985898971558e-02 -7.701707538217306137e-03
-1.668158173561096191e-01 -3.964768946170806885e-01 9.672623127698898315e-02 1.207562349736690521e-02 -9.313570708036422729e-02 -3.255247697234153748e-02 -9.828140586614608765e-02 5.577620118856430054e-02 -1.946969330310821533e-01 -8.547702431678771973e-02 -6.316952407360076904e-02 -3.067443370819091797e-01 -4.115370512008666992e-01 1.737425327301025391e-01 -2.289134114980697632e-01 -4.073949903249740601e-02 2.118754982948303223e-01 -1.451881229877471924e-01 2.471585758030414581e-02 7.498578727245330811e-02 1.921736001968383789e-01 9.243435412645339966e-02 -1.962776184082031250e-01 -4.977793898433446884e-03 -3.362164273858070374e-02 3.120083510875701904e-01 -1.982043385505676270e-01 1.209499910473823547e-01 2.146841213107109070e-02 2.299293875694274902e-01 -6.247830763459205627e-02 -1.421703100204467773e-01
1.119527779519557953e-02 -5.032379627227783203e-01 -1.334901452064514160e-01 -1.428683102130889893e-01 -3.698710352182388306e-02 -8.324047178030014038e-02 -8.381774276494979858e-02 2.114366441965103149e-01 -2.728332877159118652e-01 -2.243987657129764557e-02 -2.758410386741161346e-02 -1.654405742883682251e-01 -3.106416463851928711e-01 1.131228581070899963e-01 -1.106943711638450623e-01 -9.974481165409088135e-02 3.231835663318634033e-01 -1.494170278310775757e-01 1.215631663799285889e-01 -3.599370643496513367e-02 2.459280639886856079e-01 9.973822534084320068e-02 -4.038796946406364441e-02 -6.039240956306457520e-02 -6.028546765446662903e-02 2.392754256725311279e-01 -2.006713598966598511e-01 8.053699135780334473e-02 8.410865068435668945e-02 1.283579915761947632e-01 -2.483451664447784424e-01 -4.874935001134872437e-02
2.893598079681396484e-01 -1.676382869482040405e-02 6.918430328369140625e-02 -1.074677240103483200e-02 -2.149108499288558960e-01 6.287989765405654907e-02 3.615391552448272705e-01 1.756122112274169922e-01 3.168899193406105042e-02 -3.130369260907173157e-02 8.885331451892852783e-02 -1.360370814800262451e-01 -3.275960683822631836e-01 -1.473599672317504883e-01 6.548915803432464600e-02 -7.867092639207839966e-02 3.819466233253479004e-01 1.855549067258834839e-01 -7.228032499551773071e-02 -3.222908675670623779e-01 7.868576049804687500e-02 1.386274993419647217e-01 -1.099748536944389343e-02 2.238040566444396973e-01 9.169797599315643311e-02 -4.825012385845184326e-02 -1.346690356731414795e-01 1.675298959016799927e-01 1.241729184985160828e-01 2.841957509517669678e-01 5.621708557009696960e-02 -1.009300649166107178e-01
-3.130113705992698669e-02 -1.277045160531997681e-01 -1.331002116203308105e-01 1.885215193033218384e-01 -3.426386713981628418e-01 -2.165859937667846680e-01 2.348319739103317261e-01 3.582516685128211975e-03 1.334907412528991699e-01 -1.394662708044052124e-01 2.410167753696441650e-01 5.326212942600250244e-02 -4.500246793031692505e-02 1.843246668577194214e-01 -4.353301599621772766e-02 3.579944968223571777e-01 2.701122164726257324e-01 -1.176813319325447083e-01 -1.531924009323120117e-01 -2.441982738673686981e-02 7.029864192008972168e-02 -5.184699967503547668e-02 1.249201893806457520e-01 -9.521342813968658447e-02 -1.713535049930214882e-03 1.358762383460998535e-01 -2.061730809509754181e-02 4.458135366439819336e-01 -8.205135166645050049e-02 2.043690085411071777e-01 1.756226122379302979e-01 7.467826455831527710e-02
2.000575363636016846e-01 -2.995846793055534363e-02 1.845012754201889038e-01 1.366561185568571091e-02 -2.025664746761322021e-01 -7.465855777263641357e-02 1.857804656028747559e-01 -1.343761086463928223e-01 -2.742547988891601562e-01 -1.931933313608169556e-01 2.993050515651702881e-01 1.391096115112304688e-01 -2.005142420530319214e-01 2.264963239431381226e-01 3.075083717703819275e-03 -8.502080105245113373e-03 1.575205922126770020e-01 -2.141445428133010864e-01 -2.669976949691772461e-01 -1.439313683658838272e-02 2.213598601520061493e-02 -1.106086671352386475e-01 -1.281145662069320679e-01 -1.005019024014472961e-01 -1.890901774168014526e-01 -1.358138024806976318e-02 -1.866276711225509644e-01 4.007786214351654053e-01 -2.292976528406143188e-01 1.335172951221466064e-01 1.601200699806213379e-01 -6.141332909464836121e-02
9.626280516386032104e-03 -1.644311696290969849e-01 -1.846634447574615479e-01 -3.652622550725936890e-02 -2.724903225898742676e-01 -1.805093735456466675e-01 2.188332080841064453e-01 8.801733702421188354e-02 -4.454462602734565735e-02 -3.342582285404205322e-02 -1.674961745738983154e-01 -2.324928641319274902e-01 -8.712687343358993530e-02 2.430854290723800659e-01 -1.078804731369018555e-01 -2.780347689986228943e-02 5.160880088806152344e-02 6.373575329780578613e-02 5.535248294472694397e-02 5.202930420637130737e-02 2.310692220926284790e-01 2.622903883457183838e-01 2.665104903280735016e-02 -1.258475426584482193e-02 -4.629247486591339111e-01 2.710007429122924805e-01 -1.049443408846855164e-01 2.134561538696289062e-01 4.379134997725486755e-02 3.389697372913360596e-01 1.067797020077705383e-01 -5.070553347468376160e-02
9.279495477676391602e-02 -2.059952467679977417e-01 -5.004719272255897522e-02 -6.784940510988235474e-02 -2.749894559383392334e-01 8.158501237630844116e-02 3.279961049556732178e-01 -4.299232736229896545e-03 7.752608507871627808e-02 -2.048966139554977417e-01 2.446160912513732910e-01 2.694860659539699554e-02 -5.304813757538795471e-02 2.200873643159866333e-01 3.431098461151123047e-01 1.181296072900295258e-03 3.005870878696441650e-01 -3.263348937034606934e-01 -2.196144163608551025e-01 5.510799959301948547e-02 4.234776645898818970e-02 2.053327858448028564e-01 1.706321686506271362e-01 1.050667539238929749e-01 1.794956065714359283e-02 1.241944581270217896e-01 -1.199982762336730957e-01 2.625584304332733154e-01 1.592503339052200317e-01 2.015496976673603058e-02 1.181762069463729858e-01 -5.829315632581710815e-02
4.267852008342742920e-01 -5.201486404985189438e-03 -8.834461122751235962e-02 1.498701572418212891e-01 -1.940823346376419067e-01 1.829963177442550659e-01 2.037847489118576050e-01 -2.772177457809448242e-01 4.505611583590507507e-02 2.503187023103237152e-02 1.797037012875080109e-02 9.966814517974853516e-02 -6.389439105987548828e-02 -1.691308058798313141e-02 1.585773974657058716e-01 -1.131032258272171021e-01 1.331973373889923096e-01 -8.332283049821853638e-02 -5.144978314638137817e-02 1.496414624853059649e-04 2.843455672264099121e-01 2.010156661272048950e-01 -1.811514236032962799e-02 8.401713520288467407e-02 1.896721422672271729e-01 1.528322696685791016e-02 -2.391051054000854492e-01 1.452265083789825439e-01 1.855843514204025269e-01 4.590235054492950439e-01 -1.395159363746643066e-01 -8.802934736013412476e-02
-5.776200070977210999e-02 -3.759752213954925537e-01 -1.892593502998352051e-02 2.741449773311614990e-01 -2.025703489780426025e-01 6.694766134023666382e-02 2.350013516843318939e-02 -2.242307662963867188e-01 -1.492704451084136963e-01 1.364172697067260742e-01 -2.050956897437572479e-02 -1.528435498476028442e-01 -1.868209987878799438e-01 -8.550189435482025146e-02 2.539003826677799225e-02 3.077898025512695312e-01 3.040573298931121826e-01 -1.828282773494720459e-01 3.195710480213165283e-02 -1.168661843985319138e-02 4.537645727396011353e-02 1.794447302818298340e-01 -6.520696729421615601e-02 1.713372468948364258e-01 -5.242714285850524902e-02 -2.612920291721820831e-02 -1.040947996079921722e-02 2.101186364889144897e-01 1.916891150176525116e-02 3.335773944854736328e-01 -9.704044461250305176e-02 -3.428245484828948975e-01
3.303636312484741211e-01 -6.657000631093978882e-02 -3.298530727624893188e-02 -2.256263494491577148e-01 -4.399380087852478027e-01 7.718516886234283447e-02 6.834121793508529663e-02 6.928993761539459229e-02 1.136322617530822754e-01 -2.647319622337818146e-02 -5.439545027911663055e-03 -3.241166472434997559e-01 -4.866982623934745789e-02 1.325451731681823730e-01 1.809395551681518555e-01 1.572169214487075806e-01 1.312185823917388916e-01 -9.189686924219131470e-02 3.403932228684425354e-02 -2.087648659944534302e-01 -5.824708845466375351e-03 -1.975084841251373291e-01 -4.174070805311203003e-02 1.298164278268814087e-01 -1.245657131075859070e-01 6.230253726243972778e-02 -3.417195081710815430e-01 6.667102873325347900e-02 1.953982710838317871e-01 3.172547519207000732e-01 1.137099787592887878e-01 9.461213648319244385e-02
2.253424674272537231e-01 -3.475386798381805420e-01 2.673036456108093262e-01 1.476815640926361084e-01 -4.443977028131484985e-02 -2.208607643842697144e-01 2.426436692476272583e-01 -1.699822023510932922e-03 -1.614976301789283752e-02 -8.943621069192886353e-03 3.648826852440834045e-02 -1.777631193399429321e-01 1.294092386960983276e-01 8.738548308610916138e-02 -1.989278048276901245e-01 2.774234712123870850e-01 6.739291548728942871e-02 -2.795236706733703613e-01 1.427939683198928833e-01 -1.526032090187072754e-01 1.335089057683944702e-01 1.971548497676849365e-01 -1.683611422777175903e-01 -2.289255335927009583e-02 -1.414531767368316650e-01 -8.632029592990875244e-02 -3.187477886676788330e-01 2.868386805057525635e-01 -1.886420510709285736e-02 -3.735471889376640320e-02 1.617454737424850464e-01 -1.362180896103382111e-02
2.359329909086227417e-01 -2.709805034101009369e-02 -9.973782300949096680e-02 4.303628206253051758e-02 -1.056238785386085510e-01 -4.993759468197822571e-02 2.759088277816772461e-01 5.959160253405570984e-02 -1.589682549238204956e-01 -1.451487392187118530e-01 -3.135328181087970734e-03 -2.730113863945007324e-01 1.232481673359870911e-01 1.069661453366279602e-01 -1.948809623718261719e-01 -2.326846867799758911e-01 2.314826548099517822e-01 8.243729174137115479e-02 -2.004439085721969604e-01 -9.432268142700195312e-02 9.665139019489288330e-02 2.765718698501586914e-01 1.224712468683719635e-02 1.172752752900123596e-01 -4.611556529998779297e-01 1.408711522817611694e-01 -2.332570850849151611e-01 2.031056582927703857e-01 8.301994204521179199e-02 2.018184363842010498e-01 1.676326966844499111e-03 -1.176883652806282043e-01
5.964742973446846008e-02 -3.352838456630706787e-01 -3.911925852298736572e-02 8.988898247480392456e-02 2.434249781072139740e-02 1.458034515380859375e-01 2.337500005960464478e-01 -3.301124274730682373e-01 -2.133939415216445923e-01 -5.383397266268730164e-02 -1.467696279287338257e-01 -1.283693462610244751e-01 -5.247525125741958618e-02 1.925367861986160278e-01 3.531378880143165588e-02 -1.533694751560688019e-02 4.428373575210571289e-01 -3.783073425292968750e-01 -2.552791535854339600e-01 9.215022623538970947e-02 2.018345594406127930e-01 4.854084551334381104e-02 -1.019728854298591614e-01 -9.429793804883956909e-03 5.819963663816452026e-02 6.070024520158767700e-02 -1.759009957313537598e-01 -1.379247754812240601e-01 -5.911175534129142761e-02 5.760125443339347839e-02 2.033825032413005829e-02 1.745494455099105835e-01
3.019383549690246582e-01 -2.604140043258666992e-01 -1.715034991502761841e-01 3.133346140384674072e-01 6.663129478693008423e-02 4.214489832520484924e-03 2.272519171237945557e-01 -7.357822358608245850e-02 -9.543994383420795202e-05 -9.726540744304656982e-02 -1.383300423622131348e-01 -5.023908242583274841e-02 5.703208968043327332e-02 3.606201335787773132e-02 3.610775172710418701e-01 2.027602940797805786e-01 2.815139889717102051e-01 -2.768514156341552734e-01 1.095644291490316391e-02 -6.391650438308715820e-02 -8.848830312490463257e-02 1.215354129672050476e-01 6.522618979215621948e-02 -1.584164649248123169e-01 2.873806469142436981e-02 1.616450101137161255e-01 -1.656878292560577393e-01 1.116046756505966187e-01 -2.155585885047912598e-01 3.382210731506347656e-01 -5.532348901033401489e-02 4.374291002750396729e-02
8.068831264972686768e-02 -2.200243026018142700e-01 -2.889404296875000000e-01 -1.092316061258316040e-01 -2.734716422855854034e-02 -1.352484244853258133e-02 4.863391816616058350e-02 -3.095762059092521667e-02 -4.539008252322673798e-03 5.855061486363410950e-02 -3.950573876500129700e-02 -1.309076845645904541e-01 -7.325832545757293701e-02 2.245889045298099518e-03 6.621382385492324829e-02 1.365634351968765259e-01 3.061079382896423340e-01 -1.768318861722946167e-01 -8.061334490776062012e-02 -1.606833487749099731e-01 2.185990363359451294e-01 -4.741663038730621338e-01 -1.687344163656234741e-01 7.146083563566207886e-02 3.830651054158806801e-03 -1.284500211477279663e-01 -2.802446484565734863e-01 2.358681559562683105e-01 2.738274037837982178e-01 1.194126233458518982e-01 3.021155893802642822e-01 1.296326331794261932e-02
-1.058931052684783936e-01 -1.461345553398132324e-01 2.801513299345970154e-03 -3.136849403381347656e-02 -2.430575340986251831e-01 -2.523822188377380371e-01 1.973601728677749634e-01 3.518858551979064941e-02 -2.185222208499908447e-01 -2.950785756111145020e-01 1.148013696074485779e-01 -1.870884001255035400e-01 -1.715902984142303467e-01 -1.806573271751403809e-01 8.828015998005867004e-03 7.113923132419586182e-02 1.633035689592361450e-01 2.777976989746093750e-01 -1.864664852619171143e-01 -5.994322523474693298e-02 3.461230099201202393e-01 1.504354029893875122e-01 -1.089769303798675537e-01 6.229024380445480347e-02 -3.371661528944969177e-02 1.203836724162101746e-01 -3.716831207275390625e-01 2.807137668132781982e-01 8.259514719247817993e-02 3.380791097879409790e-02 8.904802054166793823e-02 -6.625805795192718506e-02
7.233640551567077637e-02 -2.304979115724563599e-01 6.744439154863357544e-02 5.831058695912361145e-02 -2.352926135063171387e-01 -1.694454401731491089e-01 2.768297195434570312e-01 3.008298575878143311e-01 -1.213654056191444397e-01 -2.648220956325531006e-01 2.840403914451599121e-01 3.970075398683547974e-03 7.287827879190444946e-02 -1.534572988748550415e-01 8.555470407009124756e-02 1.260605156421661377e-01 2.136660069227218628e-01 -2.549494616687297821e-02 -1.568920612335205078e-01 -1.220005378127098083e-01 2.326434552669525146e-01 -3.704398870468139648e-02 -6.188333034515380859e-02 -2.429630756378173828e-01 -1.271830052137374878e-01 -4.061837494373321533e-02 -3.083168566226959229e-01 -1.413160115480422974e-01 2.654269039630889893e-01 2.329326122999191284e-01 3.316365182399749756e-02 -4.509648680686950684e-02
1.010026335716247559e-01 -2.791610360145568848e-01 1.360715627670288086e-01 5.333172157406806946e-02 2.021733485162258148e-02 -6.658264249563217163e-02 3.216047883033752441e-01 -5.302377790212631226e-02 8.839734643697738647e-02 6.487362086772918701e-02 -3.442180110141634941e-03 -1.730999052524566650e-01 6.319599598646163940e-02 1.226151287555694580e-01 -1.960839927196502686e-01 3.955877125263214111e-01 5.617137625813484192e-02 -2.600336670875549316e-01 5.444736406207084656e-02 -1.832941621541976929e-01 2.629949711263179779e-02 1.257392019033432007e-01 -4.331739246845245361e-02 -3.966943547129631042e-02 -3.159109950065612793e-01 -9.440159052610397339e-02 -3.831452131271362305e-01 1.499301940202713013e-01 -1.804714202880859375e-01 2.284976541996002197e-01 1.792818307876586914e-01 3.549377992749214172e-02
9.718074649572372437e-02 -4.228490591049194336e-01 9.571660310029983521e-02 3.996163308620452881e-01 -9.399559348821640015e-02 -1.608899384737014771e-01 6.920501589775085449e-02 -1.422935575246810913e-01 1.152532361447811127e-02 -1.779373921453952789e-02 1.147441472858190536e-02 -1.008346900343894958e-01 -4.076460003852844238e-02 -2.564136087894439697e-01 2.422471046447753906e-01 2.055038698017597198e-02 3.177213072776794434e-01 -2.121973782777786255e-02 -2.121338844299316406e-01 3.825277090072631836e-02 6.190164014697074890e-02 2.137819677591323853e-01 2.481120266020298004e-02 1.770612150430679321e-01 1.113637760281562805e-01 1.412867158651351929e-01 -9.669623523950576782e-02 1.345899403095245361e-01 1.923961341381072998e-01 3.151965737342834473e-01 -3.544291108846664429e-02 -1.380794942378997803e-01
7.463742047548294067e-02 -5.619695186614990234e-01 7.398898154497146606e-02 -7.377854734659194946e-02 -1.004303023219108582e-01 -1.894124746322631836e-01 2.420487999916076660e-01 3.953291848301887512e-02 -2.784052677452564240e-02 -2.748347818851470947e-01 1.025735661387443542e-01 4.537922516465187073e-02 -2.325183302164077759e-01 1.022943928837776184e-01 -2.273178659379482269e-02 1.949312165379524231e-02 1.029200926423072815e-01 -1.799112558364868164e-01 -2.485570730641484261e-03 2.151552215218544006e-02 -1.610005088150501251e-02 8.320233225822448730e-02 -2.722694873809814453e-01 -1.173909902572631836e-01 1.096645072102546692e-01 1.710278689861297607e-01 -3.183448612689971924e-01 1.506858915090560913e-01 -1.650210320949554443e-01 -3.122195776086300611e-04 2.045880109071731567e-01 1.852965950965881348e-01
1.821472793817520142e-01 7.837326265871524811e-03 -1.284024268388748169e-01 1.568884253501892090e-01 -1.598990149796009064e-02 5.791051313281059265e-02 2.456380724906921387e-01 -9.591067582368850708e-02 -1.158429756760597229e-01 -1.475584059953689575e-01 -2.461250126361846924e-01 9.274187497794628143e-03 -2.635241448879241943e-01 8.183541148900985718e-02 -9.284157305955886841e-02 1.957183033227920532e-01 2.877161502838134766e-01 -3.079578876495361328e-01 1.225891187787055969e-01 2.548080384731292725e-01 1.896401047706604004e-01 -1.756199151277542114e-01 -1.123799160122871399e-01 2.289123088121414185e-02 -2.731629610061645508e-01 9.757568687200546265e-02 -2.899589538574218750e-01 4.545108601450920105e-02 2.424467802047729492e-01 1.428765058517456055e-01 -2.117526233196258545e-01 -4.174516350030899048e-02
1.299033015966415405e-01 -1.262579709291458130e-01 -7.410449907183647156e-03 1.452639140188694000e-02 -1.297186613082885742e-01 7.402296364307403564e-02 3.332249522209167480e-01 1.650887131690979004e-01 -2.248910665512084961e-01 -1.827704161405563354e-01 5.792747810482978821e-02 -1.271205581724643707e-02 -2.222358584403991699e-01 -1.008549556136131287e-01 1.332988739013671875e-01 1.752677410840988159e-01 3.013719916343688965e-01 1.774858124554157257e-02 -1.270359754562377930e-01 -5.773549154400825500e-02 2.447922974824905396e-01 -4.044766724109649658e-02 6.610124558210372925e-02 -4.232839643955230713e-01 -1.685272902250289917e-02 6.077087670564651489e-02 -3.785554468631744385e-01 -2.466823309659957886e-01 8.871968090534210205e-02 1.643187701702117920e-01 1.011228561401367188e-01 -4.280077293515205383e-02
-1.063152551651000977e-01 -3.033765256404876709e-01 -7.606211304664611816e-02 2.368908524513244629e-01 -1.102488562464714050e-01 -4.433114081621170044e-02 -1.995580736547708511e-03 -3.024693131446838379e-01 -2.803527712821960449e-01 9.719236986711621284e-04 4.359270259737968445e-02 -2.125153988599777222e-01 -4.200965911149978638e-02 -2.445113472640514374e-02 2.088473550975322723e-02 7.252956181764602661e-02 2.582555711269378662e-01 -2.367786914110183716e-01 -1.363493800163269043e-01 -1.615190207958221436e-01 -5.711393430829048157e-02 1.747352182865142822e-01 -1.112646311521530151e-01 1.312766373157501221e-01 -4.942044988274574280e-02 -4.357697069644927979e-02 -2.316630445420742035e-02 2.200268357992172241e-01 1.065375469624996185e-02 4.413322210311889648e-01 -1.543570011854171753e-01 -3.042586147785186768e-01
-8.377587050199508667e-02 -4.329528212547302246e-01 1.820900589227676392e-01 2.845440506935119629e-01 4.147441312670707703e-02 -5.733280628919601440e-02 2.137638777494430542e-01 -9.579119831323623657e-02 -1.996271610260009766e-01 2.010965049266815186e-01 2.156725823879241943e-01 -1.699611842632293701e-01 -6.576740741729736328e-02 -5.897730961441993713e-02 -1.465386897325515747e-01 2.766448259353637695e-01 2.934128977358341217e-02 -2.331017851829528809e-01 5.422315374016761780e-02 -1.267987489700317383e-01 2.331574857234954834e-01 1.439143717288970947e-01 -2.926778234541416168e-02 -2.183411568403244019e-01 5.390290915966033936e-02 1.095819175243377686e-01 -2.316698133945465088e-01 1.028063371777534485e-01 -1.545846164226531982e-01 2.590545713901519775e-01 -3.168405964970588684e-04 -4.531131684780120850e-02
2.098848223686218262e-01 -3.081048130989074707e-01 5.424932017922401428e-02 3.585567772388458252e-01 3.957065939903259277e-02 1.907674223184585571e-01 -1.007848978042602539e-01 -3.033578097820281982e-01 -1.410140693187713623e-01 -1.104488372802734375e-01 -9.811405837535858154e-02 -3.980115056037902832e-02 9.734812378883361816e-02 -5.685970187187194824e-02 1.042443066835403442e-01 1.729914098978042603e-01 1.685474961996078491e-01 -7.407271862030029297e-02 1.074306294322013855e-01 -8.528224378824234009e-02 1.432443112134933472e-01 1.330748349428176880e-01 7.774475961923599243e-02 7.555534690618515015e-02 7.583560794591903687e-02 6.475383788347244263e-02 -2.228644043207168579e-01 3.267928361892700195e-01 7.663819938898086548e-02 4.630343317985534668e-01 1.720795035362243652e-02 5.393271893262863159e-02
4.317603409290313721e-01 -1.540678739547729492e-01 3.889781888574361801e-03 -1.040899306535720825e-01 -1.884061247110366821e-01 -1.181873977184295654e-01 1.392827033996582031e-01 3.124719671905040741e-02 3.158854544162750244e-01 -2.456063963472843170e-02 8.129240572452545166e-02 -1.659809798002243042e-01 -6.881599128246307373e-02 -4.329412579536437988e-01 1.162552013993263245e-01 2.033316642045974731e-01 2.376231402158737183e-01 8.509449660778045654e-02 1.120403185486793518e-01 -1.568027287721633911e-01 1.655628383159637451e-01 3.917359933257102966e-02 -1.058646738529205322e-01 -3.144537657499313354e-02 -7.094156462699174881e-03 2.415449544787406921e-02 -2.011473178863525391e-01 5.490855500102043152e-02 -1.293858438730239868e-01 2.139435857534408569e-01 2.809126377105712891e-01 7.502284832298755646e-03
2.071302384138107300e-01 -2.478067427873611450e-01 1.760816387832164764e-02 2.378725260496139526e-02 -2.632464468479156494e-01 -3.355971574783325195e-01 1.597207784652709961e-01 -8.125219494104385376e-02 3.897128626704216003e-02 -3.011235594749450684e-01 1.156047880649566650e-01 -9.794833511114120483e-02 -1.648500114679336548e-01 -1.498427093029022217e-01 -2.328868955373764038e-01 1.372275054454803467e-01 2.293306589126586914e-01 2.620516531169414520e-02 -9.356269240379333496e-02 -7.479543983936309814e-02 -1.811850583180785179e-03 -7.253091782331466675e-02 -2.596971690654754639e-01 -1.117413863539695740e-01 1.722690910100936890e-01 -9.129208326339721680e-02 -2.610093951225280762e-01 -1.486346423625946045e-01 -1.947010606527328491e-01 2.726150155067443848e-01 1.882053911685943604e-01 1.192875728011131287e-01
-7.774785906076431274e-02 -4.220624268054962158e-01 1.406451165676116943e-01 2.072273492813110352e-01 -5.885466188192367554e-02 2.119033485651016235e-01 2.116461843252182007e-01 7.016622275114059448e-02 -1.419724524021148682e-01 -2.022014558315277100e-02 -3.296083509922027588e-01 -2.728803269565105438e-02 1.075291857123374939e-01 -1.265486329793930054e-01 -9.960006922483444214e-03 1.971830055117607117e-02 2.557342648506164551e-01 -3.153612315654754639e-01 2.024254016578197479e-02 7.541315257549285889e-02 3.243227899074554443e-01 9.530212730169296265e-02 -5.831106379628181458e-02 -1.577938199043273926e-01 9.895777702331542969e-02 1.485812664031982422e-01 -1.023141518235206604e-01 3.572962433099746704e-02 1.029903516173362732e-01 1.456845402717590332e-01 3.286166489124298096e-01 6.586696021258831024e-03
-2.110526897013187408e-02 -1.595114022493362427e-01 -2.917219996452331543e-01 1.134383492171764374e-02 6.204243749380111694e-02 -1.301471292972564697e-01 2.864789366722106934e-01 2.418265938758850098e-01 -1.091140061616897583e-01 5.580775067210197449e-02 1.739902645349502563e-01 -3.360707163810729980e-01 3.997037932276725769e-02 6.633793562650680542e-02 -4.191071167588233948e-02 -4.715676233172416687e-02 1.386345624923706055e-01 -9.577781707048416138e-02 -8.992347866296768188e-02 4.060108959674835205e-02 1.142174527049064636e-01 2.419293671846389771e-01 7.860564440488815308e-02 -3.711558580398559570e-01 -1.163944378495216370e-01 2.269991636276245117e-01 -1.591784507036209106e-01 1.251482665538787842e-01 3.794040158390998840e-02 4.412269592285156250e-01 4.738593846559524536e-02 3.530764952301979065e-02
[truncated: 3,273,432 more chars]
