# Supplementary material for: The Language of Innovation
Source: PLoS One. 2020 Apr 30;15(4):e0230107. doi: 10.1371/journal.pone.0230107 (PMC7194493; doi:10.1371/journal.pone.0230107)
Supplement: S29 File — (GZ) [file pone.0230107.s029.tar.gz › 2007-2011/V2Run_8_VS_4500_embeddings2007-2011ED32.txt]

1.706568300724029541e-01 2.385949641466140747e-01 -2.871063165366649628e-02 -3.665486574172973633e-01 5.288922414183616638e-02 2.241130024194717407e-01 -2.907844632863998413e-02 1.886505335569381714e-01 2.847167849540710449e-01 -2.273934632539749146e-01 1.055327728390693665e-01 1.329739093780517578e-01 -3.019610643386840820e-01 -2.240654230117797852e-01 1.107120439410209656e-01 8.448377996683120728e-02 2.847280502319335938e-01 -3.343265131115913391e-02 9.979712218046188354e-02 -6.304473150521516800e-03 1.756453663110733032e-01 -2.414967678487300873e-02 -1.511229854077100754e-02 1.806815266609191895e-01 2.862884700298309326e-01 -2.282395511865615845e-01 9.816861152648925781e-02 7.340435683727264404e-02 1.397248357534408569e-02 -1.964482106268405914e-02 2.422323673963546753e-01 4.586609825491905212e-02
-5.787266418337821960e-02 2.065046578645706177e-01 1.408543586730957031e-01 -2.579706311225891113e-01 1.674360632896423340e-01 2.643037736415863037e-01 -3.023335635662078857e-01 1.781264878809452057e-02 1.938512083142995834e-03 7.221706211566925049e-02 -7.798481732606887817e-02 1.344419717788696289e-01 -2.019693255424499512e-01 -2.991743981838226318e-01 1.962473094463348389e-01 1.223012804985046387e-01 2.430544942617416382e-01 1.546781212091445923e-01 1.225383952260017395e-01 -2.761283218860626221e-01 7.363747060298919678e-02 -1.370269358158111572e-01 2.709737718105316162e-01 1.548601090908050537e-01 1.438049077987670898e-01 -8.951780945062637329e-02 8.433524519205093384e-03 1.499763280153274536e-01 -1.247916594147682190e-01 -8.043184131383895874e-02 2.715809941291809082e-01 1.481024324893951416e-01
-2.713285014033317566e-02 -1.510923355817794800e-01 7.855632156133651733e-02 -3.764106631278991699e-01 2.820266187191009521e-01 1.642677932977676392e-01 1.003248542547225952e-01 1.254975348711013794e-01 2.619878351688385010e-01 -3.095507621765136719e-01 -1.622819807380437851e-03 3.308505713939666748e-01 -6.519895046949386597e-02 1.417301502078771591e-02 -1.335160136222839355e-01 1.596420854330062866e-01 -9.252008050680160522e-02 -1.010800823569297791e-01 1.795800589025020599e-02 -1.044102478772401810e-02 -2.481266856193542480e-01 -3.292272239923477173e-02 9.064193069934844971e-02 8.052068203687667847e-02 1.572636663913726807e-01 -2.619493007659912109e-01 3.108613379299640656e-02 1.788118481636047363e-02 2.871053852140903473e-02 -3.833725154399871826e-01 1.570407301187515259e-01 1.043959110975265503e-01
1.761441081762313843e-01 2.855008542537689209e-01 1.105269789695739746e-01 -1.443799436092376709e-01 -5.549362301826477051e-02 -8.620079606771469116e-02 -1.847838014364242554e-01 1.299354285001754761e-01 5.251912400126457214e-02 -1.476500183343887329e-01 5.048215389251708984e-02 2.044586986303329468e-01 -1.138204634189605713e-01 -9.253447502851486206e-02 -2.414885014295578003e-01 -5.882560089230537415e-02 7.778741419315338135e-02 -2.819037139415740967e-01 -2.248797416687011719e-01 -1.202835813164710999e-01 2.036183327436447144e-01 1.085546389222145081e-01 1.196174174547195435e-01 -1.795114874839782715e-01 1.382367014884948730e-01 -2.248961329460144043e-01 -7.173895090818405151e-02 3.086345493793487549e-01 -2.498703002929687500e-01 -3.225432932376861572e-01 5.920323729515075684e-02 2.241791635751724243e-01
2.606309652328491211e-01 4.384588003158569336e-01 5.444378405809402466e-02 -1.903286129236221313e-01 1.342727541923522949e-01 1.624800264835357666e-01 -2.651277482509613037e-01 1.970131248235702515e-01 8.779732882976531982e-02 -2.203617841005325317e-01 4.449870437383651733e-02 3.152577579021453857e-01 -2.090429514646530151e-02 -6.186966598033905029e-02 8.386150002479553223e-03 -9.012728184461593628e-02 1.496849209070205688e-01 -2.899107150733470917e-02 -1.840620487928390503e-01 -2.911890447139739990e-01 1.885512322187423706e-01 -4.461039602756500244e-02 -5.127138271927833557e-02 6.886821240186691284e-02 2.037692070007324219e-01 -2.407015115022659302e-01 -9.391354024410247803e-02 -1.006328985095024109e-01 -4.209611192345619202e-02 1.106583923101425171e-01 -2.658051252365112305e-02 2.388479858636856079e-01
8.132883906364440918e-02 8.512346446514129639e-02 2.262832820415496826e-01 -3.296437859535217285e-02 2.575443387031555176e-01 9.747159481048583984e-02 -4.846566542983055115e-02 2.843280732631683350e-01 9.778127074241638184e-02 -2.453595846891403198e-01 -1.142841950058937073e-01 -1.450149575248360634e-03 -8.763398975133895874e-02 -1.200506389141082764e-01 1.397384256124496460e-01 6.039848923683166504e-02 -3.474677726626396179e-02 -1.540258228778839111e-01 -1.855113804340362549e-01 -2.641153633594512939e-01 2.648119628429412842e-01 -2.514270842075347900e-01 1.531279534101486206e-01 -5.785675719380378723e-02 -3.929987549781799316e-02 -4.029447436332702637e-01 -3.070915043354034424e-01 2.953623048961162567e-02 -1.842366456985473633e-01 4.107912629842758179e-02 7.947266846895217896e-02 2.376200854778289795e-01
9.257227927446365356e-02 1.778742074966430664e-01 2.584378719329833984e-01 -2.466030120849609375e-01 1.894288510084152222e-01 9.821157902479171753e-02 -1.391560435295104980e-01 3.396601974964141846e-02 1.758690923452377319e-01 -4.860469698905944824e-02 -1.378476768732070923e-01 9.258186072111129761e-02 5.350453034043312073e-02 -2.084241062402725220e-01 3.308193385601043701e-02 -1.218948885798454285e-01 7.853471487760543823e-02 -4.073396921157836914e-01 -6.191742047667503357e-02 4.660576581954956055e-02 5.686860904097557068e-02 -9.610166400671005249e-02 1.205997169017791748e-01 -6.587887555360794067e-02 1.464939713478088379e-01 -2.779766321182250977e-01 -8.078041672706604004e-02 -1.710488796234130859e-01 -5.512139201164245605e-02 -1.620228886604309082e-01 2.737372415140271187e-03 5.193784832954406738e-01
-1.202866658568382263e-01 1.106347665190696716e-01 1.434651166200637817e-01 -3.868505954742431641e-01 4.849372804164886475e-01 1.437523029744625092e-02 -2.189882397651672363e-01 1.532941609621047974e-01 1.568793207406997681e-01 3.319752961397171021e-02 1.283613145351409912e-01 -7.790806889533996582e-02 -5.000690370798110962e-02 -1.447852253913879395e-01 -2.890633419156074524e-03 7.528019137680530548e-03 5.251833051443099976e-02 -5.008772015571594238e-02 -8.074245601892471313e-02 -2.116663567721843719e-02 1.621048599481582642e-01 -3.009983301162719727e-01 -1.431276500225067139e-01 -1.347350627183914185e-01 1.977276653051376343e-01 -2.586924731731414795e-01 -9.433101862668991089e-02 2.242534458637237549e-01 -1.377893798053264618e-02 -6.020157411694526672e-02 2.775260806083679199e-01 1.031969487667083740e-01
5.235746502876281738e-03 2.834527492523193359e-01 8.972013741731643677e-02 -2.368986010551452637e-01 1.807710081338882446e-01 1.799395382404327393e-01 2.704942226409912109e-02 2.348900437355041504e-01 6.466073542833328247e-02 -1.616702824831008911e-01 -1.138493139296770096e-02 -8.991592377424240112e-02 -1.228919476270675659e-01 -1.686605662107467651e-01 -1.216119006276130676e-01 -9.740181267261505127e-02 2.480508387088775635e-01 -1.901852339506149292e-01 -2.585900723934173584e-01 1.644938439130783081e-02 3.284650444984436035e-01 9.593661129474639893e-02 3.592030704021453857e-02 3.059377893805503845e-03 7.884964346885681152e-02 -1.954005062580108643e-01 -1.011963374912738800e-02 -1.313639432191848755e-01 8.343995362520217896e-02 -2.232489585876464844e-01 1.675375401973724365e-01 4.452825486660003662e-01
4.328875988721847534e-02 2.965477108955383301e-01 3.905570507049560547e-01 -1.463451832532882690e-01 3.156719803810119629e-01 2.095677703619003296e-01 1.457682996988296509e-01 1.458656340837478638e-01 -1.799409091472625732e-01 -6.301222741603851318e-02 8.331039547920227051e-02 1.448533982038497925e-01 -1.929218620061874390e-01 -6.254125386476516724e-02 -1.521352976560592651e-01 -1.133455485105514526e-01 8.025957643985748291e-02 -1.249744370579719543e-01 -2.366662025451660156e-01 -3.553798422217369080e-02 4.843242093920707703e-02 -2.332120388746261597e-01 2.033858187496662140e-02 -9.733963012695312500e-02 1.337370574474334717e-01 -2.440833896398544312e-01 -1.816333383321762085e-01 -1.367663685232400894e-02 -8.837705850601196289e-02 -1.281179040670394897e-01 1.244755759835243225e-01 3.353073596954345703e-01
-1.844883337616920471e-02 -3.115297257900238037e-01 1.712674647569656372e-01 -3.851699829101562500e-01 6.206054822541773319e-04 2.461904883384704590e-01 1.021532267332077026e-01 9.235271066427230835e-02 9.416756033897399902e-02 -1.491908729076385498e-01 -1.700436882674694061e-02 3.272086679935455322e-01 -3.072419576346874237e-02 -1.012071073055267334e-01 -4.611538350582122803e-02 5.854099057614803314e-03 -1.872540414333343506e-01 -2.598968148231506348e-01 8.568575978279113770e-02 1.043597683310508728e-01 -6.358134560286998749e-03 -2.677368223667144775e-01 1.903544515371322632e-01 2.546926438808441162e-01 8.589375764131546021e-02 -1.182706793770194054e-03 -3.603764250874519348e-02 6.353640556335449219e-02 -8.029133826494216919e-02 -1.464099884033203125e-01 3.345750570297241211e-01 2.175101488828659058e-01
6.657336652278900146e-02 2.011229693889617920e-01 3.664007484912872314e-01 -1.422748565673828125e-01 4.510681331157684326e-01 -2.140567824244499207e-02 -1.760566979646682739e-01 1.509388536214828491e-01 1.348311454057693481e-01 -4.012600481510162354e-01 1.733521521091461182e-01 -6.119869649410247803e-03 -1.363726258277893066e-01 -4.498477280139923096e-02 2.326018065214157104e-01 1.564678847789764404e-01 -9.523707441985607147e-03 -6.680628657341003418e-02 -1.078184619545936584e-01 1.599212437868118286e-01 1.112241595983505249e-01 -1.112876180559396744e-02 7.176578044891357422e-02 1.406984180212020874e-01 1.164622753858566284e-01 -1.039018929004669189e-01 5.499410629272460938e-02 -1.417442560195922852e-01 -1.809535026550292969e-01 -5.013975873589515686e-02 2.668249011039733887e-01 3.632419183850288391e-02
2.055013477802276611e-01 2.267574816942214966e-01 1.826615482568740845e-01 -2.942770123481750488e-01 1.928875446319580078e-01 6.438354402780532837e-02 -3.916409797966480255e-03 1.386265754699707031e-01 1.896040141582489014e-01 -1.035875901579856873e-01 -2.227733843028545380e-02 8.069606870412826538e-02 -1.576612740755081177e-01 -7.275238633155822754e-02 -1.470181792974472046e-01 -6.310248374938964844e-02 9.618125110864639282e-02 -1.742538511753082275e-01 -3.534774780273437500e-01 -2.288547158241271973e-01 4.059909656643867493e-02 5.383065715432167053e-02 6.910479068756103516e-02 -3.092890791594982147e-02 1.001840606331825256e-01 -3.763743042945861816e-01 1.611972004175186157e-01 6.947065889835357666e-02 -2.104004472494125366e-01 -1.593854725360870361e-01 -7.301032543182373047e-03 3.700315952301025391e-01
-2.298483252525329590e-02 2.482187375426292419e-02 2.272203415632247925e-01 -2.024743258953094482e-01 -6.558655202388763428e-02 4.304480552673339844e-01 -8.336174488067626953e-02 9.064468741416931152e-02 4.178241789340972900e-01 -2.052308917045593262e-01 1.284554600715637207e-01 4.253477603197097778e-02 4.374607652425765991e-02 -1.193784847855567932e-01 -1.620912253856658936e-01 -1.043188050389289856e-01 8.371099084615707397e-02 1.092674732208251953e-01 1.324470341205596924e-01 1.863771528005599976e-01 -1.709029078483581543e-02 8.630739152431488037e-02 2.021755278110504150e-02 3.617310896515846252e-02 8.397860825061798096e-02 -2.687358558177947998e-01 -1.796679645776748657e-01 2.777786850929260254e-01 -2.689976990222930908e-01 -2.073803246021270752e-01 1.455291211605072021e-01 8.490154147148132324e-02
-1.168747916817665100e-01 2.207182794809341431e-01 3.336704671382904053e-01 -1.371055543422698975e-01 5.519421398639678955e-02 2.245125770568847656e-01 -1.792597621679306030e-01 -2.287380397319793701e-02 -1.310570538043975830e-01 -2.774832546710968018e-01 4.929826781153678894e-02 1.403821259737014771e-01 -1.638564914464950562e-01 -1.476089656352996826e-01 9.792423248291015625e-02 1.274494677782058716e-01 2.646162509918212891e-01 -2.285014241933822632e-01 -8.759819716215133667e-02 -7.078244537115097046e-02 8.431159704923629761e-02 -2.346043586730957031e-01 2.068859338760375977e-02 -1.291191130876541138e-01 2.754296362400054932e-01 -1.301725208759307861e-01 -1.813464425504207611e-02 3.457267880439758301e-01 -2.935497760772705078e-01 1.168644577264785767e-01 4.195437952876091003e-02 4.672252759337425232e-02
1.733535230159759521e-01 -1.584652364253997803e-01 2.225698828697204590e-01 -5.225074887275695801e-01 -1.161389797925949097e-01 1.500757634639739990e-01 -5.855551734566688538e-02 1.416729241609573364e-01 6.208289787173271179e-02 -2.988085448741912842e-01 1.032437607645988464e-01 5.627911537885665894e-03 -2.009878866374492645e-02 -2.532977163791656494e-01 -1.287404596805572510e-01 7.878968864679336548e-02 4.527497291564941406e-02 -8.385147154331207275e-02 -5.628684163093566895e-02 1.066932305693626404e-01 -1.059180824086070061e-03 3.403689013794064522e-03 2.348079830408096313e-01 5.697671696543693542e-02 1.090109050273895264e-01 -2.231501489877700806e-01 -5.716920271515846252e-02 2.564803957939147949e-01 -1.293964236974716187e-01 -3.244365453720092773e-01 1.473802030086517334e-01 -1.229548081755638123e-01
-4.163951054215431213e-02 1.388611644506454468e-01 2.146350778639316559e-02 -3.201113045215606689e-01 2.267641723155975342e-01 1.455794572830200195e-01 -3.273999691009521484e-01 8.667591959238052368e-02 -2.242694944143295288e-01 -2.004468627274036407e-02 -3.086064383387565613e-02 4.769669845700263977e-02 -1.091694906353950500e-01 2.285497076809406281e-02 2.588572911918163300e-02 2.548572123050689697e-01 8.428446948528289795e-02 -2.496183365583419800e-01 -3.436389267444610596e-01 -1.076830402016639709e-01 3.914668783545494080e-02 -3.360489904880523682e-01 8.927858620882034302e-02 2.344159185886383057e-01 1.477862000465393066e-01 -2.995654344558715820e-01 1.214635442011058331e-03 2.038499563932418823e-01 9.349554032087326050e-02 1.990309217944741249e-03 1.299848109483718872e-01 -3.856115415692329407e-02
-4.967135563492774963e-02 -1.149479448795318604e-01 -7.635286450386047363e-02 -2.477619946002960205e-01 5.681851506233215332e-02 3.182233273983001709e-01 1.134195923805236816e-01 2.090916186571121216e-01 -2.171320281922817230e-02 -3.381404578685760498e-01 3.982813656330108643e-02 1.773353815078735352e-01 -1.129192337393760681e-01 -4.699056223034858704e-02 -1.543043702840805054e-01 -2.127798050642013550e-01 -1.545002311468124390e-01 -1.958559965714812279e-03 8.239874988794326782e-02 3.237799555063247681e-02 -1.330735683441162109e-01 -2.379851788282394409e-01 -7.464263588190078735e-02 1.080279797315597534e-01 -9.423570591025054455e-04 -3.223246335983276367e-01 -6.088725477457046509e-02 1.618161648511886597e-01 -4.220976680517196655e-02 -2.507538497447967529e-01 4.444270431995391846e-01 -6.984658539295196533e-02
1.627809554338455200e-01 1.346314251422882080e-01 1.322529315948486328e-01 -3.172022476792335510e-02 2.612535953521728516e-01 1.878745108842849731e-01 -3.053115904331207275e-01 2.046908438205718994e-02 1.170564889907836914e-01 -1.705565154552459717e-01 -6.433263886719942093e-03 5.229952931404113770e-02 -1.186838820576667786e-01 -1.092118117958307266e-02 1.315768063068389893e-01 1.429090350866317749e-01 2.995413839817047119e-01 -2.749630510807037354e-01 -7.117596454918384552e-03 -1.489437967538833618e-01 1.441806275397539139e-02 -1.408931612968444824e-01 1.721623688936233521e-01 5.425680428743362427e-02 1.811835914850234985e-01 -3.664755821228027344e-01 1.680414080619812012e-01 3.022216260433197021e-01 -1.108460798859596252e-01 -2.542519569396972656e-01 8.486169390380382538e-04 -1.958058178424835205e-01
-6.363108009099960327e-02 9.196639806032180786e-02 1.055081337690353394e-01 1.337131112813949585e-02 7.136774063110351562e-02 1.459134668111801147e-01 -1.872498393058776855e-01 2.308953404426574707e-01 1.297501474618911743e-01 -2.633268237113952637e-01 -7.019753009080886841e-02 -8.248318731784820557e-02 -1.274998933076858521e-01 -1.462862938642501831e-01 -1.225193142890930176e-01 1.637602746486663818e-01 6.518917530775070190e-02 -3.821130394935607910e-01 -2.249572575092315674e-01 -1.507860142737627029e-03 2.530771493911743164e-01 -2.425129264593124390e-01 -6.637213379144668579e-02 -5.073522776365280151e-02 2.000649869441986084e-01 -1.070129945874214172e-01 -3.653861209750175476e-02 1.560240169055759907e-03 -2.338295876979827881e-01 -3.333275020122528076e-01 -3.038529865443706512e-02 3.657889068126678467e-01
2.312854379415512085e-01 3.527002036571502686e-01 -2.420192398130893707e-02 -1.727459132671356201e-01 3.585239946842193604e-01 7.185226678848266602e-02 -7.123605906963348389e-02 2.111892253160476685e-01 1.430647671222686768e-01 -1.587203592061996460e-01 1.615354046225547791e-02 -5.966974794864654541e-02 -9.497387707233428955e-02 4.638791142497211695e-04 -1.737694442272186279e-01 1.138367876410484314e-01 -4.424337297677993774e-02 -2.660700976848602295e-01 -2.339143157005310059e-01 -5.450139939785003662e-02 2.124017104506492615e-02 -3.999262452125549316e-01 -1.077548414468765259e-01 1.026839390397071838e-01 -5.156300589442253113e-02 -1.959502398967742920e-01 -4.376633092761039734e-02 -7.290746271610260010e-02 5.145834013819694519e-02 -1.580938696861267090e-01 -1.031512543559074402e-01 3.272562026977539062e-01
1.572161763906478882e-01 3.082998692989349365e-01 8.773618936538696289e-02 -8.498208969831466675e-02 2.543652951717376709e-01 1.354754418134689331e-01 9.763904660940170288e-02 1.670489907264709473e-01 1.678331643342971802e-01 -3.148611485958099365e-01 7.171213626861572266e-02 2.440253943204879761e-01 -1.663563102483749390e-01 -1.055680587887763977e-01 -1.440332233905792236e-01 -1.477305889129638672e-01 2.801780775189399719e-02 -1.319108605384826660e-01 -4.036718606948852539e-02 1.216859668493270874e-01 2.053329348564147949e-01 1.986611783504486084e-01 2.710181176662445068e-01 9.933412820100784302e-02 1.370967775583267212e-01 -6.578005105257034302e-02 -5.381175503134727478e-02 1.267901062965393066e-01 -2.050976306200027466e-01 -1.101475283503532410e-01 -9.063987433910369873e-02 4.090961217880249023e-01
4.232926666736602783e-02 1.174716651439666748e-01 2.783142030239105225e-01 -1.744576394557952881e-01 1.680703163146972656e-01 2.456594407558441162e-01 -1.142358407378196716e-01 -1.450889836996793747e-02 8.339662849903106689e-02 -3.613361716270446777e-01 -9.823894128203392029e-03 7.918160408735275269e-02 -2.354614734649658203e-01 -1.564484089612960815e-01 -1.059185191988945007e-01 -1.007488835602998734e-02 1.710879355669021606e-01 -1.999540925025939941e-01 -2.767418324947357178e-01 5.654219537973403931e-02 1.481592059135437012e-01 -1.943658441305160522e-01 -1.400479227304458618e-01 -5.184267461299896240e-02 6.559028476476669312e-02 -1.508307754993438721e-01 1.104419827461242676e-01 -2.599684894084930420e-01 -2.227666229009628296e-02 -3.051281273365020752e-01 2.385368384420871735e-02 3.278215527534484863e-01
-3.912449255585670471e-02 -8.239497989416122437e-02 2.379341423511505127e-01 -3.812372684478759766e-01 -9.017544239759445190e-02 2.992891967296600342e-01 -3.420941159129142761e-02 1.283224523067474365e-01 1.506614387035369873e-01 -1.843769252300262451e-01 7.366164773702621460e-02 7.102524489164352417e-02 -1.974914968013763428e-01 -1.868112981319427490e-01 2.313593868166208267e-03 -8.968800306320190430e-02 2.033160477876663208e-01 -1.139744594693183899e-01 5.719400569796562195e-02 1.420969218015670776e-01 -2.606632933020591736e-02 -1.293493807315826416e-02 -9.716705977916717529e-02 -4.727401956915855408e-02 -5.166041478514671326e-02 -1.695732474327087402e-01 -1.038171052932739258e-01 4.192639291286468506e-01 1.784834638237953186e-02 -4.309145808219909668e-01 1.440092325210571289e-01 1.011252999305725098e-01
-9.323497861623764038e-02 -7.345523219555616379e-03 2.583816051483154297e-01 -3.158539235591888428e-01 2.897993288934230804e-02 2.550357878208160400e-01 1.310946941375732422e-01 2.032554745674133301e-01 1.378193348646163940e-01 -2.044448256492614746e-01 7.492879778146743774e-02 3.172577321529388428e-01 -3.415757417678833008e-02 2.518161945044994354e-02 -2.525507807731628418e-01 8.249290287494659424e-02 7.764411717653274536e-02 1.905827410519123077e-02 1.028745621442794800e-01 -1.712023653090000153e-02 1.131390482187271118e-01 -1.063177958130836487e-01 4.702764749526977539e-02 5.490753054618835449e-02 1.411233395338058472e-01 -2.179152816534042358e-01 4.658186808228492737e-02 1.418326348066329956e-01 2.817988581955432892e-02 -4.521239101886749268e-01 3.400554955005645752e-01 -6.135720759630203247e-02
2.808378636837005615e-01 2.275212854146957397e-01 2.140299975872039795e-01 -3.420641124248504639e-01 2.235452532768249512e-01 5.732627585530281067e-02 -1.368471328169107437e-02 3.735373616218566895e-01 6.341397762298583984e-02 -2.461442649364471436e-01 -3.000366389751434326e-01 8.532816916704177856e-02 -1.603838205337524414e-01 -1.853531152009963989e-01 -1.827027350664138794e-01 -8.568325079977512360e-03 1.463655568659305573e-02 -2.138036675751209259e-02 -4.289018735289573669e-02 -1.749988049268722534e-01 6.038084998726844788e-02 -9.300623089075088501e-02 6.555687636137008667e-02 -2.117157727479934692e-01 1.143317148089408875e-01 -1.026636883616447449e-01 1.307327449321746826e-01 -9.889403730630874634e-02 -2.632979154586791992e-01 -4.270529001951217651e-02 1.738534718751907349e-01 1.082481220364570618e-01
-1.829694956541061401e-01 -3.962868452072143555e-02 -1.443592607975006104e-01 -2.889848947525024414e-01 2.332599833607673645e-02 2.421441078186035156e-01 3.075936436653137207e-01 1.372016668319702148e-01 -1.189557537436485291e-01 -3.778469562530517578e-01 -5.535126850008964539e-02 2.902893815189599991e-03 -1.609309315681457520e-01 -9.262084960937500000e-02 -2.470284551382064819e-01 5.381608754396438599e-02 -1.286823581904172897e-02 -6.786002963781356812e-02 6.025857105851173401e-02 2.154512107372283936e-01 3.442108631134033203e-02 -1.303394585847854614e-01 3.054978251457214355e-01 2.297205328941345215e-01 2.905562818050384521e-01 -1.488664448261260986e-01 1.918780654668807983e-01 1.199304237961769104e-01 -1.007434055209159851e-01 -1.347897201776504517e-01 1.116126105189323425e-01 1.092800125479698181e-01
2.373038046061992645e-02 2.346734106540679932e-01 3.386590778827667236e-01 -2.803416848182678223e-01 -2.178588882088661194e-02 1.609149128198623657e-01 -1.668497733771800995e-02 1.174988746643066406e-01 1.237940415740013123e-01 -1.035097166895866394e-01 1.624399721622467041e-01 2.010536640882492065e-01 -2.306175418198108673e-02 -1.476999819278717041e-01 -9.740401804447174072e-02 3.132489696145057678e-02 1.044054627418518066e-01 -1.923800557851791382e-01 -2.141571789979934692e-01 -1.520860642194747925e-01 1.296869516372680664e-01 -8.593671768903732300e-02 -6.661283969879150391e-02 -4.245196469128131866e-03 2.400915920734405518e-01 -7.994389533996582031e-02 -7.508234586566686630e-03 -2.164935618638992310e-01 1.308081746101379395e-01 -3.067809343338012695e-01 6.863486021757125854e-03 4.660153090953826904e-01
3.213331401348114014e-01 2.854855954647064209e-01 5.089570581912994385e-02 -2.795586585998535156e-01 1.591612398624420166e-01 2.055367082357406616e-01 -2.943733241409063339e-03 -3.525457158684730530e-02 1.472152322530746460e-01 -5.456051230430603027e-02 1.702847424894571304e-03 1.313200891017913818e-01 -1.692105233669281006e-01 -3.169780373573303223e-01 -1.744898855686187744e-01 -2.286047041416168213e-01 1.130027920007705688e-01 -1.836748868227005005e-01 -1.179415285587310791e-01 -8.657812327146530151e-02 2.141230404376983643e-01 3.371372818946838379e-02 1.434707045555114746e-01 -9.405966103076934814e-02 3.204580247402191162e-01 -1.738877892494201660e-01 -1.099548414349555969e-01 1.603757590055465698e-02 -1.643193364143371582e-01 -1.491049379110336304e-01 7.942790538072586060e-02 2.584788799285888672e-01
-2.709428220987319946e-02 2.124380469322204590e-01 4.098506569862365723e-01 -2.729797959327697754e-01 5.096039548516273499e-02 9.354740381240844727e-02 -2.602465748786926270e-01 1.753873527050018311e-01 1.956877857446670532e-01 -1.613875478506088257e-01 -1.108089555054903030e-02 2.308528274297714233e-01 -4.233311489224433899e-02 3.036785684525966644e-02 5.467729642987251282e-02 -1.997150033712387085e-01 -1.167100369930267334e-01 1.665014624595642090e-01 8.253429830074310303e-02 -1.680701784789562225e-02 5.416028667241334915e-03 6.108688190579414368e-02 -1.018666848540306091e-01 -2.012411691248416901e-02 1.323537379503250122e-01 -4.434147179126739502e-01 5.396214872598648071e-02 2.652041316032409668e-01 -1.901704519987106323e-01 -1.131979525089263916e-01 1.056157127022743225e-01 1.672260314226150513e-01
-1.139658018946647644e-01 -1.133293360471725464e-01 3.095797598361968994e-01 6.636708974838256836e-02 -1.010102927684783936e-01 1.743570119142532349e-01 -9.091938845813274384e-03 1.895511448383331299e-01 3.691725805401802063e-02 -4.058307409286499023e-01 1.324900388717651367e-01 1.327621471136808395e-02 9.510789066553115845e-02 1.390110421925783157e-02 3.687250018119812012e-01 -6.057045608758926392e-02 5.432817619293928146e-03 -1.457477807998657227e-01 -4.684494063258171082e-02 1.341370344161987305e-01 3.130248561501502991e-02 -1.708928644657135010e-01 2.255831062793731689e-01 1.435859948396682739e-01 2.482988685369491577e-02 -1.465158760547637939e-01 -5.648120492696762085e-02 3.483066856861114502e-01 6.823619455099105835e-02 -5.377148836851119995e-02 2.640206515789031982e-01 3.125024139881134033e-01
2.205183207988739014e-01 1.951017826795578003e-01 -1.480703651905059814e-01 -1.739228665828704834e-01 2.121432423591613770e-01 3.009784221649169922e-02 -2.779333293437957764e-01 7.782275229692459106e-02 1.522013843059539795e-01 -1.417755782604217529e-01 -6.646452099084854126e-02 -1.559551805257797241e-01 -1.374173611402511597e-01 -1.572013199329376221e-01 -9.740598499774932861e-02 1.121127605438232422e-01 4.960251227021217346e-02 -1.667314320802688599e-01 -1.656354069709777832e-01 -2.121237106621265411e-02 2.345172911882400513e-01 -6.713473051786422729e-02 -7.123985886573791504e-02 9.896349161863327026e-02 7.393895834684371948e-02 -3.989516291767358780e-03 -1.828811913728713989e-01 1.614892333745956421e-01 -2.496060431003570557e-01 -2.775608189404010773e-02 2.510187625885009766e-01 5.202407836914062500e-01
2.468357980251312256e-01 3.344963192939758301e-01 1.867396086454391479e-01 -2.962845861911773682e-01 4.678944498300552368e-02 1.461694240570068359e-01 -9.321247786283493042e-02 2.470071315765380859e-01 2.107648998498916626e-01 -5.345315486192703247e-02 -8.938700705766677856e-02 -3.531394526362419128e-02 -6.394889950752258301e-02 -1.315680146217346191e-01 -1.942690089344978333e-02 -8.789632469415664673e-02 2.061885297298431396e-01 -3.010827898979187012e-01 -3.686449527740478516e-01 -1.105883419513702393e-01 2.084236443042755127e-01 -4.652142897248268127e-02 1.239406019449234009e-01 5.161835812032222748e-03 2.454104274511337280e-01 -8.160065859556198120e-02 -6.771686673164367676e-02 4.869128391146659851e-02 -1.867081373929977417e-01 -1.335433125495910645e-01 8.358412235975265503e-02 2.223646342754364014e-01
-2.766944766044616699e-01 2.782980799674987793e-01 3.788878396153450012e-02 -1.867533475160598755e-01 2.974464893341064453e-01 1.293738745152950287e-02 7.214890420436859131e-02 1.269259005784988403e-01 -5.589966848492622375e-02 9.182900190353393555e-02 -7.238187640905380249e-02 7.827695459127426147e-03 -4.631318524479866028e-02 -9.488490223884582520e-02 1.208331510424613953e-01 9.932495653629302979e-02 7.186733931303024292e-02 -1.817701607942581177e-01 -1.902952603995800018e-02 1.020104959607124329e-01 1.372907906770706177e-01 -9.541922062635421753e-02 -8.697146177291870117e-02 5.009125545620918274e-02 2.385778129100799561e-01 -2.773798406124114990e-01 1.893118172883987427e-01 3.645431697368621826e-01 -4.113364517688751221e-01 -2.103059440851211548e-01 2.102906554937362671e-01 -3.248526481911540031e-03
-5.918332561850547791e-02 4.432294070720672607e-01 6.975798308849334717e-02 -2.197071164846420288e-01 -1.018197042867541313e-03 1.389037370681762695e-01 -1.661482006311416626e-01 -2.946550399065017700e-02 1.538217961788177490e-01 7.411742210388183594e-02 6.382416933774948120e-02 1.537760198116302490e-01 4.452150315046310425e-02 -5.830331891775131226e-02 2.177225425839424133e-02 8.959492295980453491e-02 4.686721041798591614e-02 -2.211633026599884033e-01 -9.808652102947235107e-03 2.196100801229476929e-01 2.150230258703231812e-01 -6.696389615535736084e-02 -1.338157206773757935e-01 4.112620055675506592e-01 3.643927872180938721e-01 -1.652168780565261841e-01 5.779562145471572876e-02 1.864222288131713867e-01 2.092547416687011719e-01 1.991064287722110748e-02 1.000805720686912537e-01 1.970079392194747925e-01
-5.249402299523353577e-02 2.576914429664611816e-01 2.440038323402404785e-01 -1.307538896799087524e-01 5.649277940392494202e-02 3.164178133010864258e-01 2.838972490280866623e-03 3.140694200992584229e-01 3.592135012149810791e-02 -1.927432566881179810e-01 -2.188632823526859283e-02 1.314584612846374512e-01 -3.515842854976654053e-01 -2.650986909866333008e-01 -6.879855692386627197e-02 -2.484263926744461060e-01 8.404603600502014160e-02 -1.212598159909248352e-01 -1.998802125453948975e-01 4.613711312413215637e-02 1.361774355173110962e-01 5.902134627103805542e-02 2.698977850377559662e-02 -1.079048365354537964e-01 1.691308058798313141e-02 -2.320828884840011597e-01 -2.026709169149398804e-01 1.638996154069900513e-01 -3.049748241901397705e-01 -2.349891513586044312e-02 2.638727612793445587e-02 1.453070044517517090e-01
-6.917585432529449463e-02 -6.399816367775201797e-03 1.057071536779403687e-01 -4.573313593864440918e-01 -3.530372679233551025e-02 3.634128570556640625e-01 1.131954267621040344e-01 8.204939216375350952e-02 5.330841243267059326e-02 -2.293206900358200073e-01 5.409995838999748230e-02 3.360368907451629639e-01 1.598207280039787292e-02 2.705292718019336462e-04 -2.312672287225723267e-01 1.537332981824874878e-01 1.528129726648330688e-01 4.489741846919059753e-02 -7.157637923955917358e-02 9.089417010545730591e-02 3.865377977490425110e-02 -6.098676100373268127e-02 1.796424202620983124e-02 3.693380579352378845e-02 7.363010942935943604e-02 -1.536083966493606567e-01 2.450896799564361572e-02 3.907970339059829712e-02 9.621452540159225464e-02 -3.766972124576568604e-01 3.802596032619476318e-01 2.798084542155265808e-02
5.169263854622840881e-02 -5.340227484703063965e-02 2.986911684274673462e-02 -2.824759185314178467e-01 -3.341151773929595947e-02 4.732970148324966431e-02 4.598524793982505798e-02 3.705645501613616943e-01 -1.416545957326889038e-01 -2.381176948547363281e-01 -4.442778602242469788e-02 9.623733907938003540e-02 -2.077960409224033356e-02 -3.807158023118972778e-02 6.209356710314750671e-02 1.848365366458892822e-01 -4.456429183483123779e-02 -1.043696627020835876e-01 -1.281944811344146729e-01 1.247515976428985596e-01 -1.328345984220504761e-01 -3.771698474884033203e-01 2.391037344932556152e-01 6.859806180000305176e-02 2.536898851394653320e-01 -2.204322516918182373e-01 -1.287264227867126465e-01 -6.209187582135200500e-02 7.441946119070053101e-02 -3.302192986011505127e-01 3.421077430248260498e-01 -1.070032864809036255e-01
1.841257065534591675e-01 1.903048455715179443e-01 -2.388786897063255310e-02 -2.736859917640686035e-01 1.058840900659561157e-01 3.256193399429321289e-01 1.647205203771591187e-01 3.417540788650512695e-01 -3.416325664147734642e-03 -8.143138140439987183e-03 6.061599776148796082e-02 1.956646442413330078e-01 6.180958449840545654e-02 -1.015563011169433594e-01 -7.907069474458694458e-02 1.379503216594457626e-02 5.703574046492576599e-02 7.324560731649398804e-02 -9.664475917816162109e-02 -1.590776443481445312e-01 1.091694533824920654e-01 -6.089329347014427185e-02 -1.296850144863128662e-01 4.918679967522621155e-02 -1.291916072368621826e-01 -2.761353552341461182e-01 -1.575722843408584595e-01 2.633494436740875244e-01 -1.259404420852661133e-01 -4.545301198959350586e-01 -6.051454320549964905e-02 1.981272995471954346e-01
-1.607030034065246582e-01 1.937477588653564453e-01 1.052373796701431274e-01 -2.378923892974853516e-01 2.385584563016891479e-01 2.077794820070266724e-01 -1.929181665182113647e-01 2.988317012786865234e-01 1.649244278669357300e-01 -8.455716818571090698e-02 8.597529679536819458e-02 -9.767574816942214966e-02 7.735496759414672852e-02 -8.609437197446823120e-02 2.028223127126693726e-01 -4.470660164952278137e-02 -2.587259188294410706e-02 -1.239103078842163086e-02 -8.144038170576095581e-02 -4.153655767440795898e-01 -9.333316236734390259e-02 -4.615698009729385376e-02 -7.153451442718505859e-02 -2.587650120258331299e-01 1.791025400161743164e-01 -2.588041722774505615e-01 -1.582731604576110840e-01 4.936613887548446655e-02 -2.278168052434921265e-01 -1.995210945606231689e-01 2.265971153974533081e-01 4.530290886759757996e-02
-1.892796158790588379e-02 -6.179457157850265503e-02 1.786279231309890747e-01 -3.860340118408203125e-01 -1.732707768678665161e-01 3.053986430168151855e-01 -3.491231054067611694e-02 3.347716629505157471e-01 1.488757580518722534e-01 -3.302256762981414795e-01 -4.702104628086090088e-02 1.861801296472549438e-01 -1.315574645996093750e-01 4.998585954308509827e-02 -1.387035548686981201e-01 1.242524832487106323e-01 -9.046950191259384155e-02 -7.879849523305892944e-02 -3.263419866561889648e-02 -1.043146848678588867e-01 -1.310706697404384613e-02 3.497017547488212585e-02 -4.160754382610321045e-02 2.789423763751983643e-01 1.841889619827270508e-01 -2.041617035865783691e-01 -3.468524664640426636e-02 1.992380917072296143e-01 -3.835337609052658081e-02 -2.594868540763854980e-01 2.511909306049346924e-01 -7.608655374497175217e-03
-5.666437558829784393e-03 7.447022479027509689e-03 5.113781988620758057e-02 -3.019114732742309570e-01 1.093437615782022476e-02 2.773320972919464111e-01 1.961833238601684570e-01 1.814304292201995850e-01 1.187609210610389709e-01 -1.200720593333244324e-01 1.414503753185272217e-01 3.783538639545440674e-01 4.321018233895301819e-02 2.082679234445095062e-02 -2.239677757024765015e-01 2.102305293083190918e-01 -7.660500705242156982e-02 -6.460307538509368896e-02 1.512342840433120728e-01 -4.918019846081733704e-02 5.488693341612815857e-02 -8.699235320091247559e-02 1.339186877012252808e-01 2.137847617268562317e-02 1.288176774978637695e-01 -2.806757688522338867e-01 -2.485629916191101074e-02 1.407659351825714111e-01 8.110919594764709473e-02 -4.268322288990020752e-01 3.134194314479827881e-01 4.757177457213401794e-02
1.932529360055923462e-01 1.901382766664028168e-02 3.000828921794891357e-01 -2.333619631826877594e-02 1.968165636062622070e-01 8.077967166900634766e-02 -1.157924458384513855e-01 1.556766927242279053e-01 1.496060490608215332e-01 -2.021868526935577393e-01 1.314550936222076416e-01 9.198006987571716309e-02 2.231302857398986816e-02 -2.714954316616058350e-01 -7.614621520042419434e-02 1.920993179082870483e-01 1.619168967008590698e-01 -1.233364343643188477e-01 -1.675624251365661621e-01 -3.115081191062927246e-01 -1.776321046054363251e-02 -1.956597119569778442e-01 -2.029507607221603394e-01 -1.688565313816070557e-02 3.537850081920623779e-01 -2.134660184383392334e-01 -2.904841117560863495e-02 9.121374785900115967e-02 -3.708090484142303467e-01 -1.679819636046886444e-02 8.224672824144363403e-02 1.087419018149375916e-01
7.026788592338562012e-02 1.792625635862350464e-01 6.483662128448486328e-02 -3.480147123336791992e-01 1.192201077938079834e-01 2.964356243610382080e-01 7.111783325672149658e-02 1.985046416521072388e-01 1.976494640111923218e-01 -1.212842166423797607e-01 1.181572452187538147e-01 1.051157042384147644e-01 5.495123565196990967e-02 -5.953075736761093140e-02 -1.962976753711700439e-01 -1.994450837373733521e-01 -3.056660108268260956e-02 -3.370521366596221924e-01 -1.013933494687080383e-01 -1.275671869516372681e-01 3.005638420581817627e-01 1.170159429311752319e-01 2.543573081493377686e-01 -1.370717883110046387e-01 1.870637834072113037e-01 -2.457353025674819946e-01 3.773097693920135498e-02 2.567987656220793724e-03 -6.192389130592346191e-02 -6.998337060213088989e-02 -7.410771399736404419e-02 2.962371706962585449e-01
5.115889012813568115e-02 2.041421383619308472e-01 2.326944619417190552e-01 -3.236724734306335449e-01 -1.794975064694881439e-02 1.549839377403259277e-01 1.030778661370277405e-01 7.825604826211929321e-02 1.585193127393722534e-01 -1.569145768880844116e-01 -3.184361755847930908e-02 2.050912231206893921e-01 -1.873305588960647583e-01 -6.765303015708923340e-02 -4.473463445901870728e-02 -1.673465371131896973e-01 -1.101263388991355896e-01 -2.867464721202850342e-01 -2.139979153871536255e-01 -2.099700085818767548e-02 3.319610953330993652e-01 6.707097589969635010e-02 5.689176917076110840e-02 5.399110168218612671e-02 1.677834689617156982e-01 -1.813416779041290283e-01 6.090893596410751343e-02 2.916418015956878662e-01 -5.501616373658180237e-02 -1.039134413003921509e-01 -9.014119952917098999e-02 4.000215530395507812e-01
-1.520604342222213745e-01 1.150363683700561523e-01 -1.604278087615966797e-01 -3.295687958598136902e-02 4.996738582849502563e-02 2.374406754970550537e-01 -1.889103353023529053e-01 2.235431969165802002e-01 4.864473342895507812e-01 -1.462152898311614990e-01 1.514868140220642090e-01 1.222330853343009949e-01 -1.727010905742645264e-01 -5.193605646491050720e-02 4.161456525325775146e-01 9.217908978462219238e-02 -5.179174616932868958e-02 -2.295670807361602783e-01 -1.143525913357734680e-01 -4.511091858148574829e-02 1.037229038774967194e-02 -1.036781817674636841e-01 -1.066922582685947418e-02 8.380494266748428345e-02 1.860922873020172119e-01 -1.206832975149154663e-01 7.680794596672058105e-02 1.838202327489852905e-01 -1.457182914018630981e-01 -4.553060233592987061e-02 2.852591872215270996e-01 -1.177224889397621155e-02
1.099121719598770142e-01 3.875061869621276855e-01 1.088604480028152466e-01 4.103373363614082336e-02 4.019625782966613770e-01 1.190400645136833191e-01 -1.685605496168136597e-01 -1.433055102825164795e-01 1.291619241237640381e-01 -1.208660006523132324e-01 9.178293496370315552e-02 3.467180766165256500e-03 -6.872922182083129883e-02 -1.157118678092956543e-01 -9.661425650119781494e-02 7.192862033843994141e-02 1.958171576261520386e-01 -5.089941248297691345e-02 -1.537544280290603638e-01 3.201451599597930908e-01 1.394261568784713745e-01 -3.077359125018119812e-02 1.963880956172943115e-01 7.525582332164049149e-03 5.799266695976257324e-02 -3.577747046947479248e-01 6.518903374671936035e-02 2.213134467601776123e-01 -1.850707530975341797e-01 -2.176853567361831665e-01 -1.630626805126667023e-02 1.860177814960479736e-01
3.035624623298645020e-01 2.114572376012802124e-01 2.911207079887390137e-01 -1.681686639785766602e-01 1.024515256285667419e-01 2.193494886159896851e-01 -1.381170302629470825e-01 1.878897696733474731e-01 1.323982179164886475e-01 1.038044132292270660e-02 -3.596989437937736511e-02 2.973422110080718994e-01 -2.073787599802017212e-01 -1.718691438436508179e-01 -1.405857652425765991e-01 -5.790501460433006287e-02 6.805899739265441895e-02 -2.156759202480316162e-01 -8.974058926105499268e-02 9.725008159875869751e-02 1.857399046421051025e-01 2.538205385208129883e-01 7.760631293058395386e-02 6.300604343414306641e-02 1.082943975925445557e-01 -3.051978945732116699e-01 9.859441220760345459e-02 2.714681327342987061e-01 -9.872195869684219360e-02 -2.342776954174041748e-01 -2.232438698410987854e-02 5.579829961061477661e-02
-2.657752037048339844e-01 1.579180061817169189e-01 -9.218990057706832886e-02 -2.098210901021957397e-01 3.686200082302093506e-02 1.613377481698989868e-01 -2.057872712612152100e-01 -7.965134456753730774e-03 1.295865327119827271e-01 -2.683702409267425537e-01 1.713094711303710938e-01 6.276562064886093140e-02 5.224222689867019653e-02 5.811218917369842529e-02 4.079157114028930664e-02 -9.864001721143722534e-02 2.248473614454269409e-01 -1.850530654191970825e-01 -1.552245616912841797e-01 1.823026686906814575e-01 -4.379997774958610535e-02 -1.897543966770172119e-01 9.508758783340454102e-03 6.918247789144515991e-02 1.517864316701889038e-01 -1.131928637623786926e-01 3.209459129720926285e-03 2.122269757091999054e-02 -3.594170510768890381e-01 -1.675431430339813232e-01 5.025208592414855957e-01 -1.071279197931289673e-01
-8.622318506240844727e-03 -5.188725143671035767e-02 -4.691208899021148682e-02 -3.124837875366210938e-01 -1.105593517422676086e-02 2.712787687778472900e-01 -6.859006732702255249e-02 3.134717941284179688e-01 1.726314276456832886e-01 -2.489258050918579102e-01 3.720529377460479736e-02 3.420530259609222412e-01 2.233749628067016602e-02 9.109333157539367676e-02 -2.334880977869033813e-01 -4.434444755315780640e-02 -5.079812556505203247e-02 -1.238855421543121338e-01 -8.054190874099731445e-02 2.391460835933685303e-01 6.332071498036384583e-03 -1.607416719198226929e-01 4.591219127178192139e-02 1.658995747566223145e-01 2.368757277727127075e-01 -5.351521074771881104e-02 -2.603731490671634674e-02 1.611608564853668213e-01 -8.637673407793045044e-02 -3.176306784152984619e-01 3.329207003116607666e-01 5.785248428583145142e-02
-6.058127060532569885e-02 4.386767446994781494e-01 -1.012686863541603088e-01 -8.862098306417465210e-02 3.344472348690032959e-01 3.472442030906677246e-01 -1.538591831922531128e-01 -3.782944008708000183e-02 -2.493536798283457756e-03 -2.793886959552764893e-01 -2.070958763360977173e-01 1.798917502164840698e-01 -2.570293545722961426e-01 7.201190292835235596e-02 3.656325116753578186e-02 1.828891634941101074e-01 -5.108945816755294800e-02 -1.231141164898872375e-01 -1.875784993171691895e-01 2.004539966583251953e-01 1.729852110147476196e-01 6.544166058301925659e-02 -1.179935038089752197e-01 1.943185031414031982e-01 1.420357264578342438e-02 -1.127858310937881470e-01 -3.606925532221794128e-02 6.246381253004074097e-02 -1.275009959936141968e-01 -8.497285097837448120e-02 1.666641682386398315e-01 1.431604325771331787e-01
1.258222013711929321e-01 3.202385902404785156e-01 -6.631655152887105942e-03 4.530627653002738953e-02 3.160614669322967529e-01 1.900113187730312347e-02 -2.720665931701660156e-01 4.651501774787902832e-02 -2.246352285146713257e-02 -1.435235142707824707e-01 -1.800616383552551270e-01 1.154617071151733398e-01 1.509062666445970535e-02 -1.478712558746337891e-01 -9.358164970763027668e-04 2.899121046066284180e-01 -1.106805130839347839e-01 -3.166714012622833252e-01 -1.976203769445419312e-01 -1.307782232761383057e-01 9.316455572843551636e-02 -1.488178074359893799e-01 1.238133665174245834e-02 -6.139823794364929199e-02 1.750812828540802002e-01 -3.280682861804962158e-02 7.187965512275695801e-02 -3.669517859816551208e-02 -2.770599424839019775e-01 -5.212715268135070801e-02 3.889403045177459717e-01 2.400935441255569458e-01
1.114568859338760376e-01 4.518994092941284180e-01 1.536096036434173584e-01 6.609506160020828247e-02 1.311763823032379150e-01 8.358386904001235962e-02 -2.796228788793087006e-02 -2.923791296780109406e-02 -7.883992046117782593e-02 -1.577624529600143433e-01 4.173541441559791565e-02 1.454569995403289795e-01 2.148549258708953857e-01 -7.421837002038955688e-02 -1.314549446105957031e-01 2.151625603437423706e-01 -1.715816408395767212e-01 -2.443888932466506958e-01 8.584874449297785759e-04 1.642099320888519287e-01 4.291581511497497559e-01 -6.889797747135162354e-02 4.560590535402297974e-02 -8.770041167736053467e-03 2.693315744400024414e-01 -1.597691178321838379e-01 -1.605184823274612427e-01 1.969565153121948242e-01 -4.851918667554855347e-02 -1.973862200975418091e-01 2.208336442708969116e-01 1.999806426465511322e-02
4.869613423943519592e-02 -2.540266886353492737e-02 5.084308609366416931e-02 -3.193811178207397461e-01 8.292154222726821899e-02 3.059290051460266113e-01 2.014596164226531982e-01 7.250831276178359985e-02 2.096055150032043457e-01 -1.885031461715698242e-01 6.294454634189605713e-02 2.867395281791687012e-01 5.120686441659927368e-02 3.192486241459846497e-02 -2.643898129463195801e-01 1.209525167942047119e-01 -1.168422214686870575e-02 -3.973429650068283081e-02 2.496143281459808350e-01 -3.591599315404891968e-02 2.624719031155109406e-02 -1.098024323582649231e-01 7.367684692144393921e-02 1.567654162645339966e-01 2.354467213153839111e-01 -2.080482989549636841e-01 -3.059455193579196930e-02 5.921750515699386597e-02 -6.079215556383132935e-02 -4.242908060550689697e-01 3.097225427627563477e-01 3.728114441037178040e-02
6.897791475057601929e-02 1.934455037117004395e-01 1.057094261050224304e-01 -3.507200479507446289e-01 9.629739820957183838e-02 9.766515344381332397e-02 -1.001799181103706360e-01 8.058518171310424805e-02 1.311833709478378296e-01 -2.583080232143402100e-01 -1.410522609949111938e-01 8.905085176229476929e-02 -1.522004753351211548e-01 -1.813330203294754028e-01 -1.678174883127212524e-01 7.109706103801727295e-02 -3.342789411544799805e-02 -2.834888994693756104e-01 -2.198450267314910889e-01 5.581155419349670410e-02 1.889736056327819824e-01 -1.269649416208267212e-01 -9.774391353130340576e-02 3.656974434852600098e-02 4.859066009521484375e-02 -1.068305000662803650e-01 -5.943042412400245667e-02 -2.924892008304595947e-01 -1.781076937913894653e-01 -2.743491232395172119e-01 5.890133604407310486e-02 4.222685396671295166e-01
2.022346109151840210e-01 3.110980689525604248e-01 1.369915753602981567e-01 -3.890326619148254395e-01 1.202707886695861816e-01 2.187496125698089600e-01 -1.089137643575668335e-01 8.617655187845230103e-02 4.097451642155647278e-02 -2.135912030935287476e-01 -1.116691976785659790e-01 -3.981269896030426025e-02 -2.041307240724563599e-01 -2.508798800408840179e-02 -5.441191047430038452e-02 -1.342712044715881348e-01 2.617330290377140045e-02 -2.672136425971984863e-01 -2.305975705385208130e-01 -2.901020646095275879e-01 9.772966057062149048e-02 1.655154302716255188e-02 1.437726467847824097e-01 -1.938116848468780518e-01 9.148936718702316284e-02 -8.364271372556686401e-02 -2.178547978401184082e-01 1.373580247163772583e-01 -4.657631367444992065e-02 -1.806385517120361328e-01 4.809739813208580017e-02 2.994480431079864502e-01
-1.230547055602073669e-01 7.367718964815139771e-02 -1.422706395387649536e-01 -3.508691191673278809e-01 1.119135245680809021e-01 2.230207324028015137e-01 -2.693284451961517334e-01 1.122569367289543152e-01 2.791112363338470459e-01 -1.063509061932563782e-01 5.869666859507560730e-02 3.610272333025932312e-02 -1.421744748950004578e-02 1.586389094591140747e-01 8.232435584068298340e-02 -1.507686227560043335e-01 2.791630029678344727e-01 -3.115742504596710205e-01 -1.014234796166419983e-01 -8.241368830204010010e-02 -7.587219029664993286e-02 -1.275978535413742065e-01 1.482762545347213745e-01 1.468577533960342407e-01 2.038260698318481445e-01 -1.503146588802337646e-01 -3.402385115623474121e-02 -3.837177902460098267e-02 -1.902831643819808960e-01 -9.006795287132263184e-02 4.004438221454620361e-01 -1.035026311874389648e-01
-5.947914719581604004e-02 -4.131192341446876526e-02 1.774856150150299072e-01 -2.804736495018005371e-01 1.797206886112689972e-02 3.172903656959533691e-01 2.194935381412506104e-01 1.337184906005859375e-01 1.087474972009658813e-01 -2.425668537616729736e-01 9.225649386644363403e-02 4.149976968765258789e-01 1.475414633750915527e-01 4.027054831385612488e-02 -1.750342398881912231e-01 4.779927805066108704e-02 -1.679604798555374146e-01 -9.143299609422683716e-02 1.480065584182739258e-01 1.682876981794834137e-02 -3.240058943629264832e-02 -1.591803580522537231e-01 1.090451925992965698e-01 4.956034570932388306e-02 2.287137955427169800e-01 -2.464490681886672974e-01 -6.286862492561340332e-02 2.186263166368007660e-02 -1.062002703547477722e-01 -3.034194409847259521e-01 2.953962385654449463e-01 4.743646830320358276e-02
6.679859012365341187e-02 -1.062709912657737732e-01 1.115216910839080811e-01 -5.370399951934814453e-01 5.190491676330566406e-02 2.904565036296844482e-01 3.459281101822853088e-02 3.070347905158996582e-01 5.184721574187278748e-02 -1.462887972593307495e-01 8.629061281681060791e-03 -1.148606464266777039e-01 -1.003822460770606995e-01 -7.727005332708358765e-02 -1.255202591419219971e-01 5.662247538566589355e-02 6.335496902465820312e-02 -1.733450144529342651e-01 -5.482595413923263550e-02 1.462074816226959229e-01 -7.524464279413223267e-02 1.737326197326183319e-02 -1.720451861619949341e-01 2.330886423587799072e-01 1.558603346347808838e-01 -2.908780872821807861e-01 -1.020539179444313049e-02 2.314781695604324341e-01 -4.733825474977493286e-02 -3.188565671443939209e-01 1.145410090684890747e-01 -2.339629456400871277e-02
8.355972170829772949e-02 1.454538479447364807e-02 -2.403292618691921234e-02 -3.672316968441009521e-01 5.274545401334762573e-04 3.986157178878784180e-01 1.544158905744552612e-01 2.092058956623077393e-01 1.155998185276985168e-01 -4.719350039958953857e-01 1.629187911748886108e-02 2.909274101257324219e-01 -4.018558561801910400e-02 3.019394539296627045e-02 -3.023949451744556427e-02 -2.840763702988624573e-02 -8.855216205120086670e-02 -7.788375020027160645e-02 -1.031994447112083435e-02 2.131515145301818848e-01 -5.613865330815315247e-02 -1.031479388475418091e-01 1.468074619770050049e-01 2.492317557334899902e-01 -2.336770482361316681e-02 -4.201546683907508850e-02 2.715059556066989899e-02 1.884827613830566406e-01 -3.078657574951648712e-02 -2.635795176029205322e-01 1.602588593959808350e-01 -1.184850931167602539e-01
1.213523820042610168e-01 2.565661966800689697e-01 2.640025019645690918e-01 -7.733503729104995728e-02 3.298563361167907715e-01 1.500789076089859009e-01 -1.080559268593788147e-01 1.687572747468948364e-01 1.715245842933654785e-01 -2.729993164539337158e-01 6.752533465623855591e-02 1.770857423543930054e-01 6.685274839401245117e-02 -1.399833410978317261e-01 -1.729565560817718506e-01 -1.139173433184623718e-01 1.538258343935012817e-01 -1.797773241996765137e-01 -5.697850137948989868e-02 -3.549058735370635986e-01 1.544649451971054077e-01 -1.688235551118850708e-01 5.363290011882781982e-02 -3.541043028235435486e-02 1.955833733081817627e-01 -3.817375376820564270e-02 -2.067951709032058716e-01 -5.519068799912929535e-04 -3.302714228630065918e-01 -6.469457596540451050e-02 6.517250090837478638e-02 1.542604416608810425e-01
-5.045523867011070251e-02 3.954257071018218994e-02 1.390305012464523315e-01 -4.455731213092803955e-01 1.628778427839279175e-01 3.079149127006530762e-01 1.856002211570739746e-01 1.758296489715576172e-01 7.585713267326354980e-02 -1.652730107307434082e-01 9.559076279401779175e-02 2.638858556747436523e-01 -1.249528080224990845e-01 6.364449113607406616e-02 -1.713062077760696411e-01 7.266782689839601517e-03 -6.109780818223953247e-02 -8.229487389326095581e-02 1.615653187036514282e-01 5.355458706617355347e-02 1.969320513308048248e-02 -3.199857845902442932e-02 1.390144675970077515e-01 3.066025860607624054e-02 1.727148592472076416e-01 -1.675868183374404907e-01 -1.787236146628856659e-02 1.747616752982139587e-02 -4.359729588031768799e-03 -4.388462603092193604e-01 3.436730504035949707e-01 2.417607698589563370e-03
-2.961322069168090820e-01 1.343798637390136719e-01 9.389883279800415039e-02 -1.971321851015090942e-01 4.030181169509887695e-01 2.705455571413040161e-02 -2.136660665273666382e-01 1.642128676176071167e-01 1.315005272626876831e-01 -2.622267603874206543e-01 -1.199415186420083046e-03 2.002484165132045746e-02 3.450413793325424194e-02 -2.280253022909164429e-01 -2.884284779429435730e-02 1.467106025665998459e-02 1.270500570535659790e-01 -7.874976843595504761e-02 -1.634069904685020447e-02 -2.070772200822830200e-01 1.453925371170043945e-01 4.860785976052284241e-02 -6.414728611707687378e-02 -1.027135848999023438e-01 3.549387753009796143e-01 -1.963062882423400879e-01 5.488473176956176758e-02 3.852314054965972900e-01 9.418571740388870239e-02 -1.185526475310325623e-01 1.660737842321395874e-01 -2.642550971359014511e-03
-1.573377661406993866e-02 2.093749493360519409e-01 3.432513177394866943e-01 -4.696452915668487549e-01 3.061180114746093750e-01 8.469455689191818237e-02 -1.820314675569534302e-01 1.524294614791870117e-01 6.758145242929458618e-02 -3.252167403697967529e-01 9.933626651763916016e-02 1.189823597669601440e-01 7.394422590732574463e-02 -3.990365564823150635e-02 2.041249573230743408e-01 1.139135733246803284e-01 6.534358859062194824e-02 -7.744519412517547607e-02 -7.116810232400894165e-02 -1.735965460538864136e-01 9.051273018121719360e-02 -1.663374006748199463e-01 -7.339782267808914185e-02 2.207191586494445801e-01 8.989051729440689087e-02 5.188621580600738525e-02 -1.181285679340362549e-01 -1.130307093262672424e-01 -2.276368439197540283e-01 -5.570229515433311462e-02 1.842561960220336914e-01 4.905697703361511230e-02
-2.034379914402961731e-02 -9.451162815093994141e-02 1.085868701338768005e-01 -3.288812935352325439e-01 1.369186192750930786e-01 3.677082657814025879e-01 3.035829029977321625e-02 2.100941836833953857e-01 2.010518461465835571e-01 -3.059272468090057373e-01 1.163668036460876465e-01 1.922433674335479736e-01 9.581674821674823761e-03 -5.033652414567768574e-04 -1.844900101423263550e-01 5.557999014854431152e-02 -9.315537661314010620e-02 -9.613984078168869019e-02 1.187209337949752808e-01 -3.311804309487342834e-02 -3.350558876991271973e-02 -1.103167887777090073e-02 1.483574230223894119e-02 8.033351600170135498e-02 2.258891761302947998e-01 -1.970488131046295166e-01 -3.631546348333358765e-02 1.523504853248596191e-01 1.840925514698028564e-01 -3.950229883193969727e-01 3.229729831218719482e-01 -1.714337617158889771e-02
2.062237560749053955e-01 1.705129444599151611e-01 2.088726311922073364e-02 2.228696830570697784e-02 1.586316674947738647e-01 1.417153701186180115e-02 -3.280529007315635681e-02 -8.989583700895309448e-02 1.932384222745895386e-01 -2.919454276561737061e-01 1.870716214179992676e-01 7.125524431467056274e-02 -8.082891255617141724e-02 -1.422452926635742188e-01 2.634847760200500488e-01 -3.277692571282386780e-02 1.854158043861389160e-01 -1.071738228201866150e-01 -7.262580096721649170e-02 1.884232908487319946e-01 -3.924167156219482422e-01 8.628159016370773315e-02 2.150277793407440186e-01 3.206487596035003662e-01 1.806995868682861328e-01 -1.524398922920227051e-01 -3.376572206616401672e-02 2.605741918087005615e-01 -2.004227228462696075e-02 -9.119299799203872681e-02 1.890162825584411621e-01 2.579237222671508789e-01
1.522856503725051880e-01 2.973223626613616943e-01 8.493029326200485229e-02 -3.553383946418762207e-01 4.568010196089744568e-02 3.867186978459358215e-02 -6.719063222408294678e-02 1.596825122833251953e-01 -4.083371907472610474e-02 -6.154778972268104553e-02 -7.473987061530351639e-03 7.708296179771423340e-02 -2.377370297908782959e-01 -3.348876237869262695e-01 3.349817590788006783e-03 -1.130827963352203369e-01 -5.742771923542022705e-02 -2.149815410375595093e-01 -2.308025211095809937e-01 -1.247354447841644287e-01 2.350678443908691406e-01 -1.276149302721023560e-01 3.700323402881622314e-01 -5.472340434789657593e-02 3.763996809720993042e-02 -1.147124990820884705e-01 1.902000047266483307e-02 -7.958482950925827026e-02 -1.287235617637634277e-01 -3.123244643211364746e-01 -2.960081212222576141e-02 2.496908456087112427e-01
2.646506726741790771e-01 1.467259824275970459e-01 1.511280424892902374e-02 -2.064218521118164062e-01 7.012337446212768555e-02 1.886250525712966919e-01 2.777772396802902222e-02 8.876560628414154053e-02 1.339741200208663940e-01 -1.012918353080749512e-01 -9.847307950258255005e-02 -4.785770550370216370e-02 -2.176797986030578613e-01 -1.403277516365051270e-01 -1.014781277626752853e-02 -1.713780313730239868e-01 2.207714617252349854e-01 -2.165356427431106567e-01 -1.172854751348495483e-01 -2.561238706111907959e-01 2.024205923080444336e-01 -1.357312947511672974e-01 1.417435854673385620e-01 -1.160595938563346863e-01 2.697891891002655029e-01 -2.256426960229873657e-01 1.611818373203277588e-01 2.010287493467330933e-01 -1.310560852289199829e-01 -1.366575509309768677e-01 5.448673665523529053e-02 4.276040196418762207e-01
1.979677006602287292e-02 3.396649956703186035e-01 -2.130055874586105347e-01 -4.604263305664062500e-01 2.828028202056884766e-01 -1.080374866724014282e-01 -1.096089780330657959e-01 1.173615083098411560e-01 -4.586403816938400269e-02 -2.410480082035064697e-01 -3.474481031298637390e-02 -1.377987675368785858e-02 -3.174265846610069275e-02 -2.610085904598236084e-01 -2.997815608978271484e-01 -1.501512378454208374e-01 -1.269580237567424774e-02 1.461356282234191895e-01 1.096319779753684998e-02 -2.868422679603099823e-02 -4.300283268094062805e-02 -2.403745427727699280e-02 2.068665064871311188e-02 -6.557045876979827881e-02 1.719457656145095825e-02 -1.114881113171577454e-01 -8.148504048585891724e-02 5.108274891972541809e-02 -2.786669433116912842e-01 1.499718520790338516e-02 3.219023644924163818e-01 1.821875423192977905e-01
1.719211041927337646e-01 1.756402254104614258e-01 1.018366739153862000e-01 -1.402638852596282959e-01 5.280113313347101212e-03 1.891769468784332275e-01 -9.429892897605895996e-02 8.566198498010635376e-02 8.475724607706069946e-02 1.384707689285278320e-01 -1.357597410678863525e-01 4.654897749423980713e-02 -1.253705471754074097e-01 -2.496342211961746216e-01 -1.087730377912521362e-01 -5.555417388677597046e-02 2.336323261260986328e-01 -2.966770231723785400e-01 -3.900968730449676514e-01 -2.389109879732131958e-02 1.306011574342846870e-03 -1.511037442833185196e-02 9.451676160097122192e-02 6.883684545755386353e-02 2.390159964561462402e-01 -3.218180537223815918e-01 -2.580863656476140022e-03 1.569615006446838379e-01 -1.497476696968078613e-01 -2.037211507558822632e-01 6.123789399862289429e-02 3.941183388233184814e-01
-2.244413644075393677e-02 2.942929863929748535e-01 4.965176433324813843e-02 -3.487977981567382812e-01 3.364934027194976807e-01 -7.972750812768936157e-02 -3.992562592029571533e-01 -2.433008141815662384e-02 -1.707238703966140747e-01 -2.756894230842590332e-01 1.675926595926284790e-01 5.970210582017898560e-02 1.171980649232864380e-01 -1.482737064361572266e-01 7.437192648649215698e-02 1.394763737916946411e-01 1.057468354701995850e-01 -2.766304463148117065e-02 -9.249020367860794067e-02 -9.620618075132369995e-02 1.377434730529785156e-01 -1.142406091094017029e-01 -3.815527632832527161e-02 1.510068587958812714e-02 1.846472620964050293e-01 -2.450874298810958862e-01 -5.961587652564048767e-02 2.000795304775238037e-01 -1.803854703903198242e-01 -1.888204813003540039e-01 1.890418082475662231e-01 -8.080729097127914429e-02
-8.858931064605712891e-02 2.576698064804077148e-01 1.226193010807037354e-01 -3.942687511444091797e-01 -9.832379221916198730e-02 3.624043893069028854e-03 -5.948400869965553284e-02 5.779356881976127625e-02 1.947535574436187744e-01 -1.943937093019485474e-01 -3.424879312515258789e-01 -3.522282838821411133e-02 2.971885353326797485e-02 -1.789036542177200317e-01 -3.063394501805305481e-02 -1.674090325832366943e-01 -9.099248051643371582e-02 1.617822349071502686e-01 -1.173400878906250000e-01 -3.532266914844512939e-01 -1.387409865856170654e-02 -2.521208822727203369e-01 -1.186440661549568176e-01 -1.065823659300804138e-01 2.235021442174911499e-01 -3.070404231548309326e-01 7.997984439134597778e-02 5.186207965016365051e-02 -1.608041077852249146e-01 -5.204691365361213684e-02 1.944624185562133789e-01 2.692192979156970978e-02
-3.894041478633880615e-02 -6.951630115509033203e-02 2.268297672271728516e-01 -4.315671324729919434e-01 -1.196932978928089142e-02 7.211014628410339355e-02 1.751740872859954834e-01 2.312603294849395752e-01 2.483985573053359985e-01 -2.965719401836395264e-01 -3.588699549436569214e-02 7.578936219215393066e-02 -8.411578834056854248e-02 -1.746373325586318970e-01 -2.392280697822570801e-01 -3.108647465705871582e-02 3.061502799391746521e-02 -1.057750880718231201e-01 -6.554320454597473145e-02 2.285048514604568481e-01 -9.011196345090866089e-02 5.326902866363525391e-02 -1.704628020524978638e-02 2.215998023748397827e-01 7.516214996576309204e-02 -2.076115757226943970e-01 1.043143495917320251e-02 3.039321601390838623e-01 4.638354759663343430e-03 -2.429256141185760498e-01 2.873794436454772949e-01 -4.617980122566223145e-02
-1.323327124118804932e-01 -1.105275079607963562e-01 1.183909103274345398e-01 -2.593784332275390625e-01 7.434272766113281250e-02 3.562057018280029297e-01 1.468491405248641968e-01 2.495395392179489136e-01 1.028966754674911499e-01 -2.501671910285949707e-01 1.161362454295158386e-01 2.860146462917327881e-01 6.984007358551025391e-02 1.207056082785129547e-02 -1.410340517759323120e-01 -5.510954558849334717e-02 -1.180665194988250732e-01 -1.628935635089874268e-01 -7.115421444177627563e-02 3.829811885952949524e-02 1.318448781967163086e-02 -2.340718954801559448e-01 3.495616465806961060e-02 1.168868839740753174e-01 2.514132261276245117e-01 -2.720673382282257080e-01 3.390422090888023376e-02 4.837042093276977539e-02 1.801119744777679443e-01 -3.552985191345214844e-01 2.410765886306762695e-01 -4.420890659093856812e-02
-1.757103502750396729e-01 1.056924760341644287e-01 2.280775159597396851e-01 -1.687167435884475708e-01 2.064640372991561890e-01 6.855332106351852417e-02 -2.126553505659103394e-01 1.801953315734863281e-01 -9.962049126625061035e-02 -6.247783452272415161e-02 -2.065786346793174744e-02 3.270369470119476318e-01 -1.020658761262893677e-01 -1.177416369318962097e-01 4.446929693222045898e-02 -2.028456889092922211e-02 2.360993809998035431e-02 -1.339065134525299072e-01 -1.181415244936943054e-01 -1.401341706514358521e-01 -1.835291832685470581e-01 -6.055648252367973328e-02 2.036468088626861572e-01 -2.423965632915496826e-01 1.323313862085342407e-01 -5.061443448066711426e-01 1.761902421712875366e-01 1.745804101228713989e-01 -1.000600904226303101e-01 7.682802528142929077e-02 2.496114671230316162e-01 3.842721506953239441e-02
-4.944653436541557312e-02 -6.703861802816390991e-02 2.676209807395935059e-01 -4.115017354488372803e-01 -2.275772839784622192e-01 1.126422360539436340e-01 9.217035025358200073e-02 2.206899411976337433e-02 1.145853474736213684e-01 -5.760318040847778320e-01 1.883691400289535522e-01 1.157059818506240845e-01 -1.103568598628044128e-01 -3.674814477562904358e-02 -7.018540799617767334e-02 -8.510345965623855591e-02 2.057692594826221466e-02 5.178583785891532898e-02 -4.114965349435806274e-02 1.713610440492630005e-01 -1.960284635424613953e-02 -1.759207546710968018e-01 3.607343137264251709e-02 4.719239845871925354e-02 1.679042279720306396e-01 -2.648198008537292480e-01 -1.572829186916351318e-01 2.325948774814605713e-01 3.870133683085441589e-02 -9.678677469491958618e-02 4.319191724061965942e-02 1.479439530521631241e-02
-6.597255170345306396e-02 -4.153838381171226501e-02 1.859396696090698242e-01 -3.325475752353668213e-01 1.062422469258308411e-01 4.193649291992187500e-01 9.864746034145355225e-02 2.160860151052474976e-01 1.664379835128784180e-01 -2.488750219345092773e-01 1.752006560564041138e-01 3.080582618713378906e-01 -2.340925484895706177e-02 1.659970544278621674e-02 -1.445651948451995850e-01 1.379079371690750122e-01 -3.683964908123016357e-02 -7.756737619638442993e-02 1.557493507862091064e-01 2.682676725089550018e-02 1.735724881291389465e-02 -3.327232319861650467e-03 1.188494786620140076e-01 1.699863821268081665e-01 1.148033589124679565e-01 -2.468595802783966064e-01 -2.243842370808124542e-02 -6.597846746444702148e-02 2.225020341575145721e-02 -2.729700505733489990e-01 3.382908403873443604e-01 -7.138922065496444702e-02
5.245350301265716553e-02 2.025496661663055420e-01 2.847640514373779297e-01 -2.661364376544952393e-01 2.767686545848846436e-01 9.415324032306671143e-02 -8.266372233629226685e-02 -5.667090788483619690e-02 1.089050173759460449e-01 -4.404005408287048340e-01 1.295039355754852295e-01 -8.242128044366836548e-02 -6.121296808123588562e-02 1.042623370885848999e-01 1.737913191318511963e-01 2.809942960739135742e-01 -4.214417561888694763e-02 -1.824305951595306396e-02 -1.729749739170074463e-01 1.428263932466506958e-01 7.219307124614715576e-02 -1.256161630153656006e-01 -1.858504861593246460e-01 1.070483848452568054e-01 2.515612244606018066e-01 -1.523607969284057617e-01 -1.921693235635757446e-01 -4.187960550189018250e-02 -2.760604918003082275e-01 -5.071721598505973816e-02 1.787824630737304688e-01 1.708816178143024445e-02
-9.125592559576034546e-02 7.725319266319274902e-02 3.283438831567764282e-02 -2.293750196695327759e-01 2.360909134149551392e-01 3.075267672538757324e-01 -4.448046684265136719e-01 -4.918499663472175598e-02 1.297464519739151001e-01 -4.866916313767433167e-02 -2.481291294097900391e-01 1.248850151896476746e-01 -2.208972275257110596e-01 -1.442286223173141479e-01 9.413629025220870972e-02 -1.430060714483261108e-01 -3.102013375610113144e-03 -4.587552323937416077e-02 -2.394347041845321655e-01 3.230668231844902039e-02 5.870065838098526001e-02 -3.528292477130889893e-01 1.248791534453630447e-02 1.537570953369140625e-01 4.511947929859161377e-02 1.106004789471626282e-02 -2.481232397258281708e-02 1.841378509998321533e-01 -1.564222723245620728e-01 -3.981014247983694077e-03 2.720899879932403564e-01 1.968215107917785645e-01
-1.239711046218872070e-01 1.665603369474411011e-02 -9.662315994501113892e-02 -2.706175744533538818e-01 2.567440271377563477e-01 8.113618195056915283e-02 1.101772636175155640e-01 -1.227446347475051880e-01 3.271339535713195801e-01 -5.170136690139770508e-02 8.889386057853698730e-02 -5.924485251307487488e-02 1.392238438129425049e-01 -6.147028133273124695e-02 2.843814492225646973e-01 -1.982539147138595581e-02 -1.123552843928337097e-01 -4.104779660701751709e-01 -1.421388089656829834e-01 -1.103068813681602478e-01 -4.701363667845726013e-02 -1.151155233383178711e-01 7.928104698657989502e-02 -4.440439492464065552e-02 -2.982350289821624756e-01 -7.484211027622222900e-02 -9.828810393810272217e-02 1.097429543733596802e-01 -1.880236566066741943e-01 -3.062560260295867920e-01 2.726521790027618408e-01 1.400293558835983276e-01
-4.745595529675483704e-02 2.517700791358947754e-01 -3.313037380576133728e-02 -4.160455986857414246e-02 5.055162310600280762e-01 8.726668357849121094e-02 -1.186080649495124817e-01 2.711271047592163086e-01 4.644531384110450745e-02 -1.934003680944442749e-01 2.291658669710159302e-01 1.965037286281585693e-01 -8.298638463020324707e-02 -1.256172508001327515e-01 -2.788063511252403259e-02 2.072403877973556519e-01 2.170018851757049561e-03 -1.832837015390396118e-01 -1.956655234098434448e-01 -2.353347092866897583e-01 3.836495801806449890e-02 -1.809644252061843872e-01 6.718617863953113556e-03 6.070648133754730225e-02 2.780693173408508301e-01 -1.233352944254875183e-01 -8.593478053808212280e-02 1.649288684129714966e-01 -2.644853889942169189e-01 3.469545394182205200e-02 4.960788413882255554e-02 1.332447975873947144e-01
-5.975162237882614136e-02 4.084811806678771973e-01 3.333571553230285645e-01 -8.201861381530761719e-02 1.694324016571044922e-01 8.451037853956222534e-02 1.496918499469757080e-01 1.365984082221984863e-01 1.496905535459518433e-01 -2.986359298229217529e-01 1.254841834306716919e-01 2.110657691955566406e-01 -8.946497738361358643e-02 -9.283230453729629517e-02 -1.700970083475112915e-01 1.043064519762992859e-01 -5.054926499724388123e-02 -1.684405356645584106e-01 -1.591953076422214508e-02 -2.288590669631958008e-01 2.995595335960388184e-01 6.310127675533294678e-02 -8.624217659235000610e-02 -1.929443925619125366e-01 -2.426528930664062500e-02 -3.508351445198059082e-01 -1.272423714399337769e-01 -2.217192202806472778e-02 1.112771481275558472e-01 -1.165363490581512451e-01 7.239610701799392700e-02 1.139344647526741028e-01
-9.718487411737442017e-02 -1.090930588543415070e-02 1.992286443710327148e-01 -3.978222310543060303e-01 -1.185657232999801636e-01 1.208501905202865601e-01 -1.539859548211097717e-02 2.667337656021118164e-01 1.202597469091415405e-01 -3.993019461631774902e-01 2.542082965373992920e-02 2.545474171638488770e-01 5.620184820145368576e-03 -8.152747899293899536e-02 -2.417769432067871094e-01 5.781941860914230347e-02 -1.192514691501855850e-02 -1.954036206007003784e-01 1.079582571983337402e-01 1.062679439783096313e-01 -5.007464066147804260e-02 3.895855695009231567e-02 -3.622876852750778198e-02 1.272395849227905273e-01 -1.629250473342835903e-03 -2.167475670576095581e-01 -3.761576116085052490e-02 9.603317081928253174e-02 -1.753728687763214111e-01 -4.160400927066802979e-01 1.999342143535614014e-01 -1.933767274022102356e-02
1.643131077289581299e-01 2.863353788852691650e-01 2.361529618501663208e-01 -2.120362073183059692e-01 1.916174739599227905e-01 1.886030286550521851e-01 -3.001799993216991425e-02 1.005965918302536011e-01 1.507740318775177002e-01 -2.129419334232807159e-02 -1.698826700448989868e-01 1.236865147948265076e-01 -4.554694592952728271e-01 -1.947347521781921387e-01 -1.430146992206573486e-01 -8.464608341455459595e-02 1.528104394674301147e-01 -2.606034874916076660e-01 -1.693126708269119263e-01 -1.030664369463920593e-01 9.493827819824218750e-02 1.755861341953277588e-01 2.008442133665084839e-01 6.285934895277023315e-02 1.482357382774353027e-01 -2.458834499120712280e-01 -6.941097672097384930e-04 7.313780486583709717e-02 4.212740808725357056e-02 -9.654636681079864502e-02 7.822189480066299438e-02 2.166905999183654785e-01
-1.528912875801324844e-02 1.228412166237831116e-01 3.677242100238800049e-01 -2.809598743915557861e-01 2.819278240203857422e-01 -1.844467595219612122e-02 -1.618356108665466309e-01 1.208028197288513184e-01 5.321497097611427307e-02 -3.811389207839965820e-01 1.128047034144401550e-01 1.066544726490974426e-01 -8.043193072080612183e-02 -9.633896499872207642e-02 2.339489758014678955e-01 2.654243707656860352e-01 -7.899044454097747803e-02 -1.898581832647323608e-01 -2.035240530967712402e-01 -1.301542818546295166e-01 8.036833256483078003e-02 -1.212059184908866882e-01 -1.935216188430786133e-01 2.982640266418457031e-01 4.275391623377799988e-02 -1.084743216633796692e-01 -6.568878889083862305e-02 -6.055540591478347778e-02 -1.788728088140487671e-01 -6.686738133430480957e-02 1.715305149555206299e-01 -3.319492936134338379e-02
-1.418960094451904297e-01 1.291177719831466675e-01 -1.448592841625213623e-01 -4.289862886071205139e-02 8.735069632530212402e-02 2.469687312841415405e-01 1.542962938547134399e-01 -4.832574352622032166e-02 7.700040936470031738e-02 -2.688249349594116211e-01 2.450808733701705933e-01 4.540604352951049805e-02 -2.049602568149566650e-01 1.865633390843868256e-02 -4.431960359215736389e-02 -8.448784053325653076e-02 -2.564991712570190430e-01 -2.032783813774585724e-02 -2.185472995042800903e-01 9.598612040281295776e-02 2.496076747775077820e-02 -1.423238962888717651e-01 1.018130928277969360e-01 -1.564938426017761230e-01 2.274489551782608032e-01 -6.003064289689064026e-02 1.610025390982627869e-02 3.777269124984741211e-01 -3.880344629287719727e-01 -1.167013496160507202e-01 2.751137316226959229e-01 1.917139291763305664e-01
1.349020004272460938e-01 -8.826717734336853027e-03 -4.440383613109588623e-02 -2.404421418905258179e-01 4.399733245372772217e-02 4.288572669029235840e-01 -1.079441606998443604e-01 3.646125495433807373e-01 -3.284164145588874817e-02 -1.802575588226318359e-01 3.122831229120492935e-03 1.856218278408050537e-01 -1.489961594343185425e-01 -2.392290234565734863e-01 5.388680100440979004e-02 -1.737567633390426636e-01 -9.563700854778289795e-02 3.608035668730735779e-02 -6.295742839574813843e-02 3.373207896947860718e-02 1.139142736792564392e-01 -4.299156740307807922e-02 -1.324948072433471680e-01 3.714678883552551270e-01 -5.817595124244689941e-02 -3.556136190891265869e-01 3.567799180746078491e-02 -7.259915024042129517e-02 -1.259676963090896606e-01 -2.465953677892684937e-01 1.169813517481088638e-02 -1.086645573377609253e-01
2.282791882753372192e-01 3.429293930530548096e-01 2.616422474384307861e-01 -2.765933871269226074e-01 1.774049550294876099e-01 3.036911785602569580e-01 -1.102938205003738403e-01 -3.956825286149978638e-02 -3.851170837879180908e-02 4.141416400671005249e-02 1.816693395376205444e-01 -6.607998907566070557e-02 8.897837996482849121e-02 -1.750943064689636230e-01 -5.002571269869804382e-02 -9.104575961828231812e-02 -4.382670298218727112e-02 -2.124327421188354492e-01 -1.464071273803710938e-01 -1.742640286684036255e-01 2.128781974315643311e-01 1.567285358905792236e-01 -2.035647258162498474e-02 7.119926810264587402e-02 1.585964560508728027e-01 -1.131183356046676636e-01 2.258394062519073486e-01 2.444485723972320557e-01 -1.149068698287010193e-01 -2.374737262725830078e-01 -7.858264259994029999e-03 2.556920349597930908e-01
-1.790341585874557495e-01 2.661113142967224121e-01 3.404085710644721985e-02 1.079641655087471008e-01 9.299246966838836670e-02 2.861591055989265442e-02 -1.415426582098007202e-01 5.129395425319671631e-02 1.328801512718200684e-01 -9.495737403631210327e-02 7.255575060844421387e-02 1.481933593750000000e-01 2.289697676897048950e-01 -8.757351338863372803e-02 7.724968716502189636e-03 6.129078567028045654e-02 -1.605455428361892700e-01 -1.219690144062042236e-01 6.008568033576011658e-02 1.896249204874038696e-01 -4.798235371708869934e-02 -3.742707073688507080e-01 3.756077960133552551e-02 1.385176479816436768e-01 7.772339135408401489e-02 -3.113157153129577637e-01 -7.944581657648086548e-02 4.098100662231445312e-01 2.396814972162246704e-01 -2.397914044559001923e-02 3.635880053043365479e-01 1.540836393833160400e-01
8.278228342533111572e-02 6.977333128452301025e-02 4.101617634296417236e-01 -1.777229309082031250e-01 3.024419844150543213e-01 1.032807156443595886e-01 -2.085978835821151733e-01 -1.190083753317594528e-02 3.167542628943920135e-03 -1.707289814949035645e-01 2.721791863441467285e-01 -1.327732056379318237e-01 -5.546415224671363831e-02 1.103445664048194885e-01 1.537875384092330933e-01 1.725562214851379395e-01 3.493122383952140808e-02 -2.184819579124450684e-01 -1.965293288230895996e-01 -1.296430826187133789e-01 1.192120090126991272e-01 -1.735805720090866089e-01 -9.157417714595794678e-02 1.312448382377624512e-01 -3.971844911575317383e-03 -7.646692544221878052e-02 -6.117664743214845657e-03 7.497687637805938721e-02 -1.857207566499710083e-01 -2.023268789052963257e-01 4.379610121250152588e-01 4.708918742835521698e-03
4.676827788352966309e-02 -4.377466812729835510e-02 1.743689775466918945e-01 -4.292722642421722412e-01 2.532744547352194786e-03 2.325230836868286133e-01 1.106961071491241455e-01 2.923933090642094612e-03 2.587476372718811035e-01 -3.255440294742584229e-01 1.350029706954956055e-01 2.561151981353759766e-01 -1.153808645904064178e-02 4.218659177422523499e-02 -2.095195353031158447e-01 1.756177097558975220e-01 -9.557826071977615356e-02 -2.112658135592937469e-02 1.900838315486907959e-02 9.594664722681045532e-02 4.124264791607856750e-02 -9.967748075723648071e-02 -8.065415546298027039e-03 8.523241430521011353e-02 1.308312416076660156e-01 -1.691047549247741699e-01 -4.651992768049240112e-02 1.255676150321960449e-01 9.141500294208526611e-02 -3.407216370105743408e-01 3.911608755588531494e-01 -4.758996143937110901e-02
-2.379228174686431885e-02 3.213742971420288086e-01 2.545971572399139404e-01 -1.932377666234970093e-01 1.222719624638557434e-01 1.658713370561599731e-01 -4.874126613140106201e-02 3.690672516822814941e-01 -2.102803625166416168e-02 -1.428008228540420532e-01 3.292694315314292908e-02 2.344269305467605591e-01 -2.771001160144805908e-01 -2.126136571168899536e-01 -1.282513588666915894e-01 -1.627694368362426758e-01 1.108606308698654175e-01 -1.362645775079727173e-01 -2.717472612857818604e-01 -1.369184702634811401e-01 -7.352723926305770874e-02 -6.182388868182897568e-03 3.185312077403068542e-02 9.813783317804336548e-02 -9.295250475406646729e-02 -2.041069865226745605e-01 -2.263602018356323242e-01 8.076072484254837036e-02 -2.540453672409057617e-01 9.892950952053070068e-02 1.367856562137603760e-01 1.746345311403274536e-01
1.156400516629219055e-01 3.401240408420562744e-01 -1.174054890871047974e-01 -3.288053572177886963e-01 2.397232204675674438e-01 8.627544343471527100e-02 1.081626266241073608e-01 2.154157310724258423e-01 1.033876761794090271e-01 -1.240791082382202148e-01 -2.382341325283050537e-01 -3.787235915660858154e-02 6.210321187973022461e-02 -2.061033546924591064e-01 -3.350343704223632812e-01 -2.083754688501358032e-01 5.775615572929382324e-02 -4.869396984577178955e-02 -3.441893160343170166e-01 -2.866914868354797363e-02 -2.904119715094566345e-02 -2.203268259763717651e-01 1.377564221620559692e-01 -8.323723077774047852e-02 1.120006963610649109e-01 -1.659656614065170288e-01 4.927923157811164856e-02 1.530620306730270386e-01 -1.894332319498062134e-01 -3.073679283261299133e-02 1.362329274415969849e-01 1.346553862094879150e-01
-1.344564557075500488e-01 3.813973963260650635e-01 -2.513368148356676102e-03 -2.294162064790725708e-01 2.423411905765533447e-01 2.626543641090393066e-01 -3.601298332214355469e-01 4.563037678599357605e-02 2.688881754875183105e-02 -7.742565125226974487e-02 3.188009187579154968e-02 2.614424377679824829e-02 -7.796820253133773804e-02 8.056408911943435669e-02 -1.936039142310619354e-02 1.877851188182830811e-01 1.806504875421524048e-01 -1.133795678615570068e-01 -3.768281638622283936e-01 -1.613873243331909180e-01 1.428763419389724731e-01 -2.418516427278518677e-01 -3.222074359655380249e-02 -2.023642696440219879e-02 2.312160283327102661e-02 -9.229218959808349609e-02 1.479061990976333618e-01 1.705034971237182617e-01 1.947637088596820831e-02 -1.212624981999397278e-01 2.999194264411926270e-01 9.368988871574401855e-02
-2.553566694259643555e-01 4.567402899265289307e-01 4.658821970224380493e-02 1.214119568467140198e-01 1.154493764042854309e-01 2.013398408889770508e-01 -1.079573258757591248e-01 1.280704438686370850e-01 1.226452961564064026e-01 1.146428361535072327e-01 -5.165811255574226379e-02 -3.755097091197967529e-02 -3.368585556745529175e-02 -4.816145077347755432e-02 -5.144397914409637451e-02 -2.706527337431907654e-02 -1.352638155221939087e-01 -1.344680041074752808e-01 -1.020895466208457947e-01 2.321880459785461426e-01 1.609286218881607056e-01 -2.687862813472747803e-01 7.535476237535476685e-02 2.763577401638031006e-01 3.170973956584930420e-01 -6.437762826681137085e-02 3.164137527346611023e-02 1.401809304952621460e-01 -4.899017512798309326e-02 -2.335601150989532471e-01 3.322666287422180176e-01 1.210121884942054749e-01
-7.315276563167572021e-02 2.568518817424774170e-01 5.394607782363891602e-01 -1.397538837045431137e-02 2.507807314395904541e-01 1.660417169332504272e-01 -5.228774994611740112e-02 1.053913310170173645e-01 8.323568105697631836e-02 -2.636001110076904297e-01 2.334956638514995575e-02 3.527252003550529480e-02 1.535827517509460449e-01 -3.867523744702339172e-02 -3.063144721090793610e-02 1.176881417632102966e-01 3.910956159234046936e-02 -9.299048036336898804e-02 -2.726896107196807861e-01 -8.381701260805130005e-02 3.041020631790161133e-01 -1.554093509912490845e-01 3.824825957417488098e-02 2.035716027021408081e-01 3.225921988487243652e-01 -9.287412464618682861e-02 -2.367560192942619324e-02 1.203131526708602905e-01 -1.623991280794143677e-01 -7.787530124187469482e-02 6.182560697197914124e-02 -1.289033330976963043e-03
-4.001704230904579163e-02 3.156695365905761719e-01 1.290836483240127563e-01 -2.773915529251098633e-01 1.511499732732772827e-01 -2.438778616487979889e-02 3.843410313129425049e-02 1.203149780631065369e-01 2.435021996498107910e-01 -1.059244498610496521e-01 -2.206306606531143188e-01 4.924156144261360168e-02 3.425911068916320801e-02 -3.306548297405242920e-01 -2.800254523754119873e-01 -8.054313808679580688e-02 1.128897964954376221e-01 8.113390207290649414e-02 -1.368540078401565552e-01 -9.994027018547058105e-02 -3.510072082281112671e-02 -6.226598098874092102e-02 -3.504214063286781311e-02 1.066332086920738220e-01 1.339073032140731812e-01 3.367533162236213684e-02 -2.047585137188434601e-02 1.944969594478607178e-02 -2.817240655422210693e-01 1.611565500497817993e-01 4.094797074794769287e-01 3.001620173454284668e-01
-4.569451510906219482e-02 8.860625326633453369e-02 2.675206363201141357e-01 -2.116755694150924683e-01 4.194169044494628906e-01 1.983293332159519196e-02 -1.536566764116287231e-01 3.442833945155143738e-02 7.562500983476638794e-02 -3.937100470066070557e-01 1.119830012321472168e-01 3.786075487732887268e-02 4.700174555182456970e-03 1.108571216464042664e-01 -6.748639978468418121e-03 1.186909675598144531e-01 -6.528370082378387451e-02 -2.210388183593750000e-01 -1.587396860122680664e-01 -6.661960482597351074e-02 1.745568364858627319e-01 -1.555061340332031250e-01 -6.087021902203559875e-02 1.817575395107269287e-01 1.432389467954635620e-01 -5.629346519708633423e-02 -3.837175667285919189e-02 -1.391567438840866089e-01 -2.692499756813049316e-01 -1.892769932746887207e-01 3.796741366386413574e-01 -1.719358004629611969e-02
6.774864345788955688e-02 2.123373597860336304e-01 4.057293236255645752e-01 -2.484030574560165405e-01 2.513924539089202881e-01 8.732919394969940186e-02 -2.776685059070587158e-01 3.969547525048255920e-02 3.720290586352348328e-02 -4.345072805881500244e-01 1.850275248289108276e-01 2.115325815975666046e-02 2.347466535866260529e-02 2.933968976140022278e-02 1.478662937879562378e-01 1.473580300807952881e-01 -2.106240689754486084e-01 -8.243689686059951782e-02 -1.729450970888137817e-01 -7.862661033868789673e-03 1.354735940694808960e-01 -5.926251411437988281e-02 6.587238609790802002e-02 1.110530197620391846e-01 1.234434321522712708e-01 -6.935514509677886963e-02 -1.449841409921646118e-01 -1.007601022720336914e-01 -3.928121924400329590e-02 -1.476555168628692627e-01 3.113078176975250244e-01 -1.161991730332374573e-01
1.056875064969062805e-01 -2.605287730693817139e-02 2.071872949600219727e-01 -7.939772307872772217e-02 3.949823230504989624e-02 1.081638038158416748e-01 -4.297569859772920609e-03 -4.222907125949859619e-02 1.379541307687759399e-01 -2.396632134914398193e-01 7.024665921926498413e-02 7.332298159599304199e-02 1.744932262226939201e-03 -2.481032013893127441e-01 -6.626745313405990601e-02 1.877107918262481689e-01 6.893048435449600220e-02 -3.298624157905578613e-01 -3.612384498119354248e-01 4.889791458845138550e-02 1.143453642725944519e-01 -9.887958317995071411e-02 3.029025718569755554e-02 -4.751404747366905212e-02 7.001610845327377319e-02 -2.944578826427459717e-01 -3.513529524207115173e-02 -2.622427642345428467e-01 9.818943217396736145e-03 -3.625429570674896240e-01 9.756722301244735718e-02 4.009431302547454834e-01
-4.139268770813941956e-02 2.397009283304214478e-01 3.709939420223236084e-01 3.810417838394641876e-03 1.221619769930839539e-01 8.086633682250976562e-02 2.044842988252639771e-01 1.763680875301361084e-01 7.776980847120285034e-02 -1.093359664082527161e-01 -6.375318020582199097e-02 3.558670878410339355e-01 -1.664910912513732910e-01 -1.991459876298904419e-01 -1.737172901630401611e-01 9.768615663051605225e-02 -4.490559548139572144e-02 -3.210166096687316895e-01 -1.789607554674148560e-01 -2.631198763847351074e-01 8.900146931409835815e-02 -4.350061342120170593e-02 8.894315361976623535e-02 8.283290266990661621e-02 1.710035800933837891e-01 -3.138061761856079102e-01 4.708164557814598083e-02 -2.671274729073047638e-02 -1.707100868225097656e-01 -1.605800092220306396e-01 -1.243702396750450134e-01 1.450313329696655273e-01
-1.532466616481542587e-02 1.676991283893585205e-01 2.442991584539413452e-01 -2.859595417976379395e-01 -9.713635593652725220e-02 1.690119877457618713e-02 -3.522151708602905273e-02 -2.075743973255157471e-01 1.232021376490592957e-01 -1.543304026126861572e-01 2.686973102390766144e-02 1.164844259619712830e-02 -2.078085951507091522e-02 -4.887199401855468750e-02 -2.598107978701591492e-02 1.041684597730636597e-01 2.425603568553924561e-01 -2.045907527208328247e-01 -2.831032872200012207e-01 1.554385409690439701e-03 1.941949576139450073e-01 -1.629340052604675293e-01 4.700260609388351440e-02 -2.543245553970336914e-01 1.036634296178817749e-01 -3.098459243774414062e-01 -2.600074000656604767e-02 -1.615021973848342896e-01 -1.967926025390625000e-01 -2.919086515903472900e-01 1.683301031589508057e-01 3.523676395416259766e-01
1.008843481540679932e-01 1.773217320442199707e-01 -7.491880562156438828e-03 -2.826946079730987549e-01 3.795950114727020264e-01 3.989914432168006897e-02 -9.107833355665206909e-02 1.286616176366806030e-01 2.080754935741424561e-01 -1.372070014476776123e-01 1.327447593212127686e-01 7.491997629404067993e-02 2.891381457448005676e-02 -2.021110802888870239e-01 3.603916242718696594e-02 2.437989115715026855e-01 2.507966458797454834e-01 1.880427077412605286e-02 9.281700477004051208e-03 -8.887298405170440674e-02 1.865521818399429321e-01 -9.880159795284271240e-02 -1.968901455402374268e-01 -6.108653265982866287e-03 3.312213122844696045e-01 -2.460943162441253662e-01 -1.529088825918734074e-03 2.817235291004180908e-01 -1.018123626708984375e-01 -4.166189208626747131e-02 2.769029140472412109e-01 -1.645472198724746704e-01
-1.622892469167709351e-01 4.901426136493682861e-01 6.270416080951690674e-02 7.152589038014411926e-03 -1.394619196653366089e-01 2.206840664148330688e-01 -1.275568306446075439e-01 -3.901316970586776733e-02 1.567275263369083405e-02 6.071490794420242310e-02 2.126134634017944336e-01 1.682799309492111206e-01 9.279625117778778076e-02 -1.613688915967941284e-01 8.635903894901275635e-02 1.554606258869171143e-01 2.166662812232971191e-01 -6.568413227796554565e-02 2.810827083885669708e-02 2.776095569133758545e-01 2.824379876255989075e-02 -2.523380704224109650e-02 -6.515816599130630493e-02 2.540152370929718018e-01 3.246270120143890381e-01 -1.471321731805801392e-01 4.379304498434066772e-02 1.511863023042678833e-01 -9.105980396270751953e-03 -4.236907884478569031e-02 3.557694554328918457e-01 1.420881450176239014e-01
-1.079864650964736938e-01 2.471795976161956787e-01 1.979302465915679932e-01 -2.432713210582733154e-01 2.938396036624908447e-01 2.904745340347290039e-01 -2.317850738763809204e-01 1.140323951840400696e-01 2.325379997491836548e-01 6.053324416279792786e-02 6.533682346343994141e-02 1.087995618581771851e-01 2.291130721569061279e-01 1.840881444513797760e-02 -3.885747119784355164e-02 3.469722345471382141e-02 -1.445489823818206787e-01 -4.759499803185462952e-02 -2.484783530235290527e-01 -1.549523323774337769e-01 1.226586848497390747e-01 -2.009058594703674316e-01 1.540256887674331665e-01 2.774105779826641083e-02 -1.408086996525526047e-02 -3.106492161750793457e-01 -8.116826415061950684e-02 -4.837516322731971741e-02 -2.838924825191497803e-01 -2.533438503742218018e-01 1.054028570652008057e-01 -1.082513257861137390e-01
-2.717377245426177979e-01 2.766273617744445801e-01 -1.005688384175300598e-01 -1.446950435638427734e-01 5.980311706662178040e-02 -1.369031239300966263e-02 -3.433115482330322266e-01 2.477376163005828857e-01 2.294639497995376587e-01 -1.557385921478271484e-01 1.934943348169326782e-01 1.853062212467193604e-01 -4.498155787587165833e-02 6.927761435508728027e-02 8.676426112651824951e-02 -2.183929644525051117e-02 -3.232147544622421265e-02 -2.576739192008972168e-01 -1.435191482305526733e-01 4.003305733203887939e-02 -1.050957217812538147e-01 -1.073922142386436462e-01 1.067067310214042664e-01 1.396280676126480103e-01 2.308390885591506958e-01 -1.971148699522018433e-01 2.876032702624797821e-02 8.049751818180084229e-02 -1.855902224779129028e-01 -3.964310884475708008e-02 4.339121878147125244e-01 7.229118794202804565e-02
5.822604149580001831e-02 -9.585731662809848785e-03 1.576738432049751282e-02 -3.849562406539916992e-01 -2.905272413045167923e-03 2.992528378963470459e-01 2.327518165111541748e-01 2.020507454872131348e-01 1.396248489618301392e-01 -1.907075941562652588e-01 2.496125735342502594e-02 3.447968959808349609e-01 5.102199316024780273e-02 -4.900040477514266968e-02 -1.772237867116928101e-01 1.568114459514617920e-01 -4.694503545761108398e-02 -6.564443558454513550e-02 7.719308137893676758e-02 6.922628730535507202e-03 -3.119017370045185089e-02 -2.299278080463409424e-01 -8.721072226762771606e-02 9.392228722572326660e-02 2.029511630535125732e-01 -2.457283884286880493e-01 -8.899907022714614868e-02 1.310537010431289673e-01 3.193975612521171570e-02 -4.194961786270141602e-01 2.016817927360534668e-01 4.231743514537811279e-03
7.295413315296173096e-02 -5.404796823859214783e-02 -2.835746854543685913e-02 -1.717340797185897827e-01 1.438939571380615234e-02 2.378403693437576294e-01 -1.284238845109939575e-01 3.785782754421234131e-01 1.220264360308647156e-01 1.447785086929798126e-02 2.443710714578628540e-01 2.304727435111999512e-01 1.939589977264404297e-01 -2.389861494302749634e-01 -9.693033248186111450e-02 -1.121650487184524536e-01 -1.313779596239328384e-02 -8.661144971847534180e-02 -4.699411615729331970e-02 -1.472446043044328690e-02 5.480879917740821838e-02 -2.089029997587203979e-01 -3.057114183902740479e-01 1.631681621074676514e-01 -2.823109272867441177e-03 -1.722252368927001953e-01 8.759956806898117065e-02 1.381472200155258179e-01 -1.504032909870147705e-01 -4.522300064563751221e-01 1.799448728561401367e-01 8.634903281927108765e-02
-5.096840485930442810e-02 1.482406854629516602e-01 3.708215057849884033e-01 -3.887453675270080566e-02 3.886081576347351074e-01 2.505468130111694336e-01 -1.740915775299072266e-01 3.860445320606231689e-01 7.721655815839767456e-02 -7.559372484683990479e-02 1.518114209175109863e-01 6.998229771852493286e-02 2.760589309036731720e-02 -2.521017491817474365e-01 4.189904406666755676e-02 -1.302514970302581787e-01 3.750547766685485840e-02 -2.164589315652847290e-01 -2.226235270500183105e-01 -1.110282242298126221e-01 -1.393822431564331055e-01 -2.921995520591735840e-01 5.647018924355506897e-02 -5.232168734073638916e-02 7.818292081356048584e-02 -2.242943495512008667e-01 -1.149336621165275574e-01 6.221699877642095089e-04 -1.051596179604530334e-01 3.796827048063278198e-02 1.309059262275695801e-01 2.164393477141857147e-02
-1.336882635951042175e-02 3.060768544673919678e-01 3.654406070709228516e-01 -9.485576301813125610e-02 1.187819465994834900e-01 1.132511943578720093e-01 -6.252603232860565186e-02 3.281578049063682556e-02 1.012064293026924133e-01 -8.160986471921205521e-04 1.308509111404418945e-01 1.342328935861587524e-01 -1.168925538659095764e-01 -2.519025504589080811e-01 -1.370959579944610596e-01 -1.994466036558151245e-01 -5.955344811081886292e-02 -1.278367936611175537e-01 -7.743926346302032471e-02 -5.665512010455131531e-02 6.013412959873676300e-03 -1.668008565902709961e-01 7.710536569356918335e-02 -2.529526352882385254e-01 -2.111982256174087524e-01 -3.190324604511260986e-01 1.902367733418941498e-02 2.435156255960464478e-01 -3.975920081138610840e-01 -1.940153539180755615e-01 1.457332819700241089e-01 -2.652385458350181580e-02
8.211635798215866089e-02 1.286643594503402710e-01 2.118825316429138184e-01 1.464406102895736694e-01 -8.516444265842437744e-02 4.482115805149078369e-01 -5.037042871117591858e-02 2.560157477855682373e-01 3.359711915254592896e-02 -4.270028173923492432e-01 -7.648146152496337891e-02 -1.507258117198944092e-01 3.185770660638809204e-02 -1.523224413394927979e-01 3.431484103202819824e-02 2.489424794912338257e-01 -3.618682175874710083e-02 -1.786894202232360840e-01 -2.402746491134166718e-02 -2.008718848228454590e-01 -3.107615411281585693e-01 8.571035414934158325e-02 1.117501407861709595e-02 1.614721417427062988e-01 -9.505314752459526062e-03 -1.800148487091064453e-01 1.545405089855194092e-01 1.296450477093458176e-02 -1.333744972944259644e-01 -7.671275734901428223e-02 7.739467918872833252e-02 2.103501111268997192e-01
2.861949242651462555e-02 1.635720431804656982e-01 1.634356826543807983e-01 -1.951713114976882935e-01 2.421420253813266754e-02 1.619836986064910889e-01 -1.168632581830024719e-01 2.721013128757476807e-02 -3.010771051049232483e-02 -2.274110168218612671e-01 -8.667512983083724976e-02 -6.005303934216499329e-02 -1.926743052899837494e-02 -2.268584668636322021e-01 -1.241710782051086426e-01 5.612973123788833618e-02 3.333812654018402100e-01 -1.279537081718444824e-01 -1.970780044794082642e-01 -7.217105478048324585e-02 8.787694387137889862e-03 -2.443486750125885010e-01 8.244368433952331543e-02 -6.894923001527786255e-02 6.195845454931259155e-02 -3.272356092929840088e-01 -1.231173574924468994e-01 -3.252609968185424805e-01 -2.054891437292098999e-01 -3.978906869888305664e-01 3.147441148757934570e-02 2.365320622920989990e-01
1.082585379481315613e-01 3.348931372165679932e-01 3.443992137908935547e-02 -9.655039012432098389e-02 7.068266719579696655e-02 6.269697099924087524e-02 1.022475734353065491e-01 4.398671537637710571e-02 1.322405040264129639e-01 -2.374906390905380249e-01 -1.388194262981414795e-01 1.400523632764816284e-01 -7.110334187746047974e-02 -1.290387287735939026e-02 2.898601442575454712e-02 -1.219385117292404175e-01 8.543530479073524475e-03 -2.871952056884765625e-01 -1.866456568241119385e-01 -1.674360781908035278e-01 4.121265709400177002e-01 -1.588853597640991211e-01 -6.383069604635238647e-02 -4.019762203097343445e-02 7.776834070682525635e-02 -2.348919063806533813e-01 -2.878214605152606964e-02 -9.381809830665588379e-02 4.157163947820663452e-02 -3.746881783008575439e-01 6.599874049425125122e-02 3.834839761257171631e-01
-4.278454929590225220e-02 -1.117884144186973572e-01 1.497819274663925171e-01 -1.059791967272758484e-01 -5.370133370161056519e-02 1.698604822158813477e-01 2.217918485403060913e-01 1.660692393779754639e-01 9.240967780351638794e-02 -1.518850922584533691e-01 4.565627872943878174e-02 2.956750094890594482e-01 -1.819026172161102295e-01 2.856354601681232452e-02 9.895830601453781128e-02 5.232628434896469116e-02 -1.933878660202026367e-02 -1.740874052047729492e-01 -1.368133574724197388e-01 2.726040780544281006e-01 -9.467635303735733032e-02 -1.737023442983627319e-01 4.240990057587623596e-02 1.644254028797149658e-01 2.946970760822296143e-01 -3.618268966674804688e-01 1.741639524698257446e-01 2.611908130347728729e-02 9.767401963472366333e-02 -7.342997938394546509e-02 4.690583050251007080e-01 -2.318822592496871948e-02
4.371361806988716125e-02 3.758451640605926514e-01 2.334938198328018188e-01 -2.190007567405700684e-01 3.140570223331451416e-02 2.084670215845108032e-01 -2.241004854440689087e-01 8.943624794483184814e-02 1.942594200372695923e-01 -7.277469336986541748e-02 -9.149014949798583984e-02 2.523655295372009277e-01 -5.692879483103752136e-02 -1.973302215337753296e-01 -2.755063027143478394e-02 3.011237643659114838e-02 1.081067398190498352e-01 1.748619526624679565e-01 -3.831560537219047546e-02 2.171774655580520630e-01 -1.064266413450241089e-01 7.863831520080566406e-02 2.298612613230943680e-03 2.768230438232421875e-01 1.535723824054002762e-02 -3.365284204483032227e-01 1.225680671632289886e-02 3.737939894199371338e-01 -2.559341862797737122e-02 -2.050234228372573853e-01 4.058909043669700623e-02 1.000265479087829590e-01
-1.141231879591941833e-01 -2.992483787238597870e-02 1.510952264070510864e-01 -2.432216107845306396e-01 4.424733296036720276e-02 3.745240271091461182e-01 1.450883597135543823e-01 8.346313238143920898e-02 1.599880605936050415e-01 -2.599227428436279297e-01 7.523836195468902588e-02 4.218662083148956299e-01 1.718313805758953094e-02 3.848924115300178528e-02 -1.184252351522445679e-01 1.430310010910034180e-01 -1.113928854465484619e-01 -6.672120094299316406e-02 1.373952925205230713e-01 8.178275078535079956e-02 3.689177334308624268e-02 -1.325164884328842163e-01 1.127380579710006714e-01 1.948917657136917114e-02 1.567977368831634521e-01 -2.565674781799316406e-01 -9.204306453466415405e-02 4.127638414502143860e-03 -3.406167402863502502e-02 -4.117496609687805176e-01 2.747733891010284424e-01 3.559604287147521973e-02
8.324415422976016998e-03 3.761869966983795166e-01 -6.061926111578941345e-02 -1.977973431348800659e-01 1.289817243814468384e-01 1.886630654335021973e-01 -3.122110068798065186e-01 2.392067611217498779e-01 1.197386458516120911e-01 -2.113117128610610962e-01 8.661613613367080688e-02 1.104919910430908203e-01 -2.177549898624420166e-01 -1.448843032121658325e-01 1.833967305719852448e-02 2.071187198162078857e-01 -5.525259301066398621e-02 -8.931099623441696167e-02 -2.818593382835388184e-01 -1.258032172918319702e-01 9.576030424796044827e-04 -8.556545525789260864e-02 1.741888821125030518e-01 -1.336683183908462524e-01 1.122233271598815918e-01 -6.675343960523605347e-02 -2.399000898003578186e-02 2.178017050027847290e-01 -1.188982054591178894e-01 -2.377995401620864868e-01 -1.654424965381622314e-01 3.056046962738037109e-01
1.158794090151786804e-01 2.099100053310394287e-01 2.263524681329727173e-01 -3.422290682792663574e-01 9.830901771783828735e-02 1.228774935007095337e-01 -4.613703861832618713e-02 2.406594157218933105e-02 6.721042841672897339e-02 -2.981330156326293945e-01 8.822821825742721558e-02 5.103252083063125610e-02 -2.552982605993747711e-02 -2.586007416248321533e-01 5.252256616950035095e-02 8.609106391668319702e-02 1.180524751543998718e-01 -2.292317152023315430e-01 -1.692388206720352173e-01 -4.393726587295532227e-02 1.663171350955963135e-01 -1.596198976039886475e-02 -2.452624738216400146e-01 1.396418269723653793e-02 1.159981824457645416e-02 -1.472521573305130005e-01 -1.133408248424530029e-01 -8.899617195129394531e-02 -6.021622102707624435e-03 -3.560591340065002441e-01 -9.403257071971893311e-02 4.490383565425872803e-01
-1.955346465110778809e-01 -7.715469598770141602e-02 2.188815921545028687e-01 -3.874764144420623779e-01 -1.895602196455001831e-01 2.650842070579528809e-01 8.038160949945449829e-02 1.980462074279785156e-01 1.952698975801467896e-01 -4.312387406826019287e-01 1.500690430402755737e-01 -7.581000775098800659e-02 6.201783567667007446e-02 8.503563702106475830e-02 -4.373153299093246460e-02 2.130095213651657104e-01 8.373355865478515625e-02 -1.319986879825592041e-01 -7.428470253944396973e-02 1.554380506277084351e-01 -1.805694214999675751e-02 -1.031256318092346191e-01 2.426501065492630005e-01 1.792014762759208679e-02 -1.043381635099649429e-02 -3.417477011680603027e-01 -8.894199132919311523e-02 1.814840286970138550e-01 3.832680732011795044e-02 6.211982574313879013e-03 4.833040758967399597e-02 9.636411815881729126e-02
2.044975608587265015e-01 3.831389248371124268e-01 -1.761486083269119263e-01 -4.020873457193374634e-02 1.930244117975234985e-01 3.384796082973480225e-01 -3.025834262371063232e-01 1.974141970276832581e-02 1.126266643404960632e-01 -1.647060513496398926e-01 2.174924686551094055e-02 -2.508783340454101562e-02 1.427902746945619583e-02 -1.904244124889373779e-01 1.131521761417388916e-01 1.352822035551071167e-01 -5.920597165822982788e-02 -1.749162375926971436e-01 -2.522824704647064209e-01 -2.139268219470977783e-01 1.784783899784088135e-01 -2.278534919023513794e-01 -1.947322338819503784e-01 1.878840103745460510e-02 1.350104659795761108e-01 2.465759962797164917e-02 -1.122517436742782593e-01 -2.578303590416908264e-02 -9.741217643022537231e-02 2.736401744186878204e-02 2.450947910547256470e-01 2.418960779905319214e-01
-1.841326653957366943e-01 3.091990351676940918e-01 3.536964999511837959e-03 -1.710838228464126587e-01 9.981079399585723877e-02 4.294337630271911621e-01 -3.000658452510833740e-01 6.394017953425645828e-03 1.138152629137039185e-01 -2.423590570688247681e-01 -5.814959481358528137e-02 -6.545217335224151611e-02 -1.417431384325027466e-01 -9.817724116146564484e-03 -1.442569792270660400e-01 1.620487868785858154e-01 -1.915820538997650146e-01 -2.382903248071670532e-01 -1.756855994462966919e-01 -1.683558523654937744e-01 1.098519861698150635e-01 -1.343226134777069092e-01 1.900255307555198669e-02 -2.214063107967376709e-01 4.728539381176233292e-03 -1.849615871906280518e-01 -1.333011239767074585e-01 -1.352317184209823608e-01 2.438641153275966644e-02 -3.133376240730285645e-01 5.839283391833305359e-02 7.400421053171157837e-02
4.441362991929054260e-02 6.566672772169113159e-02 -9.620948135852813721e-02 -6.238376349210739136e-02 2.856057882308959961e-01 2.158211916685104370e-01 -2.326595932245254517e-01 -6.658425182104110718e-02 8.866070210933685303e-02 -2.114788442850112915e-01 8.614069968461990356e-02 9.021294862031936646e-02 -3.823448903858661652e-03 -3.294899165630340576e-01 1.385508477687835693e-01 4.395746439695358276e-02 5.514440126717090607e-03 2.976536937057971954e-02 6.070526316761970520e-02 -2.405200712382793427e-02 -1.176881790161132812e-01 -1.953062564134597778e-01 1.084006428718566895e-01 6.789063662290573120e-02 3.498208522796630859e-01 -1.796941906213760376e-01 2.359964400529861450e-01 4.913722276687622070e-01 -1.788942366838455200e-01 -1.478208303451538086e-01 1.178022921085357666e-01 5.415143072605133057e-02
-1.345772445201873779e-01 1.262430697679519653e-01 -2.646727859973907471e-01 -4.996143653988838196e-02 2.046101242303848267e-01 7.113798707723617554e-02 -2.076684832572937012e-01 1.340541541576385498e-01 3.312155306339263916e-01 -1.506680250167846680e-01 -3.760089725255966187e-02 1.369489133358001709e-01 -7.837100885808467865e-03 -1.861980408430099487e-01 2.309065610170364380e-01 8.013924956321716309e-02 -6.324373930692672729e-02 -2.170761674642562866e-01 -9.270165115594863892e-02 -2.516567707061767578e-02 4.524992406368255615e-02 -3.873673975467681885e-01 1.439667679369449615e-02 9.533897042274475098e-02 8.664252609014511108e-02 -1.061786781065165997e-03 3.082163929939270020e-01 1.928128153085708618e-01 -1.694489121437072754e-01 -1.665244102478027344e-01 3.410981595516204834e-01 6.416058540344238281e-02
5.842102319002151489e-02 3.202498853206634521e-01 -2.733418047428131104e-01 -2.128710448741912842e-01 -3.784048557281494141e-02 1.747460961341857910e-01 -3.383058309555053711e-01 5.485379323363304138e-02 2.915299125015735626e-02 -2.196621149778366089e-02 3.027535974979400635e-01 4.800739884376525879e-02 8.846364915370941162e-02 -1.358981132507324219e-01 8.341396600008010864e-02 7.089878618717193604e-02 -8.041769266128540039e-02 -6.916178762912750244e-02 -9.536179155111312866e-02 -2.118224352598190308e-01 2.867064066231250763e-02 -1.516595780849456787e-01 -1.893377304077148438e-01 7.585901767015457153e-02 4.913634434342384338e-02 -3.015194833278656006e-01 1.199387833476066589e-01 -7.153397798538208008e-02 -2.691246867179870605e-01 -1.099666804075241089e-01 3.594460785388946533e-01 1.838525533676147461e-01
1.342894043773412704e-02 -6.001687794923782349e-02 9.188695996999740601e-02 -4.161059558391571045e-01 6.589046120643615723e-02 1.908429712057113647e-01 1.423932015895843506e-01 3.292229771614074707e-01 2.465783953666687012e-01 -2.219931483268737793e-01 -1.051928773522377014e-01 2.346251904964447021e-01 -3.004627861082553864e-02 -3.819219768047332764e-02 -2.040423303842544556e-01 -1.190883852541446686e-02 -6.910572946071624756e-02 -2.226344309747219086e-02 5.726937577128410339e-02 6.287728250026702881e-02 7.230359315872192383e-02 -8.040188252925872803e-02 1.085773948580026627e-02 1.440248787403106689e-01 1.560049653053283691e-01 -2.944668233394622803e-01 -2.781235799193382263e-02 1.477538645267486572e-01 -2.215153770521283150e-03 -3.100480735301971436e-01 3.870253264904022217e-01 1.538634859025478363e-02
-8.944375813007354736e-02 1.107568666338920593e-01 -8.722763508558273315e-02 -2.479836493730545044e-01 1.368108987808227539e-01 2.032015323638916016e-01 -2.024142146110534668e-01 2.851964160799980164e-02 2.668580710887908936e-01 -2.949774861335754395e-01 -5.272155627608299255e-02 3.479596078395843506e-01 6.369791924953460693e-02 -7.248309999704360962e-02 3.210756182670593262e-01 -1.387900672852993011e-02 3.575263023376464844e-01 -2.540837526321411133e-01 -9.585794061422348022e-02 -5.707769095897674561e-02 -2.648994922637939453e-01 -1.724552959203720093e-01 -6.266039609909057617e-02 -1.017066985368728638e-01 1.266002953052520752e-01 -1.123484000563621521e-01 1.133644506335258484e-01 3.533111512660980225e-02 -6.978803779929876328e-03 -7.997740060091018677e-02 2.039814442396163940e-01 6.591533869504928589e-02
1.926037296652793884e-02 3.968685269355773926e-01 1.440660059452056885e-01 -6.197398155927658081e-02 9.933046251535415649e-02 -2.218482457101345062e-02 -5.718232691287994385e-02 1.012681797146797180e-01 2.273878753185272217e-01 -1.789806410670280457e-02 -6.358749419450759888e-02 -3.556707873940467834e-02 1.567332446575164795e-01 -5.288525298237800598e-02 -3.449185490608215332e-01 1.650484502315521240e-01 -1.171434894204139709e-01 -3.383392989635467529e-01 -1.554799079895019531e-01 6.412715464830398560e-02 9.988645464181900024e-02 2.331533655524253845e-02 -6.644872017204761505e-03 3.758957684040069580e-01 1.070603802800178528e-01 -2.032036632299423218e-01 7.431453466415405273e-02 2.068892121315002441e-01 1.921497732400894165e-01 -2.594621181488037109e-01 1.874845176935195923e-01 1.179904267191886902e-01
3.868181258440017700e-02 1.068328842520713806e-01 2.197556495666503906e-01 -1.887345463037490845e-01 6.522107869386672974e-02 2.782684005796909332e-02 -1.019555255770683289e-01 -6.626783311367034912e-02 6.364302337169647217e-02 -3.115935921669006348e-01 9.040042757987976074e-02 5.161065235733985901e-02 -2.171782702207565308e-01 -2.654955685138702393e-01 -1.273555308580398560e-01 6.565432250499725342e-02 3.807567059993743896e-02 -1.376934796571731567e-01 -1.185530126094818115e-01 9.395070374011993408e-02 2.271038889884948730e-01 -1.213380694389343262e-01 -3.234115988016128540e-02 -3.592468425631523132e-02 1.538597792387008667e-01 -3.228202462196350098e-01 9.994812309741973877e-02 -1.952614188194274902e-01 5.558165162801742554e-02 -4.331793785095214844e-01 -3.216478601098060608e-02 3.917964100837707520e-01
-3.572943434119224548e-02 2.729696035385131836e-01 3.200818598270416260e-01 2.249993197619915009e-02 1.362792849540710449e-01 1.607176661491394043e-01 5.240475013852119446e-02 4.548899829387664795e-01 6.378853693604469299e-03 -1.351383477449417114e-01 3.179082646965980530e-02 1.835390329360961914e-01 -2.423954755067825317e-01 -1.715681403875350952e-01 -1.653069406747817993e-01 -3.002220094203948975e-01 5.425901152193546295e-03 -1.821657121181488037e-01 -1.497467700392007828e-02 -6.371284276247024536e-02 -2.167894318699836731e-02 -1.922528743743896484e-01 9.445216506719589233e-02 -6.963887065649032593e-02 -3.715958818793296814e-02 -3.050223588943481445e-01 1.792766968719661236e-03 1.172527149319648743e-01 -1.730114519596099854e-01 -1.019530594348907471e-01 7.189060747623443604e-02 2.572198808193206787e-01
5.673490092158317566e-02 2.948541939258575439e-01 -2.492315880954265594e-02 4.390593618154525757e-02 1.952323019504547119e-01 7.136034220457077026e-02 -2.184048444032669067e-01 1.574010699987411499e-01 8.441939204931259155e-02 -2.634684443473815918e-01 1.310573518276214600e-01 2.865305840969085693e-01 -1.629347540438175201e-02 -1.912529170513153076e-01 1.583731323480606079e-01 1.246923059225082397e-01 3.410622105002403259e-02 -8.178307116031646729e-02 4.052223637700080872e-02 -1.504807770252227783e-01 -1.227858886122703552e-01 -3.102289438247680664e-01 6.566470861434936523e-02 8.602375537157058716e-02 1.844118535518646240e-01 -1.040448322892189026e-01 3.125696480274200439e-01 4.446468055248260498e-01 -1.823813021183013916e-01 -9.291209280490875244e-03 8.194255828857421875e-02 5.331514030694961548e-02
6.331210583448410034e-02 1.546793878078460693e-01 -6.881836801767349243e-02 -5.783108994364738464e-02 -2.927325852215290070e-02 2.507424652576446533e-01 1.396109014749526978e-01 1.216907724738121033e-01 1.254427134990692139e-01 -1.365956068038940430e-01 2.561937868595123291e-01 3.758555650711059570e-02 -3.743560612201690674e-01 -6.793431192636489868e-02 1.786684989929199219e-01 1.830829232931137085e-01 -1.049422100186347961e-01 1.142219528555870056e-01 -6.709700822830200195e-02 1.276456862688064575e-01 -5.789368599653244019e-02 -1.880763769149780273e-01 1.926853656768798828e-01 5.501478165388107300e-02 2.498217225074768066e-01 2.720386721193790436e-02 6.292857229709625244e-02 1.439188122749328613e-01 -3.045406937599182129e-01 -8.441843837499618530e-02 4.143674969673156738e-01 2.668075561523437500e-01
-1.205225195735692978e-02 -4.469676315784454346e-02 1.199592798948287964e-01 -3.467342853546142578e-01 -1.449794918298721313e-01 2.317531257867813110e-01 -4.007879644632339478e-02 2.072226107120513916e-01 2.368962764739990234e-01 -3.550253510475158691e-01 -3.320213407278060913e-02 -2.390076033771038055e-02 -2.089726328849792480e-01 -2.415929920971393585e-02 -1.337234079837799072e-01 1.491657197475433350e-01 1.687050461769104004e-01 -7.491841912269592285e-02 5.733877420425415039e-02 1.582807153463363647e-01 6.299912184476852417e-02 2.861029282212257385e-02 9.155799448490142822e-02 5.880654975771903992e-02 1.155900433659553528e-01 -3.230403065681457520e-01 -2.000405918806791306e-03 2.498172372579574585e-01 -1.265923678874969482e-01 -3.801688253879547119e-01 2.355590760707855225e-01 -2.302205376327037811e-02
-2.384347282350063324e-02 3.656767308712005615e-01 1.209864169359207153e-01 -6.009805575013160706e-02 6.715295463800430298e-02 1.428446173667907715e-01 3.970131650567054749e-02 7.736178487539291382e-02 8.921057917177677155e-03 -3.001210093498229980e-01 7.706591486930847168e-02 -2.540854737162590027e-02 2.155026420950889587e-02 -1.507506370544433594e-01 -1.394159942865371704e-01 -1.873315274715423584e-01 -8.841948956251144409e-02 -2.479826807975769043e-01 -2.059375494718551636e-01 -8.591696619987487793e-02 2.714734673500061035e-01 -1.223246976733207703e-01 -5.627515912055969238e-02 4.302037507295608521e-02 1.618910580873489380e-01 -2.238981574773788452e-01 -1.231086924672126770e-01 -1.086460947990417480e-01 -5.296305567026138306e-02 -1.752219498157501221e-01 -2.540443837642669678e-02 5.387896299362182617e-01
2.482003532350063324e-02 -1.626438945531845093e-01 5.570910498499870300e-02 -2.342790961265563965e-01 1.406328529119491577e-01 2.622280120849609375e-01 8.964797854423522949e-02 2.643471658229827881e-01 6.718352437019348145e-02 -4.650171697139739990e-01 -4.429908841848373413e-02 1.918407529592514038e-01 9.549990296363830566e-02 -1.236207261681556702e-01 -1.202867403626441956e-01 8.762083202600479126e-02 2.434800118207931519e-01 -1.368932276964187622e-01 -1.834065280854701996e-02 4.211889207363128662e-02 3.183465078473091125e-02 5.200818181037902832e-02 1.102445647120475769e-01 -2.725351750850677490e-01 2.109057456254959106e-01 -1.077977046370506287e-01 1.709727644920349121e-01 1.877985335886478424e-02 -7.097259908914566040e-02 -1.663402318954467773e-01 3.899201452732086182e-01 4.128967225551605225e-02
-2.312377281486988068e-02 3.186417520046234131e-01 -1.852764934301376343e-01 -1.192431226372718811e-01 1.300310939550399780e-01 1.565210521221160889e-02 -1.400641649961471558e-01 2.342755794525146484e-01 4.067617058753967285e-01 -8.712406456470489502e-02 8.501246571540832520e-02 7.426869124174118042e-02 -1.090835630893707275e-01 -9.577289968729019165e-02 3.130834102630615234e-01 3.375076502561569214e-02 -6.974227726459503174e-02 -1.277521997690200806e-01 -1.748510152101516724e-01 -2.438550144433975220e-01 -4.170998185873031616e-02 -2.343822121620178223e-01 9.912639856338500977e-03 1.003233119845390320e-01 4.765689745545387268e-02 -1.173147112131118774e-01 8.730392903089523315e-03 3.531025052070617676e-01 -1.322905272245407104e-01 -7.176385074853897095e-02 3.319731056690216064e-01 8.495292277075350285e-04
2.872549928724765778e-02 4.266608953475952148e-01 3.084146380424499512e-01 -4.969082400202751160e-02 7.158956676721572876e-02 2.269575297832489014e-01 -1.130457445979118347e-01 3.729456961154937744e-01 -7.486304640769958496e-02 -3.936590254306793213e-02 2.817877940833568573e-02 -5.486921966075897217e-02 -9.283927083015441895e-02 -1.091615781188011169e-01 1.785000413656234741e-01 -1.710934191942214966e-01 -1.674357503652572632e-01 -1.366409659385681152e-01 6.025889143347740173e-02 -4.295655339956283569e-02 4.563555493950843811e-02 -1.953979134559631348e-01 -1.985599100589752197e-01 -7.102563977241516113e-02 1.130676716566085815e-01 -2.487888634204864502e-01 -4.788171872496604919e-02 1.658076345920562744e-01 -2.438680827617645264e-01 7.689594477415084839e-02 3.341222107410430908e-01 -3.437461564317345619e-03
7.037332653999328613e-02 1.170512102544307709e-02 1.642503887414932251e-01 -5.022458434104919434e-01 -1.317695826292037964e-01 1.333697587251663208e-01 3.149673715233802795e-02 6.888319551944732666e-02 2.292784899473190308e-01 -2.926633954048156738e-01 -3.453554585576057434e-02 2.312216758728027344e-01 -9.094432741403579712e-02 -4.635339230298995972e-02 -1.173664480447769165e-01 9.824106097221374512e-02 4.677317105233669281e-03 -3.162017092108726501e-02 -8.630302548408508301e-02 2.557686716318130493e-02 -7.460589520633220673e-03 1.435712426900863647e-01 -3.428250923752784729e-02 9.106872230768203735e-02 -3.883619606494903564e-02 -3.101810216903686523e-01 -1.984721720218658447e-01 2.873497009277343750e-01 -6.687231361865997314e-02 -2.705659568309783936e-01 3.300586044788360596e-01 -5.012275278568267822e-02
-1.063934117555618286e-01 1.788464025594294071e-03 2.080602198839187622e-01 -5.059795379638671875e-01 -1.128301918506622314e-01 4.662258550524711609e-02 9.543206542730331421e-02 1.241767704486846924e-01 1.779348701238632202e-01 -3.217432498931884766e-01 1.847888231277465820e-01 8.945351094007492065e-02 -1.467259377241134644e-01 3.168643265962600708e-02 -1.497213989496231079e-01 1.409454643726348877e-01 1.156959235668182373e-01 -9.306997805833816528e-02 -7.598599884659051895e-03 1.954288035631179810e-01 2.985754795372486115e-02 3.444414213299751282e-02 1.355656236410140991e-01 2.496620640158653259e-02 1.110011339187622070e-01 -3.061883449554443359e-01 8.306636661291122437e-02 2.930496037006378174e-01 -4.809731245040893555e-02 -2.616538405418395996e-01 2.350513786077499390e-01 3.931396827101707458e-02
-2.927647717297077179e-02 6.093658208847045898e-01 -3.197322040796279907e-02 -1.160455495119094849e-01 1.588824987411499023e-01 4.750708118081092834e-02 2.441277354955673218e-02 -1.121550146490335464e-02 1.250599175691604614e-01 -8.096279576420783997e-03 -3.045430406928062439e-02 -8.541910350322723389e-02 -1.289549320936203003e-01 -5.370039492845535278e-02 -1.229784935712814331e-01 2.002106010913848877e-01 6.041200086474418640e-02 -2.500853836536407471e-01 -2.025111764669418335e-01 -1.745826750993728638e-01 9.500193595886230469e-02 6.689249724149703979e-02 -1.360252946615219116e-01 2.624344825744628906e-01 -6.163511052727699280e-02 -2.047265172004699707e-01 -2.860784232616424561e-01 1.290930658578872681e-01 -6.512832641601562500e-02 -2.195190042257308960e-01 1.788618266582489014e-01 1.387732475996017456e-01
-1.902619451284408569e-01 2.044978439807891846e-01 -1.819650977849960327e-01 -1.310455799102783203e-01 6.329596042633056641e-02 -1.244149077683687210e-02 -8.700353652238845825e-02 2.548556923866271973e-01 3.957474231719970703e-01 -9.521592408418655396e-02 2.073550373315811157e-01 1.464598029851913452e-01 -8.239426463842391968e-02 -1.057669222354888916e-01 3.504163026809692383e-01 1.358117759227752686e-01 -6.501551717519760132e-03 -1.237190961837768555e-01 -8.367237448692321777e-02 -3.641531616449356079e-02 -1.174225136637687683e-01 -2.287802398204803467e-01 6.083059683442115784e-02 2.161170840263366699e-01 -1.445903815329074860e-02 -1.903744339942932129e-01 3.515421599149703979e-02 2.458516955375671387e-01 -1.388380229473114014e-01 -1.809359788894653320e-01 3.395271897315979004e-01 6.314836442470550537e-03
-1.216207593679428101e-01 2.507062852382659912e-01 -2.853944301605224609e-01 -5.317775160074234009e-02 -5.983529612421989441e-02 1.547414958477020264e-01 -1.493695378303527832e-01 1.501728594303131104e-01 2.014237642288208008e-01 -2.032127529382705688e-01 2.348281741142272949e-01 8.842791616916656494e-02 -4.273349419236183167e-02 -8.466987870633602142e-03 3.914652392268180847e-02 9.057810157537460327e-02 2.046767771244049072e-01 -2.588178217411041260e-01 -1.083429902791976929e-01 1.393486373126506805e-02 -1.349381506443023682e-01 -1.450808048248291016e-01 7.121322210878133774e-03 3.136670216917991638e-02 1.007316112518310547e-01 -2.212713807821273804e-01 -1.511733680963516235e-01 -1.099388003349304199e-01 -2.946747839450836182e-01 -1.893151998519897461e-01 4.810309112071990967e-01 -2.812702441588044167e-03
-5.901960656046867371e-02 2.623236775398254395e-01 6.453157961368560791e-02 -8.543909527361392975e-03 1.407802198082208633e-02 -7.206562906503677368e-02 1.479398012161254883e-01 -5.086021125316619873e-02 -3.088166750967502594e-02 -3.926849663257598877e-01 1.022325679659843445e-01 2.421894222497940063e-01 1.920492947101593018e-01 -3.167131543159484863e-02 -1.176522001624107361e-01 -9.382644295692443848e-02 2.682507038116455078e-01 -2.254263684153556824e-02 -3.601042181253433228e-02 -1.356801390647888184e-01 -2.566660642623901367e-01 -1.857140660285949707e-01 -1.048410870134830475e-02 1.423685699701309204e-01 3.227356076240539551e-01 -3.136893361806869507e-02 -9.894209355115890503e-02 3.054737746715545654e-01 6.685422360897064209e-02 -1.278222203254699707e-01 3.437301814556121826e-01 2.206454128026962280e-01
2.306276112794876099e-01 3.167610764503479004e-01 1.476131379604339600e-01 9.124542772769927979e-02 1.306857168674468994e-01 1.565616764128208160e-02 1.474807504564523697e-02 1.008702144026756287e-01 1.460170149803161621e-01 -1.084831357002258301e-01 1.068017408251762390e-01 -6.986596435308456421e-02 -2.288340628147125244e-01 -1.948634982109069824e-01 -1.320454180240631104e-01 6.623461097478866577e-02 -1.152752898633480072e-02 -3.088033497333526611e-01 2.506726682186126709e-01 -6.513723731040954590e-02 -4.138846695423126221e-02 1.536352485418319702e-01 2.824731543660163879e-02 2.384195476770401001e-01 2.884734272956848145e-01 -4.666775763034820557e-01 -2.324939705431461334e-02 6.901224702596664429e-02 6.601016968488693237e-02 -1.652086526155471802e-01 1.498470306396484375e-01 1.454660594463348389e-01
4.047074019908905029e-01 2.391602545976638794e-01 -2.690075933933258057e-01 -1.249704807996749878e-01 6.780660897493362427e-02 -3.060203418135643005e-02 -8.362239599227905273e-02 -2.668660879135131836e-01 1.416349411010742188e-02 -2.680732309818267822e-01 -8.932878077030181885e-02 -7.466573268175125122e-02 8.384942263364791870e-02 -1.070140674710273743e-01 -6.344114243984222412e-02 7.496627420186996460e-02 -1.071724817156791687e-01 -1.516728252172470093e-01 -1.995752006769180298e-01 8.913825452327728271e-02 -3.706627711653709412e-02 -1.119755357503890991e-01 4.768545925617218018e-02 4.913945496082305908e-02 -7.015704363584518433e-02 -1.230592131614685059e-01 1.682955622673034668e-01 3.329204395413398743e-02 -1.901219040155410767e-01 -2.666290700435638428e-01 4.106659591197967529e-01 2.594079971313476562e-01
7.920115441083908081e-02 -1.983043849468231201e-01 -3.405829146504402161e-02 -1.806728690862655640e-01 4.333440959453582764e-02 2.953421771526336670e-01 -1.363652106374502182e-02 1.654719263315200806e-01 7.550156861543655396e-02 -3.259238898754119873e-01 2.298109531402587891e-01 3.400532007217407227e-01 3.144984366372227669e-03 8.639550209045410156e-02 -1.384100764989852905e-01 8.712518215179443359e-02 -8.344963192939758301e-02 -7.427069544792175293e-02 5.443234369158744812e-02 1.349701285362243652e-01 -4.791960865259170532e-02 -3.238151073455810547e-01 9.391474723815917969e-02 2.077569365501403809e-01 6.575653702020645142e-02 -2.792924642562866211e-01 1.360194012522697449e-02 1.376075744628906250e-01 -1.112449020147323608e-01 -2.747579216957092285e-01 3.274266719818115234e-01 3.161581233143806458e-03
7.970635779201984406e-04 7.501468807458877563e-02 2.054041810333728790e-02 1.641049385070800781e-01 7.021978497505187988e-02 1.537818461656570435e-01 -6.745214760303497314e-02 -8.685508370399475098e-02 2.195187211036682129e-01 -2.506175041198730469e-01 -2.272450178861618042e-02 -8.254923671483993530e-02 1.358522325754165649e-01 -2.867965400218963623e-01 3.989829495549201965e-02 5.833340063691139221e-02 1.086389198899269104e-01 -1.590214967727661133e-01 4.730404354631900787e-03 -3.123542666435241699e-01 -1.884838789701461792e-01 1.283942461013793945e-01 5.640926212072372437e-02 3.368109464645385742e-01 1.012983694672584534e-01 -1.008251830935478210e-01 -1.990433037281036377e-02 3.423528075218200684e-01 8.543575555086135864e-02 -4.080360829830169678e-01 2.392696589231491089e-01 1.730070859193801880e-01
1.184470131993293762e-01 4.209102988243103027e-01 1.249883919954299927e-01 1.772253215312957764e-01 -2.360268309712409973e-02 2.275437414646148682e-01 6.313371006399393082e-03 -9.755674004554748535e-02 9.305537492036819458e-02 -2.130939066410064697e-01 -7.305016368627548218e-02 -6.761704385280609131e-02 8.722733706235885620e-03 -2.181208133697509766e-01 -1.533219665288925171e-01 -2.474152892827987671e-01 2.126040607690811157e-01 -7.440135627985000610e-02 -1.226224098354578018e-02 -1.314748376607894897e-01 -1.045961827039718628e-01 1.453073322772979736e-01 4.747867956757545471e-02 -2.306312322616577148e-02 1.314952373504638672e-01 -3.034808635711669922e-01 -1.041427329182624817e-01 3.591971844434738159e-02 6.980692595243453979e-02 -3.909306228160858154e-01 3.470172584056854248e-01 2.951189316809177399e-02
-1.658044308423995972e-01 1.815512180328369141e-01 -2.009756416082382202e-01 -8.973566442728042603e-02 2.135471254587173462e-01 9.429958462715148926e-02 -1.325356811285018921e-01 1.832241266965866089e-01 3.923059999942779541e-01 -2.147093415260314941e-01 1.558651179075241089e-01 2.501346468925476074e-01 -1.072398051619529724e-01 -6.016629189252853394e-02 2.283637970685958862e-01 -1.101740635931491852e-02 -4.609752073884010315e-02 -2.043529897928237915e-01 -1.800951361656188965e-01 -2.234069406986236572e-01 3.308740258216857910e-02 -2.881758213043212891e-01 -6.656736880540847778e-02 7.399892061948776245e-02 7.556605339050292969e-02 8.483995683491230011e-03 2.721843309700489044e-02 2.791989445686340332e-01 -1.893249154090881348e-01 -2.544834651052951813e-02 2.980593442916870117e-01 3.365148603916168213e-02
-5.697272717952728271e-03 9.463966637849807739e-02 2.662737071514129639e-01 -2.887067198753356934e-01 -1.254196166992187500e-01 4.787166044116020203e-02 1.014521461911499500e-03 1.805175691843032837e-01 8.160006999969482422e-02 -3.295161128044128418e-01 2.678687870502471924e-01 -6.547086685895919800e-02 -6.868202239274978638e-03 -7.639531046152114868e-02 7.925736159086227417e-02 7.447414100170135498e-02 6.757126003503799438e-02 1.075268462300300598e-01 4.740997403860092163e-02 2.371387779712677002e-01 -1.657494753599166870e-01 1.789229549467563629e-02 4.735417291522026062e-02 1.755146384239196777e-01 -7.571303099393844604e-02 -3.784154057502746582e-01 8.823621273040771484e-02 3.044794499874114990e-01 -2.463437020778656006e-01 -3.274675905704498291e-01 9.553962387144565582e-03 1.557899564504623413e-01
1.478127110749483109e-02 1.600122004747390747e-01 1.900608092546463013e-01 -2.544031143188476562e-01 3.759167492389678955e-01 2.648673653602600098e-01 -1.222454160451889038e-01 3.518100976943969727e-01 1.386096980422735214e-02 -1.636519283056259155e-01 2.790313959121704102e-01 -1.311650872230529785e-01 -1.507693156599998474e-02 -8.850916475057601929e-02 -6.245381757616996765e-02 6.534646451473236084e-02 -8.308651298284530640e-02 -1.051722615957260132e-01 -1.213650926947593689e-01 -1.873153001070022583e-01 2.433357201516628265e-02 -2.465690821409225464e-01 -2.870975434780120850e-02 7.781854271888732910e-02 2.371432036161422729e-01 -2.611636817455291748e-01 -1.873173005878925323e-02 -5.685536935925483704e-02 -2.852813303470611572e-01 1.683410555124282837e-01 4.449636861681938171e-02 9.540568292140960693e-02
-1.189397200942039490e-01 3.260341882705688477e-01 -2.104276418685913086e-01 -1.649974286556243896e-01 1.009942367672920227e-01 1.465627551078796387e-01 -2.488929778337478638e-01 1.926904320716857910e-01 2.836159467697143555e-01 -1.154516860842704773e-01 1.261743903160095215e-01 1.984902620315551758e-01 -1.268554478883743286e-01 -2.093030512332916260e-01 2.630412876605987549e-01 1.297328919172286987e-01 -1.369175314903259277e-01 -3.997787088155746460e-02 -1.791093647480010986e-01 -1.151934042572975159e-01 -3.212698176503181458e-02 -2.644734680652618408e-01 5.167254712432622910e-03 1.279258877038955688e-01 -7.210428267717361450e-02 -1.192548647522926331e-01 7.767732720822095871e-03 3.029400110244750977e-01 -1.400664001703262329e-01 -1.923369318246841431e-01 2.406738847494125366e-01 -5.858598649501800537e-02
6.168969557620584965e-04 2.489562332630157471e-01 -1.121387332677841187e-01 -2.180575430393218994e-01 1.638819575309753418e-01 1.080602481961250305e-01 -8.254753053188323975e-02 1.874788850545883179e-01 1.857836097478866577e-01 -9.342068433761596680e-02 2.822788245975971222e-02 3.176822364330291748e-01 1.103151589632034302e-01 -1.380444318056106567e-01 2.953702509403228760e-01 -7.286364585161209106e-02 8.969441801309585571e-02 3.510553017258644104e-02 -1.231362894177436829e-01 -8.140882104635238647e-02 -2.476145774126052856e-01 -2.865941822528839111e-01 -1.864817440509796143e-01 5.359480157494544983e-03 1.035158112645149231e-01 -1.903105378150939941e-01 2.493011951446533203e-01 2.695349752902984619e-01 -6.467837840318679810e-02 -2.085203081369400024e-01 2.769444882869720459e-01 1.150765195488929749e-01
-7.480219751596450806e-02 1.852758526802062988e-01 3.620612323284149170e-01 -3.538378775119781494e-01 4.339276850223541260e-01 2.285847254097461700e-02 -1.890463978052139282e-01 9.279941208660602570e-03 8.412821590900421143e-02 -2.794541716575622559e-01 2.747223079204559326e-01 4.096492379903793335e-02 -5.240358784794807434e-02 -3.864260390400886536e-02 1.688925325870513916e-01 9.955754876136779785e-02 -7.036944478750228882e-02 -5.008966848254203796e-02 -1.722227334976196289e-01 -8.417490869760513306e-02 5.256767570972442627e-02 -2.180487811565399170e-01 2.183267642976716161e-04 1.823994517326354980e-01 1.527645289897918701e-01 -1.289816349744796753e-01 -7.616426050662994385e-02 -8.391825109720230103e-02 -1.928730756044387817e-01 8.522626943886280060e-03 2.372020184993743896e-01 -3.184550907462835312e-03
-5.991520360112190247e-03 3.893473148345947266e-01 -1.689645648002624512e-01 -1.247636005282402039e-01 1.932247579097747803e-01 1.442830562591552734e-01 -1.892299205064773560e-01 2.366170585155487061e-01 3.018897771835327148e-01 -1.317711025476455688e-01 -5.088019371032714844e-02 2.342088073492050171e-01 8.741109073162078857e-02 -1.843262836337089539e-02 2.360594272613525391e-01 2.125507406890392303e-02 5.233063548803329468e-02 3.032225370407104492e-02 -3.516762331128120422e-02 2.296134084463119507e-02 -1.586497277021408081e-01 -3.210480213165283203e-01 -1.062337383627891541e-01 -2.161845937371253967e-02 2.084021419286727905e-01 -1.716713756322860718e-01 1.608373522758483887e-01 2.568608522415161133e-01 -1.419709026813507080e-01 -2.351119369268417358e-01 1.858675777912139893e-01 6.374609470367431641e-02
1.096072793006896973e-01 1.049804612994194031e-01 1.059992760419845581e-01 -1.923709809780120850e-01 3.426665440201759338e-02 9.904229640960693359e-02 -1.751282364130020142e-01 1.881271302700042725e-01 -1.214639991521835327e-01 -2.254787385463714600e-01 2.712570689618587494e-02 -7.336805760860443115e-02 7.224705815315246582e-02 -1.701863855123519897e-01 7.588418573141098022e-02 4.050077870488166809e-02 1.499694585800170898e-01 1.531784981489181519e-01 8.844998478889465332e-02 1.891542524099349976e-01 -3.541795611381530762e-01 -7.810897380113601685e-02 4.713225737214088440e-02 2.415755689144134521e-01 2.259810715913772583e-01 -2.751374840736389160e-01 -8.623078465461730957e-02 3.750134706497192383e-01 -1.172717660665512085e-01 -1.521932333707809448e-01 3.411161601543426514e-01 1.690760403871536255e-01
3.070562705397605896e-02 3.705557882785797119e-01 1.112660840153694153e-01 -2.209840714931488037e-01 1.335268616676330566e-01 1.107903048396110535e-01 -2.333763986825942993e-01 -1.289917975664138794e-01 4.306386411190032959e-02 -1.658087074756622314e-01 8.875235915184020996e-03 -1.318910717964172363e-01 1.569265425205230713e-01 -9.891471266746520996e-02 -2.858459651470184326e-01 2.312307059764862061e-01 4.756380245089530945e-02 -5.666266754269599915e-02 1.511658541858196259e-02 -9.302376210689544678e-02 3.187108337879180908e-01 1.207524631172418594e-02 1.216553971171379089e-01 3.315903842449188232e-01 2.158415764570236206e-01 -1.797358095645904541e-01 2.674750983715057373e-03 8.576610684394836426e-02 -2.700510621070861816e-01 1.255584415048360825e-03 2.653916776180267334e-01 1.116706654429435730e-01
1.320458948612213135e-01 1.480017602443695068e-01 8.283061534166336060e-02 -2.633800208568572998e-01 8.111594617366790771e-02 3.315710276365280151e-02 -6.262735277414321899e-02 5.071368068456649780e-02 1.199817657470703125e-01 -2.276763319969177246e-01 1.191688925027847290e-01 1.014661043882369995e-01 -6.690111011266708374e-02 -1.457280814647674561e-01 6.950043141841888428e-02 2.263864269480109215e-03 1.965857148170471191e-01 -2.766190171241760254e-01 -3.042649626731872559e-01 2.359724789857864380e-01 1.128299161791801453e-01 -1.768555492162704468e-01 -8.714934438467025757e-02 -4.808396846055984497e-02 2.414344437420368195e-02 -2.173927277326583862e-01 -2.356362715363502502e-02 -1.703557074069976807e-01 1.750103570520877838e-02 -4.169264733791351318e-01 4.296210408210754395e-02 4.221863150596618652e-01
3.964988142251968384e-02 1.868026107549667358e-01 -1.488193720579147339e-01 -8.287715166807174683e-02 -3.771943598985671997e-02 2.882155478000640869e-01 7.903718948364257812e-02 9.821143001317977905e-02 1.635741889476776123e-01 -2.741682529449462891e-01 1.720536798238754272e-01 6.292267143726348877e-02 -1.937697678804397583e-01 -1.107442751526832581e-01 3.234003111720085144e-02 1.430229693651199341e-01 -3.528043627738952637e-01 5.821685492992401123e-02 -1.467815786600112915e-01 -2.622037529945373535e-01 1.946479640901088715e-02 -1.323744654655456543e-01 1.236635744571685791e-01 -7.244181632995605469e-02 2.407974898815155029e-01 1.018289825879037380e-03 1.609699241816997528e-02 1.825721710920333862e-01 -2.088391035795211792e-01 -1.469705402851104736e-01 3.347635269165039062e-01 3.191862404346466064e-01
-1.124114245176315308e-01 1.043060421943664551e-01 -5.707801878452301025e-02 -2.885366082191467285e-01 1.715906411409378052e-01 2.507399953901767731e-02 -6.337433308362960815e-02 4.524677991867065430e-02 3.267195522785186768e-01 -2.571766674518585205e-01 -1.433909684419631958e-01 2.707258760929107666e-01 1.358573436737060547e-01 7.090234011411666870e-02 2.814143300056457520e-01 -2.711109817028045654e-02 1.851567327976226807e-01 -2.472866773605346680e-01 -4.957021400332450867e-02 -2.410954562947154045e-03 -2.118188142776489258e-01 -3.524688482284545898e-01 -1.573868095874786377e-01 -4.329368844628334045e-02 1.646059602499008179e-01 -8.777365088462829590e-02 -5.921969190239906311e-03 6.155223026871681213e-02 -6.385257840156555176e-02 -1.017221342772245407e-02 3.324262201786041260e-01 1.916525959968566895e-01
6.469614058732986450e-02 2.322112470865249634e-01 1.924713402986526489e-01 -2.137313336133956909e-01 -1.266941279172897339e-01 1.717896163463592529e-01 -1.754388362169265747e-01 1.681755334138870239e-01 1.139297336339950562e-01 -2.800688147544860840e-01 -3.684765100479125977e-02 6.466905027627944946e-02 -1.008464172482490540e-01 -2.479747831821441650e-01 1.242637112736701965e-01 -3.805093839764595032e-02 -8.331137150526046753e-02 2.782532572746276855e-01 9.755484759807586670e-02 1.946075260639190674e-01 -9.615334123373031616e-02 4.225506633520126343e-02 2.258447706699371338e-01 2.348768897354602814e-02 -1.615659892559051514e-01 -1.906594783067703247e-01 -1.050883010029792786e-01 3.401417434215545654e-01 -2.447614818811416626e-01 -2.261731624603271484e-01 1.851261258125305176e-01 2.004001289606094360e-01
1.911610364913940430e-02 2.052958756685256958e-01 3.126097917556762695e-01 -1.488068997859954834e-01 3.888109624385833740e-01 9.324480593204498291e-02 -5.537726357579231262e-02 -9.918640553951263428e-02 1.001336872577667236e-01 -4.102310538291931152e-01 2.109703868627548218e-01 7.098688930273056030e-02 -6.662205606698989868e-02 9.710787236690521240e-02 1.586051881313323975e-01 2.336863428354263306e-01 -1.373955458402633667e-01 -1.287845671176910400e-01 -7.816924713551998138e-03 -1.119741797447204590e-01 1.957178264856338501e-01 -1.902610063552856445e-01 4.246159642934799194e-02 1.366234272718429565e-01 1.037230193614959717e-01 -3.211596608161926270e-02 -6.875996291637420654e-02 -1.891016960144042969e-01 -3.034619987010955811e-01 -1.029859334230422974e-01 2.123016119003295898e-01 1.639759168028831482e-02
-7.455442100763320923e-02 -1.777839474380016327e-02 5.511930212378501892e-02 -3.520857989788055420e-01 -2.272609062492847443e-02 3.314536213874816895e-01 2.026502192020416260e-01 2.436875849962234497e-01 1.600078046321868896e-01 -1.969065815210342407e-01 1.060235798358917236e-01 3.525421917438507080e-01 -1.385851856321096420e-02 -4.007147997617721558e-02 -2.033184468746185303e-01 7.763663679361343384e-02 -9.920712560415267944e-02 -7.284351438283920288e-02 1.077675148844718933e-01 4.658089950680732727e-03 -5.066099762916564941e-02 -5.360703542828559875e-02 1.234675496816635132e-01 -2.153061795979738235e-03 1.303484588861465454e-01 -2.836700677871704102e-01 -1.270795464515686035e-01 1.254607737064361572e-01 2.919844165444374084e-02 -3.943944275379180908e-01 2.662822008132934570e-01 5.568888783454895020e-02
-1.494320929050445557e-01 2.389820963144302368e-01 1.868670284748077393e-01 -1.361062750220298767e-03 1.352631151676177979e-01 -4.984162747859954834e-02 1.295734792947769165e-01 1.745470017194747925e-01 1.673606336116790771e-01 1.210635900497436523e-01 3.023480176925659180e-01 -3.571162372827529907e-02 -2.100098282098770142e-01 -2.768324315547943115e-01 -1.112604215741157532e-01 4.909992218017578125e-02 1.068755984306335449e-01 -2.413823604583740234e-01 -2.842490002512931824e-02 -2.927626073360443115e-01 5.847812443971633911e-02 -1.931075304746627808e-01 -6.905934959650039673e-02 2.979685366153717041e-01 -9.256643801927566528e-02 -2.243864685297012329e-01 -1.747311353683471680e-01 6.596621870994567871e-02 -4.150703176856040955e-02 -2.330851852893829346e-01 1.474947482347488403e-01 2.909253239631652832e-01
-1.227970700711011887e-02 3.313202559947967529e-01 -1.864989846944808960e-02 -7.885908335447311401e-02 2.297695875167846680e-01 9.832765907049179077e-02 -1.003601867705583572e-02 4.382111728191375732e-01 -2.099880874156951904e-01 -2.111572176218032837e-01 5.564263090491294861e-02 -1.717039942741394043e-01 -1.478534489870071411e-01 -9.488592855632305145e-03 -5.224307253956794739e-02 -7.738035917282104492e-02 -1.932083368301391602e-01 -3.675509095191955566e-01 4.460526630282402039e-02 -1.832251437008380890e-02 1.719614677131175995e-02 -1.621430963277816772e-01 -1.001997515559196472e-01 -3.430997207760810852e-02 8.475264161825180054e-02 -2.907656133174896240e-01 -2.032587528228759766e-01 5.295748636126518250e-02 -2.937933802604675293e-01 1.725110597908496857e-02 1.584029048681259155e-01 1.299516558647155762e-01
2.701009996235370636e-02 -4.260553792119026184e-02 -1.085380464792251587e-02 -1.625584214925765991e-01 2.439626157283782959e-01 1.988656222820281982e-01 -4.767430946230888367e-02 2.348837852478027344e-01 6.706761568784713745e-02 -1.583057940006256104e-01 1.317733973264694214e-01 1.978486329317092896e-01 -2.134931236505508423e-01 -9.409573674201965332e-02 -1.899276487529277802e-02 -1.439936012029647827e-01 -9.354096651077270508e-02 7.978145964443683624e-03 -1.023522913455963135e-01 -2.007511258125305176e-01 2.329845577478408813e-01 7.626830786466598511e-02 -2.296397238969802856e-01 1.220405474305152893e-01 -1.876807063817977905e-01 -2.979001998901367188e-01 -4.294306971132755280e-03 1.713380664587020874e-01 -2.963876724243164062e-01 -3.399988710880279541e-01 1.369711756706237793e-01 2.999019324779510498e-01
-7.494349032640457153e-02 3.437803387641906738e-01 -1.529627889394760132e-01 -9.276279062032699585e-02 -3.585740178823471069e-02 1.163416132330894470e-01 -2.594380378723144531e-01 1.329461038112640381e-01 -6.520098447799682617e-02 -4.543366432189941406e-01 -1.335542947053909302e-01 3.906143456697463989e-02 1.548453122377395630e-01 8.409753441810607910e-03 1.011144816875457764e-01 -9.618794918060302734e-02 8.521550148725509644e-02 -2.363443523645401001e-01 2.111153304576873779e-02 -2.689225077629089355e-01 -2.803875207901000977e-01 -2.250785976648330688e-01 -5.033651366829872131e-02 2.716404199600219727e-01 1.112004369497299194e-02 -1.215950474143028259e-01 4.329033568501472473e-02 2.698121368885040283e-01 -1.357184946537017822e-01 -1.375666707754135132e-01 1.094882190227508545e-02 4.797604680061340332e-02
2.902541458606719971e-01 3.700908720493316650e-01 8.562092483043670654e-02 5.817987024784088135e-02 8.437745273113250732e-02 3.330760821700096130e-02 3.663566336035728455e-02 -2.251855842769145966e-02 1.791210845112800598e-02 -3.549627363681793213e-01 -6.589869502931833267e-03 -6.986790150403976440e-02 -1.314117107540369034e-02 -3.273353725671768188e-02 2.159470459446310997e-03 1.733691096305847168e-01 -1.895061433315277100e-01 -2.753815054893493652e-01 2.558539509773254395e-01 2.770787104964256287e-02 1.555697321891784668e-01 -1.105478182435035706e-01 -6.363008916378021240e-02 1.197173893451690674e-01 1.223500911146402359e-02 -3.447507917881011963e-01 2.287976443767547607e-01 -8.296500146389007568e-02 -1.929784566164016724e-01 3.466925024986267090e-02 3.583772182464599609e-01 1.324748992919921875e-01
8.841916173696517944e-02 2.888009250164031982e-01 -5.629584565758705139e-02 -3.300917148590087891e-01 1.117678061127662659e-01 1.286403238773345947e-01 -8.379588276147842407e-02 -3.511000424623489380e-03 8.525565266609191895e-02 -2.935953140258789062e-01 1.410289108753204346e-02 -1.478404700756072998e-01 -1.708949357271194458e-02 -1.736015528440475464e-01 -2.167589217424392700e-01 7.671911269426345825e-02 1.144943684339523315e-01 7.496876642107963562e-03 6.478776782751083374e-02 5.626024794764816761e-04 -1.664771139621734619e-01 -6.783317774534225464e-02 -2.811518311500549316e-01 1.613835096359252930e-01 -3.991916775703430176e-01 -1.365997791290283203e-01 1.899888813495635986e-01 2.749440446496009827e-02 -3.258382156491279602e-02 -2.164388261735439301e-02 4.006956219673156738e-01 1.732843369245529175e-01
1.280855983495712280e-01 4.009334743022918701e-01 9.487082064151763916e-02 -1.651880294084548950e-01 1.810244023799896240e-01 1.267174780368804932e-01 -1.507102102041244507e-01 6.503073871135711670e-02 -8.712705457583069801e-04 -3.143851459026336670e-01 -2.049423754215240479e-01 -9.227896481752395630e-02 -5.327287595719099045e-03 -1.273725777864456177e-01 -1.171088814735412598e-01 2.671919167041778564e-01 6.897672265768051147e-02 -2.729368209838867188e-02 -4.967476800084114075e-02 4.851295799016952515e-02 2.790274322032928467e-01 1.529519073665142059e-02 -4.855354130268096924e-02 2.120555490255355835e-01 4.271375238895416260e-01 -2.544595897197723389e-01 1.301572173833847046e-01 1.295403391122817993e-01 -1.359387487173080444e-01 -4.094367474317550659e-02 1.515803635120391846e-01 1.692011766135692596e-02
-6.416586786508560181e-02 2.453316375613212585e-02 -1.040971949696540833e-01 -2.278506308794021606e-01 1.180213168263435364e-01 3.381395339965820312e-01 3.012838400900363922e-02 -8.224862813949584961e-02 2.317205816507339478e-01 -4.577009007334709167e-02 1.817080676555633545e-01 -1.176780760288238525e-01 1.624421030282974243e-01 -4.298184514045715332e-01 2.963964641094207764e-01 -2.719943039119243622e-02 -5.673829093575477600e-02 -2.790854275226593018e-01 -3.042340278625488281e-01 6.055705994367599487e-02 2.588276267051696777e-01 -1.782300472259521484e-01 -7.650280743837356567e-02 4.891439527273178101e-02 2.024768590927124023e-01 -6.678038090467453003e-02 -3.476290404796600342e-02 1.673383563756942749e-01 1.023113578557968140e-01 -1.509635001420974731e-01 4.063469171524047852e-02 1.730160415172576904e-02
1.341640204191207886e-01 4.388648867607116699e-01 2.607268393039703369e-01 9.621477127075195312e-02 1.498707681894302368e-01 2.328206449747085571e-01 6.078566238284111023e-02 2.170216739177703857e-01 1.715894937515258789e-01 -1.596416532993316650e-01 9.321548789739608765e-02 1.612518876791000366e-01 -8.195754140615463257e-02 -2.308402359485626221e-01 6.377693265676498413e-02 4.100063070654869080e-02 -8.351719379425048828e-02 -1.071906685829162598e-01 -1.911721825599670410e-01 1.481797695159912109e-01 1.946533918380737305e-01 -8.722373843193054199e-02 -1.364722251892089844e-01 5.294502153992652893e-02 4.011335968971252441e-02 -1.932734251022338867e-01 -1.171155497431755066e-01 1.704296618700027466e-01 -5.210833996534347534e-02 -2.649077475070953369e-01 -9.203795343637466431e-02 3.497802019119262695e-01
1.586433313786983490e-02 4.840069711208343506e-01 1.010126471519470215e-01 -3.438850045204162598e-01 1.608428359031677246e-01 3.380420506000518799e-01 -7.647654414176940918e-02 9.602010995149612427e-02 8.868954330682754517e-02 -1.121230125427246094e-01 1.089894101023674011e-01 2.185505926609039307e-01 -1.362342238426208496e-01 -6.287536025047302246e-02 -2.438338398933410645e-01 2.208490073680877686e-01 -8.800973743200302124e-02 -8.891516923904418945e-02 -1.970198154449462891e-01 -6.522831320762634277e-02 5.408909171819686890e-02 -7.433378696441650391e-02 1.724068969488143921e-01 -4.578856751322746277e-02 -4.008524864912033081e-02 7.221804559230804443e-02 1.242465991526842117e-02 5.549965891987085342e-03 -1.273511946201324463e-01 -1.398839950561523438e-01 -8.523701876401901245e-02 3.491955995559692383e-01
3.592934086918830872e-02 -5.005262047052383423e-02 2.404964994639158249e-03 -2.925196588039398193e-01 1.863914728164672852e-01 2.760681807994842529e-01 -8.284527808427810669e-02 1.000540554523468018e-01 2.311103790998458862e-01 -3.505138456821441650e-01 -1.271013468503952026e-01 3.236069977283477783e-01 -8.073462545871734619e-02 -1.284343004226684570e-01 -5.670345574617385864e-02 1.990465968847274780e-01 1.882525831460952759e-01 -7.914287596940994263e-02 3.639006614685058594e-01 -1.008617505431175232e-01 1.498983055353164673e-01 -5.198556929826736450e-02 6.803883612155914307e-02 -8.887759596109390259e-02 2.079842835664749146e-01 -8.742040395736694336e-02 -8.736478537321090698e-02 6.025146692991256714e-02 8.828944712877273560e-02 -1.887762844562530518e-01 2.971297204494476318e-01 -6.264153122901916504e-02
-1.613129377365112305e-01 8.307769149541854858e-02 -1.135664954781532288e-01 -2.800354659557342529e-01 -3.887769766151905060e-03 1.477118581533432007e-01 -2.099380195140838623e-01 1.983527541160583496e-01 2.216195613145828247e-01 -1.739993989467620850e-01 5.035654082894325256e-02 1.652361899614334106e-01 -1.317982189357280731e-02 4.112152755260467529e-02 4.798053205013275146e-02 -1.820755749940872192e-01 2.134651243686676025e-01 -1.341190189123153687e-01 -6.678514182567596436e-02 1.008125320076942444e-01 -1.695057153701782227e-01 -1.798680722713470459e-01 1.795939356088638306e-02 1.961734443902969360e-01 1.861909329891204834e-01 -2.536463439464569092e-01 -8.957838267087936401e-02 3.282672166824340820e-02 -3.047057390213012695e-01 -1.502845585346221924e-01 4.682321250438690186e-01 5.578065663576126099e-02
-4.177831113338470459e-02 5.506909801624715328e-04 -1.636796146631240845e-01 -4.197491407394409180e-01 1.221491619944572449e-01 3.297279775142669678e-02 -1.537161320447921753e-01 -7.325956970453262329e-02 5.019041523337364197e-02 -2.244687825441360474e-01 3.309737890958786011e-03 1.308379471302032471e-01 -1.280889660120010376e-01 1.139325499534606934e-01 3.111260831356048584e-01 -1.451991349458694458e-01 2.159657925367355347e-01 -2.008660733699798584e-01 2.051958069205284119e-02 -1.480641961097717285e-01 -1.198494434356689453e-01 -1.661815643310546875e-01 1.911709308624267578e-01 1.125092655420303345e-01 7.887043803930282593e-02 -1.753152161836624146e-01 4.073131456971168518e-02 3.319864869117736816e-01 -1.551120430231094360e-01 -1.587862968444824219e-01 3.660069108009338379e-01 1.961952820420265198e-02
-1.026153191924095154e-01 -1.042276388034224510e-03 3.161413371562957764e-01 -4.248182177543640137e-01 -1.657833307981491089e-01 1.481415480375289917e-01 1.304575521498918533e-02 1.058148667216300964e-01 1.487988978624343872e-01 -4.358985722064971924e-01 1.851971894502639771e-01 1.041824221611022949e-01 -7.060465216636657715e-02 -1.197905912995338440e-01 -1.160312145948410034e-01 1.200589016079902649e-01 -2.163274213671684265e-03 -3.515802323818206787e-02 -2.163768745958805084e-02 1.122052446007728577e-01 -4.769055917859077454e-02 1.794769167900085449e-01 -3.241366893053054810e-02 2.122607529163360596e-01 7.507558912038803101e-02 -1.856170743703842163e-01 5.267857760190963745e-02 2.177668660879135132e-01 8.955634385347366333e-02 -2.647106945514678955e-01 2.789215445518493652e-01 -5.172953382134437561e-02
3.563804551959037781e-02 -2.996690012514591217e-02 2.855426371097564697e-01 -1.073468700051307678e-01 -5.356147885322570801e-02 2.054831981658935547e-01 -1.569900214672088623e-01 3.661280870437622070e-01 -6.982371956110000610e-02 -9.020186960697174072e-02 4.185650614090263844e-04 2.545253038406372070e-01 -1.888163620606064796e-03 -2.559125423431396484e-01 -2.244498878717422485e-01 3.503955900669097900e-02 -1.220015715807676315e-02 -3.735947981476783752e-02 -1.052344962954521179e-01 -1.021471917629241943e-01 2.714317142963409424e-01 -2.276000678539276123e-01 4.313588514924049377e-02 1.813592761754989624e-01 -1.433357745409011841e-01 -2.944166660308837891e-01 -9.330822527408599854e-02 1.498412489891052246e-01 -3.594089150428771973e-01 -9.316358715295791626e-02 1.842891424894332886e-01 1.122813001275062561e-01
-2.361509203910827637e-01 3.080519139766693115e-01 -9.693447500467300415e-02 -5.013309419155120850e-02 2.255836967378854752e-03 2.485728710889816284e-01 -1.172469779849052429e-01 1.605969667434692383e-01 1.913401931524276733e-01 9.259497746825218201e-03 4.744209945201873779e-01 8.147561550140380859e-02 1.115388423204421997e-01 -1.049420163035392761e-01 5.640164390206336975e-02 -4.466705769300460815e-02 -3.183136135339736938e-02 -5.559238791465759277e-02 -4.758602380752563477e-02 9.707581251859664917e-02 -1.107221543788909912e-01 -3.337900340557098389e-02 2.138793319463729858e-01 1.440022587776184082e-01 5.717571824789047241e-02 -2.730216383934020996e-01 1.109848916530609131e-01 -1.880997568368911743e-01 -1.592936664819717407e-01 -4.099250957369804382e-02 4.357857108116149902e-01 3.058277629315853119e-02
-5.514568090438842773e-02 -1.384694278240203857e-01 4.141708090901374817e-02 4.475225508213043213e-02 1.400989890098571777e-01 4.509298130869865417e-02 -1.146294102072715759e-01 1.769429817795753479e-02 2.279234677553176880e-01 -2.460699975490570068e-01 2.717594988644123077e-02 6.658776104450225830e-02 -4.452001675963401794e-02 -2.621814906597137451e-01 -1.219437494874000549e-01 -3.535830974578857422e-02 2.226516306400299072e-01 -1.783605962991714478e-01 5.041172727942466736e-02 -6.604990363121032715e-02 4.621477425098419189e-02 -3.408184647560119629e-01 -4.285514354705810547e-02 3.042568564414978027e-01 -4.044339433312416077e-02 -2.565671801567077637e-01 4.711900949478149414e-01 1.056084111332893372e-01 5.209832265973091125e-02 -1.361904013901948929e-02 2.314408868551254272e-01 2.763097882270812988e-01
1.238387599587440491e-01 1.675979197025299072e-01 1.123737320303916931e-01 -3.316392004489898682e-01 -3.014215826988220215e-02 3.433584794402122498e-02 -6.517665088176727295e-02 4.806600511074066162e-02 2.059616521000862122e-02 -2.288030385971069336e-01 7.108400762081146240e-02 6.742718815803527832e-02 -1.901788860559463501e-01 -2.593279480934143066e-01 -2.464816533029079437e-02 2.312116790562868118e-03 -4.769382998347282410e-02 -3.185770809650421143e-01 -2.372373193502426147e-01 9.100183844566345215e-02 2.598901391029357910e-01 -1.838619112968444824e-01 -9.547139704227447510e-02 1.222650799900293350e-02 4.822367802262306213e-02 -3.443802595138549805e-01 -4.169022664427757263e-02 -1.259841918945312500e-01 1.490646749734878540e-01 -1.571856737136840820e-01 -3.430100530385971069e-02 4.396948516368865967e-01
-2.190831303596496582e-01 1.103214919567108154e-01 1.014321818947792053e-01 -2.690091729164123535e-01 2.632470130920410156e-01 1.807132363319396973e-01 -1.659837365150451660e-01 4.352084100246429443e-01 3.249924629926681519e-02 -8.243011310696601868e-03 1.835098415613174438e-01 2.548899315297603607e-02 1.551291644573211670e-01 -1.802670508623123169e-01 2.285153567790985107e-01 -5.073329433798789978e-02 7.216990739107131958e-02 -1.332503557205200195e-01 -3.737156838178634644e-02 -2.324825525283813477e-01 -1.226138249039649963e-01 -3.648412823677062988e-01 -8.073719218373298645e-03 -4.744044318795204163e-02 1.812293678522109985e-01 -2.817095518112182617e-01 5.286638438701629639e-02 3.678260371088981628e-02 -1.043801680207252502e-01 -3.300104662775993347e-02 1.591663360595703125e-01 9.445349127054214478e-02
-6.497722864151000977e-02 -1.786628924310207367e-02 -9.680230915546417236e-02 -8.101667463779449463e-02 -6.060194224119186401e-03 1.551093906164169312e-02 -1.569615900516510010e-01 2.575608789920806885e-01 1.424866020679473877e-01 -1.344957053661346436e-01 -6.471996754407882690e-02 2.730579376220703125e-01 7.091936469078063965e-02 -1.604783236980438232e-01 1.154268458485603333e-01 -1.217876821756362915e-01 1.710972338914871216e-01 -2.746924459934234619e-01 -1.223536804318428040e-01 -3.084855712950229645e-02 -1.767031848430633545e-01 -2.213845402002334595e-01 1.387974321842193604e-01 -1.551123708486557007e-02 3.131988048553466797e-01 -2.910796105861663818e-01 -2.003062367439270020e-01 8.329784125089645386e-02 -2.248894870281219482e-01 -2.608926966786384583e-02 4.507089555263519287e-01 8.674299716949462891e-02
2.202415764331817627e-01 2.999777197837829590e-01 3.872576653957366943e-01 -1.662932336330413818e-01 1.960421055555343628e-01 3.148819506168365479e-01 -5.265131592750549316e-02 3.327003866434097290e-02 9.243733435869216919e-02 -1.644535660743713379e-01 -1.765102520585060120e-02 8.358225226402282715e-02 5.061848089098930359e-02 -1.481258869171142578e-01 -4.077433049678802490e-02 2.070917487144470215e-01 -3.779023513197898865e-02 -2.291090190410614014e-01 -7.399547100067138672e-02 1.279003322124481201e-01 3.546937555074691772e-02 -3.572684898972511292e-02 -2.575082182884216309e-01 -5.527720972895622253e-02 -6.712600588798522949e-02 -1.811110228300094604e-01 -1.362793147563934326e-01 8.539583534002304077e-02 -2.393144965171813965e-01 -2.383381128311157227e-01 -3.661799803376197815e-02 3.228626847267150879e-01
2.702236548066139221e-02 2.466581016778945923e-01 1.061492413282394409e-02 -1.783043742179870605e-01 2.205997407436370850e-01 1.077992096543312073e-01 -4.376448690891265869e-03 1.988037228584289551e-01 2.226123362779617310e-01 -9.691899269819259644e-02 4.124694317579269409e-02 2.707171738147735596e-01 8.471467345952987671e-02 -5.699141696095466614e-02 2.244214415550231934e-01 -1.424297038465738297e-02 -2.772696316242218018e-02 6.479288637638092041e-02 -1.647573262453079224e-01 -1.158547773957252502e-01 -3.439364433288574219e-01 -2.893720269203186035e-01 -1.703159809112548828e-01 2.039838954806327820e-02 1.483902335166931152e-01 -2.353246361017227173e-01 3.160115182399749756e-01 2.857342064380645752e-01 -2.970272861421108246e-02 -1.064806729555130005e-01 2.521910667419433594e-01 -7.405987940728664398e-03
4.168786108493804932e-02 -2.779062837362289429e-02 1.081859096884727478e-01 -3.957448899745941162e-01 1.645689457654953003e-01 3.338803350925445557e-01 1.745118349790573120e-01 1.319294422864913940e-01 1.040369272232055664e-01 -1.915770024061203003e-01 2.927339635789394379e-02 2.956524491310119629e-01 3.911895304918289185e-02 2.855183556675910950e-02 -2.615550458431243896e-01 1.783661693334579468e-01 -7.283026725053787231e-02 -1.160721853375434875e-01 1.388997882604598999e-01 7.801690697669982910e-02 -5.599815025925636292e-02 -1.489236950874328613e-01 4.604241997003555298e-02 8.663370460271835327e-02 7.812611758708953857e-02 -2.599684298038482666e-01 1.060262881219387054e-02 8.154991269111633301e-02 -1.642269780859351158e-03 -3.809794187545776367e-01 3.149291276931762695e-01 -2.268308214843273163e-02
-2.553571462631225586e-01 3.301392495632171631e-01 -1.517692506313323975e-01 -8.020243048667907715e-02 2.408152222633361816e-01 2.431326359510421753e-01 -2.349660396575927734e-01 1.547019183635711670e-01 8.259847015142440796e-02 -1.272735893726348877e-01 -5.091087892651557922e-02 1.576129049062728882e-01 2.118834108114242554e-01 1.122991219162940979e-01 -1.144603937864303589e-01 1.528141647577285767e-02 1.487881392240524292e-01 -1.664460748434066772e-01 9.730617702007293701e-02 -1.179356649518013000e-01 -3.487643226981163025e-02 -3.948195576667785645e-01 8.275455981492996216e-02 1.066491082310676575e-01 6.417053937911987305e-02 -1.619280576705932617e-01 -6.725706905126571655e-02 2.765582799911499023e-01 -2.449043653905391693e-02 -1.601066142320632935e-01 2.961870431900024414e-01 7.031542062759399414e-02
-1.983385831117630005e-01 1.786004900932312012e-01 -9.588386863470077515e-02 -1.958905756473541260e-01 1.071729958057403564e-01 1.995852291584014893e-01 -2.086158990859985352e-01 1.744478940963745117e-01 1.996723711490631104e-01 -1.849706023931503296e-01 1.653345078229904175e-01 8.190727978944778442e-02 -2.657771669328212738e-02 1.651675701141357422e-01 4.992117732763290405e-02 -4.297696426510810852e-02 2.774474918842315674e-01 -1.248090341687202454e-01 -1.154786944389343262e-01 1.001433953642845154e-01 -1.508110165596008301e-01 -2.121845334768295288e-01 5.014168098568916321e-02 1.452531367540359497e-01 1.781730800867080688e-01 -2.454566955566406250e-01 -2.101959660649299622e-02 5.953082069754600525e-02 -2.429875731468200684e-01 -8.024515956640243530e-02 4.966360032558441162e-01 -7.962257601320743561e-03
4.386818036437034607e-02 4.528051614761352539e-02 1.402127891778945923e-01 -9.432438015937805176e-02 1.073166429996490479e-01 1.887768805027008057e-01 -9.646131843328475952e-02 3.358150422573089600e-01 -3.278417047113180161e-03 -1.693118959665298462e-01 1.394611299037933350e-01 3.169411420822143555e-02 6.274431012570858002e-03 -4.716578125953674316e-02 1.390426978468894958e-02 -1.573604196310043335e-01 -4.367948696017265320e-02 7.065196335315704346e-02 -5.156125500798225403e-02 -5.091253295540809631e-02 1.374442279338836670e-01 -4.950895532965660095e-02 -1.198626533150672913e-01 4.203799739480018616e-02 -2.309160679578781128e-01 -2.605516314506530762e-01 -6.594420969486236572e-02 -5.448387935757637024e-02 -5.632044076919555664e-01 -3.346894085407257080e-01 2.865441739559173584e-01 1.800297945737838745e-01
-3.710347460582852364e-03 1.933511644601821899e-01 2.293210178613662720e-01 -2.563380002975463867e-01 2.194048762321472168e-01 8.130505681037902832e-02 -3.438238203525543213e-01 -5.108471959829330444e-02 6.078213825821876526e-02 -1.603920161724090576e-01 -1.159723475575447083e-01 -1.402712315320968628e-01 -2.135620415210723877e-01 1.136106625199317932e-02 8.801184594631195068e-02 3.116845488548278809e-01 1.269273608922958374e-01 -1.987227499485015869e-01 -1.956520080566406250e-01 -9.131453931331634521e-02 2.118983119726181030e-01 -2.205974757671356201e-01 4.450060054659843445e-02 1.763688959181308746e-02 6.978613138198852539e-02 -2.406368404626846313e-01 8.570124208927154541e-02 2.847941219806671143e-01 -1.782690435647964478e-01 -8.561944216489791870e-02 2.576394677162170410e-01 -2.760493196547031403e-02
1.336800605058670044e-01 3.648526966571807861e-02 2.761429920792579651e-02 -1.347710341215133667e-01 2.928881347179412842e-01 1.138652339577674866e-01 8.071210235357284546e-02 -4.400804266333580017e-02 2.369896974414587021e-03 -9.135322272777557373e-02 -1.961669512093067169e-02 -4.739173874258995056e-02 1.279477179050445557e-01 -1.864720433950424194e-01 3.290960788726806641e-01 1.942844986915588379e-01 4.895209893584251404e-02 -2.492586970329284668e-01 -2.515004277229309082e-01 -1.572636216878890991e-01 -1.441347897052764893e-01 8.775454014539718628e-02 1.810563355684280396e-01 3.023313581943511963e-01 -5.638678744435310364e-02 -2.045394033193588257e-01 4.390581697225570679e-02 -1.285353749990463257e-01 -2.272174209356307983e-01 -1.237239390611648560e-01 2.796683907508850098e-01 3.642956316471099854e-01
4.642755538225173950e-02 1.237013116478919983e-01 4.824128001928329468e-02 1.661125421524047852e-01 -1.240369454026222229e-01 3.481938317418098450e-02 -2.308645471930503845e-02 1.174443811178207397e-01 1.187726389616727829e-02 -3.615293800830841064e-01 4.603810235857963562e-02 -1.665474772453308105e-01 3.603542968630790710e-02 6.630294024944305420e-02 -1.907241791486740112e-01 1.967829614877700806e-01 -1.907947957515716553e-01 -3.543562591075897217e-01 1.032903566956520081e-01 -1.033966988325119019e-01 1.606477051973342896e-01 -2.272535413503646851e-01 3.133010864257812500e-02 1.059572920203208923e-01 -9.045998752117156982e-02 -4.318065345287322998e-01 1.706113517284393311e-01 7.296255975961685181e-02 -2.267870306968688965e-01 1.047543715685606003e-02 3.040084540843963623e-01 1.848684251308441162e-01
-2.238360941410064697e-01 1.060842648148536682e-01 3.212664723396301270e-01 -7.432171702384948730e-02 2.724083065986633301e-01 1.394904106855392456e-01 2.287262678146362305e-02 3.221167623996734619e-01 2.531986236572265625e-01 -1.663206517696380615e-01 8.928885310888290405e-02 1.133941486477851868e-01 1.207192838191986084e-01 -4.537652060389518738e-02 1.951967738568782806e-02 3.181229531764984131e-01 3.738158047199249268e-01 1.356695871800184250e-02 8.686624467372894287e-02 -9.146239608526229858e-02 -9.495496749877929688e-03 -1.506349146366119385e-01 3.360723704099655151e-02 1.442063972353935242e-02 1.784910261631011963e-01 -1.439853161573410034e-01 3.181447088718414307e-02 2.013182789087295532e-01 -1.235684230923652649e-01 -1.967717558145523071e-01 2.433113902807235718e-01 -1.177735328674316406e-01
-1.572371423244476318e-01 2.253192514181137085e-01 1.981910020112991333e-01 -1.974196881055831909e-01 3.859027028083801270e-01 1.788078695535659790e-01 -4.290948808193206787e-02 -3.173385560512542725e-02 -2.957414835691452026e-02 -8.011651039123535156e-02 9.614459425210952759e-02 4.657597839832305908e-02 7.392434775829315186e-02 -1.852758526802062988e-01 1.427801251411437988e-01 2.721786126494407654e-02 1.651210337877273560e-01 -5.493283271789550781e-03 -3.535414636135101318e-01 -1.838135272264480591e-01 1.048300508409738541e-02 -9.659601002931594849e-02 1.770049333572387695e-02 -1.591899804770946503e-02 -4.612606763839721680e-02 -3.451598882675170898e-01 1.926834136247634888e-02 -5.597649514675140381e-02 -2.669977545738220215e-01 -3.661095499992370605e-01 -9.987407922744750977e-02 2.161914557218551636e-01
7.826392352581024170e-02 3.411381840705871582e-01 1.490355134010314941e-01 -1.284023970365524292e-01 -7.146000862121582031e-02 8.444696664810180664e-02 6.435129791498184204e-02 1.713467687368392944e-01 2.229570150375366211e-01 -7.312881946563720703e-02 3.145258128643035889e-02 3.796763345599174500e-02 -3.080932497978210449e-01 1.503294557332992554e-01 1.937425322830677032e-02 7.256089150905609131e-02 2.307549268007278442e-01 -2.093359231948852539e-01 -5.862076953053474426e-02 -2.840937674045562744e-02 6.531559675931930542e-02 -2.344133406877517700e-01 7.828094810247421265e-02 -1.540135890245437622e-01 2.909108102321624756e-01 -2.468913644552230835e-01 -1.796069773263297975e-05 -4.303552210330963135e-03 -2.925984263420104980e-01 6.358082592487335205e-02 1.635066717863082886e-01 4.000530838966369629e-01
-2.178482827730476856e-04 -2.724931016564369202e-02 2.994140051305294037e-02 -3.261998295783996582e-01 1.762636937201023102e-02 3.793037533760070801e-01 1.386075615882873535e-01 9.373558312654495239e-02 1.978077441453933716e-01 -2.062364220619201660e-01 1.718374788761138916e-01 3.453204333782196045e-01 1.023691371083259583e-01 4.454282578080892563e-03 -1.718163639307022095e-01 1.469087004661560059e-01 -1.085724681615829468e-01 -6.344219297170639038e-02 1.812198013067245483e-01 6.220970302820205688e-02 9.366279467940330505e-03 -1.228073164820671082e-01 6.906488537788391113e-02 1.130151525139808655e-01 1.669550538063049316e-01 -3.022814095020294189e-01 -1.170019656419754028e-01 -4.966024309396743774e-02 -5.059467628598213196e-02 -3.644990026950836182e-01 2.673956453800201416e-01 1.332220993936061859e-02
1.404400616884231567e-01 2.597132027149200439e-01 3.028211891651153564e-01 -1.053337082266807556e-01 2.764948904514312744e-01 -4.374837130308151245e-02 -9.910769760608673096e-02 3.035678863525390625e-01 -8.976093679666519165e-02 -1.504743695259094238e-01 9.237411618232727051e-02 8.564349263906478882e-02 -6.895916163921356201e-02 -1.254972815513610840e-01 -2.719953283667564392e-02 -1.536813080310821533e-01 1.155760735273361206e-01 -8.545356243848800659e-02 1.167994271963834763e-02 -1.356149464845657349e-01 1.477847844362258911e-01 -3.341889679431915283e-01 1.068345904350280762e-01 -1.800803281366825104e-02 1.851937174797058105e-01 -3.476450145244598389e-01 -2.244602590799331665e-01 -6.678498536348342896e-02 -2.800790369510650635e-01 -2.097855322062969208e-02 1.907846629619598389e-01 1.689157783985137939e-01
-1.214325875043869019e-01 1.926090717315673828e-01 2.240869253873825073e-01 -3.821186721324920654e-02 -1.510863900184631348e-01 1.846548616886138916e-01 1.162902563810348511e-01 -7.461634278297424316e-02 -7.016881834715604782e-03 -5.791286230087280273e-01 -1.301086544990539551e-01 -1.128722727298736572e-02 2.639070525765419006e-02 2.043487429618835449e-01 2.942146062850952148e-01 -6.339000910520553589e-02 2.553488872945308685e-02 1.547894440591335297e-02 1.046317219734191895e-01 8.128715679049491882e-03 1.941217929124832153e-01 -9.228146821260452271e-02 6.727292388677597046e-02 1.150626689195632935e-01 2.156418710947036743e-01 -2.106163650751113892e-01 -2.606439590454101562e-02 2.524554729461669922e-01 5.198734812438488007e-03 -1.266772896051406860e-01 2.420085370540618896e-01 1.707313209772109985e-01
1.391515731811523438e-01 4.951225221157073975e-01 5.189074203372001648e-02 6.966443266719579697e-03 5.517957359552383423e-02 -1.353701353073120117e-01 1.292432695627212524e-01 -5.559623986482620239e-02 9.517139941453933716e-02 -2.996231019496917725e-01 2.816419489681720734e-02 -2.950328029692173004e-02 -6.252371519804000854e-02 -2.118229120969772339e-01 -3.124423325061798096e-01 1.864366680383682251e-01 -8.659622818231582642e-02 -2.430742084980010986e-01 1.471755653619766235e-01 -7.514972239732742310e-02 -2.293104119598865509e-02 5.612131953239440918e-02 6.535404175519943237e-02 2.606270611286163330e-01 1.762914061546325684e-01 -2.121074497699737549e-01 1.292527616024017334e-01 7.844213396310806274e-02 7.616010308265686035e-02 -2.469443976879119873e-01 2.378572672605514526e-01 1.337222605943679810e-01
2.519328296184539795e-01 1.574509739875793457e-01 1.809458136558532715e-01 -1.804335415363311768e-01 3.429280221462249756e-01 2.641369774937629700e-02 1.903422176837921143e-02 1.365040242671966553e-02 2.696142531931400299e-02 -3.368169665336608887e-01 2.729992568492889404e-01 -5.396778229624032974e-03 3.176362439990043640e-02 -1.394536066800355911e-02 2.840968668460845947e-01 1.242499202489852905e-01 -2.423165887594223022e-01 -8.437449485063552856e-02 -9.974648803472518921e-02 9.159863740205764771e-02 2.207259386777877808e-01 -2.615549862384796143e-01 -5.189878866076469421e-03 1.571293771266937256e-01 2.215177118778228760e-01 -3.565869852900505066e-02 -1.310170888900756836e-01 1.103724818676710129e-02 -3.005706369876861572e-01 -1.960267424583435059e-01 8.038751035928726196e-02 1.123784855008125305e-01
-9.166466444730758667e-02 3.252896666526794434e-01 1.250702142715454102e-01 -1.427145451307296753e-01 2.836262620985507965e-02 2.780958414077758789e-01 6.738501042127609253e-02 -6.317070126533508301e-02 -1.081627458333969116e-01 -6.734364479780197144e-02 9.641662240028381348e-02 3.366605937480926514e-02 1.676063686609268188e-01 -2.736308872699737549e-01 3.971958160400390625e-01 1.737612932920455933e-01 -1.460615545511245728e-02 -1.889823079109191895e-01 8.558249473571777344e-02 2.093305140733718872e-01 4.937803745269775391e-02 -9.598692506551742554e-02 2.850988805294036865e-01 8.353167213499546051e-04 5.836144089698791504e-02 -2.812413573265075684e-01 4.391842707991600037e-02 1.662863940000534058e-01 -3.084076941013336182e-01 1.673755645751953125e-01 1.346437782049179077e-01 1.103059798479080200e-01
6.376137584447860718e-02 -4.253819584846496582e-02 1.398623287677764893e-01 -2.976945340633392334e-01 4.185554385185241699e-02 3.544716536998748779e-01 1.582506895065307617e-01 3.185279667377471924e-01 1.791144460439682007e-01 -1.454599201679229736e-01 1.261876672506332397e-01 3.487063050270080566e-01 -2.402221411466598511e-02 -6.867205351591110229e-02 -1.585817337036132812e-01 9.740957617759704590e-02 -1.823072694242000580e-02 -1.284102946519851685e-01 9.555722028017044067e-02 -9.282795339822769165e-02 -1.089818701148033142e-01 -9.932313859462738037e-02 3.510209964588284492e-03 5.015940964221954346e-02 1.528320312500000000e-01 -1.659091562032699585e-01 -9.107463806867599487e-02 5.422439426183700562e-02 -6.643564999103546143e-02 -4.215241074562072754e-01 3.072806894779205322e-01 -6.221017614006996155e-02
-2.156196236610412598e-01 1.540274620056152344e-01 4.484362900257110596e-02 7.947801053524017334e-02 2.857249602675437927e-02 3.806435465812683105e-01 -3.008846640586853027e-01 1.095803827047348022e-01 1.674358397722244263e-01 -3.776337206363677979e-01 -2.610090076923370361e-01 -6.613902747631072998e-02 1.512690037488937378e-01 -1.060650274157524109e-01 -8.798059076070785522e-03 1.579059362411499023e-01 1.202379763126373291e-01 -1.250752508640289307e-01 -9.613906592130661011e-02 1.608866751194000244e-01 1.615582555532455444e-01 1.645439118146896362e-02 2.443389222025871277e-02 1.791527569293975830e-01 9.016512334346771240e-02 -3.363971412181854248e-01 3.373521938920021057e-02 -1.207361463457345963e-02 -9.841976314783096313e-02 1.983362585306167603e-01 2.145009785890579224e-01 1.703558862209320068e-01
6.184868514537811279e-02 2.441854923963546753e-01 -1.607230901718139648e-01 -1.397955268621444702e-01 5.239878892898559570e-01 3.451739251613616943e-01 -1.502197682857513428e-01 -5.589530989527702332e-02 1.801463961601257324e-02 -1.913926899433135986e-01 -2.774556279182434082e-01 2.191224098205566406e-01 -9.522809088230133057e-02 3.154684975743293762e-02 1.254386752843856812e-01 1.847754567861557007e-01 -3.137047961354255676e-02 -3.282065987586975098e-01 -2.800357760861515999e-03 8.852665871381759644e-02 1.157680377364158630e-01 -1.946483105421066284e-01 6.820531096309423447e-03 -2.816407755017280579e-02 2.489261515438556671e-02 -1.209191158413887024e-01 2.418792434036731720e-02 -2.247563004493713379e-02 -3.022176772356033325e-02 -2.071960717439651489e-01 8.772142976522445679e-02 1.154746636748313904e-01
2.969419816508889198e-03 1.790729612112045288e-01 2.236837707459926605e-02 -2.953851222991943359e-01 1.635474339127540588e-02 1.402927786111831665e-01 -1.205544471740722656e-01 2.713322825729846954e-02 -5.014413222670555115e-02 -1.601928323507308960e-01 -1.218264624476432800e-01 -1.733869761228561401e-01 -3.045169711112976074e-01 -2.743671238422393799e-01 1.822515726089477539e-01 1.467943638563156128e-01 2.709315121173858643e-01 -1.788904219865798950e-01 -1.244830191135406494e-01 -1.338172554969787598e-01 8.440834470093250275e-03 -2.979095466434955597e-02 9.063678979873657227e-02 -3.675669431686401367e-02 3.945862948894500732e-01 -4.130777120590209961e-01 2.519589150324463844e-03 2.310728728771209717e-01 -9.009835124015808105e-02 -2.870669029653072357e-02 -1.815077662467956543e-02 1.037379950284957886e-01
6.575894355773925781e-02 1.906393468379974365e-01 4.083850234746932983e-02 -2.912242710590362549e-01 4.448322206735610962e-02 5.195533484220504761e-02 -5.591064691543579102e-02 -5.901250988245010376e-02 -3.829898685216903687e-02 -2.257659584283828735e-01 1.015323475003242493e-01 1.251621693372726440e-01 -3.244407847523689270e-02 -2.512409687042236328e-01 -4.735418781638145447e-02 2.448195591568946838e-02 1.282410621643066406e-01 -3.921963870525360107e-01 -2.850097715854644775e-01 6.695389002561569214e-02 6.100213900208473206e-02 -9.644854813814163208e-02 -1.837036907672882080e-01 -1.318284776061773300e-02 6.044463440775871277e-02 -2.627744078636169434e-01 -1.388460397720336914e-01 -2.205591201782226562e-01 1.267375200986862183e-01 -3.144271373748779297e-01 5.534290522336959839e-02 3.931905925273895264e-01
8.477889932692050934e-03 3.517030775547027588e-01 1.084999591112136841e-01 -3.074841201305389404e-01 2.395700961351394653e-01 2.647612988948822021e-01 -1.110962033271789551e-01 1.954075098037719727e-01 1.442720443010330200e-01 -2.621785402297973633e-01 1.819321699440479279e-02 1.141128316521644592e-01 -1.375818103551864624e-01 -1.173199899494647980e-02 -1.417731493711471558e-01 7.353535294532775879e-02 -1.723778396844863892e-01 -2.930942550301551819e-02 -1.793161630630493164e-01 -1.485476642847061157e-01 1.751474738121032715e-01 -1.691870689392089844e-01 2.120154350996017456e-01 -1.129065901041030884e-01 -4.469686746597290039e-02 -6.826336681842803955e-02 -1.884625107049942017e-02 1.473634392023086548e-01 -1.160996556282043457e-01 -1.193653717637062073e-01 -1.571993231773376465e-01 4.018164277076721191e-01
1.771397739648818970e-01 6.431269645690917969e-02 2.750198841094970703e-01 -3.642415255308151245e-02 2.605973184108734131e-01 1.380425244569778442e-01 -1.271363347768783569e-01 1.798893809318542480e-01 8.991443365812301636e-02 -2.471592724323272705e-01 2.751286625862121582e-01 9.069999307394027710e-02 -1.779779940843582153e-01 -2.558374106884002686e-01 -3.521184995770454407e-02 -1.620473116636276245e-01 -1.330559700727462769e-02 -1.641433835029602051e-01 2.142116576433181763e-01 -1.232891529798507690e-01 4.885891824960708618e-02 -2.340973913669586182e-01 1.543077081441879272e-01 -9.344453364610671997e-02 1.468126773834228516e-01 -2.882124781608581543e-01 -2.683984935283660889e-01 -1.139368787407875061e-01 -2.905668914318084717e-01 9.547227621078491211e-02 3.387888148427009583e-02 1.097238883376121521e-01
-1.199250891804695129e-01 9.128356724977493286e-02 4.389633834362030029e-01 -3.596517741680145264e-01 2.911600470542907715e-01 5.574472248554229736e-02 -1.761433184146881104e-01 1.668372601270675659e-01 1.294394582509994507e-01 -2.497953772544860840e-01 2.022183686494827271e-01 8.228121325373649597e-03 1.008736249059438705e-02 1.537568308413028717e-02 1.847549527883529663e-01 8.597820997238159180e-02 -1.896271109580993652e-01 -1.717520356178283691e-01 -9.394513070583343506e-02 -1.103199794888496399e-01 9.950386732816696167e-02 -2.052085697650909424e-01 6.829304993152618408e-02 4.864507913589477539e-02 1.535699516534805298e-01 -1.546223163604736328e-01 6.987608969211578369e-02 -1.330182105302810669e-01 -2.692154049873352051e-01 -8.449655026197433472e-03 2.370975613594055176e-01 -4.690538346767425537e-02
2.169565856456756592e-01 1.931910030543804169e-02 -1.384653747081756592e-01 -1.017751023173332214e-01 -3.976303560193628073e-04 4.296621978282928467e-01 -3.586569428443908691e-02 2.660598456859588623e-01 7.662866264581680298e-02 -1.243697199970483780e-02 1.143223717808723450e-01 2.144169211387634277e-01 -9.849360585212707520e-02 -1.922289729118347168e-01 -1.456629186868667603e-01 -5.189286544919013977e-03 -5.518711358308792114e-02 1.311651170253753662e-01 -5.078674852848052979e-02 -1.588170602917671204e-02 -5.309343710541725159e-02 3.218463435769081116e-02 -6.192734465003013611e-02 2.655673325061798096e-01 -6.280881166458129883e-02 -2.807273864746093750e-01 -4.560406878590583801e-02 -2.706009894609451294e-02 -1.806352883577346802e-01 -3.310652375221252441e-01 1.986531168222427368e-01 4.059742093086242676e-01
-4.009233321994543076e-03 1.159487515687942505e-01 -6.232321634888648987e-02 -1.320502460002899170e-01 -3.591141197830438614e-03 2.737960219383239746e-01 -2.752998173236846924e-01 -1.207587569952011108e-01 2.880374789237976074e-01 -1.461702287197113037e-01 -4.770896583795547485e-02 -5.526786297559738159e-02 1.942186988890171051e-02 -2.368370294570922852e-01 1.493221372365951538e-01 1.808209270238876343e-01 -1.215141564607620239e-01 -1.537989526987075806e-01 1.173794716596603394e-01 -1.757487505674362183e-01 -2.675010561943054199e-01 -2.896128594875335693e-02 -1.234197840094566345e-01 3.332605063915252686e-01 -5.981984734535217285e-02 -1.472591757774353027e-01 1.756351888179779053e-01 -1.945932209491729736e-01 -1.371515244245529175e-01 -1.132362186908721924e-01 3.165163099765777588e-01 2.667863368988037109e-01
-1.369147598743438721e-01 3.246646746993064880e-02 1.692437529563903809e-01 -3.409800827503204346e-01 -6.526426970958709717e-02 3.732245862483978271e-01 1.907752603292465210e-01 7.421188801527023315e-02 -7.304262369871139526e-02 -3.476917743682861328e-01 1.023477837443351746e-01 1.737920194864273071e-01 -3.621448576450347900e-02 1.253923177719116211e-01 6.905453652143478394e-02 1.548293381929397583e-01 -2.542885243892669678e-01 -1.471365988254547119e-01 5.571781843900680542e-02 9.971906989812850952e-02 -4.378667101263999939e-02 -5.703644454479217529e-02 2.105569541454315186e-01 1.026679109781980515e-02 2.669256925582885742e-01 1.243215799331665039e-02 2.421824783086776733e-01 2.184630930423736572e-01 1.633551344275474548e-02 -1.618091911077499390e-01 2.748789191246032715e-01 9.160669893026351929e-02
3.235872983932495117e-01 3.010658361017704010e-02 -4.001790657639503479e-02 -2.389032393693923950e-01 1.896554380655288696e-01 2.053803801536560059e-01 -2.446549534797668457e-01 5.534528195858001709e-02 1.579199358820915222e-02 -1.052872613072395325e-01 7.163151353597640991e-02 -3.084355406463146210e-02 -2.151097953319549561e-01 -1.996216922998428345e-01 -1.960345730185508728e-02 1.610351055860519409e-01 1.795784831047058105e-01 -2.750113308429718018e-01 -9.484748542308807373e-02 -5.478025972843170166e-02 2.439833991229534149e-02 -2.013555318117141724e-01 2.645935714244842529e-01 6.571522355079650879e-02 3.922207653522491455e-01 -8.874828368425369263e-02 -1.138318479061126709e-01 1.326602697372436523e-01 -2.139949649572372437e-01 -9.227924048900604248e-02 -1.065117493271827698e-01 2.674251794815063477e-01
1.683493331074714661e-02 9.586569666862487793e-02 5.824837833642959595e-02 -2.729204893112182617e-01 9.905260056257247925e-03 2.060387879610061646e-01 2.243086323142051697e-02 7.948169857263565063e-02 2.281705476343631744e-02 -1.852804422378540039e-01 4.006464034318923950e-02 9.615220874547958374e-02 5.927970260381698608e-02 -2.652813494205474854e-01 -1.409817039966583252e-01 1.415230333805084229e-01 6.748449802398681641e-02 -2.239391952753067017e-01 -1.805323362350463867e-01 1.102619916200637817e-01 1.316833049058914185e-01 -2.173760086297988892e-01 -1.108630374073982239e-01 -1.908902078866958618e-01 8.678227663040161133e-02 -3.297815322875976562e-01 1.425815224647521973e-01 -2.515723407268524170e-01 -1.655133254826068878e-02 -4.370559155941009521e-01 2.883686497807502747e-02 3.146124780178070068e-01
-9.935993701219558716e-02 1.906151026487350464e-01 -3.531592711806297302e-02 -2.418348491191864014e-01 1.161840930581092834e-01 3.155709058046340942e-02 -9.540946781635284424e-02 1.485965121537446976e-02 2.293689548969268799e-01 -1.755324900150299072e-01 -1.455870643258094788e-02 3.332817554473876953e-01 2.023680359125137329e-01 -2.415641397237777710e-01 2.839674651622772217e-01 -1.256101951003074646e-02 8.246915787458419800e-02 5.716431513428688049e-02 -1.225816234946250916e-01 6.908969581127166748e-02 -3.024082779884338379e-01 -2.056896984577178955e-01 -2.384525090456008911e-01 -1.582666933536529541e-01 6.812980026006698608e-02 -1.956602334976196289e-01 2.456822842359542847e-01 1.587012410163879395e-01 -1.453753411769866943e-01 -1.740395575761795044e-01 2.366169989109039307e-01 1.183841377496719360e-01
-4.654236510396003723e-02 1.579628586769104004e-01 -7.432164251804351807e-02 -2.888021767139434814e-01 4.945316165685653687e-02 8.219589293003082275e-02 -6.233782693743705750e-02 -1.763646490871906281e-02 -4.263678938150405884e-02 -4.489521384239196777e-01 2.550217509269714355e-01 -1.260142922401428223e-01 3.670944273471832275e-01 -3.153105080127716064e-02 2.012833356857299805e-01 2.864478155970573425e-02 4.797422792762517929e-03 -1.779785007238388062e-02 5.421620607376098633e-02 1.578439772129058838e-01 7.445096969604492188e-02 -1.633651852607727051e-01 1.417079567909240723e-01 1.125683039426803589e-01 6.800130754709243774e-02 -3.876513540744781494e-01 -1.070401743054389954e-01 8.528100699186325073e-02 2.234835624694824219e-01 -2.275002002716064453e-01 8.214786648750305176e-02 1.841665357351303101e-01
3.128606975078582764e-01 -2.417353540658950806e-02 9.502366185188293457e-02 -1.172646582126617432e-01 -7.217741757631301880e-02 1.436216235160827637e-01 -2.479377239942550659e-01 -1.524718254804611206e-01 2.579692304134368896e-01 -3.329477608203887939e-01 -6.106331571936607361e-02 1.455838326364755630e-02 9.044318646192550659e-02 5.138817243278026581e-03 1.546815875917673111e-02 -4.738935083150863647e-02 8.066019415855407715e-02 -2.803619205951690674e-01 -1.899533420801162720e-01 5.705718323588371277e-02 1.999751850962638855e-02 -6.980407238006591797e-02 2.930570840835571289e-01 3.444008529186248779e-01 -1.198811829090118408e-01 -3.103157877922058105e-01 1.311271339654922485e-01 1.848131045699119568e-02 8.997663110494613647e-02 -3.181504607200622559e-01 -1.213368121534585953e-02 6.543673574924468994e-02
1.010759770870208740e-01 2.016622573137283325e-01 1.763440370559692383e-01 -2.015480697154998779e-01 1.237761378288269043e-01 6.272654235363006592e-02 4.765936732292175293e-02 -7.515427470207214355e-02 5.026316642761230469e-02 -9.620397537946701050e-02 -5.058868601918220520e-02 -6.003468856215476990e-02 -5.467393994331359863e-02 -2.317341715097427368e-01 4.334810003638267517e-02 -4.887961596250534058e-02 2.270607352256774902e-01 -2.114976793527603149e-01 -1.883741617202758789e-01 7.591110467910766602e-02 2.528944909572601318e-01 -1.547742486000061035e-01 -8.181268721818923950e-02 -1.499411016702651978e-01 1.471315175294876099e-01 -3.028479814529418945e-01 -1.652690023183822632e-01 -1.962737143039703369e-01 -1.615488529205322266e-01 -3.888057470321655273e-01 1.981004327535629272e-01 3.478279709815979004e-01
-1.329572498798370361e-01 1.782935112714767456e-02 2.146657109260559082e-01 -3.245629072189331055e-01 -1.419111043214797974e-01 1.324640065431594849e-01 5.872125551104545593e-02 3.343935310840606689e-02 -3.710685670375823975e-02 -3.357050716876983643e-01 -5.053596571087837219e-02 -1.070953831076622009e-01 2.365445643663406372e-01 1.521880626678466797e-01 2.234109193086624146e-01 -2.844398617744445801e-01 1.666508801281452179e-02 -2.398851215839385986e-01 -1.099010854959487915e-01 5.160521343350410461e-02 5.360534042119979858e-02 3.169633075594902039e-02 -1.803917624056339264e-02 2.566659450531005859e-01 3.666538372635841370e-02 -1.397494226694107056e-01 4.104094207286834717e-02 2.872515022754669189e-01 -5.699188262224197388e-02 -3.413408994674682617e-01 1.385242342948913574e-01 2.522523701190948486e-01
2.043516039848327637e-01 3.752795159816741943e-01 2.584998607635498047e-01 -2.581652998924255371e-01 1.004771217703819275e-01 2.252300977706909180e-01 -2.439535222947597504e-02 8.090835995972156525e-03 -1.170718111097812653e-02 -2.335803657770156860e-01 -2.966735363006591797e-01 -1.186131089925765991e-01 2.443796843290328979e-01 3.294765250757336617e-03 -2.168811112642288208e-01 1.079265549778938293e-01 6.153530906885862350e-03 -2.704479098320007324e-01 -1.363341659307479858e-01 1.020104959607124329e-01 2.854463756084442139e-01 -4.489512182772159576e-03 1.402220577001571655e-01 1.389478743076324463e-01 1.398897320032119751e-01 -1.988550722599029541e-01 7.414448261260986328e-02 2.181782871484756470e-01 -4.888227954506874084e-02 1.082558743655681610e-02 9.837340563535690308e-02 1.460536662489175797e-02
2.069783061742782593e-01 -1.211614310741424561e-01 3.398112207651138306e-02 -2.264320999383926392e-01 3.321248888969421387e-01 9.203331544995307922e-03 3.483748435974121094e-02 4.620222374796867371e-02 5.305756628513336182e-02 -2.764042913913726807e-01 2.520693242549896240e-01 4.991839826107025146e-02 1.259860545396804810e-01 -1.701311994111165404e-04 2.553974688053131104e-01 7.265804708003997803e-02 7.006169110536575317e-02 1.338198184967041016e-01 -2.197100967168807983e-01 -1.467091441154479980e-01 -1.134541630744934082e-02 4.088459536433219910e-02 -3.205995634198188782e-02 2.631134688854217529e-01 2.586006522178649902e-01 3.077719174325466156e-02 -1.996117085218429565e-02 1.087521091103553772e-01 -1.058730110526084900e-01 -2.026154994964599609e-01 4.170378148555755615e-01 2.716434597969055176e-01
7.926607131958007812e-02 -1.091582924127578735e-01 3.194523602724075317e-02 -4.628587663173675537e-01 -1.193490549921989441e-01 2.077517211437225342e-01 -5.142970383167266846e-02 1.774660497903823853e-01 3.300324082374572754e-01 -2.927121520042419434e-01 4.718033224344253540e-02 2.198487520217895508e-01 -8.922362327575683594e-02 -9.476355463266372681e-02 -2.584681510925292969e-01 -3.113398514688014984e-02 1.186641231179237366e-01 -1.124346479773521423e-01 6.251619011163711548e-02 7.164263725280761719e-02 8.480185642838478088e-03 3.487454727292060852e-02 -7.642628997564315796e-02 1.934172958135604858e-01 1.753320917487144470e-02 -3.194929063320159912e-01 -7.253360748291015625e-02 1.224894449114799500e-01 -2.130041830241680145e-02 -2.813096940517425537e-01 2.470206767320632935e-01 3.952467069029808044e-02
5.285565927624702454e-02 4.219134151935577393e-01 2.986230850219726562e-01 -3.317590057849884033e-02 2.832987010478973389e-01 4.750417172908782959e-02 -2.177784740924835205e-01 2.181385010480880737e-01 3.984278440475463867e-02 -1.987132132053375244e-01 2.285015210509300232e-02 4.343736544251441956e-02 -9.764812141656875610e-02 -3.078116178512573242e-01 5.445024743676185608e-02 -2.528428137302398682e-01 8.995291776955127716e-03 5.151864513754844666e-02 -1.305284053087234497e-01 3.479909151792526245e-02 -6.728012859821319580e-02 -3.208004236221313477e-01 -2.409475483000278473e-02 5.815122649073600769e-02 9.105905890464782715e-02 -2.793104052543640137e-01 -1.215857416391372681e-01 -2.228173986077308655e-02 -2.716314494609832764e-01 2.815467678010463715e-02 1.481917202472686768e-01 -7.888888567686080933e-02
-2.649168856441974640e-02 3.008315563201904297e-01 1.327612698078155518e-01 -2.542259097099304199e-01 5.147653818130493164e-02 1.473337262868881226e-01 4.817906022071838379e-02 1.855750977993011475e-01 1.689926981925964355e-01 -2.877562046051025391e-01 -5.923196300864219666e-02 2.275969088077545166e-01 -1.291402578353881836e-01 3.204202651977539062e-02 -2.077578157186508179e-01 -1.862635463476181030e-01 3.029191680252552032e-02 -3.147846162319183350e-01 -3.663474023342132568e-01 -4.457325488328933716e-02 1.811144798994064331e-01 5.162461474537849426e-02 3.536903858184814453e-01 -1.212633214890956879e-02 -2.410583384335041046e-02 -4.178475961089134216e-02 1.013869643211364746e-01 8.038491010665893555e-02 -4.364516213536262512e-02 -1.741640567779541016e-01 -4.414539318531751633e-03 2.344188988208770752e-01
-9.449682384729385376e-02 2.923804223537445068e-01 -7.412514090538024902e-02 -2.854711748659610748e-02 3.602223703637719154e-03 -8.122705668210983276e-02 -9.724552184343338013e-02 -7.223407924175262451e-02 2.497040294110774994e-02 -2.424019873142242432e-01 1.712405383586883545e-01 9.740171581506729126e-02 1.060715466737747192e-01 -4.744932428002357483e-02 7.118321210145950317e-02 4.621131718158721924e-02 3.260731101036071777e-01 8.402361720800399780e-02 1.161412894725799561e-01 1.895349472761154175e-02 -4.810713976621627808e-02 -2.719176709651947021e-01 1.331964135169982910e-01 2.917554378509521484e-01 1.515736132860183716e-01 -2.290215343236923218e-01 4.669072851538658142e-02 3.712049722671508789e-01 -1.030235067009925842e-01 -3.482952117919921875e-01 2.983301281929016113e-01 1.281443983316421509e-01
1.345557272434234619e-01 2.303531616926193237e-01 -1.035621985793113708e-01 -3.781574219465255737e-02 -1.240732073783874512e-01 2.458543181419372559e-01 2.746585607528686523e-01 2.359677702188491821e-01 -7.888308912515640259e-02 -1.985877007246017456e-01 -1.220650970935821533e-01 5.072530731558799744e-02 1.980799436569213867e-01 -7.455476373434066772e-02 2.233894914388656616e-01 2.388807088136672974e-01 1.256309449672698975e-01 -2.575221657752990723e-01 -1.129536703228950500e-01 2.774620056152343750e-01 1.231932863593101501e-01 -1.686271280050277710e-01 1.850397884845733643e-01 8.606812357902526855e-02 6.994712352752685547e-02 -1.491202116012573242e-01 6.345734000205993652e-02 2.032732069492340088e-01 -9.898090362548828125e-02 -1.864411309361457825e-02 1.647914201021194458e-01 3.576951324939727783e-01
1.817741543054580688e-01 1.173368468880653381e-01 -1.935237273573875427e-02 -1.710876524448394775e-01 -2.222961336374282837e-01 1.515522003173828125e-01 -3.906889855861663818e-01 9.522358328104019165e-02 4.725528880953788757e-02 -1.113178580999374390e-01 4.346392750740051270e-01 1.490657776594161987e-01 1.200553029775619507e-01 -3.388459682464599609e-01 2.947434224188327789e-02 1.017863973975181580e-01 -5.146843194961547852e-02 -1.256294548511505127e-01 -2.442703694105148315e-01 1.097022090107202530e-02 1.504434854723513126e-03 -1.630082875490188599e-01 -2.546947216615080833e-03 -1.204270049929618835e-01 -5.522473249584436417e-03 -2.651135921478271484e-01 3.065949864685535431e-02 8.890552073717117310e-02 -1.364043951034545898e-01 8.515518158674240112e-02 3.025272488594055176e-01 -8.600465208292007446e-02
-3.936987519264221191e-01 3.468295633792877197e-01 -1.067489609122276306e-01 -8.980873972177505493e-02 2.300997823476791382e-01 4.126255512237548828e-01 -1.279644370079040527e-01 -7.071098685264587402e-02 1.318555623292922974e-01 -6.767983734607696533e-02 2.425118722021579742e-02 2.098165899515151978e-01 1.440306752920150757e-01 5.560686066746711731e-02 -5.969764664769172668e-02 -4.382184892892837524e-02 1.448480039834976196e-01 -1.567462831735610962e-01 -2.055568546056747437e-01 4.601519554853439331e-02 8.107198029756546021e-02 -3.864613920450210571e-02 -2.818389050662517548e-02 2.784236371517181396e-01 -3.117054514586925507e-02 -2.874365150928497314e-01 1.049806326627731323e-01 -1.545092910528182983e-01 -1.867225207388401031e-02 -2.705330215394496918e-02 1.765942573547363281e-01 1.942089647054672241e-01
3.368222713470458984e-02 2.139167189598083496e-01 1.386830210685729980e-01 -1.721088886260986328e-01 3.529517650604248047e-01 1.894598156213760376e-01 -2.753723561763763428e-01 7.537949830293655396e-02 1.173845976591110229e-01 6.400851905345916748e-02 3.825573623180389404e-02 -7.354255765676498413e-02 1.324151922017335892e-02 -2.122445553541183472e-01 5.287902057170867920e-02 -2.799526154994964600e-01 -2.326709926128387451e-01 -1.294066011905670166e-01 1.207636948674917221e-02 -1.667811572551727295e-01 8.001059293746948242e-03 -3.509873449802398682e-01 4.328586533665657043e-02 1.864501386880874634e-01 -6.133863329887390137e-02 -1.469470262527465820e-01 2.512114346027374268e-01 2.625347077846527100e-01 -2.037111967802047729e-01 -1.077316552400588989e-01 1.852085143327713013e-01 -8.715862035751342773e-02
-6.519549340009689331e-02 3.410694599151611328e-01 -7.546152174472808838e-02 -5.683562159538269043e-02 1.099153459072113037e-01 2.480239272117614746e-01 -8.200188726186752319e-02 2.784849405288696289e-01 2.203781902790069580e-01 -3.667926490306854248e-01 -1.382895559072494507e-01 2.719283401966094971e-01 -7.560387253761291504e-02 -2.379031293094158173e-02 6.801048666238784790e-02 -2.528426945209503174e-01 1.560768783092498779e-01 -7.453907281160354614e-02 -6.071517243981361389e-02 3.003887832164764404e-02 -1.855595856904983521e-01 -2.419165223836898804e-01 9.217000752687454224e-02 -1.949822753667831421e-01 3.387520313262939453e-01 -1.180479675531387329e-01 9.364215284585952759e-02 3.004658734425902367e-03 -2.066292800009250641e-02 -5.128986015915870667e-02 1.612211465835571289e-01 -1.453337967395782471e-01
7.959742099046707153e-02 1.935005635023117065e-01 1.339193284511566162e-01 -2.557390034198760986e-01 4.555889964103698730e-02 1.019724905490875244e-01 -1.390374153852462769e-01 1.011222153902053833e-01 5.369374528527259827e-02 -2.601217627525329590e-01 7.929123938083648682e-02 4.623275250196456909e-02 -1.771424338221549988e-02 -2.110889256000518799e-01 -5.412017181515693665e-02 9.184853732585906982e-02 5.340437591075897217e-02 -3.266026377677917480e-01 -1.754473894834518433e-01 2.234234288334846497e-02 2.045409381389617920e-01 -1.603716611862182617e-01 -9.968982636928558350e-02 -9.737102687358856201e-02 -1.906085573136806488e-02 -2.388919144868850708e-01 1.555681526660919189e-01 -2.429519891738891602e-01 1.320234239101409912e-01 -4.076140224933624268e-01 3.335770219564437866e-02 3.775128126144409180e-01
1.334130614995956421e-01 1.271175444126129150e-01 6.656717974692583084e-03 -1.892004013061523438e-01 -8.961642533540725708e-02 4.094811975955963135e-01 1.577860563993453979e-01 -2.555876225233078003e-02 3.602466732263565063e-02 -1.971301585435867310e-01 1.154703274369239807e-01 -1.846838928759098053e-02 2.685059309005737305e-01 3.972639143466949463e-02 1.526672542095184326e-01 2.880812883377075195e-01 1.116251498460769653e-01 -2.488594353199005127e-01 6.206230446696281433e-02 -1.132217347621917725e-01 1.801828742027282715e-01 -1.202697828412055969e-01 -2.637807279825210571e-02 1.528857648372650146e-01 4.460965469479560852e-02 1.148849874734878540e-01 4.488207772374153137e-02 2.975518703460693359e-01 -7.675231993198394775e-02 -2.824205532670021057e-02 2.427207231521606445e-01 4.021647870540618896e-01
8.140433579683303833e-03 4.066307544708251953e-01 -1.586245447397232056e-01 -2.707023322582244873e-01 -1.263841427862644196e-02 1.241844445466995239e-01 3.841730207204818726e-02 2.503695785999298096e-01 2.473434358835220337e-01 -2.529762983322143555e-01 -6.188097223639488220e-02 1.735512912273406982e-01 -2.819046564400196075e-02 -1.329040825366973877e-01 1.532964501529932022e-02 7.795109599828720093e-02 1.952868103981018066e-01 9.430222958326339722e-02 -1.739923506975173950e-01 -1.778261810541152954e-01 -1.783685535192489624e-01 -2.900118529796600342e-01 1.138351634144783020e-01 -3.015265464782714844e-01 1.507633030414581299e-01 -9.222055226564407349e-02 -1.052290052175521851e-01 1.116636246442794800e-01 -1.336992233991622925e-01 -1.084013506770133972e-01 2.307058274745941162e-01 -7.845257222652435303e-02
-7.836446166038513184e-02 1.637651026248931885e-01 9.732533991336822510e-02 -1.845960915088653564e-01 4.681877046823501587e-02 2.658030688762664795e-01 5.993750412017107010e-03 -1.647137105464935303e-01 1.559060811996459961e-01 -2.081020325422286987e-01 1.337510049343109131e-01 -5.621739849448204041e-02 2.625039592385292053e-02 -5.323803424835205078e-02 -1.337497495114803314e-02 6.349416822195053101e-02 2.372260093688964844e-01 -2.615284919738769531e-01 -1.899055242538452148e-01 -1.361002493649721146e-02 -1.422302518039941788e-02 -2.322123199701309204e-01 -5.531479045748710632e-02 -1.683335304260253906e-01 1.025784686207771301e-01 -2.607958614826202393e-01 4.402953386306762695e-02 -3.455921113491058350e-01 -1.855619251728057861e-01 -3.765987753868103027e-01 8.177782408893108368e-03 3.231190443038940430e-01
7.392461597919464111e-02 3.310634493827819824e-01 5.864316225051879883e-02 -1.666406244039535522e-01 5.302035063505172729e-02 1.108093038201332092e-01 -3.495611995458602905e-02 1.205941662192344666e-01 -1.390621904283761978e-02 -1.745870262384414673e-01 -3.048809478059411049e-03 9.349013119935989380e-02 -2.631887495517730713e-01 -1.465665102005004883e-01 4.857636522501707077e-03 -2.250953204929828644e-02 -1.069468408823013306e-01 -3.970553278923034668e-01 -2.428583949804306030e-01 -7.389740087091922760e-03 3.496803715825080872e-02 -6.374092400074005127e-02 5.194987170398235321e-03 -1.726299673318862915e-01 7.765597850084304810e-02 -2.645021378993988037e-01 1.053175330162048340e-01 -1.609735488891601562e-01 1.275284141302108765e-01 -2.760986387729644775e-01 3.113945014774799347e-02 4.716635048389434814e-01
1.867090314626693726e-01 2.080348283052444458e-01 2.439058423042297363e-01 4.845347627997398376e-02 1.379385590553283691e-01 5.186569318175315857e-02 1.041815504431724548e-01 2.641795948147773743e-02 -1.785957068204879761e-02 -1.579015702009201050e-01 -1.055032089352607727e-01 -2.850814908742904663e-02 2.247030287981033325e-01 -3.285204172134399414e-01 1.613832712173461914e-01 1.244583651423454285e-01 7.289163768291473389e-02 -4.612021893262863159e-02 -2.496220767498016357e-01 -9.481877088546752930e-03 1.937421709299087524e-01 -7.226911839097738266e-03 2.802900075912475586e-01 2.808198928833007812e-01 -5.114429444074630737e-02 -1.143962815403938293e-01 -9.202396124601364136e-02 3.822083026170730591e-02 -2.547314167022705078e-01 -1.361795216798782349e-01 2.550010383129119873e-01 3.881570100784301758e-01
7.048845291137695312e-02 1.392748653888702393e-01 7.918232679367065430e-02 -1.081791073083877563e-01 2.452727109193801880e-01 2.338691651821136475e-01 -2.775016129016876221e-01 -2.804037183523178101e-02 -7.477422058582305908e-02 -3.022821247577667236e-01 -4.772826656699180603e-02 -2.053302973508834839e-01 2.503935806453227997e-02 -2.579661011695861816e-01 -2.451880425214767456e-01 2.372272014617919922e-01 1.138770952820777893e-01 -2.299012541770935059e-01 -1.797982752323150635e-01 1.672709733247756958e-01 1.874714493751525879e-01 -6.667324155569076538e-02 -1.434998586773872375e-02 3.037649989128112793e-01 1.634560227394104004e-01 -2.183774560689926147e-01 -3.912124782800674438e-02 7.116229087114334106e-02 -2.508873045444488525e-01 9.287049178965389729e-04 1.777164936065673828e-01 7.945906370878219604e-02
2.139776051044464111e-01 2.499717473983764648e-01 1.971013993024826050e-01 -1.373057514429092407e-01 3.216087818145751953e-01 1.564319133758544922e-01 -9.242407232522964478e-02 -1.041622459888458252e-01 7.469381392002105713e-02 -2.573831081390380859e-01 -5.233586207032203674e-02 -1.010113283991813660e-01 -1.686177216470241547e-02 -1.566333174705505371e-01 -1.337269991636276245e-01 2.335778921842575073e-01 7.629247754812240601e-02 -7.636745274066925049e-02 -1.385329663753509521e-01 -2.521083354949951172e-01 1.809793412685394287e-01 -2.100465148687362671e-01 -3.295531123876571655e-02 1.930908709764480591e-01 2.803809940814971924e-01 -1.734304130077362061e-01 -3.856835141777992249e-02 2.339286357164382935e-01 -3.070027530193328857e-01 -1.390739679336547852e-01 -8.184804767370223999e-02 9.932059049606323242e-02
1.868149079382419586e-02 3.699903786182403564e-01 -1.424823850393295288e-01 4.556206241250038147e-02 1.701529026031494141e-01 1.243316605687141418e-01 1.516128033399581909e-01 -6.070247665047645569e-02 -3.730130568146705627e-02 -1.514700502157211304e-01 2.768171727657318115e-01 2.434617131948471069e-01 -2.102373540401458740e-01 -3.742671012878417969e-01 -1.758307963609695435e-02 1.797774583101272583e-01 6.852496298961341381e-04 -1.411771029233932495e-01 -9.705625474452972412e-02 -4.071783274412155151e-02 1.084978133440017700e-01 -1.481485366821289062e-01 -1.226974502205848694e-01 2.084420323371887207e-01 -1.643916666507720947e-01 -7.943128794431686401e-02 -3.017823398113250732e-01 1.760614104568958282e-02 8.359881490468978882e-02 3.896211087703704834e-02 3.051720261573791504e-01 2.063337117433547974e-01
1.261291354894638062e-01 7.981405593454837799e-03 1.027333810925483704e-01 -1.046250984072685242e-01 2.461048662662506104e-01 2.488548457622528076e-01 -1.530875731259584427e-02 -1.614662632346153259e-02 -1.969133615493774414e-01 -1.571117341518402100e-01 1.993513852357864380e-02 9.673089534044265747e-02 -8.789557218551635742e-02 -1.055776774883270264e-01 4.075898230075836182e-01 -1.002256199717521667e-01 -6.933207809925079346e-02 8.879897743463516235e-02 -6.987471878528594971e-02 -7.611912209540605545e-03 -7.738772034645080566e-02 -2.089254111051559448e-01 3.075959086418151855e-01 7.582195848226547241e-02 1.423117071390151978e-01 -4.716126322746276855e-01 3.237942159175872803e-01 1.268824189901351929e-01 -8.402787894010543823e-02 -9.075833112001419067e-02 1.015328243374824524e-01 1.200852841138839722e-01
-7.296662777662277222e-03 2.864945828914642334e-01 1.636838018894195557e-01 -3.817761838436126709e-01 9.262046962976455688e-02 7.263004779815673828e-02 3.559457883238792419e-02 1.350250691175460815e-01 4.962003976106643677e-02 -3.559929132461547852e-01 2.058933302760124207e-02 2.292452901601791382e-01 -1.161001250147819519e-01 -1.547842025756835938e-01 -7.733889669179916382e-02 2.150131389498710632e-02 -2.239338867366313934e-02 -2.938167452812194824e-01 -1.349209994077682495e-01 4.877956584095954895e-02 2.297137379646301270e-01 -4.070097953081130981e-02 3.218009769916534424e-01 -1.513280868530273438e-01 -3.479199483990669250e-02 -3.664259612560272217e-02 7.469697855412960052e-03 1.383112072944641113e-01 1.887323521077632904e-02 9.128552675247192383e-02 -8.102306723594665527e-02 4.007883965969085693e-01
9.500587731599807739e-02 8.625752478837966919e-02 1.220583096146583557e-01 -4.464117288589477539e-01 -2.785924077033996582e-02 2.099733054637908936e-01 1.052980795502662659e-01 2.015449702739715576e-01 2.300595790147781372e-01 -4.610812664031982422e-01 2.150217890739440918e-01 -1.828467547893524170e-01 -1.876471936702728271e-01 5.503932014107704163e-03 -1.532164365053176880e-01 6.189792416989803314e-03 2.477299869060516357e-01 -7.378530502319335938e-02 -8.523724041879177094e-03 -1.318598985671997070e-01 -2.190262973308563232e-01 9.802610427141189575e-02 3.480330575257539749e-03 5.350540578365325928e-02 8.941281586885452271e-02 -3.562506660819053650e-02 1.867921352386474609e-01 1.496465802192687988e-01 5.470214411616325378e-02 -1.765144616365432739e-01 1.171212643384933472e-01 -9.841661900281906128e-02
-2.301185131072998047e-01 3.053579926490783691e-01 -1.172370314598083496e-01 -2.735080122947692871e-01 2.530097402632236481e-02 2.317356318235397339e-01 -2.255020588636398315e-01 3.162257969379425049e-01 9.907498210668563843e-02 -1.688937246799468994e-01 1.549947112798690796e-01 4.143498465418815613e-02 -1.103893965482711792e-01 7.929036021232604980e-02 4.794881865382194519e-02 -1.016793176531791687e-01 1.844080686569213867e-01 -6.790891289710998535e-02 -1.335953772068023682e-01 -7.881825440563261509e-04 -2.387459427118301392e-01 -6.102337315678596497e-02 2.174073271453380585e-02 6.778691709041595459e-02 1.694006174802780151e-01 -5.720537155866622925e-02 -1.210152730345726013e-02 -1.606014221906661987e-01 -1.794545203447341919e-01 -2.751623094081878662e-01 4.204517900943756104e-01 2.017724560573697090e-03
1.094022542238235474e-01 2.490729987621307373e-01 1.187577322125434875e-01 -1.662494093179702759e-01 -1.665630005300045013e-02 1.413572877645492554e-01 -1.467541903257369995e-01 -5.133029446005821228e-02 3.962617740035057068e-02 -2.273410409688949585e-01 1.155712455511093140e-01 9.284138679504394531e-02 -3.280542045831680298e-02 -3.508278429508209229e-01 -4.235692694783210754e-02 2.036677896976470947e-01 4.536123201251029968e-02 -2.356289327144622803e-01 -2.374047785997390747e-01 1.787412166595458984e-01 9.248170256614685059e-02 -1.933848708868026733e-01 -1.433126032352447510e-01 -8.522233366966247559e-02 1.698050945997238159e-01 -2.400767803192138672e-01 -1.654241979122161865e-02 -2.858782112598419189e-01 -2.819944918155670166e-02 -2.900063097476959229e-01 4.784909542649984360e-03 3.523162603378295898e-01
1.989659667015075684e-01 3.719827532768249512e-01 2.407331317663192749e-01 1.045728623867034912e-01 4.374081268906593323e-02 -7.016661763191223145e-02 -9.985860437154769897e-02 5.529617145657539368e-02 1.518871635198593140e-01 -2.121746540069580078e-01 -5.259273201227188110e-02 7.010050117969512939e-02 -1.768550872802734375e-01 -2.173102349042892456e-01 -1.555413901805877686e-01 6.975811719894409180e-02 -1.296281367540359497e-01 -2.909927070140838623e-01 -2.464595623314380646e-02 3.674616292119026184e-02 4.051856324076652527e-02 1.681038141250610352e-01 2.074812650680541992e-01 2.409934103488922119e-01 1.668602377176284790e-01 -3.732234239578247070e-01 -8.287589997053146362e-02 8.239544183015823364e-02 1.433109492063522339e-01 -1.514790207147598267e-01 2.998000085353851318e-01 3.653211891651153564e-02
-2.430309355258941650e-01 5.604921281337738037e-02 -3.079002350568771362e-02 -1.839367449283599854e-01 -3.200365602970123291e-02 6.361772865056991577e-02 -5.566515028476715088e-02 -5.194934830069541931e-02 1.915034800767898560e-01 -3.649962544441223145e-01 4.563831537961959839e-02 8.561393618583679199e-02 1.508336812257766724e-01 -1.317674070596694946e-01 7.990299910306930542e-02 -1.200944483280181885e-01 5.938128754496574402e-02 1.782482266426086426e-01 -8.022148162126541138e-02 7.993105053901672363e-02 -1.181203126907348633e-01 -1.414048764854669571e-02 1.091536581516265869e-01 2.738081812858581543e-01 2.529399693012237549e-01 -1.132501736283302307e-01 -2.629990577697753906e-01 2.988247573375701904e-01 -1.398735791444778442e-01 -2.556847929954528809e-01 3.787901103496551514e-01 1.976481676101684570e-01
2.105252444744110107e-01 4.185866713523864746e-01 1.386114507913589478e-01 2.310758233070373535e-01 -2.657101117074489594e-02 2.105906307697296143e-01 -2.588503994047641754e-02 1.090573370456695557e-01 2.746442854404449463e-01 -2.420164644718170166e-01 -2.363960258662700653e-02 1.550189685076475143e-02 -5.237150564789772034e-02 -3.824320137500762939e-01 -2.210950292646884918e-02 -9.113418310880661011e-02 1.291742622852325439e-01 -8.507645875215530396e-02 4.013955593109130859e-02 -9.430947154760360718e-02 -4.391894210129976273e-03 2.205779552459716797e-01 3.186535090208053589e-02 3.406270220875740051e-02 1.923204064369201660e-01 -1.713530570268630981e-01 -1.602194458246231079e-01 1.229642257094383240e-01 4.524772986769676208e-02 -2.242143303155899048e-01 3.270823061466217041e-01 7.696977257728576660e-02
-6.423086673021316528e-02 3.679656684398651123e-01 -1.164394840598106384e-01 -2.832871861755847931e-02 3.088110983371734619e-01 5.142034292221069336e-01 -9.167788922786712646e-02 -1.760091483592987061e-01 6.942118704319000244e-02 -2.705516219139099121e-01 -7.442397624254226685e-02 2.923414707183837891e-01 7.179617881774902344e-03 5.936124548316001892e-02 -5.380700528621673584e-02 2.254594415426254272e-01 -6.724092364311218262e-02 -2.555257678031921387e-01 4.873852804303169250e-02 4.587215185165405273e-02 1.936022192239761353e-01 -1.769320815801620483e-01 2.304885163903236389e-02 1.240862011909484863e-01 -1.580158621072769165e-02 1.233098842203617096e-02 -2.012031339108943939e-02 6.425825506448745728e-02 -1.331720054149627686e-01 -7.817755639553070068e-02 1.754652708768844604e-01 4.537461698055267334e-02
1.712052822113037109e-01 6.142403185367584229e-02 -4.474305361509323120e-02 -1.143227517604827881e-01 1.339474320411682129e-01 1.613469421863555908e-01 3.179723322391510010e-01 8.746639639139175415e-02 1.165556013584136963e-01 -3.692702576518058777e-02 2.169429063796997070e-01 9.282968193292617798e-02 -7.082426548004150391e-02 -2.495053112506866455e-01 9.519859403371810913e-02 7.286608964204788208e-02 3.251184895634651184e-02 -1.426252126693725586e-01 -5.401533469557762146e-02 5.378162488341331482e-02 4.385301470756530762e-02 -2.040502876043319702e-01 -2.075558006763458252e-01 3.201369941234588623e-01 6.728465110063552856e-02 -2.293902635574340820e-01 -4.140276014804840088e-01 -8.301482349634170532e-02 -6.653336435556411743e-02 1.633678525686264038e-01 3.257886171340942383e-01 2.404035627841949463e-01
-1.162916645407676697e-01 4.007475972175598145e-01 -1.001650765538215637e-01 7.853648625314235687e-03 4.175747931003570557e-01 5.098901391029357910e-01 -1.514281481504440308e-01 -8.123068511486053467e-02 2.023643702268600464e-01 -7.848732918500900269e-02 7.879638671875000000e-02 3.613614290952682495e-02 1.146535500884056091e-01 -1.214761957526206970e-01 1.703034713864326477e-02 1.013029739260673523e-01 -1.420372873544692993e-01 -2.360871732234954834e-01 -1.566538214683532715e-01 5.950370803475379944e-02 -1.063698902726173401e-03 1.317978799343109131e-01 3.835143987089395523e-03 9.435738623142242432e-02 1.550520956516265869e-02 -8.695638924837112427e-02 -1.532194484025239944e-02 -1.608159840106964111e-01 -6.300194561481475830e-02 -1.023774892091751099e-01 2.802954912185668945e-01 4.024725034832954407e-02
-1.274242699146270752e-01 1.351652443408966064e-01 7.018835097551345825e-02 -2.281445562839508057e-01 1.937751621007919312e-01 3.570499271154403687e-02 3.785556182265281677e-02 8.409187197685241699e-02 -1.280418224632740021e-02 -2.928360402584075928e-01 7.686062902212142944e-02 -5.057782400399446487e-04 -6.684110313653945923e-02 -2.112203538417816162e-01 -7.852261886000633240e-03 -1.128481701016426086e-01 2.001179456710815430e-01 -2.682103514671325684e-01 1.390635073184967041e-01 5.998201295733451843e-02 1.522700022906064987e-02 -2.582055330276489258e-01 -1.509270519018173218e-01 2.075906395912170410e-01 -1.411049962043762207e-01 1.268070563673973083e-02 5.708327293395996094e-01 1.082405522465705872e-01 -1.248222663998603821e-01 -7.840685546398162842e-02 1.788904517889022827e-01 1.685920953750610352e-01
9.394043684005737305e-02 2.864533662796020508e-01 1.483043134212493896e-01 -1.263682693243026733e-01 1.085066199302673340e-01 1.951434910297393799e-01 -1.632812619209289551e-01 4.210975766181945801e-02 1.449869573116302490e-02 -2.218341678380966187e-01 2.153061702847480774e-02 -1.260275840759277344e-01 1.612056791782379150e-01 -2.005854994058609009e-01 -2.253727316856384277e-01 2.153033465147018433e-01 1.971249729394912720e-01 -1.766651719808578491e-01 -1.497494280338287354e-01 4.183509387075901031e-03 2.045869380235671997e-01 -2.448242157697677612e-02 1.198085583746433258e-02 1.964697539806365967e-01 4.131501019001007080e-01 -1.831245720386505127e-01 3.418998420238494873e-02 1.958199441432952881e-01 -3.692756295204162598e-01 -8.849901705980300903e-02 4.468979686498641968e-02 9.192125871777534485e-03
1.445647925138473511e-01 1.047050133347511292e-01 6.274069100618362427e-02 -2.239627018570899963e-02 5.660625174641609192e-02 2.599608600139617920e-01 1.877437382936477661e-01 3.065945804119110107e-01 2.785588987171649933e-02 -1.394942849874496460e-01 1.607983410358428955e-01 7.117708772420883179e-02 -1.605004966259002686e-01 -8.684585243463516235e-02 9.620187804102897644e-03 -7.550960034132003784e-02 -2.383809536695480347e-01 1.251517832279205322e-01 -3.991159498691558838e-01 -3.229446336627006531e-02 -1.808396428823471069e-01 -1.165782939642667770e-02 5.870449542999267578e-02 -6.432108581066131592e-03 3.051355779170989990e-01 -2.310151010751724243e-01 2.757344841957092285e-01 2.946546487510204315e-02 -1.032664999365806580e-01 1.020252332091331482e-02 3.529053330421447754e-01 2.134933620691299438e-01
3.019882366061210632e-02 1.126514077186584473e-01 1.415443718433380127e-01 -2.255959659814834595e-01 2.325670272111892700e-01 1.551404744386672974e-01 -2.248285859823226929e-01 -3.425247371196746826e-01 3.302341327071189880e-02 -2.324555516242980957e-01 3.400557637214660645e-01 2.453687936067581177e-01 -1.725085675716400146e-01 -1.422628015279769897e-01 -2.291857153177261353e-01 -9.201546758413314819e-02 -2.336599528789520264e-01 6.423264741897583008e-02 -5.419827997684478760e-02 -1.233561486005783081e-01 -3.459114208817481995e-02 -9.752788394689559937e-02 7.504643499851226807e-02 -1.614635884761810303e-01 -1.168782077729701996e-02 -1.603894829750061035e-01 1.820302158594131470e-01 1.212203800678253174e-01 -5.642598867416381836e-02 -6.949415802955627441e-02 2.410572767257690430e-01 2.614981532096862793e-01
-5.275058746337890625e-02 2.569353878498077393e-01 -1.513633579015731812e-01 -4.137895703315734863e-01 2.162287980318069458e-01 2.989665372297167778e-03 2.119880169630050659e-01 1.156055647879838943e-02 1.440640687942504883e-01 -2.541550397872924805e-01 -3.659335523843765259e-02 -6.254244595766067505e-02 1.617756634950637817e-01 -3.570018708705902100e-01 3.837730288505554199e-01 -4.756222665309906006e-02 -1.976371109485626221e-01 -1.987829059362411499e-01 -6.342917680740356445e-02 -4.995302483439445496e-02 1.178589537739753723e-01 3.031680174171924591e-02 9.395549446344375610e-02 9.554249048233032227e-02 -2.216402813792228699e-02 -3.286508843302726746e-02 -1.652658581733703613e-01 1.247842982411384583e-01 -1.479048132896423340e-01 -2.171165645122528076e-01 1.385435760021209717e-01 -3.070000372827053070e-02
1.273069679737091064e-01 1.921856254339218140e-01 -1.137633249163627625e-01 -1.694279015064239502e-01 2.711946368217468262e-01 1.413514465093612671e-01 8.177450299263000488e-02 4.898924380540847778e-02 1.709556877613067627e-01 -7.620580494403839111e-02 -1.450695693492889404e-01 -2.619285583496093750e-01 -3.631481230258941650e-01 -2.786317765712738037e-01 3.484134376049041748e-02 6.753236521035432816e-03 5.993004143238067627e-02 -3.454995751380920410e-01 -3.009934443980455399e-03 1.354577541351318359e-01 -1.725643277168273926e-01 -2.067110687494277954e-02 1.515667140483856201e-02 2.710626125335693359e-01 -9.102962166070938110e-02 -2.412244528532028198e-01 1.081847548484802246e-01 -9.767226874828338623e-02 -1.417192816734313965e-01 -3.508592769503593445e-02 3.339093923568725586e-01 -3.713679686188697815e-02
1.783757656812667847e-01 1.094883605837821960e-01 -7.200466841459274292e-02 -2.743037603795528412e-02 2.313425391912460327e-01 3.308387398719787598e-01 -1.927338540554046631e-01 2.889369726181030273e-01 1.604510694742202759e-01 -1.046376749873161316e-01 1.090698838233947754e-01 4.261899292469024658e-01 -3.285928070545196533e-02 -1.637793779373168945e-01 5.488908663392066956e-02 9.216262400150299072e-02 5.091655254364013672e-02 9.899353235960006714e-02 -2.964594634249806404e-03 2.278269976377487183e-01 2.821745574474334717e-01 -1.509562879800796509e-01 2.471879683434963226e-02 2.585443854331970215e-01 1.880670338869094849e-02 -1.434119492769241333e-01 -3.286713734269142151e-02 2.926140092313289642e-02 -1.024740710854530334e-01 -3.468068242073059082e-01 2.267784997820854187e-02 9.324733167886734009e-02
-3.499656915664672852e-01 -2.613576874136924744e-02 -2.508182823657989502e-01 -2.539023458957672119e-01 1.501917392015457153e-01 9.666833281517028809e-02 -1.244439557194709778e-01 5.536857992410659790e-02 1.401885151863098145e-01 -1.147158220410346985e-01 -1.584805175662040710e-02 2.341310083866119385e-01 -1.058769151568412781e-01 -3.951027989387512207e-02 1.195614635944366455e-01 6.553501635789871216e-02 -8.520463854074478149e-02 -3.262078762054443359e-01 -1.936322897672653198e-01 -2.634626030921936035e-01 9.220864623785018921e-02 -2.910410761833190918e-01 3.695312654599547386e-03 -1.047789379954338074e-01 4.880617558956146240e-02 -1.894542872905731201e-01 -1.203657966107130051e-02 2.705438137054443359e-01 -2.281185239553451538e-01 -1.400873512029647827e-01 2.203972339630126953e-01 1.521203815937042236e-01
4.469741284847259521e-01 5.842934176325798035e-02 3.014055192470550537e-01 -1.187859028577804565e-01 1.136962920427322388e-01 2.506219446659088135e-01 9.580027312040328979e-02 1.971571296453475952e-01 1.056387647986412048e-01 -1.693194508552551270e-01 1.924214065074920654e-01 3.694798052310943604e-02 -2.907120883464813232e-01 1.674726605415344238e-03 -1.440242975950241089e-01 -2.144680619239807129e-01 5.440023168921470642e-02 -3.806668221950531006e-01 -2.283978909254074097e-01 -1.004387252032756805e-02 1.524974107742309570e-01 -1.535698622465133667e-01 -6.348683964461088181e-03 7.774274051189422607e-02 1.045402660965919495e-01 1.976800337433815002e-02 -1.856496743857860565e-02 2.182260304689407349e-01 -9.359330683946609497e-02 -3.372031077742576599e-02 3.152438253164291382e-02 1.238889619708061218e-01
1.631785780191421509e-01 -1.057275831699371338e-01 9.415329247713088989e-02 -2.585462927818298340e-01 1.782141923904418945e-01 2.382284849882125854e-01 1.941525563597679138e-02 1.770093291997909546e-01 -1.222103387117385864e-01 -3.058698177337646484e-01 1.358612179756164551e-01 1.158355250954627991e-01 2.129379063844680786e-01 -7.424508035182952881e-02 1.527924537658691406e-01 -3.688317909836769104e-02 -6.365156918764114380e-02 2.654244601726531982e-01 -2.633437216281890869e-01 2.183256745338439941e-01 1.371395885944366455e-01 -2.189757674932479858e-01 -9.496510773897171021e-02 4.711886122822761536e-02 2.293241620063781738e-01 -1.063021644949913025e-01 7.964987307786941528e-02 1.496216505765914917e-01 -2.955516427755355835e-02 -2.403208464384078979e-01 1.513009071350097656e-01 3.266168236732482910e-01
2.499447166919708252e-01 3.816973865032196045e-01 -1.695849932730197906e-02 3.445195779204368591e-02 1.285472959280014038e-01 1.684789955615997314e-01 -7.461585104465484619e-02 4.910730570554733276e-02 5.124261230230331421e-02 -1.494572162628173828e-01 1.671393960714340210e-02 1.211348548531532288e-01 -3.278948962688446045e-01 1.937232725322246552e-02 1.210610046982765198e-01 1.413911134004592896e-01 8.595239371061325073e-03 -2.388854324817657471e-01 5.386247485876083374e-02 -1.399953663349151611e-01 1.424023658037185669e-01 -3.431981801986694336e-01 -1.486941426992416382e-01 6.403711438179016113e-02 1.808146983385086060e-01 -5.838385969400405884e-02 -3.005693554878234863e-01 -1.209954321384429932e-01 -1.554928570985794067e-01 -3.273725807666778564e-01 1.055682599544525146e-01 1.659029722213745117e-01
1.096210554242134094e-01 -2.106776088476181030e-01 6.020091846585273743e-02 -2.909699678421020508e-01 1.009963303804397583e-01 1.684243977069854736e-01 1.135581508278846741e-01 3.225587904453277588e-01 -1.247321488335728645e-03 -5.237998962402343750e-01 6.060832738876342773e-02 1.503320485353469849e-01 5.460090935230255127e-02 2.080136984586715698e-01 4.430260509252548218e-02 -8.175311982631683350e-02 2.382118701934814453e-01 -6.866500526666641235e-02 -1.244208887219429016e-01 -1.592038422822952271e-01 -9.251367300748825073e-02 -9.792608767747879028e-02 2.226189337670803070e-02 -6.645214557647705078e-02 8.546819537878036499e-02 -1.792723089456558228e-01 8.406581729650497437e-02 -5.373391136527061462e-02 -7.482162863016128540e-02 -1.884967535734176636e-01 3.275570869445800781e-01 1.452542394399642944e-01
7.234321534633636475e-02 1.925005018711090088e-01 -1.745398901402950287e-02 1.065115407109260559e-01 1.394757330417633057e-01 -9.618371725082397461e-02 -9.010019153356552124e-02 -6.971156597137451172e-02 -1.213406696915626526e-01 -2.437567859888076782e-01 1.330522894859313965e-01 -2.261356636881828308e-02 -4.081623628735542297e-02 -3.651680946350097656e-01 3.891779780387878418e-01 -2.104055285453796387e-01 2.052432671189308167e-02 -5.837025120854377747e-02 -1.695363968610763550e-01 -3.580372780561447144e-02 -1.046693101525306702e-01 -3.286764025688171387e-02 1.630618423223495483e-01 2.609410583972930908e-01 3.576754778623580933e-02 -1.895890235900878906e-01 -8.589219301939010620e-02 1.800587177276611328e-01 -2.207508124411106110e-02 -1.881855577230453491e-01 2.491697669029235840e-01 4.070656001567840576e-01
1.911032348871231079e-01 3.114142119884490967e-01 -5.449334904551506042e-02 3.663586394395679235e-04 8.070613443851470947e-02 2.274517863988876343e-01 -3.585730493068695068e-02 6.407251954078674316e-02 3.667705878615379333e-02 -1.898708939552307129e-01 3.318446106277406216e-04 -1.899911612272262573e-01 4.239386320114135742e-02 5.020486190915107727e-02 -1.592487990856170654e-01 2.551366984844207764e-01 -7.785167545080184937e-02 -2.218090146780014038e-01 1.744139194488525391e-01 -4.397429525852203369e-02 1.617180109024047852e-01 -1.661118865013122559e-01 1.696672104299068451e-02 1.044275984168052673e-01 -1.235639080405235291e-01 -4.054735302925109863e-01 2.130868732929229736e-01 -1.654300242662429810e-01 -2.177304029464721680e-01 -9.456226229667663574e-02 3.974720835685729980e-01 1.108657047152519226e-01
1.148525476455688477e-01 2.784198820590972900e-01 -4.688849672675132751e-02 -1.075985729694366455e-01 -6.133734807372093201e-02 2.345962822437286377e-01 -1.040880531072616577e-01 1.258204430341720581e-01 9.533628076314926147e-02 -1.597532071173191071e-02 1.730797588825225830e-01 3.734998777508735657e-02 -1.047451943159103394e-01 -1.559707149863243103e-02 -1.475614961236715317e-02 1.504873633384704590e-01 3.134680390357971191e-01 1.008941903710365295e-01 -1.254384070634841919e-01 -3.156873285770416260e-01 5.681044980883598328e-02 -4.369460344314575195e-01 2.391201704740524292e-01 -7.688049972057342529e-02 7.923213392496109009e-02 -3.328235149383544922e-01 6.420063972473144531e-02 2.713251411914825439e-01 7.173993438482284546e-02 1.136573776602745056e-01 1.173111945390701294e-01 1.661003232002258301e-01
-1.357909105718135834e-02 2.155250310897827148e-01 -1.049818620085716248e-01 -2.133649289608001709e-01 -1.690574884414672852e-01 1.591644287109375000e-01 2.993456274271011353e-02 -1.083396226167678833e-01 1.194717362523078918e-01 -3.867748379707336426e-01 3.549333196133375168e-03 1.831384152173995972e-01 2.964816093444824219e-01 -1.145575046539306641e-01 3.353616595268249512e-01 -1.219519823789596558e-01 5.549313966184854507e-03 -2.459084987640380859e-01 -9.048341959714889526e-02 -1.616700552403926849e-02 -1.782059967517852783e-01 -2.011726200580596924e-01 4.022752121090888977e-02 -9.817847982048988342e-03 -1.392170637845993042e-01 -1.990989595651626587e-01 -3.852314352989196777e-01 4.436556622385978699e-02 -9.894062578678131104e-02 -9.141242504119873047e-02 1.845377534627914429e-01 6.240506772883236408e-04
1.552610397338867188e-01 2.259498387575149536e-01 -6.312429159879684448e-02 -5.805584043264389038e-02 2.895890772342681885e-01 3.434768319129943848e-01 -1.251363754272460938e-01 1.235280409455299377e-01 9.453397989273071289e-02 -3.769505023956298828e-02 6.006396561861038208e-02 1.357205957174301147e-01 -1.409133821725845337e-01 -2.467868030071258545e-01 1.625624448060989380e-01 1.065373420715332031e-02 -2.929363846778869629e-01 -2.255821526050567627e-01 -1.424517780542373657e-01 -4.273411631584167480e-02 -1.316526345908641815e-02 -8.108783513307571411e-02 -1.022293940186500549e-01 3.502418994903564453e-01 -1.264322996139526367e-01 -9.219405055046081543e-02 1.814411878585815430e-01 4.809189215302467346e-02 -2.941498160362243652e-01 -1.311676353216171265e-01 2.795408964157104492e-01 6.903541088104248047e-02
-5.781344324350357056e-02 2.558642625808715820e-01 -1.345587372779846191e-01 -5.007330775260925293e-01 4.908813163638114929e-02 1.319623887538909912e-01 -6.501497328281402588e-02 1.736954003572463989e-01 1.080416366457939148e-01 -9.310504049062728882e-02 -1.090486422181129456e-01 1.085776612162590027e-01 -1.312562376260757446e-01 4.940210282802581787e-02 3.027629554271697998e-01 -1.104951873421669006e-01 1.643682569265365601e-01 -1.550451368093490601e-01 -1.658151447772979736e-01 2.165321260690689087e-02 -8.507462590932846069e-02 -7.825389504432678223e-03 -1.970046907663345337e-01 9.950904548168182373e-02 1.609617471694946289e-01 -1.646275669336318970e-01 -1.041257008910179138e-01 1.919177472591400146e-01 7.268255949020385742e-02 -6.036511063575744629e-02 4.355101883411407471e-01 7.907303422689437866e-02
-9.525677189230918884e-03 -8.230045437812805176e-02 2.595037035644054413e-02 -3.180333971977233887e-01 1.403279155492782593e-01 3.362018465995788574e-01 -1.311421692371368408e-01 1.370085179805755615e-01 5.373165383934974670e-02 -2.167108207941055298e-01 2.139662951231002808e-01 3.466207087039947510e-01 -2.652132324874401093e-02 -1.174520477652549744e-01 -8.701813966035842896e-02 -1.461462676525115967e-02 2.499450892210006714e-01 -1.293518990278244019e-01 -2.635969966650009155e-02 2.240827679634094238e-02 -1.558752357959747314e-01 -4.531709477305412292e-02 6.455635279417037964e-02 1.212026029825210571e-01 3.580021262168884277e-01 -1.226724684238433838e-01 -2.504572868347167969e-01 1.234137937426567078e-01 2.056255042552947998e-01 1.156971082091331482e-01 2.072664946317672729e-01 1.978659629821777344e-01
1.431905329227447510e-01 1.354301124811172485e-01 1.569712758064270020e-01 -3.049470186233520508e-01 8.666101843118667603e-02 4.019996151328086853e-02 -7.141911238431930542e-02 1.225827187299728394e-01 -2.154394797980785370e-02 -2.719281315803527832e-01 -7.430739700794219971e-03 1.738848909735679626e-02 -9.894070215523242950e-03 -2.608264982700347900e-01 -1.257339715957641602e-01 2.407150156795978546e-02 -6.306258589029312134e-02 -3.161343336105346680e-01 -1.971973776817321777e-01 7.814007997512817383e-02 1.952004581689834595e-01 -1.565356701612472534e-01 -1.205208972096443176e-01 -8.744279295206069946e-02 8.806761354207992554e-02 -2.697065174579620361e-01 3.678065910935401917e-02 -2.252226918935775757e-01 5.146122351288795471e-02 -3.431114554405212402e-01 5.144875124096870422e-02 4.070634841918945312e-01
-5.203263834118843079e-02 -4.877745173871517181e-03 -1.807251870632171631e-01 -2.563594877719879150e-01 -6.333734095096588135e-02 7.511185016483068466e-03 -4.508240520954132080e-02 3.500222861766815186e-01 5.597186833620071411e-02 -2.976246774196624756e-01 1.893325299024581909e-01 3.601903617382049561e-01 -1.009198501706123352e-01 -1.733849048614501953e-01 -2.233241870999336243e-02 -7.915763556957244873e-02 1.553606688976287842e-01 2.389834821224212646e-02 5.332763120532035828e-02 5.427893996238708496e-02 -1.035883650183677673e-02 -2.723104357719421387e-01 -7.296588271856307983e-02 2.792651951313018799e-01 1.316343396902084351e-01 -2.778714895248413086e-01 1.309006512165069580e-01 1.705100387334823608e-01 -1.943378746509552002e-01 -2.779588401317596436e-01 9.321397542953491211e-02 -1.158644035458564758e-01
1.560863852500915527e-02 4.724244475364685059e-01 2.116106301546096802e-01 -5.280037596821784973e-02 1.946251988410949707e-01 2.800067365169525146e-01 3.855988755822181702e-02 2.827154695987701416e-01 1.737279742956161499e-01 -2.530846893787384033e-01 1.407445371150970459e-01 -1.440729796886444092e-01 -2.263015322387218475e-02 -3.115658462047576904e-01 5.247044935822486877e-02 9.055396914482116699e-02 -8.971582353115081787e-02 -6.768295168876647949e-02 -3.278966993093490601e-02 -1.072898507118225098e-01 2.290093302726745605e-01 -1.582286357879638672e-01 7.173719257116317749e-02 -8.391782641410827637e-02 -1.014209166169166565e-01 -4.024937748908996582e-02 -4.487464949488639832e-02 1.068691089749336243e-01 -8.284967392683029175e-02 -2.254559099674224854e-01 -1.227930188179016113e-01 2.738051712512969971e-01
9.049872867763042450e-03 2.884228229522705078e-01 1.806101948022842407e-01 -2.124150246381759644e-01 5.428706854581832886e-02 1.768832504749298096e-01 -2.434760890901088715e-02 8.592681586742401123e-02 1.078058034181594849e-01 -2.229407280683517456e-01 3.361238166689872742e-02 5.280410125851631165e-02 -1.224793195724487305e-01 -8.725316822528839111e-02 -6.295413523912429810e-02 -1.837864704430103302e-02 1.689789816737174988e-02 -2.460034340620040894e-01 -3.317177891731262207e-01 -4.944271221756935120e-02 2.277071923017501831e-01 -1.549858003854751587e-01 -6.912305951118469238e-02 -1.367278862744569778e-02 2.301916182041168213e-01 -2.300476580858230591e-01 -1.048997491598129272e-01 -1.739257127046585083e-01 -8.162279613316059113e-03 -3.390668332576751709e-01 -2.570799738168716431e-02 4.331771433353424072e-01
5.122183263301849365e-02 2.854067385196685791e-01 -9.434621036052703857e-02 -2.597895860671997070e-01 -5.416628718376159668e-02 4.522612392902374268e-01 1.150368899106979370e-01 1.535150259733200073e-01 -4.789894446730613708e-02 -8.738515526056289673e-02 -1.488854438066482544e-01 3.326339274644851685e-02 5.039999261498451233e-02 8.851497620344161987e-02 6.463185697793960571e-02 5.334869399666786194e-02 -2.064009606838226318e-01 -7.083492726087570190e-02 1.286095976829528809e-01 -9.008960425853729248e-02 -9.086478501558303833e-02 -3.249059915542602539e-01 2.066643685102462769e-01 2.021601796150207520e-01 1.450016945600509644e-01 8.392132073640823364e-02 -3.046261705458164215e-02 8.750767260789871216e-02 -2.311981767416000366e-01 -4.479742422699928284e-02 1.628047674894332886e-01 3.954205214977264404e-01
-1.042671054601669312e-01 4.185976833105087280e-02 -2.170823886990547180e-02 -4.705399647355079651e-02 1.115690097212791443e-01 -4.106203839182853699e-02 -2.373429983854293823e-01 8.340185880661010742e-02 2.542224228382110596e-01 -2.313383817672729492e-01 7.423362135887145996e-02 1.162066757678985596e-01 2.146618068218231201e-02 -1.087252721190452576e-01 -2.541011571884155273e-02 6.722448766231536865e-02 8.416493982076644897e-02 4.896757006645202637e-02 1.185434535145759583e-01 -1.146170217543840408e-02 -1.828791052103042603e-01 -4.175753593444824219e-01 1.526260524988174438e-01 1.985697150230407715e-01 4.756903275847434998e-02 -3.660337626934051514e-01 -5.403269454836845398e-02 4.129250347614288330e-01 -6.600296497344970703e-02 -3.230764269828796387e-01 1.921806186437606812e-01 -5.585214868187904358e-02
2.534735798835754395e-01 3.974545300006866455e-01 2.496897280216217041e-01 4.787004087120294571e-03 8.665037900209426880e-02 1.986812613904476166e-02 -1.137635782361030579e-01 -3.999465331435203552e-02 1.254743933677673340e-01 -3.395746946334838867e-01 2.120820879936218262e-01 -4.925242811441421509e-02 -1.320797204971313477e-01 -1.611840277910232544e-01 -2.456761598587036133e-01 -2.256507240235805511e-02 -1.077408194541931152e-01 -2.016690671443939209e-01 1.303410232067108154e-01 -2.359120398759841919e-01 -1.780811995267868042e-01 1.958450227975845337e-01 2.494094967842102051e-01 1.015198901295661926e-01 -2.498167008161544800e-02 -1.871194541454315186e-01 2.533643692731857300e-02 -3.479367494583129883e-02 1.579401642084121704e-01 -1.517737209796905518e-01 2.150306403636932373e-01 1.049172878265380859e-01
-2.665308713912963867e-01 3.669419586658477783e-01 -2.232597768306732178e-01 -3.100140951573848724e-02 2.591009438037872314e-01 3.469703793525695801e-01 -2.022465467453002930e-01 7.431492209434509277e-02 2.151277065277099609e-01 -4.238908644765615463e-03 -5.530931428074836731e-02 1.334485858678817749e-01 1.968607306480407715e-01 6.748573482036590576e-02 -2.192004024982452393e-02 -2.732187323272228241e-02 6.267503648996353149e-02 -2.132079601287841797e-01 3.742573037743568420e-02 -9.954869747161865234e-02 8.414957672357559204e-02 -2.929481565952301025e-01 6.234735623002052307e-02 7.971686869859695435e-02 -3.052990697324275970e-02 -2.952172458171844482e-01 5.226559191942214966e-02 2.200172841548919678e-01 8.376440033316612244e-03 -2.754052281379699707e-01 1.273691952228546143e-01 5.153556540608406067e-02
8.469868451356887817e-02 1.606401503086090088e-01 3.003554642200469971e-01 -5.271305143833160400e-02 1.346429437398910522e-01 2.271150648593902588e-01 1.034437566995620728e-01 7.072597742080688477e-02 1.837424188852310181e-01 -3.499534726142883301e-02 6.140852719545364380e-02 -8.646092563867568970e-02 -1.264485269784927368e-01 -4.190872311592102051e-01 -6.254454702138900757e-02 1.470381617546081543e-01 -3.086417615413665771e-01 -2.911857068538665771e-01 -3.217445611953735352e-01 -2.191046997904777527e-02 7.685288786888122559e-02 -2.933844923973083496e-01 1.481793224811553955e-01 -5.319809541106224060e-03 7.130788266658782959e-02 -2.819478511810302734e-02 -9.406317770481109619e-02 8.944576978683471680e-02 1.666440665721893311e-01 -2.263673245906829834e-01 1.592583060264587402e-01 1.047005131840705872e-02
-1.274086087942123413e-01 3.642660081386566162e-01 3.545080423355102539e-01 -8.490308374166488647e-02 2.592776417732238770e-01 -1.614798456430435181e-01 -1.098370924592018127e-01 -3.136862814426422119e-02 2.191121876239776611e-01 -2.071418464183807373e-01 3.244065344333648682e-01 -1.037018150091171265e-01 -3.106839768588542938e-02 -1.112837493419647217e-01 -6.730073690414428711e-02 1.978478133678436279e-01 -6.571564823389053345e-02 -1.840280443429946899e-01 -7.740196585655212402e-02 -3.073900640010833740e-01 7.642396539449691772e-02 2.815444022417068481e-02 -9.627392888069152832e-02 1.501947492361068726e-01 -1.934024039655923843e-03 -1.366413235664367676e-01 -2.132303416728973389e-01 9.139923751354217529e-02 -6.004805490374565125e-02 -2.226509451866149902e-01 1.796877235174179077e-01 1.132373735308647156e-01
-8.683457970619201660e-02 1.785402297973632812e-01 -1.980431228876113892e-01 -9.442551434040069580e-02 1.878076046705245972e-01 1.967210881412029266e-02 -1.364163756370544434e-01 1.961187422275543213e-01 3.150267899036407471e-01 -1.967306584119796753e-01 1.109032854437828064e-01 2.411600351333618164e-01 -2.073150128126144409e-03 -5.192301049828529358e-02 2.092545926570892334e-01 7.571697235107421875e-02 -3.091084584593772888e-02 -1.279942393302917480e-01 9.553305804729461670e-03 -2.582963705062866211e-01 -9.536650031805038452e-02 -3.002484738826751709e-01 -2.962893247604370117e-02 1.458504945039749146e-01 1.577982455492019653e-01 -4.155927896499633789e-02 1.539015918970108032e-01 4.220218956470489502e-01 -1.791895329952239990e-01 -1.633879393339157104e-01 2.525098621845245361e-01 -5.069836229085922241e-02
2.185306251049041748e-01 3.396629095077514648e-01 1.662348508834838867e-01 -1.811758875846862793e-01 2.338662371039390564e-02 -8.647646009922027588e-02 1.406876891851425171e-01 -6.529715657234191895e-02 -6.092539057135581970e-02 -2.794238626956939697e-01 -8.593618869781494141e-02 -7.573176175355911255e-02 1.141413226723670959e-01 7.838311791419982910e-02 6.174738053232431412e-03 5.926682427525520325e-02 -2.272255718708038330e-01 -3.754975199699401855e-01 -1.417003478854894638e-02 1.263445466756820679e-01 2.279363572597503662e-01 -6.292975693941116333e-02 9.523291885852813721e-02 2.345099151134490967e-01 -6.964211165904998779e-02 -2.375031858682632446e-01 1.884356141090393066e-01 2.137703597545623779e-01 -3.337389826774597168e-01 -9.109538048505783081e-02 1.877399981021881104e-01 -2.317942120134830475e-02
1.622577905654907227e-01 4.707966446876525879e-01 -5.218485370278358459e-02 -4.296293947845697403e-03 -7.439472526311874390e-02 2.658178471028804779e-02 -5.572494864463806152e-02 -3.892085328698158264e-02 -1.137069016695022583e-01 -2.891307473182678223e-01 -1.571226567029953003e-01 7.559112459421157837e-02 -2.645560204982757568e-01 -3.674013614654541016e-01 1.838875710964202881e-01 9.043272584676742554e-03 2.092658132314682007e-01 8.071172237396240234e-02 -9.743458032608032227e-02 7.376191765069961548e-02 -1.091684214770793915e-02 -3.558358550071716309e-01 2.243154868483543396e-02 1.221755743026733398e-01 -5.899243801832199097e-02 -2.566064894199371338e-01 -9.877697378396987915e-02 8.253622055053710938e-02 -2.196044921875000000e-01 -3.844436258077621460e-02 7.836934179067611694e-02 -1.532034426927566528e-01
-1.324971169233322144e-01 6.682124733924865723e-02 -7.669258862733840942e-02 -2.181097865104675293e-01 -1.770086772739887238e-02 1.796535551548004150e-01 -2.546253502368927002e-01 1.740532964468002319e-01 1.994018405675888062e-01 -1.590156555175781250e-01 8.360391855239868164e-02 2.274352461099624634e-01 -1.668749935925006866e-02 2.795409783720970154e-02 2.477855384349822998e-01 -1.643214821815490723e-01 3.032059371471405029e-01 -1.691281646490097046e-01 -1.369986534118652344e-01 1.032018451951444149e-03 -5.612147226929664612e-02 -2.296113520860671997e-01 6.283196806907653809e-02 -1.264623552560806274e-02 1.768618971109390259e-01 -2.953534126281738281e-01 -1.362613886594772339e-01 -5.527127534151077271e-02 -2.869814634323120117e-01 -1.148111149668693542e-01 3.852372467517852783e-01 -1.468323543667793274e-02
-7.866020500659942627e-02 3.369298279285430908e-01 3.084868192672729492e-02 -1.957752257585525513e-01 4.705169796943664551e-02 2.330888956785202026e-01 -5.425693839788436890e-02 1.797320246696472168e-01 8.248750120401382446e-02 2.776484563946723938e-02 1.193565726280212402e-01 5.598786845803260803e-02 -9.815857559442520142e-02 -1.208111718297004700e-01 1.029419060796499252e-02 8.087283372879028320e-02 1.012215763330459595e-01 1.050989478826522827e-01 1.250417809933423996e-02 -1.062442213296890259e-01 1.189740970730781555e-01 -3.464767634868621826e-01 3.457138836383819580e-01 -2.893601953983306885e-01 2.106924355030059814e-01 -4.648656547069549561e-01 -1.641215174458920956e-03 -6.054582819342613220e-02 -1.349812299013137817e-01 1.000650823116302490e-01 1.487337350845336914e-01 9.321109950542449951e-02
-5.790084600448608398e-02 2.636847831308841705e-02 -1.421962231397628784e-01 -1.460493654012680054e-01 -5.807191506028175354e-02 1.532866507768630981e-01 -5.155433434993028641e-03 5.410141348838806152e-01 2.508364021778106689e-01 -2.025751024484634399e-01 2.656475305557250977e-01 3.299983441829681396e-01 -1.263613551855087280e-01 -1.074803322553634644e-01 2.366505935788154602e-02 -6.205125525593757629e-02 -9.682357311248779297e-02 2.709894068539142609e-02 -1.623097658157348633e-01 1.254933606833219528e-02 1.070399433374404907e-01 -1.882407814264297485e-01 -1.018171980977058411e-01 2.173493653535842896e-01 -7.441599667072296143e-02 -1.101031005382537842e-01 -4.742304608225822449e-02 1.391492635011672974e-01 9.577924013137817383e-02 -1.735728234052658081e-01 2.993974685668945312e-01 1.006714776158332825e-01
1.107162907719612122e-01 3.696791529655456543e-01 3.279303908348083496e-01 -6.994584202766418457e-02 1.714609861373901367e-01 1.032121554017066956e-01 -1.350962519645690918e-01 -2.575635313987731934e-01 1.181380450725555420e-01 -1.984107494354248047e-01 -1.614609807729721069e-01 -9.270095825195312500e-02 5.909594148397445679e-02 -2.233657687902450562e-01 -2.736354768276214600e-01 2.051325589418411255e-01 -3.590147569775581360e-02 -1.605220288038253784e-01 -5.735844373703002930e-02 3.147713840007781982e-02 1.072322726249694824e-01 -1.632256954908370972e-01 -1.832156628370285034e-02 2.784477770328521729e-01 2.184706926345825195e-01 -1.749295890331268311e-01 2.051214687526226044e-02 1.968816667795181274e-01 -1.544634848833084106e-01 -2.275946922600269318e-02 1.833582967519760132e-01 1.811701655387878418e-01
2.592130005359649658e-01 -7.023242861032485962e-02 6.307663023471832275e-02 -1.744947284460067749e-01 2.271725088357925415e-01 2.500194311141967773e-01 -4.617244005203247070e-02 1.714080721139907837e-01 -6.190554425120353699e-02 -1.806111931800842285e-01 1.122744008898735046e-01 3.926282823085784912e-01 3.722489252686500549e-02 -1.831267923116683960e-01 6.340371444821357727e-03 4.232659935951232910e-03 7.746680080890655518e-02 7.226844131946563721e-02 -1.407168954610824585e-01 1.745023578405380249e-02 2.967510521411895752e-01 -1.534655988216400146e-01 -6.092057377099990845e-02 2.305122166872024536e-01 -1.204859539866447449e-01 -9.590201079845428467e-02 -2.006418853998184204e-01 2.509206831455230713e-01 -1.801421046257019043e-01 -2.663545310497283936e-01 2.726860940456390381e-01 -7.175864279270172119e-02
6.810844689607620239e-02 3.942172229290008545e-02 6.093811616301536560e-02 -2.866469323635101318e-01 7.697650790214538574e-02 1.091982703655958176e-02 2.734156847000122070e-01 9.209839999675750732e-02 2.143983691930770874e-01 -3.860192298889160156e-01 1.454165577888488770e-01 -1.961566507816314697e-01 1.486360430717468262e-01 -4.667063057422637939e-02 2.681452929973602295e-01 1.011896356940269470e-01 2.800085023045539856e-02 -6.723845005035400391e-02 -2.363015711307525635e-01 -1.883593648672103882e-01 2.150462865829467773e-01 3.080421872437000275e-02 1.231499388813972473e-01 5.974296107888221741e-02 1.414763778448104858e-01 -2.543989419937133789e-01 2.364578545093536377e-01 5.920363962650299072e-02 -3.367556929588317871e-01 -1.326193660497665405e-01 1.208202540874481201e-01 -7.306248694658279419e-02
6.194387748837471008e-02 1.395939849317073822e-02 3.125340938568115234e-01 -3.526242971420288086e-01 -1.340041905641555786e-01 9.840661287307739258e-02 2.860922813415527344e-01 1.163946837186813354e-01 2.290448099374771118e-01 -3.038012683391571045e-01 2.416921406984329224e-01 -2.025896906852722168e-01 3.130720555782318115e-02 -1.381420493125915527e-01 3.110056221485137939e-01 -1.798453973606228828e-03 9.380179643630981445e-02 -1.546379476785659790e-01 -1.443635076284408569e-01 1.240321844816207886e-01 7.931183208711445332e-04 5.773461982607841492e-02 -4.014448728412389755e-03 -1.661452203989028931e-01 1.190822571516036987e-01 -2.155829071998596191e-01 1.678228974342346191e-01 5.542841181159019470e-02 -1.259753406047821045e-01 -1.310181617736816406e-01 2.211532741785049438e-01 -1.271815896034240723e-01
-1.943001151084899902e-01 1.663939058780670166e-01 3.102088719606399536e-02 -1.714276224374771118e-01 2.450844943523406982e-01 -6.997498124837875366e-02 -2.467398345470428467e-02 -5.083000659942626953e-02 3.270273283123970032e-02 -3.681916892528533936e-01 7.308273762464523315e-02 -2.604924514889717102e-02 -7.920020073652267456e-02 -3.543304800987243652e-01 -1.332334615290164948e-02 5.961554870009422302e-02 8.293306827545166016e-02 4.645125195384025574e-02 -9.019127488136291504e-02 4.824746400117874146e-02 -1.510662883520126343e-01 -2.698827683925628662e-01 3.312539160251617432e-01 1.608097702264785767e-01 1.164510622620582581e-01 -2.520951330661773682e-01 7.096546143293380737e-02 3.088529407978057861e-01 -1.019999757409095764e-01 -2.615899741649627686e-01 -1.072628125548362732e-01 -1.980520337820053101e-01
1.862558722496032715e-01 4.272814393043518066e-01 3.326368629932403564e-01 -2.627663686871528625e-02 7.301525026559829712e-02 2.796993851661682129e-01 2.651177644729614258e-01 2.135040462017059326e-01 1.046593040227890015e-01 -2.794445753097534180e-01 1.001762971282005310e-01 -3.926216810941696167e-02 -2.614556439220905304e-02 -2.121269255876541138e-01 8.803894370794296265e-02 1.266635581851005554e-02 -1.615913361310958862e-01 -1.488055139780044556e-01 -1.386452745646238327e-02 -1.134713273495435715e-02 1.629829704761505127e-01 -1.207630932331085205e-01 -1.867558062076568604e-02 -1.400467753410339355e-01 8.796450495719909668e-02 -2.484143674373626709e-01 -9.520116448402404785e-02 -3.091482445597648621e-02 -1.248530391603708267e-02 -2.470430135726928711e-01 -1.905137747526168823e-01 1.764137893915176392e-01
-3.607375025749206543e-01 2.970713376998901367e-01 -1.308952718973159790e-01 -8.827555924654006958e-02 6.488581746816635132e-02 1.951272785663604736e-01 7.753120362758636475e-02 -5.545082688331604004e-02 4.430645331740379333e-02 -1.113608703017234802e-01 2.257488667964935303e-01 -5.874049663543701172e-02 -1.500777006149291992e-01 -3.783797621726989746e-01 -1.030505150556564331e-01 1.865982413291931152e-01 -5.917314067482948303e-02 -2.364421933889389038e-01 -1.711292862892150879e-01 -2.449032962322235107e-01 2.878573909401893616e-02 -6.377075612545013428e-02 -1.671126484870910645e-01 3.194690942764282227e-01 9.108709543943405151e-02 -5.079747736454010010e-02 -4.371244460344314575e-02 -2.910520322620868683e-02 1.756993234157562256e-01 -2.934836968779563904e-02 2.988956272602081299e-01 8.457682281732559204e-02
3.178219124674797058e-02 -7.768957316875457764e-02 1.450771987438201904e-01 -2.666517794132232666e-01 2.011876851320266724e-01 1.554043442010879517e-01 -1.292838528752326965e-02 1.868849396705627441e-01 2.687193155288696289e-01 -3.243558108806610107e-01 -6.642342079430818558e-03 3.791460394859313965e-01 1.058934908360242844e-02 -1.279395520687103271e-01 -1.196903735399246216e-01 1.145164817571640015e-01 1.002967264503240585e-02 -1.093199849128723145e-01 3.223944902420043945e-01 -4.827481508255004883e-02 1.437220722436904907e-01 -5.775767937302589417e-02 -4.627838358283042908e-02 -1.116298809647560120e-01 1.824568063020706177e-01 -1.790991425514221191e-01 5.066234618425369263e-03 3.019755706191062927e-02 2.064542472362518311e-01 -6.841861456632614136e-02 4.040010869503021240e-01 4.700681567192077637e-02
-6.113014370203018188e-02 3.458490967750549316e-01 2.946387827396392822e-01 -2.799859642982482910e-01 4.478554725646972656e-01 1.765351742506027222e-02 -8.925405889749526978e-02 5.419224873185157776e-02 1.965987384319305420e-01 -2.437157332897186279e-01 1.580688506364822388e-01 5.970947071909904480e-02 2.346685342490673065e-02 9.270180761814117432e-02 1.979437470436096191e-01 -7.376658916473388672e-02 -1.672782152891159058e-01 -9.893575310707092285e-02 -1.866453886032104492e-01 -1.975912153720855713e-01 3.378416970372200012e-02 -1.679129451513290405e-01 -9.847732633352279663e-02 9.314052015542984009e-02 1.167306080460548401e-01 -2.003717720508575439e-01 6.252674758434295654e-02 -1.068992018699645996e-01 -2.006984800100326538e-01 -1.848120838403701782e-01 1.272766292095184326e-01 -1.365253049880266190e-02
1.217650994658470154e-01 1.544508337974548340e-01 -1.276640146970748901e-01 -3.865572065114974976e-02 -1.041359305381774902e-01 3.107692897319793701e-01 -8.138888329267501831e-02 3.724241852760314941e-01 -5.056195333600044250e-02 -1.283287853002548218e-01 1.616666316986083984e-01 1.885401755571365356e-01 -1.401356309652328491e-01 7.261849194765090942e-02 7.158082723617553711e-02 4.220938310027122498e-02 -2.113863267004489899e-02 1.975704915821552277e-02 -5.604050308465957642e-02 1.646275073289871216e-01 -6.604151427745819092e-02 6.576225906610488892e-02 -1.494490355253219604e-02 2.881138920783996582e-01 -1.822114884853363037e-01 -3.310645520687103271e-01 -8.517355471849441528e-02 1.300582736730575562e-01 -8.101741224527359009e-02 -3.548867106437683105e-01 2.173474282026290894e-01 3.294437527656555176e-01
1.070487126708030701e-01 1.261048316955566406e-01 -1.479172706604003906e-01 -2.623466029763221741e-02 1.311359256505966187e-01 3.255653083324432373e-01 -5.827939882874488831e-02 3.911790549755096436e-01 -1.700537092983722687e-02 -8.479756861925125122e-02 1.980787813663482666e-01 2.634815275669097900e-01 -7.214989513158798218e-02 -2.216904908418655396e-01 -4.436105862259864807e-02 -2.821824327111244202e-02 8.826367557048797607e-02 -1.508167106658220291e-02 -1.421962231397628784e-01 1.199701428413391113e-01 -1.449859794229269028e-02 9.542730450630187988e-02 -2.277813404798507690e-01 2.275677472352981567e-01 -6.512535363435745239e-02 -3.388935029506683350e-01 1.775487065315246582e-01 7.656003534793853760e-02 -1.780507117509841919e-01 -2.996074259281158447e-01 2.521822452545166016e-01 7.288847584277391434e-03
2.590512856841087341e-02 -1.090558841824531555e-01 1.094317138195037842e-01 -2.021043151617050171e-01 2.584137916564941406e-01 1.506158560514450073e-01 -2.958716824650764465e-02 1.631244570016860962e-01 3.034911453723907471e-01 -3.082836270332336426e-01 -2.859535999596118927e-02 2.025993764400482178e-01 1.407100111246109009e-01 -1.511488705873489380e-01 -8.714260160923004150e-02 6.390477716922760010e-02 6.124819070100784302e-02 -1.302888691425323486e-01 2.912411391735076904e-01 -5.770087009295821190e-04 1.098739653825759888e-01 -2.114897668361663818e-01 1.203822493553161621e-01 -1.933905482292175293e-01 1.495201140642166138e-01 -2.616524100303649902e-01 -1.116014346480369568e-01 1.391092240810394287e-01 8.907260745763778687e-02 -1.148020401597023010e-01 4.066368937492370605e-01 -1.048893705010414124e-01
1.534373462200164795e-01 1.668268591165542603e-01 -1.132021322846412659e-01 -1.187427118420600891e-01 2.015779465436935425e-01 1.087860167026519775e-01 1.209840774536132812e-01 4.281004518270492554e-02 1.293322443962097168e-01 1.426661312580108643e-01 8.100300282239913940e-02 2.646472454071044922e-01 1.530172079801559448e-01 -1.527799852192401886e-02 1.057605892419815063e-01 9.435935318470001221e-02 3.127312287688255310e-03 -1.098696589469909668e-01 -7.860992103815078735e-02 -1.902870275080204010e-02 -7.802983280271291733e-03 -2.785114645957946777e-01 7.918915152549743652e-02 4.523328542709350586e-01 1.675647497177124023e-01 -1.455917805433273315e-01 1.938967406749725342e-01 2.089269459247589111e-01 -4.368094503879547119e-01 5.535070970654487610e-02 1.486938744783401489e-01 2.042817622423171997e-01
7.594091445207595825e-02 2.275748103857040405e-01 4.442869499325752258e-02 -1.529877930879592896e-01 2.066169530153274536e-01 8.659850805997848511e-02 2.380982041358947754e-02 -1.815378665924072266e-01 5.568894371390342712e-02 -2.661803662776947021e-01 -1.207984983921051025e-01 9.754809434525668621e-04 1.003177240490913391e-01 -7.625706493854522705e-02 -1.017317995429039001e-01 -1.183121353387832642e-01 -1.591084748506546021e-01 -4.767502248287200928e-01 9.914295375347137451e-02 2.315928041934967041e-02 1.736315898597240448e-02 1.309072822332382202e-01 9.769972413778305054e-02 -8.813906461000442505e-02 -1.168087795376777649e-01 -2.731490433216094971e-01 2.151855081319808960e-01 3.173385187983512878e-02 -3.649849891662597656e-01 8.696237206459045410e-02 3.609358966350555420e-01 1.538897491991519928e-02
1.164175346493721008e-01 2.747517824172973633e-01 2.868877053260803223e-01 1.619565114378929138e-02 2.040636688470840454e-01 2.607834637165069580e-01 -8.458662033081054688e-02 -1.267271041870117188e-01 2.703495025634765625e-01 -1.160935461521148682e-01 -1.599496454000473022e-01 2.274358272552490234e-01 5.528685450553894043e-02 -2.601852715015411377e-01 -1.095824316143989563e-01 2.554200887680053711e-01 1.275556534528732300e-01 -4.113452136516571045e-02 2.418829593807458878e-03 2.195175439119338989e-01 2.159409821033477783e-01 -1.512032598257064819e-01 6.185542419552803040e-02 4.454749450087547302e-02 1.731086224317550659e-01 -2.240526974201202393e-01 -1.079460382461547852e-01 2.258616685867309570e-01 -1.479157954454421997e-01 -1.052190959453582764e-01 6.182551011443138123e-02 2.501683235168457031e-01
-1.961743384599685669e-01 -1.828581839799880981e-01 1.672374904155731201e-01 -6.022650375962257385e-02 2.527280710637569427e-03 2.631094455718994141e-01 3.578121960163116455e-02 1.772023439407348633e-01 6.095004826784133911e-02 -2.422364950180053711e-01 1.345990300178527832e-01 1.943859905004501343e-01 -1.641041040420532227e-01 -1.051120087504386902e-01 1.566723883152008057e-01 3.171958401799201965e-02 1.415168959647417068e-02 -1.404256373643875122e-01 -1.138437241315841675e-01 1.102111637592315674e-01 1.929757744073867798e-02 -2.420852482318878174e-01 1.562560349702835083e-01 2.265704795718193054e-02 4.038258790969848633e-01 -3.040375411510467529e-01 1.003530621528625488e-01 -7.622620463371276855e-02 2.489484548568725586e-01 -1.773521453142166138e-01 3.307027518749237061e-01 -9.807847440242767334e-02
-1.336384713649749756e-01 2.082640677690505981e-01 9.917991608381271362e-02 -3.059500828385353088e-02 -7.590211182832717896e-02 3.677374124526977539e-01 -8.028446137905120850e-02 4.899762943387031555e-02 -3.099428303539752960e-02 -3.866890966892242432e-01 -7.281918823719024658e-02 1.389914564788341522e-02 3.624859452247619629e-02 -6.828385591506958008e-02 2.482653111219406128e-01 -9.612678736448287964e-02 -1.008912026882171631e-01 8.431800454854965210e-02 -1.247873008251190186e-01 -6.844063103199005127e-02 4.575552046298980713e-02 2.512983381748199463e-01 2.534520030021667480e-01 3.633224666118621826e-01 9.652651846408843994e-02 -1.827942281961441040e-01 1.114800050854682922e-01 1.364576965570449829e-01 2.008811943233013153e-02 -1.362241953611373901e-01 2.704727947711944580e-01 2.835358679294586182e-01
1.365291029214859009e-01 2.405338287353515625e-01 2.584127783775329590e-01 -7.257774472236633301e-02 4.422715678811073303e-02 2.277664244174957275e-01 -8.254721760749816895e-02 1.866750419139862061e-01 2.122652381658554077e-01 -1.020481344312429428e-02 2.059767544269561768e-01 -1.581996232271194458e-01 -2.440465539693832397e-01 1.515174955129623413e-01 -1.538683176040649414e-01 -7.131249457597732544e-02 1.446097791194915771e-01 -1.364886015653610229e-01 1.371613820083439350e-03 -1.557531058788299561e-01 -2.440890995785593987e-03 -2.626117765903472900e-01 1.317963004112243652e-01 -4.597024619579315186e-02 2.549091279506683350e-01 -2.872324287891387939e-01 6.555791199207305908e-02 -3.675026446580886841e-02 -1.763385087251663208e-01 -1.309568248689174652e-02 1.636154502630233765e-01 4.106693565845489502e-01
-1.268831640481948853e-01 2.214299440383911133e-01 -2.257918119430541992e-01 -2.674981355667114258e-01 2.151788771152496338e-01 4.774511326104402542e-03 1.071971878409385681e-01 6.024502217769622803e-02 3.141560256481170654e-01 -3.293221294879913330e-01 1.078698933124542236e-01 9.616282582283020020e-02 2.701262831687927246e-01 -2.894116640090942383e-01 4.056015908718109131e-01 1.746283769607543945e-01 -3.396432101726531982e-02 -2.331021130084991455e-01 -1.229320839047431946e-01 -1.205687299370765686e-01 1.987258344888687134e-02 -6.121232360601425171e-02 2.121085673570632935e-02 -4.111441224813461304e-02 -3.840060159564018250e-02 -1.085488125681877136e-01 -2.929691784083843231e-02 4.239875078201293945e-02 -6.340815871953964233e-02 -1.309224069118499756e-01 2.015256881713867188e-01 4.486162215471267700e-02
5.081910640001296997e-02 3.216856122016906738e-01 2.341240793466567993e-01 -3.774030506610870361e-01 2.223173230886459351e-01 -1.072399131953716278e-02 -1.495680809020996094e-01 1.006670296192169189e-01 -4.460996016860008240e-02 -3.311301469802856445e-01 2.488595694303512573e-01 -4.850644618272781372e-02 8.004605025053024292e-02 7.213074713945388794e-02 1.391779780387878418e-01 2.392529547214508057e-01 -1.067742630839347839e-01 -1.441282331943511963e-01 -6.301587820053100586e-02 1.169491410255432129e-01 2.364898175001144409e-01 2.456519380211830139e-02 3.664808347821235657e-02 9.638270735740661621e-02 4.527044668793678284e-02 -6.446908414363861084e-02 -1.693361997604370117e-01 -1.174304187297821045e-01 -2.023129165172576904e-01 -2.249523103237152100e-01 3.053602278232574463e-01 8.109222166240215302e-03
-1.101320534944534302e-01 2.456364184617996216e-01 -1.007946953177452087e-01 -1.375589370727539062e-01 -1.972533762454986572e-02 2.666847407817840576e-01 -3.230736851692199707e-01 7.570177316665649414e-02 1.829361766576766968e-01 -6.233466323465108871e-03 1.634738296270370483e-01 1.102784872055053711e-01 -2.190686166286468506e-01 -2.830072641372680664e-01 2.546736896038055420e-01 1.439597904682159424e-01 -1.694936454296112061e-01 3.975734859704971313e-02 -2.022823095321655273e-01 -2.881796658039093018e-02 1.078502163290977478e-01 -2.083086967468261719e-01 5.948370322585105896e-02 2.275030463933944702e-01 -3.006883524358272552e-02 -2.009198069572448730e-01 1.305430531501770020e-01 1.008729338645935059e-01 -2.021716982126235962e-01 -1.397891342639923096e-01 3.456798195838928223e-01 -1.227214233949780464e-03
1.458557397127151489e-01 3.971456885337829590e-01 1.810049451887607574e-02 -1.079033538699150085e-01 2.055025249719619751e-01 2.261480502784252167e-02 6.296084076166152954e-02 1.552731841802597046e-01 1.156888678669929504e-01 -3.903633058071136475e-01 -1.683241315186023712e-02 -1.244207769632339478e-01 -7.874387502670288086e-02 -2.451713532209396362e-01 -1.321686357259750366e-01 9.619180858135223389e-02 -2.094482928514480591e-01 -1.168137267231941223e-01 1.544659286737442017e-01 -1.135629191994667053e-01 -8.132031559944152832e-02 1.165404915809631348e-01 1.339413970708847046e-01 1.523391902446746826e-01 -2.942648231983184814e-01 -1.534910649061203003e-01 2.410793006420135498e-01 -1.080524735152721405e-02 1.048934161663055420e-01 -1.066942140460014343e-01 3.398360013961791992e-01 4.215542599558830261e-02
1.444397587329149246e-02 6.902721524238586426e-02 1.154577732086181641e-01 -1.624000817537307739e-01 1.248507201671600342e-01 3.747664988040924072e-01 -2.393663674592971802e-02 -6.368050724267959595e-02 1.327998638153076172e-01 -1.848728656768798828e-01 -1.281079798936843872e-01 -9.092480689287185669e-02 -1.795310340821743011e-02 -1.275203377008438110e-01 -3.820717800408601761e-03 1.642438918352127075e-01 3.344260156154632568e-01 -1.893608421087265015e-01 -3.085154294967651367e-01 -5.843318998813629150e-02 6.456794589757919312e-02 -2.724356651306152344e-01 6.325416732579469681e-03 -3.212574124336242676e-02 1.106666401028633118e-01 -3.043549358844757080e-01 -1.498193591833114624e-01 -1.021166294813156128e-01 -2.106879949569702148e-01 -2.857366502285003662e-01 -3.070144541561603546e-02 2.900043725967407227e-01
8.542183786630630493e-02 2.875480055809020996e-01 2.031619697809219360e-01 -2.981836199760437012e-01 2.237326800823211670e-01 1.532711684703826904e-01 -2.859031260013580322e-01 4.657963514328002930e-01 -4.574041068553924561e-02 -6.674516946077346802e-02 2.397746145725250244e-01 -6.537582725286483765e-02 7.741511613130569458e-02 -9.831317514181137085e-02 1.854322552680969238e-01 -7.351472973823547363e-02 -1.178786382079124451e-01 -1.137337312102317810e-01 -1.167358756065368652e-01 -1.756286621093750000e-01 -1.134271994233131409e-01 -2.783744335174560547e-01 3.516409546136856079e-02 -1.178533304482698441e-02 1.505486965179443359e-01 -2.551819086074829102e-01 -8.651360124349594116e-02 6.982813775539398193e-02 -8.843206614255905151e-02 7.610611617565155029e-03 1.081323698163032532e-01 -3.261461481451988220e-02
-6.871106475591659546e-02 -1.483267173171043396e-02 4.380293190479278564e-02 -1.619362533092498779e-01 2.677478194236755371e-01 1.051051020622253418e-01 -1.842828094959259033e-01 1.034874394536018372e-01 1.121027842164039612e-01 -2.724838554859161377e-01 1.278419196605682373e-01 3.721598908305168152e-02 8.604984730482101440e-02 -4.327572584152221680e-01 1.499686855822801590e-02 -1.656906679272651672e-02 1.368780285120010376e-01 -1.716962158679962158e-01 2.347868978977203369e-01 1.242507323622703552e-01 3.325258567929267883e-02 -1.122342199087142944e-01 1.527183689177036285e-02 1.957676857709884644e-01 -5.669096112251281738e-02 -2.892714925110340118e-02 4.311535656452178955e-01 1.072417721152305603e-01 -1.435845196247100830e-01 4.176913201808929443e-02 1.908949017524719238e-01 3.293923735618591309e-01
-1.745469272136688232e-01 2.720490992069244385e-01 -2.450105696916580200e-01 -1.949182301759719849e-01 1.526036262512207031e-01 7.078368216753005981e-02 1.732706427574157715e-01 4.058499261736869812e-02 2.483231723308563232e-01 -3.623216748237609863e-01 1.765159070491790771e-01 4.007265716791152954e-02 2.670218646526336670e-01 -2.234794348478317261e-01 3.385755717754364014e-01 7.076385617256164551e-02 -1.056478694081306458e-01 -3.119689226150512695e-01 -1.147411018610000610e-01 -7.266909629106521606e-02 3.934124857187271118e-02 7.154063135385513306e-02 2.660363912582397461e-02 1.073312852531671524e-02 -1.021383851766586304e-01 -3.845373541116714478e-02 -2.497780136764049530e-02 1.577120125293731689e-01 -8.592535555362701416e-02 -7.920513302087783813e-02 2.915626466274261475e-01 2.114354819059371948e-02
6.897881627082824707e-02 4.297036528587341309e-01 9.763079881668090820e-02 -2.534222304821014404e-01 1.656612008810043335e-01 2.089635580778121948e-01 1.127185672521591187e-01 4.132878780364990234e-02 1.246085483580827713e-02 -4.739886149764060974e-02 1.125208139419555664e-01 1.508146077394485474e-01 -4.254249110817909241e-02 -1.302600055932998657e-01 1.249215453863143921e-01 -2.049802988767623901e-02 3.989161923527717590e-02 1.586114913225173950e-01 -2.032596021890640259e-01 -5.536343902349472046e-02 -3.450491130352020264e-01 -1.964900344610214233e-01 -8.283253014087677002e-02 -1.043374091386795044e-01 2.169847935438156128e-01 -2.587774097919464111e-01 3.506721854209899902e-01 1.963096708059310913e-01 -9.560568630695343018e-02 -9.675004333257675171e-02 1.919154077768325806e-01 -3.571726381778717041e-02
-1.335434019565582275e-01 -4.465600941330194473e-03 6.366050243377685547e-02 -1.184200644493103027e-01 1.396655887365341187e-01 3.983478248119354248e-02 -3.112059459090232849e-02 -1.747540943324565887e-02 -2.955428138375282288e-02 -2.532147467136383057e-01 1.601650863885879517e-01 3.378789722919464111e-01 -4.862144216895103455e-02 -5.287173017859458923e-02 -8.255627751350402832e-02 1.143053621053695679e-01 2.382910400629043579e-01 -2.700739204883575439e-01 1.628047823905944824e-01 -8.270470798015594482e-02 -2.401723563671112061e-01 -3.917296975851058960e-02 7.867323607206344604e-02 -3.823542594909667969e-02 2.994956374168395996e-01 -1.389085799455642700e-01 -2.271177023649215698e-01 1.969159990549087524e-01 4.170861840248107910e-02 -2.729353606700897217e-01 4.141226410865783691e-01 1.866471171379089355e-01
-1.603521592915058136e-02 3.578775227069854736e-01 2.855139076709747314e-01 -1.575342006981372833e-02 7.541232556104660034e-02 -9.154795110225677490e-02 2.323793061077594757e-02 1.281877160072326660e-01 -5.669683683663606644e-03 -2.016566693782806396e-01 3.052854910492897034e-02 1.772015094757080078e-01 -3.056664466857910156e-01 -4.036631882190704346e-01 -2.007445394992828369e-01 1.693905517458915710e-02 -2.402197569608688354e-03 -2.540922760963439941e-01 8.089737594127655029e-02 -3.206787705421447754e-01 7.513561286032199860e-03 1.392129510641098022e-01 -8.532049134373664856e-03 2.396069318056106567e-01 7.120422273874282837e-02 -2.206215858459472656e-01 -8.868534117937088013e-02 2.255100756883621216e-02 2.045605517923831940e-02 -2.275591939687728882e-01 1.409648060798645020e-01 6.172264367341995239e-02
1.140227913856506348e-01 1.447113137692213058e-02 1.460926234722137451e-01 -6.515023857355117798e-02 -3.968748077750205994e-02 4.511512219905853271e-01 2.433678135275840759e-02 -9.803731739521026611e-02 4.236512631177902222e-02 -3.416369855403900146e-01 4.621173068881034851e-02 1.519158631563186646e-01 1.243046373128890991e-01 -1.421955972909927368e-01 4.603032171726226807e-01 1.070308536291122437e-01 -3.186849057674407959e-01 -1.354147791862487793e-01 -3.734760684892535210e-03 7.520751655101776123e-02 2.519519068300724030e-02 2.620671130716800690e-02 6.632532924413681030e-02 2.171885371208190918e-01 1.231028884649276733e-01 -2.361810356378555298e-01 1.848532706499099731e-01 -8.141828328371047974e-02 -1.288666874170303345e-01 2.101079560816287994e-02 2.024374902248382568e-02 1.884227246046066284e-01
-1.067357510328292847e-01 -8.272463828325271606e-02 -2.946022339165210724e-02 -1.873189061880111694e-01 9.131689369678497314e-02 2.039466239511966705e-02 -1.265995055437088013e-01 2.008751034736633301e-02 2.503572106361389160e-01 -1.415894329547882080e-01 -7.353686541318893433e-02 1.788817197084426880e-01 -1.198956463485956192e-02 -1.112693324685096741e-01 1.654649525880813599e-01 -2.811616063117980957e-01 1.061708256602287292e-01 -1.440796256065368652e-01 -3.035091161727905273e-01 2.513344632461667061e-03 -1.661501526832580566e-01 -2.438578754663467407e-01 8.755597472190856934e-02 -2.864089421927928925e-02 3.226165771484375000e-01 -3.231822252273559570e-01 -2.682205140590667725e-01 1.675061136484146118e-01 -1.070909053087234497e-01 -2.269218116998672485e-01 2.980659008026123047e-01 -3.855227306485176086e-02
4.395700693130493164e-01 3.166709095239639282e-02 1.470714956521987915e-01 -1.331628262996673584e-01 1.920921057462692261e-01 1.395777165889739990e-01 1.766443252563476562e-02 2.521622180938720703e-01 2.287291288375854492e-01 -1.139220371842384338e-01 2.690665125846862793e-01 6.868211925029754639e-02 -1.957275420427322388e-01 9.203671663999557495e-02 -5.305266380310058594e-02 -8.273726701736450195e-02 -5.963638797402381897e-02 -3.693400025367736816e-01 -5.017399787902832031e-02 -7.073396444320678711e-02 1.790480613708496094e-01 -1.093816235661506653e-01 1.268603205680847168e-01 1.540911793708801270e-01 9.834975749254226685e-02 -2.721303515136241913e-02 -2.203302719863131642e-04 2.945075333118438721e-01 1.354524195194244385e-01 2.538382308557629585e-03 2.926844358444213867e-02 3.155575990676879883e-01
1.181376874446868896e-01 2.617159783840179443e-01 3.017658293247222900e-01 -2.189268171787261963e-01 1.057595163583755493e-01 2.024919539690017700e-01 1.137048704549670219e-03 2.716170549392700195e-01 7.867732085287570953e-03 -1.679797619581222534e-01 9.546021372079849243e-02 4.701270256191492081e-03 -5.071650445461273193e-02 6.941026449203491211e-02 6.007961183786392212e-02 -1.053334251046180725e-01 2.005947828292846680e-01 -3.509588241577148438e-01 -1.956041753292083740e-01 -1.679593026638031006e-01 2.355597913265228271e-01 -1.960532516241073608e-01 5.779072642326354980e-02 -1.208990141749382019e-01 5.070649087429046631e-02 -2.305039167404174805e-01 -1.080794166773557663e-02 -7.695277687162160873e-03 -2.314226180315017700e-01 -1.235604658722877502e-01 3.692887723445892334e-02 3.539110720157623291e-01
-1.561715155839920044e-01 1.150330081582069397e-01 -5.581155791878700256e-02 1.922821998596191406e-02 6.495164334774017334e-02 3.664467483758926392e-02 1.027353014796972275e-02 -3.762025386095046997e-02 1.761691644787788391e-02 -3.542568385601043701e-01 1.064832061529159546e-01 1.812216937541961670e-01 2.175787091255187988e-01 -1.204984784126281738e-01 -6.226083636283874512e-02 -1.553843915462493896e-01 1.526682525873184204e-01 -2.717832326889038086e-01 5.337775126099586487e-02 -1.076866686344146729e-01 -3.696476519107818604e-01 -1.442293524742126465e-01 1.732521504163742065e-02 1.433750540018081665e-01 3.733029365539550781e-01 -1.020868495106697083e-01 1.139259058982133865e-02 3.267294466495513916e-01 -3.394757211208343506e-02 -2.591048777103424072e-01 1.762596070766448975e-01 2.145000547170639038e-01
-1.629628092050552368e-01 1.746810823678970337e-01 -3.329090774059295654e-02 -1.048025712370872498e-01 8.318123966455459595e-02 2.973571717739105225e-01 2.106816172599792480e-01 1.091200113296508789e-01 -1.361153125762939453e-01 -4.960330948233604431e-02 8.508700132369995117e-02 3.645344451069831848e-02 -1.374581754207611084e-01 -5.455221980810165405e-02 1.332981437444686890e-01 2.851390512660145760e-03 -1.587790995836257935e-01 -1.670212000608444214e-01 -3.498220443725585938e-02 8.827667683362960815e-02 -1.584865897893905640e-01 -4.253620207309722900e-01 -5.280256643891334534e-02 3.039951622486114502e-01 2.171369940042495728e-01 -5.463043600320816040e-02 2.200280576944351196e-01 6.911851465702056885e-02 -1.710754334926605225e-01 -1.950553618371486664e-02 6.215088814496994019e-02 4.580301642417907715e-01
-9.927202761173248291e-02 1.891428977251052856e-01 -3.257758915424346924e-01 -2.215768098831176758e-01 -8.129868656396865845e-02 6.252989172935485840e-02 -1.749935895204544067e-01 1.805679649114608765e-01 1.587348580360412598e-01 -1.524268537759780884e-01 1.454845070838928223e-01 1.076590865850448608e-01 -8.676438592374324799e-03 -7.897610776126384735e-03 1.561054140329360962e-01 -1.463345736265182495e-01 1.286876052618026733e-01 -1.590290069580078125e-01 -2.183214873075485229e-01 1.617404520511627197e-01 -2.539634704589843750e-02 7.067454606294631958e-02 -7.305712252855300903e-02 1.902873367071151733e-01 1.589276790618896484e-01 -2.695661187171936035e-01 -1.267995089292526245e-01 2.319495826959609985e-01 -1.017772480845451355e-01 -4.257896542549133301e-02 4.985708594322204590e-01 8.295202255249023438e-02
-6.855228543281555176e-02 2.238823920488357544e-01 1.967349052429199219e-01 -1.737550199031829834e-01 9.444244951009750366e-02 9.588855504989624023e-02 -5.533196032047271729e-02 -4.686440899968147278e-02 1.170536577701568604e-01 -1.157717555761337280e-01 -8.450727909803390503e-02 1.986751854419708252e-01 -1.607796549797058105e-02 -1.103200539946556091e-01 -2.245213985443115234e-01 1.214833855628967285e-01 2.274122387170791626e-01 -1.517987847328186035e-01 -2.712454199790954590e-01 2.190084010362625122e-02 2.050449550151824951e-01 -3.168803453445434570e-01 -6.932622939348220825e-02 4.942430555820465088e-02 -5.241164937615394592e-02 -2.625679671764373779e-01 -9.918557852506637573e-02 -1.512251347303390503e-01 -1.260514408349990845e-01 -3.555933535099029541e-01 7.614836841821670532e-02 3.880034387111663818e-01
1.092265620827674866e-01 3.330826759338378906e-01 3.389364778995513916e-01 -1.799488961696624756e-01 3.205385431647300720e-02 1.297080814838409424e-01 -1.964686438441276550e-02 3.396966457366943359e-01 -1.259130388498306274e-01 -2.954774796962738037e-01 1.425537765026092529e-01 8.544243872165679932e-02 -2.299894094467163086e-01 -1.891478747129440308e-01 -2.085638344287872314e-01 -2.356803119182586670e-01 1.776972264051437378e-01 4.185902420431375504e-03 -1.330446004867553711e-01 -9.048355743288993835e-03 6.216849386692047119e-02 -2.279693782329559326e-01 -3.696918115019798279e-02 6.477262079715728760e-02 -8.784755319356918335e-02 -2.343002110719680786e-01 -7.840932905673980713e-02 5.973540246486663818e-02 -2.417180538177490234e-01 1.015095487236976624e-01 1.180219873785972595e-01 1.094102934002876282e-01
-8.354809880256652832e-02 6.798312813043594360e-02 2.145503312349319458e-01 5.826829373836517334e-02 -8.964711427688598633e-02 4.883982241153717041e-01 6.781919300556182861e-02 -1.277875304222106934e-01 -7.374845445156097412e-02 -4.282155036926269531e-01 -9.747780114412307739e-02 1.145609766244888306e-01 3.365783393383026123e-02 -2.159337401390075684e-01 5.474225059151649475e-02 2.501308321952819824e-01 -2.319305203855037689e-02 -1.340576559305191040e-01 -1.344110667705535889e-01 -1.374947726726531982e-01 -2.472762167453765869e-01 -6.825170479714870453e-03 7.942666858434677124e-02 1.333550363779067993e-01 -1.017628982663154602e-01 -1.835108846426010132e-01 2.701737880706787109e-01 1.673996262252330780e-02 -8.305457979440689087e-02 -6.259118765592575073e-02 2.121734172105789185e-01 1.811421364545822144e-01
-1.010608952492475510e-02 2.158608585596084595e-01 -1.417777985334396362e-01 -1.591164171695709229e-01 3.376534879207611084e-01 4.010527133941650391e-01 -3.299854993820190430e-01 -9.517321735620498657e-02 6.683777272701263428e-02 -3.932013735175132751e-02 -3.280689939856529236e-02 2.714257240295410156e-01 -1.408829540014266968e-01 1.392720341682434082e-01 -2.306605502963066101e-02 1.035519763827323914e-01 -2.859849855303764343e-02 -2.375906705856323242e-01 -2.070087194442749023e-02 3.104091063141822815e-02 2.517408132553100586e-01 -1.571401208639144897e-01 -5.922964587807655334e-02 2.553465068340301514e-01 -8.366191387176513672e-02 -1.579385399818420410e-01 1.539282798767089844e-01 1.652641743421554565e-01 -1.577929258346557617e-01 -1.707152724266052246e-01 1.603223234415054321e-01 7.542334496974945068e-02
1.850245594978332520e-01 3.421296775341033936e-01 2.837512828409671783e-02 -2.543576955795288086e-01 5.216050148010253906e-02 3.106474317610263824e-02 -5.409171059727668762e-02 -4.268571734428405762e-02 1.612299531698226929e-01 1.438575796782970428e-02 -2.176379859447479248e-01 -3.403377905488014221e-02 9.713107347488403320e-02 -7.998602092266082764e-02 1.515568234026432037e-02 -3.799825534224510193e-02 -1.453100983053445816e-02 -2.300370037555694580e-01 2.842494100332260132e-02 -1.226461157202720642e-01 -1.122438609600067139e-01 3.079887945204973221e-03 -6.734351161867380142e-03 1.806370615959167480e-01 -5.749814212322235107e-02 3.606463223695755005e-02 4.004411399364471436e-01 1.792503893375396729e-01 -3.045582398772239685e-02 -3.447656035423278809e-01 3.735294044017791748e-01 3.344802260398864746e-01
9.448065608739852905e-02 1.312201768159866333e-01 -9.104745090007781982e-02 -1.387308686971664429e-01 -1.015037298202514648e-02 2.269946783781051636e-01 -7.083999365568161011e-02 1.706708967685699463e-01 1.258676052093505859e-01 -1.897146403789520264e-01 4.098141491413116455e-01 -1.180785074830055237e-01 -1.151134669780731201e-01 2.797919325530529022e-02 2.050381526350975037e-02 -1.000732555985450745e-01 -1.452498137950897217e-01 3.578368201851844788e-02 -2.193922996520996094e-01 -1.949682086706161499e-01 -1.380224525928497314e-02 -1.458716690540313721e-01 -4.335305839776992798e-02 7.062201946973800659e-02 3.263664245605468750e-01 3.402549400925636292e-02 1.707205027341842651e-01 4.566305130720138550e-02 -1.370830535888671875e-01 -1.487516313791275024e-01 4.801301062107086182e-01 2.348233908414840698e-01
-5.905900150537490845e-02 -9.212959557771682739e-02 9.975434094667434692e-02 -3.322729468345642090e-01 1.256847977638244629e-01 2.627951800823211670e-01 -1.367969363927841187e-01 5.585411936044692993e-02 2.196981906890869141e-01 -2.895880937576293945e-01 3.566428786143660545e-03 3.018330931663513184e-01 3.686510398983955383e-02 -2.156909368932247162e-02 -5.124411359429359436e-02 1.741555035114288330e-01 1.097202580422163010e-02 -1.426019817590713501e-01 3.700939118862152100e-01 -9.006585925817489624e-02 1.532470732927322388e-01 -1.107992529869079590e-01 -6.806187331676483154e-02 -1.377628296613693237e-01 2.396588772535324097e-01 -1.631856113672256470e-01 -1.027004513889551163e-02 1.118704378604888916e-01 -6.281713396310806274e-02 -2.072343975305557251e-01 3.634529411792755127e-01 4.864547774195671082e-02
-4.057817161083221436e-02 1.525705158710479736e-01 1.508180350065231323e-01 -1.332275867462158203e-01 -1.216633841395378113e-01 1.463500857353210449e-01 -2.233409881591796875e-01 -1.817492395639419556e-01 -1.484932452440261841e-01 -1.651160120964050293e-01 4.138632491230964661e-02 2.440824061632156372e-01 -1.667395383119583130e-01 -3.077279627323150635e-01 -6.037854030728340149e-02 1.153471041470766068e-02 -3.196962475776672363e-01 -2.238027304410934448e-01 1.103345379233360291e-01 -8.506724983453750610e-02 2.547112405300140381e-01 -1.299865841865539551e-01 1.284490246325731277e-02 -5.078755784779787064e-04 1.046363636851310730e-01 2.600873634219169617e-02 7.036387920379638672e-02 2.927841246128082275e-01 -2.269891649484634399e-01 -1.131557747721672058e-01 3.845124244689941406e-01 -1.022052094340324402e-01
1.342295557260513306e-01 1.008876487612724304e-01 1.238474771380424500e-01 -4.979993030428886414e-02 7.869452983140945435e-02 2.606127560138702393e-01 -2.303067594766616821e-01 -4.268133267760276794e-02 -1.785965636372566223e-02 -4.040726125240325928e-01 -8.682237565517425537e-02 1.779821701347827911e-02 1.625559478998184204e-02 3.782050684094429016e-02 -1.202010884881019592e-01 2.042256444692611694e-01 2.102786600589752197e-01 -1.071294769644737244e-01 -3.403892740607261658e-02 -1.111367493867874146e-01 2.742995023727416992e-01 -3.461207151412963867e-01 3.246146813035011292e-02 -5.518108978867530823e-02 1.246550306677818298e-01 -3.329920172691345215e-01 -2.961796820163726807e-01 6.250409036874771118e-02 -2.317648977041244507e-01 -2.011754810810089111e-01 1.538384519517421722e-02 1.220418214797973633e-01
4.133240506052970886e-02 4.103964567184448242e-01 -1.352010108530521393e-02 -2.359945774078369141e-01 1.489328742027282715e-01 2.885550558567047119e-01 -1.890890598297119141e-01 1.646243780851364136e-01 1.342893242835998535e-01 -2.983475923538208008e-01 9.787935763597488403e-03 -9.305458515882492065e-03 -1.104336827993392944e-01 -6.004486978054046631e-02 2.059955708682537079e-02 1.828709840774536133e-01 -5.119619145989418030e-02 -2.261221557855606079e-01 -1.909380406141281128e-01 -8.029519021511077881e-02 1.835333257913589478e-01 -1.847406923770904541e-01 4.930738359689712524e-02 -4.907056316733360291e-02 4.493052884936332703e-02 -7.867039740085601807e-02 -9.554273635149002075e-02 -2.312453091144561768e-02 1.040609180927276611e-02 -3.367197513580322266e-01 -2.674005925655364990e-01 2.768078744411468506e-01
5.178211629390716553e-02 2.319633513689041138e-01 2.278594672679901123e-02 -3.478795289993286133e-01 -5.304202437400817871e-02 3.472220152616500854e-02 -3.054756484925746918e-02 -1.425091326236724854e-01 1.404174417257308960e-01 -2.936738133430480957e-01 -1.250358019024133682e-02 2.622265182435512543e-02 -1.527045965194702148e-01 -3.483131527900695801e-01 -6.307242810726165771e-02 1.450003832578659058e-01 4.733460396528244019e-02 -7.141890376806259155e-02 2.852535843849182129e-01 -2.033636346459388733e-02 -1.539532244205474854e-01 -1.515747010707855225e-01 -9.048430621623992920e-02 4.945234209299087524e-02 -3.268968164920806885e-01 -1.718724668025970459e-01 1.152978837490081787e-01 -1.276599019765853882e-01 -3.100569844245910645e-01 1.213813479989767075e-02 2.388922274112701416e-01 2.334173172712326050e-01
-1.376848109066486359e-02 1.305711548775434494e-02 1.317175626754760742e-01 1.017308905720710754e-01 8.363359607756137848e-03 1.263686418533325195e-01 -2.845980823040008545e-01 1.466818153858184814e-01 2.985777258872985840e-01 -2.270925939083099365e-01 5.043187737464904785e-02 3.096847534179687500e-01 -1.889120787382125854e-01 -1.495860666036605835e-01 -3.698541969060897827e-02 2.517665624618530273e-01 8.201672136783599854e-02 7.433245889842510223e-03 -5.224616453051567078e-02 1.185044124722480774e-01 1.491358578205108643e-01 -1.103987842798233032e-01 -4.776387289166450500e-02 9.696658700704574585e-02 -1.338858008384704590e-01 -4.715555012226104736e-01 -3.922117501497268677e-02 2.771885693073272705e-01 -5.413777008652687073e-02 -2.602881938219070435e-02 -7.124166586436331272e-05 3.153827786445617676e-01
-4.557430446147918701e-01 -4.062356799840927124e-02 -1.806617677211761475e-01 -2.924410700798034668e-01 2.069566547870635986e-01 2.097249031066894531e-01 -1.058129891753196716e-01 1.481195688247680664e-01 -2.847759239375591278e-02 -2.789951562881469727e-01 -4.851319268345832825e-02 1.199640631675720215e-01 -2.438160330057144165e-01 -8.544720709323883057e-02 1.794131249189376831e-01 9.651830047369003296e-02 1.108547002077102661e-01 -3.382008969783782959e-01 -1.288689076900482178e-01 -9.881830960512161255e-02 -2.695999480783939362e-02 -2.033821344375610352e-01 1.507337903603911400e-03 -8.782773464918136597e-02 2.175336005166172981e-03 -1.011081561446189880e-01 -5.431468784809112549e-02 1.964423656463623047e-01 -1.561375111341476440e-01 1.731442101299762726e-02 2.408109456300735474e-01 1.077292934060096741e-01
-1.435331255197525024e-01 2.239686548709869385e-01 -3.114897757768630981e-02 2.783081680536270142e-02 5.419562384486198425e-02 7.543249428272247314e-02 2.420281618833541870e-02 -4.079176485538482666e-02 7.239615544676780701e-03 -3.555222451686859131e-01 1.417176872491836548e-01 1.732645779848098755e-01 1.953940242528915405e-01 -2.129191309213638306e-01 1.467891782522201538e-01 -5.157899484038352966e-02 1.595891565084457397e-01 -1.634298264980316162e-01 -2.322946675121784210e-02 -1.401416063308715820e-01 -4.025728106498718262e-01 -8.814340084791183472e-02 1.651345044374465942e-01 1.009455025196075439e-01 3.057197630405426025e-01 2.594665624201297760e-02 -1.053529232740402222e-01 3.151293992996215820e-01 -4.729780368506908417e-03 -1.696812659502029419e-01 2.761965095996856689e-01 2.074797451496124268e-01
1.960031092166900635e-01 -8.395528793334960938e-02 -1.417990326881408691e-01 -1.713517308235168457e-01 1.163386851549148560e-01 1.758137531578540802e-02 9.396893531084060669e-02 2.339383661746978760e-01 1.675727665424346924e-01 -7.606002688407897949e-02 1.576872318983078003e-01 2.674271166324615479e-01 -1.695598065853118896e-01 -3.419391214847564697e-01 4.582308232784271240e-02 -1.633287668228149414e-01 1.214470900595188141e-02 -6.405790895223617554e-02 -2.040077000856399536e-01 5.425821244716644287e-02 8.344762772321701050e-02 -3.772796690464019775e-02 4.198303446173667908e-02 4.410603940486907959e-01 -1.301994919776916504e-01 -2.210399657487869263e-01 -1.021000444889068604e-01 2.242957055568695068e-02 -1.596957743167877197e-01 -3.696699440479278564e-01 1.049567684531211853e-01 1.398473381996154785e-01
-4.913459718227386475e-02 1.696178168058395386e-01 2.610698044300079346e-01 -3.268947303295135498e-01 3.356786370277404785e-01 9.520088136196136475e-02 -9.896034002304077148e-02 1.983066648244857788e-01 1.282987892627716064e-01 -3.348939418792724609e-01 2.763783037662506104e-01 -4.499627649784088135e-02 3.231208398938179016e-02 9.596739709377288818e-02 2.353179454803466797e-01 1.660253107547760010e-01 -1.190580893307924271e-02 -4.058859124779701233e-02 -1.607517600059509277e-01 2.106573432683944702e-02 2.132615000009536743e-01 -2.833005785942077637e-01 -1.394943054765462875e-02 1.233815327286720276e-01 1.666462421417236328e-01 -1.224342957139015198e-01 8.127295412123203278e-03 -1.414691358804702759e-01 -1.599902510643005371e-01 -8.409512042999267578e-02 2.405604571104049683e-01 -1.043155044317245483e-02
-1.533150114119052887e-02 2.199833989143371582e-01 3.468161076307296753e-02 -1.947894692420959473e-01 -2.099047154188156128e-01 1.164456009864807129e-01 9.747128188610076904e-02 -1.026438921689987183e-01 9.025852195918560028e-03 -3.084356188774108887e-01 1.974406093358993530e-01 5.652180314064025879e-02 2.952532470226287842e-01 4.041029885411262512e-02 2.544116377830505371e-01 -1.209789738059043884e-01 -2.514892723411321640e-03 -3.183317556977272034e-02 -1.152962725609540939e-02 1.492021828889846802e-01 2.320793271064758301e-01 -4.725922271609306335e-02 2.133139520883560181e-01 4.622987285256385803e-02 6.826360523700714111e-02 -4.687018692493438721e-01 -1.205144599080085754e-01 1.680926680564880371e-01 1.794381290674209595e-01 -1.959073096513748169e-01 1.409689337015151978e-01 2.104563266038894653e-01
1.551887691020965576e-01 3.495389819145202637e-01 1.497915238142013550e-01 1.586012095212936401e-01 2.720983326435089111e-02 4.854772612452507019e-02 -1.716045197099447250e-03 2.164656855165958405e-02 1.102927848696708679e-01 -2.607133388519287109e-01 5.265175178647041321e-02 -2.433216944336891174e-02 -1.758835315704345703e-01 -3.879964947700500488e-01 -2.288459390401840210e-01 -4.076201934367418289e-03 -6.222565472126007080e-02 -2.966219782829284668e-01 2.476040646433830261e-02 1.756304292939603329e-03 -6.593313068151473999e-02 2.130213230848312378e-01 1.250094324350357056e-01 1.421778798103332520e-01 2.708474397659301758e-01 -3.334633409976959229e-01 -6.992006301879882812e-02 7.203055918216705322e-02 1.318083517253398895e-02 -2.705731093883514404e-01 1.944023370742797852e-01 -3.695503622293472290e-02
-5.353732407093048096e-02 1.750033497810363770e-01 -8.719013631343841553e-02 -1.181699782609939575e-01 9.684281423687934875e-03 2.332886606454849243e-01 1.568842083215713501e-01 2.233105152845382690e-01 3.408969147130846977e-03 -2.973203957080841064e-01 2.789112329483032227e-01 -3.152314946055412292e-02 -3.745688498020172119e-01 -4.153507575392723083e-02 1.349503290839493275e-04 9.075877256691455841e-03 -2.415487170219421387e-01 9.661716222763061523e-02 -1.926793307065963745e-01 -6.567148864269256592e-02 -5.332013592123985291e-03 -1.654807478189468384e-01 1.284728646278381348e-01 4.581018909811973572e-02 1.610031425952911377e-01 -2.909867092967033386e-02 1.619968265295028687e-01 1.880090385675430298e-01 -2.257778644561767578e-01 -1.662283390760421753e-01 3.463506698608398438e-01 2.541216015815734863e-01
-1.143273040652275085e-01 9.387325495481491089e-02 1.775920540094375610e-01 -1.061718761920928955e-01 4.764477312564849854e-01 2.009517699480056763e-01 -1.070342063903808594e-01 6.021707877516746521e-02 -7.419744972139596939e-03 -2.271259725093841553e-01 2.411954849958419800e-01 3.221820667386054993e-02 -5.198184400796890259e-02 -1.952564865350723267e-01 1.239416599273681641e-01 -5.833140574395656586e-03 2.911051809787750244e-01 -8.193264715373516083e-03 -9.467339143157005310e-03 -2.553848624229431152e-01 9.300456196069717407e-02 -2.416712641716003418e-01 -2.016458362340927124e-01 1.756110787391662598e-02 1.774684041738510132e-01 -9.591898322105407715e-02 1.346502900123596191e-01 1.834949851036071777e-01 -1.959012150764465332e-01 -1.813415586948394775e-01 2.466285675764083862e-01 -5.507338419556617737e-02
1.048239096999168396e-01 1.498489528894424438e-01 -5.245790258049964905e-02 -2.072393745183944702e-01 4.210133552551269531e-01 2.381416559219360352e-01 2.107648700475692749e-01 2.631961703300476074e-01 1.325329542160034180e-01 -8.138021826744079590e-02 -7.824831455945968628e-02 -2.765578627586364746e-01 1.121174022555351257e-01 -1.325673609972000122e-01 1.904359012842178345e-01 3.515752032399177551e-02 -2.860095538198947906e-02 -3.077918291091918945e-02 2.038918733596801758e-01 -7.942227274179458618e-02 -4.304916411638259888e-02 -2.172827720642089844e-01 1.388735920190811157e-01 2.551313042640686035e-01 1.748685836791992188e-01 3.217692300677299500e-02 7.104386575520038605e-03 -1.569517329335212708e-02 -1.799621991813182831e-02 -6.087473034858703613e-02 1.666000932455062866e-01 3.898383378982543945e-01
2.385898977518081665e-01 2.230891287326812744e-01 2.357214093208312988e-01 -4.470490664243698120e-02 2.599900364875793457e-01 3.872012794017791748e-01 -2.140983790159225464e-01 -1.624621748924255371e-01 1.518188267946243286e-01 -1.967473328113555908e-01 -1.170406416058540344e-01 4.294148460030555725e-02 6.083601340651512146e-02 -1.578858941793441772e-01 -1.597369462251663208e-01 1.687171757221221924e-01 3.031169995665550232e-02 -2.362705767154693604e-01 -1.418253593146800995e-02 1.974409073591232300e-01 9.559784084558486938e-02 -6.976543366909027100e-02 6.324103474617004395e-02 2.314590662717819214e-01 3.578431904315948486e-01 -1.405025571584701538e-01 -1.219261810183525085e-01 9.921000897884368896e-02 -1.792732328176498413e-01 -4.349908977746963501e-02 5.070745944976806641e-02 9.731878340244293213e-02
-2.459695786237716675e-01 2.498120665550231934e-01 -2.792348526418209076e-02 -2.136186510324478149e-01 -8.751421421766281128e-02 7.452249526977539062e-02 -3.459039032459259033e-01 7.330037653446197510e-02 2.222236245870590210e-01 -1.595184355974197388e-01 7.879932969808578491e-02 -5.129172652959823608e-02 -8.954991400241851807e-02 -1.699186302721500397e-02 5.651163682341575623e-02 -2.005472406744956970e-02 2.656121551990509033e-01 -1.384995132684707642e-01 -1.031490936875343323e-01 5.627131834626197815e-02 -3.993060067296028137e-02 -2.026424109935760498e-01 6.385894864797592163e-02 2.172026336193084717e-01 6.312382221221923828e-02 -2.350744307041168213e-01 -4.094856604933738708e-02 -9.760613739490509033e-02 -2.414130270481109619e-01 -1.029022708535194397e-01 4.967954456806182861e-01 -1.153151318430900574e-01
-7.135031372308731079e-02 2.127711474895477295e-01 2.991489134728908539e-02 -1.411098539829254150e-01 2.856459617614746094e-01 2.804042696952819824e-01 1.898901760578155518e-01 -4.023680463433265686e-02 1.852251887321472168e-01 -1.231647059321403503e-01 2.047335505485534668e-01 -2.819495797157287598e-01 8.692629635334014893e-02 -4.562267959117889404e-01 3.360265493392944336e-01 1.026027351617813110e-01 -2.880843169987201691e-02 -4.264100268483161926e-02 -1.305502951145172119e-01 1.183989867568016052e-01 1.929110735654830933e-01 -1.548085212707519531e-01 -5.123803392052650452e-03 2.670693770051002502e-02 3.965935856103897095e-02 2.852515690028667450e-02 -5.632070358842611313e-03 8.336303383111953735e-02 3.160011395812034607e-02 -2.815563678741455078e-01 1.820189505815505981e-01 5.002620816230773926e-02
-2.453392148017883301e-01 2.327916920185089111e-01 3.146804869174957275e-01 -2.377258241176605225e-01 4.134846031665802002e-01 9.861746430397033691e-02 -1.413034200668334961e-01 -6.672391295433044434e-02 1.406403183937072754e-01 -3.828217461705207825e-02 -1.341014206409454346e-01 -5.865809693932533264e-02 5.560695007443428040e-02 -7.582783699035644531e-02 6.678740680217742920e-02 -5.917740613222122192e-02 -6.611210410483181477e-04 5.010309629142284393e-03 -1.293457746505737305e-01 -8.594360947608947754e-02 -6.152768805623054504e-02 -3.492671549320220947e-01 1.081782504916191101e-01 1.638430543243885040e-02 8.611093461513519287e-02 -2.939131855964660645e-01 -2.973677124828100204e-03 1.999524980783462524e-01 -3.243868649005889893e-01 -2.007726132869720459e-01 1.470738053321838379e-01 5.146326497197151184e-02
6.048118695616722107e-02 1.409322023391723633e-01 1.000364273786544800e-01 1.228839755058288574e-01 -5.159474164247512817e-02 4.468439817428588867e-01 9.653085470199584961e-02 -1.528088152408599854e-01 -5.787818878889083862e-02 -3.738558590412139893e-01 -6.329980492591857910e-02 -1.689149811863899231e-02 -1.665369234979152679e-02 -3.679011464118957520e-01 6.577160954475402832e-02 1.931233704090118408e-01 -3.904851153492927551e-02 -1.748191267251968384e-01 -3.743205219507217407e-02 4.901513457298278809e-02 -3.213820755481719971e-01 -1.124490723013877869e-01 1.627918779850006104e-01 1.946326345205307007e-02 -1.217092052102088928e-01 -2.026824802160263062e-01 1.763441860675811768e-01 1.099210381507873535e-01 4.124579951167106628e-02 -2.147980928421020508e-01 1.889682263135910034e-01 1.743202060461044312e-01
-5.263735353946685791e-02 2.845041155815124512e-01 1.089721918106079102e-01 4.283414036035537720e-02 2.573600411415100098e-01 1.697710305452346802e-01 9.956070035696029663e-02 1.877347379922866821e-01 1.795546561479568481e-01 -3.429117053747177124e-02 1.906355321407318115e-01 -5.213201791048049927e-02 -2.130471169948577881e-01 -2.103340476751327515e-01 -4.725626111030578613e-02 1.736687868833541870e-01 -5.654987320303916931e-02 -1.552995294332504272e-01 8.421311527490615845e-02 -3.895272612571716309e-01 1.670451462268829346e-01 -2.283981442451477051e-01 -4.311649873852729797e-02 1.356533169746398926e-01 1.166407540440559387e-01 -1.876030266284942627e-01 -3.031307160854339600e-01 -7.133887708187103271e-02 -1.338743567466735840e-01 -9.584467113018035889e-02 1.195446997880935669e-01 3.069503903388977051e-01
5.625083670020103455e-02 3.981453776359558105e-01 3.443213179707527161e-02 1.152300462126731873e-01 2.032664567232131958e-01 1.371856331825256348e-01 2.830150425434112549e-01 5.266102496534585953e-03 -1.210982799530029297e-01 7.028751075267791748e-02 8.048693090677261353e-02 -1.850626245141029358e-02 4.711890220642089844e-02 -1.858835071325302124e-01 -1.373826414346694946e-01 2.815330922603607178e-01 8.881580829620361328e-02 -1.649137139320373535e-01 -1.795174777507781982e-01 -1.491755694150924683e-01 -1.608181186020374298e-02 -5.537356063723564148e-02 2.012383788824081421e-01 2.927797436714172363e-01 4.279960412532091141e-03 -8.969043940305709839e-02 -4.006458073854446411e-02 1.159883141517639160e-01 -5.015655234456062317e-02 -2.092323005199432373e-01 4.277444481849670410e-01 2.253223657608032227e-01
-1.235194280743598938e-01 1.798257604241371155e-02 2.024595737457275391e-01 -2.452265769243240356e-01 -2.217705845832824707e-01 2.620330154895782471e-01 1.967372000217437744e-02 1.382710486650466919e-01 1.665412634611129761e-01 -2.941255569458007812e-01 4.983441904187202454e-02 9.714080020785331726e-03 -1.144874393939971924e-01 -6.448951363563537598e-02 -1.230091974139213562e-01 3.396518528461456299e-02 1.801605336368083954e-02 -3.962504118680953979e-02 -9.385564923286437988e-02 9.147567301988601685e-02 -2.337951809167861938e-01 8.586621284484863281e-02 1.488040983676910400e-01 1.422988772392272949e-01 1.864060312509536743e-01 -1.745413094758987427e-01 -2.548580169677734375e-01 2.611784636974334717e-01 -1.161122024059295654e-01 -3.649864792823791504e-01 3.496456742286682129e-01 -6.888452172279357910e-02
1.604874432086944580e-01 8.970400691032409668e-02 5.326193571090698242e-02 -2.947093918919563293e-02 3.115825653076171875e-01 3.689457774162292480e-01 -1.799551211297512054e-02 1.063133999705314636e-01 3.069986123591661453e-03 -1.060120761394500732e-01 -5.930848419666290283e-03 6.695487350225448608e-02 -1.593005806207656860e-01 -2.585446536540985107e-01 1.245697066187858582e-01 -1.590902358293533325e-02 -1.687638163566589355e-01 -2.771832048892974854e-01 -5.752232298254966736e-02 -7.370742410421371460e-02 1.399789154529571533e-01 -3.318009153008460999e-02 -1.664292067289352417e-01 -7.876494526863098145e-02 7.883258908987045288e-02 -3.200234100222587585e-02 -1.275276541709899902e-01 -7.048396766185760498e-02 -3.449719846248626709e-01 2.039883583784103394e-01 4.129228591918945312e-01 2.562391757965087891e-01
2.185114920139312744e-01 2.009276449680328369e-01 3.761451691389083862e-02 -2.210032492876052856e-01 4.771649092435836792e-02 1.163504272699356079e-02 -1.497499644756317139e-01 2.764053456485271454e-02 -4.899723082780838013e-02 -8.829434216022491455e-02 -5.664036050438880920e-02 -1.167190372943878174e-01 -1.413626819849014282e-01 -3.143043220043182373e-01 3.428292647004127502e-02 1.160539537668228149e-01 2.476439177989959717e-01 -1.997411698102951050e-01 -1.629366129636764526e-01 -1.088902652263641357e-01 -1.989115774631500244e-02 -2.667972445487976074e-01 2.747471928596496582e-01 -6.746017932891845703e-02 3.936823308467864990e-01 -3.147192895412445068e-01 -1.249500066041946411e-01 2.578031420707702637e-01 -4.861086979508399963e-02 -1.645933091640472412e-01 -3.758056461811065674e-02 1.317631155252456665e-01
1.273200362920761108e-01 -1.312447339296340942e-01 7.298927009105682373e-02 -3.343373537063598633e-01 4.417882114648818970e-02 -5.860077962279319763e-02 7.871624827384948730e-02 8.670964092016220093e-02 4.485362768173217773e-02 -5.348729491233825684e-01 -3.009591996669769287e-02 1.293552219867706299e-01 3.276551887392997742e-02 2.575834989547729492e-01 -2.243614057078957558e-03 7.987280189990997314e-02 2.336819022893905640e-01 -1.878170371055603027e-01 4.943286068737506866e-03 2.795379050076007843e-02 -5.925092380493879318e-03 -5.582280457019805908e-02 -9.925093501806259155e-03 -8.049473166465759277e-02 2.173508852720260620e-01 -2.033381909132003784e-01 2.304761111736297607e-01 3.359096497297286987e-02 -5.694777518510818481e-02 -2.412074059247970581e-01 3.591998517513275146e-01 1.307916492223739624e-01
-2.164324931800365448e-02 5.398353189229965210e-02 1.409949660301208496e-01 -4.629947245121002197e-01 -2.734055221080780029e-01 2.018525600433349609e-01 -1.036158353090286255e-01 1.343318969011306763e-01 1.184364631772041321e-01 -3.296771943569183350e-01 8.393213897943496704e-02 1.145901605486869812e-01 -9.778139740228652954e-02 -1.154136136174201965e-01 -7.051648944616317749e-02 2.065823413431644440e-03 1.100967302918434143e-01 -1.127920150756835938e-01 1.072776094079017639e-01 2.755360603332519531e-01 -2.574968039989471436e-01 -3.280076757073402405e-02 7.587014138698577881e-02 -2.103379927575588226e-03 1.755531877279281616e-01 -3.388193249702453613e-01 1.428187787532806396e-01 4.071334004402160645e-02 -9.548419713973999023e-02 -2.763258516788482666e-01 2.896413393318653107e-02 8.917223662137985229e-02
1.726260758005082607e-03 3.257128894329071045e-01 3.303569182753562927e-02 -9.657032787799835205e-02 2.073690891265869141e-01 2.830532491207122803e-01 -1.176890805363655090e-01 -2.028025388717651367e-01 1.962607055902481079e-01 -2.769446671009063721e-01 -1.983573436737060547e-01 4.490360617637634277e-03 1.090529114007949829e-01 -2.377799898386001587e-02 -1.002747192978858948e-01 2.974130213260650635e-01 -2.086094766855239868e-01 -2.032624185085296631e-01 -2.473332732915878296e-01 5.117474496364593506e-02 1.940636709332466125e-02 -8.654083311557769775e-02 5.636568367481231689e-02 1.802093535661697388e-01 7.667428813874721527e-03 -1.325511932373046875e-01 -3.163051009178161621e-01 5.141271650791168213e-02 -2.276846915483474731e-01 8.899939060211181641e-02 1.182529702782630920e-01 2.315815538167953491e-01
-7.220111787319183350e-02 1.784009635448455811e-01 6.929683685302734375e-02 -5.627564787864685059e-01 -2.889123260974884033e-01 2.038353979587554932e-01 1.062794104218482971e-01 5.241295322775840759e-02 -3.643497824668884277e-02 -2.906393110752105713e-01 1.799089312553405762e-01 1.412530988454818726e-01 1.496141217648983002e-02 -7.054691761732101440e-02 -1.070406846702098846e-02 4.358331114053726196e-02 3.180784583091735840e-01 -1.500624418258666992e-01 1.256352290511131287e-02 1.865594238042831421e-01 -5.846214294433593750e-02 4.788052663207054138e-02 -1.508157700300216675e-02 4.288900643587112427e-02 2.131590545177459717e-01 -9.915704280138015747e-02 2.980870194733142853e-02 2.540309131145477295e-01 1.325117051601409912e-01 -1.484151631593704224e-01 1.010395810008049011e-01 1.419562995433807373e-01
-2.410985678434371948e-01 2.488784492015838623e-01 2.701745033264160156e-01 5.086971074342727661e-02 2.060929536819458008e-01 2.579701840877532959e-01 5.611170199699699879e-04 -5.860481783747673035e-02 -4.936975985765457153e-02 -2.474115639925003052e-01 4.311724007129669189e-02 3.432614728808403015e-02 -1.756975650787353516e-01 -1.332205235958099365e-01 -2.937340438365936279e-01 -6.807114928960800171e-02 1.197271980345249176e-02 -1.219857484102249146e-01 -1.044617295265197754e-01 -1.717111468315124512e-01 -8.192534744739532471e-02 -2.408776432275772095e-01 -3.255010768771171570e-02 3.650151938199996948e-02 -2.003024071455001831e-01 -2.585156857967376709e-01 -1.191328912973403931e-01 -1.259041111916303635e-02 -2.721340656280517578e-01 -4.071074724197387695e-01 -2.665632218122482300e-02 3.633397817611694336e-02
2.248242050409317017e-01 1.558774858713150024e-01 2.562617361545562744e-01 -2.517258822917938232e-01 -7.736870646476745605e-02 2.152785509824752808e-01 -2.551760375499725342e-01 2.347715944051742554e-01 1.312211751937866211e-01 -2.982219681143760681e-02 1.130713075399398804e-01 -5.606932938098907471e-02 -5.311850458383560181e-02 -3.011392652988433838e-01 3.679719194769859314e-02 -1.494474336504936218e-02 -8.999510854482650757e-02 1.440174281597137451e-01 -5.026068538427352905e-02 2.174866646528244019e-01 -2.031184732913970947e-01 -1.513598253950476646e-03 1.194243207573890686e-01 -4.031204432249069214e-02 -1.192507743835449219e-01 -2.931801974773406982e-01 2.823074348270893097e-02 3.134064972400665283e-01 3.311458043754100800e-03 -2.692690789699554443e-01 1.999339163303375244e-01 2.166478335857391357e-01
-2.175418473780155182e-02 -2.653708681464195251e-02 1.008095443248748779e-01 -2.633579373359680176e-01 1.001112386584281921e-01 2.751320898532867432e-01 -1.820575743913650513e-01 2.308164834976196289e-01 3.106022477149963379e-01 -3.040164709091186523e-01 -1.417962014675140381e-01 2.190154194831848145e-01 4.887459427118301392e-02 4.344396293163299561e-02 -1.487603634595870972e-01 1.959944367408752441e-01 4.934214428067207336e-02 -1.706927865743637085e-01 2.674800455570220947e-01 -8.519627898931503296e-02 1.207001730799674988e-01 -1.797579973936080933e-01 1.169529482722282410e-01 9.145845659077167511e-03 1.570206135511398315e-01 -2.243999242782592773e-01 -8.227138780057430267e-03 1.709790229797363281e-01 7.222569733858108521e-02 -5.145540460944175720e-02 3.346534669399261475e-01 -1.737268567085266113e-01
-2.687790691852569580e-01 5.623424798250198364e-02 -2.456115782260894775e-01 -9.361909329891204834e-02 -1.099913474172353745e-02 7.558003067970275879e-02 -1.428191922605037689e-02 2.151171863079071045e-01 1.903599053621292114e-01 -2.709586024284362793e-01 2.193763852119445801e-01 6.456636637449264526e-02 -2.212259769439697266e-01 -5.718262866139411926e-02 6.737297773361206055e-02 9.874707087874412537e-03 -1.670409739017486572e-01 6.089087948203086853e-02 -1.956843882799148560e-01 -1.241470575332641602e-01 -6.728005409240722656e-02 -2.625365555286407471e-01 1.831396520137786865e-01 -1.132273077964782715e-01 7.815643399953842163e-02 -2.973612165078520775e-03 1.237230449914932251e-01 1.220967024564743042e-01 -1.911717951297760010e-01 -1.245175600051879883e-01 4.818207621574401855e-01 2.423485517501831055e-01
4.181404039263725281e-02 -5.065231770277023315e-02 6.858422607183456421e-02 -3.791569173336029053e-01 1.417975127696990967e-01 2.439983040094375610e-01 1.418463885784149170e-01 4.678877443075180054e-02 -1.682714186608791351e-02 -2.438896894454956055e-01 1.033478900790214539e-01 -1.541383415460586548e-01 -8.610668033361434937e-02 2.507905960083007812e-01 5.010213702917098999e-02 4.528985358774662018e-03 -9.615667164325714111e-02 -5.964190512895584106e-02 -4.569705203175544739e-02 1.836666613817214966e-01 -1.359171867370605469e-01 -2.446977496147155762e-01 1.751430183649063110e-01 -7.227492053061723709e-03 1.147323921322822571e-01 -5.144985765218734741e-02 1.882955804467201233e-02 2.689107060432434082e-01 1.176241971552371979e-02 1.859151571989059448e-02 4.560122191905975342e-01 3.515869677066802979e-01
3.245344012975692749e-02 -4.812658578157424927e-02 -1.402413100004196167e-01 -9.178528189659118652e-02 2.598185464739799500e-02 2.044333666563034058e-01 2.021070271730422974e-01 1.621213704347610474e-01 2.801668047904968262e-01 -3.348581492900848389e-01 2.954989373683929443e-01 -2.921567484736442566e-02 -2.803389430046081543e-01 -1.792509555816650391e-01 -8.955755084753036499e-02 3.243381157517433167e-02 -2.155102193355560303e-01 -6.968828383833169937e-03 -1.404741108417510986e-01 -1.284753531217575073e-01 1.814839243888854980e-02 -2.639122903347015381e-01 1.491217464208602905e-01 -3.817898780107498169e-02 1.707409918308258057e-01 3.792917355895042419e-02 1.610375195741653442e-01 1.237552240490913391e-01 -2.634152173995971680e-01 -2.390303090214729309e-02 2.279829233884811401e-01 3.002817034721374512e-01
1.498814970254898071e-01 2.725890576839447021e-01 8.798654377460479736e-02 -9.915113449096679688e-02 3.463059067726135254e-01 2.557602524757385254e-01 -6.377901136875152588e-02 -6.624779105186462402e-02 2.771725654602050781e-01 -3.040028810501098633e-01 -1.888102889060974121e-01 -2.843558974564075470e-02 5.011682584881782532e-02 -5.420477688312530518e-02 -1.999143660068511963e-01 1.577213592827320099e-02 -1.190242096781730652e-01 -2.463017404079437256e-01 -5.144124478101730347e-02 -1.221436709165573120e-01 3.438027575612068176e-02 -2.005204260349273682e-01 -2.391932755708694458e-01 2.885282933712005615e-01 2.146657705307006836e-01 -1.220522448420524597e-01 -2.728610634803771973e-01 3.195829316973686218e-02 -1.195726245641708374e-01 2.322037331759929657e-02 5.724846199154853821e-02 1.080739423632621765e-01
-1.146254539489746094e-01 1.581550836563110352e-01 -1.456006765365600586e-01 -2.856440544128417969e-01 -2.949057519435882568e-02 9.453586488962173462e-02 -1.451782137155532837e-01 1.344402283430099487e-01 3.697101771831512451e-02 -1.285317391157150269e-01 2.085006237030029297e-01 7.460624724626541138e-02 1.789258443750441074e-03 1.739439181983470917e-02 3.379984200000762939e-02 -8.004314452409744263e-02 2.686744034290313721e-01 -3.223065733909606934e-01 -4.133856669068336487e-02 1.344398111104965210e-01 -2.674647234380245209e-02 -1.865608096122741699e-01 1.134913042187690735e-01 1.769714057445526123e-01 -1.603198237717151642e-02 -2.245140373706817627e-01 5.684463307261466980e-02 -2.498074471950531006e-01 -3.323417305946350098e-01 -1.365578621625900269e-01 4.629366099834442139e-01 -6.285075098276138306e-03
-3.937914967536926270e-02 1.340104937553405762e-01 4.393529612571001053e-03 -3.584283590316772461e-01 2.093460783362388611e-02 2.668847739696502686e-01 8.700539171695709229e-02 -4.879798367619514465e-02 8.709581941366195679e-02 -1.088629141449928284e-01 1.613593846559524536e-01 -2.843016386032104492e-01 1.119653731584548950e-01 -3.564058840274810791e-01 8.360987156629562378e-02 1.994311958551406860e-01 1.253586029633879662e-03 4.462501779198646545e-02 -3.240788280963897705e-01 1.821619719266891479e-01 -4.625984281301498413e-02 -9.597864001989364624e-02 1.271343231201171875e-01 1.330987662076950073e-01 1.315942555665969849e-01 4.076378419995307922e-02 -1.127737909555435181e-01 -4.134523868560791016e-02 -5.392928048968315125e-02 -3.092989698052406311e-02 3.478334248065948486e-01 3.377351462841033936e-01
-1.280422210693359375e-01 1.322512924671173096e-01 -4.424245655536651611e-02 3.104102099314332008e-03 -4.681812599301338196e-02 2.725228071212768555e-01 -2.954216003417968750e-01 1.555354148149490356e-01 2.781079411506652832e-01 -3.382981419563293457e-01 1.603502780199050903e-02 -5.628726258873939514e-02 1.292770449072122574e-02 -2.347847670316696167e-01 -1.109376549720764160e-01 2.328326255083084106e-01 3.338237479329109192e-02 -1.531472504138946533e-01 -1.429414842277765274e-03 1.592705994844436646e-01 2.488094568252563477e-02 -3.553425669670104980e-01 8.128482848405838013e-02 9.988997131586074829e-02 -8.591598272323608398e-02 -3.468004167079925537e-01 1.529246419668197632e-01 1.721820235252380371e-01 -1.044688746333122253e-01 2.431087791919708252e-01 3.440234437584877014e-02 1.179140061140060425e-01
1.388676464557647705e-02 -2.658833377063274384e-02 9.289465099573135376e-02 -2.276851981878280640e-01 3.085193037986755371e-01 1.921738982200622559e-01 3.860669210553169250e-02 2.113923281431198120e-01 2.973544001579284668e-01 -2.447135448455810547e-01 -1.254952549934387207e-01 2.845691442489624023e-01 -4.835981875658035278e-02 -6.652170419692993164e-02 -8.815567940473556519e-02 9.527026116847991943e-02 1.471203416585922241e-01 -2.046733200550079346e-01 3.190719783306121826e-01 1.113898772746324539e-02 4.070308059453964233e-03 -1.292586773633956909e-01 -1.288124825805425644e-02 -1.962322294712066650e-01 1.597249209880828857e-01 -1.311379820108413696e-01 -6.909679621458053589e-02 1.624891310930252075e-01 7.871501892805099487e-02 -1.958283185958862305e-01 3.853341639041900635e-01 6.257839500904083252e-02
1.121119968593120575e-02 -6.019350141286849976e-02 2.087399661540985107e-01 -2.953949868679046631e-01 1.654512137174606323e-01 1.750109791755676270e-01 -1.060994341969490051e-02 1.585833430290222168e-01 8.467243053019046783e-03 -7.149512320756912231e-02 7.417412847280502319e-02 1.084722876548767090e-01 -2.166499048471450806e-01 6.282903254032135010e-02 2.981434762477874756e-01 -7.292240858078002930e-03 1.984850317239761353e-01 4.001150280237197876e-02 -2.105508148670196533e-01 1.029135435819625854e-01 -1.301375031471252441e-01 -1.374945789575576782e-01 2.875698208808898926e-01 -4.240524768829345703e-02 3.006564080715179443e-01 -3.780813217163085938e-01 1.977290809154510498e-01 3.061566501855850220e-02 1.472075581550598145e-01 -2.040460407733917236e-01 2.396104335784912109e-01 9.762560576200485229e-02
-5.590854957699775696e-02 1.892352700233459473e-01 3.182182461023330688e-02 -1.626146137714385986e-01 2.098817825317382812e-01 3.694118857383728027e-01 -2.354461848735809326e-01 -3.398213386535644531e-01 1.586157679557800293e-01 -3.362245159223675728e-03 -7.299758493900299072e-02 2.978893220424652100e-01 -8.248815685510635376e-02 -2.836720785126090050e-03 -9.410941600799560547e-02 1.803966909646987915e-01 2.210227400064468384e-02 -1.879536733031272888e-02 -2.262377291917800903e-01 4.127173498272895813e-02 1.461162418127059937e-01 -5.052302405238151550e-02 -4.542918875813484192e-02 1.827941625379025936e-03 1.596128791570663452e-01 -3.828090429306030273e-01 -6.596281379461288452e-02 2.579520642757415771e-01 -1.426316797733306885e-01 -1.378550976514816284e-01 1.686848849058151245e-01 1.559488028287887573e-01
-1.305522769689559937e-02 -1.153120920062065125e-01 7.069161534309387207e-02 -2.570321261882781982e-01 1.765929758548736572e-01 2.179930061101913452e-01 2.053287439048290253e-02 2.728998363018035889e-01 3.078521788120269775e-01 -3.792386353015899658e-01 -7.866469025611877441e-02 1.883737295866012573e-01 1.260158121585845947e-01 -1.446635574102401733e-01 -4.064853861927986145e-02 6.737279146909713745e-02 2.553506568074226379e-02 -1.868133842945098877e-01 3.538298904895782471e-01 -1.017986759543418884e-01 1.324702948331832886e-01 -8.534526079893112183e-02 9.387055039405822754e-02 -2.021736949682235718e-01 8.387134224176406860e-02 -1.360461711883544922e-01 -4.300071299076080322e-02 8.189218491315841675e-02 8.428848534822463989e-02 -2.447504252195358276e-01 3.030935823917388916e-01 1.458066748455166817e-03
2.811037898063659668e-01 2.702534571290016174e-02 1.360603272914886475e-01 -1.122178733348846436e-01 2.849891185760498047e-01 1.078955605626106262e-01 -3.353495523333549500e-02 -8.273046463727951050e-02 -2.418522089719772339e-01 -1.678463220596313477e-01 -1.794642582535743713e-02 -1.083694621920585632e-01 2.468757927417755127e-01 -3.262990713119506836e-01 1.009405255317687988e-01 1.520055979490280151e-01 2.959235385060310364e-02 -2.230201363563537598e-01 -1.814319640398025513e-01 -6.518336385488510132e-02 -4.049357026815414429e-02 -2.990800328552722931e-02 2.091833651065826416e-01 2.357133030891418457e-01 -8.558230102062225342e-02 -2.731087431311607361e-02 -8.973085880279541016e-02 -4.357838258147239685e-02 -1.332259178161621094e-01 -2.922634780406951904e-01 3.393706977367401123e-01 2.507553398609161377e-01
2.204803228378295898e-01 4.108071327209472656e-01 1.298943758010864258e-01 -1.294557005167007446e-01 2.456251829862594604e-01 9.880525618791580200e-02 5.358494073152542114e-02 4.634920507669448853e-02 7.623774558305740356e-02 -5.154803395271301270e-02 6.536233425140380859e-02 3.003331422805786133e-01 4.588830750435590744e-03 -1.012849137187004089e-01 2.080323696136474609e-01 -1.374262124300003052e-01 -7.817628234624862671e-02 1.640510559082031250e-01 -1.522543728351593018e-01 -7.171329110860824585e-02 -2.566491961479187012e-01 -1.836487054824829102e-01 -1.213712692260742188e-01 -6.557427346706390381e-02 2.902197539806365967e-01 -1.406092792749404907e-01 2.865682244300842285e-01 2.188623547554016113e-01 -7.433489710092544556e-02 -2.028945274651050568e-02 2.777038216590881348e-01 -3.799837082624435425e-02
-8.977929502725601196e-02 2.763590514659881592e-01 2.424090206623077393e-01 -1.131374165415763855e-01 1.550488360226154327e-02 6.554798036813735962e-02 -2.724941819906234741e-02 -2.237040549516677856e-02 5.293948203325271606e-02 -6.025478243827819824e-02 -1.883226819336414337e-02 -5.425767973065376282e-02 7.533905655145645142e-02 -1.909795701503753662e-01 3.356128633022308350e-01 1.397008597850799561e-01 -1.628139764070510864e-01 -3.853995501995086670e-01 4.017810896039009094e-02 2.127332091331481934e-01 2.118335068225860596e-01 -1.305534392595291138e-01 1.030499115586280823e-01 1.292812824249267578e-01 1.073984652757644653e-01 -2.626429200172424316e-01 -8.909483253955841064e-02 1.827517151832580566e-01 -4.405390620231628418e-01 1.291618645191192627e-01 2.142906934022903442e-02 9.980008006095886230e-02
-2.474449723958969116e-01 3.225344717502593994e-01 -2.353094220161437988e-01 -1.347566545009613037e-01 3.144361078739166260e-01 2.557207643985748291e-01 -1.054560318589210510e-01 1.147947758436203003e-01 1.849580109119415283e-01 -1.405688971281051636e-01 -1.753014698624610901e-02 1.941166669130325317e-01 3.949522972106933594e-02 -1.981430687010288239e-02 -3.715031594038009644e-02 6.237195059657096863e-02 2.587774395942687988e-01 -2.443547695875167847e-01 4.648469761013984680e-02 -1.162232607603073120e-01 2.455936558544635773e-02 -4.301182627677917480e-01 5.544428154826164246e-02 6.296458095312118530e-02 -8.537525683641433716e-02 -1.218556463718414307e-01 3.685569018125534058e-02 2.328924238681793213e-01 -1.310665905475616455e-01 -1.529738306999206543e-01 9.462470561265945435e-02 1.058997884392738342e-01
4.281713068485260010e-02 7.611601054668426514e-02 -1.289840489625930786e-01 -7.676175236701965332e-02 -4.369708895683288574e-02 4.194700121879577637e-01 6.620620936155319214e-02 7.026021182537078857e-02 -1.805329136550426483e-02 -2.709932923316955566e-01 1.249877437949180603e-01 2.235286496579647064e-02 -2.996170222759246826e-01 -1.015591844916343689e-01 5.814503133296966553e-02 -6.268545240163803101e-02 -1.842745095491409302e-01 -7.094212342053651810e-03 -2.524791657924652100e-01 -1.922234594821929932e-01 -1.695375144481658936e-01 -1.114307790994644165e-01 -9.773983806371688843e-02 5.144507810473442078e-02 2.065148055553436279e-01 5.508691817522048950e-02 8.501857519149780273e-02 1.173902377486228943e-01 -2.165144681930541992e-01 -1.547219306230545044e-01 2.773409485816955566e-01 4.276567697525024414e-01
4.191910848021507263e-02 3.509244024753570557e-01 2.851462364196777344e-01 -8.549273759126663208e-02 4.746177420020103455e-02 2.158046513795852661e-01 -1.258508265018463135e-01 -6.594977527856826782e-02 2.040807306766510010e-01 -9.597980976104736328e-02 -4.191187676042318344e-03 1.408656686544418335e-01 -5.593455582857131958e-02 -1.462141424417495728e-01 -2.856613136827945709e-02 9.665001183748245239e-02 1.156544163823127747e-01 -9.507983177900314331e-02 -7.869074121117591858e-03 -2.177846282720565796e-01 -2.880529686808586121e-02 -7.987920194864273071e-03 -1.609904021024703979e-01 1.047707498073577881e-01 -1.495981365442276001e-01 -5.828227400779724121e-01 1.313775926828384399e-01 5.996008217334747314e-02 -3.142757713794708252e-01 -3.543388098478317261e-03 -2.123334631323814392e-02 1.491062790155410767e-01
1.122447177767753601e-01 2.017282098531723022e-01 9.071306884288787842e-02 4.772129282355308533e-02 -1.020769309252500534e-02 8.619029074907302856e-03 -2.195910513401031494e-01 6.693811714649200439e-02 -3.880567848682403564e-02 -3.163013458251953125e-01 1.729566454887390137e-01 -1.080647259950637817e-01 1.397421956062316895e-01 -1.151395440101623535e-01 1.690728589892387390e-02 1.292394250631332397e-01 1.406277567148208618e-01 -1.867403090000152588e-01 -1.490540150552988052e-02 1.981422901153564453e-01 -3.210652768611907959e-01 -2.128433138132095337e-01 2.633064799010753632e-02 1.357778161764144897e-01 2.303531914949417114e-01 -1.030750647187232971e-01 -4.874543473124504089e-02 2.654454410076141357e-01 2.596670985221862793e-01 -2.261862009763717651e-01 2.890047729015350342e-01 3.002051413059234619e-01
1.825083196163177490e-01 3.286669775843620300e-02 9.075807780027389526e-02 -4.484712183475494385e-01 -1.531260460615158081e-01 -1.366345770657062531e-02 2.599126696586608887e-01 1.594113856554031372e-01 2.086421698331832886e-01 -2.906448245048522949e-01 1.945780962705612183e-01 -1.557314842939376831e-01 -5.592366680502891541e-02 -1.569352671504020691e-02 -1.622421592473983765e-01 1.272760033607482910e-01 6.132043153047561646e-02 -1.614249795675277710e-01 -5.208747461438179016e-02 -1.777241230010986328e-01 -2.134851515293121338e-01 2.495134249329566956e-02 -1.592760384082794189e-01 -6.633631139993667603e-02 2.437007874250411987e-01 -1.521682143211364746e-01 1.173578277230262756e-01 3.009097874164581299e-01 -1.725773215293884277e-01 -1.660895645618438721e-01 1.289241611957550049e-01 5.188342556357383728e-02
2.317077815532684326e-01 1.707201004028320312e-01 -2.174782799556851387e-03 2.036018297076225281e-03 1.186121180653572083e-01 3.580243885517120361e-01 1.918290853500366211e-01 -4.459264129400253296e-02 -4.010735452175140381e-02 -2.850449085235595703e-01 5.198683589696884155e-02 -4.851831123232841492e-02 1.209726706147193909e-01 -1.161808148026466370e-01 2.395170032978057861e-01 -1.496863365173339844e-01 -1.238336320966482162e-02 1.678194552659988403e-01 -1.083716750144958496e-01 -2.048162221908569336e-01 -1.435376703739166260e-01 -1.025062873959541321e-01 -3.057551681995391846e-01 1.308169364929199219e-01 1.095317974686622620e-01 -2.765500843524932861e-01 2.457156181335449219e-01 2.021547555923461914e-01 -1.081531345844268799e-01 -1.740017086267471313e-01 2.901437878608703613e-01 2.645352482795715332e-02
2.786595523357391357e-01 1.145404353737831116e-01 8.778919279575347900e-02 3.076440095901489258e-02 1.298283189535140991e-01 -9.433020651340484619e-02 4.337164014577865601e-02 6.783336400985717773e-02 9.122044593095779419e-02 -1.714388132095336914e-01 1.316769719123840332e-01 1.457388699054718018e-01 -2.325672656297683716e-01 -3.107100427150726318e-01 -2.010059803724288940e-01 4.180063605308532715e-01 5.086262524127960205e-02 -2.668995857238769531e-01 1.672426983714103699e-02 -1.007912904024124146e-01 -1.910863257944583893e-02 -1.002442464232444763e-01 1.044913455843925476e-01 2.721670642495155334e-02 -2.123012542724609375e-01 -4.268418550491333008e-01 1.630454361438751221e-01 4.035645723342895508e-02 -1.723512262105941772e-02 -5.051341652870178223e-02 2.199634313583374023e-01 1.150776371359825134e-01
-3.431981205940246582e-01 2.068485021591186523e-01 3.385498747229576111e-02 -2.427596002817153931e-01 9.316419810056686401e-02 1.311660837382078171e-02 -2.904377281665802002e-01 -3.981836885213851929e-02 2.445445209741592407e-02 -1.676550805568695068e-01 -9.451291710138320923e-02 1.726114004850387573e-01 -5.073760449886322021e-02 7.819601148366928101e-02 1.448804438114166260e-01 -8.089094609022140503e-02 1.511742025613784790e-01 -2.311418056488037109e-01 -1.525886822491884232e-02 -9.457712620496749878e-02 -5.863173305988311768e-02 -2.452208697795867920e-01 1.152452453970909119e-01 1.737207360565662384e-02 1.391408033668994904e-02 -2.327402830123901367e-01 4.187208414077758789e-02 -6.624277681112289429e-02 -1.370077282190322876e-01 -9.182181209325790405e-02 5.748441219329833984e-01 1.182649005204439163e-02
2.608471810817718506e-01 -1.014708168804645538e-02 1.347248554229736328e-01 -2.884556166827678680e-02 -9.156432002782821655e-02 3.229339122772216797e-01 -2.405064366757869720e-02 2.230064719915390015e-01 6.018856912851333618e-02 -3.219243288040161133e-01 -5.192674696445465088e-02 -1.585460454225540161e-01 1.732842624187469482e-01 -3.015221282839775085e-02 1.550524085760116577e-01 -2.103926092386245728e-01 -8.095155656337738037e-02 7.875028252601623535e-02 -2.761487662792205811e-02 1.252363175153732300e-01 -1.891187131404876709e-01 -1.550450623035430908e-01 1.725662350654602051e-01 3.017850220203399658e-01 1.999116688966751099e-01 -2.658971250057220459e-01 -3.489105775952339172e-02 1.009620353579521179e-01 -1.131930574774742126e-01 3.606090694665908813e-02 4.066284894943237305e-01 6.451451778411865234e-02
-3.017839416861534119e-02 4.592376202344894409e-02 -9.149299561977386475e-02 -2.367421090602874756e-01 2.128279358148574829e-01 8.602208644151687622e-02 -2.562913894653320312e-01 1.501171290874481201e-01 2.739480696618556976e-02 -1.176446825265884399e-01 -2.176718227565288544e-02 3.774835169315338135e-02 -1.270799487829208374e-01 1.054044589400291443e-01 2.532956302165985107e-01 -7.536657154560089111e-03 2.061645239591598511e-01 -1.920557618141174316e-01 -1.343653947114944458e-01 -1.183422803878784180e-01 -2.030933648347854614e-01 -3.147741854190826416e-01 -5.612410232424736023e-02 1.820542216300964355e-01 1.790885627269744873e-01 -2.502600848674774170e-01 3.674266487360000610e-02 -1.693379878997802734e-02 -7.013030350208282471e-02 -1.770463734865188599e-01 5.019544959068298340e-01 -1.051142960786819458e-01
1.520870774984359741e-01 -9.533227980136871338e-02 8.665705472230911255e-02 -2.653494179248809814e-01 1.305140107870101929e-01 4.425315931439399719e-02 8.357685804367065430e-02 1.633852422237396240e-01 -1.009747385978698730e-02 -4.699792265892028809e-01 1.008606422692537308e-02 1.244003549218177795e-01 9.880629926919937134e-02 2.185331284999847412e-01 -1.766726523637771606e-01 5.183853209018707275e-02 2.703445553779602051e-01 -3.044676482677459717e-01 -6.391754746437072754e-02 -6.126200780272483826e-03 -9.172616899013519287e-02 -8.411294966936111450e-02 5.582416802644729614e-02 -1.862356513738632202e-01 7.676137983798980713e-02 -1.239506825804710388e-01 2.003153413534164429e-01 1.471117325127124786e-02 -7.181744277477264404e-02 -3.838776946067810059e-01 2.583320736885070801e-01 7.181588560342788696e-02
-4.582911729812622070e-02 3.349489867687225342e-01 -6.687509268522262573e-02 -3.510772883892059326e-01 6.895547360181808472e-02 8.534796535968780518e-02 -9.419460594654083252e-02 2.282414436340332031e-01 3.863510787487030029e-01 -2.295891195535659790e-01 1.228086352348327637e-01 2.547916769981384277e-01 -1.174195185303688049e-01 -4.973806440830230713e-02 7.763404399156570435e-02 2.833021432161331177e-02 -1.066415309906005859e-01 5.564070492982864380e-02 -2.103002183139324188e-02 -7.736894488334655762e-02 2.670292854309082031e-01 -2.825505435466766357e-01 2.914892435073852539e-01 -2.434095442295074463e-01 1.050418317317962646e-01 1.135069038718938828e-02 -6.993849575519561768e-02 1.042025908827781677e-01 -1.135590299963951111e-01 -5.784974247217178345e-02 -2.336953580379486084e-02 1.412609666585922241e-01
-3.199515165761113167e-03 2.857972681522369385e-01 -7.111021131277084351e-02 -1.874162554740905762e-01 4.498858451843261719e-01 3.836307227611541748e-01 -4.361675307154655457e-02 -1.132825091481208801e-01 -6.801134906709194183e-03 -7.854273170232772827e-02 -1.674480885267257690e-01 2.676129043102264404e-01 -8.549319952726364136e-02 8.849560469388961792e-02 -2.676503360271453857e-02 1.706144660711288452e-01 4.024536907672882080e-02 -3.293375968933105469e-01 -2.138772979378700256e-02 5.249903351068496704e-02 1.031642854213714600e-01 -1.432737261056900024e-01 3.463422507047653198e-02 2.264002114534378052e-01 5.407759174704551697e-02 5.641645286232233047e-03 7.028061151504516602e-02 -3.889857605099678040e-02 -2.345370948314666748e-01 -2.880416214466094971e-01 3.631255403161048889e-02 1.317573487758636475e-01
-1.747005432844161987e-01 1.451987326145172119e-01 7.405716180801391602e-02 -1.006357148289680481e-01 3.289578557014465332e-01 1.268187910318374634e-01 2.346297353506088257e-01 7.569005340337753296e-02 2.989417612552642822e-01 -2.043871432542800903e-01 2.858954071998596191e-01 -3.032512962818145752e-01 2.372785098850727081e-02 -2.709013521671295166e-01 2.178847938776016235e-01 1.153147406876087189e-02 -1.398496925830841064e-01 -2.841458022594451904e-01 -1.158445477485656738e-01 2.486187405884265900e-02 1.133827343583106995e-01 -2.607926130294799805e-01 -5.369370058178901672e-02 1.334444135427474976e-01 5.820083990693092346e-02 -1.321444809436798096e-01 2.920787036418914795e-02 2.667174041271209717e-01 -8.570159971714019775e-02 -2.111512608826160431e-02 -2.691461145877838135e-02 6.374999135732650757e-02
-2.574141025543212891e-01 1.855644583702087402e-01 3.730287849903106689e-01 -2.748526446521282196e-02 2.064198404550552368e-01 2.481560409069061279e-01 9.793975949287414551e-02 1.279147267341613770e-01 1.277632117271423340e-01 -3.060906529426574707e-01 -1.532317548990249634e-01 2.813011407852172852e-02 -3.411391079425811768e-01 -1.100577414035797119e-01 -1.407568752765655518e-01 1.160130873322486877e-01 -5.140113830566406250e-02 -8.014091849327087402e-02 -6.112276762723922729e-02 -1.862023770809173584e-01 3.249542042613029480e-02 -3.778434172272682190e-02 -2.518623694777488708e-02 7.139186561107635498e-02 -1.203396394848823547e-01 -2.959079444408416748e-01 -1.516237575560808182e-02 3.162393718957901001e-02 -8.664902299642562866e-02 -3.336074948310852051e-01 -1.214701682329177856e-01 2.017170041799545288e-01
1.262651979923248291e-01 7.126059383153915405e-02 8.761995285749435425e-02 -6.944753974676132202e-02 4.836590886116027832e-01 9.221784770488739014e-02 8.068710565567016602e-02 -1.161475554108619690e-01 -1.555764377117156982e-01 -1.748807281255722046e-01 -1.032286789268255234e-02 -1.611449271440505981e-01 1.754625141620635986e-01 -1.340052783489227295e-01 2.530518174171447754e-01 -5.478433333337306976e-03 -1.612765640020370483e-01 -2.633908987045288086e-01 -1.177461892366409302e-01 -4.123766347765922546e-02 -1.456175595521926880e-01 4.629243630915880203e-03 2.739907503128051758e-01 2.388137131929397583e-01 -2.220710041001439095e-03 -1.410590559244155884e-01 -3.536475822329521179e-02 6.142916530370712280e-02 -2.019353508949279785e-01 -1.260199844837188721e-01 2.594872415065765381e-01 3.117353022098541260e-01
-2.339957356452941895e-01 1.152227073907852173e-01 -1.027762889862060547e-01 -4.385878443717956543e-01 4.620347172021865845e-02 -3.028173232451081276e-04 -1.708247959613800049e-01 3.645490407943725586e-01 1.692629605531692505e-01 -1.582703590393066406e-01 1.624737232923507690e-01 1.832281798124313354e-01 7.750234007835388184e-02 1.254205554723739624e-01 2.230286784470081329e-02 -1.610949188470840454e-01 1.999923735857009888e-01 -5.845942720770835876e-02 3.358905762434005737e-02 -8.234531432390213013e-02 -9.607636928558349609e-02 -6.508324295282363892e-04 2.818228490650653839e-02 1.022833436727523804e-01 2.774052321910858154e-01 -1.293810307979583740e-01 8.755777776241302490e-02 7.722318917512893677e-02 -1.903487145900726318e-01 -1.144706308841705322e-01 3.628595471382141113e-01 2.069854736328125000e-01
-1.732900738716125488e-01 1.658386737108230591e-01 -1.127735897898674011e-01 -2.237181812524795532e-01 1.551906913518905640e-01 3.871033433824777603e-03 -8.285590261220932007e-02 1.819428056478500366e-01 2.115725427865982056e-01 -1.884664893150329590e-01 -1.743597388267517090e-01 2.596604824066162109e-01 9.480366855859756470e-02 -2.776002883911132812e-01 3.419018685817718506e-01 -1.125278696417808533e-01 1.390371620655059814e-01 -2.221540510654449463e-01 -1.237504463642835617e-02 2.147988379001617432e-01 -2.210074812173843384e-01 -1.897994577884674072e-01 5.906353518366813660e-02 -2.302117496728897095e-01 1.177702099084854126e-01 -1.424303799867630005e-01 4.842377733439207077e-03 -6.375040858983993530e-02 -1.422051936388015747e-01 -1.825424432754516602e-01 1.674958765506744385e-01 2.138790339231491089e-01
4.076663404703140259e-02 1.481052041053771973e-01 -5.069660767912864685e-02 1.776212453842163086e-02 -4.911100119352340698e-02 4.999849498271942139e-01 1.125988066196441650e-01 -1.807708740234375000e-01 2.194408625364303589e-01 -2.396345883607864380e-01 2.001802921295166016e-01 -1.467318832874298096e-01 -2.099662721157073975e-01 5.622195079922676086e-02 2.522188127040863037e-01 -2.203376963734626770e-02 -1.663758605718612671e-01 -2.076462469995021820e-02 -2.510939836502075195e-01 -1.300844550132751465e-01 5.946574732661247253e-03 -1.360464543104171753e-01 3.034865260124206543e-01 1.097045019268989563e-01 5.899385735392570496e-02 -1.380815058946609497e-01 -7.522860169410705566e-02 2.252245396375656128e-01 -2.101506479084491730e-02 -2.627443149685859680e-02 2.880631387233734131e-01 5.853245407342910767e-02
-1.000807657837867737e-01 2.568174600601196289e-01 2.540963888168334961e-01 -2.601051032543182373e-01 -8.389783650636672974e-02 1.283828020095825195e-01 3.019008636474609375e-01 1.730281859636306763e-01 1.908007562160491943e-01 -1.088007837533950806e-01 1.642937064170837402e-01 2.126409262418746948e-01 -1.516555547714233398e-01 -2.740061879158020020e-01 -2.246864736080169678e-01 -3.569366410374641418e-02 2.139881849288940430e-01 -3.344160914421081543e-01 5.088924895972013474e-03 -1.249475032091140747e-01 1.123880147933959961e-01 -7.876804471015930176e-02 -9.375020861625671387e-03 1.307047605514526367e-01 1.857899874448776245e-01 -1.811844110488891602e-01 -1.591351628303527832e-01 1.161262914538383484e-01 -1.039615496993064880e-01 8.853452652692794800e-02 -1.611290425062179565e-01 1.299346536397933960e-01
-1.398317664861679077e-01 1.075777783989906311e-01 -5.140147730708122253e-02 -8.399069309234619141e-02 9.556043148040771484e-02 -1.363539323210716248e-02 4.330242052674293518e-02 -1.178283346234820783e-04 2.270008623600006104e-02 -3.116597831249237061e-01 8.709330856800079346e-02 3.479968905448913574e-01 1.394783407449722290e-01 -6.554455310106277466e-02 -1.972074508666992188e-01 2.200346626341342926e-02 2.776482105255126953e-01 -2.258103638887405396e-01 8.188859373331069946e-02 -8.752965927124023438e-02 -2.447964698076248169e-01 -6.044297665357589722e-02 2.335123531520366669e-02 1.171213537454605103e-01 4.727237820625305176e-01 -1.655244231224060059e-01 -7.747350633144378662e-02 1.267882883548736572e-01 -9.936666116118431091e-03 -1.303183436393737793e-01 3.673187494277954102e-01 1.152814850211143494e-01
2.174646221101284027e-02 1.937485784292221069e-01 2.727309465408325195e-01 -3.035259842872619629e-01 3.078774511814117432e-01 1.173572093248367310e-01 -1.454238779842853546e-02 2.954923212528228760e-01 2.557291388511657715e-01 -7.635720819234848022e-02 -8.513850718736648560e-02 6.650093197822570801e-02 5.036793649196624756e-02 -9.441846609115600586e-02 1.303037703037261963e-01 -1.576444208621978760e-01 2.932102084159851074e-01 -2.709896117448806763e-02 -5.433283746242523193e-02 1.021871194243431091e-01 -2.621093690395355225e-01 -5.777469649910926819e-02 3.780272230505943298e-02 -4.298450052738189697e-02 -1.076520159840583801e-01 -3.278542757034301758e-01 2.886743098497390747e-02 1.876755803823471069e-01 -3.255543708801269531e-01 -5.748236551880836487e-02 -2.137296088039875031e-02 1.513682603836059570e-01
-3.128526359796524048e-02 -2.977426163852214813e-02 1.064662709832191467e-01 -4.635064005851745605e-01 -8.720678836107254028e-02 2.242625355720520020e-01 2.104321271181106567e-01 2.354494109749794006e-02 -6.553905457258224487e-02 -4.602730870246887207e-01 2.139765471220016479e-01 -2.895824983716011047e-02 -1.910333782434463501e-01 1.039804592728614807e-01 9.492419660091400146e-02 4.220300540328025818e-02 -9.134123474359512329e-02 -1.286626458168029785e-01 1.449165642261505127e-01 2.863354086875915527e-01 7.136451452970504761e-02 -1.460508629679679871e-02 1.137831732630729675e-01 1.831355690956115723e-01 2.449151873588562012e-01 -1.760180592536926270e-01 -4.768141359090805054e-02 8.900124579668045044e-02 -4.596250504255294800e-02 -1.602976620197296143e-01 1.992759257555007935e-01 -1.066961209289729595e-03
-9.052888303995132446e-02 2.430662512779235840e-01 2.188103646039962769e-01 -1.644649058580398560e-01 3.279347717761993408e-01 1.254412978887557983e-01 -9.143386781215667725e-02 8.542527258396148682e-02 3.498199880123138428e-01 -3.153904378414154053e-01 3.665783405303955078e-01 8.271898329257965088e-02 -1.946824789047241211e-02 -6.966444104909896851e-02 2.186699956655502319e-01 1.716754734516143799e-01 -1.300810128450393677e-01 -1.886981129646301270e-01 -1.418839246034622192e-01 -1.104043126106262207e-01 1.275992840528488159e-01 4.582222551107406616e-02 -8.658079057931900024e-02 1.372501850128173828e-01 2.807429432868957520e-01 -9.413237124681472778e-02 -6.614501774311065674e-02 4.323506727814674377e-02 -1.817697584629058838e-01 1.108864098787307739e-01 -2.172538079321384430e-02 6.309148669242858887e-02
5.481354147195816040e-02 -5.772500857710838318e-02 2.705213055014610291e-02 -2.767049372196197510e-01 1.890784651041030884e-01 1.629744917154312134e-01 -2.159141190350055695e-02 1.188767999410629272e-01 1.719729900360107422e-01 -3.606970608234405518e-01 -1.259501092135906219e-02 3.182045519351959229e-01 8.323408663272857666e-02 -6.323123723268508911e-02 -6.687439978122711182e-02 1.398168504238128662e-01 1.136308163404464722e-01 -2.144800722599029541e-01 2.732400894165039062e-01 2.193316072225570679e-02 4.980950057506561279e-02 -1.226034760475158691e-01 1.688007712364196777e-01 -1.532516479492187500e-01 3.113891482353210449e-01 -1.211548298597335815e-01 -1.594809591770172119e-01 2.220336049795150757e-01 9.876241534948348999e-02 -1.223183348774909973e-01 3.588566780090332031e-01 -1.913977088406682014e-03
-2.246339619159698486e-01 1.359426230192184448e-01 -5.635526031255722046e-02 -2.406199574470520020e-01 -2.332169748842716217e-02 2.154001742601394653e-01 -2.844121754169464111e-01 8.693435043096542358e-02 2.057324200868606567e-01 -2.431649267673492432e-01 2.198990061879158020e-02 -5.630054324865341187e-02 -1.665672101080417633e-02 1.225522905588150024e-01 1.253954768180847168e-01 -1.354785859584808350e-01 2.530178427696228027e-01 -2.719587981700897217e-01 -6.512501835823059082e-02 1.192964892834424973e-02 -7.771921902894973755e-02 -3.058522641658782959e-01 9.599617868661880493e-02 2.179282903671264648e-01 1.898301094770431519e-01 -1.921057850122451782e-01 1.289120595902204514e-02 -7.804515212774276733e-02 -1.340450942516326904e-01 -1.228131055831909180e-01 4.051606655120849609e-01 -7.108053565025329590e-02
-3.681451827287673950e-02 3.229843378067016602e-01 1.868786662817001343e-01 -1.637727618217468262e-01 1.917385160923004150e-01 1.947782486677169800e-01 -1.019524130970239639e-02 3.425658047199249268e-01 -2.036933004856109619e-01 -2.905289828777313232e-01 -1.248400658369064331e-01 -6.175399944186210632e-02 -5.585068464279174805e-02 7.423491775989532471e-02 -6.791891157627105713e-02 -1.446795612573623657e-01 -4.297749698162078857e-02 -8.925917744636535645e-02 8.572569489479064941e-02 -1.660150140523910522e-01 1.024139896035194397e-01 -2.393223345279693604e-01 -2.218912914395332336e-02 3.243517875671386719e-02 8.836816251277923584e-02 -2.619698941707611084e-01 -1.227063238620758057e-01 8.304441720247268677e-02 -2.923919260501861572e-01 3.942834958434104919e-02 1.909835189580917358e-01 3.535619080066680908e-01
7.057950645685195923e-02 3.668183386325836182e-01 1.469188779592514038e-01 -2.572325291112065315e-03 -4.733097180724143982e-02 1.696071624755859375e-01 -1.212292239069938660e-01 -6.132711470127105713e-02 2.510779201984405518e-01 -1.566746830940246582e-01 2.489622682332992554e-02 1.627687215805053711e-01 -1.840342134237289429e-01 -3.137663304805755615e-01 -9.649787843227386475e-02 1.205891445279121399e-01 8.447487652301788330e-02 -1.772678047418594360e-01 1.582703925669193268e-02 -9.346074610948562622e-02 2.344777621328830719e-02 -7.312101125717163086e-02 -1.402858346700668335e-01 -3.579185158014297485e-02 -2.874475121498107910e-01 -4.079626202583312988e-01 -4.724232014268636703e-03 3.158605992794036865e-01 -2.575857341289520264e-01 -8.830977976322174072e-02 4.777046665549278259e-02 1.372988820075988770e-01
1.035463213920593262e-01 2.358516305685043335e-01 1.450121104717254639e-01 -2.393343448638916016e-01 8.366869390010833740e-02 1.385718286037445068e-01 -6.693366169929504395e-02 4.084812849760055542e-02 8.314574509859085083e-02 -1.835795938968658447e-01 1.257830709218978882e-01 9.315901994705200195e-02 -1.549398601055145264e-01 -1.484683454036712646e-01 -4.336079210042953491e-02 2.643125504255294800e-02 5.821852013468742371e-02 -4.031084179878234863e-01 -1.587888151407241821e-01 1.974044740200042725e-02 1.766617000102996826e-01 -1.412270665168762207e-01 -1.640397459268569946e-01 -1.182842850685119629e-01 2.009058371186256409e-02 -1.742858886718750000e-01 2.619552426040172577e-02 -2.158198505640029907e-01 1.305544972419738770e-01 -3.147384822368621826e-01 1.110543012619018555e-01 4.682128131389617920e-01
-1.558312773704528809e-01 3.364757299423217773e-01 2.664714455604553223e-01 -1.324396133422851562e-01 3.887098655104637146e-02 2.041658759117126465e-01 1.263170391321182251e-01 5.712524056434631348e-02 -3.401124849915504456e-02 -2.059035748243331909e-01 4.306161031126976013e-02 2.890464067459106445e-01 -1.090987622737884521e-01 -2.812685072422027588e-01 -2.207883447408676147e-01 2.088522538542747498e-02 8.404031395912170410e-02 -2.973611056804656982e-01 -4.120388254523277283e-02 -1.030132994055747986e-01 1.573260128498077393e-01 -2.311629056930541992e-01 -8.284870535135269165e-02 -6.954803317785263062e-02 -5.057270452380180359e-02 -2.141047120094299316e-01 -2.809594199061393738e-02 -1.828550733625888824e-02 -1.082508265972137451e-01 -3.037741184234619141e-01 -2.378233522176742554e-01 1.860709488391876221e-01
-1.262147873640060425e-01 3.100129663944244385e-01 4.607991501688957214e-02 -4.306972622871398926e-01 -2.250280231237411499e-01 1.853118836879730225e-01 -1.514236629009246826e-01 4.233174398541450500e-02 -4.395786300301551819e-02 -1.309504061937332153e-01 1.443583667278289795e-01 4.741398990154266357e-02 -1.856588721275329590e-01 -4.335511922836303711e-01 -7.611266523599624634e-02 -2.093729823827743530e-01 -2.440281361341476440e-01 3.256233036518096924e-02 6.242458149790763855e-02 1.263835430145263672e-01 6.660482287406921387e-02 -1.638298779726028442e-01 2.241024971008300781e-01 1.353625655174255371e-01 1.357446461915969849e-01 -7.456687837839126587e-02 1.162963509559631348e-01 -3.133016452193260193e-02 -1.787496805191040039e-01 -1.377581506967544556e-01 5.435871705412864685e-02 -6.105227023363113403e-02
2.051966041326522827e-01 2.739440798759460449e-01 -7.964047603309154510e-03 -1.303342133760452271e-01 4.333754070103168488e-03 5.533521249890327454e-02 -4.568974301218986511e-02 -3.977091610431671143e-02 1.064000204205513000e-01 -1.319726407527923584e-01 -2.833989262580871582e-01 -5.186693742871284485e-02 8.748788386583328247e-02 -1.679351478815078735e-01 2.048438228666782379e-02 -1.360196173191070557e-01 -5.055843293666839600e-02 -2.290090471506118774e-01 8.058664947748184204e-02 -8.579768240451812744e-02 -2.127525582909584045e-02 -1.215877234935760498e-01 -8.640285581350326538e-02 1.316298171877861023e-02 -2.124128788709640503e-01 -2.388374414294958115e-03 2.517289519309997559e-01 2.550951838493347168e-01 -6.530277431011199951e-02 -1.941931247711181641e-01 5.009601712226867676e-01 3.664619028568267822e-01
1.974203586578369141e-01 7.528782635927200317e-02 2.061298638582229614e-01 -2.374218543991446495e-03 1.899196058511734009e-01 2.272959053516387939e-01 -9.823762811720371246e-03 1.602603793144226074e-01 3.845493122935295105e-02 -2.108580023050308228e-01 -7.931029051542282104e-02 1.993607282638549805e-01 -3.076672255992889404e-01 -1.846020072698593140e-01 -1.956150084733963013e-01 -2.474242150783538818e-01 8.964245207607746124e-03 -6.234085187315940857e-03 -4.401706159114837646e-02 3.131556091830134392e-03 2.281935140490531921e-02 -3.079578280448913574e-01 -2.447188794612884521e-01 7.991363853216171265e-02 -1.596942991018295288e-01 -2.350235879421234131e-01 -8.523705601692199707e-02 9.450506418943405151e-02 -2.420779764652252197e-01 -3.850523829460144043e-01 9.515113383531570435e-02 5.097871646285057068e-02
-1.428910642862319946e-01 3.548402786254882812e-01 -1.257303059101104736e-01 -1.614527776837348938e-02 3.099600672721862793e-01 2.542440295219421387e-01 -3.526615798473358154e-01 7.180269807577133179e-02 2.506417632102966309e-01 -1.380872428417205811e-01 4.150576516985893250e-02 6.716744601726531982e-02 2.982021495699882507e-02 -1.432384848594665527e-01 1.106270924210548401e-01 9.118225425481796265e-02 9.613909572362899780e-02 -1.144614070653915405e-01 -2.627708613872528076e-01 -8.842415362596511841e-02 1.855629235506057739e-01 -3.707036674022674561e-01 -6.250989437103271484e-02 1.137104444205760956e-02 -1.027405727654695511e-02 -3.386191651225090027e-02 -4.946466162800788879e-02 4.317887127399444580e-03 -1.650529652833938599e-01 -2.446885779500007629e-02 1.800992339849472046e-01 2.796076238155364990e-01
-1.004377156496047974e-01 2.493772804737091064e-01 -1.374145001173019409e-01 -1.975956112146377563e-01 4.569952189922332764e-02 9.515047073364257812e-02 -2.576214969158172607e-01 2.332526743412017822e-01 3.363747894763946533e-01 -1.452248077839612961e-02 2.266210131347179413e-02 2.278589308261871338e-01 -1.960620433092117310e-01 -1.850120872259140015e-01 2.416859418153762817e-01 6.973809003829956055e-02 -2.690255045890808105e-01 -4.481705278158187866e-02 -2.159270495176315308e-01 -1.212458238005638123e-01 9.466692060232162476e-02 -2.293011844158172607e-01 1.715453900396823883e-02 1.408522129058837891e-01 3.157374635338783264e-02 -2.315696924924850464e-01 1.224662140011787415e-01 2.953791916370391846e-01 -1.053228825330734253e-01 -1.489686518907546997e-01 1.563258022069931030e-01 -6.455938518047332764e-02
7.745169103145599365e-02 -3.054259717464447021e-02 3.263713419437408447e-01 -1.271793842315673828e-01 4.604410380125045776e-02 2.597472071647644043e-01 -1.663621813058853149e-01 1.132302135229110718e-01 -1.057364195585250854e-01 -1.821792721748352051e-01 -6.915420759469270706e-03 2.187801748514175415e-01 -8.646829426288604736e-02 -1.724301129579544067e-01 -9.525223821401596069e-02 -1.486201435327529907e-01 1.792790591716766357e-01 1.559428218752145767e-02 4.607386514544487000e-02 -1.159234195947647095e-01 9.595966339111328125e-02 -1.471180170774459839e-01 -4.140306264162063599e-02 -7.089674472808837891e-02 -2.163093239068984985e-01 -3.085968196392059326e-01 -7.175363600254058838e-02 4.752079844474792480e-01 -1.703403592109680176e-01 -9.354692697525024414e-02 2.308226525783538818e-01 2.237429022789001465e-01
2.464200556278228760e-01 2.079810388386249542e-02 -4.753827303647994995e-02 -8.778953552246093750e-02 3.517382442951202393e-01 2.314193844795227051e-01 -7.453463971614837646e-02 2.127512395381927490e-01 -1.964349672198295593e-02 -5.871785059571266174e-02 1.567940711975097656e-01 2.992998361587524414e-01 1.220926046371459961e-01 -1.514046192169189453e-01 -1.472889780998229980e-01 1.331441476941108704e-02 -1.364150643348693848e-01 -4.327341541647911072e-02 -5.850111693143844604e-02 -3.109960816800594330e-02 1.482666935771703720e-03 -2.050012946128845215e-01 -5.031527206301689148e-02 2.164444029331207275e-01 -1.623418927192687988e-01 -3.498230874538421631e-01 1.667150296270847321e-02 9.713014960289001465e-02 -3.506338596343994141e-01 -3.435150384902954102e-01 -1.309568155556917191e-02 8.511474728584289551e-02
2.044491171836853027e-01 1.408731937408447266e-01 4.777894541621208191e-02 2.573666274547576904e-01 -4.871761053800582886e-02 2.485430091619491577e-01 1.307932427152991295e-03 8.383829891681671143e-02 5.776982009410858154e-02 -2.436071187257766724e-01 -1.902315914630889893e-01 4.158516228199005127e-02 -1.564222946763038635e-02 -3.885496556758880615e-01 -2.304626442492008209e-02 7.260801643133163452e-02 1.547353267669677734e-01 -2.225089222192764282e-01 -9.846231341361999512e-02 1.654822379350662231e-02 -1.657051444053649902e-01 4.854535311460494995e-02 5.632754415273666382e-02 1.678938269615173340e-01 2.401001006364822388e-01 -9.939426183700561523e-02 1.138480082154273987e-01 1.284033507108688354e-01 2.364700734615325928e-01 -2.055503427982330322e-01 4.087836444377899170e-01 1.849125921726226807e-01
-2.071889191865921021e-01 1.147348359227180481e-01 -1.774553023278713226e-02 -8.702856302261352539e-02 5.993083491921424866e-02 3.292286023497581482e-02 -2.553040720522403717e-02 1.326363682746887207e-01 -2.357290498912334442e-02 -3.784491419792175293e-01 -1.890055984258651733e-01 1.693078130483627319e-01 1.339910775423049927e-01 -3.455201685428619385e-01 -1.647833287715911865e-01 -2.311088591814041138e-01 9.887325763702392578e-02 -1.021266803145408630e-01 3.575035184621810913e-02 1.222917996346950531e-02 1.371059268712997437e-01 -3.750339448451995850e-01 1.358076483011245728e-01 3.213053941726684570e-01 -2.951359376311302185e-02 -2.011501789093017578e-01 1.529003083705902100e-01 2.413839995861053467e-01 4.301843419671058655e-02 1.140442788600921631e-01 1.898366212844848633e-01 1.019567474722862244e-01
-4.447493702173233032e-02 2.653270363807678223e-01 -9.214189648628234863e-02 -1.970325112342834473e-01 1.709730029106140137e-01 3.539117574691772461e-01 2.141329646110534668e-01 -1.077051013708114624e-01 1.765762865543365479e-01 -3.148389160633087158e-01 1.834314167499542236e-01 1.346108764410018921e-01 -8.482254296541213989e-02 -1.404414176940917969e-01 2.257069945335388184e-01 -4.195798560976982117e-02 -2.123861163854598999e-01 -3.374043703079223633e-01 -1.003888994455337524e-01 -3.285716846585273743e-02 -6.412462890148162842e-02 2.123580873012542725e-01 2.104026824235916138e-01 3.080908395349979401e-02 -1.855593472719192505e-01 -1.285003572702407837e-01 -6.660454720258712769e-02 1.542616486549377441e-01 -1.479430049657821655e-01 -8.684809505939483643e-02 1.054030060768127441e-01 -1.497665941715240479e-01
1.704433858394622803e-01 2.448204904794692993e-01 4.341156780719757080e-01 -2.796683907508850098e-01 2.904536426067352295e-01 6.116916239261627197e-02 -9.401307441294193268e-03 2.235653437674045563e-02 1.456596553325653076e-01 -3.111859858036041260e-01 5.753046646714210510e-02 9.201405942440032959e-02 1.300441771745681763e-01 -5.358802899718284607e-02 2.517758607864379883e-01 1.280357390642166138e-01 -1.687625795602798462e-01 -2.742247283458709717e-01 6.763710081577301025e-02 7.128965854644775391e-02 1.563405990600585938e-01 -5.121432617306709290e-02 -1.555143296718597412e-01 2.447268366813659668e-01 1.828556060791015625e-01 6.706809997558593750e-02 -3.139273263514041901e-03 1.425426919013261795e-02 -1.997361928224563599e-01 2.488318644464015961e-02 1.491179764270782471e-01 2.958508580923080444e-02
9.607181884348392487e-03 1.316228657960891724e-01 1.512844115495681763e-01 -4.768246039748191833e-02 -1.001035571098327637e-01 4.613333344459533691e-01 1.886190287768840790e-02 9.007148444652557373e-02 1.293475478887557983e-01 -8.247239887714385986e-02 7.203132659196853638e-02 2.708727717399597168e-01 -1.009718030691146851e-01 2.875491511076688766e-03 5.434922873973846436e-02 1.333133280277252197e-01 -6.364699453115463257e-03 1.319283843040466309e-01 1.760706454515457153e-01 1.530489027500152588e-01 -3.170028328895568848e-01 -9.948315471410751343e-02 1.733912527561187744e-01 1.702004075050354004e-01 -8.835860341787338257e-02 -3.381512463092803955e-01 -1.669012606143951416e-01 3.448595404624938965e-01 -5.155918374657630920e-02 -1.280961036682128906e-01 2.180569469928741455e-01 1.274263709783554077e-01
1.967720091342926025e-01 2.495986074209213257e-01 2.464328259229660034e-01 6.032982468605041504e-02 -2.535217069089412689e-02 2.776746749877929688e-01 -3.748006373643875122e-02 1.013617664575576782e-01 1.112423092126846313e-01 -8.833075314760208130e-02 -1.954813301563262939e-02 -4.797642678022384644e-02 -2.759034037590026855e-01 3.217276930809020996e-02 3.876465931534767151e-02 -3.465005429461598396e-03 1.022390425205230713e-01 -1.665527820587158203e-01 -1.848314516246318817e-02 -2.122842371463775635e-01 1.783424019813537598e-01 -3.787959516048431396e-01 -4.421032220125198364e-02 2.292401194572448730e-01 2.666679918766021729e-01 -8.838381618261337280e-02 -2.034147381782531738e-01 -1.707342565059661865e-01 -1.488832980394363403e-01 -3.691187798976898193e-01 9.779909998178482056e-02 1.132530868053436279e-01
-1.951850056648254395e-01 3.459967970848083496e-01 -8.947727829217910767e-02 -2.154144346714019775e-01 2.657371759414672852e-02 3.960111737251281738e-01 -2.533800527453422546e-02 1.803494691848754883e-01 3.705439567565917969e-01 -2.132712006568908691e-01 2.317851483821868896e-01 2.292576879262924194e-01 -1.472580432891845703e-01 -2.816650457680225372e-02 9.779360145330429077e-02 2.916058339178562164e-02 -1.096784919500350952e-01 9.379637241363525391e-02 -1.367096751928329468e-01 -1.443099230527877808e-01 2.586322128772735596e-01 -1.566732525825500488e-01 7.312791049480438232e-02 -9.340645372867584229e-02 1.778925508260726929e-01 7.890433818101882935e-02 1.316077541559934616e-02 8.027747273445129395e-02 -1.491697281599044800e-01 -6.629921495914459229e-02 1.449238881468772888e-02 1.947285830974578857e-01
-1.545948237180709839e-01 2.719695270061492920e-01 3.496908843517303467e-01 -1.682420670986175537e-01 2.801920175552368164e-01 1.903749704360961914e-01 -2.152048051357269287e-01 -1.380556263029575348e-02 7.179360836744308472e-02 -2.294325269758701324e-02 9.045027941465377808e-02 6.418203562498092651e-02 6.505887210369110107e-02 -2.788120210170745850e-01 3.539134934544563293e-02 -2.234540283679962158e-01 4.883503913879394531e-02 9.969288855791091919e-02 -1.829609833657741547e-02 -8.952918648719787598e-02 2.376135997474193573e-02 -2.280057668685913086e-01 1.281728893518447876e-01 1.404594182968139648e-01 1.752804815769195557e-01 -3.017281293869018555e-01 9.945411980152130127e-02 -8.215904235839843750e-02 -3.206255733966827393e-01 -2.668658792972564697e-01 4.419677425175905228e-03 -1.316497623920440674e-01
-5.864390358328819275e-02 4.073964059352874756e-01 -4.091150686144828796e-02 -1.471508592367172241e-01 9.667767584323883057e-02 1.371591538190841675e-01 -1.057882755994796753e-01 6.304433941841125488e-02 1.960793733596801758e-01 -7.657610625028610229e-02 -2.408788911998271942e-02 1.671443581581115723e-01 1.207472383975982666e-01 -1.005101762712001801e-02 -6.087868008762598038e-03 1.050759181380271912e-01 1.646488904953002930e-01 -1.032331883907318115e-01 6.867854297161102295e-02 3.367133140563964844e-01 1.724507212638854980e-01 -3.243106603622436523e-01 -2.210479229688644409e-02 1.470679640769958496e-01 2.997899353504180908e-01 -1.527738571166992188e-01 2.416618540883064270e-02 3.711602389812469482e-01 -2.216510707512497902e-03 4.915377590805292130e-03 2.950833141803741455e-01 -1.174539327621459961e-01
1.486927866935729980e-01 2.740600407123565674e-01 -5.814472213387489319e-02 1.295055299997329712e-01 -1.028531417250633240e-01 2.210951745510101318e-01 -1.744838953018188477e-01 -1.341570317745208740e-01 1.258817762136459351e-01 -2.716012299060821533e-01 2.096470594406127930e-01 5.002467427402734756e-03 1.420827060937881470e-01 1.082205772399902344e-02 -1.226562485098838806e-01 5.659285560250282288e-02 -9.429262578487396240e-02 -3.073426187038421631e-01 5.280276387929916382e-02 -9.252439439296722412e-02 2.503506839275360107e-01 -2.798395156860351562e-01 -1.288307160139083862e-01 5.749830603599548340e-02 1.985887065529823303e-02 -3.534872233867645264e-01 3.380034267902374268e-01 5.915453284978866577e-02 -1.411029696464538574e-01 7.928653061389923096e-02 2.184920310974121094e-01 9.982652962207794189e-02
-1.629410684108734131e-01 -4.607954993844032288e-02 -9.025877714157104492e-02 -2.496096193790435791e-01 4.903138428926467896e-02 2.789737880229949951e-01 9.273825585842132568e-02 -3.286690264940261841e-02 -8.412604779005050659e-02 -1.891213357448577881e-01 1.994853764772415161e-01 3.609937429428100586e-01 -3.523649275302886963e-02 9.937411546707153320e-02 -2.707679010927677155e-02 1.077203378081321716e-01 3.017507791519165039e-01 -3.207883536815643311e-01 -3.273897245526313782e-02 -1.937592923641204834e-01 -2.132560759782791138e-01 4.906292259693145752e-02 8.793642371892929077e-02 2.354663237929344177e-02 2.443628758192062378e-01 -2.330383360385894775e-01 -1.835359185934066772e-01 1.877913922071456909e-01 -6.659956276416778564e-02 -1.502534449100494385e-01 1.353979557752609253e-01 2.397803068161010742e-01
-1.497185230255126953e-01 3.356181383132934570e-01 3.622818887233734131e-01 -1.365600526332855225e-01 2.314463704824447632e-01 2.318553626537322998e-01 -8.783014118671417236e-02 1.898939609527587891e-01 5.761241912841796875e-02 -8.482125401496887207e-02 -2.623344399034976959e-02 1.324339807033538818e-01 1.296243965625762939e-01 -1.339796483516693115e-01 8.883545547723770142e-02 -1.520504709333181381e-02 4.659546539187431335e-02 -8.585733175277709961e-02 1.624440215528011322e-02 5.227740854024887085e-03 8.190054446458816528e-02 -8.198341727256774902e-02 4.742246866226196289e-02 1.341764116659760475e-03 6.886813044548034668e-02 -3.417410254478454590e-01 -1.395173370838165283e-01 2.896274328231811523e-01 -4.656146466732025146e-01 -1.335356831550598145e-01 -1.395620405673980713e-02 8.436355739831924438e-02
-5.559026077389717102e-02 1.561476886272430420e-01 3.524132072925567627e-01 -2.112691402435302734e-01 3.611479401588439941e-01 4.179335013031959534e-02 -1.353597491979598999e-01 -1.184498469228856266e-04 1.574216634035110474e-01 -4.807004928588867188e-01 1.357099562883377075e-01 3.178361058235168457e-02 1.710422337055206299e-02 1.631997972726821899e-01 1.105076372623443604e-01 2.474503070116043091e-01 -1.332737803459167480e-01 -2.173999845981597900e-01 -1.494055837392807007e-01 -4.113886132836341858e-02 9.571277350187301636e-02 -1.781826019287109375e-01 -1.144659519195556641e-01 1.643026061356067657e-02 6.152562424540519714e-02 2.490465529263019562e-02 3.492784872651100159e-02 -6.227886304259300232e-02 -1.778722405433654785e-01 -5.195461213588714600e-02 2.985392510890960693e-01 3.549186512827873230e-02
3.873271495103836060e-02 2.554290890693664551e-01 2.482893764972686768e-01 -2.329701036214828491e-01 1.455042213201522827e-01 2.252852171659469604e-01 -1.281752586364746094e-01 3.349651098251342773e-01 -1.864784210920333862e-02 -1.773880720138549805e-01 5.005223676562309265e-02 -1.232493296265602112e-01 3.631592169404029846e-02 -3.872368112206459045e-02 2.108420282602310181e-01 -2.929655611515045166e-01 -2.064137607812881470e-01 -9.689815342426300049e-02 -3.385555744171142578e-02 -3.096272610127925873e-02 -1.964553743600845337e-01 -1.043744832277297974e-01 -1.325489431619644165e-01 -2.061024457216262817e-01 2.054532021284103394e-01 -2.517502009868621826e-01 -1.029410809278488159e-01 1.225711926817893982e-01 -2.210688740015029907e-01 9.255443513393402100e-02 2.029111832380294800e-01 2.017636746168136597e-01
9.406071156263351440e-02 3.726160824298858643e-01 3.818509727716445923e-02 -4.164573177695274353e-02 1.533237993717193604e-01 -4.548307508230209351e-03 8.165440708398818970e-02 3.642433509230613708e-02 1.734485924243927002e-01 -1.843190789222717285e-01 1.778190135955810547e-01 -3.129935264587402344e-02 -9.827239066362380981e-02 -2.388583719730377197e-01 -3.012716472148895264e-01 7.918651401996612549e-02 -3.433368355035781860e-02 -3.603113591670989990e-01 2.602400183677673340e-01 -2.652744017541408539e-02 -2.888088114559650421e-02 3.072998113930225372e-02 8.592861890792846680e-02 2.187339514493942261e-01 -8.594629168510437012e-02 -2.829855680465698242e-01 1.423186957836151123e-01 -1.409251838922500610e-01 1.852646470069885254e-01 -1.988939493894577026e-01 3.144029676914215088e-01 2.097117528319358826e-02
-8.145637810230255127e-02 2.445535659790039062e-01 -1.919778436422348022e-01 -1.832335740327835083e-01 1.176150441169738770e-01 5.980724841356277466e-02 -2.688524127006530762e-01 2.511797845363616943e-01 2.523796856403350830e-01 -1.384097337722778320e-01 1.385382413864135742e-01 2.317171841859817505e-01 2.569965645670890808e-02 -3.168068826198577881e-02 2.752306759357452393e-01 -5.234693735837936401e-02 9.367931634187698364e-02 -1.632235571742057800e-02 -1.039472743868827820e-01 9.300883859395980835e-03 -1.906299293041229248e-01 -2.816903293132781982e-01 -4.089013487100601196e-02 3.351523727178573608e-02 2.488934248685836792e-01 -2.313047349452972412e-01 3.497174382209777832e-02 1.604340225458145142e-01 -9.500292688608169556e-02 -1.419158875942230225e-01 3.933520615100860596e-01 9.863412380218505859e-02
1.573806703090667725e-01 2.341165542602539062e-01 2.556673251092433929e-02 -1.599560976028442383e-01 8.844301849603652954e-02 7.481346279382705688e-02 3.074353188276290894e-02 1.474894583225250244e-01 2.193558216094970703e-01 -2.643305659294128418e-01 7.840144634246826172e-02 -6.644900888204574585e-02 -1.378228049725294113e-02 -3.697647750377655029e-01 -1.049086302518844604e-01 3.146281093358993530e-02 -2.610875070095062256e-01 -1.806125193834304810e-01 2.522002756595611572e-01 -5.506234988570213318e-02 2.130339592695236206e-01 1.185261234641075134e-01 1.407154053449630737e-01 1.399215459823608398e-01 -2.070564925670623779e-01 -2.781869471073150635e-01 2.247965931892395020e-01 -1.614494621753692627e-01 -6.976434588432312012e-02 -2.173425629734992981e-02 3.303918242454528809e-01 5.485184490680694580e-02
-8.403957635164260864e-02 3.129903078079223633e-01 -1.239148378372192383e-01 -2.731332322582602501e-03 -9.375748224556446075e-03 -3.481424599885940552e-02 -3.951187804341316223e-02 1.383937746286392212e-01 1.260197609663009644e-01 -3.361179232597351074e-01 2.178885489702224731e-01 1.959270089864730835e-01 6.940510123968124390e-02 -9.777681529521942139e-02 3.524001538753509521e-01 -8.726026117801666260e-02 6.697668880224227905e-02 7.633059471845626831e-02 -2.255599349737167358e-01 -8.375129103660583496e-02 -1.236097589135169983e-01 4.665577039122581482e-02 2.186505645513534546e-01 3.298780620098114014e-01 6.492452323436737061e-02 -1.440305560827255249e-01 2.025058679282665253e-02 2.257777303457260132e-01 1.006872281432151794e-01 -2.189159393310546875e-01 2.481411844491958618e-01 2.417275011539459229e-01
9.076350182294845581e-02 9.996166080236434937e-02 9.560673683881759644e-02 -1.374407261610031128e-01 1.229086220264434814e-01 2.706681489944458008e-01 -2.782144546508789062e-01 -1.367498636245727539e-01 -5.228280206210911274e-04 -2.889194190502166748e-01 -1.644326448440551758e-01 -3.164472058415412903e-02 -6.947916746139526367e-02 -3.156753182411193848e-01 -7.069057971239089966e-02 1.909592305310070515e-03 2.354959845542907715e-01 -2.234911322593688965e-01 -1.447234004735946655e-01 -1.767673194408416748e-01 2.672027945518493652e-01 -1.251094043254852295e-01 1.446512490510940552e-01 2.341931872069835663e-02 2.455817013978958130e-01 -3.343934416770935059e-01 -1.210774928331375122e-01 1.056965962052345276e-01 -2.551501691341400146e-01 -1.006627604365348816e-01 -7.867579907178878784e-02 5.261696875095367432e-02
-1.769647896289825439e-01 1.175109744071960449e-01 9.746061265468597412e-02 -6.091172620654106140e-02 8.503053337335586548e-02 -3.875936567783355713e-02 -6.687362678349018097e-03 -8.359556645154953003e-02 7.213119417428970337e-02 -3.092972934246063232e-01 6.244660541415214539e-02 1.502177715301513672e-01 2.423651069402694702e-01 -6.346912682056427002e-02 6.329457461833953857e-02 -6.062539294362068176e-02 1.740085333585739136e-01 -1.920110285282135010e-01 8.628908544778823853e-03 -1.417844146490097046e-01 -3.715752959251403809e-01 -2.256302535533905029e-01 -3.357888385653495789e-02 2.112788408994674683e-01 3.504814505577087402e-01 -1.363835632801055908e-01 -1.547137200832366943e-01 2.939959168434143066e-01 6.511986255645751953e-02 -2.372140735387802124e-01 2.103465944528579712e-01 2.224512696266174316e-01
2.217914164066314697e-01 1.404637005180120468e-02 7.982469350099563599e-02 -1.247926428914070129e-01 -1.167980805039405823e-01 1.228018105030059814e-01 1.529776751995086670e-01 -2.259128838777542114e-01 2.124151401221752167e-02 -4.089938476681709290e-02 1.000274047255516052e-01 -7.722904533147811890e-02 3.401390090584754944e-02 -1.555665433406829834e-01 -5.781280994415283203e-02 2.748920917510986328e-01 2.748871743679046631e-01 -2.753561735153198242e-01 -1.237078234553337097e-01 -4.053567349910736084e-02 -1.463158726692199707e-01 -1.562883555889129639e-01 3.099648952484130859e-01 1.207755953073501587e-01 -1.682699471712112427e-02 -9.966184198856353760e-02 -9.935600310564041138e-02 2.350106276571750641e-02 -2.554906308650970459e-01 -2.586206048727035522e-02 4.202002286911010742e-01 3.393574357032775879e-01
-1.623235493898391724e-01 2.873016297817230225e-01 -1.737220771610736847e-02 -3.279576897621154785e-01 -5.177464336156845093e-02 9.069541096687316895e-02 -5.723186954855918884e-02 5.431788158603012562e-04 -1.392938569188117981e-02 -4.074056148529052734e-01 2.420724555850028992e-02 2.151141613721847534e-01 2.591782212257385254e-01 -1.889356970787048340e-01 2.979680597782135010e-01 -9.507444500923156738e-02 4.118330031633377075e-02 -1.533705890178680420e-01 -1.264834105968475342e-01 -4.199721291661262512e-02 -2.685277462005615234e-01 -1.022009402513504028e-01 2.115063220262527466e-01 9.597557783126831055e-02 -1.369171291589736938e-01 -1.158357858657836914e-01 -2.245661318302154541e-01 -9.015379101037979126e-02 -1.707254052162170410e-01 -1.348597854375839233e-01 1.854875385761260986e-01 -5.831449851393699646e-02
-5.349826812744140625e-02 9.942159056663513184e-02 6.596333533525466919e-02 -3.263152763247489929e-02 2.033899873495101929e-01 1.765402853488922119e-01 -1.652372330427169800e-01 4.721220582723617554e-02 3.159160912036895752e-01 -3.089522421360015869e-01 -3.252837434411048889e-02 -2.987648174166679382e-02 -1.681174933910369873e-01 -8.064288645982742310e-02 -2.197443842887878418e-01 -3.373751416802406311e-02 -1.975724399089813232e-01 -3.526862561702728271e-01 -3.599547147750854492e-01 -7.061418890953063965e-02 3.281889110803604126e-02 -1.626081615686416626e-01 -2.369253337383270264e-01 2.349637448787689209e-01 2.573606073856353760e-01 -6.403088569641113281e-02 -1.930954158306121826e-01 4.006101936101913452e-02 -2.264841347932815552e-01 2.509035868570208549e-03 1.989147439599037170e-02 2.479445002973079681e-02
-2.792144566774368286e-02 2.090232521295547485e-01 -6.191147118806838989e-02 -3.906280174851417542e-02 2.269755601882934570e-01 3.807761073112487793e-01 -2.288293242454528809e-01 -2.553380131721496582e-01 4.375864937901496887e-02 -4.232084751129150391e-02 5.341581255197525024e-02 1.570964604616165161e-01 -3.115949630737304688e-01 -2.236249595880508423e-01 9.311254322528839111e-02 -4.892339557409286499e-02 -2.979336977005004883e-01 -2.241856753826141357e-01 -4.474968649446964264e-03 1.292082108557224274e-02 3.847675025463104248e-02 -1.191333681344985962e-01 1.979360170662403107e-02 1.277531236410140991e-01 2.355619519948959351e-02 -1.004152595996856689e-01 2.300397008657455444e-01 3.307540714740753174e-02 -3.049214482307434082e-01 -1.266400963068008423e-01 2.539939880371093750e-01 1.921609789133071899e-01
-1.255229208618402481e-02 2.547959089279174805e-01 2.899661064147949219e-01 -8.563177287578582764e-02 2.668981254100799561e-01 2.262612432241439819e-01 -2.458360195159912109e-01 1.045316308736801147e-01 -3.603140637278556824e-02 -4.051226079463958740e-01 -3.540264442563056946e-02 -1.176951229572296143e-01 1.440677046775817871e-01 -2.674868702888488770e-01 4.684115946292877197e-02 4.793584719300270081e-02 2.039474695920944214e-01 -7.583625614643096924e-02 -1.242107003927230835e-01 -5.248056352138519287e-02 2.233473360538482666e-01 6.104887649416923523e-02 -2.595472335815429688e-01 1.524869352579116821e-01 2.749687433242797852e-01 -1.536760479211807251e-01 -5.006628111004829407e-02 -1.631504297256469727e-02 -1.559970676898956299e-01 -1.008858066052198410e-02 1.499508917331695557e-01 -1.171211972832679749e-01
-1.020408943295478821e-01 1.914120614528656006e-01 1.582187041640281677e-02 -4.737372696399688721e-01 -2.503327727317810059e-01 1.446902900934219360e-01 -1.304816305637359619e-01 8.954206109046936035e-02 -1.777044869959354401e-02 -9.138704091310501099e-02 3.922493755817413330e-02 2.621565200388431549e-02 -1.802460104227066040e-01 -2.522373497486114502e-01 -1.102274060249328613e-01 -2.086836695671081543e-01 -2.590962946414947510e-01 -1.101231575012207031e-01 -1.883028261363506317e-02 -1.055973097681999207e-01 1.197083517909049988e-01 -3.260800838470458984e-01 2.468405365943908691e-01 2.716434597969055176e-01 1.415720134973526001e-01 -1.073770448565483093e-01 2.006217986345291138e-01 4.569637402892112732e-02 -7.738089561462402344e-02 -1.692964583635330200e-01 1.366192009299993515e-02 -4.510669782757759094e-02
2.348014563322067261e-01 -3.815933689475059509e-02 3.380664587020874023e-01 -2.694408595561981201e-01 1.334786862134933472e-01 1.643953174352645874e-01 -8.667661249637603760e-02 1.998318135738372803e-01 1.219246089458465576e-01 -1.338678598403930664e-01 1.387113034725189209e-01 2.469700723886489868e-01 -9.128523617982864380e-02 -1.183392927050590515e-01 -1.937403380870819092e-01 -2.472733110189437866e-01 1.124689206480979919e-01 -2.183647155761718750e-01 -2.335517108440399170e-02 -1.699878871440887451e-01 1.682178825139999390e-01 -2.495612651109695435e-01 -6.336361914873123169e-02 1.103640496730804443e-01 1.954444311559200287e-02 -2.794839143753051758e-01 -2.165473103523254395e-01 1.149079129099845886e-01 -1.883383840322494507e-01 7.351031899452209473e-02 6.200739368796348572e-02 2.243706434965133667e-01
2.282923161983489990e-01 2.492761313915252686e-01 -2.470645606517791748e-01 -2.618702948093414307e-01 1.741686016321182251e-01 -8.529406040906906128e-02 1.482902932912111282e-02 -4.379801452159881592e-03 1.623316705226898193e-01 -6.960561871528625488e-02 3.799812495708465576e-01 9.830689430236816406e-02 -8.232235163450241089e-02 8.281160145998001099e-02 1.527279764413833618e-01 -9.112147986888885498e-02 -3.621437773108482361e-02 -1.803672872483730316e-02 8.888265490531921387e-02 5.711399018764495850e-02 2.843385636806488037e-01 -1.294447332620620728e-01 6.534081697463989258e-02 5.956098064780235291e-02 7.386960554867982864e-03 -3.009775578975677490e-01 -1.209653168916702271e-01 -3.836036473512649536e-02 1.103985384106636047e-01 -3.536268174648284912e-01 3.543402850627899170e-01 -2.156470902264118195e-03
6.808304786682128906e-02 9.997604042291641235e-02 6.610817462205886841e-02 1.660491973161697388e-01 -4.812677577137947083e-02 4.240552484989166260e-01 1.536872386932373047e-01 -8.363499492406845093e-02 -1.205289736390113831e-01 -3.270875513553619385e-01 -6.643132865428924561e-02 6.494372338056564331e-02 4.428412020206451416e-02 -1.740796416997909546e-01 1.243505775928497314e-01 2.409947365522384644e-01 -9.403250366449356079e-02 -1.301486343145370483e-01 -3.631841763854026794e-02 -7.819284498691558838e-02 -3.147220015525817871e-01 -4.266382008790969849e-02 1.031370759010314941e-01 1.063410788774490356e-01 -1.250375062227249146e-01 -3.436578512191772461e-01 2.394498735666275024e-01 1.585456281900405884e-01 -7.643778622150421143e-02 -2.358412295579910278e-01 1.528374850749969482e-01 2.183154523372650146e-01
5.937217921018600464e-02 4.059441685676574707e-01 2.716448307037353516e-01 4.585423693060874939e-02 2.434947043657302856e-01 1.732019037008285522e-01 -7.752812001854181290e-03 -1.980887912213802338e-02 6.460014730691909790e-02 -2.628202438354492188e-01 -1.796334087848663330e-01 1.163634099066257477e-02 4.894608631730079651e-02 -2.805430628359317780e-02 -9.725482761859893799e-02 1.018555536866188049e-01 1.876207888126373291e-01 -2.062003761529922485e-01 -2.060195654630661011e-01 4.677784815430641174e-02 2.316802442073822021e-01 -1.707541197538375854e-01 5.698212236166000366e-02 -1.634537801146507263e-02 1.802763640880584717e-01 -1.159163862466812134e-01 -3.786695748567581177e-02 -1.429177671670913696e-01 -2.232283055782318115e-01 -3.967226147651672363e-01 7.294550538063049316e-02 2.198791801929473877e-01
9.171245992183685303e-02 2.714868485927581787e-01 -7.760712504386901855e-02 -2.124485224485397339e-01 4.888079315423965454e-02 1.106006577610969543e-01 -1.492280364036560059e-01 1.770156770944595337e-01 2.684059739112854004e-01 -3.192746043205261230e-01 4.508887603878974915e-02 4.230773448944091797e-02 -4.384230077266693115e-02 -1.600190252065658569e-01 3.665225505828857422e-01 8.846989274024963379e-02 -1.529868692159652710e-01 2.460099384188652039e-02 -9.420124441385269165e-02 -1.232384368777275085e-01 4.764965176582336426e-02 -3.505537807941436768e-01 3.040843643248081207e-02 -2.614553272724151611e-01 6.462885439395904541e-02 -1.420535743236541748e-01 1.972963958978652954e-01 3.338983058929443359e-01 -5.191685259342193604e-02 -1.460509747266769409e-01 8.388932794332504272e-02 -5.156060308218002319e-02
2.241017855703830719e-02 1.217244863510131836e-01 1.977861225605010986e-01 -1.296716332435607910e-01 1.416266858577728271e-01 2.673112750053405762e-01 -2.374123930931091309e-01 1.927600800991058350e-01 -1.883865296840667725e-01 -2.108784615993499756e-01 1.093101501464843750e-01 2.402057051658630371e-01 7.806882262229919434e-02 -9.005069732666015625e-02 -2.468668669462203979e-02 3.667956590652465820e-02 2.724303305149078369e-01 -8.482047915458679199e-02 1.721375286579132080e-01 -8.081208169460296631e-02 2.181826084852218628e-01 -9.380216151475906372e-02 1.033476293087005615e-01 8.868404477834701538e-02 -1.172142773866653442e-01 -3.527522981166839600e-01 -2.273385375738143921e-01 2.790615260601043701e-01 -3.034519851207733154e-01 -3.963420540094375610e-02 8.826190978288650513e-02 1.274691969156265259e-01
2.137386351823806763e-01 2.273969501256942749e-01 1.544605940580368042e-02 -2.888595461845397949e-01 8.732739835977554321e-02 3.877946361899375916e-02 1.008410081267356873e-01 2.966206371784210205e-01 1.352868825197219849e-01 -3.041185624897480011e-02 1.591166704893112183e-01 2.999164164066314697e-01 -1.566052883863449097e-01 6.026798486709594727e-02 2.640208601951599121e-01 -7.353452593088150024e-02 4.389728978276252747e-02 -1.289098262786865234e-01 -2.450428307056427002e-01 -2.619799040257930756e-02 5.706771090626716614e-02 -2.174477875232696533e-01 -1.968266069889068604e-01 2.490566074848175049e-01 -2.220044732093811035e-01 4.271712526679039001e-02 -8.297118544578552246e-02 9.360962361097335815e-02 7.244003564119338989e-02 -2.408496290445327759e-01 2.585200071334838867e-01 2.155096381902694702e-01
3.637391701340675354e-02 1.369550079107284546e-01 -1.670583933591842651e-01 2.160720713436603546e-02 -2.502671070396900177e-02 8.930629491806030273e-02 -3.121885061264038086e-01 1.765544414520263672e-01 1.228133291006088257e-01 -3.425873219966888428e-01 -3.287180513143539429e-02 1.354290843009948730e-01 1.513159722089767456e-01 -2.056465744972229004e-01 -7.032308727502822876e-02 -1.591415256261825562e-01 -7.100730389356613159e-02 -2.274197936058044434e-01 1.435270532965660095e-02 -1.783603578805923462e-01 -1.243662983179092407e-01 -3.678794503211975098e-01 1.498358100652694702e-01 2.545785307884216309e-01 -4.115089401602745056e-02 -2.566421627998352051e-01 2.358206957578659058e-01 2.209434211254119873e-01 4.189780727028846741e-02 1.506170332431793213e-01 1.305415630340576172e-01 1.633077263832092285e-01
-1.286371052265167236e-02 -9.351968020200729370e-02 1.878171265125274658e-01 -3.523591756820678711e-01 -5.554375052452087402e-02 -1.540732942521572113e-02 -2.643151395022869110e-02 2.487244009971618652e-01 2.296833544969558716e-01 -3.248052597045898438e-01 1.071690991520881653e-01 8.453704416751861572e-02 -1.295893043279647827e-01 -1.617901176214218140e-01 -1.855018138885498047e-01 2.117546647787094116e-02 4.678424820303916931e-02 -7.353417575359344482e-02 5.014054011553525925e-03 -3.465475514531135559e-02 -5.463913828134536743e-02 7.891377806663513184e-02 9.398695826530456543e-02 2.765449881553649902e-01 6.695371866226196289e-02 -1.626148372888565063e-01 -2.719229757785797119e-01 1.447924822568893433e-01 6.662257760763168335e-02 -3.821020424365997314e-01 3.620532453060150146e-01 -1.885989122092723846e-02
-1.608736068010330200e-01 1.631617397069931030e-01 1.078915689140558243e-02 -2.410857826471328735e-01 1.713047474622726440e-01 1.972547359764575958e-02 -8.655945956707000732e-02 -7.982902228832244873e-02 1.156469993293285370e-02 -3.987515866756439209e-01 7.469547539949417114e-02 9.791903942823410034e-02 1.208409368991851807e-01 -1.272357255220413208e-01 1.723436564207077026e-01 -1.368253529071807861e-01 1.429958492517471313e-01 1.083022952079772949e-01 1.615935564041137695e-01 7.132694125175476074e-02 -2.362083196640014648e-01 -2.877766191959381104e-01 2.527790069580078125e-01 2.651028335094451904e-01 2.033572643995285034e-01 -2.294302135705947876e-01 3.176740929484367371e-02 2.120012044906616211e-01 -8.620060235261917114e-02 -2.028453797101974487e-01 2.533975541591644287e-01 -5.695261061191558838e-02
1.757978647947311401e-01 3.313592169433832169e-03 -5.434781312942504883e-02 -2.620922401547431946e-02 1.652135886251926422e-02 3.121008574962615967e-01 1.230869293212890625e-01 3.671362698078155518e-01 5.091014504432678223e-02 -6.090902537107467651e-02 1.282500475645065308e-01 3.681831061840057373e-01 2.317080646753311157e-02 -1.298571377992630005e-01 4.994842037558555603e-02 2.922051958739757538e-02 -1.720823049545288086e-01 2.276127785444259644e-02 -1.150789409875869751e-01 8.519626408815383911e-02 1.207631453871726990e-01 -1.184059679508209229e-01 8.459620922803878784e-02 3.202981054782867432e-01 -2.010825648903846741e-02 -3.021801114082336426e-01 -4.465057700872421265e-02 2.481559067964553833e-01 -7.596687227487564087e-02 -3.467907607555389404e-01 2.608682215213775635e-01 2.011575736105442047e-02
2.491779252886772156e-02 -1.777787506580352783e-01 1.969812810420989990e-01 -2.499183714389801025e-01 6.713693588972091675e-02 1.156660094857215881e-01 1.560871154069900513e-01 2.453708797693252563e-01 -6.642853375524282455e-03 -4.913646876811981201e-01 9.186901152133941650e-02 1.526323854923248291e-01 1.019526086747646332e-02 1.175192147493362427e-01 -1.328883785754442215e-02 -7.996395975351333618e-02 2.657557725906372070e-01 -1.193048879504203796e-01 -1.505821645259857178e-01 4.303100332617759705e-02 2.738299593329429626e-02 -7.857326418161392212e-02 5.034672096371650696e-03 -2.111749053001403809e-01 7.570591568946838379e-02 -1.723733544349670410e-01 -1.780857704579830170e-02 4.103444516658782959e-02 -1.121468003839254379e-02 -3.196772634983062744e-01 3.954589664936065674e-01 1.151915714144706726e-01
-2.828465104103088379e-01 3.168703615665435791e-02 1.251837909221649170e-01 -2.728056013584136963e-01 5.863539874553680420e-02 1.715343296527862549e-01 -3.809814751148223877e-01 -1.248410530388355255e-02 1.179019268602132797e-02 -8.297007530927658081e-02 -1.751996576786041260e-01 1.754409968852996826e-01 -2.390866354107856750e-02 6.294991075992584229e-02 1.580224186182022095e-01 1.396362110972404480e-02 9.524091333150863647e-02 -2.313570082187652588e-01 1.923533715307712555e-02 -2.415906935930252075e-01 -1.750443428754806519e-01 -1.078264340758323669e-01 -8.345688134431838989e-02 -1.327488478273153305e-02 1.315402388572692871e-01 -1.894712746143341064e-01 4.197663813829421997e-02 6.187423691153526306e-02 -1.302880197763442993e-01 -8.243028819561004639e-02 5.433865189552307129e-01 6.296421587467193604e-02
-1.114520430564880371e-01 2.234645038843154907e-01 6.594567745923995972e-02 -3.757754340767860413e-02 -9.126057475805282593e-02 3.131519258022308350e-01 -1.390660405158996582e-01 7.445640116930007935e-02 -5.299012362957000732e-02 -3.042700290679931641e-01 1.055758967995643616e-01 2.332914853468537331e-03 -2.534586377441883087e-02 4.646591097116470337e-02 3.777232468128204346e-01 -1.307689398527145386e-01 -1.095965504646301270e-01 -1.929469779133796692e-02 -1.857051998376846313e-01 -5.615071952342987061e-02 1.940613798797130585e-02 7.563794404268264771e-02 2.412295788526535034e-01 3.131306469440460205e-01 1.212690621614456177e-01 -2.126365900039672852e-01 -1.614168658852577209e-02 7.652398198843002319e-02 2.310949712991714478e-01 -2.757737636566162109e-01 1.900785416364669800e-01 2.958083450794219971e-01
1.035674847662448883e-02 5.222335085272789001e-02 -1.065793335437774658e-01 -2.305686473846435547e-02 -9.483235888183116913e-03 3.743746280670166016e-01 3.288831096142530441e-03 4.448547959327697754e-01 1.363428682088851929e-02 -3.338106870651245117e-01 1.449007391929626465e-01 8.247119188308715820e-02 -1.968973278999328613e-01 -9.932128340005874634e-02 -1.091698259115219116e-01 -1.249383240938186646e-01 -2.584189474582672119e-01 1.570145785808563232e-01 -1.223484873771667480e-01 -4.296521469950675964e-02 -3.455501794815063477e-02 7.083903253078460693e-02 -5.538067966699600220e-02 7.921038195490837097e-03 2.971749287098646164e-03 -1.109444648027420044e-01 9.732437320053577423e-03 2.390760183334350586e-01 -6.843551248311996460e-02 -1.926131695508956909e-01 3.970112204551696777e-01 2.120992392301559448e-01
1.213517859578132629e-01 1.686070561408996582e-01 -1.408819407224655151e-01 -1.041047573089599609e-01 -1.040610522031784058e-01 3.779534995555877686e-01 1.641241014003753662e-01 1.292185932397842407e-01 -1.121420636773109436e-01 -2.471201568841934204e-01 1.766304075717926025e-01 -1.634855382144451141e-02 -3.066808283329010010e-01 -8.364943414926528931e-02 5.180989205837249756e-02 -5.775518715381622314e-03 -1.393788307905197144e-01 1.405394226312637329e-01 -1.877717971801757812e-01 -1.817701458930969238e-01 -2.249311357736587524e-01 -6.083722412586212158e-02 -1.882163435220718384e-01 6.429579854011535645e-02 3.405817151069641113e-01 -1.434772610664367676e-01 -2.519279532134532928e-02 1.087060049176216125e-01 -1.367762535810470581e-01 -1.133463233709335327e-01 3.079700469970703125e-01 2.078596502542495728e-01
2.919031679630279541e-01 3.617709875106811523e-01 2.599164545536041260e-01 -8.522532135248184204e-02 2.346016466617584229e-01 2.390769124031066895e-01 8.834770321846008301e-02 8.734875172376632690e-02 -1.404024474322795868e-02 -1.718574315309524536e-01 8.772652596235275269e-02 -1.185909360647201538e-01 1.798804700374603271e-01 -1.698258668184280396e-01 -1.440246701240539551e-01 4.675452038645744324e-02 4.836637899279594421e-02 -2.921358048915863037e-01 -3.861608728766441345e-02 -1.459873169660568237e-01 1.110578477382659912e-01 -8.565312623977661133e-02 -1.669146120548248291e-01 -9.325261414051055908e-02 1.312204897403717041e-01 1.085825730115175247e-02 -8.282141387462615967e-02 3.613333776593208313e-02 -2.155246883630752563e-01 -2.524203956127166748e-01 2.480320632457733154e-02 3.779522180557250977e-01
-1.013981178402900696e-01 9.279251843690872192e-02 3.061636351048946381e-02 -3.568886220455169678e-01 -1.053919941186904907e-01 -2.282941788434982300e-01 -1.659150235354900360e-02 3.281535208225250244e-02 1.901377141475677490e-01 -1.360311657190322876e-01 6.461976468563079834e-02 3.545598089694976807e-01 -7.425379008054733276e-02 2.609751746058464050e-02 1.950819045305252075e-01 1.740763150155544281e-02 1.986818015575408936e-01 -3.957832232117652893e-02 -2.718100845813751221e-01 -1.890832781791687012e-01 2.407797425985336304e-02 -2.401559799909591675e-01 8.197613060474395752e-02 1.652230322360992432e-01 1.803859472274780273e-01 -2.562730610370635986e-01 3.361036628484725952e-02 -6.246118992567062378e-02 1.351853311061859131e-01 -2.812510430812835693e-01 3.182882368564605713e-01 1.193535700440406799e-01
9.676572866737842560e-03 1.859085261821746826e-01 2.831805869936943054e-02 -2.318427413702011108e-01 2.316441982984542847e-01 1.657979935407638550e-01 -1.251494586467742920e-01 5.310235545039176941e-02 1.915473341941833496e-01 -2.884745597839355469e-01 2.622192353010177612e-02 1.915913969278335571e-01 -7.928831130266189575e-02 -4.309358894824981689e-01 -2.791034579277038574e-01 -2.864873707294464111e-01 -8.789855241775512695e-02 1.072225570678710938e-01 -2.479720115661621094e-01 8.666303008794784546e-03 -6.475742906332015991e-02 -1.370939314365386963e-01 2.348955720663070679e-01 -2.724900469183921814e-02 5.818000808358192444e-02 -1.630187034606933594e-01 2.049444317817687988e-01 -8.581107854843139648e-02 -3.003105893731117249e-02 1.374565064907073975e-01 1.919379979372024536e-01 7.896465808153152466e-02
-6.823413819074630737e-02 3.819171786308288574e-01 -1.084499061107635498e-01 -2.048236578702926636e-01 -1.971465647220611572e-01 3.608548268675804138e-02 -1.694356501102447510e-01 1.206167936325073242e-01 2.518882751464843750e-01 2.004273794591426849e-02 2.851492166519165039e-01 1.269177645444869995e-01 9.702111035585403442e-02 -1.092640534043312073e-01 1.785343736410140991e-01 -2.875371836125850677e-03 -1.990075856447219849e-01 -2.490824162960052490e-01 -1.521984636783599854e-01 -8.211456984281539917e-02 7.181598804891109467e-03 -1.921331137418746948e-01 -6.692361831665039062e-02 7.827755808830261230e-02 -9.692361205816268921e-02 -2.353690117597579956e-01 1.796836256980895996e-01 -4.507914558053016663e-02 -1.226201578974723816e-01 -1.829168647527694702e-01 4.132362306118011475e-01 1.859329827129840851e-02
1.101373732089996338e-01 3.598796427249908447e-01 1.174522712826728821e-01 6.282752752304077148e-02 1.593601107597351074e-01 -7.780545391142368317e-03 -1.054117009043693542e-01 1.096466481685638428e-01 1.764970570802688599e-01 -3.959457576274871826e-01 3.418329730629920959e-02 -6.286050379276275635e-02 -1.394397318363189697e-01 -1.089868471026420593e-01 -1.587409675121307373e-01 4.546440020203590393e-02 -9.281307458877563477e-02 -3.654956221580505371e-01 2.300792187452316284e-01 -2.890572547912597656e-01 3.415082395076751709e-02 1.410313248634338379e-01 1.445662677288055420e-01 8.110533654689788818e-02 -5.456758290529251099e-02 -2.597375214099884033e-01 3.094767406582832336e-02 1.477013826370239258e-01 1.838285028934478760e-01 -2.321118712425231934e-01 1.202321872115135193e-01 1.335196495056152344e-01
-4.034261032938957214e-02 3.363625109195709229e-01 3.026798963546752930e-01 4.318600147962570190e-02 1.819576174020767212e-01 -1.564190909266471863e-02 1.492732763290405273e-01 2.432514429092407227e-01 6.677085906267166138e-02 -9.708953648805618286e-02 2.707075178623199463e-01 -1.088951714336872101e-02 -2.412744164466857910e-01 -3.270307779312133789e-01 -8.909610658884048462e-02 2.778490073978900909e-03 -1.385640352964401245e-01 -2.258892357349395752e-01 -2.505435804778244346e-05 -2.855913639068603516e-01 4.915218427777290344e-02 -1.471834331750869751e-01 -6.128725036978721619e-02 -2.565772272646427155e-02 7.796024531126022339e-02 -3.645945489406585693e-01 -1.081815436482429504e-01 -1.188700869679450989e-01 -1.675557941198348999e-01 -3.550928831100463867e-02 1.917849779129028320e-01 7.288448512554168701e-02
1.021816283464431763e-01 4.107485711574554443e-01 1.381038874387741089e-01 -1.487527191638946533e-01 -8.207677304744720459e-02 8.799496293067932129e-02 2.491684556007385254e-01 1.138192266225814819e-01 1.923870891332626343e-01 -1.829918175935745239e-01 2.569254934787750244e-01 1.115673705935478210e-01 7.055834401398897171e-03 -4.024894535541534424e-02 5.811145156621932983e-02 1.205072104930877686e-01 -2.753943204879760742e-01 4.190856218338012695e-02 -2.661742866039276123e-01 8.248338103294372559e-02 8.377407491207122803e-02 -3.232161402702331543e-01 -3.219490125775337219e-02 -3.601436736062169075e-03 -1.128255296498537064e-02 1.133398637175559998e-01 4.966135695576667786e-02 -9.366312623023986816e-02 -2.037300020456314087e-01 -3.380633294582366943e-01 1.781338751316070557e-01 2.051242440938949585e-01
1.687276512384414673e-01 3.723755180835723877e-01 -6.861855834722518921e-02 -7.921928167343139648e-02 -5.370315909385681152e-02 3.357988595962524414e-01 1.837781667709350586e-01 -6.507796049118041992e-02 2.553680352866649628e-02 -9.437979012727737427e-02 1.905005276203155518e-01 -1.446353644132614136e-01 3.100640326738357544e-02 -2.197685688734054565e-01 -1.802228540182113647e-01 1.341296434402465820e-01 -5.094758793711662292e-02 -2.907280921936035156e-01 -4.236449673771858215e-02 -3.903666734695434570e-01 -9.456479549407958984e-02 9.808704257011413574e-02 7.716225832700729370e-02 2.011756002902984619e-01 -1.010197773575782776e-01 -3.606981039047241211e-01 -5.062591284513473511e-02 6.244980916380882263e-02 8.141592144966125488e-02 -2.014802247285842896e-01 1.806604675948619843e-02 -3.346410021185874939e-02
-6.057090312242507935e-02 1.872414499521255493e-01 2.352122664451599121e-01 -1.265543252229690552e-01 -8.613734506070613861e-03 9.197632223367691040e-02 1.315708756446838379e-01 6.019489839673042297e-02 1.485666036605834961e-01 -2.587972581386566162e-01 2.278663404285907745e-02 2.622976005077362061e-01 -2.464366108179092407e-01 -3.328177928924560547e-01 -1.186307370662689209e-01 1.275404244661331177e-01 -5.487589910626411438e-02 -2.535013556480407715e-01 8.722909726202487946e-03 4.452035576105117798e-02 2.204093784093856812e-01 -1.528889089822769165e-01 -8.557537943124771118e-02 -7.201172411441802979e-02 1.668207496404647827e-01 -2.565738558769226074e-01 5.042158067226409912e-02 -1.608325988054275513e-01 5.464883148670196533e-02 -2.710953950881958008e-01 -1.336005479097366333e-01 3.606427013874053955e-01
1.026053950190544128e-01 6.255634129047393799e-02 2.250014245510101318e-01 -1.620086431503295898e-01 5.880279093980789185e-02 3.429616987705230713e-01 -1.148134246468544006e-01 -3.244422376155853271e-02 -1.947956085205078125e-01 -8.929075300693511963e-02 1.405195444822311401e-01 7.579535245895385742e-02 1.707065403461456299e-01 -1.606424003839492798e-01 -1.340205818414688110e-01 -4.343818128108978271e-02 1.970680356025695801e-01 1.157886832952499390e-01 -9.058864414691925049e-02 -3.110904097557067871e-01 3.143961727619171143e-02 -2.709887325763702393e-01 2.927115652710199356e-03 -5.039112176746129990e-03 -4.039451107382774353e-02 -1.831811070442199707e-01 1.934992820024490356e-01 4.373396635055541992e-01 -2.515009343624114990e-01 -2.064971327781677246e-01 1.569038480520248413e-01 -3.280093893408775330e-02
1.110443919897079468e-01 1.728397607803344727e-01 5.127345677465200424e-03 -1.082883030176162720e-01 2.088453918695449829e-01 6.540114432573318481e-02 -1.905720829963684082e-01 -2.696235850453376770e-02 -4.209750890731811523e-02 -2.755175232887268066e-01 1.205335333943367004e-01 -1.344400048255920410e-01 2.022164463996887207e-01 -2.060879617929458618e-01 -3.935898467898368835e-02 -1.280969008803367615e-02 6.930072605609893799e-02 2.111927270889282227e-01 -1.803083121776580811e-01 -9.986534714698791504e-02 7.629321888089179993e-03 -9.352654218673706055e-02 2.162277996540069580e-01 6.333467364311218262e-02 1.900898963212966919e-01 -2.751442193984985352e-01 3.315473496913909912e-01 4.248630702495574951e-01 -6.404313445091247559e-02 -2.670379877090454102e-01 1.910418570041656494e-01 -1.020653359591960907e-02
-1.681943684816360474e-01 3.119500577449798584e-01 -1.157386302947998047e-01 -9.607753157615661621e-02 3.518914571031928062e-03 1.367956548929214478e-01 -6.092978641390800476e-02 7.054898887872695923e-03 2.411898821592330933e-01 -8.701840043067932129e-02 2.857387959957122803e-01 -5.833993665874004364e-03 -1.247002407908439636e-01 -3.045222163200378418e-01 1.830963343381881714e-01 2.055513858795166016e-01 -3.570687398314476013e-02 -2.342570424079895020e-01 -1.124921962618827820e-01 -4.354366660118103027e-01 6.268841773271560669e-02 -1.486494392156600952e-01 -6.370320171117782593e-02 2.065682560205459595e-01 5.666730180382728577e-02 -1.067456603050231934e-01 -1.509580463171005249e-01 -2.282983511686325073e-01 7.686744630336761475e-02 -5.886905267834663391e-02 2.602188587188720703e-01 -5.525021348148584366e-03
-1.500521153211593628e-01 1.662391573190689087e-01 -9.546169638633728027e-02 1.684237271547317505e-02 1.371887028217315674e-01 2.027864307165145874e-01 1.866761893033981323e-01 1.491383612155914307e-01 1.718465089797973633e-01 -3.294447958469390869e-01 3.137216567993164062e-01 2.850596234202384949e-02 -2.659200429916381836e-01 -1.133605688810348511e-01 -9.219431318342685699e-03 -6.523645482957363129e-03 -1.285946667194366455e-01 1.173747107386589050e-01 -3.668497204780578613e-01 9.535675495862960815e-02 -4.456465318799018860e-02 -9.528577327728271484e-02 2.314576059579849243e-01 5.317987129092216492e-02 6.510747969150543213e-02 -1.365541596896946430e-03 2.581353187561035156e-01 -3.437106683850288391e-02 -2.318570464849472046e-01 -2.575181126594543457e-01 2.517912685871124268e-01 7.381902635097503662e-02
-5.569588392972946167e-02 2.384799420833587646e-01 6.652349140495061874e-03 -1.911741048097610474e-01 -1.324433088302612305e-01 2.875004410743713379e-01 1.277454942464828491e-01 8.553354442119598389e-02 3.025519847869873047e-02 -3.207000195980072021e-01 3.360585495829582214e-02 1.017010509967803955e-01 -1.209239959716796875e-01 1.110427528619766235e-01 2.075951099395751953e-01 1.292772591114044189e-01 -2.652216553688049316e-01 1.074256896972656250e-01 -1.272012889385223389e-01 -5.686146765947341919e-02 5.811051651835441589e-02 -2.405396550893783569e-01 -7.646244764328002930e-02 2.009232193231582642e-01 3.084648549556732178e-01 5.094886571168899536e-02 -7.063549757003784180e-02 1.470827013254165649e-01 -3.771570324897766113e-01 5.595103139057755470e-04 1.411018073558807373e-01 2.869276702404022217e-01
2.076850980520248413e-01 1.588484644889831543e-01 -1.085874885320663452e-01 -1.732380539178848267e-01 2.486158721148967743e-02 8.359354734420776367e-02 -2.313487976789474487e-01 7.423061877489089966e-02 -4.052670300006866455e-02 -2.210249155759811401e-01 6.136732175946235657e-02 -6.920424103736877441e-02 -1.239346638321876526e-01 -3.126461803913116455e-01 7.403246313333511353e-02 -3.914099931716918945e-02 -9.902133792638778687e-02 -4.593929648399353027e-01 -2.048452943563461304e-02 -7.401319593191146851e-02 2.005532570183277130e-02 -1.399549245834350586e-01 8.208070695400238037e-02 1.843025833368301392e-01 -9.323848783969879150e-02 8.581839501857757568e-02 3.507947325706481934e-01 2.685559988021850586e-01 -1.298151463270187378e-01 -8.829136192798614502e-02 3.366682231426239014e-01 8.575423061847686768e-02
9.555044025182723999e-02 2.544870078563690186e-01 -2.870412915945053101e-02 -7.871642708778381348e-02 1.421807706356048584e-01 2.667857408523559570e-01 2.566223740577697754e-01 -1.043485626578330994e-01 -1.242429018020629883e-02 -2.674061357975006104e-01 2.188398838043212891e-01 1.306742429733276367e-02 -2.573181390762329102e-01 5.231248587369918823e-02 2.051069736480712891e-01 -1.219411119818687439e-01 -2.017129361629486084e-01 -2.070968784391880035e-02 -2.282581776380538940e-01 -1.663537323474884033e-01 -9.938789159059524536e-02 -3.633329644799232483e-02 2.260560840368270874e-01 3.147293254733085632e-02 -9.725143760442733765e-02 -8.752507716417312622e-02 1.120574474334716797e-01 1.001774594187736511e-01 1.246151253581047058e-01 -4.390606656670570374e-02 4.537648856639862061e-01 2.410194873809814453e-01
5.688936635851860046e-02 4.971472918987274170e-01 2.426471263170242310e-01 1.146078575402498245e-02 4.279741644859313965e-02 2.279216498136520386e-01 9.076116979122161865e-02 1.017857249826192856e-02 1.971567273139953613e-01 -2.443929910659790039e-01 9.791485033929347992e-03 -2.751477621495723724e-02 -1.764781773090362549e-01 -3.378822803497314453e-01 -9.479126334190368652e-02 1.993996798992156982e-01 -1.722253412008285522e-01 -2.863970994949340820e-01 -2.168618738651275635e-01 -1.490829885005950928e-01 1.563441008329391479e-02 -1.440246552228927612e-01 3.309629857540130615e-02 4.457871615886688232e-02 -2.808406576514244080e-02 -9.555552899837493896e-02 -1.945333331823348999e-01 -8.999182842671871185e-03 1.252396106719970703e-01 -1.667596846818923950e-01 -7.519752532243728638e-02 1.815765798091888428e-01
1.187072619795799255e-01 2.002093195915222168e-01 2.659668624401092529e-01 -1.070036962628364563e-01 1.573939621448516846e-01 1.735830903053283691e-01 5.827206000685691833e-02 2.379569858312606812e-01 5.591107904911041260e-02 -2.122142314910888672e-01 2.118377760052680969e-02 2.858267724514007568e-01 -1.850946694612503052e-01 -1.797025203704833984e-01 -3.704542815685272217e-01 -2.445264309644699097e-01 6.849020719528198242e-02 -1.297190338373184204e-01 -2.853572368621826172e-01 -1.272882670164108276e-01 1.394223868846893311e-01 -1.921298727393150330e-02 6.869278103113174438e-02 -2.425518259406089783e-02 1.271909922361373901e-01 -3.037482500076293945e-01 -8.655153214931488037e-02 1.638899445533752441e-01 -1.846954673528671265e-01 9.507264196872711182e-02 1.232769787311553955e-01 9.706037491559982300e-02
-6.883037835359573364e-02 2.709098458290100098e-01 -2.477857917547225952e-01 -1.391783803701400757e-01 1.728839427232742310e-01 1.319938451051712036e-01 1.627204120159149170e-01 2.236382849514484406e-02 9.986177086830139160e-02 -2.877422571182250977e-01 2.342510223388671875e-01 2.277314066886901855e-01 9.056911617517471313e-02 -1.151053905487060547e-01 4.896698296070098877e-01 2.095880359411239624e-01 2.986982278525829315e-02 -2.819332778453826904e-01 1.736670266836881638e-03 -5.779292900115251541e-03 7.229448109865188599e-02 -3.022629953920841217e-02 9.438361972570419312e-02 -7.574535906314849854e-02 -4.657413810491561890e-02 2.415897697210311890e-02 -6.102550402283668518e-02 -1.930225826799869537e-02 -4.920753464102745056e-02 -8.390551060438156128e-02 3.730141818523406982e-01 7.417792081832885742e-02
-1.326229572296142578e-01 -5.801236629486083984e-02 6.279146671295166016e-02 -3.362596333026885986e-01 2.514190971851348877e-02 3.609050810337066650e-01 2.803867757320404053e-01 1.841272115707397461e-01 -5.392751097679138184e-02 -2.540368437767028809e-01 -1.782824285328388214e-02 2.769282162189483643e-01 -8.958209306001663208e-02 -8.044268004596233368e-03 -4.002846777439117432e-02 4.229355603456497192e-02 -1.180204451084136963e-01 -1.851875036954879761e-01 7.429938763380050659e-02 1.797813773155212402e-01 -1.265121400356292725e-01 -1.754983663558959961e-01 2.074008584022521973e-01 9.096387028694152832e-02 2.185386419296264648e-01 -1.668182164430618286e-01 -4.535647481679916382e-02 9.670156240463256836e-02 -7.344973832368850708e-02 -3.207781016826629639e-01 2.844371795654296875e-01 4.841836541891098022e-02
9.473289549350738525e-02 1.569185405969619751e-01 -1.050401628017425537e-01 -8.045671135187149048e-02 1.745323091745376587e-01 3.537826612591743469e-02 -6.153870746493339539e-02 1.890392452478408813e-01 -1.563913077116012573e-01 -1.194548234343528748e-01 3.886875510215759277e-02 6.840766407549381256e-03 -5.726448446512222290e-02 -3.656626939773559570e-01 -4.723003879189491272e-02 1.734572649002075195e-01 -3.994186595082283020e-02 -4.002168476581573486e-01 -2.007382810115814209e-01 -1.721767336130142212e-01 -9.016528725624084473e-02 -1.019050106406211853e-01 -1.409399062395095825e-01 2.586367130279541016e-01 7.877307361923158169e-04 2.884243801236152649e-02 3.231631219387054443e-01 7.962128520011901855e-02 -1.250417828559875488e-01 1.872349902987480164e-02 4.326541125774383545e-01 1.276906579732894897e-01
2.961924672126770020e-01 3.085282742977142334e-01 2.791065573692321777e-01 3.141234815120697021e-02 -2.274575829505920410e-02 3.679150938987731934e-01 3.330449340865015984e-03 3.759257495403289795e-02 5.288421362638473511e-02 -2.770844995975494385e-01 -1.766459941864013672e-01 6.994960457086563110e-02 -4.743301123380661011e-02 6.109643727540969849e-04 -3.965676203370094299e-02 4.802660644054412842e-02 7.662461698055267334e-02 1.323521882295608521e-02 -2.322024554014205933e-01 1.129434108734130859e-01 -2.100434303283691406e-01 -5.193582549691200256e-02 -1.579443961381912231e-01 9.923062287271022797e-03 -2.186449021100997925e-01 -1.755141466856002808e-01 -4.620138928294181824e-02 2.288115471601486206e-01 -9.532493352890014648e-02 -2.108807265758514404e-01 2.177212834358215332e-01 3.169381022453308105e-01
2.234359681606292725e-01 2.160617113113403320e-01 2.007036954164505005e-01 -2.167449891567230225e-01 5.750500038266181946e-02 8.726094663143157959e-02 -8.228483796119689941e-02 6.629265844821929932e-02 -3.330419585108757019e-02 -1.986415684223175049e-01 1.046052724123001099e-01 7.904677838087081909e-02 -1.850947551429271698e-02 -3.228923678398132324e-01 -6.381800025701522827e-02 1.347454339265823364e-01 6.023833900690078735e-02 -3.175472617149353027e-01 -2.234723716974258423e-01 1.554205566644668579e-01 1.407343000173568726e-01 -3.672830387949943542e-02 -8.565410226583480835e-02 -1.145062595605850220e-01 1.056529432535171509e-01 -2.395980060100555420e-01 1.130467876791954041e-01 -2.302930653095245361e-01 -1.187339052557945251e-02 -3.431622982025146484e-01 1.066816523671150208e-01 3.544387817382812500e-01
-2.656892836093902588e-01 1.371209770441055298e-01 4.607258737087249756e-02 -1.878196299076080322e-01 2.037756592035293579e-01 2.746223807334899902e-01 1.940740048885345459e-01 -1.700607389211654663e-01 1.440998613834381104e-01 -1.503795981407165527e-01 5.534250289201736450e-02 -1.231421083211898804e-01 1.489661037921905518e-01 -1.467376053333282471e-01 3.896595835685729980e-01 8.077879250049591064e-02 -8.129247277975082397e-02 -2.507176995277404785e-01 1.186142787337303162e-01 -1.292143613100051880e-01 2.487562298774719238e-01 5.568058043718338013e-02 2.240859717130661011e-01 1.022936031222343445e-01 5.117223411798477173e-02 -1.104635521769523621e-01 6.711117178201675415e-02 2.047148644924163818e-01 -3.327884078025817871e-01 -9.984274953603744507e-02 1.341174393892288208e-01 1.278774999082088470e-02
-1.541572064161300659e-02 1.300454884767532349e-01 -2.057193070650100708e-01 -2.600814402103424072e-01 -1.167586743831634521e-01 1.526271998882293701e-01 -3.782398104667663574e-01 1.003598496317863464e-01 1.747425496578216553e-01 -4.665313661098480225e-02 4.385412335395812988e-01 1.116710454225540161e-01 1.081281006336212158e-01 -1.217515692114830017e-01 1.067752316594123840e-01 2.892041206359863281e-02 -1.861197948455810547e-01 -1.825751364231109619e-01 -1.847543269395828247e-01 -1.682010944932699203e-03 -5.188817158341407776e-02 -1.390493512153625488e-01 7.613592594861984253e-02 1.004188209772109985e-01 1.667474955320358276e-02 -3.909181058406829834e-01 1.661874204874038696e-01 8.001373149454593658e-03 -1.569791436195373535e-01 -3.897109255194664001e-02 2.429830431938171387e-01 2.390802837908267975e-02
-1.904945671558380127e-01 2.830798625946044922e-01 -1.811812967061996460e-01 -7.527095079421997070e-02 2.248301729559898376e-02 2.206799536943435669e-01 -2.111062854528427124e-01 -1.282099355012178421e-02 1.770602762699127197e-01 -1.168017014861106873e-01 1.437184512615203857e-01 1.347175091505050659e-01 2.529548481106758118e-02 3.569147363305091858e-02 8.838682621717453003e-02 -1.548912227153778076e-01 2.178653627634048462e-01 -2.400813400745391846e-01 -1.200586482882499695e-01 7.268799096345901489e-02 -2.351305335760116577e-01 -1.931874006986618042e-01 3.146818652749061584e-02 1.070024818181991577e-01 1.479048430919647217e-01 -3.181168437004089355e-01 -9.233124554157257080e-02 -7.491637021303176880e-02 -6.360328197479248047e-02 -1.520284861326217651e-01 4.872094392776489258e-01 -4.520606994628906250e-02
6.238093599677085876e-02 -6.154074892401695251e-02 1.442996561527252197e-01 -4.540762901306152344e-01 4.448284581303596497e-02 2.968455851078033447e-01 2.347792834043502808e-01 1.278766095638275146e-01 2.371145188808441162e-01 -2.374837845563888550e-01 -6.836993247270584106e-02 3.421880900859832764e-01 -3.186524659395217896e-02 -2.009881585836410522e-01 -6.536215543746948242e-02 1.586405746638774872e-02 -1.895055919885635376e-02 9.611878544092178345e-03 1.982819586992263794e-01 -9.236986190080642700e-02 2.919851802289485931e-02 -7.131227105855941772e-02 8.565986901521682739e-02 6.135072559118270874e-02 2.352554947137832642e-01 -1.233381927013397217e-01 -2.038550972938537598e-01 3.213686123490333557e-02 2.191919274628162384e-02 -3.127385079860687256e-01 2.048560976982116699e-01 -6.842171400785446167e-02
1.279039680957794189e-01 2.289223968982696533e-01 2.189944386482238770e-01 -3.827148303389549255e-02 1.147862449288368225e-01 3.335075080394744873e-01 1.649972498416900635e-01 1.560471951961517334e-01 2.344831228256225586e-01 -8.474760502576828003e-02 -7.165043801069259644e-02 1.558820009231567383e-01 -2.704128623008728027e-01 6.913653016090393066e-02 -2.189533114433288574e-01 -1.764106154441833496e-01 -7.520083338022232056e-02 -1.887322515249252319e-01 -1.528638303279876709e-01 -1.164846569299697876e-01 2.194466143846511841e-01 -1.885102838277816772e-01 8.931368589401245117e-02 6.731850653886795044e-02 3.364675343036651611e-01 -2.587818503379821777e-01 -1.283736824989318848e-01 -1.067471578717231750e-01 -3.676709905266761780e-02 -1.826534122228622437e-01 1.427201740443706512e-02 1.997216343879699707e-01
-4.533471167087554932e-02 1.682793945074081421e-01 1.088375374674797058e-01 -6.011559814214706421e-02 -1.186957359313964844e-01 2.131087183952331543e-01 -1.040381044149398804e-01 6.163277477025985718e-02 -7.644409686326980591e-02 -4.079314470291137695e-01 1.433759182691574097e-01 1.605485081672668457e-01 -2.622050419449806213e-02 2.153433859348297119e-01 1.305861771106719971e-01 -1.532767564058303833e-01 9.202360361814498901e-02 2.343488298356533051e-02 -9.916148334741592407e-02 1.804649233818054199e-01 6.826049834489822388e-02 5.585698783397674561e-02 4.605914652347564697e-02 3.044148087501525879e-01 1.148734390735626221e-01 -4.424275085330009460e-02 -5.716748535633087158e-02 3.222434222698211670e-01 -4.082673043012619019e-02 -4.007544517517089844e-01 3.077778220176696777e-01 2.014993280172348022e-01
1.190869510173797607e-01 2.869634628295898438e-01 1.287705749273300171e-01 -7.229560613632202148e-02 -1.061381399631500244e-02 -5.328813567757606506e-03 -1.099502369761466980e-01 -3.860786929726600647e-02 -5.170989409089088440e-02 -2.351328283548355103e-01 -5.813561007380485535e-02 -9.456433355808258057e-02 -5.767519026994705200e-02 -2.369990348815917969e-01 -3.161598443984985352e-01 3.029584884643554688e-01 4.943401739001274109e-02 -3.868948668241500854e-02 -1.623513400554656982e-01 9.393425658345222473e-03 1.548945754766464233e-01 1.272337734699249268e-01 -2.848669420927762985e-03 2.939403057098388672e-01 9.561912715435028076e-02 -4.541828036308288574e-01 1.125329062342643738e-01 4.210266750305891037e-03 -1.888058185577392578e-01 -5.416426807641983032e-02 3.298112154006958008e-01 1.182442903518676758e-01
-3.647378981113433838e-01 3.995242118835449219e-01 -2.000306695699691772e-01 -1.113510578870773315e-01 -4.971334245055913925e-03 2.429036498069763184e-01 -1.262326538562774658e-01 -8.141535520553588867e-02 2.101858705282211304e-02 -2.230199873447418213e-01 -6.044353917241096497e-02 1.361854821443557739e-01 1.539571881294250488e-01 1.129536628723144531e-01 -5.370634794235229492e-02 9.273753501474857330e-03 1.877034902572631836e-01 -2.299084663391113281e-01 -9.524579159915447235e-03 -2.865789271891117096e-02 -1.318791229277849197e-02 -3.127725422382354736e-01 7.959116995334625244e-02 1.166830435395240784e-01 4.753155261278152466e-02 -3.377253115177154541e-01 1.483940705657005310e-02 -9.603479504585266113e-02 -3.026524186134338379e-01 -1.026049032807350159e-01 1.583369076251983643e-01 -4.029732197523117065e-02
8.313645422458648682e-02 3.490575253963470459e-01 3.024278581142425537e-01 -9.037908911705017090e-02 6.005192175507545471e-02 1.067289635539054871e-01 -9.276737459003925323e-03 3.304391503334045410e-01 -1.015029288828372955e-02 -2.728305757045745850e-01 -6.758198142051696777e-03 1.914426982402801514e-01 -1.510978639125823975e-01 -2.306170314550399780e-01 -2.501369416713714600e-01 -1.764997839927673340e-01 7.176502794027328491e-02 -1.328263729810714722e-01 -9.650573879480361938e-02 -1.110300198197364807e-01 5.585278198122978210e-02 -1.974595785140991211e-01 3.395733237266540527e-02 -1.828722842037677765e-02 1.355631370097398758e-02 -2.226011753082275391e-01 -2.274106144905090332e-01 -1.510078087449073792e-02 -2.728936076164245605e-01 1.826018393039703369e-01 2.180460542440414429e-01 1.459559053182601929e-01
-1.006395891308784485e-01 -3.511157631874084473e-02 1.031991839408874512e-01 -2.624167799949645996e-01 5.527405813336372375e-02 1.305388063192367554e-01 -5.385145545005798340e-02 2.685369849205017090e-01 2.061126530170440674e-01 -2.175827175378799438e-01 -4.724239557981491089e-02 3.721926808357238770e-01 -8.626434952020645142e-02 -4.677748307585716248e-02 -1.803360283374786377e-01 2.918524667620658875e-02 1.989075988531112671e-01 4.965290054678916931e-02 7.405083626508712769e-02 4.976111929863691330e-03 6.302196532487869263e-02 5.824444070458412170e-02 -4.538123309612274170e-02 1.755971461534500122e-01 -4.245784878730773926e-02 -3.680790066719055176e-01 -9.324052929878234863e-02 2.918314337730407715e-01 -1.738944649696350098e-01 -3.197325766086578369e-01 2.952616512775421143e-01 4.294459894299507141e-02
-1.992654800415039062e-01 3.903115093708038330e-01 2.115184217691421509e-01 -2.722429037094116211e-01 -3.341554105281829834e-02 1.892463266849517822e-01 2.255828678607940674e-01 4.487223923206329346e-02 6.526985764503479004e-02 -1.909599155187606812e-01 -1.665754988789558411e-02 1.828921586275100708e-01 -1.282072663307189941e-01 -2.318576127290725708e-01 -2.261032015085220337e-01 1.082404777407646179e-01 1.580537259578704834e-01 -2.056534290313720703e-01 -3.264379873871803284e-02 -1.827098876237869263e-01 1.351051777601242065e-01 -1.605362892150878906e-01 -1.161473020911216736e-01 2.475239709019660950e-02 6.391248665750026703e-03 -2.510161995887756348e-01 -1.005666181445121765e-01 -3.906485065817832947e-02 -7.834841310977935791e-02 -1.710787415504455566e-01 -1.609241813421249390e-01 3.097286820411682129e-01
-2.732158899307250977e-01 2.389278411865234375e-01 1.064975932240486145e-01 -2.512176930904388428e-01 -1.185340061783790588e-01 -1.298789829015731812e-01 1.509304046630859375e-01 1.527798268944025040e-02 1.696138978004455566e-01 -8.212113752961158752e-03 2.139735072851181030e-01 2.319188863039016724e-01 -2.990909516811370850e-01 -1.018967702984809875e-01 2.939853668212890625e-01 -9.333629161119461060e-02 6.765861064195632935e-02 -2.255709618330001831e-01 -7.910633832216262817e-02 -1.290344297885894775e-01 -2.461497485637664795e-02 -2.680413126945495605e-01 1.920487135648727417e-01 2.630856931209564209e-01 -3.142470959573984146e-03 -1.158787608146667480e-01 7.749746739864349365e-02 7.116489578038454056e-03 -1.019093021750450134e-01 -3.320399820804595947e-01 1.265723407268524170e-01 5.856673419475555420e-02
-2.233330905437469482e-01 2.658444941043853760e-01 -1.739303581416606903e-02 -2.855613231658935547e-01 -1.890447735786437988e-01 -1.967754662036895752e-01 5.118750408291816711e-02 3.549116849899291992e-01 2.176609039306640625e-01 -1.396109759807586670e-01 3.344548046588897705e-01 1.169716287404298782e-02 4.308700934052467346e-02 5.699642747640609741e-02 -9.133694320917129517e-02 -3.112737834453582764e-02 2.537448704242706299e-02 -1.350791156291961670e-01 -9.119804948568344116e-02 -2.112617790699005127e-01 -1.333831250667572021e-01 -1.320132613182067871e-01 9.536962211132049561e-02 2.969226241111755371e-01 2.916200645267963409e-02 -1.079575717449188232e-01 3.129480034112930298e-02 2.120835632085800171e-01 -7.386161480098962784e-03 -2.494956851005554199e-01 2.253090441226959229e-01 1.594766229391098022e-01
1.090762093663215637e-01 2.145636230707168579e-01 3.691691756248474121e-01 -8.479762822389602661e-02 -2.940161526203155518e-02 1.923363804817199707e-01 -1.883898824453353882e-01 -9.259748458862304688e-02 3.915710449218750000e-01 -2.612860202789306641e-01 -7.806294411420822144e-02 1.543068885803222656e-01 1.548687964677810669e-01 2.371361106634140015e-02 -4.832798987627029419e-02 -3.319697082042694092e-02 9.777567535638809204e-02 -8.022814244031906128e-02 -1.424712985754013062e-01 -5.454223137348890305e-03 1.526139676570892334e-01 -1.589364409446716309e-01 1.463336646556854248e-01 2.268835455179214478e-01 -3.690969944000244141e-01 -2.679805457592010498e-01 -5.602546036243438721e-03 6.875176727771759033e-02 6.411777809262275696e-03 -2.285106778144836426e-01 6.853939592838287354e-02 9.824643284082412720e-02
-2.073855996131896973e-01 1.255676448345184326e-01 -1.026787161827087402e-01 -8.574230596423149109e-04 2.749759554862976074e-01 7.741358131170272827e-02 -7.798728346824645996e-02 1.288865953683853149e-01 -1.232834905385971069e-01 -1.901030689477920532e-01 -3.119852952659130096e-02 1.437767595052719116e-01 1.139739677309989929e-01 -2.411150932312011719e-01 -1.918611973524093628e-01 -1.628582030534744263e-01 1.258163154125213623e-01 -2.391477078199386597e-01 4.781092517077922821e-03 -3.911849111318588257e-02 1.404957026243209839e-01 -3.510555624961853027e-01 -1.212992593646049500e-01 1.912879049777984619e-01 -8.283457159996032715e-02 -1.664787381887435913e-01 2.943487763404846191e-01 2.767791152000427246e-01 1.288815885782241821e-01 -9.850358217954635620e-02 2.965519428253173828e-01 1.949352920055389404e-01
7.288814336061477661e-02 3.314706087112426758e-01 1.802880316972732544e-01 -7.680565118789672852e-02 1.299405992031097412e-01 2.867058515548706055e-01 -1.467570066452026367e-01 -5.953694134950637817e-02 2.829476594924926758e-01 1.077523734420537949e-02 -2.283341139554977417e-01 1.241506710648536682e-01 -1.204027310013771057e-01 -1.640770882368087769e-01 -1.344336867332458496e-01 1.600253283977508545e-01 1.099052950739860535e-01 5.042742565274238586e-02 -1.160691305994987488e-01 1.291873753070831299e-01 1.283951997756958008e-01 -1.564032733440399170e-01 -8.782064169645309448e-02 3.604071959853172302e-02 9.855335578322410583e-03 -3.729328513145446777e-01 -3.155496343970298767e-02 3.797195851802825928e-01 -1.596368998289108276e-01 -2.331536859273910522e-01 7.175896316766738892e-02 1.591399908065795898e-01
[truncated: 3,270,420 more chars]
