# Supplementary material for: The Language of Innovation
Source: PLoS One. 2020 Apr 30;15(4):e0230107. doi: 10.1371/journal.pone.0230107 (PMC7194493; doi:10.1371/journal.pone.0230107)
Supplement: S29 File — (GZ) [file pone.0230107.s029.tar.gz › 2007-2011/V2Run_9_VS_4500_embeddings2007-2011ED32.txt]

-3.396812453866004944e-02 -2.143137156963348389e-01 3.956606984138488770e-02 2.847045660018920898e-01 1.041152849793434143e-01 -1.499217003583908081e-01 4.642685502767562866e-02 8.402259647846221924e-02 3.188044130802154541e-01 5.260537862777709961e-01 1.178668737411499023e-01 8.772632479667663574e-02 2.321278452873229980e-01 -3.831047797575592995e-03 1.157152280211448669e-01 2.903104200959205627e-02 -5.213034898042678833e-02 -2.899613380432128906e-01 -1.891795247793197632e-01 -1.994989812374114990e-01 -6.673735380172729492e-02 -6.531540304422378540e-02 6.900196522474288940e-02 -5.747321061789989471e-03 4.268744960427284241e-02 -2.412427216768264771e-01 7.737305015325546265e-02 -1.254686713218688965e-01 -1.770651638507843018e-01 -2.035236656665802002e-01 9.130584448575973511e-02 1.446212977170944214e-01
-1.172533333301544189e-01 -9.496442228555679321e-02 4.186852648854255676e-02 2.890897393226623535e-01 -2.386675029993057251e-01 -3.292271196842193604e-01 2.154359221458435059e-01 3.307935297489166260e-01 9.757202863693237305e-02 1.034964844584465027e-01 -5.422697402536869049e-03 -1.109458059072494507e-01 1.763967424631118774e-01 -1.406975537538528442e-01 2.238318473100662231e-01 -3.067990839481353760e-01 1.084413453936576843e-01 -9.904382377862930298e-02 -6.254525482654571533e-02 -1.310627311468124390e-01 -8.690310642123222351e-03 4.681624844670295715e-02 2.186280637979507446e-01 -2.553440332412719727e-01 -1.944655030965805054e-01 1.387488096952438354e-01 2.615697085857391357e-01 -4.356462880969047546e-02 -2.501985989511013031e-02 4.254273325204849243e-02 2.350812703371047974e-01 1.216560485772788525e-03
-9.880758076906204224e-02 -2.805218100547790527e-01 -4.593518376350402832e-02 -1.258518397808074951e-01 7.500815391540527344e-02 -8.559020934626460075e-04 3.047187924385070801e-01 2.215159237384796143e-01 3.112080991268157959e-01 2.729580700397491455e-01 9.771219454705715179e-03 2.242216914892196655e-01 1.931600570678710938e-01 -2.692462801933288574e-01 -1.044316366314888000e-01 -2.911744825541973114e-02 1.394342482089996338e-01 -1.489943861961364746e-01 -2.652594745159149170e-01 -1.571167409420013428e-01 -2.913696132600307465e-02 -1.492941081523895264e-01 -1.613977849483489990e-01 -1.646400243043899536e-01 1.763924360275268555e-01 -6.488138437271118164e-02 7.959628105163574219e-02 2.793570160865783691e-01 -1.087910756468772888e-01 8.381179720163345337e-02 2.109448462724685669e-01 -8.197682350873947144e-02
2.305247485637664795e-01 -9.613606333732604980e-02 4.435292258858680725e-02 5.415320396423339844e-02 -1.346494406461715698e-01 -2.460964918136596680e-01 2.085333764553070068e-01 8.695653639733791351e-03 1.020445004105567932e-01 4.703968465328216553e-01 2.144313901662826538e-01 7.316594570875167847e-02 2.700146734714508057e-01 -1.336884349584579468e-01 2.767956554889678955e-01 -2.386769503355026245e-01 -5.187219753861427307e-02 -7.308985292911529541e-02 -1.569845527410507202e-01 -6.590734422206878662e-02 1.778944283723831177e-01 -3.637952357530593872e-02 -7.225498557090759277e-02 -1.662481129169464111e-01 1.015815809369087219e-01 6.331259757280349731e-02 5.045605450868606567e-02 1.586059629917144775e-01 -2.788326740264892578e-01 -1.815940439701080322e-01 -2.175791561603546143e-01 1.156361214816570282e-02
-9.187453240156173706e-02 -1.538754105567932129e-01 -2.171413749456405640e-01 6.503181159496307373e-02 -1.613732129335403442e-01 -1.833466738462448120e-01 1.532001197338104248e-01 1.853368133306503296e-01 2.124273478984832764e-01 3.947083950042724609e-01 2.984834834933280945e-03 -2.157712131738662720e-01 1.301587224006652832e-01 -1.876064389944076538e-02 2.326557785272598267e-01 -2.976196408271789551e-01 1.058811098337173462e-01 1.190446987748146057e-01 -2.326443195343017578e-01 -1.369518488645553589e-01 2.566552460193634033e-01 -8.628173172473907471e-02 1.971879154443740845e-01 -9.976267069578170776e-02 9.035949409008026123e-02 6.817369163036346436e-02 -1.552231013774871826e-01 1.478140801191329956e-01 -2.000989317893981934e-01 -1.997800022363662720e-01 1.527770608663558960e-01 -9.527364373207092285e-02
-9.041083976626396179e-03 -8.562210947275161743e-03 -4.913568869233131409e-02 2.171934694051742554e-01 -2.383171319961547852e-01 -2.776922881603240967e-01 1.727414727210998535e-01 -1.774133928120136261e-02 1.694723367691040039e-01 1.655918359756469727e-01 -3.084713220596313477e-01 2.133011259138584137e-02 2.148071676492691040e-02 -3.587076067924499512e-02 2.439192086458206177e-01 -2.446832209825515747e-01 4.479573108255863190e-04 1.009517610073089600e-01 -4.977928847074508667e-02 -2.515074312686920166e-01 2.899862825870513916e-01 -1.505091600120067596e-02 2.818899750709533691e-01 -1.534325182437896729e-01 3.049630820751190186e-01 -1.754291206598281860e-01 1.315570026636123657e-01 1.717833876609802246e-01 5.744838342070579529e-02 -2.379689067602157593e-01 -4.951130598783493042e-02 -1.307922154664993286e-01
3.462995216250419617e-02 -2.171175330877304077e-01 1.251118071377277374e-02 -6.501334160566329956e-02 -3.347240686416625977e-01 -3.493988513946533203e-01 2.234821021556854248e-01 8.048232644796371460e-03 1.902437061071395874e-01 2.640355527400970459e-01 -1.253912746906280518e-01 -2.036421149969100952e-01 3.187834024429321289e-01 -1.163893416523933411e-01 8.347699046134948730e-02 -1.271010935306549072e-01 1.156201437115669250e-01 -1.113073974847793579e-01 -2.281490266323089600e-01 -2.326115220785140991e-02 9.626449644565582275e-02 1.823896020650863647e-01 9.311808645725250244e-02 1.911807656288146973e-01 1.957508772611618042e-01 -1.651556976139545441e-02 8.389601856470108032e-02 2.485256344079971313e-01 -1.130198016762733459e-01 -2.137475162744522095e-01 1.041084676980972290e-01 -1.376833021640777588e-01
6.268616765737533569e-02 -8.178451657295227051e-02 -4.217284545302391052e-02 2.931937277317047119e-01 -2.802110910415649414e-01 -2.543139755725860596e-01 4.130855500698089600e-01 1.771376281976699829e-02 3.353808522224426270e-01 3.753040730953216553e-01 3.807684406638145447e-02 -6.237074360251426697e-02 -8.546596765518188477e-02 -3.321128785610198975e-01 5.299914628267288208e-02 -1.885034330189228058e-02 8.555414527654647827e-02 -1.675909757614135742e-02 -5.768349394202232361e-02 2.788017317652702332e-02 -9.893754869699478149e-02 -7.479860633611679077e-02 3.071605563163757324e-01 -2.046857029199600220e-01 6.076676025986671448e-02 -3.309930907562375069e-04 4.659332707524299622e-02 -2.699664235115051270e-02 8.204070478677749634e-02 -7.147306948900222778e-02 -1.369966715574264526e-01 8.671946078538894653e-02
-3.289904072880744934e-02 -1.982330828905105591e-01 1.138917133212089539e-01 -2.243045950308442116e-03 -5.838123336434364319e-02 -2.188983410596847534e-01 1.536079347133636475e-01 3.935406729578971863e-02 2.605746388435363770e-01 3.601621091365814209e-01 3.699067234992980957e-02 -5.591420829296112061e-02 1.999745965003967285e-01 -2.862896919250488281e-01 1.926804482936859131e-01 -1.943027824163436890e-01 -7.338593900203704834e-02 -1.603483706712722778e-01 -2.233358621597290039e-01 9.313301742076873779e-02 3.529254794120788574e-01 2.353458665311336517e-02 7.372265309095382690e-02 1.111758351325988770e-01 3.651460707187652588e-01 5.138912051916122437e-02 1.472631189972162247e-02 2.193508446216583252e-01 7.303278148174285889e-02 -6.846835464239120483e-02 9.564745426177978516e-02 -1.876296103000640869e-01
-1.727471314370632172e-02 -1.960813850164413452e-01 -1.172107458114624023e-01 8.242524415254592896e-02 -4.763385057449340820e-01 -1.216102167963981628e-01 1.879633814096450806e-01 1.316383597441017628e-03 7.729317992925643921e-02 4.921483695507049561e-01 8.860927075147628784e-02 -1.626499742269515991e-01 1.931724324822425842e-02 -1.146196946501731873e-01 6.320978701114654541e-02 -4.494214057922363281e-02 -1.467440184205770493e-02 9.863759577274322510e-02 5.859598983079195023e-03 -9.408805519342422485e-02 2.788077294826507568e-01 1.206406950950622559e-01 -3.261338546872138977e-02 -6.951955705881118774e-02 2.973750233650207520e-01 -1.259448081254959106e-01 8.892942219972610474e-02 2.338978350162506104e-01 -4.508341848850250244e-02 -6.958497315645217896e-02 2.913911268115043640e-02 -2.646404802799224854e-01
-2.776910662651062012e-01 -3.436695933341979980e-01 -6.334631890058517456e-02 3.079160116612911224e-02 2.584552168846130371e-01 -1.180081348866224289e-02 1.072823926806449890e-01 1.470933705568313599e-01 1.192450523376464844e-01 6.056545302271842957e-02 6.443823873996734619e-02 8.918777108192443848e-02 1.695487946271896362e-01 -2.469399422407150269e-01 8.682337403297424316e-02 -1.534387320280075073e-01 5.484716966748237610e-02 -1.704576313495635986e-01 -3.174493610858917236e-01 -3.271996974945068359e-01 4.259768873453140259e-02 1.023426949977874756e-01 1.113945841789245605e-01 5.280999466776847839e-02 3.450748026371002197e-01 -2.636292576789855957e-01 1.739921569824218750e-01 7.829962670803070068e-02 -4.600510373711585999e-02 3.464575111865997314e-02 2.246915400028228760e-01 -5.256759375333786011e-02
-1.052392050623893738e-01 -2.148501202464103699e-02 -7.160919904708862305e-02 1.710218042135238647e-01 -8.123400062322616577e-02 1.172624751925468445e-01 4.070882126688957214e-02 -9.378418326377868652e-03 4.331548511981964111e-01 3.413861691951751709e-01 -5.969114974141120911e-02 -6.152158603072166443e-03 -1.379870921373367310e-01 -3.462924063205718994e-01 2.703651487827301025e-01 -2.433489449322223663e-02 1.616948992013931274e-01 1.558789610862731934e-01 -1.884889416396617889e-02 -1.703016757965087891e-01 9.494778513908386230e-02 1.314283311367034912e-01 1.917732357978820801e-01 -2.202116698026657104e-01 2.113468497991561890e-01 9.269089996814727783e-02 3.062108457088470459e-01 1.874957382678985596e-01 -5.623145774006843567e-02 -1.604072302579879761e-01 1.620869524776935577e-02 9.424048662185668945e-02
-4.224867373704910278e-02 -1.202692165970802307e-01 2.698690257966518402e-02 -1.148960664868354797e-01 -3.505940735340118408e-01 -1.210303679108619690e-01 1.240314766764640808e-01 2.164310030639171600e-02 1.452225893735885620e-01 3.116732835769653320e-01 -1.569318585097789764e-02 1.443576347082853317e-02 1.162610203027725220e-01 -2.044090777635574341e-01 1.780557036399841309e-01 -3.716367483139038086e-01 1.815557330846786499e-01 -1.589463353157043457e-01 -1.881552934646606445e-01 -9.600049257278442383e-02 4.395365417003631592e-01 1.799265854060649872e-03 -3.864726051688194275e-02 -1.471510678529739380e-01 2.164474874734878540e-01 1.316556781530380249e-01 6.516734510660171509e-02 1.752291619777679443e-01 -7.766717672348022461e-02 -1.970733255147933960e-01 -5.348206311464309692e-02 -8.092868328094482422e-02
-8.535274118185043335e-02 -1.000840887427330017e-01 2.692331671714782715e-01 1.750646531581878662e-01 -2.768470160663127899e-02 -2.606319189071655273e-01 2.174400240182876587e-01 2.617446184158325195e-01 -2.880188822746276855e-02 3.930562436580657959e-01 2.484908103942871094e-01 1.513985842466354370e-01 1.914372146129608154e-01 -8.238250017166137695e-02 -1.875465810298919678e-01 -1.758702546358108521e-01 1.322009563446044922e-01 -5.478361621499061584e-02 -8.080431073904037476e-02 -1.975217759609222412e-01 3.265392780303955078e-02 -2.076026797294616699e-01 1.365367770195007324e-01 1.025705486536026001e-01 2.743536829948425293e-01 8.556876331567764282e-02 8.762458711862564087e-02 1.051642969250679016e-01 -5.160366371273994446e-02 3.656610846519470215e-02 1.424290612339973450e-02 -3.172757029533386230e-01
1.530725974589586258e-03 -4.782570898532867432e-02 -2.491870224475860596e-01 7.262901961803436279e-02 6.055105477571487427e-02 -3.859171569347381592e-01 2.007296681404113770e-01 3.632279038429260254e-01 4.128638803958892822e-01 2.378342151641845703e-01 -9.864652156829833984e-02 2.209086157381534576e-02 -3.799611330032348633e-02 -9.880865365266799927e-02 1.893313378095626831e-01 -3.194188699126243591e-02 2.611518204212188721e-01 -1.534310281276702881e-01 -6.062677130103111267e-02 -1.108962446451187134e-01 2.168335914611816406e-01 -1.341780573129653931e-01 -1.257762499153614044e-02 -2.301601767539978027e-01 7.405778020620346069e-02 1.582383960485458374e-01 1.242998465895652771e-01 -1.348400674760341644e-02 2.129500731825828552e-02 1.694649644196033478e-02 -2.406652271747589111e-02 -2.164668142795562744e-01
-6.222750619053840637e-02 -3.998934328556060791e-01 1.995609551668167114e-01 1.336439996957778931e-01 -9.525316208600997925e-02 -2.512740530073642731e-02 1.518947780132293701e-01 2.372974157333374023e-01 1.524324715137481689e-01 2.988839149475097656e-01 1.015074998140335083e-01 3.279405236244201660e-01 2.008059769868850708e-01 -2.199978083372116089e-01 -1.832117736339569092e-01 -3.937476873397827148e-02 2.811917848885059357e-02 -2.634243667125701904e-01 2.052997983992099762e-02 -1.966222822666168213e-01 -5.751188471913337708e-02 -1.701061874628067017e-01 -4.259815067052841187e-02 1.684572547674179077e-01 2.220778614282608032e-01 3.050205297768115997e-02 1.930260211229324341e-01 1.481063105165958405e-02 -2.019116282463073730e-01 -1.567271500825881958e-01 -9.724483639001846313e-02 -3.113503381609916687e-02
-2.075160108506679535e-02 -1.480520367622375488e-01 -3.119239024817943573e-02 3.998979032039642334e-01 -1.702525466680526733e-01 -2.166764438152313232e-01 -1.191526092588901520e-02 2.106898427009582520e-01 3.302036523818969727e-01 1.831041872501373291e-01 1.193271502852439880e-01 -3.348987177014350891e-02 -8.582871407270431519e-02 -5.685805901885032654e-02 -3.865056857466697693e-02 -1.830339878797531128e-01 1.786173880100250244e-01 -2.855456173419952393e-01 2.201479375362396240e-01 7.517120242118835449e-02 6.750384718179702759e-02 -1.839628629386425018e-02 1.132253780961036682e-01 -3.469352722167968750e-01 2.738936990499496460e-02 8.849097043275833130e-02 7.119542360305786133e-02 -1.451864987611770630e-01 1.625369116663932800e-02 -3.463968932628631592e-01 -1.276058703660964966e-01 -1.259859651327133179e-01
-2.211251258850097656e-01 -2.979692816734313965e-01 2.814308404922485352e-01 4.351915791630744934e-02 2.611209079623222351e-02 -7.491899281740188599e-02 4.163435399532318115e-01 2.407275140285491943e-01 6.114387419074773788e-03 1.313870400190353394e-01 2.409020215272903442e-01 -1.228791922330856323e-01 9.072959423065185547e-02 -1.297246068716049194e-01 -3.696016594767570496e-02 -6.957592070102691650e-02 2.276837378740310669e-01 -2.389097958803176880e-01 -2.773596048355102539e-01 -2.126212269067764282e-01 -7.259192317724227905e-02 5.375699326395988464e-02 -9.992998838424682617e-02 -1.566798686981201172e-01 1.738832741975784302e-01 -1.646322458982467651e-01 1.372289955615997314e-01 1.571770608425140381e-01 -1.324647217988967896e-01 -1.556695997714996338e-01 7.293896377086639404e-02 -1.451584603637456894e-02
-1.305445283651351929e-01 -7.079524453729391098e-03 -1.006164252758026123e-01 2.304524630308151245e-01 4.965580999851226807e-02 -3.668803572654724121e-01 1.810355037450790405e-01 1.385484486818313599e-01 4.093781113624572754e-01 5.173725634813308716e-02 -2.068986296653747559e-01 -5.987833067774772644e-02 2.188683152198791504e-01 -6.558926403522491455e-02 -9.985996037721633911e-02 -1.104213446378707886e-01 3.137739747762680054e-02 -1.605533212423324585e-01 7.144918292760848999e-02 -2.008998841047286987e-01 2.351241856813430786e-01 -1.693690270185470581e-01 -4.456824809312820435e-02 -3.895303010940551758e-01 6.306000053882598877e-02 1.079133003950119019e-01 2.663697116076946259e-02 1.031674817204475403e-01 -3.876978904008865356e-02 -2.523632943630218506e-01 1.257736328989267349e-02 -1.933113634586334229e-01
7.550845295190811157e-02 -2.318464219570159912e-01 -1.362212002277374268e-01 1.212940514087677002e-01 -1.458382159471511841e-01 -1.517176926136016846e-01 7.104773074388504028e-02 1.174797415733337402e-01 1.764426082372665405e-01 3.800382614135742188e-01 -2.105912119150161743e-01 -1.208657249808311462e-01 2.757829725742340088e-01 -5.072066932916641235e-02 1.572683155536651611e-01 -1.512293815612792969e-01 3.866500919684767723e-03 -3.084278404712677002e-01 -2.482047490775585175e-02 1.579645127058029175e-01 2.074872404336929321e-01 8.558303862810134888e-02 -3.204516693949699402e-02 -7.533223181962966919e-02 3.873316347599029541e-01 -1.949997842311859131e-01 2.367930412292480469e-01 3.333357349038124084e-02 2.242873795330524445e-02 -1.890073567628860474e-01 -1.525768637657165527e-01 -2.935784123837947845e-02
-7.158505916595458984e-02 -1.813194602727890015e-01 -7.442761212587356567e-02 1.047020927071571350e-01 -2.305589318275451660e-01 -1.964500099420547485e-01 1.014913097023963928e-01 -8.990026265382766724e-02 1.169498860836029053e-01 2.194690704345703125e-01 5.432562157511711121e-02 -2.767735123634338379e-01 -2.849251264706254005e-03 -4.262689128518104553e-02 8.626913279294967651e-02 -3.298839032649993896e-01 1.498649120330810547e-01 -1.105583459138870239e-01 3.818682208657264709e-02 4.262999445199966431e-02 2.313308864831924438e-01 1.141037717461585999e-01 2.770974636077880859e-01 -1.477855443954467773e-01 3.802151679992675781e-01 -1.544569581747055054e-01 -1.039568800479173660e-02 1.274246722459793091e-01 -3.595111891627311707e-02 -3.918225765228271484e-01 -1.057265251874923706e-01 -1.483168303966522217e-01
4.465510323643684387e-02 -3.624031692743301392e-02 2.709542214870452881e-01 7.800724357366561890e-02 -1.292841285467147827e-01 -1.921487003564834595e-01 1.345415562391281128e-01 -2.027658373117446899e-02 4.478240851312875748e-03 4.979881346225738525e-01 2.623995542526245117e-01 -7.048330269753932953e-03 1.874189674854278564e-01 -1.312876939773559570e-01 2.324075102806091309e-01 -8.754528313875198364e-02 1.809258759021759033e-01 -1.154724508523941040e-01 -8.301621675491333008e-02 2.272357605397701263e-02 3.314627707004547119e-01 2.306035310029983521e-01 1.938027143478393555e-01 -1.399136632680892944e-01 1.810280978679656982e-01 -1.615548282861709595e-01 -1.673924177885055542e-02 1.673874706029891968e-01 -1.307943314313888550e-01 7.702868431806564331e-02 1.201438009738922119e-01 -1.256415545940399170e-01
2.471074275672435760e-02 -3.852134570479393005e-02 -2.389546185731887817e-01 1.995442062616348267e-01 -2.159543931484222412e-01 -1.113156080245971680e-01 1.197286397218704224e-01 3.270669654011726379e-02 3.464136123657226562e-01 3.631925284862518311e-01 5.841584503650665283e-02 -7.090941816568374634e-02 2.112610638141632080e-01 -4.427967651281505823e-04 6.450159847736358643e-02 -9.295856207609176636e-02 -5.264995619654655457e-02 -3.108003437519073486e-01 -1.580535471439361572e-01 8.987254649400711060e-02 2.340786308050155640e-01 1.393573135137557983e-01 8.945763856172561646e-02 9.001219272613525391e-02 3.732657432556152344e-01 6.872745696455240250e-03 1.539001315832138062e-01 1.947837024927139282e-01 -8.175113797187805176e-02 -1.435532718896865845e-01 6.383650004863739014e-02 -2.316457629203796387e-01
-1.836149394512176514e-01 -1.688044220209121704e-01 3.771377503871917725e-01 8.260620385408401489e-02 -2.024261057376861572e-01 -1.831330507993698120e-01 2.145457267761230469e-01 1.240677610039710999e-01 4.332522675395011902e-02 1.442309916019439697e-01 9.363304823637008667e-02 1.423904597759246826e-01 1.634448468685150146e-01 -2.551444470882415771e-01 -1.284762471914291382e-01 -2.163696475327014923e-02 1.039108559489250183e-01 -2.660194933414459229e-01 4.205119237303733826e-02 -2.750618457794189453e-01 -1.924926787614822388e-02 -1.014990285038948059e-01 8.011927455663681030e-02 -8.105256408452987671e-02 1.082084327936172485e-01 -6.610576063394546509e-02 1.381296068429946899e-01 6.775204837322235107e-02 -3.115888833999633789e-01 -1.395260095596313477e-01 4.306838661432266235e-02 -3.891999721527099609e-01
-2.511751651763916016e-01 -4.255104660987854004e-01 -7.047400623559951782e-02 6.784877274185419083e-03 7.802143692970275879e-02 4.831616301089525223e-03 2.652232050895690918e-01 6.249026209115982056e-02 1.272574961185455322e-01 1.578919142484664917e-01 1.497774273157119751e-01 2.853429019451141357e-01 1.819417178630828857e-01 -1.718712039291858673e-02 -1.030423771589994431e-02 -7.401078939437866211e-02 2.820510268211364746e-01 -1.626021862030029297e-01 -6.242739036679267883e-02 -1.876297444105148315e-01 2.374459244310855865e-02 -2.029026746749877930e-01 -6.979882717132568359e-02 -2.701750397682189941e-01 2.260316461324691772e-01 -9.068030049093067646e-04 1.363750696182250977e-01 7.171720266342163086e-02 -1.710959523916244507e-01 -1.458270102739334106e-01 2.060357779264450073e-01 -2.323857247829437256e-01
9.322436153888702393e-02 -2.501880824565887451e-01 -1.329603344202041626e-01 -8.115924894809722900e-03 -3.090119659900665283e-01 -5.858651921153068542e-02 9.343524277210235596e-02 1.237178444862365723e-01 1.649775505065917969e-01 3.284422457218170166e-01 1.691149175167083740e-01 -5.736458115279674530e-03 3.095473647117614746e-01 -1.136763766407966614e-01 1.333338916301727295e-01 -3.138883709907531738e-01 8.011806011199951172e-02 1.968427188694477081e-02 -1.123210936784744263e-01 -1.998484581708908081e-01 2.451388537883758545e-01 -8.130779862403869629e-02 1.877910643815994263e-01 -4.307572543621063232e-02 7.482753694057464600e-02 -2.742477059364318848e-01 1.472629606723785400e-01 -1.158980745822191238e-02 2.182193994522094727e-01 -2.493828237056732178e-01 -1.484137624502182007e-01 -3.983463346958160400e-02
-2.443558722734451294e-02 -1.088281199336051941e-01 2.214654833078384399e-01 6.241876259446144104e-02 -4.267820343375205994e-02 -1.999188959598541260e-01 3.015924096107482910e-01 4.186259582638740540e-02 3.229244053363800049e-02 1.604579538106918335e-01 8.981964737176895142e-02 3.621850609779357910e-01 -1.548830568790435791e-01 -3.044260740280151367e-01 -1.133137941360473633e-01 -1.659063696861267090e-01 9.672920405864715576e-02 4.406133294105529785e-02 -2.729946672916412354e-01 -3.251546919345855713e-01 -6.929852068424224854e-02 1.636105328798294067e-01 1.342440098524093628e-01 -3.921250626444816589e-02 2.579883635044097900e-01 -1.644613295793533325e-01 7.570912688970565796e-02 8.886843174695968628e-02 -9.899424761533737183e-02 -1.384715884923934937e-01 2.474746257066726685e-01 1.921464353799819946e-01
1.855562068521976471e-02 -1.440003514289855957e-01 -1.761834174394607544e-01 -6.980580836534500122e-02 -2.008108794689178467e-01 -2.331322245299816132e-02 1.401362717151641846e-01 6.000708788633346558e-03 2.840096354484558105e-01 4.259154498577117920e-01 8.051541633903980255e-03 8.452134206891059875e-04 1.855586916208267212e-01 -2.803074121475219727e-01 8.347643911838531494e-02 -2.196330726146697998e-01 -2.570468932390213013e-02 -2.058922201395034790e-01 -1.233738288283348083e-01 5.546569824218750000e-02 1.654636263847351074e-01 5.244024842977523804e-02 1.133080497384071350e-01 9.106833487749099731e-02 3.920091092586517334e-01 -1.068072840571403503e-01 -9.123250097036361694e-02 1.088057383894920349e-01 -2.426434755325317383e-01 -2.486112266778945923e-01 1.121863201260566711e-01 -1.449156999588012695e-01
1.258382648229598999e-01 -2.082603126764297485e-01 6.187350675463676453e-02 -5.812056362628936768e-02 -2.242872864007949829e-01 -2.655874788761138916e-01 3.379930853843688965e-01 1.914392858743667603e-01 8.169874548912048340e-02 4.184693992137908936e-01 1.488367915153503418e-01 -8.611220121383666992e-02 6.562276184558868408e-02 -1.256514787673950195e-01 1.154670938849449158e-01 -4.196934998035430908e-01 -2.096441946923732758e-02 -8.747293055057525635e-02 -1.453307569026947021e-01 -6.308633089065551758e-02 2.466689795255661011e-01 5.141295120120048523e-02 -2.969974279403686523e-02 -2.422002702951431274e-02 5.153496563434600830e-02 3.793276473879814148e-02 -4.780273139476776123e-02 2.145825326442718506e-01 -2.568021416664123535e-02 -2.943964898586273193e-01 2.046135254204273224e-02 -5.103839561343193054e-02
5.598637461662292480e-02 -9.456399083137512207e-02 -7.060881704092025757e-02 2.518926560878753662e-01 -2.066556960344314575e-01 -8.168712258338928223e-03 1.833362132310867310e-01 1.358108818531036377e-01 1.837577074766159058e-01 3.685449063777923584e-01 4.715675115585327148e-02 1.307108849287033081e-01 2.835735976696014404e-01 -6.464901566505432129e-02 2.562483958899974823e-02 -1.795869320631027222e-01 2.448173165321350098e-01 3.585031628608703613e-02 4.158999398350715637e-02 -3.708365261554718018e-01 9.938777983188629150e-02 3.027838887646794319e-03 1.031690090894699097e-01 -1.251538097858428955e-01 1.482967585325241089e-01 7.775830570608377457e-03 -6.539697200059890747e-02 -2.075975835323333740e-01 -1.948797702789306641e-01 9.007339179515838623e-02 -1.369893997907638550e-01 -3.838055729866027832e-01
-1.975543349981307983e-01 6.057298555970191956e-02 2.055381089448928833e-01 5.947486311197280884e-02 3.523516282439231873e-02 -2.806498408317565918e-01 6.390224397182464600e-02 2.058707624673843384e-01 3.472084701061248779e-01 1.529188156127929688e-01 1.483308225870132446e-01 2.368547916412353516e-01 8.713559806346893311e-02 4.287931695580482483e-02 -1.654681563377380371e-01 -1.619984656572341919e-01 6.857322901487350464e-02 -2.295152395963668823e-01 -5.207644775509834290e-02 -1.887066027848049998e-04 1.065219566226005554e-01 1.186818405985832214e-01 1.745338737964630127e-01 -2.169336676597595215e-01 3.443205952644348145e-01 -8.522425591945648193e-02 1.903364658355712891e-01 2.161626219749450684e-01 3.719685971736907959e-02 3.099409341812133789e-01 1.430299729108810425e-01 1.011370718479156494e-01
4.233885556459426880e-02 -3.395564556121826172e-01 2.541497163474559784e-02 7.080289721488952637e-02 4.712266847491264343e-02 -3.936917185783386230e-01 6.404078006744384766e-02 -1.090510711073875427e-01 2.033900022506713867e-01 2.750221490859985352e-01 -3.640235960483551025e-02 -1.130936145782470703e-01 2.637207210063934326e-01 1.532599609345197678e-02 2.209723442792892456e-01 -1.520625054836273193e-01 9.539055824279785156e-02 5.751185864210128784e-02 -7.092951983213424683e-02 1.238924860954284668e-01 2.556189298629760742e-01 1.062126904726028442e-01 1.159388944506645203e-01 -3.253655731678009033e-01 1.240510568022727966e-01 -6.163273379206657410e-02 1.586952358484268188e-01 7.505112141370773315e-02 9.663391113281250000e-02 -3.610337674617767334e-01 4.285834729671478271e-02 -1.046376153826713562e-01
1.591731011867523193e-01 -3.138509988784790039e-01 5.893279612064361572e-02 6.158498302102088928e-02 -1.110020056366920471e-01 -2.497419416904449463e-01 7.579202950000762939e-02 2.101507931947708130e-01 2.782336771488189697e-01 3.964621722698211670e-01 1.508808694779872894e-02 -4.475326091051101685e-02 1.398302167654037476e-01 -4.647128283977508545e-02 2.748796641826629639e-01 -1.943941265344619751e-01 8.789999783039093018e-02 -7.275188714265823364e-02 -2.113207429647445679e-01 -4.063581675291061401e-02 3.668082356452941895e-01 3.140420466661453247e-02 3.348754346370697021e-02 8.162464201450347900e-02 2.166490852832794189e-01 1.439983844757080078e-01 2.012867666780948639e-02 5.072261765599250793e-02 -5.165080726146697998e-02 -2.934971451759338379e-01 -9.291974455118179321e-02 4.087201505899429321e-02
2.835574187338352203e-02 1.210721656680107117e-01 -2.624124474823474884e-02 2.795794904232025146e-01 1.409069150686264038e-01 -3.661987781524658203e-01 -2.742015570402145386e-02 7.373075932264328003e-02 2.765157818794250488e-01 3.238506317138671875e-01 2.985802292823791504e-01 -1.132039260119199753e-02 9.198642522096633911e-02 -3.006199598312377930e-01 8.872108906507492065e-02 -1.720843315124511719e-01 3.693638369441032410e-02 1.015457063913345337e-01 1.001874506473541260e-01 3.771172091364860535e-02 -1.377863716334104538e-02 -3.132145404815673828e-01 1.272051185369491577e-01 -1.636474430561065674e-01 2.049816995859146118e-01 2.004500478506088257e-01 2.323724925518035889e-01 7.712605595588684082e-02 1.451471596956253052e-01 -9.876700490713119507e-02 2.690755296498537064e-03 3.520821779966354370e-02
-1.801064461469650269e-01 -9.071646630764007568e-02 7.471300661563873291e-02 1.912505477666854858e-01 -2.729798294603824615e-02 -1.914209127426147461e-01 -1.502271592617034912e-01 -1.571488529443740845e-01 7.441041618585586548e-02 3.442714214324951172e-01 4.821412637829780579e-02 -1.786249876022338867e-01 2.496151179075241089e-01 -3.502877950668334961e-01 -2.195440977811813354e-01 -3.016223907470703125e-01 2.159701883792877197e-01 -1.320358067750930786e-01 -2.223443388938903809e-01 1.293436139822006226e-01 -4.223408550024032593e-02 -1.662469357252120972e-01 8.169192820787429810e-02 -8.722065389156341553e-02 -2.737770415842533112e-02 2.940344065427780151e-02 2.165953256189823151e-02 2.783159613609313965e-01 4.278228804469108582e-02 -2.963174879550933838e-01 1.117606833577156067e-02 8.244854211807250977e-02
2.092135511338710785e-02 -7.206120342016220093e-02 4.060009866952896118e-02 -2.763225929811596870e-03 -2.206125408411026001e-01 -1.163011118769645691e-01 3.507832288742065430e-01 7.103580236434936523e-02 2.475923001766204834e-01 4.305162429809570312e-01 5.042005702853202820e-02 3.149092942476272583e-02 1.263139247894287109e-01 3.009539470076560974e-02 2.352205216884613037e-01 -2.389486879110336304e-01 1.305045187473297119e-01 -5.074697360396385193e-02 4.609283059835433960e-02 -1.343565881252288818e-01 3.947114646434783936e-01 -1.831025630235671997e-01 -3.236204013228416443e-02 -1.110082417726516724e-01 2.868479490280151367e-01 -3.989527001976966858e-02 -3.741536755114793777e-03 8.087392151355743408e-02 -3.808910027146339417e-02 7.371591776609420776e-02 -8.233378082513809204e-02 -2.763842344284057617e-01
-2.814941704273223877e-01 -3.396494388580322266e-01 2.934620901942253113e-02 -1.235955208539962769e-02 5.977702885866165161e-02 3.806791454553604126e-02 3.253225386142730713e-01 4.961504414677619934e-02 1.612565964460372925e-01 2.303673326969146729e-01 7.413454353809356689e-02 2.581396400928497314e-01 1.075392067432403564e-01 -4.934592172503471375e-02 -2.400274947285652161e-02 -1.181313619017601013e-01 1.707109510898590088e-01 -4.395603388547897339e-02 -1.488689929246902466e-01 -3.098269701004028320e-01 1.020964048802852631e-02 -1.142958365380764008e-02 -1.218435391783714294e-01 -1.606390327215194702e-01 4.166569709777832031e-01 1.864610053598880768e-02 -7.252804934978485107e-02 1.676526814699172974e-01 -2.104282975196838379e-01 -2.024551779031753540e-01 5.397192761301994324e-02 -1.603635102510452271e-01
-2.037770152091979980e-01 -4.329293370246887207e-01 1.362533718347549438e-01 4.266819357872009277e-02 -1.672012358903884888e-01 7.021179795265197754e-02 1.674900501966476440e-01 1.107872426509857178e-01 2.069230526685714722e-01 1.889963448047637939e-01 7.524104416370391846e-02 9.061019122600555420e-02 -1.052958294749259949e-01 -2.091237008571624756e-01 -1.705224364995956421e-01 -1.078438460826873779e-01 1.887721717357635498e-01 -2.965299487113952637e-01 -4.335848093032836914e-01 2.661388926208019257e-02 4.983511287719011307e-03 -2.057279460132122040e-02 2.871504239737987518e-02 -1.191431730985641479e-01 3.016145825386047363e-01 -1.895232945680618286e-01 -4.831410944461822510e-02 -7.937500625848770142e-02 1.010293513536453247e-01 -1.066565290093421936e-01 -8.149593137204647064e-03 6.783612817525863647e-02
-8.969159424304962158e-02 -6.664027273654937744e-02 2.364712059497833252e-01 1.003342494368553162e-01 -5.125469714403152466e-02 -2.304617166519165039e-01 2.931441962718963623e-01 -5.834357067942619324e-02 8.624121546745300293e-02 2.632028758525848389e-01 -8.128429763019084930e-03 -3.743835538625717163e-02 1.246118843555450439e-01 -1.735794097185134888e-01 8.864857256412506104e-03 -1.337438076734542847e-01 1.591474115848541260e-01 1.438346654176712036e-01 -4.640423879027366638e-02 -4.575356468558311462e-02 2.390621304512023926e-01 -3.486838638782501221e-01 -1.492652148008346558e-01 -1.157779768109321594e-01 1.238333508372306824e-01 -1.726610213518142700e-01 1.146585792303085327e-01 9.239391237497329712e-02 -5.047364830970764160e-01 -1.138954386115074158e-01 -7.601668685674667358e-02 -1.721297055482864380e-01
-2.898941636085510254e-01 -4.843598231673240662e-02 2.200152538716793060e-02 1.605269014835357666e-01 -1.288398355245590210e-01 -1.218683049082756042e-01 2.074113339185714722e-01 1.257534474134445190e-01 3.330062627792358398e-01 2.151746004819869995e-01 2.168601006269454956e-02 -1.950810700654983521e-01 1.014280691742897034e-01 -1.853849291801452637e-01 2.636441290378570557e-01 -1.936726421117782593e-01 1.437140852212905884e-01 1.328300684690475464e-01 1.169212609529495239e-01 -9.814356267452239990e-02 -2.837664484977722168e-01 -3.129686117172241211e-01 2.631712257862091064e-01 -2.353079319000244141e-01 9.355666488409042358e-02 -5.738055333495140076e-02 -9.644311852753162384e-03 2.214435338973999023e-01 1.423824392259120941e-02 -9.254197031259536743e-02 -1.868121325969696045e-02 -1.212086230516433716e-01
-1.306287646293640137e-01 -2.887803912162780762e-01 1.054018065333366394e-01 -5.360111594200134277e-02 9.744399040937423706e-02 9.252296388149261475e-02 1.075605601072311401e-01 1.338250190019607544e-01 1.382518112659454346e-01 3.905806243419647217e-01 1.497824937105178833e-01 1.725531667470932007e-01 1.869798302650451660e-01 -1.983012259006500244e-01 -1.508536282926797867e-02 -6.232996657490730286e-02 1.828939020633697510e-01 -1.400074064731597900e-01 -1.920432597398757935e-01 -2.729688286781311035e-01 -2.121786028146743774e-01 -1.232010275125503540e-01 5.238382890820503235e-02 -1.366297006607055664e-01 3.563944399356842041e-01 -5.630909651517868042e-02 2.232021689414978027e-01 7.342631369829177856e-02 -2.945857644081115723e-01 -3.658783808350563049e-02 7.844006270170211792e-02 -1.001300141215324402e-01
-1.909743994474411011e-01 -3.754604160785675049e-01 -1.477989852428436279e-01 6.383861601352691650e-02 1.060871556401252747e-01 -1.915485039353370667e-02 3.757639825344085693e-01 6.425729393959045410e-02 1.064420193433761597e-01 2.703312933444976807e-01 1.545252650976181030e-01 2.089097499847412109e-01 4.577925428748130798e-02 -8.331529051065444946e-02 -1.402846127748489380e-01 -1.212322935461997986e-01 2.814463675022125244e-01 -1.040737032890319824e-01 -1.600372493267059326e-01 -1.847146898508071899e-01 -7.891099900007247925e-03 -1.404295861721038818e-01 -4.246991500258445740e-02 -1.772681921720504761e-01 3.099655508995056152e-01 -5.528305098414421082e-02 6.785909086465835571e-02 1.390960812568664551e-01 -1.425345540046691895e-01 -8.111400902271270752e-02 2.508325278759002686e-01 -1.692918539047241211e-01
-1.380470991134643555e-01 -6.922642886638641357e-02 -6.841824948787689209e-02 -1.964468881487846375e-02 4.956400766968727112e-02 -6.275331974029541016e-02 3.377922475337982178e-01 2.014214247465133667e-01 2.984202802181243896e-01 3.661385178565979004e-01 -2.238747924566268921e-01 -1.809953302145004272e-01 2.504401504993438721e-01 -1.567226797342300415e-01 1.223081648349761963e-01 -1.619893312454223633e-01 1.804468482732772827e-01 -1.474920846521854401e-02 1.961983740329742432e-02 -2.221420705318450928e-01 8.041397482156753540e-02 -2.011475898325443268e-02 2.507368326187133789e-01 1.161321531981229782e-02 3.733155876398086548e-02 1.319239586591720581e-01 8.582592755556106567e-02 2.208216786384582520e-01 5.480315536260604858e-02 -3.382648229598999023e-01 -1.709349453449249268e-01 -3.981105983257293701e-02
1.966312825679779053e-01 -3.246015310287475586e-02 1.927805691957473755e-01 -1.105744466185569763e-01 -1.761925667524337769e-01 -2.284229993820190430e-01 8.427201211452484131e-02 1.194319725036621094e-01 2.059333473443984985e-01 2.689439952373504639e-01 2.607021629810333252e-01 1.041590943932533264e-01 4.737353697419166565e-02 -1.318629682064056396e-01 2.634592354297637939e-01 -2.605935633182525635e-01 2.320652753114700317e-01 -9.884390980005264282e-02 -7.569694519042968750e-02 6.515374779701232910e-02 1.812008917331695557e-01 -9.330847859382629395e-02 2.646369040012359619e-01 4.273278266191482544e-02 2.856729626655578613e-01 -1.349784284830093384e-01 -7.875172048807144165e-02 2.667038738727569580e-01 -1.108986362814903259e-01 -2.289824634790420532e-01 1.068873554468154907e-01 -1.244297847151756287e-01
2.097426354885101318e-01 -1.852858513593673706e-01 2.521480023860931396e-01 1.471434067934751511e-02 -2.987253963947296143e-01 -1.391316354274749756e-01 -2.704478800296783447e-03 -2.242966555058956146e-02 1.300195455551147461e-01 3.829675912857055664e-01 6.920520216226577759e-02 9.604091942310333252e-02 1.277240663766860962e-01 -1.824581027030944824e-01 2.791790068149566650e-01 -3.187776803970336914e-01 1.234843209385871887e-01 -1.071500331163406372e-01 -1.427349448204040527e-01 -8.892445825040340424e-03 2.292462140321731567e-01 2.421914413571357727e-02 8.782457560300827026e-02 -5.981622636318206787e-02 2.792497873306274414e-01 -1.709454059600830078e-01 -4.735465347766876221e-02 -4.767061024904251099e-02 -2.465093731880187988e-01 -1.734516918659210205e-01 1.566513478755950928e-01 -5.750600621104240417e-02
-2.640050649642944336e-01 5.187233909964561462e-02 6.412002444267272949e-02 1.752109974622726440e-01 -1.383640170097351074e-01 -2.935867011547088623e-01 1.737182885408401489e-01 2.100008875131607056e-01 2.750055193901062012e-01 1.373132467269897461e-01 -1.604777947068214417e-02 -1.794069707393646240e-01 7.723306119441986084e-02 -1.461795121431350708e-01 1.385844647884368896e-01 -1.071021333336830139e-01 3.085399568080902100e-01 -9.046727418899536133e-02 1.265813857316970825e-01 -1.951808184385299683e-01 -1.811145544052124023e-01 1.026563644409179688e-01 -5.740300938487052917e-02 -1.228594854474067688e-01 3.770852386951446533e-01 -1.522522866725921631e-01 -2.221866548061370850e-01 -1.806169450283050537e-01 8.958954364061355591e-03 -2.085532397031784058e-01 2.295171841979026794e-02 1.324835270643234253e-01
2.041805833578109741e-01 -1.678994484245777130e-02 1.573287695646286011e-01 2.133576422929763794e-01 2.599643915891647339e-02 -1.176773160696029663e-01 1.295238137245178223e-01 -8.290945738554000854e-02 1.977680474519729614e-01 3.144980967044830322e-01 -1.010815650224685669e-01 -1.925101131200790405e-01 -6.595418788492679596e-03 -1.418642252683639526e-01 -1.336611509323120117e-01 -3.506403565406799316e-01 2.151535451412200928e-01 -7.007062435150146484e-02 -1.751956492662429810e-01 -1.581550389528274536e-01 2.395878732204437256e-01 -2.113633602857589722e-02 -1.233604028820991516e-01 -2.822148799896240234e-01 1.852933317422866821e-01 9.524149447679519653e-02 1.174484118819236755e-01 4.827103391289710999e-02 3.890262916684150696e-02 -2.031309455633163452e-01 1.472076922655105591e-01 -3.459837138652801514e-01
1.259101778268814087e-01 -1.354270279407501221e-01 2.167685031890869141e-01 4.166956618428230286e-02 2.397624310106039047e-03 -1.987522244453430176e-01 6.770805269479751587e-02 1.879347413778305054e-01 1.212965175509452820e-01 6.028612256050109863e-01 -6.686212122440338135e-02 1.327807903289794922e-01 2.546736299991607666e-01 -1.875957399606704712e-01 6.402696669101715088e-02 -2.353586852550506592e-01 8.808891475200653076e-02 -9.118767082691192627e-02 -1.262246072292327881e-01 -1.054236367344856262e-01 3.033176362514495850e-01 -5.907338112592697144e-02 -7.711350172758102417e-02 -3.862406685948371887e-02 3.949472308158874512e-02 -4.706286266446113586e-02 -1.371995359659194946e-01 3.806271404027938843e-02 -2.568902075290679932e-01 -2.899143658578395844e-02 -8.641435950994491577e-02 -1.829497963190078735e-01
-1.114402636885643005e-01 -2.041805982589721680e-01 2.305409684777259827e-02 2.230394184589385986e-01 -5.850875005125999451e-02 -2.858454585075378418e-01 -1.358585059642791748e-01 1.376139186322689056e-02 2.090875655412673950e-01 2.925270199775695801e-01 2.602471411228179932e-01 -1.210755780339241028e-01 -8.883317932486534119e-03 -1.182700321078300476e-01 1.355123072862625122e-01 -9.041576087474822998e-02 1.688011437654495239e-01 1.561584416776895523e-02 -2.166017293930053711e-01 -2.260917127132415771e-01 -1.698567420244216919e-01 7.456932682543992996e-03 -8.138225227594375610e-02 -4.157655239105224609e-01 3.572617173194885254e-01 -2.085139788687229156e-02 1.165325567126274109e-01 -3.427342697978019714e-02 1.202357858419418335e-01 -4.370105918496847153e-03 8.000755310058593750e-02 2.017126679420471191e-01
-2.571508586406707764e-01 -2.815110385417938232e-01 1.054134368896484375e-01 1.068144142627716064e-01 1.460936963558197021e-01 -1.446815878152847290e-01 1.248277202248573303e-01 1.168608590960502625e-01 4.269775375723838806e-02 3.477894663810729980e-01 2.105178385972976685e-01 2.110110223293304443e-01 1.685304008424282074e-02 -5.262304469943046570e-02 2.048733271658420563e-02 -1.097589060664176941e-01 1.313619762659072876e-01 -1.050577610731124878e-01 -4.003368616104125977e-01 -2.812103033065795898e-01 -1.543446630239486694e-01 -2.093371003866195679e-01 -1.116662025451660156e-01 -3.900371119379997253e-02 3.049109876155853271e-01 -1.744480878114700317e-01 2.135918289422988892e-02 1.510668843984603882e-01 2.437149919569492340e-02 9.668281301856040955e-03 8.286192268133163452e-02 -1.730158179998397827e-01
-8.941901475191116333e-02 -2.689741253852844238e-01 -1.202603057026863098e-02 3.825539648532867432e-01 -8.189257979393005371e-02 -8.919662982225418091e-02 -1.024136841297149658e-01 -1.913364380598068237e-01 1.487824767827987671e-01 4.472810029983520508e-01 -5.905395746231079102e-02 -7.473796606063842773e-02 -1.078892722725868225e-01 2.199801243841648102e-02 1.428517699241638184e-01 -2.039414048194885254e-01 3.233329355716705322e-01 9.977495297789573669e-03 -2.906158864498138428e-01 1.692556440830230713e-01 1.011522412300109863e-01 4.443009197711944580e-02 6.466569611802697182e-04 -1.805813163518905640e-01 1.796998828649520874e-01 -1.979596167802810669e-02 1.588207632303237915e-01 -1.109914928674697876e-01 -1.101006269454956055e-01 -2.432493567466735840e-01 -2.982556447386741638e-02 -3.222430124878883362e-02
-2.411642372608184814e-01 -1.593207567930221558e-01 -1.247969865798950195e-01 1.596279442310333252e-01 9.125169366598129272e-02 -1.641110628843307495e-01 1.633784174919128418e-02 5.922869965434074402e-02 3.382009565830230713e-01 2.452357709407806396e-01 -8.581944555044174194e-02 -2.043768763542175293e-01 -1.420876830816268921e-01 -4.661151021718978882e-02 1.463571637868881226e-01 -3.440042436122894287e-01 3.177305161952972412e-01 1.015699505805969238e-01 3.941929340362548828e-02 9.642172604799270630e-02 3.585502505302429199e-01 1.161060631275177002e-01 -3.355606645345687866e-02 -2.560313642024993896e-01 1.267788410186767578e-01 7.117201387882232666e-02 1.341906934976577759e-02 1.041954457759857178e-01 1.813338249921798706e-01 -2.182850241661071777e-01 7.704596221446990967e-02 -3.334793820977210999e-02
9.282007068395614624e-02 6.066239997744560242e-02 8.872609585523605347e-03 5.157011747360229492e-02 8.271940052509307861e-02 -2.510325312614440918e-01 -1.089077144861221313e-01 -1.242413558065891266e-02 3.339394330978393555e-01 5.557697415351867676e-01 -1.848931461572647095e-01 -4.942534863948822021e-02 1.792294085025787354e-01 -4.878132045269012451e-02 2.561851404607295990e-02 -3.101022727787494659e-02 4.353829920291900635e-01 2.559543773531913757e-02 -2.091078758239746094e-01 1.262770295143127441e-01 1.402210164815187454e-02 -7.149954885244369507e-02 5.206790566444396973e-02 1.029650792479515076e-01 3.982807323336601257e-02 -1.019672751426696777e-01 1.117300167679786682e-01 2.536515891551971436e-01 3.783084079623222351e-02 -2.164763361215591431e-01 4.903648793697357178e-02 4.399419575929641724e-02
-2.034343332052230835e-01 -2.720521390438079834e-01 -9.897588193416595459e-02 5.507859401404857635e-03 4.491632431745529175e-02 5.087532568722963333e-03 3.538812994956970215e-01 6.756005436182022095e-02 1.152442172169685364e-01 2.786414325237274170e-01 2.002446949481964111e-01 3.555331528186798096e-01 -1.399405021220445633e-02 -9.077897667884826660e-02 2.036497229710221291e-03 -4.225046560168266296e-02 2.259815782308578491e-01 -9.352443367242813110e-02 -2.545890510082244873e-01 -2.753992676734924316e-01 4.424713551998138428e-02 -1.016725972294807434e-01 -1.024236604571342468e-01 -1.435480862855911255e-01 2.182471603155136108e-01 1.472694147378206253e-02 2.306060343980789185e-01 1.324753165245056152e-01 -2.084040939807891846e-01 -2.496190927922725677e-02 2.517245113849639893e-01 -7.362934201955795288e-02
2.208584174513816833e-02 1.677742041647434235e-02 -2.094650268554687500e-01 5.391794070601463318e-02 -2.632478773593902588e-01 -2.729304730892181396e-01 1.595654338598251343e-01 -7.856661081314086914e-02 3.502289652824401855e-01 2.880152165889739990e-01 -2.777363173663616180e-02 -2.404628135263919830e-02 1.486413180828094482e-01 -1.164719536900520325e-01 3.332561999559402466e-02 -2.281455844640731812e-01 1.249610334634780884e-01 -2.206896543502807617e-01 -2.178881466388702393e-01 1.988070160150527954e-01 2.265814542770385742e-01 -1.506634056568145752e-02 2.035380713641643524e-02 4.089721292257308960e-02 3.677267730236053467e-01 -1.517781168222427368e-01 -3.508755192160606384e-02 2.457024157047271729e-01 1.331901829689741135e-02 -1.941246241331100464e-01 -1.049199476838111877e-01 -8.682320266962051392e-02
4.879733547568321228e-02 -1.400717496871948242e-01 1.230647265911102295e-01 -4.628396779298782349e-02 -2.483817636966705322e-01 -9.923897683620452881e-02 1.589667201042175293e-01 6.269424408674240112e-02 2.082039117813110352e-01 4.518639147281646729e-01 4.806589859072118998e-04 8.668098598718643188e-02 2.322739064693450928e-01 1.651259809732437134e-01 1.982220709323883057e-01 -3.191951215267181396e-01 1.454511880874633789e-01 3.430532291531562805e-02 -2.062683552503585815e-01 7.684021443128585815e-02 1.899760961532592773e-01 1.748773502185940742e-03 -1.052402853965759277e-01 -1.039697378873825073e-01 2.547716796398162842e-01 2.834807895123958588e-02 -6.359259039163589478e-02 1.269339621067047119e-01 -2.498763985931873322e-02 -3.296650052070617676e-01 1.024248749017715454e-01 -2.193260192871093750e-01
-1.692983806133270264e-01 -1.986811012029647827e-01 4.384563118219375610e-02 1.335560083389282227e-01 -1.349562555551528931e-01 -1.997793167829513550e-01 -1.977626793086528778e-02 3.948126360774040222e-02 2.994498014450073242e-01 2.614022195339202881e-01 1.452164351940155029e-01 -8.034339547157287598e-02 4.874457791447639465e-02 -1.162452027201652527e-01 1.603501141071319580e-01 -2.181082591414451599e-02 1.087941378355026245e-01 -1.706397682428359985e-01 -9.355343878269195557e-02 -2.073011547327041626e-01 -1.729337573051452637e-01 8.980359882116317749e-03 -1.993272304534912109e-01 -4.048885405063629150e-01 5.146141648292541504e-01 7.049310952425003052e-02 -1.136978864669799805e-01 -6.757453549653291702e-03 2.326941117644309998e-02 -7.421674579381942749e-02 -1.252636220306158066e-02 9.539024531841278076e-02
-1.592858135700225830e-01 -3.600613474845886230e-01 -5.406964942812919617e-02 3.325590118765830994e-02 1.699617058038711548e-01 -3.310920670628547668e-02 4.039956331253051758e-01 5.237206816673278809e-02 1.708288639783859253e-01 2.100267857313156128e-01 1.160564646124839783e-01 2.745258808135986328e-01 1.165815591812133789e-01 -2.948223985731601715e-02 -7.945640012621879578e-03 -2.030594050884246826e-01 8.833453804254531860e-02 -1.189550757408142090e-01 -3.224800229072570801e-01 -2.427852153778076172e-01 -8.355604857206344604e-02 -6.595318019390106201e-02 3.560068458318710327e-02 -2.226802855730056763e-01 2.161257565021514893e-01 -1.207372620701789856e-01 2.220074683427810669e-01 9.651768952608108521e-02 -1.505042165517807007e-01 -3.281928598880767822e-02 1.844353973865509033e-01 -4.918749257922172546e-02
-1.433794200420379639e-01 -3.321809470653533936e-01 8.771339803934097290e-02 6.016698479652404785e-02 -1.537210494279861450e-01 -7.678471505641937256e-02 1.395787894725799561e-01 2.453107833862304688e-01 3.491647168993949890e-02 3.615458905696868896e-01 2.757872939109802246e-01 2.991579174995422363e-01 2.334356307983398438e-01 -2.737205624580383301e-01 -1.705094985663890839e-02 -8.745401352643966675e-02 -1.287289112806320190e-01 -2.092881053686141968e-01 -4.052811115980148315e-02 -1.630467623472213745e-01 -7.550848275423049927e-02 1.024697497487068176e-01 -3.343942016363143921e-02 -1.224922090768814087e-01 2.291586995124816895e-01 -1.104244887828826904e-01 1.027491763234138489e-01 5.328140035271644592e-02 -2.918209731578826904e-01 -4.847617819905281067e-02 -6.199162825942039490e-02 -1.528935581445693970e-01
-1.056773886084556580e-01 -2.577102780342102051e-01 1.130560040473937988e-01 -3.602243587374687195e-02 1.040544733405113220e-01 -9.888839721679687500e-02 3.057047426700592041e-01 2.299292534589767456e-01 1.562836170196533203e-01 1.813859045505523682e-01 5.616976320743560791e-02 1.846188455820083618e-01 -1.629506237804889679e-02 -5.649740248918533325e-02 -7.516395300626754761e-02 -7.970970124006271362e-02 1.227539479732513428e-01 -5.798158422112464905e-02 -2.258143424987792969e-01 -2.860108017921447754e-01 -9.882322698831558228e-02 -1.136285886168479919e-01 -1.701089441776275635e-01 5.151142925024032593e-02 3.539021611213684082e-01 -3.326168656349182129e-01 3.165762126445770264e-01 1.925169378519058228e-01 -5.010715126991271973e-02 -1.067239046096801758e-01 -6.982290744781494141e-02 -1.842592656612396240e-01
6.767795979976654053e-02 -3.171424567699432373e-01 -9.325975179672241211e-02 1.459143608808517456e-01 -1.433236151933670044e-01 8.820616640150547028e-03 2.918954789638519287e-01 1.427701860666275024e-01 3.562461212277412415e-02 3.966147303581237793e-01 -1.577164381742477417e-01 -6.286950409412384033e-02 1.953612715005874634e-01 -1.478161215782165527e-01 1.990586072206497192e-01 -1.903247088193893433e-01 1.772221773862838745e-01 -5.135132372379302979e-02 4.541799798607826233e-02 -2.047120332717895508e-01 1.908216774463653564e-01 -2.392942011356353760e-01 2.102511227130889893e-01 -5.744983255863189697e-02 2.141392678022384644e-01 7.479488383978605270e-03 1.342212315648794174e-02 1.171301007270812988e-01 -3.952183574438095093e-02 -3.648197948932647705e-01 4.090257361531257629e-02 6.960919592529535294e-03
-1.135644018650054932e-01 -3.526673614978790283e-01 -1.504681408405303955e-01 1.787769794464111328e-02 2.091453224420547485e-01 -1.504182517528533936e-01 3.187755346298217773e-01 1.822184771299362183e-01 1.322328895330429077e-01 1.913181543350219727e-01 1.310034394264221191e-01 2.752040922641754150e-01 4.867144860327243805e-03 -1.274301558732986450e-01 -9.776615351438522339e-02 -9.873808920383453369e-02 1.337909102439880371e-01 -1.976995766162872314e-01 -2.219938486814498901e-01 -2.052894085645675659e-01 1.016490161418914795e-02 -1.160518825054168701e-01 -3.003833256661891937e-02 -2.091809362173080444e-01 2.734878659248352051e-01 -1.062656566500663757e-01 3.738987445831298828e-02 1.359878480434417725e-01 -2.418474256992340088e-01 -1.763395965099334717e-01 2.179049104452133179e-01 -7.959424704313278198e-02
1.716928929090499878e-02 8.935023099184036255e-02 -9.099843911826610565e-03 1.205494031310081482e-01 -1.345104724168777466e-01 -4.911145195364952087e-02 3.633053302764892578e-01 3.383658453822135925e-02 4.302015006542205811e-01 2.354062497615814209e-01 6.865215301513671875e-02 -7.885412871837615967e-02 1.936580091714859009e-01 -1.789261549711227417e-01 3.396569937467575073e-02 2.473386563360691071e-02 3.400822281837463379e-01 -1.601318717002868652e-01 6.915958132594823837e-03 -4.929202049970626831e-02 1.018118187785148621e-01 -2.786175012588500977e-01 2.184509672224521637e-02 -3.191370964050292969e-01 1.079186275601387024e-01 2.358128130435943604e-01 1.187456920742988586e-01 2.660318836569786072e-02 -1.282630711793899536e-01 -9.722007066011428833e-02 2.048835605382919312e-01 1.293240636587142944e-01
-2.014780342578887939e-01 -2.372091263532638550e-01 -1.552429348230361938e-01 2.192810326814651489e-01 -1.478275060653686523e-01 8.888898044824600220e-02 6.531691551208496094e-02 1.795042008161544800e-01 4.542098343372344971e-01 4.923673570156097412e-01 -1.073115468025207520e-01 -1.292145997285842896e-01 -9.891618788242340088e-02 -1.810325235128402710e-01 3.527132049202919006e-02 9.777870029211044312e-02 1.019409149885177612e-01 -1.625804230570793152e-02 1.035959571599960327e-01 -1.818387210369110107e-01 -3.085533715784549713e-02 -3.551802039146423340e-02 2.342095524072647095e-01 -7.801266014575958252e-02 1.083994060754776001e-01 8.105343207716941833e-03 2.059487849473953247e-01 -2.266693301498889923e-02 -2.817492000758647919e-03 -2.461175173521041870e-01 -2.502593211829662323e-02 -2.906814776360988617e-02
-2.009919881820678711e-01 -3.192714154720306396e-01 -3.341758251190185547e-02 5.201078206300735474e-02 1.177377477288246155e-01 7.778903096914291382e-02 2.931362986564636230e-01 2.202140390872955322e-01 1.412375569343566895e-01 3.351198136806488037e-01 1.378918588161468506e-01 2.329613566398620605e-01 1.888335682451725006e-03 -1.606918573379516602e-01 -4.512932151556015015e-02 -2.485191263258457184e-02 1.346618682146072388e-01 -1.587245315313339233e-01 -2.061629444360733032e-01 -2.454686760902404785e-01 -1.919956877827644348e-02 -1.004047542810440063e-01 -4.440918564796447754e-02 -2.532824277877807617e-01 2.231874614953994751e-01 -1.125570833683013916e-01 1.327602565288543701e-01 2.069789320230484009e-01 -1.941279619932174683e-01 -1.424302160739898682e-01 1.232882589101791382e-01 -2.161322534084320068e-01
-2.259594649076461792e-01 -1.895801723003387451e-02 1.546438317745923996e-02 2.027869373559951782e-01 4.170941933989524841e-02 -3.177927732467651367e-01 -1.339314132928848267e-01 1.488610208034515381e-01 4.114041626453399658e-01 5.786176025867462158e-02 2.822518050670623779e-01 4.888530075550079346e-02 3.510075807571411133e-01 -3.603978455066680908e-02 -1.900036484003067017e-01 -2.503537535667419434e-01 1.421489864587783813e-01 7.370694726705551147e-02 -1.676632761955261230e-01 -2.148947864770889282e-01 1.079413965344429016e-01 1.063668504357337952e-01 1.870822310447692871e-01 5.122831091284751892e-02 1.346795707941055298e-01 1.644807122647762299e-02 2.037133090198040009e-02 2.204712033271789551e-01 -1.734756827354431152e-01 5.177787691354751587e-02 -4.008131567388772964e-03 1.603419780731201172e-01
1.341369748115539551e-01 -2.126557976007461548e-01 6.578750442713499069e-03 1.424762904644012451e-01 -2.425936609506607056e-01 -1.145302355289459229e-01 2.310305684804916382e-01 1.391394883394241333e-01 2.473922967910766602e-01 1.862296015024185181e-01 1.657902151346206665e-01 -1.099773719906806946e-01 2.906666696071624756e-01 -7.167226821184158325e-02 1.810807734727859497e-01 -1.522717475891113281e-01 8.507462590932846069e-02 1.043666899204254150e-01 -9.804537147283554077e-02 2.318396605551242828e-02 3.358529508113861084e-01 -1.218885853886604309e-01 -2.700157165527343750e-01 -3.419275954365730286e-02 3.476331830024719238e-01 2.131382236257195473e-03 -2.099668607115745544e-02 1.309609562158584595e-01 -1.742317229509353638e-01 -2.453265935182571411e-01 1.621193140745162964e-01 -7.341488450765609741e-02
-4.258332401514053345e-02 -3.363340795040130615e-01 2.373716831207275391e-01 -8.312379568815231323e-02 -2.501627504825592041e-01 -2.032946497201919556e-01 1.614404022693634033e-01 2.432104498147964478e-01 3.299070000648498535e-01 1.915521770715713501e-01 3.842658922076225281e-02 -8.490052074193954468e-02 1.490153223276138306e-01 -1.289756149053573608e-01 2.727108895778656006e-01 -2.661549150943756104e-01 3.765803202986717224e-02 -8.602482080459594727e-02 -4.929244145750999451e-02 1.331394761800765991e-01 1.481074690818786621e-01 4.868697002530097961e-02 1.757677644491195679e-02 -1.306179314851760864e-01 5.185160785913467407e-02 1.538470834493637085e-01 1.086364164948463440e-01 1.500721573829650879e-01 -1.049690097570419312e-01 -3.490049540996551514e-01 -3.923579677939414978e-02 -1.694912910461425781e-01
-1.287887692451477051e-01 -3.005979359149932861e-01 -9.675720334053039551e-02 -1.783207058906555176e-01 -9.018653631210327148e-02 -3.184570968151092529e-01 -1.034667491912841797e-01 -1.196801289916038513e-01 1.032036691904067993e-01 2.522231936454772949e-01 1.905508041381835938e-01 3.857821924611926079e-03 1.057968065142631531e-01 -1.335777044296264648e-01 3.018074035644531250e-01 -1.094023659825325012e-01 7.638109475374221802e-02 -1.509788036346435547e-01 -5.016841366887092590e-02 -2.724382281303405762e-01 9.283195436000823975e-02 -2.180950194597244263e-01 1.059350445866584778e-01 -3.073798418045043945e-01 -1.849244087934494019e-01 -2.287998199462890625e-01 2.178236469626426697e-02 -1.090754047036170959e-01 2.162224054336547852e-02 -3.113278150558471680e-01 5.815585702657699585e-02 -8.765497803688049316e-02
5.896583199501037598e-02 -2.184381186962127686e-01 2.599868476390838623e-01 1.849796026945114136e-01 -3.486722707748413086e-01 -1.629101634025573730e-01 2.114157229661941528e-01 1.047711148858070374e-01 3.314435184001922607e-01 2.392797172069549561e-01 -2.272988855838775635e-02 -8.049379289150238037e-02 2.080208435654640198e-02 -5.508441850543022156e-02 1.018353700637817383e-01 -2.219516932964324951e-01 1.149653196334838867e-01 -1.214123740792274475e-01 -3.616538047790527344e-01 1.468792557716369629e-01 2.657217085361480713e-01 -2.455352805554866791e-02 -6.391260772943496704e-02 6.276176124811172485e-02 1.205994188785552979e-02 1.339172720909118652e-01 5.082754045724868774e-02 2.684513628482818604e-01 -8.825485408306121826e-02 -1.376769542694091797e-01 -9.724372625350952148e-02 -1.323533207178115845e-01
-1.438020765781402588e-01 1.266499459743499756e-01 -2.498351782560348511e-02 2.205259799957275391e-01 -9.539731591939926147e-02 -1.920851469039916992e-01 1.088294982910156250e-01 7.043894380331039429e-02 4.653557837009429932e-01 4.306727051734924316e-01 -2.113445103168487549e-02 1.600436167791485786e-03 -9.253988973796367645e-03 -1.344463676214218140e-01 6.580337136983871460e-02 7.457967102527618408e-02 2.418563961982727051e-01 2.297617029398679733e-03 -2.310528419911861420e-02 -4.572113975882530212e-02 -3.425859659910202026e-02 9.555388987064361572e-02 1.821428835391998291e-01 -4.527961909770965576e-01 5.421945825219154358e-03 1.654682457447052002e-01 3.650814294815063477e-02 2.747831679880619049e-02 -1.757661439478397369e-02 -1.843703389167785645e-01 4.344591870903968811e-02 -2.130013406276702881e-01
-3.370166122913360596e-01 -1.492746621370315552e-01 -9.191229194402694702e-02 -4.306251648813486099e-03 -2.279152870178222656e-01 4.203662276268005371e-03 1.518248319625854492e-01 9.328343719244003296e-02 3.250095546245574951e-01 2.934823334217071533e-01 1.666610836982727051e-01 -2.434412389993667603e-02 1.444809138774871826e-01 1.655059754848480225e-01 2.868431508541107178e-01 -2.428420037031173706e-01 7.364995777606964111e-02 -2.628543674945831299e-01 -1.026274934411048889e-01 -1.590211540460586548e-01 2.440408058464527130e-02 7.478735595941543579e-02 2.495778203010559082e-01 -1.242691576480865479e-01 -1.861589588224887848e-02 3.204537788406014442e-04 -1.554115861654281616e-01 -2.084175199270248413e-01 1.125060692429542542e-01 -1.279321759939193726e-01 -2.012318670749664307e-01 -1.749055087566375732e-01
-1.897837817668914795e-01 -3.277671933174133301e-01 2.019902616739273071e-01 7.920084893703460693e-02 -2.997853979468345642e-02 -1.669484674930572510e-01 1.155927851796150208e-01 2.280422747135162354e-01 -1.278890296816825867e-02 3.208209574222564697e-01 -7.895948737859725952e-02 3.878874182701110840e-01 2.371202111244201660e-01 -2.994353473186492920e-01 -6.082205474376678467e-02 -1.189730316400527954e-01 9.206967055797576904e-02 -1.050605773925781250e-01 -1.123570725321769714e-01 -1.805368959903717041e-01 -1.316371262073516846e-01 5.145273357629776001e-02 -3.297106921672821045e-02 -1.942394524812698364e-01 8.625468611717224121e-02 -7.979714125394821167e-02 2.047544270753860474e-01 1.503531634807586670e-01 -1.785111278295516968e-01 -1.683847606182098389e-01 -4.891457408666610718e-02 -1.653668880462646484e-01
-3.429403901100158691e-01 -3.109438419342041016e-01 5.506200715899467468e-02 4.481992218643426895e-03 8.743640035390853882e-02 2.660819515585899353e-02 3.966240882873535156e-01 1.834424734115600586e-01 1.074281707406044006e-01 2.323632985353469849e-01 -3.748318180441856384e-02 1.955262571573257446e-01 4.799010604619979858e-02 -7.654619961977005005e-02 -1.332166884094476700e-02 -1.366023421287536621e-01 1.132021099328994751e-01 -2.254054397344589233e-01 -1.177426427602767944e-01 -2.268729358911514282e-01 -5.606101453304290771e-02 -1.807829141616821289e-01 1.232915595173835754e-01 -2.508829236030578613e-01 2.645463049411773682e-01 -2.004327476024627686e-01 3.567134588956832886e-02 1.779894381761550903e-01 1.152965053915977478e-02 -1.059595420956611633e-01 2.289176881313323975e-01 -3.701827302575111389e-02
1.254929006099700928e-01 -1.216202676296234131e-01 -1.044715940952301025e-01 2.128918319940567017e-01 -1.465021371841430664e-01 -1.560679376125335693e-01 2.665517032146453857e-01 7.630492746829986572e-02 4.112005531787872314e-01 1.954331248998641968e-02 -4.844221752136945724e-03 9.920877963304519653e-02 8.200176060199737549e-03 -1.223559081554412842e-01 1.279795020818710327e-01 -2.884256541728973389e-01 1.064899638295173645e-01 -1.340383589267730713e-01 -6.584174931049346924e-02 -1.475937664508819580e-01 -1.495913565158843994e-01 -1.020512729883193970e-01 5.398308858275413513e-02 -4.767455756664276123e-01 1.326317191123962402e-01 -1.617003083229064941e-01 -4.722817987203598022e-02 -1.160022839903831482e-01 1.376032084226608276e-01 8.285076171159744263e-02 6.577671319246292114e-02 -2.976942658424377441e-01
-6.585383415222167969e-02 -4.501276910305023193e-01 1.001790240406990051e-01 5.174243822693824768e-02 -1.199764758348464966e-01 -1.972491294145584106e-01 1.066125184297561646e-01 1.401281803846359253e-01 2.211066186428070068e-01 1.527436673641204834e-01 6.740964949131011963e-02 1.928887516260147095e-01 1.597266346216201782e-01 -1.129956096410751343e-01 -2.726676762104034424e-01 -1.271994560956954956e-01 -1.011470146477222443e-02 -9.747225791215896606e-02 -7.996974140405654907e-02 -3.134949803352355957e-01 -1.544445306062698364e-01 1.550686210393905640e-01 8.285380154848098755e-02 4.032604768872261047e-02 3.169733285903930664e-01 1.390431970357894897e-01 3.171508908271789551e-01 9.172186255455017090e-02 -1.227595657110214233e-01 1.375343184918165207e-02 6.966761499643325806e-02 -1.834979504346847534e-01
-2.598927319049835205e-01 -2.696494460105895996e-01 -4.158442094922065735e-02 -1.654081642627716064e-01 2.195818871259689331e-01 -6.016876548528671265e-02 3.609659075736999512e-01 8.613576740026473999e-02 1.871536970138549805e-01 1.988211423158645630e-01 1.475837528705596924e-01 2.774140536785125732e-01 1.662199501879513264e-03 -1.517399102449417114e-01 -2.763860300183296204e-02 -1.827467679977416992e-01 1.367906033992767334e-01 -2.465974390506744385e-01 -1.722416579723358154e-01 -1.800068020820617676e-01 -7.703828066587448120e-02 -1.352808773517608643e-01 -1.799288019537925720e-02 -1.689604818820953369e-01 2.109831273555755615e-01 -7.083779573440551758e-02 1.736297011375427246e-01 1.619379520416259766e-01 -1.894433796405792236e-01 -1.651587784290313721e-01 9.972681850194931030e-02 -1.921098083257675171e-01
-1.164155080914497375e-01 -1.526479423046112061e-01 -7.489757239818572998e-02 -1.252954266965389252e-02 4.259100556373596191e-02 1.078936830163002014e-02 2.885000966489315033e-02 4.196039517410099506e-04 4.305214285850524902e-01 3.545624017715454102e-01 6.251345574855804443e-02 -1.379036009311676025e-01 -1.617411077022552490e-01 -2.711682915687561035e-01 4.866573214530944824e-02 -6.651530414819717407e-02 1.574636548757553101e-01 5.343607161194086075e-03 1.997570320963859558e-02 -3.544380143284797668e-02 -8.690487593412399292e-02 -6.961782276630401611e-02 2.823481261730194092e-01 -2.502948939800262451e-01 -1.201005373150110245e-02 4.849711805582046509e-02 3.812326192855834961e-01 2.517282664775848389e-01 -2.056175023317337036e-01 -2.596040070056915283e-01 5.652849376201629639e-02 -9.395271539688110352e-02
-2.452731430530548096e-01 -4.794497042894363403e-02 -2.068531699478626251e-02 4.029911160469055176e-01 -3.357462286949157715e-01 -3.997399806976318359e-01 2.277333289384841919e-01 -4.277464002370834351e-02 2.714571654796600342e-01 8.041711151599884033e-02 1.470964103937149048e-01 -1.696746945381164551e-01 -1.042216494679450989e-01 -1.435157656669616699e-01 1.146199032664299011e-01 -3.305274546146392822e-01 8.229285478591918945e-02 1.180157363414764404e-01 -1.782307922840118408e-01 1.218959987163543701e-01 -1.097191590815782547e-02 -5.934266373515129089e-02 -2.234311588108539581e-02 -1.722537875175476074e-01 -9.756369888782501221e-02 1.013014018535614014e-01 5.934895575046539307e-02 -4.870232660323381424e-03 4.587635025382041931e-02 -1.772851347923278809e-01 9.796546772122383118e-03 -7.733577489852905273e-02
-4.205326139926910400e-01 1.199050545692443848e-01 -1.762652099132537842e-01 -2.428200654685497284e-02 7.636998593807220459e-02 -3.199211657047271729e-01 1.688096821308135986e-01 -3.557924926280975342e-02 1.543894410133361816e-01 6.558554619550704956e-02 2.419604510068893433e-01 -1.093037649989128113e-01 -1.535792052745819092e-01 -6.427049636840820312e-02 9.086403995752334595e-02 -3.387309908866882324e-01 1.243769973516464233e-01 4.564909636974334717e-02 2.257898300886154175e-01 -1.261667162179946899e-01 -1.259250342845916748e-01 1.116569936275482178e-01 3.516792878508567810e-02 1.825209520757198334e-02 3.198093473911285400e-01 1.128947548568248749e-02 1.395851373672485352e-01 3.070877492427825928e-01 -5.461774021387100220e-02 -1.007849499583244324e-01 2.143655866384506226e-01 -1.403249800205230713e-02
8.980995416641235352e-02 -8.544225245714187622e-02 1.798996515572071075e-02 1.899106800556182861e-01 1.204298660159111023e-01 -1.007355898618698120e-01 2.863482236862182617e-01 5.629437789320945740e-02 3.179314434528350830e-01 4.122569561004638672e-01 6.091719120740890503e-02 -1.801859289407730103e-01 -7.581889512948691845e-04 -2.106003835797309875e-02 1.610585898160934448e-01 -2.218140065670013428e-01 1.102734878659248352e-01 1.413500122725963593e-02 1.492752134799957275e-01 -9.985794872045516968e-02 1.463804952800273895e-02 -3.902066871523857117e-02 3.377263844013214111e-01 -1.648796498775482178e-01 3.031770884990692139e-01 2.002324014902114868e-01 -3.088047727942466736e-02 -4.343382641673088074e-02 1.673633158206939697e-01 -3.226230740547180176e-01 2.894305065274238586e-02 -1.580817252397537231e-02
-2.861535409465432167e-03 -1.505704224109649658e-01 5.302100628614425659e-02 3.170155733823776245e-02 -4.180045127868652344e-01 -1.339567154645919800e-01 -8.781317621469497681e-02 -3.053699433803558350e-02 3.303481936454772949e-01 3.926502168178558350e-01 -1.153590455651283264e-01 -1.924118250608444214e-01 2.378938198089599609e-01 6.593798846006393433e-02 5.729308724403381348e-02 -5.702946707606315613e-02 7.847985625267028809e-02 -1.488322466611862183e-01 1.628906279802322388e-01 -5.844274163246154785e-02 9.526403248310089111e-02 -1.519802659749984741e-01 1.552694588899612427e-01 6.023932620882987976e-02 1.867473125457763672e-01 -1.663918346166610718e-01 -3.776196762919425964e-02 3.304162919521331787e-01 -3.090380430221557617e-01 -2.786040119826793671e-02 -2.874819561839103699e-02 -5.137454718351364136e-02
-2.263734787702560425e-01 -1.996934711933135986e-01 1.212355569005012512e-01 5.210335925221443176e-02 1.075785234570503235e-01 -1.847808808088302612e-02 3.027408123016357422e-01 1.522947996854782104e-01 9.816814213991165161e-02 3.727419972419738770e-01 -2.959587424993515015e-02 2.798637449741363525e-01 2.609351277351379395e-01 -1.148798838257789612e-01 -2.048545330762863159e-02 -1.068985089659690857e-01 1.605645939707756042e-02 -3.363259732723236084e-01 -4.409660771489143372e-02 -2.104044556617736816e-01 -1.851358264684677124e-01 3.210451081395149231e-02 -1.769043058156967163e-01 -4.610113799571990967e-02 2.958101928234100342e-01 1.017801091074943542e-02 1.306450664997100830e-01 -4.829988256096839905e-02 -1.378239989280700684e-01 -5.364007502794265747e-02 1.143494173884391785e-01 -2.711625397205352783e-01
2.003971301019191742e-02 -1.084506288170814514e-01 2.648793756961822510e-01 1.390602090395987034e-03 -1.867819130420684814e-01 -1.397171318531036377e-01 1.802211552858352661e-01 1.750267446041107178e-01 1.827306598424911499e-01 4.371767044067382812e-01 -1.272973269224166870e-01 -2.694391086697578430e-02 3.158580064773559570e-01 -1.089063957333564758e-01 1.145470961928367615e-01 -2.747687399387359619e-01 -2.203002944588661194e-02 -9.432556480169296265e-02 -6.420382857322692871e-02 -7.034278661012649536e-02 4.156355261802673340e-01 3.667912632226943970e-02 -1.210756003856658936e-01 4.273439571261405945e-02 2.650816179811954498e-02 -6.022220477461814880e-03 -9.026849269866943359e-02 1.317386776208877563e-01 -3.322862088680267334e-02 -2.673335373401641846e-01 1.849687248468399048e-01 -1.280528604984283447e-01
-1.214797049760818481e-01 -2.439587712287902832e-01 -2.269165515899658203e-01 1.071679294109344482e-01 -6.041929870843887329e-02 4.299649223685264587e-02 -6.499518454074859619e-02 5.901065841317176819e-02 4.486257731914520264e-01 5.395522117614746094e-01 -1.277284771203994751e-01 4.355160985141992569e-03 -1.224755272269248962e-01 -1.582421809434890747e-01 3.389807790517807007e-02 1.665564998984336853e-02 7.455586642026901245e-02 8.257499337196350098e-02 2.003464698791503906e-01 -2.385439276695251465e-01 -9.469728916883468628e-02 6.337610539048910141e-03 1.886370480060577393e-01 -1.644857376813888550e-01 5.903878435492515564e-02 1.380894035100936890e-01 1.778174638748168945e-01 1.562305688858032227e-01 -1.302191764116287231e-01 -1.426887661218643188e-01 4.666717350482940674e-02 1.482522021979093552e-02
1.889943890273571014e-02 -6.127963587641716003e-02 1.460951417684555054e-01 -1.828846894204616547e-02 1.020253375172615051e-01 -1.834289133548736572e-01 1.838202178478240967e-01 3.014318943023681641e-01 4.085329473018646240e-01 2.927315831184387207e-01 3.941722959280014038e-02 1.179475113749504089e-01 -1.772156953811645508e-01 3.769496455788612366e-02 -2.070780098438262939e-02 -2.127245515584945679e-01 2.080923914909362793e-01 1.998581290245056152e-01 2.993366867303848267e-02 -1.846822500228881836e-01 1.130800545215606689e-01 1.623817682266235352e-01 3.358096629381179810e-02 -1.426572054624557495e-01 2.776523530483245850e-01 -1.973279714584350586e-01 -1.973669826984405518e-01 -1.955481767654418945e-01 -1.507565826177597046e-01 -2.291036099195480347e-01 7.221227139234542847e-02 -8.002701401710510254e-02
-3.351204395294189453e-01 -2.813979089260101318e-01 3.703593462705612183e-02 1.735950447618961334e-02 -2.780555747449398041e-02 -8.009518682956695557e-02 2.150472402572631836e-01 2.214839458465576172e-01 4.154083505272865295e-02 3.586668372154235840e-01 4.245994612574577332e-03 -3.541513532400131226e-02 -2.124531567096710205e-01 -1.086568385362625122e-01 2.285614609718322754e-01 -2.071433067321777344e-01 1.294405162334442139e-01 8.208779990673065186e-02 -1.125767603516578674e-01 -1.725217998027801514e-01 1.284062713384628296e-01 -3.266721731051802635e-03 -3.230639398097991943e-01 -6.837417930364608765e-02 2.611186541616916656e-02 -2.284022569656372070e-01 1.659566164016723633e-01 9.103453159332275391e-02 -1.741364449262619019e-01 1.678517013788223267e-01 -1.355452239513397217e-01 -2.521772384643554688e-01
2.554999887943267822e-01 -1.390791237354278564e-01 1.456333994865417480e-01 5.182236433029174805e-02 -1.724275648593902588e-01 -1.133420914411544800e-01 4.081170260906219482e-02 -1.811972074210643768e-02 3.192276656627655029e-01 4.384391307830810547e-01 9.021537005901336670e-02 -3.480060398578643799e-02 1.357017755508422852e-01 -3.219273090362548828e-01 2.046263590455055237e-02 -3.496887087821960449e-01 1.319314688444137573e-01 3.781676664948463440e-02 -1.280450969934463501e-01 -3.284918889403343201e-02 3.170205950736999512e-01 9.850934892892837524e-02 -9.348225593566894531e-02 1.228223070502281189e-01 -3.073323704302310944e-02 9.701635688543319702e-02 2.969470918178558350e-01 -4.346971213817596436e-02 -1.624372899532318115e-01 -7.256107870489358902e-03 -7.266424596309661865e-03 -3.762983903288841248e-02
-9.959449619054794312e-02 2.036345452070236206e-01 1.417341530323028564e-01 -9.018598496913909912e-02 -9.264684468507766724e-02 -3.863736987113952637e-01 -6.420988589525222778e-02 -3.515511378645896912e-02 2.724228799343109131e-01 2.928096652030944824e-01 2.127853929996490479e-01 -3.683706745505332947e-02 1.310533881187438965e-01 -3.040139377117156982e-02 -1.622882485389709473e-01 -4.847831279039382935e-02 3.522031009197235107e-01 -4.986868426203727722e-02 -2.686518728733062744e-01 -1.981208920478820801e-01 -7.520559430122375488e-02 -1.791020333766937256e-01 -2.908753417432308197e-02 -1.012640520930290222e-01 4.361089318990707397e-02 -8.287912607192993164e-02 1.149875372648239136e-01 2.187873572111129761e-01 3.276685476303100586e-01 -1.929381638765335083e-01 4.755228012800216675e-02 -1.686142943799495697e-02
-1.526323407888412476e-01 -1.961550861597061157e-01 -1.359725892543792725e-01 -2.228889055550098419e-02 -2.068866491317749023e-01 -1.615602374076843262e-01 1.293579209595918655e-02 -6.334812194108963013e-02 4.830462634563446045e-01 3.937216699123382568e-01 -6.926422938704490662e-03 2.758609503507614136e-02 -7.766320556402206421e-02 -1.375496238470077515e-01 1.437772344797849655e-02 4.147955030202865601e-02 1.158558577299118042e-01 1.168119981884956360e-01 1.572807133197784424e-02 -1.746334880590438843e-01 2.005139365792274475e-02 2.008260935544967651e-01 2.681464850902557373e-01 -2.780666947364807129e-01 -1.036461144685745239e-01 1.046425476670265198e-02 2.951248288154602051e-01 1.512244939804077148e-01 1.296206116676330566e-01 -1.453850120306015015e-01 1.433402150869369507e-01 -5.519146472215652466e-02
-2.410418987274169922e-01 -3.658536374568939209e-01 -1.710838405415415764e-03 -5.152712017297744751e-02 1.516406051814556122e-02 1.970181055366992950e-02 2.803124785423278809e-01 1.108476594090461731e-01 7.021852582693099976e-02 3.159520924091339111e-01 2.949499897658824921e-02 2.171939760446548462e-01 1.626699715852737427e-01 -6.361848860979080200e-02 -9.085470438003540039e-02 -1.491957008838653564e-01 1.375996172428131104e-01 -1.332426369190216064e-01 -3.109889626502990723e-01 -3.493767976760864258e-01 -5.832616984844207764e-02 -1.290443688631057739e-01 -7.505565136671066284e-02 -8.104339987039566040e-02 2.490223646163940430e-01 -4.394526779651641846e-02 1.485935896635055542e-01 1.583465337753295898e-01 -1.993291378021240234e-01 -1.652257144451141357e-01 1.347493380308151245e-01 -1.268144398927688599e-01
-1.855139993131160736e-02 -1.266316920518875122e-01 3.123161010444164276e-02 5.709075927734375000e-02 -2.591720521450042725e-01 -1.992763951420783997e-02 2.360856235027313232e-01 -9.953977912664413452e-02 2.182322144508361816e-01 4.569008648395538330e-01 1.231705099344253540e-01 -1.160463467240333557e-01 -3.326986730098724365e-02 -4.956499114632606506e-02 2.842773199081420898e-01 -3.129274249076843262e-01 4.264596849679946899e-02 4.087047185748815536e-03 -1.086903363466262817e-01 -2.353190630674362183e-01 3.230149447917938232e-01 -2.384386211633682251e-01 4.132023081183433533e-02 -8.257775753736495972e-02 1.264131814241409302e-01 -9.593204408884048462e-02 -1.885306276381015778e-02 1.686871498823165894e-01 3.909339010715484619e-02 2.542892657220363617e-02 3.502326458692550659e-02 -2.876002788543701172e-01
3.515814989805221558e-02 -3.561366200447082520e-01 -4.164534807205200195e-02 -6.425458192825317383e-02 -3.306005895137786865e-01 -1.275152862071990967e-01 2.253848016262054443e-01 -1.230986043810844421e-01 2.043622434139251709e-01 1.255505084991455078e-01 2.522663176059722900e-01 -6.678830832242965698e-02 2.425986714661121368e-02 -4.544262215495109558e-02 3.702416718006134033e-01 -3.704231381416320801e-01 2.389282882213592529e-01 -1.133882477879524231e-01 -2.329049110412597656e-01 -7.344209402799606323e-02 8.293385803699493408e-02 -1.423400044441223145e-01 9.717258810997009277e-02 -2.509973384439945221e-02 -2.968617714941501617e-02 -1.415701061487197876e-01 7.301643490791320801e-02 -6.899506319314241409e-03 -1.333800051361322403e-02 -2.527770996093750000e-01 -1.178188771009445190e-01 3.060308471322059631e-02
-4.262322187423706055e-02 -2.044385671615600586e-01 -2.540958225727081299e-01 2.464153319597244263e-01 -2.132259011268615723e-01 -2.707899808883666992e-01 1.984512433409690857e-02 1.350203752517700195e-01 2.368108332157135010e-01 3.843874037265777588e-01 -9.026708453893661499e-02 -1.220536753535270691e-01 8.525515347719192505e-02 6.415542215108871460e-02 8.180700242519378662e-02 -2.879982590675354004e-01 1.820832490921020508e-01 -3.090378083288669586e-02 -8.810817450284957886e-02 4.512279108166694641e-02 -8.351529389619827271e-02 -2.924992516636848450e-02 -7.197805494070053101e-02 -3.839197158813476562e-01 1.829093135893344879e-02 -3.681446239352226257e-02 1.845629513263702393e-01 -2.078001499176025391e-01 1.472632959485054016e-02 -2.748870849609375000e-01 -6.102899834513664246e-02 5.509605631232261658e-02
7.368384301662445068e-02 -7.529595494270324707e-02 3.561831777915358543e-03 6.712745875120162964e-02 1.112114712595939636e-01 -2.127187997102737427e-01 4.937852174043655396e-02 -2.387052327394485474e-01 1.902333647012710571e-01 4.413847625255584717e-01 1.481311321258544922e-01 -1.332185268402099609e-01 2.148539945483207703e-02 -6.613626331090927124e-02 3.149000403936952353e-04 -4.025629162788391113e-01 4.016606509685516357e-01 -7.932589948177337646e-02 -6.082851439714431763e-02 1.072921603918075562e-01 -2.035840600728988647e-01 -2.047773897647857666e-01 -5.138114467263221741e-02 -2.145195454359054565e-01 6.571365892887115479e-02 1.078940276056528091e-02 2.500260248780250549e-02 1.917926967144012451e-01 1.070621162652969360e-01 -8.311573415994644165e-02 5.293464660644531250e-02 2.277352660894393921e-01
1.487203538417816162e-01 -2.974416613578796387e-01 -1.723448634147644043e-01 -4.559842869639396667e-02 -2.823346853256225586e-02 -2.046301588416099548e-02 4.538704454898834229e-02 -1.537374313920736313e-02 4.839697480201721191e-01 2.935280799865722656e-01 -1.832318156957626343e-01 -9.337680041790008545e-02 4.216182976961135864e-03 -3.086871206760406494e-01 -1.159542426466941833e-01 -1.784884631633758545e-01 2.698824107646942139e-01 2.639977820217609406e-02 -5.891484767198562622e-02 -1.601394116878509521e-01 1.596445739269256592e-01 -8.022442460060119629e-02 2.926868498325347900e-01 -1.008743792772293091e-01 1.074056103825569153e-01 4.421073943376541138e-02 2.705093026161193848e-01 6.065524369478225708e-02 8.713044226169586182e-03 -1.035244390368461609e-01 8.658120036125183105e-02 -1.085448861122131348e-01
-1.096689850091934204e-01 -2.858207821846008301e-01 -4.394401982426643372e-02 4.559581354260444641e-02 -3.809886872768402100e-01 -2.313398122787475586e-01 -5.292806029319763184e-02 -3.045028261840343475e-02 2.518106102943420410e-01 2.865976095199584961e-01 6.955608725547790527e-02 -1.046309918165206909e-01 4.333127662539482117e-02 -2.919503673911094666e-02 2.600003182888031006e-01 7.440394163131713867e-02 1.935665905475616455e-01 -2.697416841983795166e-01 -1.493759751319885254e-01 -2.685646712779998779e-01 2.808996140956878662e-01 -2.588451281189918518e-02 1.465936750173568726e-01 -2.438615262508392334e-02 -1.092850118875503540e-01 -2.060639262199401855e-01 -1.173702627420425415e-01 -1.251107901334762573e-01 1.282370090484619141e-01 -2.243312597274780273e-01 -7.080535590648651123e-02 -2.696209773421287537e-02
-2.337023615837097168e-01 -1.855132281780242920e-01 -1.855941265821456909e-01 3.677709773182868958e-02 -2.374139428138732910e-01 1.202686801552772522e-01 4.232739657163619995e-02 -7.247442007064819336e-02 4.826509952545166016e-01 2.791467905044555664e-01 -1.649931669235229492e-01 3.954691067337989807e-02 -1.320676654577255249e-01 -1.096022129058837891e-01 5.858517065644264221e-02 -1.289268881082534790e-01 2.858762741088867188e-01 6.046813353896141052e-02 -3.215739876031875610e-02 -1.203922405838966370e-01 -4.785396531224250793e-02 2.271562814712524414e-02 1.827580630779266357e-01 -2.808509469032287598e-01 3.497674316167831421e-02 6.075316295027732849e-02 3.131606578826904297e-01 1.570303291082382202e-01 -4.448583349585533142e-02 -2.087830752134323120e-01 8.458306640386581421e-02 -1.084697544574737549e-01
-2.084299474954605103e-01 -2.788992412388324738e-02 1.640038564801216125e-02 7.551160454750061035e-02 -2.788245491683483124e-02 6.407279521226882935e-02 2.068578079342842102e-02 3.776581212878227234e-02 3.751218914985656738e-01 4.309272766113281250e-01 -1.423489302396774292e-01 3.079554624855518341e-02 -1.541958898305892944e-01 -1.730668693780899048e-01 -2.236494421958923340e-02 -1.838236451148986816e-01 7.222846150398254395e-02 1.485473364591598511e-01 6.844732910394668579e-02 -2.233339399099349976e-01 -1.531590223312377930e-01 9.636913985013961792e-02 2.378897815942764282e-01 -2.168495208024978638e-01 4.608700424432754517e-02 -7.833849638700485229e-02 3.330793976783752441e-01 2.303069680929183960e-01 -2.837334992364048958e-03 -3.290385901927947998e-01 -1.271823607385158539e-02 -9.240407496690750122e-02
-5.550759378820657730e-03 6.774268578737974167e-03 -1.455046832561492920e-01 1.665777899324893951e-02 -1.182961091399192810e-01 -2.059067785739898682e-01 2.860947549343109131e-01 6.774434447288513184e-02 3.523495495319366455e-01 1.956217586994171143e-01 -2.306222915649414062e-02 -8.797457069158554077e-02 -3.877805080264806747e-03 -2.003117352724075317e-01 -1.071216687560081482e-01 -1.434250771999359131e-01 -5.707644298672676086e-02 -3.462706804275512695e-01 -2.604533433914184570e-01 -2.221568115055561066e-02 2.804948985576629639e-01 2.478135079145431519e-01 -5.161368101835250854e-02 4.475202038884162903e-02 3.957467973232269287e-01 -1.121197193861007690e-01 6.183979287743568420e-02 1.971604824066162109e-01 -1.658703386783599854e-01 -8.547325432300567627e-02 -9.030141867697238922e-03 -9.868568181991577148e-02
-6.557984743267297745e-03 1.718556433916091919e-01 5.112903192639350891e-02 3.040505200624465942e-02 -3.213582336902618408e-01 -2.251150310039520264e-01 -3.660203143954277039e-02 5.017081275582313538e-02 1.336917579174041748e-01 5.480466485023498535e-01 -4.568364098668098450e-02 -1.976633369922637939e-01 -5.235517770051956177e-02 -2.332557588815689087e-01 1.091470345854759216e-01 -1.669929176568984985e-01 -3.548673167824745178e-02 -2.430424392223358154e-01 1.410108357667922974e-01 -2.066620588302612305e-01 2.829838395118713379e-01 -5.264565721154212952e-02 -4.035393521189689636e-02 -1.754942536354064941e-02 2.022135853767395020e-01 -7.327441126108169556e-02 -6.896962225437164307e-02 2.183494120836257935e-01 -1.904811263084411621e-01 -9.599081426858901978e-02 -2.751248702406883240e-02 -9.313802234828472137e-03
2.011664807796478271e-01 -1.069829389452934265e-01 -1.412567645311355591e-01 -6.662073079496622086e-03 -1.195200532674789429e-01 -1.318281441926956177e-01 1.039822846651077271e-01 1.643597185611724854e-01 2.936821877956390381e-01 1.946683079004287720e-01 -3.499072045087814331e-04 -6.160690635442733765e-02 2.091810405254364014e-01 -1.746307164430618286e-01 3.278100118041038513e-02 -3.041184246540069580e-01 -1.077660247683525085e-01 -1.950039863586425781e-01 -2.578784227371215820e-01 -3.080798499286174774e-02 -2.676219306886196136e-02 1.528202444314956665e-01 -1.233620047569274902e-01 -2.789497375488281250e-02 3.431488871574401855e-01 -2.289422228932380676e-02 1.950631886720657349e-01 3.288178741931915283e-01 -1.379910949617624283e-02 -2.332722097635269165e-01 -9.677008539438247681e-02 -2.779728472232818604e-01
-8.935689926147460938e-02 1.848220974206924438e-01 -1.973162144422531128e-01 2.304929792881011963e-01 -1.671625375747680664e-01 -6.976462900638580322e-02 3.158861100673675537e-01 1.338313072919845581e-01 1.815549135208129883e-01 3.607258498668670654e-01 4.839855805039405823e-02 1.409840490669012070e-02 1.486893147230148315e-01 -3.657068312168121338e-01 -1.293348222970962524e-01 -8.010549843311309814e-02 2.636161148548126221e-01 -2.210536785423755646e-02 -1.163302883505821228e-01 -1.956408470869064331e-01 5.286248400807380676e-02 -8.645100146532058716e-02 2.313625961542129517e-01 -2.103632986545562744e-01 2.110425010323524475e-02 7.952884584665298462e-02 3.590820729732513428e-02 1.924416236579418182e-02 6.182612106204032898e-02 -3.165503144264221191e-01 2.922957576811313629e-02 1.658872365951538086e-01
-1.426447331905364990e-01 -1.430858820676803589e-01 2.390560954809188843e-01 3.526524305343627930e-01 -9.780507534742355347e-02 -2.117211073637008667e-01 -8.350666612386703491e-02 -8.572986721992492676e-02 5.073532834649085999e-02 3.349374234676361084e-01 1.054980903863906860e-01 -8.999878913164138794e-02 2.729765176773071289e-01 -1.627201139926910400e-01 -2.188924849033355713e-01 -1.810962259769439697e-01 3.648449480533599854e-01 -2.732833921909332275e-01 -4.035257175564765930e-02 3.524445369839668274e-02 -5.589186027646064758e-02 -1.252553015947341919e-01 1.896442621946334839e-01 -1.338905468583106995e-02 1.043475940823554993e-01 1.077710930258035660e-02 -7.068725675344467163e-02 4.996771737933158875e-02 1.419955044984817505e-01 -1.684861183166503906e-01 -5.382604524493217468e-02 2.401943951845169067e-01
-1.923794597387313843e-01 -3.841742500662803650e-02 1.315130293369293213e-02 5.092055723071098328e-02 -2.121561914682388306e-01 -3.861250281333923340e-01 2.140899933874607086e-02 3.399349749088287354e-03 2.637807726860046387e-01 2.227081954479217529e-01 -2.693804502487182617e-01 -2.183556407690048218e-01 -6.132762506604194641e-02 -3.604142069816589355e-01 1.339499354362487793e-01 -2.384015917778015137e-01 2.422183379530906677e-02 1.151341721415519714e-01 -1.719040609896183014e-02 -1.970103532075881958e-01 -2.131491303443908691e-01 -1.025760546326637268e-01 6.015786901116371155e-02 -6.301040947437286377e-02 2.673269622027873993e-02 -1.485454756766557693e-02 1.457281261682510376e-01 -4.612804949283599854e-02 -1.490254402160644531e-01 -1.733788102865219116e-01 -2.012409865856170654e-01 -2.876676023006439209e-01
-1.494323611259460449e-01 -1.674462258815765381e-01 3.770573809742927551e-02 1.365972310304641724e-01 -1.798639893531799316e-01 -2.957237660884857178e-01 1.062905341386795044e-01 1.740911602973937988e-01 2.307474613189697266e-01 2.346689105033874512e-01 2.584944851696491241e-02 -1.994767189025878906e-01 8.908026665449142456e-02 -1.224337294697761536e-01 -1.471140980720520020e-01 -5.148295685648918152e-02 2.259406149387359619e-01 -2.748288586735725403e-02 9.147648513317108154e-02 -4.362665116786956787e-01 -1.387264728546142578e-01 -1.101125776767730713e-02 -1.837429851293563843e-01 -3.138339817523956299e-01 2.716248929500579834e-01 -1.089728698134422302e-01 -5.730147287249565125e-02 6.796309351921081543e-02 2.050954848527908325e-01 -1.124701276421546936e-01 1.547211594879627228e-02 1.466961503028869629e-01
-1.043801605701446533e-01 -3.897773921489715576e-01 -8.567640185356140137e-02 4.550325497984886169e-02 1.209604442119598389e-01 -5.257755052298307419e-03 4.288716912269592285e-01 1.167327240109443665e-01 7.712065428495407104e-02 3.187270462512969971e-01 1.431518644094467163e-01 1.567426621913909912e-01 9.222415089607238770e-02 -1.562822312116622925e-01 -5.916575714945793152e-02 -8.933721482753753662e-02 5.195772275328636169e-02 -6.255796551704406738e-02 -1.687492281198501587e-01 -3.212703764438629150e-01 -7.208335679024457932e-03 -1.319537460803985596e-01 -5.892777070403099060e-02 -1.662600785493850708e-01 3.580787181854248047e-01 -4.378617927432060242e-02 1.662976592779159546e-01 1.707457751035690308e-01 -1.039746701717376709e-01 -3.164363652467727661e-02 1.624496132135391235e-01 -8.070552349090576172e-02
-1.663699299097061157e-01 -3.687346577644348145e-01 6.802668422460556030e-02 2.710430026054382324e-01 1.647635251283645630e-01 -1.415856480598449707e-01 3.065130710601806641e-01 1.775625497102737427e-01 5.674906447529792786e-02 2.548823356628417969e-01 5.174432322382926941e-02 4.358423873782157898e-02 -2.084059119224548340e-01 -3.402854204177856445e-01 1.057774946093559265e-01 -2.546396553516387939e-01 9.584594517946243286e-02 -2.129680365324020386e-01 8.908477425575256348e-02 -5.435317009687423706e-02 -5.030304193496704102e-02 -1.511179208755493164e-01 -1.309859156608581543e-01 -8.804278075695037842e-02 2.014997601509094238e-01 -1.444808393716812134e-01 8.267748355865478516e-02 -2.408006228506565094e-02 -1.182887107133865356e-01 2.244226336479187012e-01 -1.673513650894165039e-01 -2.463829889893531799e-02
-9.980475157499313354e-02 -7.942565716803073883e-03 -6.190705671906471252e-02 2.020916938781738281e-01 -1.381903141736984253e-01 -2.619519655127078295e-04 4.389159977436065674e-01 -1.309142448008060455e-02 2.945082783699035645e-01 3.156252503395080566e-01 -6.979065388441085815e-02 -1.372720152139663696e-01 2.007170952856540680e-02 -3.796623945236206055e-01 3.150308132171630859e-01 -9.761679917573928833e-02 5.365292355418205261e-02 2.425447478890419006e-02 1.525842696428298950e-01 -2.312372326850891113e-01 -6.738957948982715607e-03 -1.953785270452499390e-01 1.806599944829940796e-01 -4.999409243464469910e-02 1.210239604115486145e-01 -7.224015891551971436e-02 6.465432792901992798e-02 2.039815783500671387e-01 1.298927664756774902e-01 -1.782864145934581757e-02 -5.380282178521156311e-02 -1.751699596643447876e-01
1.108448058366775513e-01 -6.191964447498321533e-02 1.187983378767967224e-01 9.401819109916687012e-02 -2.545225024223327637e-01 -2.181185036897659302e-01 3.573250174522399902e-01 1.270354446023702621e-02 2.812393903732299805e-01 4.310038089752197266e-01 -1.255327370017766953e-02 1.805035211145877838e-02 -4.630501568317413330e-02 -1.206437498331069946e-01 5.533201992511749268e-02 -3.935731947422027588e-01 -7.172686606645584106e-02 1.987227238714694977e-02 1.621473282575607300e-01 -1.864704638719558716e-01 -1.149571500718593597e-02 -2.799770236015319824e-01 -6.104585528373718262e-02 5.968861747533082962e-03 -4.419833794236183167e-02 1.156241912394762039e-02 9.168260544538497925e-02 4.252446815371513367e-02 9.392018429934978485e-03 -2.907484211027622223e-02 -1.231763660907745361e-01 -3.216082751750946045e-01
-2.018022537231445312e-01 -1.389919370412826538e-01 2.598239779472351074e-01 1.114650666713714600e-01 -1.308315899223089218e-02 -1.182478666305541992e-01 -2.786318957805633545e-02 -8.793997764587402344e-02 1.236666142940521240e-01 9.285023063421249390e-02 -1.123949885368347168e-01 -1.683894246816635132e-01 3.137398064136505127e-01 1.485849320888519287e-01 2.239770442247390747e-01 -3.429656624794006348e-01 1.743659973144531250e-01 -1.141806915402412415e-01 -1.551806777715682983e-01 -3.013855814933776855e-01 7.077177613973617554e-02 1.475520879030227661e-01 5.998608842492103577e-02 1.103250756859779358e-01 -5.454951897263526917e-02 -1.043550297617912292e-01 3.719596862792968750e-01 2.196757197380065918e-01 -5.230468139052391052e-02 6.802934408187866211e-02 2.703337371349334717e-01 4.827763512730598450e-02
1.235574558377265930e-01 -8.605339378118515015e-02 -2.166673392057418823e-01 2.606449276208877563e-02 -1.604569703340530396e-01 -1.559563428163528442e-01 2.044695913791656494e-01 6.277285516262054443e-02 2.954362332820892334e-01 1.334329843521118164e-01 -1.909046992659568787e-02 -1.934995353221893311e-01 1.528927683830261230e-01 -1.912842690944671631e-01 5.310926213860511780e-02 -2.568427659571170807e-02 -2.439816296100616455e-02 -2.938945293426513672e-01 -1.696200668811798096e-02 -6.016108393669128418e-02 1.869832426309585571e-01 -7.160873711109161377e-02 -2.579241693019866943e-01 4.000504687428474426e-02 2.594883739948272705e-01 -6.587398052215576172e-02 3.630381822586059570e-01 2.305915951728820801e-01 -6.248533609323203564e-04 -3.314841091632843018e-01 3.609140869230031967e-03 -2.488323003053665161e-01
-6.351582705974578857e-02 -1.683741435408592224e-02 -2.669282555580139160e-01 7.207015529274940491e-03 -1.081055328249931335e-01 -2.922061681747436523e-01 6.360357254743576050e-02 -1.663375645875930786e-02 1.619799733161926270e-01 2.956036329269409180e-01 5.653219670057296753e-02 -7.228571176528930664e-02 2.848647236824035645e-01 -2.195286452770233154e-01 2.115868926048278809e-01 -4.049901068210601807e-01 -8.454001508653163910e-03 -7.053121179342269897e-02 -2.075157910585403442e-01 -9.062498062849044800e-02 2.272262722253799438e-01 1.309908926486968994e-01 1.858752802945673466e-03 1.212924197316169739e-01 3.705670833587646484e-01 3.783935680985450745e-02 -1.073646023869514465e-01 1.884156018495559692e-01 -1.553058475255966187e-01 -1.127362251281738281e-01 -1.465299073606729507e-02 1.298797968775033951e-02
-1.558774411678314209e-01 -4.316811561584472656e-01 3.103872537612915039e-01 8.216246217489242554e-02 4.042093455791473389e-02 -9.703358262777328491e-02 2.292959243059158325e-01 1.992185115814208984e-01 3.364253044128417969e-01 9.074953198432922363e-02 -1.181858330965042114e-01 4.223389923572540283e-02 -1.793221831321716309e-01 -9.263985604047775269e-02 1.152031049132347107e-01 -2.427727356553077698e-02 8.567076921463012695e-02 -2.078926414251327515e-01 -3.865987658500671387e-01 -2.584282755851745605e-01 -1.972576417028903961e-02 -7.903600484132766724e-02 1.271971166133880615e-01 -1.180061250925064087e-01 2.581817209720611572e-01 2.519172057509422302e-02 3.693685680627822876e-02 6.882837414741516113e-02 -2.992394566535949707e-02 -4.590912163257598877e-02 1.040362864732742310e-01 -2.040276490151882172e-02
1.340590976178646088e-02 -3.066253103315830231e-02 1.675588488578796387e-01 1.927779912948608398e-01 8.783453702926635742e-02 -1.456826627254486084e-01 1.513051986694335938e-01 5.960067734122276306e-02 1.802964210510253906e-01 3.819685876369476318e-01 4.755982756614685059e-02 -3.965413197875022888e-02 4.846411049365997314e-01 -1.340077221393585205e-01 -3.020958602428436279e-01 -3.931324481964111328e-01 1.550115495920181274e-01 -1.084198579192161560e-01 -1.353007853031158447e-01 -1.340277045965194702e-01 5.068114027380943298e-02 -7.840070128440856934e-02 1.041452512145042419e-01 -1.006471961736679077e-01 5.747736617922782898e-02 -4.047032445669174194e-02 7.089884579181671143e-02 -3.111781366169452667e-02 -1.427970528602600098e-01 6.471205502748489380e-02 -1.184699982404708862e-01 -2.146415114402770996e-01
-1.015427410602569580e-01 -3.615662455558776855e-01 -1.252713203430175781e-01 -1.256083250045776367e-01 7.884790748357772827e-02 -5.880380794405937195e-02 3.990885913372039795e-01 5.350897088646888733e-02 1.613342911005020142e-01 1.360611021518707275e-01 2.246779650449752808e-01 2.569168806076049805e-01 1.221869885921478271e-01 -6.584219634532928467e-02 -6.050879880785942078e-02 -2.743902802467346191e-01 7.564107328653335571e-02 -1.214047893881797791e-01 -2.619476616382598877e-01 -2.360168397426605225e-01 -7.038518786430358887e-02 -1.252308189868927002e-01 -9.832182526588439941e-02 -8.692760765552520752e-02 2.474101632833480835e-01 -1.029215827584266663e-01 7.731404900550842285e-02 1.001591309905052185e-01 -2.164310365915298462e-01 -1.380485147237777710e-01 2.186207622289657593e-01 -1.108351349830627441e-01
1.008684411644935608e-01 -1.342884451150894165e-02 4.138573259115219116e-02 1.331854164600372314e-01 -8.940985798835754395e-02 -1.806732825934886932e-02 1.024925112724304199e-01 2.160969227552413940e-01 3.779119551181793213e-01 2.740443646907806396e-01 1.017390191555023193e-01 -2.772430479526519775e-01 1.681974828243255615e-01 7.053628563880920410e-02 2.830260097980499268e-01 -4.277281761169433594e-01 1.286394894123077393e-01 3.378862142562866211e-02 -1.613238900899887085e-01 1.563320159912109375e-01 1.581951677799224854e-01 2.664831280708312988e-02 5.095547437667846680e-02 -2.191218435764312744e-01 3.083892464637756348e-01 -1.492567360401153564e-01 6.222909316420555115e-02 -7.845907658338546753e-02 -1.189536377787590027e-01 -6.162912026047706604e-02 1.100363433361053467e-01 3.536152467131614685e-02
-4.316346347332000732e-02 1.270176749676465988e-02 -1.237585917115211487e-01 -4.932393133640289307e-02 -1.172875687479972839e-01 -2.072283774614334106e-01 4.465010017156600952e-02 -1.423249393701553345e-01 2.947076559066772461e-01 3.230679035186767578e-01 -4.608110710978507996e-02 -2.891061455011367798e-02 2.825185358524322510e-01 -2.447856515645980835e-01 3.931764140725135803e-02 -1.743782758712768555e-01 4.810073971748352051e-02 -2.050103694200515747e-01 -2.198269814252853394e-01 -1.226966176182031631e-02 2.450334131717681885e-01 5.945092067122459412e-02 6.248259544372558594e-02 -2.999391406774520874e-02 4.117990136146545410e-01 -7.201467454433441162e-02 5.797177925705909729e-02 2.572064995765686035e-01 -2.375923544168472290e-01 -1.047467514872550964e-01 1.446011066436767578e-01 -2.039430737495422363e-01
-4.034590721130371094e-02 -2.897072732448577881e-01 -5.126094073057174683e-02 9.032655507326126099e-02 -8.552397042512893677e-02 -1.178954541683197021e-01 -2.399451844394207001e-02 1.655666977167129517e-01 2.632371187210083008e-01 6.324584782123565674e-02 4.046898707747459412e-02 4.731773436069488525e-01 2.027216106653213501e-01 -3.880650550127029419e-02 -9.360360354185104370e-02 -1.304241567850112915e-01 -2.099105417728424072e-01 -7.108315080404281616e-02 -1.111684367060661316e-01 -3.069722652435302734e-01 -8.077494800090789795e-02 -1.226136926561594009e-02 6.651097536087036133e-02 -5.487082153558731079e-02 3.259079158306121826e-01 -6.359071284532546997e-02 3.535197079181671143e-01 8.462350070476531982e-02 -3.004454076290130615e-02 -1.558851599693298340e-01 7.388350088149309158e-03 -2.231175750494003296e-01
-5.998505651950836182e-02 -3.406144082546234131e-01 -2.974103987216949463e-01 1.784973889589309692e-01 3.699310868978500366e-02 -3.303258717060089111e-01 3.143271431326866150e-02 7.468558847904205322e-02 2.491727322340011597e-01 3.420889973640441895e-01 -1.358585506677627563e-01 -1.605111956596374512e-01 1.152183637022972107e-01 1.980915665626525879e-02 1.277718544006347656e-01 -3.552210927009582520e-01 2.216328829526901245e-01 1.062821522355079651e-01 5.859721451997756958e-02 1.578575819730758667e-01 3.396869078278541565e-02 6.297079473733901978e-02 6.951206177473068237e-02 -7.448741048574447632e-02 7.503134012222290039e-02 -8.910935372114181519e-02 -2.706861705519258976e-04 -1.036833040416240692e-02 1.004526764154434204e-01 -3.544704616069793701e-01 6.668435037136077881e-02 7.332974672317504883e-02
-4.855194687843322754e-02 -2.657688222825527191e-02 -2.394086420536041260e-01 2.369758933782577515e-01 -1.179344356060028076e-01 -2.139764726161956787e-01 1.029277741909027100e-01 5.028697103261947632e-02 2.162410765886306763e-01 2.259150743484497070e-01 3.041286952793598175e-02 -3.082392215728759766e-01 2.345780655741691589e-02 -2.194702066481113434e-02 2.708719372749328613e-01 -2.645545899868011475e-01 5.876001343131065369e-02 -2.573733329772949219e-01 7.293067872524261475e-02 2.602753043174743652e-01 -4.627571254968643188e-02 4.055130109190940857e-02 -1.076478660106658936e-01 -2.836219370365142822e-01 2.694506049156188965e-01 -2.116410434246063232e-01 9.833261370658874512e-02 5.894938483834266663e-03 -2.577633559703826904e-01 -6.159577146172523499e-02 1.460048556327819824e-01 -1.236682087182998657e-01
-1.974732428789138794e-01 2.796155810356140137e-01 9.822571277618408203e-02 2.166795581579208374e-01 -4.583855334203690290e-04 -3.268886506557464600e-01 1.422426551580429077e-01 1.934087723493576050e-01 4.969362020492553711e-01 2.769485116004943848e-01 -6.304656714200973511e-02 6.924588233232498169e-02 2.282634228467941284e-01 -2.337461560964584351e-01 2.378991991281509399e-02 -1.177458390593528748e-01 1.668169051408767700e-01 -2.098267972469329834e-01 -7.510709762573242188e-02 -9.213290363550186157e-02 2.043888717889785767e-01 -5.119583010673522949e-02 -3.323759138584136963e-02 -1.713974326848983765e-01 6.166045088320970535e-03 5.203648656606674194e-02 -9.272158145904541016e-03 -1.833538115024566650e-01 9.802756458520889282e-02 1.501081883907318115e-02 2.425944805145263672e-02 2.003461495041847229e-02
-3.082999587059020996e-01 -2.045380417257547379e-03 -1.661555841565132141e-02 2.227550745010375977e-01 -1.310980319976806641e-01 -3.372828066349029541e-01 2.114674448966979980e-01 3.042786121368408203e-01 2.274760454893112183e-01 2.078804522752761841e-01 1.036151349544525146e-01 -1.718265265226364136e-01 -1.262519322335720062e-02 -9.572044759988784790e-02 9.104675799608230591e-02 -1.805039197206497192e-01 3.565871119499206543e-01 -1.465387642383575439e-01 2.143970131874084473e-01 3.008892945945262909e-02 -4.797746986150741577e-02 1.627500914037227631e-02 -1.573795378208160400e-01 -8.137940615415573120e-02 1.500982940196990967e-01 4.334138333797454834e-02 -2.635854110121726990e-02 -3.475476056337356567e-02 2.809164822101593018e-01 -1.938890814781188965e-01 6.273441761732101440e-02 1.586733758449554443e-01
-2.268979847431182861e-01 -1.926425695419311523e-01 1.431640386581420898e-01 9.550997614860534668e-02 1.401201486587524414e-01 -1.927639096975326538e-01 -6.579759065061807632e-03 -4.105371981859207153e-02 2.904742062091827393e-01 3.622584044933319092e-01 7.108195871114730835e-02 -1.865482479333877563e-01 3.238362073898315430e-02 -2.749941945075988770e-01 1.855550259351730347e-01 -2.676382958889007568e-01 7.270947843790054321e-02 -1.752164028584957123e-02 1.827779263257980347e-01 -2.876094914972782135e-02 -3.779517859220504761e-02 9.661291539669036865e-02 -2.472510784864425659e-01 -4.353157579898834229e-01 -9.224518435075879097e-04 -2.704926431179046631e-01 -4.173120856285095215e-02 3.234089165925979614e-02 6.142760813236236572e-02 -1.540921255946159363e-02 -2.878757938742637634e-02 5.530612170696258545e-02
-2.034255564212799072e-01 -2.849585711956024170e-01 9.097333252429962158e-02 1.076598465442657471e-01 4.455037415027618408e-02 -5.014285817742347717e-02 3.468416035175323486e-01 2.237681895494461060e-01 1.303071230649948120e-01 2.634061574935913086e-01 1.086303815245628357e-01 3.022782206535339355e-01 1.526542305946350098e-01 -1.933996379375457764e-01 3.296744823455810547e-02 -2.003420144319534302e-01 2.511496543884277344e-01 -1.180060803890228271e-01 -2.220553159713745117e-01 -1.344590336084365845e-01 -8.889131993055343628e-02 -1.271381378173828125e-01 -1.127651110291481018e-01 -9.108398109674453735e-02 2.994790971279144287e-01 -2.523377723991870880e-02 2.874766848981380463e-02 9.309983998537063599e-02 -2.347236275672912598e-01 -3.082248149439692497e-03 1.454238593578338623e-01 -1.602330803871154785e-01
-2.591145038604736328e-01 1.162523329257965088e-01 4.460370168089866638e-02 2.111461758613586426e-01 -1.909821331501007080e-01 -4.001284763216972351e-02 3.169846907258033752e-02 3.766819536685943604e-01 3.038141727447509766e-01 1.361539661884307861e-01 2.306603193283081055e-01 -2.704619169235229492e-01 6.489810347557067871e-02 -1.270093023777008057e-01 8.341759443283081055e-02 -2.424052357673645020e-01 1.467425227165222168e-01 -2.383815348148345947e-01 -1.127569973468780518e-01 -1.164832934737205505e-01 -2.737161517143249512e-01 -7.169557362794876099e-02 -6.833525002002716064e-02 1.901555107906460762e-03 3.562683463096618652e-01 8.197101205587387085e-02 7.496081292629241943e-02 9.320661425590515137e-02 1.135088503360748291e-01 -6.697754561901092529e-02 7.727997750043869019e-02 8.874424546957015991e-02
1.232841238379478455e-01 -4.659188166260719299e-02 1.136277616024017334e-01 -6.595709361135959625e-03 1.919860243797302246e-01 -2.183418124914169312e-01 -2.949271798133850098e-01 -1.200266107916831970e-01 3.625045120716094971e-01 3.317737579345703125e-01 -1.528060878627002239e-03 -1.252725869417190552e-01 2.867522239685058594e-01 -1.501855105161666870e-01 -2.376699075102806091e-02 -2.345635741949081421e-01 1.946379393339157104e-01 -4.177383705973625183e-02 -7.883538305759429932e-02 -1.929513812065124512e-01 -2.026822231709957123e-02 -1.089560091495513916e-01 -6.948545575141906738e-02 -3.841320425271987915e-02 -3.270571678876876831e-02 -1.416192203760147095e-01 8.882351964712142944e-02 3.795435130596160889e-01 -8.518773317337036133e-02 -2.807980477809906006e-01 -6.979925930500030518e-02 -2.244086191058158875e-02
5.467771738767623901e-02 -1.137881353497505188e-01 -1.783170402050018311e-01 8.390353620052337646e-02 -1.989117115736007690e-01 -1.241634860634803772e-01 1.546331346035003662e-01 -7.169196009635925293e-02 2.432869076728820801e-01 2.803125977516174316e-01 -1.796980388462543488e-02 2.824655175209045410e-02 2.204089760780334473e-01 -1.308325678110122681e-01 -2.868051454424858093e-02 -2.626961171627044678e-01 -2.298403717577457428e-02 -5.109600424766540527e-01 -5.606334283947944641e-02 4.645547270774841309e-02 1.842923164367675781e-01 7.875151187181472778e-02 9.779569506645202637e-02 6.257981527596712112e-03 4.300742745399475098e-01 4.697463661432266235e-02 7.823993265628814697e-02 1.179124489426612854e-01 -1.705983430147171021e-01 -1.663720458745956421e-01 3.520324453711509705e-02 -6.987392157316207886e-02
-8.731045573949813843e-02 -4.166239872574806213e-02 6.278596073389053345e-02 8.750475943088531494e-03 -1.655062884092330933e-01 -4.457331821322441101e-02 2.755497992038726807e-01 1.666861027479171753e-02 1.909696310758590698e-01 5.173490047454833984e-01 4.557609558105468750e-02 -1.825446076691150665e-02 1.789726912975311279e-01 -1.220031157135963440e-01 2.735407650470733643e-01 -1.344208717346191406e-01 -6.072619557380676270e-02 -4.466793965548276901e-03 1.746589690446853638e-01 -2.523989677429199219e-01 3.773647546768188477e-01 -1.298261880874633789e-01 4.903199151158332825e-02 2.329390868544578552e-02 8.799189329147338867e-02 -1.563144773244857788e-01 1.578103750944137573e-01 8.653219044208526611e-02 -1.305231899023056030e-01 -4.142822325229644775e-02 -1.045582816004753113e-02 -3.018998205661773682e-01
-2.461555898189544678e-01 1.805205494165420532e-01 1.903003640472888947e-02 8.684795349836349487e-02 1.874700933694839478e-01 -2.553618550300598145e-01 2.429317533969879150e-01 3.267197906970977783e-01 4.528678059577941895e-01 2.648722827434539795e-01 -1.275268346071243286e-01 -9.864010661840438843e-02 9.388451278209686279e-02 -1.180230826139450073e-01 1.706713438034057617e-02 -1.600326299667358398e-01 1.618653982877731323e-01 -2.622250020503997803e-01 7.713522017002105713e-02 -1.879798471927642822e-01 6.692935526371002197e-02 -5.437400192022323608e-02 -1.122890263795852661e-01 7.054956629872322083e-03 3.401643410325050354e-02 1.656646430492401123e-01 1.209303364157676697e-01 -8.629859238862991333e-02 2.666248381137847900e-01 -2.530992589890956879e-02 -5.977768078446388245e-02 -2.437477372586727142e-02
-1.358668953180313110e-01 -6.435709446668624878e-02 2.288908660411834717e-01 1.486194729804992676e-01 2.647418081760406494e-01 -2.243478447198867798e-01 1.163005381822586060e-01 4.479085505008697510e-01 2.409452199935913086e-01 2.848303318023681641e-01 2.078851610422134399e-01 2.626291662454605103e-02 -7.646637409925460815e-02 -1.809660792350769043e-01 -8.377548307180404663e-02 -1.578507423400878906e-01 1.464700698852539062e-01 1.095490306615829468e-01 6.669841706752777100e-02 -2.317557111382484436e-03 1.946875452995300293e-01 1.172297522425651550e-01 9.712296724319458008e-02 -3.713704273104667664e-02 2.301138937473297119e-01 -2.664074003696441650e-01 -7.064025849103927612e-04 -1.634053289890289307e-01 -4.266065359115600586e-02 -1.166980639100074768e-01 2.105877548456192017e-01 6.286650151014328003e-02
-5.939954519271850586e-02 -3.281809687614440918e-01 1.943036615848541260e-01 1.352064162492752075e-01 -1.053568199276924133e-01 -1.938375085592269897e-01 5.861386284232139587e-02 2.101010233163833618e-01 8.594727516174316406e-02 2.447552382946014404e-01 1.232070475816726685e-01 3.583569228649139404e-01 2.885859012603759766e-01 -1.569510102272033691e-01 -2.138825319707393646e-02 -4.244352132081985474e-02 6.385903805494308472e-02 -1.770737320184707642e-01 -4.584717750549316406e-02 -1.291845887899398804e-01 -1.574031412601470947e-01 -1.549312025308609009e-01 -8.625590056180953979e-02 -5.840911716222763062e-02 3.360673189163208008e-01 -1.249366328120231628e-01 1.638877093791961670e-01 -2.523049339652061462e-02 -1.345881223678588867e-01 -2.095185369253158569e-01 5.808356776833534241e-02 -2.830727398395538330e-01
2.799326926469802856e-02 -2.161917835474014282e-01 -2.320035248994827271e-01 -1.760273985564708710e-02 -1.704916805028915405e-01 -2.863144576549530029e-01 2.059770971536636353e-01 -2.136919349431991577e-01 9.866300970315933228e-02 2.933593392372131348e-01 4.190210998058319092e-02 -4.942234605550765991e-02 1.360698193311691284e-01 -1.843182742595672607e-01 2.507871091365814209e-01 -3.103924095630645752e-01 7.303930073976516724e-02 -9.522114694118499756e-02 -6.450602412223815918e-02 8.824950456619262695e-02 2.406497001647949219e-01 -1.886628754436969757e-02 7.884869724512100220e-02 1.800179295241832733e-02 3.358400762081146240e-01 -1.234122365713119507e-02 6.538542360067367554e-02 3.218231797218322754e-01 -1.573067605495452881e-01 -5.056481808423995972e-03 2.218323051929473877e-01 -3.952879086136817932e-02
-2.862968444824218750e-01 -3.662643134593963623e-01 -1.085680723190307617e-01 2.114176899194717407e-01 -5.217694491147994995e-02 -6.066617369651794434e-02 3.218559324741363525e-01 1.154743432998657227e-01 2.537595927715301514e-01 1.297420412302017212e-01 9.757035970687866211e-02 2.285231202840805054e-01 1.107686236500740051e-01 -1.314134895801544189e-01 -2.883475460112094879e-02 -1.458183974027633667e-01 -5.326978489756584167e-02 7.785723358392715454e-02 -2.634230554103851318e-01 4.558049142360687256e-02 -3.159950077533721924e-01 6.225424632430076599e-02 1.571510732173919678e-02 -1.415035454556345940e-03 2.024789750576019287e-01 6.151891127228736877e-02 7.422462105751037598e-02 1.751216799020767212e-01 -3.485158979892730713e-01 -8.080930262804031372e-02 4.482641071081161499e-02 -1.189957708120346069e-01
-4.106992483139038086e-01 -3.938822448253631592e-02 -1.072978228330612183e-02 1.560519784688949585e-01 3.069661371409893036e-02 -3.331640958786010742e-01 3.234906494617462158e-01 1.260910034179687500e-01 3.422850966453552246e-01 2.415990978479385376e-01 1.339046061038970947e-01 -8.457160741090774536e-02 9.065607190132141113e-02 -3.897115960717201233e-02 2.532726228237152100e-01 -1.244403943419456482e-01 2.492806613445281982e-01 -5.232848599553108215e-02 2.495427578687667847e-01 -6.904786825180053711e-02 -8.031334728002548218e-02 -9.068881720304489136e-02 -1.305367350578308105e-01 -1.353511959314346313e-01 1.234394907951354980e-01 -1.162513643503189087e-01 -9.953953325748443604e-02 -1.016480848193168640e-01 7.639828324317932129e-02 -1.561917215585708618e-01 -1.099845767021179199e-01 9.780517965555191040e-02
6.391693651676177979e-02 -5.084463208913803101e-02 -2.035537809133529663e-01 2.911335229873657227e-01 -8.441948890686035156e-02 -2.449350804090499878e-01 1.433369219303131104e-01 4.569580405950546265e-02 1.561308950185775757e-01 3.558753430843353271e-01 9.328014403581619263e-02 1.588524505496025085e-02 4.740903526544570923e-02 -2.013178169727325439e-01 2.545818984508514404e-01 -9.936157613992691040e-02 1.069975271821022034e-01 1.760321259498596191e-01 1.974451988935470581e-01 -1.917910724878311157e-01 1.101011410355567932e-02 -2.340666949748992920e-01 -2.119536511600017548e-02 -1.850859820842742920e-01 9.190341085195541382e-02 -1.758203357458114624e-01 2.168350666761398315e-01 3.440660238265991211e-01 2.383177727460861206e-01 1.082937344908714294e-01 -7.571074366569519043e-02 -1.145116984844207764e-01
-2.124705910682678223e-01 -2.217146456241607666e-01 2.042735815048217773e-01 3.631074726581573486e-02 -3.519776219036430120e-04 -1.157549023628234863e-01 4.938377439975738525e-02 7.140635699033737183e-02 1.402374636381864548e-02 3.297729492187500000e-01 6.269630510360002518e-03 1.749109327793121338e-01 3.351771235466003418e-01 -2.980162799358367920e-01 -1.244153082370758057e-01 -1.437190622091293335e-01 1.000968068838119507e-01 -9.494140744209289551e-02 -1.168023571372032166e-01 -3.522595763206481934e-01 -1.345708370208740234e-01 -1.639982163906097412e-01 -1.147110462188720703e-01 -1.056389510631561279e-01 1.984208673238754272e-01 -1.621064543724060059e-02 2.552691698074340820e-01 7.669872790575027466e-02 -2.581922709941864014e-01 -2.104771584272384644e-01 -1.363392267376184464e-02 -1.301141232252120972e-01
-1.339630931615829468e-01 -2.843988239765167236e-01 1.014949828386306763e-01 1.674740910530090332e-01 -3.016778230667114258e-01 -1.525687575340270996e-01 1.458366364240646362e-01 2.207401841878890991e-01 1.211845427751541138e-01 1.882103532552719116e-01 -2.052556723356246948e-02 3.781164288520812988e-01 1.234324276447296143e-01 -1.651416271924972534e-01 -1.074241101741790771e-01 1.070306599140167236e-01 2.999850362539291382e-02 -1.486815363168716431e-01 -1.810135096311569214e-01 -3.369916677474975586e-01 1.585805229842662811e-02 3.616125136613845825e-02 -8.678819239139556885e-02 -7.258252054452896118e-02 3.073936998844146729e-01 -2.819063141942024231e-02 2.540113627910614014e-01 -4.752391576766967773e-02 -1.583804190158843994e-01 -1.339750885963439941e-01 5.856717750430107117e-02 -1.652618795633316040e-01
-1.170235034078359604e-02 -2.306152284145355225e-01 -1.666541909798979759e-03 1.881392449140548706e-01 -3.379935771226882935e-02 -2.046933770179748535e-01 -1.878908723592758179e-01 -4.283910989761352539e-01 2.058101296424865723e-01 4.529025256633758545e-01 -1.403896324336528778e-02 -1.904596984386444092e-01 1.359903067350387573e-01 2.988354116678237915e-02 7.095918059349060059e-02 -2.197359949350357056e-01 8.977276831865310669e-02 -1.003859490156173706e-01 1.085689142346382141e-01 -7.203013449907302856e-02 1.560555547475814819e-01 9.587303735315799713e-03 -1.060260459780693054e-01 -1.302512139081954956e-01 1.461172848939895630e-01 1.667587012052536011e-01 1.625891774892807007e-02 1.695289462804794312e-01 -1.494814604520797729e-01 -2.990337312221527100e-01 -7.720784097909927368e-02 -9.542910754680633545e-02
-4.312184154987335205e-01 -8.615078032016754150e-02 7.895747199654579163e-03 1.401444673538208008e-01 -1.969853602349758148e-02 -4.164150059223175049e-01 2.903461754322052002e-01 7.995435595512390137e-02 3.509376645088195801e-01 2.197544723749160767e-01 1.198071837425231934e-01 -1.324927508831024170e-01 7.100570946931838989e-02 -8.273713290691375732e-02 4.669626802206039429e-02 -2.015985362231731415e-02 2.485371679067611694e-01 -2.922479808330535889e-02 1.618101596832275391e-01 -1.282009184360504150e-01 -9.987264126539230347e-02 -7.939397543668746948e-02 -1.195482239127159119e-01 -8.744619786739349365e-02 1.969138532876968384e-01 -1.234306991100311279e-01 1.119723916053771973e-02 -3.919803351163864136e-02 -4.509102180600166321e-02 -1.259255558252334595e-01 -1.163598746061325073e-01 2.721206545829772949e-01
-1.658999621868133545e-01 -2.612833976745605469e-01 2.232915908098220825e-01 1.685709059238433838e-01 -8.515659719705581665e-02 -3.116759955883026123e-01 -4.608049616217613220e-02 1.145499423146247864e-01 2.087001800537109375e-01 3.124399185180664062e-01 1.601009517908096313e-01 -1.360601931810379028e-01 -4.978638142347335815e-02 -1.577511578798294067e-01 6.790967285633087158e-02 -6.586695462465286255e-02 2.742356657981872559e-01 -2.141160890460014343e-02 -8.126617968082427979e-02 -1.014321148395538330e-01 -1.926256716251373291e-01 1.174823939800262451e-01 -1.742114126682281494e-01 -3.458504676818847656e-01 1.727516502141952515e-01 -3.085577115416526794e-02 -1.889207363128662109e-01 7.571632415056228638e-02 -1.766183078289031982e-01 -1.317579895257949829e-01 1.449332237243652344e-01 2.223880290985107422e-01
-2.216542810201644897e-01 -1.116818413138389587e-01 -1.415659934282302856e-01 9.644828736782073975e-02 -6.698916107416152954e-02 -1.159347444772720337e-01 1.473237276077270508e-01 2.711370587348937988e-02 3.741861581802368164e-01 7.428994774818420410e-02 2.172569781541824341e-01 7.062320411205291748e-02 7.430621981620788574e-02 1.006413847208023071e-01 -1.528030633926391602e-01 -8.818278461694717407e-02 4.054202735424041748e-01 -3.176761865615844727e-01 -6.626357883214950562e-02 -1.292540580034255981e-01 -4.808642342686653137e-02 2.069022506475448608e-02 9.052012115716934204e-02 -9.832806885242462158e-02 2.096808552742004395e-01 1.459217518568038940e-01 -5.664211232215166092e-03 3.441403508186340332e-01 -7.072985917329788208e-02 -1.065376698970794678e-01 -3.392443358898162842e-01 4.517230391502380371e-02
1.179765686392784119e-01 -1.085541695356369019e-01 2.129582315683364868e-01 1.102924793958663940e-01 -9.107637405395507812e-02 -1.418268382549285889e-01 -1.586280167102813721e-01 1.551286876201629639e-02 1.207099556922912598e-01 4.079198241233825684e-01 -7.362608611583709717e-02 -6.935331225395202637e-02 1.123905479907989502e-01 -1.722572147846221924e-01 -8.372903615236282349e-02 -1.864504814147949219e-01 -2.707060053944587708e-02 -2.372997254133224487e-01 9.641101211309432983e-02 -3.823992609977722168e-01 1.198536455631256104e-01 1.279729157686233521e-01 -1.304226070642471313e-01 7.036702334880828857e-02 1.346270903013646603e-03 6.427512317895889282e-02 -3.413108736276626587e-02 5.389333963394165039e-01 2.672584913671016693e-02 -1.384449154138565063e-01 6.796120107173919678e-02 4.659089818596839905e-02
-2.521786093711853027e-01 -4.924546182155609131e-01 -2.358683943748474121e-02 2.885347604751586914e-01 -1.000937893986701965e-01 -2.070255130529403687e-01 -5.866872146725654602e-02 2.136651724576950073e-01 1.890302598476409912e-01 5.863048136234283447e-02 -2.215577512979507446e-01 7.744517177343368530e-02 -9.120941907167434692e-02 2.531314194202423096e-01 -1.143657788634300232e-02 -2.529052793979644775e-01 2.521114051342010498e-01 -3.530983626842498779e-02 1.649758815765380859e-01 -1.275534629821777344e-01 5.590297654271125793e-02 -2.434196323156356812e-02 -9.679770469665527344e-02 -1.838809624314308167e-02 -1.402674913406372070e-01 -1.378672271966934204e-01 1.232655197381973267e-01 1.788523644208908081e-01 7.173077017068862915e-02 -3.389777988195419312e-02 2.412386387586593628e-01 7.277001440525054932e-02
-3.660741448402404785e-01 -3.048332631587982178e-01 1.596125364303588867e-01 3.586438298225402832e-02 1.887196451425552368e-01 -9.572933614253997803e-02 3.170967400074005127e-01 3.335341066122055054e-02 1.881956011056900024e-01 2.457308322191238403e-01 2.311251014471054077e-01 2.072188816964626312e-02 -2.216812781989574432e-02 -7.523168623447418213e-02 -1.523353904485702515e-01 -1.056196838617324829e-01 2.273092232644557953e-02 -2.092591673135757446e-01 -4.195347428321838379e-01 -2.425055652856826782e-01 1.068793330341577530e-02 -3.982234001159667969e-02 -3.334601595997810364e-02 -4.321708902716636658e-02 2.076315283775329590e-01 -9.197280555963516235e-02 1.874940395355224609e-01 1.760596781969070435e-01 -7.019111514091491699e-02 2.538264356553554535e-02 2.585186623036861420e-02 -4.399203136563301086e-02
-1.650822162628173828e-01 -5.707297474145889282e-02 1.078801602125167847e-02 2.637219130992889404e-01 1.607427448034286499e-01 -2.038957476615905762e-01 -1.314684003591537476e-01 4.006495326757431030e-02 2.678079903125762939e-01 3.601412475109100342e-01 3.578660488128662109e-01 9.438155591487884521e-02 1.583089381456375122e-01 4.080356657505035400e-02 5.625203996896743774e-02 -2.066218107938766479e-02 2.364475131034851074e-01 -1.796863526105880737e-01 8.839319646358489990e-02 -3.621299564838409424e-01 2.880225777626037598e-01 7.214178889989852905e-02 8.198299258947372437e-02 7.144360989332199097e-02 3.406129404902458191e-02 1.145408675074577332e-01 -1.932344436645507812e-01 1.334341168403625488e-01 -7.336563616991043091e-02 1.598076522350311279e-01 1.023562401533126831e-01 8.278109133243560791e-02
5.479766055941581726e-02 -7.110047340393066406e-02 -6.424751877784729004e-02 3.111484348773956299e-01 -5.539239570498466492e-02 3.186152502894401550e-02 -5.951149761676788330e-02 1.994153559207916260e-01 1.647865772247314453e-01 1.799684613943099976e-01 5.546889454126358032e-02 5.190651118755340576e-02 2.144375294446945190e-01 1.688633486628532410e-02 1.034454777836799622e-01 -2.825683355331420898e-01 2.615709900856018066e-01 -3.744139075279235840e-01 2.828024327754974365e-02 -3.549893200397491455e-01 2.608136832714080811e-01 6.836348772048950195e-02 -1.011880561709403992e-01 4.050799086689949036e-02 6.845442205667495728e-02 7.630970329046249390e-02 -1.359376460313796997e-01 2.948279082775115967e-01 -2.996919155120849609e-01 -1.792236696928739548e-03 -9.585818275809288025e-03 1.251351535320281982e-01
-2.258718460798263550e-01 8.635500818490982056e-02 -6.949865818023681641e-02 1.509182602167129517e-01 -3.569842129945755005e-02 -3.276392519474029541e-01 2.949728369712829590e-01 2.498281449079513550e-01 3.609119653701782227e-01 3.032863140106201172e-01 1.432081800885498524e-03 -1.502643972635269165e-01 7.635917514562606812e-02 -4.537976905703544617e-02 1.503773927688598633e-01 -1.161732301115989685e-01 2.819402813911437988e-01 2.748847007751464844e-02 1.627499312162399292e-01 -1.432138532400131226e-01 -1.902289539575576782e-01 -1.242516562342643738e-01 -1.493888646364212036e-01 -8.098051883280277252e-03 2.158070057630538940e-01 -1.145489886403083801e-01 -9.494992345571517944e-02 -1.124119088053703308e-01 3.511494398117065430e-02 -1.987028568983078003e-01 -3.576783463358879089e-02 2.060565650463104248e-01
-1.699224859476089478e-01 -1.428235024213790894e-01 2.113814502954483032e-01 5.357364565134048462e-02 -1.446514278650283813e-01 -2.232980579137802124e-01 1.219914294779300690e-02 1.184263303875923157e-01 2.135270982980728149e-01 3.642488718032836914e-01 2.035043537616729736e-01 3.415809869766235352e-01 3.127160072326660156e-01 -9.620152413845062256e-02 -1.962642818689346313e-01 2.790774963796138763e-02 1.549025774002075195e-01 -7.138581015169620514e-03 1.294050067663192749e-01 -1.803346276283264160e-01 6.359172612428665161e-02 -7.917550951242446899e-02 7.934842258691787720e-02 8.096167817711830139e-03 8.124565333127975464e-02 -2.412689179182052612e-01 3.068292140960693359e-01 -4.120545461773872375e-02 -5.494382604956626892e-02 5.549549683928489685e-02 -7.854447513818740845e-02 -2.694459557533264160e-01
1.528191864490509033e-01 -2.067933827638626099e-01 -6.182548031210899353e-02 1.555968075990676880e-01 -1.431365311145782471e-01 -1.578733175992965698e-01 1.598258167505264282e-01 9.318498522043228149e-02 3.297646939754486084e-01 4.387374520301818848e-01 -4.933572188019752502e-02 -1.095803678035736084e-01 8.572473376989364624e-02 -5.041313916444778442e-02 3.016233444213867188e-01 -8.014597743749618530e-02 1.091331541538238525e-01 4.331412538886070251e-02 5.331820994615554810e-02 -2.567714750766754150e-01 -9.107156097888946533e-02 2.673394791781902313e-02 4.022043347358703613e-01 -3.462201356887817383e-02 1.668733954429626465e-01 -3.892715647816658020e-02 1.051176115870475769e-01 8.171127736568450928e-02 1.871739625930786133e-01 -1.576020270586013794e-01 -1.668474376201629639e-01 -1.179300025105476379e-01
-3.385030627250671387e-01 -7.737183570861816406e-02 -1.822463609278202057e-02 1.507619470357894897e-01 5.151647143065929413e-03 -2.461173385381698608e-01 3.997966051101684570e-01 7.319170981645584106e-02 2.476541996002197266e-01 2.341215312480926514e-01 2.794455364346504211e-02 -1.478773802518844604e-01 1.274815499782562256e-01 -5.861577112227678299e-03 1.420413851737976074e-01 -3.184742629528045654e-01 1.998703330755233765e-01 -6.054067239165306091e-02 3.025690019130706787e-01 -2.347773611545562744e-01 -6.933537125587463379e-02 -1.403292417526245117e-01 -8.343047648668289185e-02 -7.621994614601135254e-02 1.978284716606140137e-01 -9.470953792333602905e-02 -1.014771610498428345e-01 -2.108972817659378052e-01 5.043807998299598694e-02 -1.159235760569572449e-01 2.088873647153377533e-02 8.390522748231887817e-02
-3.332741558551788330e-01 3.497040271759033203e-02 1.491477899253368378e-02 4.865665361285209656e-02 -1.228900253772735596e-01 -1.011391654610633850e-01 1.858593374490737915e-01 3.526649177074432373e-01 3.369755446910858154e-01 1.693912893533706665e-01 2.585506737232208252e-01 2.441311627626419067e-02 1.547110229730606079e-01 -2.719701230525970459e-01 8.114795386791229248e-02 -3.463320434093475342e-01 3.275091946125030518e-01 -4.512675851583480835e-02 -7.818388193845748901e-02 -1.364209949970245361e-01 -1.397815197706222534e-01 -1.473528295755386353e-01 -1.384263336658477783e-01 -4.751979932188987732e-02 1.811349689960479736e-01 -1.235724426805973053e-02 3.815906122326850891e-02 -6.799075752496719360e-02 1.068723797798156738e-01 7.700336724519729614e-02 -8.667653053998947144e-02 7.838646322488784790e-02
-8.765225857496261597e-02 -2.063784003257751465e-01 -1.214580312371253967e-01 5.760414153337478638e-02 -1.576868891716003418e-01 8.016755431890487671e-02 9.866343438625335693e-02 8.345928043127059937e-03 4.491783678531646729e-01 5.063396096229553223e-01 -9.965136647224426270e-03 1.388952042907476425e-02 -4.386593401432037354e-02 -2.851157188415527344e-01 1.070672422647476196e-01 -6.714807450771331787e-02 1.669130623340606689e-01 1.363264769315719604e-01 1.273534893989562988e-01 -1.839984506368637085e-01 -1.213887259364128113e-01 -8.489408344030380249e-02 1.636415570974349976e-01 -2.522075772285461426e-01 7.071245461702346802e-02 8.820892311632633209e-03 2.002936154603958130e-01 1.063120439648628235e-01 1.311440914869308472e-01 -2.202327549457550049e-01 -3.975946083664894104e-02 1.759810745716094971e-02
-2.630194425582885742e-01 5.500984564423561096e-02 5.366322025656700134e-02 1.568714380264282227e-01 -3.822186961770057678e-02 -1.202134639024734497e-01 2.346526980400085449e-01 2.654898464679718018e-01 3.113678991794586182e-01 2.267697155475616455e-01 6.012602522969245911e-02 -1.324801295995712280e-01 1.935341805219650269e-01 -1.652100682258605957e-01 3.253774717450141907e-02 -3.065417408943176270e-01 4.026345312595367432e-01 -1.487229317426681519e-01 -6.269396841526031494e-02 -7.784590125083923340e-02 -8.207652717828750610e-02 -1.843082159757614136e-01 4.313133284449577332e-02 -1.622418165206909180e-01 1.818996816873550415e-01 2.476959861814975739e-02 1.104248985648155212e-01 -1.045023128390312195e-01 1.895578354597091675e-01 -1.045815423130989075e-01 -2.419896870851516724e-01 6.460622698068618774e-02
-6.503315269947052002e-02 -2.540585696697235107e-01 1.142591908574104309e-01 1.541965901851654053e-01 -9.931775927543640137e-02 -2.483696639537811279e-01 1.859913170337677002e-01 1.129590123891830444e-01 4.790169894695281982e-01 1.280851960182189941e-01 2.531702220439910889e-01 2.069750577211380005e-01 2.472652494907379150e-01 -7.237393409013748169e-02 -1.691331714391708374e-01 -9.552270919084548950e-02 3.373522162437438965e-01 -2.239183038473129272e-01 4.401961341500282288e-03 -1.547948718070983887e-01 -8.713625371456146240e-02 -8.299715071916580200e-02 2.175024598836898804e-01 -1.509314626455307007e-01 -3.237479552626609802e-02 -5.611100047826766968e-02 -3.778304904699325562e-03 1.427388004958629608e-02 -2.437172830104827881e-02 3.619462624192237854e-02 -1.989343613386154175e-01 1.394328102469444275e-02
1.183039620518684387e-01 -2.595626413822174072e-01 9.821379184722900391e-02 3.950059711933135986e-01 -6.934739649295806885e-02 -2.005615383386611938e-01 -8.216442167758941650e-02 1.293597966432571411e-01 3.084239661693572998e-01 2.967240810394287109e-01 -1.394197940826416016e-01 -3.284961283206939697e-01 6.911444664001464844e-02 -1.426287740468978882e-01 -8.913959562778472900e-02 2.095652557909488678e-02 2.673130333423614502e-01 -5.265201628208160400e-02 6.252409424632787704e-03 -1.342576593160629272e-01 2.065866589546203613e-01 1.480925679206848145e-01 6.410316377878189087e-02 -8.037605136632919312e-02 -8.847153931856155396e-02 6.939921993762254715e-03 3.136669099330902100e-01 2.349318861961364746e-01 3.481334820389747620e-02 -8.862808346748352051e-02 4.703334346413612366e-02 1.441137865185737610e-02
1.355926245450973511e-01 -1.291536539793014526e-01 -1.502900719642639160e-01 -3.040808811783790588e-02 -2.086056023836135864e-01 -1.774397641420364380e-01 9.622248262166976929e-02 1.764857769012451172e-02 3.248833715915679932e-01 3.776909410953521729e-01 1.913124881684780121e-02 -9.099476784467697144e-02 1.353633999824523926e-01 -1.608955860137939453e-01 -7.079083472490310669e-02 -7.095187902450561523e-02 -9.082955867052078247e-02 -3.553873896598815918e-01 -2.736861407756805420e-01 -6.492502242326736450e-02 1.584922224283218384e-01 5.306095257401466370e-02 -4.108478873968124390e-02 1.792505681514739990e-01 4.019550979137420654e-01 -3.127532452344894409e-02 1.123140007257461548e-01 1.151396781206130981e-01 -8.800916373729705811e-03 -2.271144241094589233e-01 1.630690246820449829e-01 -6.048009172081947327e-02
2.492010593414306641e-02 -9.646043181419372559e-02 1.443641334772109985e-01 9.395860880613327026e-02 -4.341046139597892761e-02 -6.561350077390670776e-02 1.610690355300903320e-01 2.680622041225433350e-01 2.675360143184661865e-01 4.079963564872741699e-01 2.009878009557723999e-01 1.384114474058151245e-01 -7.784188538789749146e-02 -8.745747059583663940e-02 -4.633392207324504852e-03 -2.284292876720428467e-01 3.339276015758514404e-01 9.941510111093521118e-02 1.117025539278984070e-01 3.479717299342155457e-02 9.092090278863906860e-02 1.882500350475311279e-01 7.676137238740921021e-02 -1.017212960869073868e-02 1.446876972913742065e-01 -4.128663241863250732e-01 -7.505569141358137131e-03 -2.224964648485183716e-01 -8.945789933204650879e-02 -1.961966454982757568e-01 9.424158185720443726e-02 1.086451560258865356e-01
-1.979843080043792725e-01 -5.802827887237071991e-03 -1.060838028788566589e-01 1.490388959646224976e-01 -2.398466914892196655e-01 1.126489322632551193e-02 -5.541932210326194763e-02 4.182192981243133545e-01 3.487907052040100098e-01 2.385228276252746582e-01 2.676344513893127441e-01 -1.584021896123886108e-01 4.825561121106147766e-02 -2.766871452331542969e-02 2.296296320855617523e-02 -1.467126756906509399e-01 1.570114195346832275e-01 -2.611441314220428467e-01 -1.505911201238632202e-01 -1.211443766951560974e-01 -2.432072758674621582e-01 -1.324943304061889648e-01 -4.186862334609031677e-02 -7.848198711872100830e-02 2.629825770854949951e-01 -2.478021383285522461e-02 1.818450987339019775e-01 4.227677360177040100e-02 1.346528530120849609e-01 -1.333843469619750977e-01 -3.779133409261703491e-02 1.856269985437393188e-01
-8.345317840576171875e-02 7.336247712373733521e-02 1.539774686098098755e-01 1.441673934459686279e-01 -1.427057087421417236e-01 -1.704673320055007935e-01 1.437335759401321411e-01 1.354289799928665161e-01 1.908195316791534424e-01 2.620899677276611328e-01 2.119165807962417603e-01 2.898441553115844727e-01 1.753930449485778809e-01 -1.342881768941879272e-01 -1.619204282760620117e-01 -4.343568980693817139e-01 1.617978066205978394e-01 -2.126040868461132050e-02 -6.014624377712607384e-04 -2.335118800401687622e-01 4.719846323132514954e-02 -1.257531642913818359e-01 1.528864502906799316e-01 -1.270314957946538925e-02 5.585935711860656738e-02 -1.880371272563934326e-01 1.863513886928558350e-01 -9.228613227605819702e-02 -1.854767948389053345e-01 8.822388947010040283e-02 -1.180144995450973511e-01 -3.105863034725189209e-01
-2.040244340896606445e-01 -1.944478750228881836e-01 -7.484229654073715210e-02 -5.020593106746673584e-02 -2.933529019355773926e-02 1.039124354720115662e-01 -4.668119549751281738e-02 -2.956483885645866394e-02 5.126702785491943359e-01 3.225548565387725830e-01 -1.162003874778747559e-01 -7.458254694938659668e-02 -4.768997058272361755e-02 -2.208821177482604980e-01 1.726426929235458374e-01 -2.213904447853565216e-02 1.582896560430526733e-01 1.329015940427780151e-01 6.889899075031280518e-02 -1.091617345809936523e-01 2.189942635595798492e-02 3.524254634976387024e-02 1.543485373258590698e-01 -1.094774454832077026e-01 1.070466786623001099e-01 -2.434227429330348969e-02 3.810748457908630371e-01 7.087416201829910278e-02 -3.405499830842018127e-02 -3.499952852725982666e-01 1.025580316781997681e-01 -1.924954950809478760e-01
-1.308593899011611938e-01 -3.494234085083007812e-01 -8.717808127403259277e-02 1.097422540187835693e-01 1.871984302997589111e-01 -1.878693252801895142e-01 3.259905874729156494e-01 1.124903485178947449e-01 7.828827202320098877e-02 2.961702346801757812e-01 2.162679731845855713e-01 1.670074015855789185e-01 1.101843416690826416e-01 -1.262522637844085693e-01 -1.555035710334777832e-01 -1.463453918695449829e-01 1.284506320953369141e-01 -7.943003624677658081e-02 -1.577469706535339355e-01 -2.471073865890502930e-01 4.993860609829425812e-03 -1.243342980742454529e-01 -6.124551594257354736e-02 -2.025360465049743652e-01 3.011900186538696289e-01 -8.647539466619491577e-02 1.247671619057655334e-01 2.148039340972900391e-01 -1.276962459087371826e-01 -8.389560878276824951e-02 1.899374127388000488e-01 -1.461271047592163086e-01
2.974686399102210999e-02 -1.235074773430824280e-01 -4.211124777793884277e-02 7.036869972944259644e-02 -7.042169570922851562e-02 -2.152686417102813721e-01 6.070923805236816406e-02 -3.505238592624664307e-01 2.632551491260528564e-01 3.684467375278472900e-01 8.291868865489959717e-02 -1.077927201986312866e-01 1.141974627971649170e-01 -9.094333648681640625e-02 -8.125738054513931274e-02 -1.781518459320068359e-01 -2.244622111320495605e-01 4.311845637857913971e-03 3.209939897060394287e-01 -2.469463348388671875e-01 1.225662752985954285e-01 -2.186066657304763794e-01 -2.196419239044189453e-01 -3.094741143286228180e-02 1.968232989311218262e-01 -1.656640619039535522e-01 -6.929757446050643921e-02 1.877816021442413330e-01 -9.487967938184738159e-02 -2.274541407823562622e-01 -1.064819470047950745e-01 -1.064075529575347900e-01
-1.469450443983078003e-02 -1.082002520561218262e-01 -1.071463152766227722e-01 2.112417295575141907e-02 -3.368347138166427612e-02 -2.422010302543640137e-01 1.962956488132476807e-01 9.219098836183547974e-02 9.934221208095550537e-02 5.205905437469482422e-01 -8.772325515747070312e-02 -2.742697857320308685e-02 -8.467341214418411255e-02 1.042545810341835022e-01 3.514526486396789551e-01 -1.934720724821090698e-01 4.129836335778236389e-02 6.427153013646602631e-03 1.714245676994323730e-01 -1.562557667493820190e-01 1.070060878992080688e-01 4.299692437052726746e-02 1.746919751167297363e-01 -2.177989780902862549e-01 2.459848374128341675e-01 -9.620887786149978638e-02 2.664790749549865723e-01 2.125803828239440918e-01 2.292218953371047974e-01 3.909773379564285278e-02 3.326207865029573441e-03 -1.189660727977752686e-01
-1.364719867706298828e-01 -2.344048768281936646e-01 1.627205163240432739e-01 1.775345206260681152e-01 5.468925088644027710e-02 1.292445603758096695e-02 3.641182780265808105e-01 1.356127560138702393e-01 2.120472043752670288e-01 3.854852616786956787e-01 8.912120759487152100e-02 -1.891289949417114258e-01 -1.043763011693954468e-01 -4.084706306457519531e-02 1.305055320262908936e-01 -1.419250518083572388e-01 4.456092789769172668e-02 7.318691164255142212e-02 3.669989109039306641e-02 -2.125162780284881592e-01 1.555148810148239136e-01 -2.278510928153991699e-01 1.049107313156127930e-01 7.679403573274612427e-02 1.400313377380371094e-01 -1.960962265729904175e-01 2.837378680706024170e-01 -9.555520117282867432e-02 -3.372121453285217285e-01 8.847595006227493286e-02 -1.782933436334133148e-02 -1.042827665805816650e-01
-2.417993396520614624e-01 1.292117685079574585e-01 -1.205379888415336609e-01 1.725455075502395630e-01 -2.798268757760524750e-02 -3.853679895401000977e-01 1.432502418756484985e-01 8.034673333168029785e-02 2.443098574876785278e-01 4.268746376037597656e-01 6.505397707223892212e-02 -6.646514683961868286e-02 1.903618574142456055e-01 9.392035752534866333e-02 7.977382093667984009e-02 4.026514291763305664e-02 2.544974088668823242e-01 -2.091765552759170532e-01 -1.140589788556098938e-01 -1.089405193924903870e-01 -8.319906890392303467e-02 1.556303203105926514e-01 -2.211053371429443359e-01 -1.758395880460739136e-01 -6.338301301002502441e-02 -2.546989172697067261e-02 1.875315755605697632e-01 1.405674777925014496e-02 -6.542737782001495361e-02 2.841530442237854004e-01 -1.306116878986358643e-01 1.191614866256713867e-01
-1.866054348647594452e-02 -1.423379629850387573e-01 -1.166530698537826538e-01 3.502191901206970215e-01 2.123556844890117645e-02 -3.209231421351432800e-02 -3.493447005748748779e-01 1.096091717481613159e-01 2.465915828943252563e-01 3.515968024730682373e-01 -2.130157351493835449e-01 4.560562968254089355e-02 4.951748624444007874e-02 -1.294008940458297729e-01 1.750014871358871460e-01 -1.302713751792907715e-01 2.813076078891754150e-01 -2.142614312469959259e-02 6.220008805394172668e-02 -6.507628411054611206e-02 -2.536479756236076355e-02 5.048702284693717957e-02 -1.325717866420745850e-01 9.686810523271560669e-02 3.261013329029083252e-02 -2.852314114570617676e-01 1.113347858190536499e-01 3.654379546642303467e-01 1.072739660739898682e-01 -7.515072077512741089e-02 1.326979547739028931e-01 -1.671673059463500977e-01
-1.218396499752998352e-01 -1.752891540527343750e-01 -3.304850682616233826e-02 1.312297880649566650e-01 -5.114950612187385559e-02 -1.849210709333419800e-01 -7.648318260908126831e-02 1.518864929676055908e-01 3.131148517131805420e-01 2.769818007946014404e-01 -1.787115931510925293e-01 1.655622571706771851e-01 -1.109124049544334412e-01 1.029245257377624512e-01 2.576050758361816406e-01 -5.543115362524986267e-02 9.520309418439865112e-02 -3.753788173198699951e-01 1.942154318094253540e-01 -2.536122500896453857e-01 -1.597376614809036255e-01 1.911315172910690308e-01 -2.223332971334457397e-01 -1.659583300352096558e-01 -1.549173444509506226e-01 -1.054902821779251099e-01 -7.891248911619186401e-02 1.072733476758003235e-01 1.323373913764953613e-01 -2.908993326127529144e-02 1.351508498191833496e-01 -2.518468797206878662e-01
1.792796552181243896e-01 -4.261214286088943481e-02 -1.578560620546340942e-01 3.245018124580383301e-01 1.145699843764305115e-01 -1.235373243689537048e-01 -8.172051981091499329e-03 7.683671265840530396e-02 3.908632695674896240e-01 2.011353075504302979e-01 1.107481122016906738e-01 -3.171566724777221680e-01 1.220370307564735413e-01 -2.141265273094177246e-01 1.725404709577560425e-02 -1.372227817773818970e-01 3.128857314586639404e-01 -2.074022404849529266e-02 -1.423636376857757568e-01 -1.614991724491119385e-01 2.180631607770919800e-01 -4.009917750954627991e-02 1.397575587034225464e-01 -1.143131032586097717e-01 -1.225155517458915710e-01 -5.483329296112060547e-02 1.702701598405838013e-01 3.131670653820037842e-01 -3.009751439094543457e-02 -2.024480551481246948e-01 2.757566422224044800e-02 3.661506623029708862e-02
-2.014368623495101929e-01 -1.224305480718612671e-01 -2.916020154953002930e-01 2.576399147510528564e-01 -1.993403732776641846e-01 -2.154078334569931030e-01 9.445885568857192993e-02 -6.008759140968322754e-02 9.858866035938262939e-02 1.882510483264923096e-01 1.481279134750366211e-01 1.512015312910079956e-01 2.538984715938568115e-01 -2.308720201253890991e-01 3.536469489336013794e-02 -7.910708338022232056e-02 3.247471153736114502e-01 1.802344173192977905e-01 3.208780586719512939e-01 -1.879535987973213196e-02 -2.355533093214035034e-02 3.036915659904479980e-01 1.102419383823871613e-02 -1.616962999105453491e-02 2.823079824447631836e-01 -1.139882653951644897e-01 -1.052321773022413254e-02 4.682753607630729675e-02 -8.356876671314239502e-03 -3.182728588581085205e-02 2.197577953338623047e-01 -1.785040460526943207e-02
2.771233581006526947e-02 -7.369258254766464233e-02 1.014021970331668854e-02 1.035464182496070862e-01 -1.095268316566944122e-02 -2.146403342485427856e-01 1.568133085966110229e-01 -1.083055138587951660e-01 2.048097848892211914e-01 4.423344135284423828e-01 -1.017037779092788696e-01 -1.521525084972381592e-01 1.661534607410430908e-01 -1.614336818456649780e-01 -4.527635127305984497e-02 -3.385081291198730469e-01 2.016732543706893921e-01 -1.554101426154375076e-02 1.074524372816085815e-01 -1.980617642402648926e-02 3.107492327690124512e-01 -1.205436699092388153e-02 1.616199761629104614e-01 -2.575249038636684418e-02 2.897064089775085449e-01 -1.756871938705444336e-01 2.662829309701919556e-02 8.302834630012512207e-02 -3.728511631488800049e-01 3.712761914357542992e-03 9.656679816544055939e-03 -1.455656737089157104e-01
9.416125714778900146e-02 1.694433987140655518e-01 -1.589066348969936371e-02 -4.394596815109252930e-02 -1.234889924526214600e-01 -1.873184442520141602e-01 3.167858347296714783e-02 -1.449498347938060760e-03 3.456189036369323730e-01 3.151305615901947021e-01 2.264525741338729858e-01 -2.270982861518859863e-01 6.760162860155105591e-02 -3.574576228857040405e-02 3.802971243858337402e-01 -3.306269049644470215e-01 1.285555064678192139e-01 -7.225412875413894653e-02 -1.354907006025314331e-01 1.073323413729667664e-01 2.533414959907531738e-01 -9.605637937784194946e-02 -7.889083027839660645e-02 -5.074698105454444885e-02 2.088477760553359985e-01 -1.659281849861145020e-01 2.061666697263717651e-01 -5.099033564329147339e-02 -1.426262408494949341e-01 -1.192442327737808228e-01 2.033730149269104004e-01 -3.852899372577667236e-02
-2.208544015884399414e-01 -8.918366581201553345e-02 -1.673106849193572998e-01 2.292797863483428955e-01 1.576984860002994537e-02 1.195257976651191711e-01 3.290144205093383789e-01 1.566122770309448242e-01 2.220244556665420532e-01 1.190361827611923218e-01 1.200572997331619263e-01 8.959173411130905151e-02 1.712634861469268799e-01 -3.592511117458343506e-01 -2.188829332590103149e-02 -7.780648767948150635e-02 2.555377185344696045e-01 -8.235669881105422974e-02 -2.125151306390762329e-01 -9.157332777976989746e-02 -1.924117505550384521e-01 -1.208247914910316467e-01 -8.636627346277236938e-02 2.620691806077957153e-02 2.636381983757019043e-01 8.327679336071014404e-02 1.432782411575317383e-01 5.537148937582969666e-02 -1.441792994737625122e-01 -2.433816492557525635e-01 2.577019631862640381e-01 -1.808299720287322998e-01
-1.648180186748504639e-01 -2.772204875946044922e-01 1.426005959510803223e-01 2.016071975231170654e-01 -1.259664446115493774e-01 -3.051345944404602051e-01 -5.804543197154998779e-02 4.849701747298240662e-02 2.553419172763824463e-01 2.715143263339996338e-01 1.743793934583663940e-01 -3.839631006121635437e-02 1.417298244632547721e-05 -7.854472100734710693e-02 3.360956534743309021e-02 -9.692562371492385864e-02 1.343003660440444946e-01 -1.077502146363258362e-01 -1.326173096895217896e-01 -2.990444004535675049e-01 -3.132340610027313232e-01 -8.897757530212402344e-02 -1.776381134986877441e-01 -3.688750863075256348e-01 3.058132827281951904e-01 -1.562716662883758545e-01 -1.093370001763105392e-02 -3.162981942296028137e-02 -1.911870203912258148e-02 -2.715776860713958740e-02 4.825303331017494202e-02 -2.100928541040048003e-04
-1.629176437854766846e-01 -5.072407051920890808e-02 -2.495386451482772827e-02 3.728479444980621338e-01 -3.477649018168449402e-02 -1.785274446010589600e-01 4.671617597341537476e-02 2.760834693908691406e-01 4.956142604351043701e-01 3.968763351440429688e-02 1.122742369771003723e-01 6.689155101776123047e-02 -1.720398478209972382e-02 -1.344064176082611084e-01 -8.661378175020217896e-02 -1.269629448652267456e-01 6.101138144731521606e-02 -1.528199911117553711e-01 4.206733405590057373e-02 -2.941263020038604736e-01 -2.565888762474060059e-01 2.450473606586456299e-02 -2.035688608884811401e-01 -2.792257964611053467e-01 2.442804425954818726e-01 1.123026311397552490e-01 1.126792132854461670e-01 -9.435367584228515625e-02 -1.326203048229217529e-01 -4.926155670545995235e-04 -2.827638387680053711e-02 3.944973461329936981e-03
-1.099474355578422546e-01 -2.913530766963958740e-01 2.059137821197509766e-01 8.260829001665115356e-02 -4.120120033621788025e-02 -9.162020683288574219e-02 6.567664444446563721e-02 1.834391206502914429e-01 1.269688084721565247e-02 3.823388516902923584e-01 -1.204581260681152344e-01 3.370366990566253662e-01 2.389504611492156982e-01 -2.000316679477691650e-01 -1.051793247461318970e-01 -5.261622369289398193e-02 1.048364341259002686e-01 -2.245929241180419922e-01 7.670192420482635498e-02 -3.025389611721038818e-01 -1.510267108678817749e-01 -5.810096487402915955e-02 1.595229469239711761e-02 -1.214223727583885193e-01 2.548336684703826904e-01 -3.604545071721076965e-02 2.041551321744918823e-01 2.247136384248733521e-01 -1.473141908645629883e-01 1.059777382761240005e-02 1.185700297355651855e-01 -1.613688915967941284e-01
3.624517843127250671e-02 -1.386840939521789551e-01 1.771140843629837036e-01 3.855841234326362610e-02 9.108201414346694946e-02 -8.115111291408538818e-02 1.624522507190704346e-01 1.160401180386543274e-01 6.747351586818695068e-02 2.953005135059356689e-01 9.668947011232376099e-02 -2.200250513851642609e-02 -9.314741194248199463e-02 6.964772194623947144e-02 2.958078384399414062e-01 -2.705624997615814209e-01 3.624104708433151245e-02 -9.798645228147506714e-02 -6.057851947844028473e-03 -3.198473751544952393e-01 4.993975535035133362e-02 -2.291658222675323486e-01 1.719258725643157959e-01 -2.308865040540695190e-01 1.480746567249298096e-01 -1.115807667374610901e-01 3.261793553829193115e-01 9.340681135654449463e-02 -3.215528726577758789e-01 -5.151714384555816650e-02 -2.304943352937698364e-01 -2.371366620063781738e-01
-3.020395338535308838e-01 -2.397412955760955811e-01 3.339224457740783691e-01 1.935540288686752319e-01 2.072589471936225891e-02 -1.607827693223953247e-01 -7.359760999679565430e-02 -3.747014328837394714e-02 2.369006574153900146e-01 2.844275236129760742e-01 1.306620091199874878e-01 -1.751064062118530273e-01 1.664902567863464355e-01 -3.087475299835205078e-01 3.280174359679222107e-02 -5.492129921913146973e-02 9.888673573732376099e-02 4.024550318717956543e-02 6.932356208562850952e-02 -3.074775338172912598e-01 -1.734574586153030396e-01 1.039497405290603638e-01 -8.089606463909149170e-02 -2.386625409126281738e-01 1.873139292001724243e-01 -1.651081293821334839e-01 -3.975305333733558655e-02 -1.140249446034431458e-01 5.581494793295860291e-02 -2.165097892284393311e-01 -9.049578756093978882e-02 8.415210247039794922e-02
-2.339060157537460327e-01 -2.507531940937042236e-01 4.452596604824066162e-02 5.920724943280220032e-02 -6.218456104397773743e-02 -2.440707385540008545e-01 5.592268332839012146e-02 2.563300132751464844e-01 1.012421995401382446e-01 3.712959587574005127e-01 1.525209099054336548e-01 8.971279114484786987e-02 -9.112448245286941528e-02 4.366291686892509460e-03 1.334327608346939087e-01 -2.100393027067184448e-01 2.968094646930694580e-01 -2.651519775390625000e-01 -1.014826744794845581e-01 3.085694741457700729e-03 -6.159603223204612732e-02 1.116644144058227539e-01 -2.207067310810089111e-01 1.908336430788040161e-01 -2.768183127045631409e-02 9.000209718942642212e-02 1.569793326780200005e-03 1.241660192608833313e-01 4.151047468185424805e-01 -5.863138660788536072e-02 7.380315661430358887e-02 -1.392947733402252197e-01
-1.721503562293946743e-03 -1.639462858438491821e-01 -8.747443556785583496e-02 6.017974764108657837e-02 -2.527403533458709717e-01 -1.993588805198669434e-01 1.658699661493301392e-01 -1.127601042389869690e-01 2.831974029541015625e-01 2.640769481658935547e-01 -6.439247168600559235e-03 -9.626114368438720703e-02 1.557870209217071533e-01 -5.783027037978172302e-02 -4.113636165857315063e-02 -2.126307338476181030e-01 -5.434686690568923950e-02 -2.118342071771621704e-01 -2.250583618879318237e-01 3.108998760581016541e-02 2.337572574615478516e-01 1.489156764000654221e-02 9.290901571512222290e-02 4.133533313870429993e-02 4.365049302577972412e-01 -8.037454634904861450e-02 -1.021564528346061707e-01 2.993223369121551514e-01 -1.898082792758941650e-01 -1.510899215936660767e-01 2.476593703031539917e-01 4.864267632365226746e-02
-2.314265072345733643e-01 -6.891225278377532959e-02 -1.206172034144401550e-01 2.738939225673675537e-01 -1.572925001382827759e-01 -1.737897098064422607e-01 1.420727223157882690e-01 1.793284565210342407e-01 2.503068149089813232e-01 3.454268574714660645e-01 -1.726294681429862976e-02 -1.627891063690185547e-01 9.761466085910797119e-02 -2.209695130586624146e-01 1.947536170482635498e-01 -2.876432612538337708e-02 1.844986677169799805e-01 -1.467268019914627075e-01 1.916303485631942749e-01 -1.505293399095535278e-01 -2.404049038887023926e-01 -2.977200448513031006e-01 1.592395156621932983e-01 -2.159012556076049805e-01 1.115287318825721741e-01 -1.526238769292831421e-01 6.226937100291252136e-02 6.583094596862792969e-02 1.968493014574050903e-01 1.365920007228851318e-01 5.581980571150779724e-02 3.371054679155349731e-02
5.094490572810173035e-02 -4.947155714035034180e-02 4.858035221695899963e-02 2.805266976356506348e-01 -2.253527790307998657e-01 -3.541597723960876465e-02 2.532584667205810547e-01 7.199080288410186768e-02 3.721666634082794189e-01 1.384039968252182007e-01 1.867906898260116577e-01 -9.960197657346725464e-02 -4.103402793407440186e-02 -6.013178452849388123e-02 -6.113040074706077576e-02 -3.638489544391632080e-02 2.478516697883605957e-01 -2.008276879787445068e-01 -1.890033781528472900e-01 -2.950641512870788574e-01 -2.753364443778991699e-01 -1.446634829044342041e-01 -7.676008343696594238e-02 -4.034209549427032471e-01 5.964061990380287170e-02 -2.334382832050323486e-01 -2.103726752102375031e-02 1.379780471324920654e-01 1.137015782296657562e-02 -7.284434884786605835e-02 -3.335284441709518433e-02 7.550729811191558838e-02
4.437981918454170227e-02 5.501255765557289124e-02 -8.050122298300266266e-03 9.080454707145690918e-02 -1.025841310620307922e-01 -4.201427474617958069e-02 1.339343488216400146e-01 -1.647572070360183716e-01 1.933567225933074951e-01 5.102306604385375977e-01 -1.195724457502365112e-01 -7.212913781404495239e-02 1.144903898239135742e-01 -1.558332890272140503e-01 -4.346482083201408386e-02 -3.694172501564025879e-01 2.929577529430389404e-01 -1.484886407852172852e-01 -1.645961403846740723e-02 2.874335460364818573e-02 1.683315336704254150e-01 1.759055256843566895e-01 1.428825557231903076e-01 2.431830391287803650e-02 2.192469984292984009e-01 -1.365108881145715714e-02 1.751702725887298584e-01 1.537017077207565308e-01 -1.912788599729537964e-01 -2.734666317701339722e-02 -9.566080570220947266e-02 -3.131181001663208008e-01
-3.386201262474060059e-01 1.176381334662437439e-01 7.617912441492080688e-02 -4.355410113930702209e-02 -1.533443778753280640e-01 -1.062290444970130920e-01 2.175109386444091797e-01 2.968456447124481201e-01 4.426865875720977783e-01 1.150753870606422424e-01 1.309470832347869873e-01 -1.302679032087326050e-01 1.101618483662605286e-01 -2.803330719470977783e-01 1.189845204353332520e-01 -3.030727505683898926e-01 3.734500706195831299e-01 -1.196136176586151123e-01 -3.184639289975166321e-02 -1.444813013076782227e-01 -7.518076151609420776e-02 -7.179155945777893066e-02 -8.442310243844985962e-02 -1.835493743419647217e-02 8.278847485780715942e-02 5.341137573122978210e-02 4.036643356084823608e-02 -1.145431101322174072e-01 1.131358519196510315e-01 -6.752474606037139893e-02 -1.240771412849426270e-01 4.862366244196891785e-02
-2.268608808517456055e-01 -2.627792358398437500e-01 -6.821749359369277954e-02 2.744480036199092865e-03 1.712527126073837280e-01 -2.705123461782932281e-02 3.181793987751007080e-01 2.873914316296577454e-02 1.907437145709991455e-01 2.003634274005889893e-01 1.503252983093261719e-01 1.625477522611618042e-01 1.214881166815757751e-01 -1.486566513776779175e-01 -1.596750766038894653e-01 -8.372899889945983887e-02 1.699918955564498901e-01 -1.552994400262832642e-01 -2.620799839496612549e-01 -1.878194808959960938e-01 8.620806038379669189e-02 -1.372205466032028198e-01 -9.390350431203842163e-02 -1.446583271026611328e-01 3.623003959655761719e-01 -9.506829828023910522e-02 2.511157691478729248e-01 1.528145372867584229e-01 -1.908669173717498779e-01 -1.420085877180099487e-01 2.007929533720016479e-01 -1.057156175374984741e-01
-2.362410426139831543e-01 3.949736803770065308e-02 -6.415419280529022217e-02 1.933210194110870361e-01 5.747718736529350281e-02 -3.566474914550781250e-01 8.931593596935272217e-02 -3.843230754137039185e-02 2.899899482727050781e-01 2.868832349777221680e-01 2.233998477458953857e-02 -7.527989894151687622e-02 5.512150749564170837e-02 1.046137809753417969e-01 -7.908724248409271240e-02 -1.352539211511611938e-01 3.822658956050872803e-01 -2.138085812330245972e-01 -2.029069364070892334e-01 -2.263240069150924683e-01 -1.725053638219833374e-01 -2.358747720718383789e-01 -8.670889586210250854e-02 -2.292480617761611938e-01 1.510011255741119385e-01 1.968532949686050415e-01 -1.688625081442296505e-03 -5.848292633891105652e-02 5.205390043556690216e-03 -2.271465659141540527e-01 -5.241592973470687866e-02 -3.230998292565345764e-02
-2.277594208717346191e-01 -2.293888926506042480e-01 -8.781500160694122314e-03 8.954998850822448730e-02 -1.782871969044208527e-02 -3.046610355377197266e-01 -3.090934827923774719e-02 2.383327484130859375e-01 3.273364305496215820e-01 3.350827991962432861e-01 6.618632376194000244e-02 -1.045168489217758179e-01 6.191323325037956238e-02 -9.489409625530242920e-02 1.704595051705837250e-02 -8.013359457254409790e-02 1.528041660785675049e-01 -2.675763331353664398e-02 -1.585572957992553711e-01 -3.180441856384277344e-01 -3.047452270984649658e-01 -6.977429147809743881e-03 -6.369198113679885864e-02 -3.636381924152374268e-01 2.518930435180664062e-01 8.342504501342773438e-02 -3.592136502265930176e-02 2.919046767055988312e-02 5.746494233608245850e-02 -1.192644163966178894e-01 -7.561185956001281738e-02 8.289077877998352051e-02
-6.276342272758483887e-02 -2.002799063920974731e-01 1.607855409383773804e-01 2.485158145427703857e-01 8.446199446916580200e-02 -1.041058450937271118e-01 9.081690758466720581e-02 5.789949744939804077e-02 1.086295098066329956e-01 3.137139678001403809e-01 1.250853389501571655e-01 -1.336547285318374634e-01 -2.034819275140762329e-01 -2.699754536151885986e-01 1.890800744295120239e-01 -1.670445203781127930e-01 -2.339940704405307770e-02 8.255515992641448975e-02 3.048727847635746002e-02 -3.277989029884338379e-01 1.399945765733718872e-01 -2.196358293294906616e-01 2.010921388864517212e-01 -5.894004367291927338e-03 2.640872001647949219e-01 -1.294202357530593872e-01 2.681781053543090820e-01 8.628226816654205322e-02 -1.717038601636886597e-01 1.043715029954910278e-01 -2.612906396389007568e-01 -1.361293196678161621e-01
1.582866720855236053e-02 -1.179321929812431335e-01 -2.394295036792755127e-01 2.039517164230346680e-01 2.427893877029418945e-02 -2.746280729770660400e-01 2.754884213209152222e-02 6.415598839521408081e-02 4.839347898960113525e-01 2.297998219728469849e-01 -2.480150945484638214e-02 -1.203819140791893005e-01 3.839743509888648987e-02 -2.252854704856872559e-01 1.148187518119812012e-01 -2.378142625093460083e-01 8.424952626228332520e-02 -1.193641573190689087e-01 3.724605077877640724e-03 -1.678914390504360199e-02 1.899909675121307373e-01 8.918903768062591553e-02 1.061873361468315125e-01 -4.270831048488616943e-01 -5.331712961196899414e-02 9.556034207344055176e-02 2.883492112159729004e-01 9.258616715669631958e-03 4.083681479096412659e-02 -1.477746367454528809e-01 -4.590036347508430481e-02 -4.211024940013885498e-02
-2.668780386447906494e-01 -4.140728712081909180e-01 -1.190436482429504395e-01 7.580652087926864624e-02 -5.094644054770469666e-02 1.726181432604789734e-02 -1.599937677383422852e-01 -9.298413991928100586e-02 2.155924588441848755e-01 -2.874448150396347046e-02 2.423932701349258423e-01 1.084160432219505310e-01 7.254703342914581299e-02 -1.144308038055896759e-02 1.305367201566696167e-01 -4.163672924041748047e-01 3.298413753509521484e-01 9.859232604503631592e-02 1.527656614780426025e-01 -1.077951192855834961e-01 1.970887184143066406e-01 1.534534990787506104e-01 -2.459102869033813477e-02 -2.480253577232360840e-02 2.202879041433334351e-01 3.988669440150260925e-02 3.061342239379882812e-01 5.091928876936435699e-03 -1.466245274059474468e-03 -1.477113664150238037e-01 -3.874885290861129761e-02 4.883487895131111145e-02
-1.440045535564422607e-01 -7.149169594049453735e-02 2.512456849217414856e-02 4.709015190601348877e-01 -3.338161855936050415e-02 1.396215111017227173e-01 -9.111502766609191895e-02 1.192490234971046448e-01 3.221736848354339600e-01 8.752856403589248657e-02 1.704638451337814331e-02 -1.496825665235519409e-01 -9.866008535027503967e-03 -2.566044777631759644e-02 4.395805671811103821e-02 8.200510591268539429e-02 2.534826099872589111e-01 -1.826224625110626221e-01 4.203143343329429626e-02 1.740353554487228394e-02 8.792556077241897583e-02 2.504526451230049133e-02 -2.758416533470153809e-01 7.638580352067947388e-02 6.442515552043914795e-02 -2.503037750720977783e-01 1.563515216112136841e-01 2.371064722537994385e-01 1.560417562723159790e-01 -2.123034000396728516e-01 2.738147079944610596e-01 -2.885413467884063721e-01
-2.229773104190826416e-01 -2.184111071983352304e-04 -2.085717320442199707e-01 1.364130619913339615e-02 -7.548391073942184448e-02 -2.040252238512039185e-01 1.310033649206161499e-01 -2.879592590034008026e-02 3.859261572360992432e-01 2.222955673933029175e-01 1.188133955001831055e-01 4.460012540221214294e-02 1.445197165012359619e-01 -1.616254597902297974e-01 -1.738408207893371582e-01 -1.696563959121704102e-01 7.475849986076354980e-02 -1.061085537075996399e-01 -1.254636794328689575e-01 -2.001063823699951172e-01 -6.489153951406478882e-02 -4.045673310756683350e-01 2.399575859308242798e-01 -1.929858475923538208e-01 1.976215690374374390e-01 2.532273530960083008e-01 2.076730579137802124e-01 -9.910836815834045410e-02 -1.112761124968528748e-01 -9.124381840229034424e-02 7.428006827831268311e-02 -5.576819553971290588e-02
5.926582217216491699e-02 -8.649291843175888062e-02 -4.775064438581466675e-02 2.692647874355316162e-01 -1.874060928821563721e-01 -4.117568023502826691e-03 4.758534580469131470e-02 -1.465023681521415710e-02 1.829415857791900635e-01 2.780443727970123291e-01 -3.155975937843322754e-01 -4.646131396293640137e-02 1.135682091116905212e-01 -3.685574531555175781e-01 2.399671226739883423e-01 -1.815027892589569092e-01 -8.622664958238601685e-02 -1.591789126396179199e-01 -1.133806928992271423e-01 -1.277370750904083252e-01 -3.973915800452232361e-02 4.987463727593421936e-02 8.326435089111328125e-02 -2.534920349717140198e-02 3.983999490737915039e-01 2.286030054092407227e-01 1.829198449850082397e-01 2.062932401895523071e-02 -9.076907485723495483e-02 -2.006876468658447266e-01 -3.676633536815643311e-02 -2.376736104488372803e-01
7.093057967722415924e-03 -1.736862063407897949e-01 7.377853244543075562e-02 3.300150483846664429e-02 -1.333217173814773560e-01 -1.414554268121719360e-01 1.365334987640380859e-01 4.020984470844268799e-01 3.655446320772171021e-02 2.845432162284851074e-01 1.849255710840225220e-02 -7.776193320751190186e-02 4.869703575968742371e-02 -1.415319740772247314e-01 4.750000536441802979e-01 -1.405112147331237793e-01 3.423019498586654663e-02 3.579682111740112305e-02 -1.201971992850303650e-01 -1.030523236840963364e-02 9.579853713512420654e-02 -6.470879167318344116e-02 -1.648243218660354614e-01 5.147964507341384888e-02 3.112402558326721191e-01 -5.607180297374725342e-02 2.812104225158691406e-01 1.941998898983001709e-01 2.883449010550975800e-02 -2.693171799182891846e-01 -8.388636261224746704e-02 -1.768743395805358887e-01
-1.729164123535156250e-01 -4.031018018722534180e-01 -7.545232027769088745e-02 -4.269689694046974182e-02 2.132303565740585327e-01 -1.079327762126922607e-01 4.574596583843231201e-01 9.670877829194068909e-03 1.236834824085235596e-01 2.541598975658416748e-01 2.282370477914810181e-01 1.965423673391342163e-01 9.075692296028137207e-02 -4.671715199947357178e-02 -5.698583647608757019e-02 -2.309817522764205933e-01 5.596681684255599976e-02 -8.813935518264770508e-02 -2.534791231155395508e-01 -2.561108469963073730e-01 -2.025287970900535583e-02 -3.624515607953071594e-02 2.935038879513740540e-02 -1.018771827220916748e-01 1.978657841682434082e-01 -5.260646343231201172e-02 1.373960971832275391e-01 2.099522203207015991e-01 -1.365475952625274658e-01 1.342730317264795303e-02 1.216546669602394104e-01 -6.137544289231300354e-02
-2.767043479252606630e-04 -1.804304122924804688e-01 -8.025165647268295288e-02 1.903013586997985840e-01 -2.546414732933044434e-01 -1.778782308101654053e-01 1.991990804672241211e-01 2.236985117197036743e-01 3.092129230499267578e-01 2.255474328994750977e-01 2.655649557709693909e-02 -9.857383370399475098e-02 1.132281050086021423e-01 -9.665330499410629272e-02 3.047502040863037109e-01 4.099926725029945374e-02 2.944236434996128082e-02 8.433252573013305664e-02 1.156074479222297668e-01 -2.485641241073608398e-01 2.187969833612442017e-01 -2.543379180133342743e-02 2.629747092723846436e-01 -2.293770909309387207e-01 2.077562808990478516e-01 -1.256428509950637817e-01 1.159032657742500305e-01 2.422545999288558960e-01 -9.122443199157714844e-02 -9.903135895729064941e-02 -1.206504926085472107e-01 -2.186120897531509399e-01
-3.113881349563598633e-01 -1.232336647808551788e-02 3.267286717891693115e-02 1.134968921542167664e-01 -6.296778097748756409e-03 -6.123637035489082336e-02 1.106296014040708542e-02 -7.103201001882553101e-02 3.099675774574279785e-01 1.876562535762786865e-01 -1.283203512430191040e-01 1.203871294856071472e-01 -1.850566454231739044e-02 -8.690283447504043579e-02 -3.553480803966522217e-01 -2.674072682857513428e-01 -5.754818767309188843e-02 -2.580619156360626221e-01 -4.546150192618370056e-02 -2.497496157884597778e-01 7.901549339294433594e-02 2.416327446699142456e-01 8.643657714128494263e-02 -7.895901799201965332e-02 3.063857555389404297e-01 -1.192817166447639465e-01 2.959345579147338867e-01 2.836487889289855957e-01 5.947413295507431030e-02 1.071166694164276123e-01 -8.801290392875671387e-02 2.179286815226078033e-02
1.287564337253570557e-01 3.889997676014900208e-02 1.353820711374282837e-01 2.159530520439147949e-01 4.904602095484733582e-02 -6.583371758460998535e-02 -1.579858660697937012e-01 -7.372084259986877441e-02 2.543430030345916748e-01 3.914803266525268555e-01 -2.186281979084014893e-01 6.385508179664611816e-02 2.110023796558380127e-01 -5.320343002676963806e-02 -7.010662928223609924e-03 -1.893571764230728149e-01 1.165255531668663025e-01 -2.335787415504455566e-01 2.110633999109268188e-02 -3.657135963439941406e-01 3.500839322805404663e-02 5.221871659159660339e-02 -1.932092569768428802e-02 9.724963456392288208e-02 -3.681644424796104431e-02 -1.488255560398101807e-01 -1.138468384742736816e-01 2.810841798782348633e-01 -1.416801754385232925e-02 -4.354313015937805176e-01 7.302963733673095703e-02 2.996727591380476952e-03
-2.102237194776535034e-01 -2.296410053968429565e-01 -1.098948642611503601e-01 -5.095150321722030640e-02 -4.794287681579589844e-02 2.180363237857818604e-02 4.930792748928070068e-02 2.514987066388130188e-02 3.841983675956726074e-01 3.244045674800872803e-01 -1.894577294588088989e-01 6.871688365936279297e-02 -3.439671173691749573e-02 -2.173831760883331299e-01 8.819703757762908936e-02 -7.726708799600601196e-02 3.447228074073791504e-01 3.379181772470474243e-02 9.344422817230224609e-02 1.170664429664611816e-01 7.314773648977279663e-02 3.419388085603713989e-02 2.571783661842346191e-01 -7.965557277202606201e-02 6.146291270852088928e-02 -2.261544615030288696e-01 3.461392223834991455e-01 1.151595488190650940e-01 -2.253986001014709473e-01 -2.497603744268417358e-01 -3.041016496717929840e-02 5.818384513258934021e-02
-2.133101411163806915e-02 7.715135067701339722e-02 5.612054467201232910e-02 3.390731215476989746e-01 -1.090065240859985352e-01 -3.149102628231048584e-01 -5.739885568618774414e-02 -1.049700975418090820e-01 1.599264591932296753e-01 1.065636575222015381e-01 -1.131122931838035583e-01 2.224768400192260742e-01 -3.975386172533035278e-02 -2.326975613832473755e-01 1.307596266269683838e-01 -2.364779710769653320e-01 3.020686209201812744e-01 -8.154088258743286133e-02 2.283457666635513306e-01 -1.065763160586357117e-01 5.385965853929519653e-02 7.870269566774368286e-02 3.245151638984680176e-01 7.823951542377471924e-02 3.463928401470184326e-01 -5.880079115740954876e-04 2.297471463680267334e-01 -1.719515275908634067e-04 1.663160324096679688e-01 3.768026456236839294e-02 7.675962895154953003e-02 1.801975369453430176e-01
-1.489022672176361084e-01 -3.214366436004638672e-01 -3.971911594271659851e-02 1.869733817875385284e-02 1.141699329018592834e-01 8.283135294914245605e-02 3.915246725082397461e-01 1.240586861968040466e-01 1.403311342000961304e-01 3.155814409255981445e-01 1.266254633665084839e-01 1.887037903070449829e-01 -3.201850131154060364e-02 -1.358799338340759277e-01 -2.543949522078037262e-02 -1.282259076833724976e-01 1.763281077146530151e-01 -1.379315555095672607e-01 -1.979403048753738403e-01 -2.330693155527114868e-01 -1.027581021189689636e-01 -8.183930069208145142e-02 -7.183620333671569824e-02 -1.853257268667221069e-01 2.802883386611938477e-01 -1.381494551897048950e-01 1.203553602099418640e-01 2.117820531129837036e-01 -2.069471031427383423e-01 -1.635688357055187225e-02 1.403655260801315308e-01 -2.373473197221755981e-01
-2.374459803104400635e-02 4.933112859725952148e-02 9.282034635543823242e-02 5.024799108505249023e-01 5.831883475184440613e-02 -1.889097094535827637e-01 7.008209079504013062e-02 6.076980382204055786e-02 1.419653445482254028e-01 1.335809230804443359e-01 -1.264095157384872437e-01 -2.172034084796905518e-01 -3.021282888948917389e-02 -1.007580608129501343e-01 1.079340800642967224e-01 -1.553303152322769165e-01 3.884572386741638184e-01 -6.553522497415542603e-02 -2.115200459957122803e-01 -1.362805068492889404e-01 -7.014283444732427597e-03 3.612183630466461182e-01 -1.306882500648498535e-01 -1.681162044405937195e-02 1.431947797536849976e-01 -6.468208134174346924e-02 2.369198799133300781e-01 2.015623897314071655e-01 -3.315984504297375679e-03 -9.605958312749862671e-02 -1.687642782926559448e-01 -1.210284829139709473e-01
-2.557899355888366699e-01 -2.053216993808746338e-01 -1.193570941686630249e-01 2.469517737627029419e-01 -2.693950571119785309e-02 -6.691792607307434082e-02 3.674940764904022217e-02 -1.770924776792526245e-01 2.074835449457168579e-01 3.432932198047637939e-01 5.636689439415931702e-02 -3.004552721977233887e-01 4.043852910399436951e-02 7.045272737741470337e-02 1.349866837263107300e-01 -2.401595264673233032e-01 1.355225890874862671e-01 -1.102825812995433807e-02 -2.004549056291580200e-01 7.290840148925781250e-02 1.169801875948905945e-01 1.685616374015808105e-02 -1.120475009083747864e-01 -7.289838045835494995e-02 3.483673091977834702e-03 1.650492288172245026e-02 3.401151597499847412e-01 -1.599682420492172241e-01 -3.154251724481582642e-02 -4.061307609081268311e-01 1.064306795597076416e-01 -1.666719764471054077e-01
2.469984628260135651e-02 -1.978380829095840454e-01 1.740757822990417480e-01 1.727205365896224976e-01 1.950974948704242706e-02 -2.645763754844665527e-01 1.793865859508514404e-01 3.628935813903808594e-01 2.840862870216369629e-01 3.040593862533569336e-01 1.276445481926202774e-02 -1.689288318157196045e-01 6.874454207718372345e-03 -2.726930426433682442e-03 -9.622659534215927124e-02 -1.317695677280426025e-01 -1.685492694377899170e-01 -2.361622303724288940e-01 -1.370790153741836548e-01 8.332318067550659180e-02 2.459079921245574951e-01 -1.766545325517654419e-01 -2.273491956293582916e-02 -2.922884821891784668e-01 2.951109036803245544e-02 2.622339641675353050e-03 2.917307317256927490e-01 5.769948475062847137e-03 1.290068477392196655e-01 -2.040866613388061523e-01 5.135461688041687012e-02 -5.326410382986068726e-02
4.936600476503372192e-02 -8.352296799421310425e-02 -1.152539923787117004e-01 -2.411912567913532257e-02 -1.645520925521850586e-01 -2.293971031904220581e-01 2.464389661327004433e-03 3.415612503886222839e-02 3.726226389408111572e-01 2.236164361238479614e-01 7.295823656022548676e-03 -4.581819847226142883e-02 1.492260396480560303e-01 -1.860575973987579346e-01 -5.669547244906425476e-02 -1.570211797952651978e-01 -1.491330116987228394e-01 -2.422973513603210449e-01 -2.902914881706237793e-01 -3.034523129463195801e-02 1.649925708770751953e-01 8.088317513465881348e-02 8.624607324600219727e-02 1.186000779271125793e-01 4.475075006484985352e-01 -1.458157747983932495e-01 -4.772051796317100525e-02 2.726719081401824951e-01 -1.289233118295669556e-01 -2.691715657711029053e-01 9.943544119596481323e-02 3.957507759332656860e-02
1.343749165534973145e-01 1.762455888092517853e-02 3.249113261699676514e-02 -5.035410169512033463e-03 -2.027680426836013794e-01 -1.453912407159805298e-01 1.486616432666778564e-01 1.060396712273359299e-02 2.611944079399108887e-01 4.003094136714935303e-01 1.143168285489082336e-01 -1.038478314876556396e-01 2.211817204952239990e-01 4.640002921223640442e-02 3.011145293712615967e-01 -2.974548041820526123e-01 2.287561148405075073e-01 -7.989237457513809204e-02 -2.724321000277996063e-02 9.095034748315811157e-02 2.079169303178787231e-01 -7.746164500713348389e-02 1.349732726812362671e-01 -1.485641896724700928e-01 2.172817885875701904e-01 -1.791277229785919189e-01 1.856380701065063477e-01 -1.074594482779502869e-01 -1.474420130252838135e-01 -1.884492933750152588e-01 2.127319872379302979e-01 -1.687588989734649658e-01
1.688630580902099609e-01 -1.099577322602272034e-01 -9.018664807081222534e-02 1.690955013036727905e-01 -2.491508871316909790e-01 -1.720670424401760101e-02 1.988862603902816772e-01 2.346422374248504639e-01 2.924608290195465088e-01 3.016113042831420898e-01 -1.134664118289947510e-01 -8.172221481800079346e-02 9.174048155546188354e-02 -8.926693350076675415e-02 2.710054516792297363e-01 -2.144431918859481812e-01 1.291127651929855347e-01 1.502694934606552124e-01 -9.222280234098434448e-03 -2.815656960010528564e-01 -2.648454345762729645e-02 -1.370295584201812744e-01 2.451771497726440430e-01 -2.951211668550968170e-02 1.957411319017410278e-01 -1.692543327808380127e-01 -7.739078719168901443e-04 3.418301045894622803e-01 -1.164208799600601196e-01 -1.742224209010601044e-02 -1.585883051156997681e-01 -1.091681346297264099e-01
-4.556204751133918762e-02 -1.644362807273864746e-01 -6.187640875577926636e-02 7.383133471012115479e-02 -1.387559622526168823e-01 6.176862865686416626e-02 1.303705126047134399e-01 -3.481879830360412598e-02 5.271127820014953613e-01 3.627003133296966553e-01 -1.385173350572586060e-01 -2.671842649579048157e-02 -5.424080044031143188e-02 -3.178416192531585693e-01 1.285690516233444214e-01 1.557726040482521057e-02 2.424390800297260284e-02 -1.593441888689994812e-02 1.339511722326278687e-01 -1.871803849935531616e-01 -1.996883749961853027e-01 -4.704899340867996216e-02 2.089064866304397583e-01 -2.525582015514373779e-01 1.093980371952056885e-01 -9.357302635908126831e-02 2.826421856880187988e-01 1.176764592528343201e-01 1.062189415097236633e-01 -1.964062750339508057e-01 -1.745366305112838745e-02 -4.827851057052612305e-02
-1.709358841180801392e-01 -2.294107079505920410e-01 3.140574693679809570e-01 1.710501685738563538e-02 2.130396366119384766e-01 4.461880028247833252e-02 2.640387117862701416e-01 3.199036419391632080e-02 1.484377384185791016e-01 2.773366868495941162e-01 1.551000475883483887e-01 -8.784440159797668457e-02 -4.912082850933074951e-02 -4.508829489350318909e-02 1.952065341174602509e-02 -3.765264749526977539e-01 2.825463712215423584e-01 -8.489000797271728516e-02 8.800346404314041138e-02 -2.278972417116165161e-02 1.254120767116546631e-01 -2.346912771463394165e-01 -1.078421920537948608e-01 -1.751576215028762817e-01 2.459249198436737061e-01 -2.412968873977661133e-01 1.098030135035514832e-01 3.730322793126106262e-02 -1.740870624780654907e-01 1.486507505178451538e-01 1.080675646662712097e-01 -1.383285671472549438e-01
-2.343816310167312622e-01 -2.213627249002456665e-01 6.672061979770660400e-02 1.409053355455398560e-01 1.671908199787139893e-01 -2.384065687656402588e-01 -2.071143537759780884e-01 -4.833422601222991943e-02 3.132691979408264160e-01 2.217950075864791870e-01 3.647641092538833618e-02 7.827077060937881470e-02 -5.116320401430130005e-02 5.193041265010833740e-02 3.110299110412597656e-01 -4.217018783092498779e-01 2.212631255388259888e-01 -6.344047188758850098e-02 8.773037791252136230e-02 -1.874676048755645752e-01 -3.198183774948120117e-01 1.402513980865478516e-01 -8.280364423990249634e-02 -4.139294475317001343e-02 -1.451554745435714722e-01 -1.061895415186882019e-01 1.642763055860996246e-02 1.398194432258605957e-01 -1.208399161696434021e-01 1.085339412093162537e-01 3.865882009267807007e-02 -2.592028118669986725e-02
-1.488815713673830032e-02 -2.976701855659484863e-01 6.606154888868331909e-02 1.209312826395034790e-01 1.564827114343643188e-01 -9.090200066566467285e-02 8.258075267076492310e-02 1.519346088171005249e-01 2.567987143993377686e-01 6.119199097156524658e-02 5.235555395483970642e-02 2.191317081451416016e-01 -3.577031940221786499e-02 1.885957643389701843e-02 -2.291177511215209961e-01 -1.063814535737037659e-01 3.159824311733245850e-01 -2.119952812790870667e-02 -3.131618201732635498e-01 -2.995007634162902832e-01 -5.143180489540100098e-02 1.114885360002517700e-01 -2.979807928204536438e-02 -2.984219044446945190e-02 2.006285488605499268e-01 -1.751098185777664185e-01 3.140996396541595459e-01 -4.286480322480201721e-02 -1.433937549591064453e-01 -1.484339237213134766e-01 3.307504951953887939e-01 1.237395703792572021e-01
2.662748331204056740e-03 8.742879144847393036e-03 1.567807346582412720e-01 -1.090436801314353943e-02 1.186602413654327393e-01 -2.784561216831207275e-01 6.805340945720672607e-02 3.603316843509674072e-01 2.889537513256072998e-01 2.229228615760803223e-01 -1.518732309341430664e-01 -1.106170043349266052e-01 2.670882083475589752e-02 -5.108656827360391617e-03 2.013993412256240845e-01 -2.572755515575408936e-01 -4.674985259771347046e-02 -1.083278134465217590e-01 -1.916676461696624756e-01 6.405125558376312256e-02 1.438308209180831909e-01 5.600336194038391113e-02 8.960594236850738525e-02 -2.584334015846252441e-01 7.418755441904067993e-02 5.355461034923791885e-03 2.765232920646667480e-01 1.451427638530731201e-01 -1.511542648077011108e-01 -4.308535754680633545e-01 -8.477824181318283081e-02 -3.182126954197883606e-02
9.711781889200210571e-02 -1.745064854621887207e-01 -1.875883191823959351e-01 6.226801499724388123e-02 -4.820266738533973694e-02 -1.414263695478439331e-01 1.287141591310501099e-01 1.473420113325119019e-01 4.367056787014007568e-01 2.933722138404846191e-01 3.602286055684089661e-02 -6.990856677293777466e-02 1.897736340761184692e-01 -6.387744843959808350e-02 -1.653747111558914185e-01 -1.093403995037078857e-01 -3.629229217767715454e-02 -3.305709958076477051e-01 -1.772272586822509766e-01 7.630877941846847534e-02 6.841953098773956299e-02 4.516388103365898132e-02 -1.855908520519733429e-02 8.028602600097656250e-02 4.399671852588653564e-01 -1.575714200735092163e-01 1.610238105058670044e-02 1.875692754983901978e-01 -1.407950073480606079e-01 -1.733489185571670532e-01 4.900617524981498718e-02 -1.750150024890899658e-01
-2.228606939315795898e-01 6.870346516370773315e-02 -8.069807663559913635e-03 1.285145245492458344e-02 -1.051825582981109619e-01 5.113140121102333069e-02 1.426547318696975708e-01 3.534498214721679688e-01 3.898207545280456543e-01 1.414024531841278076e-01 2.798741757869720459e-01 -1.319473087787628174e-01 4.283177107572555542e-02 -1.882078498601913452e-01 -3.519499301910400391e-02 -3.244181871414184570e-01 2.617156207561492920e-01 -2.009188383817672729e-01 7.094593346118927002e-02 -1.634495705366134644e-01 -2.428202778100967407e-01 -7.223620265722274780e-02 -1.074805334210395813e-01 1.590025611221790314e-02 1.349355131387710571e-01 -1.664101146161556244e-02 1.494718641042709351e-01 -2.209740132093429565e-02 8.529530465602874756e-02 -1.112697720527648926e-01 -3.020499050617218018e-01 7.866695523262023926e-02
-1.589311808347702026e-01 1.477436870336532593e-01 1.746417731046676636e-01 1.021047905087471008e-01 -1.493311137892305851e-03 -1.886192262172698975e-01 4.793953523039817810e-02 -1.391586661338806152e-01 4.762267470359802246e-01 3.202503323554992676e-01 3.049254119396209717e-01 2.123183608055114746e-01 7.021147757768630981e-02 2.762058284133672714e-03 -2.777843177318572998e-01 7.951183617115020752e-02 -1.574635505676269531e-02 6.717890501022338867e-02 -6.892647594213485718e-02 -2.262339442968368530e-01 -1.178322210907936096e-01 2.672091424465179443e-01 -2.574988082051277161e-02 -8.447224646806716919e-02 1.098953187465667725e-01 -5.730412155389785767e-02 2.165249586105346680e-01 1.996393650770187378e-01 -1.005561351776123047e-01 -1.124384552240371704e-01 -1.314717233180999756e-01 -5.472254008054733276e-02
5.288885906338691711e-02 -3.891005739569664001e-02 1.379154026508331299e-01 9.743661433458328247e-02 -1.140574831515550613e-02 -3.704055547714233398e-01 -1.380615681409835815e-01 6.290531903505325317e-02 1.254712939262390137e-01 8.655232191085815430e-02 -9.878386557102203369e-02 7.101149763911962509e-03 5.564138665795326233e-02 -2.061262726783752441e-02 -1.226452365517616272e-01 -1.492917984724044800e-01 2.480235509574413300e-02 -5.077474713325500488e-01 8.172693848609924316e-02 -4.323745667934417725e-01 -1.788092218339443207e-02 -9.365029633045196533e-03 -2.144320905208587646e-01 9.067075699567794800e-02 1.460859179496765137e-01 -3.442302644252777100e-01 2.666464447975158691e-01 -2.844627387821674347e-02 -3.033352456986904144e-02 -2.940434217453002930e-02 3.850933164358139038e-02 -1.061114966869354248e-01
2.180192470550537109e-01 -1.756528466939926147e-01 -1.773954480886459351e-01 9.479382075369358063e-03 -2.261715233325958252e-01 -2.087226808071136475e-01 9.629342705011367798e-02 6.927452236413955688e-02 3.744270503520965576e-01 2.223734110593795776e-01 -1.511570159345865250e-02 -7.409721612930297852e-02 1.692569106817245483e-01 -2.690080106258392334e-01 1.494904458522796631e-01 -1.907656192779541016e-01 -4.197505116462707520e-02 -2.593801617622375488e-01 -2.217419296503067017e-01 -4.343020543456077576e-02 9.680366516113281250e-02 1.217323075979948044e-02 -1.063211075961589813e-02 1.789119094610214233e-01 2.971722185611724854e-01 7.544883340597152710e-02 1.480620801448822021e-01 3.022027611732482910e-01 -1.912708394229412079e-02 -1.801252663135528564e-01 -4.590544477105140686e-02 -1.491297781467437744e-01
-2.264845222234725952e-01 -8.329557627439498901e-02 6.444999575614929199e-02 1.686330437660217285e-01 -1.224514842033386230e-01 -2.519125938415527344e-01 -8.174851536750793457e-02 1.707320958375930786e-01 3.498692810535430908e-01 2.956142425537109375e-01 9.936941787600517273e-03 2.469515353441238403e-01 -1.205205395817756653e-01 2.017609477043151855e-01 -3.231290876865386963e-01 -8.657647669315338135e-02 2.319087274372577667e-02 -1.568643450736999512e-01 1.615468710660934448e-01 -2.628037035465240479e-01 -8.695615828037261963e-02 1.451249122619628906e-01 9.794764220714569092e-02 5.911174416542053223e-02 3.344331681728363037e-01 -1.735957115888595581e-01 7.487773150205612183e-02 8.941697329282760620e-02 -3.298426046967506409e-02 1.607682704925537109e-01 -3.269441053271293640e-02 -1.061328798532485962e-01
2.839198112487792969e-01 -6.047417968511581421e-02 -3.728151321411132812e-02 1.165690198540687561e-01 -1.491189817897975445e-03 -2.874934971332550049e-01 -2.337085455656051636e-01 -5.110479891300201416e-03 3.265746235847473145e-01 1.218082383275032043e-01 5.867797508835792542e-02 -1.580503135919570923e-01 -8.939529769122600555e-03 -2.671568095684051514e-01 1.272982209920883179e-01 -1.585013717412948608e-01 4.664200842380523682e-01 4.768927115947008133e-03 -2.678772211074829102e-01 -7.217172533273696899e-02 1.071306094527244568e-01 -9.548452682793140411e-03 1.335705369710922241e-01 7.240778207778930664e-02 4.057084396481513977e-02 -4.682822898030281067e-02 1.349326968193054199e-01 1.398166418075561523e-01 -1.500047147274017334e-01 -1.027704775333404541e-01 2.942431271076202393e-01 -1.016660481691360474e-01
-5.028850436210632324e-01 -2.969924211502075195e-01 4.422451183199882507e-02 1.868671923875808716e-01 1.362785249948501587e-01 2.167868195101618767e-03 -6.769838742911815643e-03 2.314278036355972290e-01 3.422974348068237305e-01 6.386137008666992188e-02 2.740999758243560791e-01 4.876792058348655701e-02 2.439891919493675232e-02 -7.818149030208587646e-02 3.961411863565444946e-02 -3.298414871096611023e-02 1.928222179412841797e-01 1.096043214201927185e-01 -4.264814034104347229e-02 -7.945406436920166016e-02 1.165943220257759094e-01 7.530408352613449097e-02 3.821885287761688232e-01 -3.712366148829460144e-02 1.323712915182113647e-01 -9.837244451045989990e-02 1.789568364620208740e-01 5.981476604938507080e-02 -1.561133861541748047e-01 -6.285352259874343872e-02 -1.509940028190612793e-01 6.136598810553550720e-02
-3.205661177635192871e-01 -2.191721946001052856e-01 2.067962884902954102e-01 -1.562668010592460632e-02 -6.036701053380966187e-02 -7.610453665256500244e-02 2.281965911388397217e-01 1.304229497909545898e-01 1.892386935651302338e-02 3.874299824237823486e-01 1.926264911890029907e-01 2.257930338382720947e-01 1.536901295185089111e-01 -3.437234759330749512e-01 -3.346066176891326904e-02 -9.715481102466583252e-02 1.061590909957885742e-01 -9.766342490911483765e-02 -1.623887121677398682e-01 -2.242118567228317261e-01 -8.162060379981994629e-02 6.591594312340021133e-03 -1.272133588790893555e-01 -8.563739806413650513e-02 2.956034839153289795e-01 2.665956690907478333e-02 1.494612693786621094e-01 8.828352391719818115e-02 -1.989791989326477051e-01 -6.274411827325820923e-02 7.561168819665908813e-02 -2.040997743606567383e-01
-9.002225100994110107e-02 -2.165555804967880249e-01 -1.577471345663070679e-01 3.226485848426818848e-01 -1.774255931377410889e-01 -7.064320147037506104e-02 2.641977071762084961e-01 -1.616363972425460815e-01 4.127851724624633789e-01 1.440289616584777832e-01 -1.029451750218868256e-02 -1.979689449071884155e-01 1.775966137647628784e-01 -1.540533602237701416e-01 3.307706415653228760e-01 -5.304924398660659790e-02 1.164567023515701294e-01 -2.516324818134307861e-02 1.628961600363254547e-02 -2.322620302438735962e-01 1.358979847282171249e-02 -2.443705648183822632e-01 1.414429098367691040e-01 -1.203007325530052185e-01 -6.322591751813888550e-02 -1.635636836290359497e-01 4.473839327692985535e-02 7.359656691551208496e-02 3.098545409739017487e-02 1.135729774832725525e-01 -1.413834989070892334e-01 -2.255729585886001587e-01
-9.321712888777256012e-03 6.270974874496459961e-02 1.928947120904922485e-01 -6.815075874328613281e-03 -1.615232676267623901e-01 -9.723751246929168701e-02 1.198349148035049438e-01 7.745292503386735916e-03 2.043614238500595093e-01 4.408020675182342529e-01 3.237039148807525635e-01 1.265359371900558472e-01 8.990179002285003662e-02 4.639991745352745056e-02 2.543904483318328857e-01 -1.773397177457809448e-01 2.169289439916610718e-01 -7.543680071830749512e-02 -1.500894725322723389e-01 -3.007507510483264923e-02 3.721657395362854004e-01 1.099117845296859741e-02 -5.117465183138847351e-02 5.893724411725997925e-02 2.826138734817504883e-01 -3.023140132427215576e-02 -1.590472608804702759e-01 -8.898851461708545685e-03 -1.605822890996932983e-01 -2.538530230522155762e-01 1.326376646757125854e-01 -1.030252203345298767e-01
-2.019039988517761230e-01 5.766946356743574142e-03 1.725588738918304443e-01 2.394945323467254639e-01 2.203190922737121582e-01 -4.203908145427703857e-01 1.227065622806549072e-01 -5.568734183907508850e-02 3.540250062942504883e-01 2.482769787311553955e-01 2.598176896572113037e-01 1.943123154342174530e-02 1.316587477922439575e-01 -1.108992546796798706e-01 -1.161656901240348816e-01 -3.135398030281066895e-02 2.015794962644577026e-01 -3.338566422462463379e-01 -7.335862517356872559e-02 -1.959634721279144287e-01 -6.560355890542268753e-03 -5.944788828492164612e-02 2.199972979724407196e-02 -1.548595726490020752e-01 1.168428286910057068e-01 1.616285592317581177e-01 8.534472435712814331e-02 4.190535284578800201e-03 2.587410435080528259e-02 -5.342461168766021729e-02 -1.977882534265518188e-01 1.266132742166519165e-01
4.856450483202934265e-02 1.861499436199665070e-02 2.412864938378334045e-02 2.034173905849456787e-01 2.874583192169666290e-02 -4.472555220127105713e-01 3.463296964764595032e-02 -1.268521696329116821e-01 2.990687787532806396e-01 3.559854626655578613e-02 1.145623549818992615e-01 -6.759065389633178711e-02 -5.095384269952774048e-02 7.116501033306121826e-02 -4.284305125474929810e-02 -2.620223760604858398e-01 1.376460045576095581e-01 -1.627247333526611328e-01 -1.948017627000808716e-02 -1.717728823423385620e-01 2.112837284803390503e-01 8.530215173959732056e-02 1.350388377904891968e-01 1.105254068970680237e-01 8.292548358440399170e-03 -2.703185379505157471e-01 3.387914597988128662e-01 2.874713838100433350e-01 2.354287542402744293e-02 -4.079985991120338440e-02 1.204503700137138367e-01 3.250501751899719238e-01
-1.858904212713241577e-01 -2.362488061189651489e-01 2.142396122217178345e-01 6.999506056308746338e-02 3.785332292318344116e-02 -1.528216451406478882e-01 2.260015755891799927e-01 -5.578552559018135071e-02 2.934008538722991943e-01 3.203445672988891602e-01 2.724534086883068085e-02 -1.572857499122619629e-01 1.973929405212402344e-01 -2.174466997385025024e-01 1.543091088533401489e-01 -1.218780204653739929e-01 -2.304892539978027344e-01 -1.800818294286727905e-01 9.031987190246582031e-02 -8.626150339841842651e-02 -5.695966258645057678e-02 2.529685497283935547e-01 -1.576162874698638916e-01 -3.323341012001037598e-01 8.145634084939956665e-02 -2.082968652248382568e-01 1.154211089015007019e-01 -1.193605661392211914e-01 2.292390465736389160e-01 2.507869713008403778e-02 -7.675595581531524658e-02 2.040494792163372040e-02
-1.068199276924133301e-01 -1.977043598890304565e-01 1.467565894126892090e-01 3.905685544013977051e-01 7.921627908945083618e-02 -3.915238380432128906e-01 -7.183086127042770386e-02 1.083011031150817871e-01 1.645212173461914062e-01 3.704507350921630859e-01 2.503903955221176147e-02 -3.086485266685485840e-01 -7.568991184234619141e-02 -2.453482942655682564e-03 2.682111598551273346e-02 -8.189274370670318604e-02 1.651022732257843018e-01 1.028821766376495361e-01 -2.836992740631103516e-01 -2.451508119702339172e-02 -1.853449344635009766e-01 -1.601621508598327637e-01 -1.586756110191345215e-01 1.070722863078117371e-01 1.797885596752166748e-01 5.462180078029632568e-02 1.186062619090080261e-01 -7.888025790452957153e-02 -4.937234893441200256e-02 -2.275740653276443481e-01 -1.704074325971305370e-03 -1.447049994021654129e-02
-1.157528012990951538e-01 -1.467650383710861206e-01 -5.723523721098899841e-02 3.172907531261444092e-01 -8.654685318470001221e-02 -1.918230652809143066e-01 1.413529515266418457e-01 1.961435563862323761e-02 2.767520248889923096e-01 4.016405940055847168e-01 -1.515693664550781250e-01 2.723787426948547363e-01 2.034401744604110718e-01 -2.278925180435180664e-01 1.629703193902969360e-01 -3.499086201190948486e-01 1.812791377305984497e-01 3.919994458556175232e-02 2.439759299159049988e-02 3.468538075685501099e-02 -8.139771968126296997e-02 -1.008179187774658203e-01 -5.402132496237754822e-02 -1.000944748520851135e-01 7.683982606977224350e-03 7.873291522264480591e-02 -4.501296207308769226e-02 -2.250504344701766968e-01 2.701802849769592285e-01 1.322996467351913452e-01 -1.515436568297445774e-03 -6.093356385827064514e-02
-4.865008220076560974e-02 -6.044284254312515259e-02 -8.569652587175369263e-02 1.951382160186767578e-01 -6.394530087709426880e-02 4.248027876019477844e-02 9.843055903911590576e-02 4.576005786657333374e-02 4.253728389739990234e-01 2.527978420257568359e-01 4.406742006540298462e-02 1.222521141171455383e-01 1.761581599712371826e-01 2.638762816786766052e-02 2.922765314579010010e-01 -1.829623728990554810e-01 2.567569017410278320e-01 -8.862592279911041260e-02 -4.020402133464813232e-01 -1.207972019910812378e-01 -2.463818788528442383e-01 -3.260223269462585449e-01 1.133886724710464478e-02 -7.802008092403411865e-02 9.621991962194442749e-02 2.411942742764949799e-02 -1.052905768156051636e-01 -1.713427603244781494e-01 2.115389704704284668e-02 -1.705781184136867523e-02 6.432825326919555664e-02 2.003436386585235596e-01
-7.520484924316406250e-02 -4.654294997453689575e-02 -1.840067952871322632e-01 -1.506915967911481857e-02 -9.432142972946166992e-02 -1.594597101211547852e-01 1.873874068260192871e-01 -3.724004200194031000e-04 3.269511163234710693e-01 3.454139530658721924e-01 1.619714661501348019e-03 -6.804490089416503906e-02 1.679814904928207397e-01 -9.305057674646377563e-02 -5.959520488977432251e-02 -1.500632464885711670e-01 -8.377130143344402313e-05 -2.981655001640319824e-01 -2.304198741912841797e-01 6.837377697229385376e-02 1.953115016222000122e-01 2.602132409811019897e-02 4.895427450537681580e-02 1.264621913433074951e-01 5.294979810714721680e-01 1.636640750803053379e-03 5.522071942687034607e-02 1.472125053405761719e-01 -1.956532150506973267e-01 -2.061127871274948120e-01 7.071278244256973267e-02 -1.133687328547239304e-02
-1.766805350780487061e-01 -2.061522752046585083e-01 1.717481762170791626e-01 2.884235978126525879e-01 -1.079653110355138779e-02 -3.221060633659362793e-01 3.070443868637084961e-02 -1.415336430072784424e-01 1.511334925889968872e-01 1.208126991987228394e-01 1.541113555431365967e-01 -1.328237168490886688e-02 -8.826223760843276978e-02 -3.716725111007690430e-02 -2.035739868879318237e-01 -2.325083166360855103e-01 9.370903484523296356e-03 -1.502899527549743652e-01 -2.109844423830509186e-02 -1.227494478225708008e-01 3.272693157196044922e-01 -1.612859517335891724e-01 1.832306981086730957e-01 1.566841006278991699e-01 1.661793440580368042e-01 -1.245808377861976624e-01 3.132051825523376465e-01 3.450695797801017761e-02 6.868868321180343628e-02 -8.049181848764419556e-02 2.643080949783325195e-01 2.642142176628112793e-01
-2.582347393035888672e-01 -6.592875719070434570e-02 -2.909317426383495331e-02 1.090778708457946777e-01 -1.141857430338859558e-01 8.436082303524017334e-02 1.457892358303070068e-01 -4.585836827754974365e-02 4.326228499412536621e-01 1.544837802648544312e-01 2.987086772918701172e-01 -1.818972229957580566e-01 3.032340109348297119e-01 -4.593471065163612366e-02 2.479805648326873779e-01 -1.730355322360992432e-01 7.401657104492187500e-02 1.066715177148580551e-02 -2.413772344589233398e-01 -5.966692045331001282e-02 -1.875272393226623535e-01 -2.819545567035675049e-01 5.782318185083568096e-04 -2.088852971792221069e-01 1.502603441476821899e-01 -1.871947497129440308e-01 8.996769040822982788e-02 -1.277813911437988281e-01 2.789686992764472961e-02 -2.058085054159164429e-01 3.797895088791847229e-02 3.924204409122467041e-02
1.405925899744033813e-01 -2.131189703941345215e-01 -2.084721922874450684e-01 3.718350781127810478e-03 -1.716551929712295532e-01 -1.500586140900850296e-02 2.037537097930908203e-01 1.142072770744562149e-02 3.927045464515686035e-01 1.080287992954254150e-01 -8.746573328971862793e-02 -1.994686871767044067e-01 1.697927862405776978e-01 -1.106249168515205383e-01 2.271767519414424896e-02 -1.051921844482421875e-01 -3.545638918876647949e-02 -3.424825370311737061e-01 -2.342993468046188354e-01 -7.071916013956069946e-02 9.303063154220581055e-02 8.855400234460830688e-02 -6.720455829054117203e-03 5.993826314806938171e-03 2.954396009445190430e-01 -2.567287683486938477e-01 1.441074758768081665e-01 2.386798858642578125e-01 3.566569834947586060e-02 -1.857714504003524780e-01 9.928335994482040405e-02 -2.871111631393432617e-01
-1.345302760601043701e-01 -2.240813104435801506e-03 5.931931082159280777e-03 -1.834673224948346615e-03 -2.287398278713226318e-01 -1.396547555923461914e-01 1.605537235736846924e-01 3.586692735552787781e-02 2.632863223552703857e-01 3.173145949840545654e-01 6.641315668821334839e-02 -1.953418739140033722e-02 2.099291980266571045e-01 1.975733228027820587e-02 2.396224997937679291e-02 -2.844789624214172363e-01 -7.014790177345275879e-02 -5.369364097714424133e-02 -1.875617653131484985e-01 1.585963666439056396e-01 2.754151523113250732e-01 7.996167987585067749e-02 2.046601101756095886e-02 1.866427212953567505e-01 3.568941354751586914e-01 -1.884747296571731567e-01 1.886073499917984009e-01 3.282024264335632324e-01 -1.289155930280685425e-01 -2.083065211772918701e-01 1.362229883670806885e-01 1.086937412619590759e-01
-5.222049355506896973e-02 -3.910552561283111572e-01 -4.313163831830024719e-02 4.937531054019927979e-02 -6.184706836938858032e-02 -2.169080376625061035e-01 -7.873990386724472046e-02 -1.389774382114410400e-01 3.274695277214050293e-01 1.022355854511260986e-01 1.016755700111389160e-01 -1.065445318818092346e-02 2.487779110670089722e-01 2.691189013421535492e-02 1.633685640990734100e-02 -3.274387717247009277e-01 2.577331960201263428e-01 5.177816376090049744e-02 5.009112507104873657e-02 -1.327794790267944336e-01 2.212281227111816406e-01 2.233361303806304932e-01 3.176701962947845459e-01 2.147085517644882202e-01 3.636516630649566650e-02 1.218343712389469147e-02 2.159986048936843872e-01 1.781471520662307739e-01 5.861446633934974670e-02 -3.146607801318168640e-02 -6.385852117091417313e-03 -2.145062834024429321e-01
2.098695784807205200e-01 -2.379197329282760620e-01 -6.837417185306549072e-02 3.173376023769378662e-01 1.153607219457626343e-01 -3.010864257812500000e-01 -5.976714938879013062e-02 5.741954967379570007e-02 2.494399547576904297e-01 2.742537260055541992e-01 -2.542345039546489716e-02 -2.994334399700164795e-01 -6.475761532783508301e-02 -1.510143578052520752e-01 6.866408139467239380e-02 -2.220195718109607697e-02 3.036659657955169678e-01 -2.342838644981384277e-01 2.795920707285404205e-02 -1.741776466369628906e-01 1.354920268058776855e-01 2.217732071876525879e-01 1.701365411281585693e-01 -6.082333996891975403e-02 -6.971343606710433960e-02 -2.535071969032287598e-02 2.413732558488845825e-01 9.704939275979995728e-02 3.827320039272308350e-02 -2.438129484653472900e-01 8.627145737409591675e-02 -5.699438229203224182e-02
1.009683310985565186e-01 -7.719577103853225708e-02 -4.904951527714729309e-02 1.987537741661071777e-01 6.304184347391128540e-02 4.390561208128929138e-02 2.677013874053955078e-01 1.058588176965713501e-01 3.405720591545104980e-01 3.243898749351501465e-01 -2.405024766921997070e-01 -1.637640297412872314e-01 2.209668159484863281e-01 -1.947577297687530518e-01 4.396737739443778992e-02 -3.303471803665161133e-01 2.031237185001373291e-01 -1.336102485656738281e-01 -8.998041041195392609e-03 -1.205183099955320358e-02 2.148048430681228638e-01 9.799556434154510498e-02 1.560039520263671875e-01 -1.122593879699707031e-01 -8.864013105630874634e-02 2.699643187224864960e-02 2.397138625383377075e-01 7.088343054056167603e-02 -1.105452403426170349e-01 -3.069346845149993896e-01 -1.319341659545898438e-01 -5.038119480013847351e-02
-1.684841215610504150e-01 -3.866310715675354004e-01 -2.758322283625602722e-02 6.415268033742904663e-02 -1.147923525422811508e-02 -1.909410059452056885e-01 1.584973037242889404e-01 -3.613901436328887939e-01 2.936988472938537598e-01 3.323066532611846924e-01 -2.635079622268676758e-01 -3.679429739713668823e-02 -7.790971547365188599e-02 6.522881984710693359e-02 -9.669604152441024780e-02 -2.777021229267120361e-01 -7.050934433937072754e-02 5.447108298540115356e-02 6.748621165752410889e-02 -8.124068379402160645e-02 2.684845216572284698e-02 -8.475614711642265320e-03 -1.192821785807609558e-01 7.981177419424057007e-02 1.244688034057617188e-01 -3.313698172569274902e-01 -1.494580358266830444e-01 1.087654009461402893e-01 -8.155345916748046875e-02 -2.120524495840072632e-01 9.145589172840118408e-02 2.714760601520538330e-02
-1.083154305815696716e-01 9.645173326134681702e-03 3.067675530910491943e-01 2.040422111749649048e-01 -1.623985320329666138e-01 -1.066096201539039612e-01 2.095091640949249268e-01 5.695546045899391174e-02 5.464871525764465332e-01 -5.714492127299308777e-02 -2.084998637437820435e-01 3.016402721405029297e-01 4.696825053542852402e-03 -6.179580464959144592e-02 1.627379506826400757e-01 -2.571604847908020020e-01 1.462443321943283081e-01 5.952152609825134277e-02 -1.254454720765352249e-02 -1.961838155984878540e-01 2.017488777637481689e-01 1.860259920358657837e-01 -1.967174559831619263e-02 -1.182010695338249207e-01 8.932731300592422485e-02 -8.514530211687088013e-02 2.082491666078567505e-01 -1.125681623816490173e-01 3.750734403729438782e-02 5.406709015369415283e-02 -6.022681295871734619e-02 -4.755438491702079773e-02
1.090765595436096191e-01 9.756412357091903687e-02 1.269170492887496948e-01 -9.955149888992309570e-02 -6.734723597764968872e-02 -6.206628307700157166e-02 1.312976479530334473e-01 -1.350789219141006470e-01 2.785011231899261475e-01 3.081955611705780029e-01 1.663661897182464600e-01 -8.137664757668972015e-03 3.520692288875579834e-01 -1.146036460995674133e-01 2.497472912073135376e-01 -2.185905426740646362e-01 1.626241654157638550e-01 -5.416203290224075317e-02 -2.407957464456558228e-01 -6.229889765381813049e-02 3.050515949726104736e-01 -1.562557555735111237e-02 1.620656810700893402e-02 -3.047656733542680740e-03 2.079247981309890747e-01 -3.155035972595214844e-01 4.987790808081626892e-02 9.483533352613449097e-02 -1.303868442773818970e-01 -1.772691309452056885e-01 2.698527872562408447e-01 2.897094935178756714e-02
-5.920710414648056030e-02 -3.052296936511993408e-01 1.724418401718139648e-01 -1.836225204169750214e-02 -1.203481107950210571e-01 -2.637023031711578369e-01 1.764698699116706848e-02 2.078972607851028442e-01 2.449301779270172119e-01 4.551646113395690918e-01 1.050825696438550949e-02 1.601130515336990356e-01 9.586716443300247192e-02 -5.864208564162254333e-02 -1.759336888790130615e-01 1.755543947219848633e-01 -7.408337295055389404e-02 -8.195988833904266357e-02 -8.672323077917098999e-03 1.709269545972347260e-02 -2.115103602409362793e-01 6.004063412547111511e-02 -4.129027202725410461e-02 -1.908304989337921143e-01 2.804888486862182617e-01 -3.679415443912148476e-03 2.715891301631927490e-01 2.496464550495147705e-02 -2.634899020195007324e-01 -1.550135910511016846e-01 1.180401220917701721e-01 -1.374417096376419067e-01
-2.871439158916473389e-01 -3.330421745777130127e-01 3.623401373624801636e-02 9.533669054508209229e-02 -2.075371593236923218e-01 -1.997152268886566162e-01 -8.142513781785964966e-02 1.192369982600212097e-01 2.640826702117919922e-01 3.037073612213134766e-01 1.003096029162406921e-01 -1.385755389928817749e-01 3.676613420248031616e-02 -2.379737049341201782e-01 -3.652924299240112305e-02 -1.452221535146236420e-02 2.057896405458450317e-01 9.860675781965255737e-02 -1.444091349840164185e-01 -3.211712837219238281e-01 -1.948707848787307739e-01 1.011222749948501587e-01 -1.581685990095138550e-01 -2.467757761478424072e-01 2.913702726364135742e-01 -1.264861673116683960e-01 -9.231431782245635986e-02 -7.662218064069747925e-02 -4.039733484387397766e-02 -1.091617196798324585e-01 3.576276591047644615e-03 5.108436197042465210e-02
1.545173209160566330e-02 -1.387468278408050537e-01 -2.435486018657684326e-01 4.546557739377021790e-02 -1.013336628675460815e-01 -1.896357089281082153e-01 1.117184385657310486e-01 8.316435851156711578e-03 3.475794196128845215e-01 3.090527355670928955e-01 -1.506164819002151489e-01 -6.075193360447883606e-02 7.573247421532869339e-03 -1.114386394619941711e-01 -1.076702326536178589e-01 -2.126620709896087646e-01 2.409901842474937439e-02 -3.277315497398376465e-01 -1.855902820825576782e-01 1.312123686075210571e-01 1.307366937398910522e-01 6.412998586893081665e-02 1.339563131332397461e-01 8.106342703104019165e-02 3.945601880550384521e-01 -1.963832825422286987e-01 2.692051418125629425e-02 1.910443902015686035e-01 -1.291015446186065674e-01 -2.292975038290023804e-01 3.205011785030364990e-02 -2.030862867832183838e-01
-1.553094387054443359e-02 -8.873109519481658936e-02 1.546746790409088135e-01 1.993214190006256104e-01 1.839474402368068695e-02 -1.474921554327011108e-01 -1.583291888236999512e-01 -7.993536442518234253e-02 2.321360409259796143e-01 4.064815342426300049e-01 -8.297400921583175659e-02 -7.505601644515991211e-02 3.737626671791076660e-01 -7.918331772089004517e-02 4.759399965405464172e-02 1.708164066076278687e-02 1.172076165676116943e-01 -1.934313625097274780e-01 -7.568884175270795822e-03 -2.727791368961334229e-01 1.464337408542633057e-01 -2.996846102178096771e-02 -1.317528933286666870e-01 7.729505002498626709e-02 -2.491060085594654083e-02 -1.694564521312713623e-02 4.547277092933654785e-02 4.935809373855590820e-01 -9.486940503120422363e-02 -2.339265346527099609e-01 9.580612182617187500e-02 6.109576672315597534e-02
-4.159865975379943848e-01 -8.792354911565780640e-02 -3.862202400341629982e-03 1.732964664697647095e-01 6.382438587024807930e-04 -2.144051939249038696e-01 9.507642686367034912e-02 5.381996184587478638e-02 2.965668439865112305e-01 8.152373880147933960e-02 1.623019725084304810e-01 1.658141762018203735e-01 3.769604116678237915e-02 -1.708318106830120087e-02 -2.626508474349975586e-01 -1.380760669708251953e-01 1.845223456621170044e-01 -1.600922346115112305e-01 -9.893000870943069458e-02 -2.923953831195831299e-01 -3.701414167881011963e-02 1.309055387973785400e-01 7.328434288501739502e-02 -2.815456688404083252e-01 2.696142494678497314e-01 -3.006393276154994965e-02 7.251878827810287476e-02 1.046773642301559448e-01 -2.519345581531524658e-01 -3.246012702584266663e-02 -2.839362919330596924e-01 3.567925421521067619e-03
5.470423400402069092e-02 -7.449692487716674805e-02 9.016302227973937988e-02 1.384168267250061035e-01 3.132391348481178284e-02 8.002889156341552734e-02 -4.954989999532699585e-02 -1.263426430523395538e-02 2.158492505550384521e-01 3.905478715896606445e-01 1.071266308426856995e-01 2.822544984519481659e-02 2.829251289367675781e-01 -7.150934077799320221e-03 1.615911871194839478e-01 -2.157495021820068359e-01 1.821327507495880127e-01 -1.482017338275909424e-01 -2.759496495127677917e-02 -4.798328578472137451e-01 2.396532893180847168e-01 8.445836603641510010e-02 -7.773803174495697021e-02 -6.264615058898925781e-02 4.889501258730888367e-02 1.856178194284439087e-01 9.940325468778610229e-02 3.520050644874572754e-01 -2.329598814249038696e-01 -4.436142917256802320e-04 -4.285119473934173584e-02 5.107007548213005066e-02
-2.887824475765228271e-01 -1.602697931230068207e-02 -7.103283703327178955e-02 2.501720488071441650e-01 2.792688272893428802e-02 -2.651764452457427979e-01 -1.860627681016921997e-01 -1.571112722158432007e-01 2.410404831171035767e-01 1.893104463815689087e-01 -1.833557486534118652e-01 -2.113313078880310059e-01 -6.630697101354598999e-02 -1.195747125893831253e-02 1.911728233098983765e-01 -3.132776618003845215e-01 2.529772818088531494e-01 8.905189461074769497e-04 -2.780874073505401611e-01 -7.183431833982467651e-02 -2.051856741309165955e-02 -5.329108610749244690e-02 -4.262103885412216187e-02 -5.033741891384124756e-02 3.883218020200729370e-02 -2.398586086928844452e-02 2.525674104690551758e-01 -1.821710765361785889e-01 -1.635031998157501221e-01 -3.125710189342498779e-01 8.164057135581970215e-02 -1.503474265336990356e-01
-1.775808632373809814e-01 -2.164292782545089722e-01 -1.614378094673156738e-01 2.822487428784370422e-02 -6.584545597434043884e-03 -2.882747352123260498e-01 3.902249634265899658e-01 -2.620305120944976807e-01 1.846047490835189819e-01 1.796930581331253052e-01 -2.782289981842041016e-01 1.014313772320747375e-01 8.183019235730171204e-03 7.565902173519134521e-02 4.344844445586204529e-02 -1.442798674106597900e-01 6.272241473197937012e-02 -4.936002567410469055e-02 1.755495220422744751e-01 -2.634376287460327148e-01 5.223219841718673706e-02 6.012098491191864014e-02 3.954355046153068542e-02 5.072552338242530823e-02 9.295529872179031372e-02 -4.100510776042938232e-01 -6.713423132896423340e-02 2.119923382997512817e-01 -1.431514769792556763e-01 -1.981185376644134521e-01 2.402891218662261963e-02 6.709372252225875854e-02
-4.680364206433296204e-02 -4.540673270821571350e-02 1.451971977949142456e-01 2.656528651714324951e-01 -9.172411262989044189e-02 -2.457021325826644897e-01 -2.330851182341575623e-02 -1.575141549110412598e-01 1.211049854755401611e-01 2.005471438169479370e-01 -2.591868340969085693e-01 -1.993609666824340820e-01 -1.586103588342666626e-01 -2.284621000289916992e-01 1.692286431789398193e-01 -2.871616780757904053e-01 3.243400156497955322e-01 2.355891317129135132e-01 -2.543652988970279694e-02 -9.094823151826858521e-02 -3.146212920546531677e-02 1.570473611354827881e-01 -1.559132337570190430e-01 5.956644564867019653e-02 2.842939496040344238e-01 -1.476737763732671738e-02 1.815990656614303589e-01 -1.571813225746154785e-02 -1.084281131625175476e-01 -2.982811331748962402e-01 4.693400487303733826e-02 1.391803026199340820e-01
-4.378780722618103027e-02 -4.923775792121887207e-02 1.491039246320724487e-01 -7.156861573457717896e-02 2.433214895427227020e-02 -3.180091679096221924e-01 1.005162373185157776e-01 -4.583379253745079041e-02 2.058562636375427246e-01 3.456967175006866455e-01 1.647701263427734375e-01 3.154224753379821777e-01 7.230956107378005981e-02 -1.313561648130416870e-01 3.181268572807312012e-01 -9.245327115058898926e-02 2.103035449981689453e-01 -2.752319872379302979e-01 -1.515568047761917114e-02 7.727958727627992630e-03 -1.289585828781127930e-01 -5.619364604353904724e-02 -2.276619076728820801e-01 9.343859553337097168e-02 -1.389879584312438965e-01 1.023483127355575562e-01 1.593661904335021973e-01 3.618071228265762329e-02 2.881707549095153809e-01 -1.491957008838653564e-01 2.594225108623504639e-01 -6.244545429944992065e-02
1.550179272890090942e-01 -1.093572229146957397e-01 6.616760045289993286e-02 1.852697283029556274e-01 3.529211133718490601e-02 -1.987101435661315918e-01 5.040690675377845764e-02 1.545995026826858521e-01 4.467312097549438477e-01 1.851507574319839478e-01 -2.091104984283447266e-01 -2.543440461158752441e-01 4.142852500081062317e-02 -2.622433900833129883e-01 2.645724080502986908e-02 -1.235444322228431702e-01 3.351125121116638184e-01 -2.302720993757247925e-01 -8.429189026355743408e-02 -3.308883681893348694e-02 2.631100714206695557e-01 -8.528541773557662964e-03 1.886824518442153931e-01 -9.815657883882522583e-02 -4.684435203671455383e-02 -4.545776918530464172e-02 2.883231043815612793e-01 2.274797260761260986e-01 -1.300157513469457626e-02 -1.822968572378158569e-02 3.952584043145179749e-02 -1.235753390938043594e-02
-9.434516727924346924e-02 -1.289121061563491821e-01 2.695939838886260986e-01 -1.298535019159317017e-01 7.313647773116827011e-03 9.416558593511581421e-02 2.681774795055389404e-01 2.431332617998123169e-01 3.329422175884246826e-01 1.247142851352691650e-01 8.322668820619583130e-02 -1.086585521697998047e-01 3.404876589775085449e-02 -1.950267702341079712e-01 6.465328484773635864e-02 -3.346201181411743164e-01 2.950228154659271240e-01 1.183891785331070423e-03 -3.706147894263267517e-02 -1.753426641225814819e-01 1.659891605377197266e-01 1.694529205560684204e-01 -1.776433177292346954e-02 1.618819124996662140e-02 8.339017629623413086e-02 -4.498905539512634277e-01 2.447853423655033112e-02 -6.337280571460723877e-02 -1.385634839534759521e-01 -1.671453565359115601e-01 8.408667147159576416e-02 1.788238808512687683e-02
1.780894845724105835e-01 -5.271135643124580383e-02 4.342694580554962158e-02 1.170348376035690308e-01 -1.201904341578483582e-01 -2.486230880022048950e-01 3.401296734809875488e-01 -1.954726316034793854e-02 2.990012168884277344e-01 1.971038728952407837e-01 2.187515795230865479e-01 -2.102256380021572113e-02 -1.300044655799865723e-01 -8.553345501422882080e-02 8.928702771663665771e-02 -2.077248543500900269e-01 -1.015806347131729126e-01 4.246214404702186584e-03 -4.572084173560142517e-02 -3.923353254795074463e-01 1.937760412693023682e-01 2.677359580993652344e-01 -1.220865920186042786e-01 -1.059143170714378357e-01 -1.427382044494152069e-02 -1.430719941854476929e-01 1.101930513978004456e-01 -1.283223778009414673e-01 9.191390126943588257e-02 4.612413793802261353e-02 2.891555726528167725e-01 -2.460297942161560059e-01
-2.957961261272430420e-01 1.894054235890507698e-03 -4.487014934420585632e-02 6.062447652220726013e-02 -1.296193301677703857e-01 -3.817956447601318359e-01 2.706980109214782715e-01 -1.088112406432628632e-02 5.859990417957305908e-02 2.165767103433609009e-01 1.094608530402183533e-01 -6.140971183776855469e-02 -8.236467093229293823e-02 -9.157208353281021118e-02 1.529231946915388107e-02 -1.369066685438156128e-01 3.134258389472961426e-01 -4.570276942104101181e-04 2.705795466899871826e-01 6.247388571500778198e-02 -2.937592864036560059e-01 1.184418350458145142e-01 4.172233864665031433e-02 1.844620555639266968e-01 1.794881075620651245e-01 -5.845483765006065369e-02 3.652861118316650391e-01 1.215239167213439941e-01 -1.266101747751235962e-01 -2.306529879570007324e-01 7.476403564214706421e-02 -2.260191552340984344e-02
9.707909822463989258e-02 -2.899593114852905273e-02 -1.019459366798400879e-01 2.953532338142395020e-01 1.057344451546669006e-01 -2.049822062253952026e-01 9.722324088215827942e-03 6.982070207595825195e-02 1.064049974083900452e-01 4.150203764438629150e-01 1.354326158761978149e-01 5.038541182875633240e-02 -2.030817419290542603e-01 1.285239905118942261e-01 3.458908200263977051e-01 -1.539963036775588989e-01 7.953842729330062866e-02 3.598499670624732971e-02 2.739496231079101562e-01 -3.384144902229309082e-01 -1.713990569114685059e-01 -3.272224217653274536e-02 -2.007683962583541870e-01 1.155367493629455566e-01 -1.399820297956466675e-02 -2.809051051735877991e-02 1.770231425762176514e-01 2.868965268135070801e-01 1.563941687345504761e-02 -1.743460744619369507e-01 2.903236821293830872e-02 3.108014538884162903e-02
-2.065369337797164917e-01 -3.297116458415985107e-01 8.402035385370254517e-02 5.331854149699211121e-02 1.510120779275894165e-01 -2.359148859977722168e-01 1.873652637004852295e-01 5.349731817841529846e-02 1.807470619678497314e-02 3.195431828498840332e-01 -3.633232787251472473e-02 -2.279050946235656738e-01 -1.286287512630224228e-02 -1.312407851219177246e-01 1.494556963443756104e-01 -1.779793947935104370e-01 2.416843771934509277e-01 -1.492995172739028931e-01 -3.434986472129821777e-01 9.988370537757873535e-02 7.238919287919998169e-02 -1.875979900360107422e-01 2.802355401217937469e-02 -1.186315044760704041e-01 1.320871114730834961e-01 -2.821021974086761475e-01 2.520132362842559814e-01 8.542266488075256348e-02 -1.216923892498016357e-01 8.999463915824890137e-02 -1.719265133142471313e-01 -1.045890972018241882e-01
-9.277702122926712036e-02 -3.903097659349441528e-02 -1.160125955939292908e-01 5.048032402992248535e-01 -3.229269990697503090e-03 -2.034471780061721802e-01 2.061413824558258057e-01 3.054539561271667480e-01 2.956660985946655273e-01 1.935308873653411865e-01 9.677996486425399780e-02 1.088972762227058411e-02 -4.673294350504875183e-02 9.669588878750801086e-03 2.116189897060394287e-01 -2.117168456315994263e-01 9.790128469467163086e-02 6.689656525850296021e-02 7.965894043445587158e-02 -1.486855000257492065e-01 -4.396904259920120239e-02 -9.035368263721466064e-02 -9.988082945346832275e-02 -1.516073644161224365e-01 2.958592772483825684e-01 1.582759316079318523e-03 -2.132312357425689697e-01 -1.104998067021369934e-01 -1.016763523221015930e-01 -1.606602817773818970e-01 5.892221350222826004e-03 2.262215316295623779e-01
1.437682956457138062e-01 5.233395844697952271e-02 -1.412318926304578781e-02 7.386098057031631470e-02 -3.296983540058135986e-01 1.207261066883802414e-02 2.872098982334136963e-01 1.581654846668243408e-01 8.887115120887756348e-02 3.451814055442810059e-01 2.747936919331550598e-02 9.669028967618942261e-02 -1.065977290272712708e-01 -1.619777083396911621e-01 3.308719992637634277e-01 -1.397633552551269531e-01 2.528626024723052979e-01 -1.712176799774169922e-01 -7.911533117294311523e-02 -4.905224218964576721e-02 2.533137202262878418e-01 -6.630088388919830322e-02 4.602232575416564941e-02 1.490873247385025024e-01 -1.020353287458419800e-02 -1.254123896360397339e-01 1.534082144498825073e-01 3.266395330429077148e-01 -2.554090321063995361e-01 -1.778973788022994995e-01 7.156800478696823120e-03 1.140200793743133545e-01
-3.277574181556701660e-01 -1.616073548793792725e-01 1.640059649944305420e-01 2.351695746183395386e-01 9.590215235948562622e-02 -9.738968312740325928e-02 4.033546149730682373e-01 2.094747871160507202e-01 2.933075726032257080e-01 1.644896864891052246e-01 4.250876978039741516e-02 1.727436631917953491e-01 -1.885276474058628082e-02 5.542777106165885925e-02 -3.350474312901496887e-02 -1.657352000474929810e-01 1.136860996484756470e-01 2.869355678558349609e-01 -6.573861837387084961e-02 -1.843017786741256714e-01 9.637325257062911987e-02 1.120278835296630859e-01 1.593953669071197510e-01 -3.562843799591064453e-02 1.165093779563903809e-01 -2.135393023490905762e-01 3.150875270366668701e-01 2.227108366787433624e-02 -8.420070260763168335e-02 3.793825209140777588e-02 -1.727918386459350586e-01 5.340175703167915344e-02
-3.223968148231506348e-01 -2.564420998096466064e-01 -2.302430272102355957e-01 2.549660205841064453e-01 7.298131287097930908e-02 -1.819299012422561646e-01 -8.207128196954727173e-02 5.016986280679702759e-02 2.252006679773330688e-01 3.290723264217376709e-01 8.252613246440887451e-02 -1.792065054178237915e-01 4.422166571021080017e-02 -1.640420109033584595e-01 2.476001828908920288e-01 -1.790957748889923096e-01 -8.025276660919189453e-02 -6.778332591056823730e-02 -1.206333469599485397e-02 2.307900041341781616e-01 1.952347904443740845e-01 -1.672806590795516968e-01 1.252756565809249878e-01 3.227508440613746643e-02 1.043739765882492065e-01 -1.795553267002105713e-01 7.287635654211044312e-02 1.630740314722061157e-01 -6.550861150026321411e-02 -2.721992135047912598e-01 -1.937971115112304688e-01 -7.852430641651153564e-02
-4.126327037811279297e-01 -3.181355595588684082e-01 1.390530914068222046e-01 3.008405268192291260e-01 -1.113583669066429138e-01 -2.967534121125936508e-03 2.005120366811752319e-01 2.918862998485565186e-01 4.048160016536712646e-01 1.491455435752868652e-01 1.057209223508834839e-01 1.307702064514160156e-01 1.673318631947040558e-02 -7.272365037351846695e-03 -6.928779184818267822e-02 -4.873995110392570496e-02 4.841188341379165649e-02 9.271401166915893555e-02 -2.145861387252807617e-01 5.662598460912704468e-02 -1.828083097934722900e-01 6.960736215114593506e-02 -2.562204748392105103e-02 -2.743434906005859375e-02 2.577047944068908691e-01 -1.082070358097553253e-02 5.099713802337646484e-02 1.340945214033126831e-01 -2.362647652626037598e-01 -1.018141582608222961e-02 1.189432516694068909e-01 4.375091195106506348e-02
-2.747882306575775146e-01 -1.898017227649688721e-01 5.549778416752815247e-02 2.422807067632675171e-01 4.871530830860137939e-02 -2.069079279899597168e-01 -2.830820344388484955e-02 2.196129970252513885e-02 4.975851476192474365e-01 1.357885897159576416e-01 3.220900893211364746e-01 3.448528051376342773e-02 2.461933791637420654e-01 1.608531773090362549e-01 1.279890686273574829e-01 -1.399384737014770508e-01 1.194289699196815491e-01 1.151400581002235413e-01 1.380736678838729858e-01 -1.677434295415878296e-01 1.519457995891571045e-01 1.349481046199798584e-01 1.253187358379364014e-01 -1.259237993508577347e-02 -6.233338639140129089e-02 2.343198657035827637e-02 1.187915652990341187e-01 9.470541030168533325e-02 -2.583991289138793945e-01 2.225576341152191162e-01 -6.213188916444778442e-02 8.513240516185760498e-02
-6.172556057572364807e-02 -2.581895291805267334e-01 -1.385582238435745239e-01 4.729546904563903809e-01 3.577501326799392700e-02 3.568288311362266541e-02 -1.736554354429244995e-01 1.902328133583068848e-01 3.653013706207275391e-01 2.971095144748687744e-01 -1.141572464257478714e-02 -1.042905077338218689e-02 -7.112744450569152832e-02 8.620133996009826660e-02 2.310566306114196777e-01 -6.045516580343246460e-02 2.986060082912445068e-01 -1.041440665721893311e-01 9.748104959726333618e-02 4.991436377167701721e-02 1.173297017812728882e-01 3.505071625113487244e-02 -2.694270610809326172e-01 1.557241678237915039e-01 -4.112995788455009460e-02 -8.308169990777969360e-02 1.030577272176742554e-01 1.476223319768905640e-01 -7.522356510162353516e-02 -1.523611247539520264e-01 6.836842000484466553e-02 -1.669136881828308105e-01
-8.487111772410571575e-04 -1.167111285030841827e-02 1.563785970211029053e-01 2.387166768312454224e-01 -1.598644107580184937e-01 -3.821566104888916016e-01 6.355390697717666626e-02 3.810817301273345947e-01 1.301805526018142700e-01 1.604703813791275024e-01 1.685422509908676147e-01 -1.305829882621765137e-01 3.676584661006927490e-01 -6.722471117973327637e-02 3.265974521636962891e-01 5.070045124739408493e-03 7.131741940975189209e-02 1.148924604058265686e-02 -1.485942751169204712e-01 -1.654298976063728333e-02 -2.591563155874609947e-03 9.269056469202041626e-02 -1.785957626998424530e-02 -9.424792975187301636e-02 -5.114986747503280640e-02 -1.490923017263412476e-01 2.201986461877822876e-01 -5.134185403585433960e-02 2.048569768667221069e-01 -1.991102397441864014e-01 -9.591722860932350159e-03 -2.449028044939041138e-01
-1.865348517894744873e-01 2.310024648904800415e-01 3.017704188823699951e-02 7.048484683036804199e-02 -5.947730969637632370e-04 -2.545128166675567627e-01 8.220028132200241089e-02 -6.117200851440429688e-02 7.708368450403213501e-02 3.202078640460968018e-01 3.775411248207092285e-01 -2.253117784857749939e-02 8.877868205308914185e-02 -1.334346383810043335e-01 7.767517864704132080e-02 -1.568831801414489746e-01 3.390805423259735107e-02 -6.801257282495498657e-02 -1.444754451513290405e-01 -1.855322420597076416e-01 -3.491816818714141846e-01 1.288321167230606079e-01 -3.687045350670814514e-02 -1.117590069770812988e-01 2.106038779020309448e-01 -1.313076913356781006e-02 3.148703873157501221e-01 2.356133460998535156e-01 -2.403653860092163086e-01 9.455145150423049927e-02 1.100677400827407837e-01 1.771326959133148193e-01
-1.975647807121276855e-01 -2.504615187644958496e-01 -3.362105786800384521e-02 2.639504969120025635e-01 7.283931970596313477e-02 -1.554429829120635986e-01 6.448377668857574463e-02 -5.907321348786354065e-02 2.066537737846374512e-01 4.154755473136901855e-01 7.213256787508726120e-03 1.443076431751251221e-01 -2.045331597328186035e-01 -7.714828103780746460e-02 2.472921758890151978e-01 -4.084132909774780273e-01 1.620924323797225952e-01 -1.051815040409564972e-02 3.853678703308105469e-01 -5.988854542374610901e-02 -4.743723198771476746e-02 -7.618961483240127563e-02 -5.057723820209503174e-02 -1.322169881314039230e-02 3.049888089299201965e-02 -1.991440951824188232e-01 1.365581154823303223e-01 -1.261777132749557495e-01 -8.675312995910644531e-02 -6.031629070639610291e-02 4.644178971648216248e-02 2.513847500085830688e-02
-2.927347719669342041e-01 -1.806157529354095459e-01 -2.489661872386932373e-01 1.014814004302024841e-01 -1.620978713035583496e-01 -4.180060699582099915e-02 1.944712847471237183e-01 7.670517265796661377e-02 3.162348270416259766e-01 1.836569905281066895e-01 1.935253292322158813e-01 -1.953506469726562500e-01 -8.939433842897415161e-02 -1.212190762162208557e-01 -1.411610692739486694e-01 -2.955163419246673584e-01 -7.278028130531311035e-02 -1.652001589536666870e-01 -1.329899728298187256e-01 -3.343707919120788574e-01 -1.728106290102005005e-01 -9.879460930824279785e-02 -8.869283646345138550e-02 -1.794007867574691772e-01 2.656271457672119141e-01 1.584874652326107025e-02 -1.179438903927803040e-01 7.273397594690322876e-02 -6.700835376977920532e-02 -5.063838511705398560e-02 -7.060420513153076172e-02 2.336307018995285034e-01
-2.260842919349670410e-01 -3.066578805446624756e-01 -1.240897849202156067e-01 2.637736499309539795e-01 -1.947294324636459351e-01 -6.923339515924453735e-02 1.629033535718917847e-01 2.215388566255569458e-01 1.536755114793777466e-01 -1.854371652007102966e-02 1.284069865942001343e-01 7.661268860101699829e-02 1.851414442062377930e-01 -1.007454693317413330e-01 1.558264195919036865e-01 1.670923680067062378e-01 3.188220858573913574e-01 -1.651535928249359131e-01 -1.005646437406539917e-01 -1.765642315149307251e-01 -2.196547538042068481e-01 1.343418844044208527e-02 1.797166466712951660e-01 -2.471477985382080078e-01 1.212779507040977478e-01 -1.570925265550613403e-01 1.087390109896659851e-01 3.322145640850067139e-01 7.771860063076019287e-02 -1.258479505777359009e-01 9.387642890214920044e-02 -6.563254445791244507e-02
2.775998599827289581e-02 -1.624758690595626831e-01 -1.909143626689910889e-01 -2.643117494881153107e-02 -1.184433847665786743e-01 -2.904638350009918213e-01 2.023604512214660645e-01 -8.356028050184249878e-02 2.261036932468414307e-01 3.339787721633911133e-01 1.303953081369400024e-01 -9.523057378828525543e-03 1.557580679655075073e-01 -1.055868342518806458e-01 -9.288958460092544556e-02 -1.515987813472747803e-01 -5.160643160343170166e-02 -2.063574790954589844e-01 -1.981480866670608521e-01 9.400783479213714600e-02 1.604654490947723389e-01 6.744287908077239990e-02 2.831094712018966675e-02 6.885168701410293579e-02 4.634644091129302979e-01 -9.131117910146713257e-02 9.900749428197741508e-04 3.014858961105346680e-01 -1.595500260591506958e-01 -2.373225837945938110e-01 1.265883594751358032e-01 -3.943016380071640015e-02
-3.200997412204742432e-01 -2.872132360935211182e-01 4.462228715419769287e-02 -2.343717776238918304e-02 3.879573196172714233e-02 -1.561488211154937744e-01 2.543790638446807861e-01 1.580630391836166382e-01 1.089340001344680786e-01 3.561819195747375488e-01 2.383022457361221313e-01 -1.257739961147308350e-01 -1.290092319250106812e-01 -2.883243262767791748e-01 -2.585613429546356201e-01 -1.558142751455307007e-01 9.202963113784790039e-02 -1.045792400836944580e-01 -5.527882650494575500e-02 -2.829344868659973145e-01 -8.322608470916748047e-02 -1.660009175539016724e-01 -2.453562915325164795e-01 -9.090517461299896240e-02 6.898505985736846924e-02 -6.773719936609268188e-02 2.213374972343444824e-01 -6.384889781475067139e-02 -1.658929325640201569e-02 1.329205185174942017e-01 -4.655442759394645691e-02 -8.181399106979370117e-02
1.068491563200950623e-01 -7.957926392555236816e-02 -9.928960353136062622e-02 1.151127070188522339e-01 -1.910530962049961090e-02 -1.379291713237762451e-01 2.464742660522460938e-01 -4.246006906032562256e-02 2.455175071954727173e-01 2.300746738910675049e-01 -8.422835730016231537e-03 -1.649368554353713989e-01 2.613887190818786621e-01 -7.838362455368041992e-02 2.115215361118316650e-01 -3.668867945671081543e-01 2.042277604341506958e-01 -2.252027392387390137e-02 2.831537425518035889e-01 -9.099410963244736195e-04 2.582235336303710938e-01 -6.855161488056182861e-02 -5.643903464078903198e-02 -7.258305698633193970e-02 3.836589455604553223e-01 -1.166659146547317505e-01 1.429417133331298828e-01 6.020240485668182373e-02 -2.331194281578063965e-01 9.297123551368713379e-02 1.644571572542190552e-01 -7.598603516817092896e-02
8.635090291500091553e-02 -3.355616331100463867e-02 -9.650210291147232056e-02 5.931523442268371582e-02 -1.925563961267471313e-01 -1.449420154094696045e-01 2.269820868968963623e-01 -1.800882630050182343e-03 2.626044452190399170e-01 3.754121661186218262e-01 -4.382960498332977295e-02 -1.080475747585296631e-01 8.561140298843383789e-02 -1.863250434398651123e-01 2.050431966781616211e-01 -3.455422222614288330e-01 -4.838955029845237732e-02 -2.194348275661468506e-01 -1.335122883319854736e-01 1.437028199434280396e-01 1.705741137266159058e-01 1.333185732364654541e-01 1.685049384832382202e-02 8.997327834367752075e-02 3.980455994606018066e-01 -6.597191840410232544e-02 2.866974472999572754e-02 2.352433204650878906e-01 -1.688320636749267578e-01 -2.130432426929473877e-01 3.457103297114372253e-02 -6.114571541547775269e-02
-5.566370487213134766e-02 -1.784068197011947632e-01 -5.222286283969879150e-02 6.844016909599304199e-02 1.351942270994186401e-01 -1.785754114389419556e-01 -1.316612213850021362e-02 1.001356840133666992e-01 2.715637385845184326e-01 4.045911133289337158e-01 -1.805528998374938965e-02 4.929272085428237915e-02 -3.966387733817100525e-02 -6.939423829317092896e-02 -2.826644182205200195e-01 -1.414868235588073730e-01 1.921775341033935547e-01 -1.472683846950531006e-01 -4.546926356852054596e-04 -2.454345077276229858e-01 2.574548423290252686e-01 1.206769049167633057e-01 -8.750503882765769958e-03 -1.293521933257579803e-02 -6.454385071992874146e-02 -2.412683516740798950e-02 1.564536988735198975e-01 -3.136422932147979736e-01 -2.203810662031173706e-01 -1.479921787977218628e-01 2.305834740400314331e-01 3.156061768531799316e-01
-2.392092645168304443e-01 -1.934460736811161041e-02 1.042206361889839172e-01 4.272586479783058167e-02 -1.984282425837591290e-04 -4.706397056579589844e-01 1.554502695798873901e-01 1.885931193828582764e-01 3.373112976551055908e-01 2.423514574766159058e-01 1.462892293930053711e-01 -1.396363135427236557e-02 1.885192990303039551e-01 -8.453094214200973511e-02 -9.619341045618057251e-02 3.549543768167495728e-02 2.027496844530105591e-01 -2.411247193813323975e-01 -1.621968001127243042e-01 -2.391599416732788086e-01 -1.682141050696372986e-02 -9.969665855169296265e-02 -3.057644353248178959e-04 -1.992440670728683472e-01 7.433619350194931030e-02 1.073788627982139587e-01 1.614871025085449219e-01 -7.851336151361465454e-02 7.871370762586593628e-02 -8.758332580327987671e-02 -2.847928106784820557e-01 -1.556597054004669189e-01
1.007447317242622375e-01 -1.333412379026412964e-01 3.137277960777282715e-01 2.725636661052703857e-01 -1.543026510626077652e-02 -1.047227606177330017e-01 2.250374294817447662e-03 5.634379759430885315e-02 1.698057949542999268e-01 3.579788208007812500e-01 -2.125855237245559692e-01 2.405144721269607544e-01 6.797520816326141357e-02 -3.947808966040611267e-02 4.407589510083198547e-02 -1.818605214357376099e-01 -2.362361364066600800e-02 -2.209448516368865967e-01 9.884694218635559082e-02 -1.598101854324340820e-01 -4.561905935406684875e-02 2.451430261135101318e-01 -1.883203387260437012e-01 4.753571376204490662e-02 -1.064496040344238281e-01 6.635067611932754517e-02 -9.861255437135696411e-02 3.100542128086090088e-01 -3.268857598304748535e-01 -2.349399775266647339e-01 1.236819550395011902e-01 -1.505368947982788086e-02
-2.495917081832885742e-01 3.521069884300231934e-02 1.754980683326721191e-01 2.411067783832550049e-01 -1.793549209833145142e-02 -4.434163272380828857e-01 -9.558331803418695927e-04 -1.782867684960365295e-02 2.265182584524154663e-01 4.389386177062988281e-01 -8.057586848735809326e-03 -1.836646795272827148e-01 8.432933129370212555e-03 -1.780723966658115387e-02 1.469622254371643066e-01 -9.102492034435272217e-02 2.936742603778839111e-01 -8.611987531185150146e-02 -1.206133440136909485e-01 -1.664924323558807373e-01 -9.159366786479949951e-02 -1.982534676790237427e-01 -1.007737517356872559e-01 -4.064714536070823669e-02 6.522048264741897583e-02 7.580288499593734741e-02 8.577649295330047607e-02 -2.151911109685897827e-01 2.869750559329986572e-02 -2.381735146045684814e-01 -1.582499444484710693e-01 -2.321870811283588409e-02
1.308915088884532452e-03 -3.855297341942787170e-02 -2.584152221679687500e-01 7.503931224346160889e-02 7.829491794109344482e-02 -1.527296155691146851e-01 1.190014034509658813e-01 -1.677306443452835083e-01 3.704357743263244629e-01 3.147206306457519531e-01 7.535108178853988647e-02 3.695229813456535339e-02 1.895594149827957153e-01 9.794136136770248413e-02 -9.092699736356735229e-02 -3.298138678073883057e-01 1.909626573324203491e-01 1.558233052492141724e-01 1.924092024564743042e-01 8.324461430311203003e-02 3.706424467964097857e-05 1.761851757764816284e-01 -1.460279822349548340e-01 -1.256485879421234131e-01 2.101897299289703369e-01 -2.522996068000793457e-01 -6.663768738508224487e-02 1.174106523394584656e-01 -2.824444174766540527e-01 -1.253106296062469482e-01 1.989402472972869873e-01 -1.204123124480247498e-01
8.802592754364013672e-03 -1.167050823569297791e-01 -1.900364644825458527e-02 9.111316502094268799e-02 -2.251800447702407837e-01 1.787640303373336792e-01 8.857729285955429077e-02 -1.853065490722656250e-01 4.449606537818908691e-01 5.324458479881286621e-01 1.548587344586849213e-02 -1.930971145629882812e-01 1.881690882146358490e-02 -1.076849624514579773e-01 -7.940004765987396240e-02 -1.560225635766983032e-01 4.979128763079643250e-02 -4.539098963141441345e-02 3.128919899463653564e-01 -1.361668705940246582e-01 9.494828432798385620e-02 1.641352847218513489e-02 1.030783951282501221e-01 -5.716003943234682083e-03 1.016508042812347412e-01 1.891800314188003540e-01 1.081733480095863342e-01 2.029574215412139893e-01 -1.251948177814483643e-01 -1.682808250188827515e-01 -8.205461502075195312e-02 -2.270026318728923798e-02
-2.969113290309906006e-01 1.234217509627342224e-01 2.202213555574417114e-02 1.284191161394119263e-01 3.946851566433906555e-02 -3.812422156333923340e-01 3.045903146266937256e-01 3.497545123100280762e-01 3.162333965301513672e-01 3.514330387115478516e-01 -8.036429993808269501e-03 -3.027882426977157593e-02 1.557437479496002197e-01 -9.618405997753143311e-02 2.233328670263290405e-02 8.461680263280868530e-03 2.583640217781066895e-01 -3.238857164978981018e-02 1.260279119014739990e-01 -1.040371656417846680e-01 -7.550901174545288086e-02 -1.466055512428283691e-01 -1.169814765453338623e-01 -5.087143927812576294e-02 2.055448889732360840e-01 1.451883558183908463e-02 -2.714835479855537415e-02 -4.904194548726081848e-02 1.209748387336730957e-01 -7.913465052843093872e-02 -2.265080623328685760e-02 2.325347214937210083e-01
5.152896046638488770e-03 -3.917215764522552490e-02 -9.269400686025619507e-02 3.101168572902679443e-01 8.790643513202667236e-02 -2.149670124053955078e-01 -3.772325217723846436e-01 1.318367421627044678e-01 3.588629066944122314e-01 2.047445923089981079e-01 -4.826929047703742981e-02 1.164504736661911011e-01 -7.402597367763519287e-02 -1.122265011072158813e-01 -7.321813702583312988e-02 -1.854057461023330688e-01 1.611400395631790161e-01 -7.428437471389770508e-02 1.490375250577926636e-01 2.569279260933399200e-02 -6.689849495887756348e-02 -1.403711587190628052e-01 2.485396713018417358e-01 1.244684010744094849e-01 1.349859982728958130e-01 -1.323275715112686157e-01 1.725381463766098022e-01 3.363144099712371826e-01 3.220322355628013611e-02 -1.156577765941619873e-01 2.232940793037414551e-01 -1.922581940889358521e-01
-3.584526777267456055e-01 1.483627557754516602e-01 -7.505982369184494019e-02 4.633523523807525635e-01 7.337901741266250610e-02 -9.366119652986526489e-02 2.820793911814689636e-02 -1.723601249977946281e-03 1.267990469932556152e-01 1.828087717294692993e-01 1.987783461809158325e-01 -2.084335982799530029e-01 4.470064863562583923e-02 -1.556195616722106934e-01 2.570122182369232178e-01 -1.346075832843780518e-01 1.144080385565757751e-01 -1.841031908988952637e-01 -7.518730312585830688e-02 -1.124017685651779175e-01 3.236452937126159668e-01 -2.153359651565551758e-01 -3.223711624741554260e-02 -1.394939571619033813e-01 -1.528646051883697510e-01 -1.064955890178680420e-01 1.226740181446075439e-01 2.324474602937698364e-01 1.373361349105834961e-01 -5.474681034684181213e-02 -2.668365836143493652e-02 -9.014690667390823364e-02
-1.718612909317016602e-01 -1.359754502773284912e-01 1.091361567378044128e-01 2.285724878311157227e-01 -2.276241183280944824e-01 -1.127880737185478210e-01 8.135139197111129761e-02 1.355738788843154907e-01 3.222493529319763184e-01 1.591531336307525635e-01 3.898576647043228149e-02 -2.350221574306488037e-01 -1.792830973863601685e-02 -1.956593990325927734e-01 5.026099830865859985e-02 -9.638966619968414307e-02 1.607823222875595093e-01 -1.505656689405441284e-01 -1.074736490845680237e-01 -3.031484484672546387e-01 -3.329273462295532227e-01 -1.078510209918022156e-01 -1.897105425596237183e-01 -3.958022594451904297e-01 2.808416187763214111e-01 -8.050134778022766113e-02 -3.547881916165351868e-02 4.692135751247406006e-02 -3.330728784203529358e-02 -4.704229161143302917e-02 3.902380168437957764e-02 -3.442088887095451355e-02
-2.481068018823862076e-03 6.668761372566223145e-02 1.626718640327453613e-01 2.585470676422119141e-01 -3.316308856010437012e-01 -3.357809484004974365e-01 1.328234076499938965e-01 2.350088506937026978e-01 2.497739493846893311e-01 3.046026527881622314e-01 3.729326277971267700e-02 -8.300641179084777832e-02 9.635873138904571533e-02 -2.623117342591285706e-02 3.516381680965423584e-01 4.699187725782394409e-02 -6.886820495128631592e-02 2.456121146678924561e-02 -1.042673438787460327e-01 -3.209220618009567261e-02 -1.718502193689346313e-01 -7.382200658321380615e-02 6.385503709316253662e-02 -1.016122251749038696e-01 1.337848752737045288e-01 -8.785739541053771973e-02 2.067912742495536804e-02 1.201432868838310242e-01 3.052449226379394531e-01 -1.820359677076339722e-01 7.789856195449829102e-02 -2.605110406875610352e-01
-2.343540191650390625e-01 -1.033310070633888245e-01 2.126638889312744141e-01 1.538461744785308838e-01 1.440597027540206909e-01 -3.738293349742889404e-01 4.232214689254760742e-01 6.794786453247070312e-02 1.275790035724639893e-01 1.599487364292144775e-01 9.256459772586822510e-02 -2.760759554803371429e-02 -9.897902607917785645e-02 -2.443222254514694214e-01 5.945802852511405945e-02 -1.976831257343292236e-01 3.508807718753814697e-02 5.366607382893562317e-02 -1.548701375722885132e-01 -1.213981509208679199e-01 -2.679823338985443115e-02 -2.466900348663330078e-01 -3.141895681619644165e-02 1.445290539413690567e-02 2.728593945503234863e-01 -3.045042455196380615e-01 -2.115613967180252075e-01 3.172310814261436462e-02 -1.529838740825653076e-01 1.015954315662384033e-01 2.302080579102039337e-02 7.195870578289031982e-02
2.430003732442855835e-01 -2.213989496231079102e-01 4.823494330048561096e-02 2.595364749431610107e-01 1.028446946293115616e-02 -1.343810111284255981e-01 -1.003192067146301270e-01 -1.022814512252807617e-01 3.913454711437225342e-01 2.757777273654937744e-01 -1.702516525983810425e-01 -2.650798857212066650e-01 1.546692568808794022e-02 -2.010492235422134399e-01 -1.926897913217544556e-01 -1.524122506380081177e-01 3.691226840019226074e-01 -2.956450581550598145e-01 -1.225400865077972412e-01 5.881370510905981064e-03 8.842987567186355591e-02 1.062980890274047852e-01 -1.679955422878265381e-02 -9.857966750860214233e-02 -4.640770331025123596e-02 -9.921663999557495117e-02 1.505390703678131104e-01 5.637973919510841370e-02 -1.652428954839706421e-01 -5.519179254770278931e-02 1.087707430124282837e-01 -7.895038276910781860e-02
-3.534002006053924561e-01 -8.543490618467330933e-02 4.259721189737319946e-02 9.222910553216934204e-02 1.297441273927688599e-01 -1.859305500984191895e-01 2.945548593997955322e-01 5.559774860739707947e-02 7.545564323663711548e-02 2.280602306127548218e-01 -1.034207120537757874e-01 4.408534988760948181e-02 6.684383004903793335e-02 -1.452012658119201660e-01 2.585597634315490723e-01 -1.073780730366706848e-01 1.979938745498657227e-01 -8.991851471364498138e-03 -2.910200953483581543e-01 -7.584061473608016968e-02 -8.690878748893737793e-03 -3.047242164611816406e-01 2.082545608282089233e-01 -3.309591114521026611e-02 2.145634777843952179e-02 -2.109213024377822876e-01 3.934179246425628662e-01 1.006908193230628967e-01 -1.869876831769943237e-01 1.151682958006858826e-01 -9.109467267990112305e-02 -9.185073524713516235e-02
-1.804578304290771484e-01 -1.251818388700485229e-01 1.235136836767196655e-01 -1.868092715740203857e-01 -2.267668247222900391e-01 -2.461761683225631714e-01 -1.252780482172966003e-02 2.564865946769714355e-01 2.314367145299911499e-01 2.563337087631225586e-01 1.423477232456207275e-01 1.260214447975158691e-01 1.308183372020721436e-01 -5.090120434761047363e-02 5.602888762950897217e-02 -1.239923909306526184e-01 -2.573504298925399780e-02 1.220744475722312927e-01 3.072910308837890625e-01 -1.078612804412841797e-01 -1.198957860469818115e-01 1.022236943244934082e-01 1.565108597278594971e-01 7.358213420957326889e-03 1.956548541784286499e-01 1.106410026550292969e-01 4.003871083259582520e-01 2.018914222717285156e-01 -1.514628082513809204e-01 -2.350347489118576050e-01 6.934548169374465942e-02 1.562908589839935303e-01
-1.943580806255340576e-01 -3.014693967998027802e-02 9.478095173835754395e-02 -4.885111376643180847e-02 -3.755797147750854492e-01 -2.787789106369018555e-01 2.212909050285816193e-03 1.965441703796386719e-01 1.931655406951904297e-01 2.493177652359008789e-01 2.324963733553886414e-02 3.326307237148284912e-01 1.660889200866222382e-02 4.317864030599594116e-02 -5.713581666350364685e-02 -1.327836364507675171e-01 -1.005577817559242249e-01 1.164702475070953369e-01 -3.517580032348632812e-02 -7.484298199415206909e-02 -2.564459443092346191e-01 -1.160325333476066589e-01 1.056131795048713684e-01 2.570669166743755341e-03 2.439178079366683960e-01 -1.270878762006759644e-01 2.924880385398864746e-01 6.783667486160993576e-03 -3.160097301006317139e-01 -1.968504935503005981e-01 1.883805245161056519e-01 5.093933269381523132e-02
-1.439198702573776245e-01 3.828033432364463806e-02 -1.790444701910018921e-01 2.165154218673706055e-01 2.184654176235198975e-01 -3.678050935268402100e-01 -1.649212688207626343e-01 2.740717232227325439e-01 4.056368768215179443e-01 3.707311749458312988e-01 -2.776677906513214111e-02 2.390037626028060913e-01 1.654895693063735962e-01 -7.437822222709655762e-02 8.252497017383575439e-02 1.409755051136016846e-01 5.199534818530082703e-02 -1.992882788181304932e-01 -1.450616773217916489e-02 -2.302697002887725830e-01 -1.480805454775691032e-03 -8.793657273054122925e-02 -2.346524037420749664e-03 -1.138001456856727600e-01 -2.683383785188198090e-02 1.139779537916183472e-01 1.361925750970840454e-01 -1.260125786066055298e-01 -1.591203920543193817e-02 1.183669045567512512e-01 -3.101457282900810242e-02 -1.198936998844146729e-01
1.907889097929000854e-01 -2.001407146453857422e-01 -1.341222822666168213e-01 9.976369887590408325e-02 -2.497501671314239502e-02 -1.238638311624526978e-01 7.786393165588378906e-02 3.483839705586433411e-02 1.027655974030494690e-01 4.256852865219116211e-01 6.972131878137588501e-02 -1.897466629743576050e-01 2.753496766090393066e-01 -9.646210819482803345e-02 -5.325501412153244019e-02 -3.617661595344543457e-01 9.585009515285491943e-02 2.300531044602394104e-02 1.643676757812500000e-01 -1.443978250026702881e-01 2.095388621091842651e-01 -1.419620355591177940e-03 8.501210063695907593e-02 1.974533796310424805e-01 4.224601387977600098e-01 -1.438485532999038696e-01 7.270254194736480713e-02 1.119609847664833069e-01 -2.064907401800155640e-01 2.576161921024322510e-02 1.127226650714874268e-01 1.380456238985061646e-02
-3.085858821868896484e-01 -1.413900703191757202e-01 -8.971758186817169189e-02 1.287480145692825317e-01 -1.309451609849929810e-01 -1.650972515344619751e-01 -8.061210066080093384e-02 -1.921328902244567871e-01 3.532212376594543457e-01 4.602921903133392334e-01 2.423877827823162079e-02 2.439830638468265533e-02 1.543039083480834961e-01 5.464311316609382629e-02 -1.299642473459243774e-01 -2.646145224571228027e-01 -1.339939087629318237e-01 1.343416124582290649e-01 2.363255172967910767e-01 -6.988795101642608643e-02 8.333482593297958374e-02 2.233669348061084747e-02 -1.867869645357131958e-01 3.004930540919303894e-02 3.471953794360160828e-02 -2.595714759081602097e-03 -1.066369116306304932e-01 2.560444176197052002e-02 -7.957792840898036957e-03 -3.213552236557006836e-01 2.095025777816772461e-01 1.427659392356872559e-01
-3.045006990432739258e-01 -8.090636879205703735e-02 -1.650136858224868774e-01 2.121169120073318481e-01 6.463225185871124268e-02 8.133768290281295776e-02 2.171658426523208618e-01 -1.278176996856927872e-02 2.357850670814514160e-01 1.078113839030265808e-01 1.921679973602294922e-01 6.466541439294815063e-02 2.028617709875106812e-01 -3.361992239952087402e-01 -1.365575380623340607e-02 -1.242818459868431091e-01 4.923034459352493286e-02 -2.639719098806381226e-02 -2.544007599353790283e-01 -1.306236088275909424e-01 -1.212938278913497925e-01 -2.336731851100921631e-01 -9.149900637567043304e-03 -7.890667766332626343e-03 2.358801364898681641e-01 3.274569287896156311e-02 1.974997669458389282e-01 1.690939217805862427e-01 -1.490107327699661255e-01 -2.032591998577117920e-01 2.756814658641815186e-01 -2.721323966979980469e-01
-1.186060756444931030e-01 -2.517877519130706787e-01 -1.182879507541656494e-01 8.251851797103881836e-02 -1.693720966577529907e-01 1.334550529718399048e-01 1.303868591785430908e-01 -1.167194619774818420e-01 3.236678540706634521e-01 4.093229174613952637e-01 -7.527393847703933716e-02 -1.099243313074111938e-01 9.298450499773025513e-02 -2.906244695186614990e-01 2.238566428422927856e-01 -1.115440428256988525e-01 1.695337742567062378e-01 5.270534008741378784e-02 1.148020848631858826e-01 -1.469467133283615112e-01 -2.985489368438720703e-01 3.634155169129371643e-02 2.283439040184020996e-01 -1.938238590955734253e-01 1.527966558933258057e-01 2.711195684969425201e-02 2.107244580984115601e-01 -3.823585063219070435e-02 -1.885030604898929596e-02 -2.239342778921127319e-01 4.757073894143104553e-02 -9.863004088401794434e-02
-1.367233395576477051e-01 -3.270638287067413330e-01 2.929388284683227539e-01 2.359193861484527588e-01 8.686101436614990234e-02 -1.993268281221389771e-01 1.600397974252700806e-01 2.460077777504920959e-02 1.215851753950119019e-01 1.004803553223609924e-01 1.577700525522232056e-01 -2.018768340349197388e-02 -2.771034836769104004e-02 -6.349571049213409424e-02 -8.168770372867584229e-02 -1.975668370723724365e-01 2.163700908422470093e-01 -1.384451687335968018e-01 3.722655773162841797e-02 -1.640993654727935791e-01 1.863717138767242432e-01 -1.174512952566146851e-01 -1.442357450723648071e-01 -1.682669073343276978e-01 2.651222050189971924e-01 -3.900269865989685059e-01 1.440810859203338623e-01 8.555193990468978882e-02 -2.039109617471694946e-01 2.403334379196166992e-01 -7.713650912046432495e-02 -1.047090515494346619e-01
-1.994490623474121094e-01 -3.852683007717132568e-01 9.615292400121688843e-02 2.852966487407684326e-01 8.304484933614730835e-02 -4.057333245873451233e-02 2.574479281902313232e-01 1.230712905526161194e-01 1.016161069273948669e-01 3.449919223785400391e-01 2.326370179653167725e-01 -6.556808948516845703e-02 1.395538100041449070e-03 -5.035628378391265869e-02 1.359315365552902222e-01 -2.757346034049987793e-01 2.213444858789443970e-01 1.290430128574371338e-01 -7.855901122093200684e-02 -1.627710163593292236e-01 3.989583998918533325e-02 -7.250290364027023315e-02 -2.514908313751220703e-01 9.252927452325820923e-02 1.670012474060058594e-01 -1.760083287954330444e-01 4.239982366561889648e-02 -3.606244549155235291e-02 -2.226408421993255615e-01 2.043279111385345459e-01 -1.269434988498687744e-01 1.398641150444746017e-03
-2.865650355815887451e-01 -1.410606503486633301e-01 -1.071787327527999878e-01 2.032879292964935303e-01 1.088574081659317017e-01 9.428945183753967285e-02 2.051633298397064209e-01 1.863471269607543945e-01 2.462277114391326904e-01 1.676886826753616333e-01 2.115315347909927368e-01 1.627701371908187866e-01 1.666870713233947754e-01 -3.771131038665771484e-01 8.624588698148727417e-02 -5.573639646172523499e-02 1.659412384033203125e-01 -1.581058651208877563e-01 -2.028099596500396729e-01 -1.691045612096786499e-01 -7.205400615930557251e-02 -1.485226005315780640e-01 -8.174938149750232697e-03 -3.779589012265205383e-02 1.666921079158782959e-01 1.663550585508346558e-01 -2.459957078099250793e-02 1.146816313266754150e-01 -1.389647126197814941e-01 -2.587330937385559082e-01 2.277772575616836548e-01 -2.207226157188415527e-01
-4.492694139480590820e-02 -1.557887196540832520e-01 -1.051609665155410767e-01 1.937102973461151123e-01 5.579008162021636963e-02 -3.268567919731140137e-01 1.396499872207641602e-01 -1.726414710283279419e-01 2.798884510993957520e-01 3.340212106704711914e-01 3.077771328389644623e-02 -2.579642459750175476e-02 -6.614118069410324097e-02 -1.301703602075576782e-01 9.860050678253173828e-02 -1.099719777703285217e-01 3.212720453739166260e-01 -1.263498049229383469e-02 -7.540967315435409546e-02 -1.622278392314910889e-01 2.089520096778869629e-01 -5.699434876441955566e-02 6.125354766845703125e-02 6.488047540187835693e-02 -8.615002036094665527e-02 -1.474122405052185059e-01 1.673388332128524780e-01 -1.404872238636016846e-01 4.974905867129564285e-03 3.039455413818359375e-02 -1.924582868814468384e-01 4.754873216152191162e-01
-1.038216352462768555e-01 -4.810574650764465332e-02 -1.987450271844863892e-01 8.122157305479049683e-02 1.719660758972167969e-01 -3.652765452861785889e-01 -2.611414790153503418e-01 5.397885292768478394e-02 3.803913891315460205e-01 1.977614015340805054e-01 -1.185122579336166382e-01 1.973193436861038208e-01 -1.420549154281616211e-01 -1.721565574407577515e-01 1.227012053132057190e-01 -1.694560796022415161e-01 2.408653050661087036e-01 -8.468804508447647095e-02 4.582502692937850952e-02 8.839936554431915283e-02 -1.133716106414794922e-01 -1.706123203039169312e-01 -9.581745415925979614e-02 2.067848742008209229e-01 7.482764124870300293e-02 -7.192326709628105164e-03 -1.220148336142301559e-02 1.144108474254608154e-01 -8.613421767950057983e-02 -1.089844554662704468e-01 3.102240860462188721e-01 -2.699931263923645020e-01
2.269605249166488647e-01 -1.307774782180786133e-01 1.082282960414886475e-01 2.414175122976303101e-01 6.568208336830139160e-02 -2.989497482776641846e-01 6.365805119276046753e-02 -2.351256273686885834e-02 2.491218000650405884e-01 4.118241965770721436e-01 -2.471093237400054932e-01 -1.410521566867828369e-01 1.985868513584136963e-01 -9.099742770195007324e-02 -8.690506964921951294e-02 -2.138369381427764893e-01 2.118039131164550781e-01 -1.392485052347183228e-01 -2.446876615285873413e-01 -2.651194855570793152e-02 -1.484245713800191879e-02 -3.594710305333137512e-02 6.874988973140716553e-02 -1.186047270894050598e-01 -1.630509458482265472e-02 -4.888503625988960266e-02 2.458212226629257202e-01 4.319199174642562866e-02 -1.224965229630470276e-01 -1.221155449748039246e-01 1.023179963231086731e-01 -3.146690428256988525e-01
-2.261155843734741211e-01 -2.762804031372070312e-01 2.624844312667846680e-01 4.796804487705230713e-02 -6.873729079961776733e-02 1.139566525816917419e-01 1.263378858566284180e-01 2.672906517982482910e-01 2.505578696727752686e-01 5.475043505430221558e-02 -5.445808172225952148e-02 1.553426831960678101e-01 -1.617298722267150879e-01 -7.118135690689086914e-02 1.996475160121917725e-01 -1.872754096984863281e-01 1.595050245523452759e-01 -1.086081489920616150e-01 -3.825732469558715820e-01 -2.252596765756607056e-01 -7.657545059919357300e-02 3.608020953834056854e-03 1.541040092706680298e-01 -2.485776841640472412e-01 2.690171301364898682e-01 -1.606075763702392578e-01 -5.707771051675081253e-03 2.047284841537475586e-01 8.569221943616867065e-02 -1.301672309637069702e-01 4.224320873618125916e-02 -7.250575721263885498e-02
-2.736959457397460938e-01 -1.269329935312271118e-01 6.186751648783683777e-02 1.403937637805938721e-01 -1.210579276084899902e-02 -5.007470771670341492e-02 -1.074606738984584808e-02 9.537349641323089600e-02 3.233613669872283936e-01 8.290475606918334961e-02 6.868178397417068481e-02 1.058688536286354065e-01 7.304092496633529663e-02 1.898518949747085571e-01 -9.661673009395599365e-02 -3.609456121921539307e-01 8.759543299674987793e-02 -1.628876477479934692e-01 1.454956382513046265e-01 -2.728489339351654053e-01 1.311133056879043579e-01 3.048099577426910400e-01 -2.333562634885311127e-02 -2.098176032304763794e-01 4.051205515861511230e-02 -2.385364323854446411e-01 3.390358388423919678e-01 6.417804956436157227e-02 -2.029691934585571289e-01 2.225296050310134888e-01 9.465954452753067017e-02 5.872455984354019165e-02
-4.773902706801891327e-03 -5.057849735021591187e-02 8.051649481058120728e-02 1.210117414593696594e-01 -1.934255659580230713e-01 -2.792955636978149414e-01 1.932917721569538116e-02 3.020972013473510742e-01 6.068417429924011230e-02 3.757498562335968018e-01 3.515396267175674438e-02 -2.927815169095993042e-02 1.334450989961624146e-01 -1.015631034970283508e-01 4.889401495456695557e-01 -1.341697480529546738e-02 1.269187778234481812e-01 -3.198389429599046707e-03 -3.234769776463508606e-02 -6.443176418542861938e-02 1.729493588209152222e-01 -4.867300763726234436e-02 -1.678768843412399292e-01 2.225275710225105286e-02 2.508257329463958740e-01 -8.064174652099609375e-02 6.803581863641738892e-02 3.098753690719604492e-01 1.061752140522003174e-01 -1.743705421686172485e-01 -4.074395820498466492e-02 -2.433648258447647095e-01
-2.905242741107940674e-01 3.218858689069747925e-02 -8.587316423654556274e-02 1.647347770631313324e-02 -1.366858482360839844e-01 -1.891202330589294434e-01 2.146036475896835327e-01 8.098021149635314941e-02 3.325479924678802490e-01 1.078433766961097717e-01 3.309124410152435303e-01 -1.275940686464309692e-01 -1.338422298431396484e-01 -1.567995548248291016e-01 1.035029590129852295e-01 -1.907999366521835327e-01 2.885648906230926514e-01 1.311742067337036133e-01 1.943870484828948975e-01 -3.457907214760780334e-02 -3.006849586963653564e-01 6.958733499050140381e-02 -3.622253239154815674e-02 9.134042263031005859e-02 3.230989873409271240e-01 -2.118886634707450867e-02 2.435358464717864990e-01 1.567907184362411499e-01 5.320769920945167542e-02 -1.293326020240783691e-01 -2.331409137696027756e-03 9.781210869550704956e-02
-1.541327685117721558e-01 -1.370216757059097290e-01 -4.174865037202835083e-02 1.733717471361160278e-01 -4.100444260984659195e-03 1.848272979259490967e-01 4.954126849770545959e-02 -3.366120159626007080e-02 4.334113299846649170e-01 4.457196593284606934e-01 4.573825746774673462e-02 -5.900720506906509399e-02 -2.450170367956161499e-01 -1.826638579368591309e-01 -5.075287818908691406e-02 -8.306718617677688599e-02 2.600184679031372070e-01 6.788949668407440186e-02 1.397587656974792480e-01 -1.825353316962718964e-02 1.956247165799140930e-02 6.116726249456405640e-02 2.417501509189605713e-01 -6.841819733381271362e-02 1.506777405738830566e-01 -9.224597364664077759e-02 3.715504109859466553e-01 9.623488038778305054e-02 -5.712651461362838745e-02 -1.329969316720962524e-01 8.161792904138565063e-02 -1.657462865114212036e-01
-3.126839399337768555e-01 -9.769016504287719727e-02 1.149241700768470764e-01 2.673909962177276611e-01 1.506489962339401245e-01 -1.384542137384414673e-01 2.789889872074127197e-01 -3.721499815583229065e-02 1.981741636991500854e-01 2.995912730693817139e-01 1.140471324324607849e-01 -1.403427720069885254e-01 8.981097489595413208e-02 -1.177050918340682983e-01 1.207749843597412109e-01 -4.366184175014495850e-01 9.324318915605545044e-02 5.386711284518241882e-02 3.268401324748992920e-01 -2.356934398412704468e-01 -9.069622494280338287e-03 8.900596760213375092e-03 -4.187484085559844971e-02 -8.894518762826919556e-02 7.739827781915664673e-02 -1.652711331844329834e-01 -1.419793814420700073e-01 -1.739598661661148071e-01 1.063401550054550171e-01 -1.283165067434310913e-01 1.674434728920459747e-02 4.944647476077079773e-02
-1.484740991145372391e-03 -1.865848600864410400e-01 4.595890641212463379e-02 1.609399914741516113e-01 1.723867356777191162e-01 -1.009492203593254089e-01 -2.356366068124771118e-01 7.571893185377120972e-02 2.215201407670974731e-01 2.577400803565979004e-01 -1.159863993525505066e-01 3.027731776237487793e-01 1.999847404658794403e-02 -2.671716511249542236e-01 1.949813067913055420e-01 -3.374783992767333984e-01 9.277267381548881531e-03 -1.257678717374801636e-01 -1.420978270471096039e-02 -2.061154097318649292e-01 -8.205564320087432861e-02 1.315581351518630981e-01 -1.952260732650756836e-01 1.855754703283309937e-01 -1.562259793281555176e-01 -1.381605565547943115e-01 2.222820743918418884e-02 3.210813999176025391e-01 -7.214152067899703979e-02 -2.410062700510025024e-01 1.529553681612014771e-01 -5.235645174980163574e-02
1.697734445333480835e-01 -4.969690367579460144e-02 -9.704558551311492920e-02 1.008476838469505310e-01 -7.907212525606155396e-02 -1.205826699733734131e-01 2.710223793983459473e-01 1.058699265122413635e-01 3.554918169975280762e-01 2.150346338748931885e-01 -1.313530057668685913e-01 -2.082804441452026367e-01 9.226287901401519775e-02 -1.982391327619552612e-01 1.415294557809829712e-01 -1.676677763462066650e-01 -3.507812321186065674e-02 -3.138970732688903809e-01 -1.746049374341964722e-01 -2.624852582812309265e-02 1.770957857370376587e-01 2.021002769470214844e-01 -3.550826013088226318e-02 9.360667318105697632e-02 1.697799861431121826e-01 -1.306436657905578613e-01 2.588652670383453369e-01 1.541708558797836304e-01 2.399354428052902222e-02 -3.217462599277496338e-01 6.612669676542282104e-02 -2.369635403156280518e-01
-1.597869545221328735e-01 -6.517650187015533447e-02 1.465159095823764801e-02 2.463338896632194519e-02 -2.049730718135833740e-01 -1.613031141459941864e-02 2.656718194484710693e-01 -1.907982304692268372e-02 2.396122068166732788e-01 3.003309071063995361e-01 -6.529811769723892212e-02 -2.218128591775894165e-01 9.406185895204544067e-02 -2.441462576389312744e-01 1.892082244157791138e-01 -1.883493065834045410e-01 9.220449626445770264e-02 -1.076218634843826294e-01 1.780970096588134766e-01 -1.433533579111099243e-01 -1.343015283346176147e-01 -1.254932284355163574e-01 1.457832157611846924e-01 -4.116940796375274658e-01 1.797798573970794678e-01 -1.873682588338851929e-01 2.454944849014282227e-01 8.634884655475616455e-02 2.062045633792877197e-01 1.371614187955856323e-01 4.096868634223937988e-02 -1.425655037164688110e-01
-2.413296550512313843e-01 -2.755114808678627014e-02 3.557719755917787552e-03 -2.670786529779434204e-02 -5.964399501681327820e-02 -2.076518982648849487e-01 -1.212126296013593674e-02 -4.873694479465484619e-02 2.302455902099609375e-01 4.413476586341857910e-01 2.088281512260437012e-01 1.345682740211486816e-01 3.758416697382926941e-02 -1.401156485080718994e-01 1.095045730471611023e-01 -1.644992679357528687e-01 1.135844886302947998e-01 -4.394241869449615479e-01 4.390859231352806091e-02 -1.980959624052047729e-01 -1.490664482116699219e-02 9.754751622676849365e-02 -6.617716699838638306e-02 8.840268850326538086e-02 -1.948821097612380981e-01 1.557344943284988403e-01 1.298018246889114380e-01 1.809954643249511719e-02 3.439553678035736084e-01 -1.149174496531486511e-01 1.843165308237075806e-01 -8.643854409456253052e-02
-2.316842228174209595e-01 -1.759200356900691986e-02 -1.431365758180618286e-01 5.335400626063346863e-02 -4.356050118803977966e-02 -2.247975468635559082e-01 2.427504658699035645e-01 -1.828250661492347717e-02 1.406288594007492065e-01 2.927655875682830811e-01 3.568059206008911133e-01 -1.308677345514297485e-01 -6.699064373970031738e-02 -2.023224532604217529e-01 9.434505365788936615e-03 -1.501279622316360474e-01 1.660934984683990479e-01 -3.064356185495853424e-02 3.422103524208068848e-01 -1.398988962173461914e-01 -2.826504111289978027e-01 1.445534676313400269e-01 3.411283716559410095e-02 1.427620053291320801e-01 2.933595180511474609e-01 -3.267728909850120544e-02 2.673972845077514648e-01 9.739875793457031250e-02 2.469127625226974487e-02 -1.497117280960083008e-01 3.370653605088591576e-03 1.196776777505874634e-01
-1.856935620307922363e-01 6.485859304666519165e-02 5.828962475061416626e-02 -5.800026655197143555e-02 -8.749379962682723999e-02 5.797317251563072205e-02 2.070623785257339478e-01 1.793065369129180908e-01 4.187160730361938477e-01 6.188880652189254761e-02 1.613401621580123901e-01 1.449511796236038208e-01 1.772170960903167725e-01 -3.629091382026672363e-01 2.302102148532867432e-01 -4.167204797267913818e-01 2.389566898345947266e-01 -1.027937978506088257e-01 2.958213910460472107e-02 -2.174158990383148193e-01 1.673438996076583862e-01 -5.565821379423141479e-02 -2.464675158262252808e-02 -4.403523728251457214e-02 1.365726292133331299e-01 1.705655455589294434e-02 5.901635065674781799e-02 -1.227392852306365967e-01 2.090436965227127075e-01 1.180462632328271866e-02 -1.357980221509933472e-01 5.762671679258346558e-02
-1.616093814373016357e-01 -2.068049907684326172e-01 -2.908106148242950439e-01 1.748397499322891235e-01 -1.245017126202583313e-01 -1.057091951370239258e-01 1.638904660940170288e-01 1.063484996557235718e-01 3.018977940082550049e-01 -9.121027775108814240e-03 2.043342739343643188e-01 1.252054870128631592e-01 1.693998277187347412e-01 -9.644027054309844971e-02 -4.270549118518829346e-02 8.420584350824356079e-02 3.438555598258972168e-01 -3.794485628604888916e-01 -2.107123583555221558e-01 -1.556901335716247559e-01 -1.738033443689346313e-01 -3.753817453980445862e-02 9.519988298416137695e-02 -1.457789689302444458e-01 2.143483906984329224e-01 2.800328657031059265e-02 9.368555247783660889e-02 2.480220496654510498e-01 -1.500962972640991211e-01 -1.217832043766975403e-01 7.594419270753860474e-02 -5.124813690781593323e-02
-5.647943541407585144e-02 1.041626706719398499e-01 1.938895881175994873e-01 2.111143916845321655e-01 -5.189903452992439270e-02 -1.640705913305282593e-01 -9.906754828989505768e-03 -9.688774496316909790e-02 1.865588277578353882e-01 5.421149134635925293e-01 -1.838554590940475464e-01 -3.367156535387039185e-02 1.186887249350547791e-01 -3.675759956240653992e-02 -7.084124721586704254e-03 -1.256958544254302979e-01 -2.269455492496490479e-01 -1.623425036668777466e-01 1.582930237054824829e-01 -3.159672915935516357e-01 1.657098531723022461e-01 -3.215371444821357727e-02 -6.870341300964355469e-02 -5.509295500814914703e-03 1.048301011323928833e-01 -6.617265194654464722e-02 -1.001121178269386292e-01 3.388564586639404297e-01 -1.546402126550674438e-01 -2.318315505981445312e-01 6.083760410547256470e-02 -1.105081140995025635e-01
-1.724046319723129272e-01 -2.555778250098228455e-02 3.201735019683837891e-01 9.131287783384323120e-02 7.310780882835388184e-02 3.056557290256023407e-02 1.650566607713699341e-02 -2.321200631558895111e-02 4.119695723056793213e-01 2.081344574689865112e-01 -8.505129814147949219e-02 1.880246028304100037e-02 8.723066188395023346e-03 5.577911809086799622e-02 3.664782037958502769e-03 -2.533757090568542480e-01 2.037308365106582642e-01 -6.003889441490173340e-02 -1.169567089527845383e-02 -5.538026243448257446e-02 -3.750775381922721863e-02 1.908351331949234009e-01 7.735330611467361450e-02 3.392458856105804443e-01 3.791034519672393799e-01 -1.189959719777107239e-01 4.377443194389343262e-01 -5.423318594694137573e-02 4.391622915863990784e-02 -3.901111660525202751e-03 4.218973964452743530e-02 1.680604927241802216e-02
-2.232355810701847076e-02 4.105175659060478210e-02 5.213375017046928406e-02 2.703754603862762451e-01 -1.978169083595275879e-01 -5.836129933595657349e-02 2.443823218345642090e-01 1.364439725875854492e-01 3.711574077606201172e-01 6.216083094477653503e-02 1.638684719800949097e-01 -6.258742511272430420e-02 -1.715481579303741455e-01 -1.039367169141769409e-01 -9.208417683839797974e-02 -9.836678206920623779e-02 5.903588607907295227e-02 -2.552658021450042725e-01 -6.803195178508758545e-02 -3.166864812374114990e-01 -2.434042543172836304e-01 -2.003305256366729736e-01 -2.008594423532485962e-01 -3.904264867305755615e-01 8.157807588577270508e-02 -1.865798830986022949e-01 -2.434185519814491272e-02 1.192952618002891541e-01 -1.527572274208068848e-01 -8.869458734989166260e-02 -1.213143989443778992e-01 -4.909040778875350952e-02
1.558833718299865723e-01 -1.692033559083938599e-02 -7.393648847937583923e-03 -1.606034040451049805e-01 -1.243478730320930481e-01 -2.014313936233520508e-01 3.342113494873046875e-01 1.159846633672714233e-01 2.502470836043357849e-02 3.568468093872070312e-01 3.170609101653099060e-02 1.791124343872070312e-01 -5.112815182656049728e-03 -3.144922852516174316e-01 3.457759618759155273e-01 -6.752693653106689453e-02 2.216213792562484741e-01 -1.688596755266189575e-01 -1.018186360597610474e-01 -7.644984126091003418e-02 2.499383091926574707e-01 -5.926626920700073242e-02 5.698865652084350586e-02 -1.534815970808267593e-02 -4.272602126002311707e-02 -1.110276132822036743e-01 8.788568526506423950e-02 2.439877092838287354e-01 -1.421669125556945801e-01 -5.933668836951255798e-02 3.219796419143676758e-01 1.102659851312637329e-01
1.494519561529159546e-01 -1.794056743383407593e-01 -4.202966392040252686e-02 8.913312852382659912e-02 -2.752236425876617432e-01 -7.714211195707321167e-02 1.281420737504959106e-01 2.057849615812301636e-01 1.965266615152359009e-01 3.969988524913787842e-01 -6.120075657963752747e-02 5.807735724374651909e-04 2.165872603654861450e-01 -5.795329809188842773e-02 3.452057540416717529e-01 -9.251254796981811523e-02 1.654144227504730225e-01 -4.721971973776817322e-02 -4.913665354251861572e-02 -1.232555136084556580e-01 2.272880673408508301e-01 8.425535261631011963e-02 1.086739078164100647e-01 1.748759299516677856e-01 3.666576743125915527e-01 -1.009189436445012689e-04 1.442876905202865601e-01 2.663862705230712891e-01 -1.629646122455596924e-02 -1.570701003074645996e-01 -4.057046957314014435e-03 -1.334498822689056396e-01
-3.852275907993316650e-01 4.206308349967002869e-02 -1.760465651750564575e-01 4.695361852645874023e-02 -4.572036489844322205e-02 -1.515209525823593140e-01 8.992900699377059937e-02 6.924825161695480347e-02 3.036029040813446045e-01 1.449468284845352173e-01 3.695319294929504395e-01 9.634813666343688965e-02 1.608999371528625488e-01 2.060162276029586792e-02 -1.229540258646011353e-01 -3.864980302751064301e-03 3.654648065567016602e-01 -2.812835872173309326e-01 -1.029963269829750061e-01 -1.334389001131057739e-01 -1.932130753993988037e-02 5.523518845438957214e-02 1.340826600790023804e-01 -1.558861583471298218e-01 9.662369638681411743e-02 -5.522651597857475281e-02 -1.847552694380283356e-02 3.137481808662414551e-01 1.968042552471160889e-02 -1.620108783245086670e-01 -2.038804292678833008e-01 1.098424494266510010e-01
6.709997355937957764e-02 -9.839668869972229004e-02 1.026540994644165039e-01 -9.698060899972915649e-02 6.679023802280426025e-02 -4.186469018459320068e-01 -2.543053403496742249e-02 1.861704140901565552e-01 1.627647727727890015e-01 3.289746642112731934e-01 1.334670335054397583e-01 -1.382789574563503265e-02 -1.249670311808586121e-01 -1.480291783809661865e-01 -8.003234118223190308e-02 -2.272646874189376831e-01 3.873053565621376038e-02 -2.401164770126342773e-01 8.291175216436386108e-02 -2.061592936515808105e-01 1.091372743248939514e-01 2.071496695280075073e-01 2.168469130992889404e-01 -1.245046257972717285e-01 5.677660182118415833e-02 -1.225613579154014587e-01 2.661681175231933594e-01 -1.526788920164108276e-01 -1.286366879940032959e-01 -1.781532913446426392e-01 -4.290763661265373230e-02 3.378298282623291016e-01
-2.903064787387847900e-01 -1.533619761466979980e-01 -4.382645711302757263e-02 2.937147617340087891e-01 2.184722945094108582e-02 -3.325065970420837402e-01 -7.059011608362197876e-03 -6.739456206560134888e-02 2.076142281293869019e-01 2.151148319244384766e-01 1.782716214656829834e-01 -4.475954920053482056e-02 -1.253344677388668060e-02 -8.988334983587265015e-02 -1.253511905670166016e-01 -2.106237858533859253e-01 8.277458697557449341e-02 -1.682262122631072998e-02 -2.292865654453635216e-03 -1.893528848886489868e-01 -1.009577959775924683e-01 -1.131499069742858410e-03 -1.381593942642211914e-01 -3.516925871372222900e-01 3.817577958106994629e-01 -2.503514289855957031e-01 -2.497698664665222168e-01 1.088376864790916443e-01 1.185005977749824524e-01 3.353571519255638123e-02 4.605560377240180969e-02 3.181900456547737122e-02
8.481043577194213867e-02 -4.175762459635734558e-02 -1.981565952301025391e-01 1.257291585206985474e-01 -2.269475460052490234e-01 -8.314451575279235840e-02 1.810647696256637573e-01 1.125520933419466019e-02 3.334906697273254395e-01 2.297986298799514771e-01 5.027150362730026245e-02 -2.527308464050292969e-01 2.170767039060592651e-01 -3.458628654479980469e-01 -2.776468545198440552e-02 -2.541645467281341553e-01 -6.642138957977294922e-02 -2.443450391292572021e-01 -2.501633465290069580e-01 6.264407187700271606e-02 8.242029696702957153e-02 -2.843754924833774567e-02 2.482243068516254425e-02 8.844318985939025879e-02 1.937786936759948730e-01 -1.852765381336212158e-01 1.912455111742019653e-01 1.527565121650695801e-01 -1.033356934785842896e-01 -1.466552913188934326e-01 -2.064414322376251221e-02 -2.665729224681854248e-01
-8.410150557756423950e-02 -1.235051974654197693e-01 5.618294700980186462e-03 1.625613570213317871e-01 -2.640301883220672607e-01 -2.469242550432682037e-02 1.811519712209701538e-01 -2.471314370632171631e-02 2.360786348581314087e-01 3.585298657417297363e-01 1.935979723930358887e-01 -1.285739243030548096e-01 1.333884447813034058e-01 9.030976146459579468e-02 3.476587533950805664e-01 -8.335885405540466309e-02 1.197497397661209106e-01 -1.141862384974956512e-02 -1.464798580855131149e-02 -3.371328115463256836e-01 2.730470895767211914e-01 -3.071182668209075928e-01 1.345831155776977539e-01 -3.451769426465034485e-02 9.011796861886978149e-02 -1.560701727867126465e-01 1.407014429569244385e-01 1.772558391094207764e-01 -6.872756779193878174e-02 -4.387309309095144272e-03 -8.465003967285156250e-02 -2.080562710762023926e-01
-2.056739330291748047e-01 -2.606671452522277832e-01 4.016973376274108887e-01 1.838705837726593018e-01 -7.532393187284469604e-02 -9.395040571689605713e-02 -6.505733728408813477e-02 -1.856992989778518677e-01 3.051744401454925537e-01 5.741186439990997314e-02 7.696868479251861572e-02 2.409080043435096741e-02 1.754990667104721069e-01 1.188483759760856628e-01 2.534332275390625000e-01 -3.687910437583923340e-01 1.292600482702255249e-01 -2.604908049106597900e-01 -3.553223609924316406e-02 -1.098368316888809204e-01 -2.320414409041404724e-02 1.504572182893753052e-01 2.160214260220527649e-02 1.710575520992279053e-01 2.353105098009109497e-01 6.710547953844070435e-02 1.245101690292358398e-01 -4.989032074809074402e-02 -1.144193559885025024e-01 1.088795736432075500e-01 1.976706683635711670e-01 2.434595860540866852e-02
-2.290612161159515381e-01 -1.954988837242126465e-01 -3.342345729470252991e-02 3.790766000747680664e-01 8.270821720361709595e-02 -1.260146945714950562e-01 -4.319548606872558594e-02 1.666277239564806223e-05 2.373963445425033569e-01 4.035913646221160889e-01 5.106103420257568359e-02 -1.989884227514266968e-01 -6.187994778156280518e-02 -5.182733014225959778e-02 1.523578315973281860e-01 -3.266322910785675049e-01 2.072059810161590576e-01 4.176237434148788452e-02 -1.821602284908294678e-01 4.596458002924919128e-02 -5.529923364520072937e-02 -4.295685887336730957e-02 -9.291935712099075317e-02 -1.130352541804313660e-02 -1.375976651906967163e-01 -3.118483582511544228e-03 2.861221134662628174e-01 -2.661241888999938965e-01 -1.126826778054237366e-01 -2.260597050189971924e-01 -3.923615068197250366e-02 -1.069402173161506653e-01
-3.369192481040954590e-01 -8.187022060155868530e-02 1.606906652450561523e-01 2.924013137817382812e-01 -2.047869414091110229e-01 -3.672838807106018066e-01 -1.277115792036056519e-01 -1.831069216132164001e-02 1.919916421175003052e-01 1.676695197820663452e-01 -9.999621659517288208e-02 3.292558491230010986e-01 -1.401628851890563965e-01 -1.561956852674484253e-01 3.956892713904380798e-02 -2.558861374855041504e-01 2.906332612037658691e-01 -1.150278076529502869e-01 1.027131155133247375e-01 -5.790215358138084412e-02 8.945462107658386230e-02 -7.485213875770568848e-02 -1.587724387645721436e-01 -6.991314142942428589e-02 -1.845759600400924683e-01 -7.769634574651718140e-02 -1.180194243788719177e-01 1.602698117494583130e-01 -4.555279389023780823e-02 -4.370896890759468079e-02 1.722388118505477905e-01 1.088025197386741638e-01
1.409466750919818878e-02 -1.931709498167037964e-01 1.558072566986083984e-01 -2.452505379915237427e-02 1.589117646217346191e-01 -4.470951855182647705e-02 2.233289927244186401e-02 3.954087197780609131e-01 3.015264272689819336e-01 3.730114996433258057e-01 1.877659708261489868e-01 -1.675328612327575684e-02 -7.896007038652896881e-03 -1.268517225980758667e-01 -5.343852937221527100e-02 -1.582680791616439819e-01 2.013113945722579956e-01 -2.760928310453891754e-02 2.365792244672775269e-01 -9.963244199752807617e-02 -1.198668498545885086e-02 1.794386506080627441e-01 -9.930799156427383423e-02 -2.590992152690887451e-01 1.212969943881034851e-01 -3.756053149700164795e-01 9.192461147904396057e-03 -1.428042501211166382e-01 -1.450718473643064499e-02 -1.892110258340835571e-01 1.150672733783721924e-01 4.262350872159004211e-02
-3.379031419754028320e-01 -9.235210716724395752e-02 -1.448190659284591675e-01 1.317198425531387329e-01 1.359298676252365112e-01 -6.599038094282150269e-02 3.212188482284545898e-01 4.492985084652900696e-02 2.613325715065002441e-01 2.017417997121810913e-01 1.856192499399185181e-01 1.103382110595703125e-01 1.172329857945442200e-01 -2.776882648468017578e-01 -5.917205940932035446e-03 1.453432627022266388e-02 1.130539551377296448e-01 -8.013313263654708862e-02 -2.550789415836334229e-01 -2.228279113769531250e-01 -1.257929503917694092e-01 -2.184470891952514648e-01 -3.766957670450210571e-02 8.042576909065246582e-02 2.012022286653518677e-01 1.500833630561828613e-01 1.350648105144500732e-01 6.616315245628356934e-02 -8.660458028316497803e-02 -2.161050885915756226e-01 2.435542345046997070e-01 -2.443678528070449829e-01
-5.229145288467407227e-03 2.798140980303287506e-02 2.126577310264110565e-02 4.725756645202636719e-01 -1.059773415327072144e-01 4.605517908930778503e-02 2.679423689842224121e-01 5.265340581536293030e-02 1.700974255800247192e-01 2.783093154430389404e-01 -6.051220372319221497e-02 1.207715272903442383e-01 -4.665658995509147644e-02 -3.386202454566955566e-01 1.128956004977226257e-01 -3.615166544914245605e-01 -1.777397841215133667e-01 -1.429055929183959961e-01 -3.979391604661941528e-02 -1.478728502988815308e-01 6.623109430074691772e-02 1.647785454988479614e-01 -2.562028169631958008e-01 9.996353089809417725e-02 1.646453700959682465e-02 5.810553580522537231e-02 2.443125545978546143e-01 -1.608981043100357056e-01 -6.028485670685768127e-02 -1.334287524223327637e-01 2.776569314301013947e-02 9.223923832178115845e-02
1.293786764144897461e-01 -4.188696295022964478e-02 -4.002956449985504150e-01 2.218109816312789917e-01 3.525294363498687744e-02 -1.565363407135009766e-01 2.738130986690521240e-01 2.178287208080291748e-01 2.800653874874114990e-01 1.204179003834724426e-01 -1.017514988780021667e-01 -2.341176867485046387e-01 4.994764924049377441e-02 -1.815510839223861694e-01 5.477724596858024597e-02 -2.389836758375167847e-01 2.226999029517173767e-02 -2.028960734605789185e-01 -1.045855656266212463e-01 -1.708150506019592285e-01 2.340100258588790894e-01 -1.569330096244812012e-01 -6.120501831173896790e-02 2.693964354693889618e-02 -3.253631293773651123e-02 -1.329500973224639893e-01 3.512939810752868652e-01 1.367088854312896729e-01 -4.567488282918930054e-02 -1.802732795476913452e-01 2.656839042901992798e-02 -9.202741831541061401e-02
4.663518443703651428e-02 -5.813264101743698120e-02 -3.090181946754455566e-02 2.473782449960708618e-01 -6.205164268612861633e-02 -6.269068270921707153e-02 9.814759343862533569e-02 2.582813613116741180e-03 3.070711195468902588e-01 2.800285518169403076e-01 1.563702151179313660e-02 -2.658501565456390381e-01 2.071581631898880005e-01 -6.622552871704101562e-02 2.091264128684997559e-01 -1.672566831111907959e-01 2.101144045591354370e-01 -9.140013158321380615e-02 -1.164381131529808044e-01 3.119499385356903076e-01 1.196489408612251282e-01 -3.150264918804168701e-02 2.697566896677017212e-02 1.362290140241384506e-02 3.205773830413818359e-01 -3.008642196655273438e-01 8.867422491312026978e-02 1.383055895566940308e-01 -2.578371465206146240e-01 -2.357890605926513672e-01 1.933703571557998657e-02 -1.729476749897003174e-01
-4.257765039801597595e-02 -1.165545210242271423e-01 -9.104393422603607178e-02 2.152561247348785400e-01 9.211639314889907837e-02 -1.404637694358825684e-01 -1.130164042115211487e-01 7.857598364353179932e-02 2.455268949270248413e-01 2.881626188755035400e-01 1.508567333221435547e-01 1.399586796760559082e-01 -1.169942542910575867e-01 -1.030801311135292053e-01 4.426238238811492920e-01 -1.300160139799118042e-01 1.491270661354064941e-01 -3.318382799625396729e-01 5.085025355219841003e-02 -8.792904019355773926e-02 -2.946991622447967529e-01 3.375602141022682190e-02 -9.884200990200042725e-02 -9.058451279997825623e-03 -2.864090800285339355e-01 -1.366656124591827393e-01 -3.146386146545410156e-02 1.782948523759841919e-01 -1.110623627901077271e-01 -3.002822026610374451e-02 7.162184268236160278e-02 -2.600974440574645996e-01
-7.790955901145935059e-02 -8.593022078275680542e-02 2.275990843772888184e-01 3.269819319248199463e-01 2.357318811118602753e-02 -9.535163640975952148e-02 2.692552804946899414e-01 2.492291778326034546e-01 -9.630581736564636230e-02 2.986951172351837158e-01 -2.150556594133377075e-01 -1.958410888910293579e-01 1.368494182825088501e-01 1.191910207271575928e-01 1.236255466938018799e-02 -2.964176535606384277e-01 1.480578482151031494e-01 -2.374585717916488647e-01 -6.652959436178207397e-02 -2.016608417034149170e-01 5.938619002699851990e-02 -1.731147989630699158e-02 -3.428187966346740723e-02 -6.234296411275863647e-02 1.328517049551010132e-01 -1.449848562479019165e-01 1.366392821073532104e-01 1.420843880623579025e-02 -1.113299578428268433e-01 -1.510593295097351074e-01 -1.451640129089355469e-01 -3.652424514293670654e-01
-5.170938372611999512e-02 1.889590732753276825e-02 -9.446103125810623169e-02 5.085102319717407227e-01 -1.294086277484893799e-01 -1.552702635526657104e-01 2.048437744379043579e-01 2.304189354181289673e-01 2.128753960132598877e-01 1.880657821893692017e-01 3.240843489766120911e-02 5.704401805996894836e-02 -1.385277956724166870e-01 -4.082975909113883972e-03 1.178270950913429260e-01 -2.284940332174301147e-01 7.513727247714996338e-02 6.947366148233413696e-02 -1.038643419742584229e-01 -2.604606449604034424e-01 -1.194127723574638367e-01 6.967074424028396606e-02 -9.970841556787490845e-02 -8.462205529212951660e-02 3.220096528530120850e-01 1.513004153966903687e-01 -1.901996433734893799e-01 -4.146419838070869446e-02 -1.414770781993865967e-01 -1.259604245424270630e-01 2.060897089540958405e-02 3.117150366306304932e-01
-4.420149624347686768e-01 2.708837576210498810e-02 -1.740814894437789917e-01 9.336057305335998535e-02 4.159810766577720642e-02 -1.492424905300140381e-01 -1.580489613115787506e-02 1.746776551008224487e-01 3.716226220130920410e-01 3.765086457133293152e-02 3.748849630355834961e-01 -4.991955589503049850e-03 1.401786506175994873e-01 1.515227369964122772e-02 -5.308102443814277649e-02 -6.381664425134658813e-02 3.719079792499542236e-01 -2.486625611782073975e-01 -1.905063353478908539e-02 -1.191436871886253357e-01 -6.851388514041900635e-02 7.336758077144622803e-02 1.573110967874526978e-01 -9.786999225616455078e-02 6.959759443998336792e-02 2.309817820787429810e-02 6.926391273736953735e-02 1.721765547990798950e-01 -1.264234632253646851e-01 -1.407573968172073364e-01 -2.343418151140213013e-01 1.166527122259140015e-01
-2.857394218444824219e-01 -2.176381498575210571e-01 -6.466077268123626709e-02 7.773099094629287720e-02 1.487898826599121094e-01 -1.350333392620086670e-01 1.678342521190643311e-01 1.232411488890647888e-01 2.102918326854705811e-01 4.227750301361083984e-01 -2.142684720456600189e-02 -1.448894590139389038e-01 -2.000963389873504639e-01 -2.312732487916946411e-02 -2.735408395528793335e-02 1.615010574460029602e-02 8.816157281398773193e-02 -1.648945212364196777e-01 2.841608598828315735e-02 -1.137595623731613159e-01 9.044123440980911255e-02 -1.523302346467971802e-01 -1.604138314723968506e-01 7.983369380235671997e-02 1.877484172582626343e-01 -3.914178609848022461e-01 -8.093638462014496326e-04 4.740446433424949646e-02 -3.256648778915405273e-01 2.675926089286804199e-01 1.441578380763530731e-03 1.023047715425491333e-01
-1.456805914640426636e-01 -1.228899136185646057e-01 -1.138011217117309570e-01 1.818825677037239075e-02 -4.568029567599296570e-02 6.876429915428161621e-02 5.474977940320968628e-02 3.180100116878747940e-03 4.402342140674591064e-01 4.496972560882568359e-01 -2.232455834746360779e-02 7.219306379556655884e-02 -7.410551607608795166e-02 -3.130832314491271973e-01 6.312596797943115234e-02 3.492285311222076416e-02 1.661089956760406494e-01 1.351514309644699097e-01 4.661961272358894348e-02 -1.420765221118927002e-01 -1.411773562431335449e-01 -7.444836199283599854e-02 1.202156618237495422e-01 -2.595282793045043945e-01 1.968713402748107910e-01 -1.066430732607841492e-01 3.046621084213256836e-01 2.129306271672248840e-02 1.503094434738159180e-01 -2.974319458007812500e-01 -1.224635541439056396e-02 3.162952489219605923e-04
-1.241398528218269348e-01 1.065326854586601257e-01 2.519251406192779541e-01 1.964555531740188599e-01 -1.136977747082710266e-01 -1.718268245458602905e-01 7.028368860483169556e-02 -4.310808703303337097e-02 4.560638070106506348e-01 8.840925246477127075e-02 2.501040101051330566e-01 2.405717819929122925e-01 8.501030504703521729e-02 4.841332137584686279e-02 -2.282379418611526489e-01 -1.525003314018249512e-01 -1.582717448472976685e-01 -4.793084785342216492e-02 6.131039932370185852e-02 -1.846191883087158203e-01 -1.485090106725692749e-01 2.453767657279968262e-01 2.738861180841922760e-02 -7.380180060863494873e-03 2.764851152896881104e-01 -1.291549801826477051e-01 2.411207556724548340e-01 2.533050179481506348e-01 -9.321013092994689941e-02 -4.595570731908082962e-03 -5.671981349587440491e-02 -1.586150377988815308e-01
2.540317736566066742e-02 -3.718131780624389648e-02 6.546419113874435425e-02 1.748198419809341431e-01 3.124932758510112762e-02 -1.095700357109308243e-02 -1.715611070394515991e-01 3.572890534996986389e-02 2.374725937843322754e-01 5.399621129035949707e-01 2.910763584077358246e-02 8.212517946958541870e-03 2.120952010154724121e-01 -1.056722402572631836e-01 -1.971184462308883667e-02 -1.588407903909683228e-01 9.012618660926818848e-02 -1.998937875032424927e-01 -3.327366709709167480e-02 -3.128996193408966064e-01 2.047296464443206787e-01 9.478706121444702148e-02 -1.253419369459152222e-01 6.944597512483596802e-02 3.421678766608238220e-02 5.351933091878890991e-02 -1.585397124290466309e-01 4.533397555351257324e-01 -1.392044723033905029e-01 -1.144204139709472656e-01 1.187614947557449341e-01 2.991077117621898651e-02
-7.051911950111389160e-02 -8.219067007303237915e-02 1.320168375968933105e-01 7.596597075462341309e-02 1.113599464297294617e-01 -1.165065094828605652e-01 1.814220398664474487e-01 4.404463768005371094e-01 3.420951664447784424e-01 2.519303262233734131e-01 2.225278168916702271e-01 -4.243404418230056763e-02 -1.546293199062347412e-01 -9.011130034923553467e-02 -4.004311189055442810e-02 -2.427541464567184448e-01 2.221267223358154297e-01 1.224293336272239685e-01 5.934794992208480835e-02 -1.450268477201461792e-01 -2.336252667009830475e-02 1.080465167760848999e-01 9.263303875923156738e-02 2.425919286906719208e-02 1.466850936412811279e-01 -3.524545729160308838e-01 -8.797659724950790405e-02 -8.836629986763000488e-02 -1.841121613979339600e-01 -1.398942619562149048e-01 2.380162030458450317e-01 7.828290760517120361e-02
-7.338181883096694946e-02 3.312776330858469009e-03 -7.213383167982101440e-02 3.961155563592910767e-02 -4.071057587862014771e-02 -1.413532793521881104e-01 3.830522596836090088e-01 -9.361790865659713745e-02 3.710746765136718750e-01 4.379883408546447754e-01 -2.530345134437084198e-02 3.618580847978591919e-02 9.236187487840652466e-02 4.350512102246284485e-02 -2.952955849468708038e-02 -1.098731756210327148e-01 1.339469552040100098e-01 -4.632290080189704895e-02 -9.293432347476482391e-03 -2.269920110702514648e-01 -2.106355875730514526e-01 -9.687276929616928101e-02 1.876287758350372314e-01 -1.082800105214118958e-01 9.833959862589836121e-03 2.291947007179260254e-01 2.754444777965545654e-01 -1.266305297613143921e-01 1.515974700450897217e-01 -3.293263018131256104e-01 -6.848008930683135986e-02 5.304694920778274536e-02
-2.069694995880126953e-01 -5.501037463545799255e-02 -9.622764587402343750e-02 2.234921418130397797e-02 1.985137909650802612e-01 -3.888066411018371582e-01 -1.203366518020629883e-01 -1.363336443901062012e-01 2.675211131572723389e-01 2.164041548967361450e-01 1.848360300064086914e-01 8.851768821477890015e-02 -8.337144553661346436e-02 -6.256560981273651123e-02 -2.045136317610740662e-02 -1.621227115392684937e-01 -2.318466268479824066e-02 9.496482461690902710e-02 -5.340597406029701233e-02 -3.635950088500976562e-01 3.407098352909088135e-01 1.581733226776123047e-01 1.428457796573638916e-01 -4.903266951441764832e-02 6.292606703937053680e-03 -8.973665535449981689e-03 2.685362696647644043e-01 -6.583948433399200439e-02 -1.791000068187713623e-01 -2.496685683727264404e-01 8.393249660730361938e-02 1.903255134820938110e-01
6.119510531425476074e-02 -9.831515699625015259e-02 -1.020087078213691711e-01 1.391148567199707031e-01 9.089013189077377319e-02 -2.164095789194107056e-01 -7.833070307970046997e-02 5.117464438080787659e-02 2.062898278236389160e-01 4.100644886493682861e-01 -8.966990560293197632e-02 -2.525967359542846680e-01 1.378545016050338745e-01 -3.091938793659210205e-01 -8.446250855922698975e-02 -1.804277598857879639e-01 3.907718956470489502e-01 -1.180468797683715820e-01 -1.933887600898742676e-01 -6.288908421993255615e-02 9.665323048830032349e-02 2.058504968881607056e-01 3.104292973875999451e-02 -1.086757481098175049e-01 -5.747250840067863464e-02 1.115136817097663879e-01 1.512587368488311768e-01 1.055685281753540039e-01 -2.420312166213989258e-01 -1.898889541625976562e-01 3.219059109687805176e-02 -1.954918950796127319e-01
-3.287586271762847900e-01 -2.470667809247970581e-01 8.570856600999832153e-02 1.743149459362030029e-01 -1.255476325750350952e-01 -2.935731410980224609e-01 -1.369669735431671143e-01 -4.219200089573860168e-02 2.837170362472534180e-01 2.811603248119354248e-01 6.260780245065689087e-02 -1.727922558784484863e-01 5.533644929528236389e-02 -1.628183275461196899e-01 7.265659421682357788e-02 -5.239585414528846741e-02 6.231122091412544250e-02 -1.870692968368530273e-01 -4.609966278076171875e-02 -2.378128319978713989e-01 -1.985309720039367676e-01 5.083474889397621155e-02 -1.530586332082748413e-01 -3.731648027896881104e-01 3.259791731834411621e-01 1.978931203484535217e-02 -2.380306459963321686e-02 -5.388237163424491882e-02 6.082113832235336304e-02 -5.796519666910171509e-02 6.950914859771728516e-02 1.244469285011291504e-01
-2.619759142398834229e-01 -2.687685936689376831e-02 -1.140397712588310242e-01 2.179640382528305054e-01 -4.104011505842208862e-02 -2.751639187335968018e-01 1.850264072418212891e-01 -2.552397735416889191e-02 3.745868206024169922e-01 1.924466192722320557e-01 5.405851826071739197e-02 6.363561004400253296e-02 1.023286283016204834e-01 -1.827019304037094116e-01 3.378934785723686218e-02 3.151014214381575584e-03 2.332153618335723877e-01 2.075615078210830688e-01 3.483484983444213867e-01 2.178476452827453613e-01 1.750332564115524292e-01 1.667158901691436768e-01 -1.036260277032852173e-01 -4.461603611707687378e-02 2.926389873027801514e-01 -3.222661837935447693e-02 1.855806410312652588e-01 2.139239460229873657e-01 -9.312020987272262573e-02 6.996224075555801392e-02 1.025344729423522949e-01 -1.127257663756608963e-02
-7.311419397592544556e-02 -1.508938968181610107e-01 -7.501153647899627686e-02 2.634790241718292236e-01 -1.003445610404014587e-01 -2.193996906280517578e-01 9.642715752124786377e-02 2.792572416365146637e-02 2.916763722896575928e-01 2.026736438274383545e-01 -2.430064678192138672e-01 4.154006391763687134e-02 2.068411856889724731e-01 -5.088215470314025879e-01 2.599814832210540771e-01 -3.999978303909301758e-02 9.217109531164169312e-02 -9.916046261787414551e-02 -1.345759928226470947e-01 -1.371342688798904419e-01 7.845609635114669800e-02 -5.665467306971549988e-02 2.670557610690593719e-02 -2.390702813863754272e-01 2.847010642290115356e-02 9.191202372312545776e-02 2.735066115856170654e-01 -1.011771485209465027e-01 -2.787925116717815399e-02 9.939694777131080627e-03 -2.100603729486465454e-01 -9.471904486417770386e-02
-1.621710211038589478e-01 -2.573426067829132080e-01 4.004316031932830811e-01 9.356617182493209839e-02 -7.445991784334182739e-02 -2.510513179004192352e-02 7.349050790071487427e-02 -1.687457561492919922e-01 2.222665399312973022e-01 1.470666974782943726e-01 3.614066168665885925e-02 -7.217502221465110779e-03 -1.525700063211843371e-04 6.903626024723052979e-02 1.986404657363891602e-01 -4.398322403430938721e-01 2.920126020908355713e-01 -3.194541633129119873e-01 -3.198003023862838745e-02 -1.721295714378356934e-01 1.009098999202251434e-02 1.415018439292907715e-01 1.560290530323982239e-02 6.619155406951904297e-02 1.441705692559480667e-02 2.438314631581306458e-02 7.045255601406097412e-02 1.869008243083953857e-01 -6.882148981094360352e-02 1.451295018196105957e-01 1.807338297367095947e-01 2.153473496437072754e-01
-6.985414028167724609e-02 -1.289166957139968872e-01 -1.195415183901786804e-01 4.700454697012901306e-02 -8.964822441339492798e-02 -2.085057348012924194e-01 4.335688799619674683e-02 -1.378306299448013306e-01 3.332063555717468262e-01 4.219861328601837158e-01 -1.192000731825828552e-01 -2.131448835134506226e-01 1.078177466988563538e-01 6.453052908182144165e-02 1.175322607159614563e-01 -2.727332413196563721e-01 -9.988267719745635986e-02 1.626465320587158203e-01 2.702229917049407959e-01 -1.309515237808227539e-01 8.646431565284729004e-02 -6.320981681346893311e-02 3.578892350196838379e-02 5.407756939530372620e-02 2.267808467149734497e-01 -1.457836478948593140e-01 -1.582062058150768280e-02 2.665474116802215576e-01 -2.420878224074840546e-02 -3.452486991882324219e-01 -1.533934772014617920e-01 -8.555749058723449707e-02
-7.954332977533340454e-02 -2.092204988002777100e-01 1.590238660573959351e-01 1.118739172816276550e-01 1.215323731303215027e-01 -1.889255940914154053e-01 -1.356835946353385225e-05 -3.240245878696441650e-01 4.514230787754058838e-01 1.855288445949554443e-01 -2.966211177408695221e-02 1.692933263257145882e-03 1.363183110952377319e-01 -2.347607538104057312e-02 -6.100977212190628052e-02 -2.381372451782226562e-01 2.695348262786865234e-01 1.180666163563728333e-01 1.629454046487808228e-01 -1.919678747653961182e-01 3.272465765476226807e-01 5.489435046911239624e-03 -1.101306229829788208e-01 1.076301708817481995e-01 7.406220585107803345e-02 7.930698990821838379e-02 2.965214848518371582e-02 2.806113660335540771e-01 9.322531521320343018e-02 -1.751309782266616821e-01 5.268610641360282898e-02 1.537177711725234985e-01
-6.142925843596458435e-02 -3.110780119895935059e-01 1.655612885951995850e-01 1.573252379894256592e-01 -1.186371222138404846e-01 -2.218074053525924683e-01 5.728111043572425842e-02 9.614177048206329346e-02 7.920243777334690094e-03 2.539750039577484131e-01 -1.281054876744747162e-02 3.162767887115478516e-01 2.136816680431365967e-01 -1.402331292629241943e-01 -1.761058121919631958e-01 -1.628117263317108154e-01 1.244918406009674072e-01 -3.051263391971588135e-01 -1.170325502753257751e-01 -2.647599279880523682e-01 -1.554730534553527832e-01 -7.811712473630905151e-02 2.892836369574069977e-02 -2.166083008050918579e-01 3.488354980945587158e-01 -2.014027722179889679e-02 2.124291807413101196e-01 -3.849780932068824768e-02 -1.949438452720642090e-01 -3.423254191875457764e-02 5.707593634724617004e-02 4.829869046807289124e-02
5.405726283788681030e-02 -3.298505246639251709e-01 -2.582571506500244141e-01 1.337684392929077148e-01 2.460727700963616371e-03 -2.552806138992309570e-01 1.781221777200698853e-01 7.258716970682144165e-02 1.178238540887832642e-01 3.167799711227416992e-01 -2.057987600564956665e-01 1.842489540576934814e-01 -2.405040562152862549e-01 -3.607517108321189880e-02 2.237512767314910889e-01 -2.740238606929779053e-01 2.725245952606201172e-01 1.025386527180671692e-01 3.160078525543212891e-01 -1.434811670333147049e-02 9.597305208444595337e-02 -1.414397358894348145e-01 1.888174191117286682e-02 8.955196291208267212e-02 2.670786082744598389e-01 -6.918432191014289856e-03 1.722657866775989532e-02 2.348499745130538940e-02 1.055975854396820068e-01 -1.432156115770339966e-01 1.791323907673358917e-02 5.708357319235801697e-03
5.182747170329093933e-02 -1.940992847084999084e-02 1.882500946521759033e-01 6.630825251340866089e-02 7.119254767894744873e-02 -2.219148725271224976e-01 1.478768438100814819e-01 3.024083375930786133e-01 3.008302450180053711e-01 2.725973725318908691e-01 7.678111642599105835e-02 -6.115676835179328918e-02 6.845135241746902466e-02 1.024181470274925232e-01 1.314903646707534790e-01 -1.834627091884613037e-01 4.968382790684700012e-02 -2.125142663717269897e-01 -1.933243274688720703e-01 1.047882065176963806e-01 2.466364651918411255e-01 -1.640647649765014648e-01 -5.060846731066703796e-02 -3.154218196868896484e-01 1.956175640225410461e-02 7.779835909605026245e-02 3.246558606624603271e-01 1.707717031240463257e-01 4.182672128081321716e-02 -3.390075564384460449e-01 1.458539068698883057e-02 -7.231660932302474976e-02
-3.952331244945526123e-01 -3.240710198879241943e-01 2.367662638425827026e-02 2.688005864620208740e-01 -2.527815103530883789e-01 5.718808993697166443e-02 2.900746166706085205e-01 2.711298465728759766e-01 3.077864646911621094e-01 1.694332212209701538e-01 1.263626813888549805e-01 1.693488806486129761e-01 7.142499834299087524e-02 -8.802050352096557617e-02 -2.512465715408325195e-01 -6.467641796916723251e-03 -3.373691067099571228e-02 4.817018285393714905e-02 -1.921924650669097900e-01 -5.245082452893257141e-02 -8.368781208992004395e-02 5.073873326182365417e-02 6.502954754978418350e-03 -7.633294165134429932e-02 9.984385222196578979e-02 5.306717008352279663e-02 5.359645467251539230e-03 1.805721968412399292e-01 -1.677413880825042725e-01 -1.023544669151306152e-01 2.172348648309707642e-01 8.490535616874694824e-02
-9.231798350811004639e-02 -4.424520134925842285e-01 1.296136379241943359e-01 1.314079314470291138e-01 -6.933076679706573486e-02 -2.495203465223312378e-01 7.088194042444229126e-02 1.836190931499004364e-02 2.539300322532653809e-01 3.290498256683349609e-01 6.766752153635025024e-02 3.209991753101348877e-01 2.056761384010314941e-01 -1.835343539714813232e-01 -1.516861170530319214e-01 1.555443555116653442e-01 4.216628894209861755e-02 -2.744995616376399994e-02 -7.091814279556274414e-02 -3.260212838649749756e-01 -3.412946686148643494e-02 9.372661262750625610e-02 7.124060392379760742e-02 6.591830402612686157e-02 2.463518232107162476e-01 5.810406804084777832e-02 -4.383469000458717346e-02 -1.212886422872543335e-01 -3.448421508073806763e-02 -3.045998513698577881e-03 -3.389042615890502930e-02 -2.634161710739135742e-01
3.302262723445892334e-02 -1.142872050404548645e-01 -1.400954276323318481e-01 3.283859789371490479e-01 1.309998929500579834e-01 -3.573520481586456299e-01 -5.195844173431396484e-02 -2.076803743839263916e-01 9.350620955228805542e-02 3.516369760036468506e-01 -1.021713670343160629e-02 -1.541790515184402466e-01 -3.209905233234167099e-03 6.977671384811401367e-02 1.232912242412567139e-01 -1.968731582164764404e-01 2.381445318460464478e-01 6.590439379215240479e-02 -1.079600974917411804e-01 8.816507644951343536e-03 -8.162480592727661133e-02 3.264164626598358154e-01 1.153705492615699768e-01 -1.681454032659530640e-01 1.253598928451538086e-01 -1.306629031896591187e-01 1.784740835428237915e-01 1.116694509983062744e-01 -3.022586703300476074e-01 -2.177417129278182983e-01 7.752149552106857300e-02 -5.576791986823081970e-02
-1.870178580284118652e-01 -3.458500802516937256e-01 1.228296309709548950e-01 7.500914484262466431e-02 -2.278640121221542358e-01 -2.444252073764801025e-01 -8.192536234855651855e-02 1.499161422252655029e-01 1.905683130025863647e-01 8.677420020103454590e-02 1.868155002593994141e-01 3.585969507694244385e-01 7.774699479341506958e-02 -1.295972466468811035e-01 -1.269218921661376953e-01 1.374212652444839478e-01 5.779764614999294281e-03 -7.840044796466827393e-02 8.376620709896087646e-02 -4.116378724575042725e-01 -9.118286892771720886e-03 3.644002601504325867e-02 2.168183326721191406e-01 -2.643697336316108704e-02 3.033966124057769775e-01 -5.634234845638275146e-02 3.142875432968139648e-02 1.297396719455718994e-01 5.508761852979660034e-02 -7.994993031024932861e-02 1.177171319723129272e-01 -2.249086648225784302e-01
-1.149889081716537476e-02 -6.880895048379898071e-02 -2.064910233020782471e-01 3.328215181827545166e-01 -1.902989596128463745e-01 -6.989932060241699219e-02 3.542836755514144897e-02 1.752950847148895264e-01 2.950131595134735107e-01 3.569962382316589355e-01 -1.177716627717018127e-01 -5.392142385244369507e-02 2.539290674030780792e-02 2.883115597069263458e-02 -4.093248397111892700e-02 -2.770960032939910889e-01 -2.416353672742843628e-01 -2.026091217994689941e-01 1.788391470909118652e-01 1.189295109361410141e-02 2.059065401554107666e-01 -3.214083909988403320e-01 -1.323559042066335678e-02 -9.000581502914428711e-02 1.409920901060104370e-01 -2.635551393032073975e-01 3.788848593831062317e-02 8.023019880056381226e-02 -1.500076204538345337e-01 -5.228503793478012085e-02 -3.151977062225341797e-02 -2.201561480760574341e-01
7.199985533952713013e-02 -1.189091131091117859e-01 2.590715289115905762e-01 4.346882551908493042e-02 -2.212008088827133179e-01 -1.982682198286056519e-01 2.443350106477737427e-01 4.868260025978088379e-02 1.831542104482650757e-01 2.231906056404113770e-01 1.317141205072402954e-01 2.850729525089263916e-01 3.695442974567413330e-01 -1.693362593650817871e-01 -9.615990519523620605e-02 -2.938588559627532959e-01 3.112865388393402100e-01 -1.235337276011705399e-02 8.885006606578826904e-02 -1.555408984422683716e-01 1.217536851763725281e-01 -3.176696226000785828e-02 9.106539934873580933e-02 -7.437899708747863770e-02 -2.625828795135021210e-02 -2.667256295680999756e-01 1.589027643203735352e-01 -6.375607848167419434e-02 -3.476594388484954834e-02 1.431350558996200562e-01 -2.126864343881607056e-02 -1.909298747777938843e-01
-2.630937695503234863e-01 -3.560893610119819641e-02 -1.098684221506118774e-01 1.297555267810821533e-01 1.466566175222396851e-01 4.612630605697631836e-02 2.156891822814941406e-01 1.430672556161880493e-01 2.176637947559356689e-01 1.642832458019256592e-01 1.593572646379470825e-01 3.780238330364227295e-02 1.841038763523101807e-01 -2.284912765026092529e-01 6.603138148784637451e-02 -9.614683687686920166e-02 1.096899434924125671e-01 -3.153860270977020264e-01 -2.228521108627319336e-01 -2.948309481143951416e-01 -2.013464868068695068e-01 -1.924086213111877441e-01 7.102415710687637329e-02 -3.568729758262634277e-02 1.931243240833282471e-01 1.588650643825531006e-01 7.582449167966842651e-02 -2.261725720018148422e-03 -1.340310126543045044e-01 -2.015167474746704102e-01 2.811830639839172363e-01 -2.668107748031616211e-01
-1.208485588431358337e-01 -4.014344513416290283e-02 2.841790318489074707e-01 6.300601363182067871e-02 9.410549700260162354e-02 -1.348418742418289185e-01 1.755652576684951782e-01 3.000262975692749023e-01 3.817650079727172852e-01 3.168081343173980713e-01 1.657946854829788208e-01 -6.291701644659042358e-02 -5.494353175163269043e-02 -8.295270800590515137e-02 -8.362890779972076416e-02 -8.233536779880523682e-02 1.713955551385879517e-01 4.765253141522407532e-02 1.107385829091072083e-01 -1.396458446979522705e-01 -1.558309048414230347e-01 -1.427554786205291748e-01 -2.717245742678642273e-02 -9.108857810497283936e-02 2.566235959529876709e-01 -2.289188057184219360e-01 -1.608981341123580933e-01 -9.885285794734954834e-02 -7.991841062903404236e-03 -2.433355748653411865e-01 2.457482516765594482e-01 2.434159517288208008e-01
-1.743794232606887817e-01 -3.386674523353576660e-01 1.069369167089462280e-01 1.975542604923248291e-01 2.468165308237075806e-01 -1.973574161529541016e-01 1.318810880184173584e-01 2.618696689605712891e-01 2.199323773384094238e-01 1.045088246464729309e-01 8.080414682626724243e-02 1.559725254774093628e-01 1.124651581048965454e-01 9.245914220809936523e-02 -2.534399032592773438e-01 -1.891131848096847534e-01 9.412061423063278198e-02 3.662548959255218506e-02 -2.605749666690826416e-01 -1.892306506633758545e-01 -9.053427726030349731e-02 1.071814894676208496e-01 3.263434767723083496e-01 -2.500505745410919189e-02 -2.923145517706871033e-02 -1.717742681503295898e-01 1.420201957225799561e-01 -5.283544585108757019e-02 -9.038956463336944580e-02 -2.752244472503662109e-01 1.661625504493713379e-01 4.106416925787925720e-02
2.556493133306503296e-02 -3.406459931284189224e-03 7.538917660713195801e-02 1.455081440508365631e-02 1.197942644357681274e-01 -7.599628716707229614e-02 2.741215229034423828e-01 4.187719225883483887e-01 2.161462455987930298e-01 4.039530456066131592e-01 2.267701476812362671e-01 1.664600968360900879e-01 -3.468507155776023865e-02 -1.379117649048566818e-02 4.115630313754081726e-02 -1.263567209243774414e-01 1.733172088861465454e-01 1.206164211034774780e-01 1.650881469249725342e-01 -1.011610105633735657e-01 3.179557155817747116e-03 -2.840373478829860687e-02 2.655104547739028931e-02 6.951112300157546997e-02 1.025116667151451111e-01 -3.719194233417510986e-01 -3.121259994804859161e-02 -8.125129342079162598e-02 -8.591772615909576416e-02 -3.410635888576507568e-01 1.985490918159484863e-01 8.216866105794906616e-02
6.645163893699645996e-02 -9.620641916990280151e-02 -2.389594167470932007e-01 1.246795058250427246e-01 8.217564225196838379e-02 -6.763984262943267822e-02 1.671603918075561523e-01 -2.416094541549682617e-01 1.765812635421752930e-01 4.410654306411743164e-01 -1.805568635463714600e-01 -1.190759986639022827e-01 -6.258117407560348511e-02 -1.471579521894454956e-01 1.472368538379669189e-01 -3.213271200656890869e-01 2.712619006633758545e-01 -1.545030325651168823e-01 -1.038064062595367432e-01 -1.157773584127426147e-01 -2.595738507807254791e-03 3.473974168300628662e-01 -1.131250243633985519e-02 -1.968471556901931763e-01 8.228377439081668854e-03 6.435483373934403062e-05 5.222597345709800720e-02 1.071779504418373108e-01 -2.194979041814804077e-01 -2.130045890808105469e-01 -5.856236070394515991e-02 2.387563511729240417e-02
-2.638746201992034912e-01 -2.843215465545654297e-01 1.446881741285324097e-01 1.504032611846923828e-01 -6.661677360534667969e-02 -2.687412202358245850e-01 -2.106123119592666626e-01 2.649328857660293579e-02 2.879555225372314453e-01 3.013551235198974609e-01 1.587110906839370728e-01 -1.869748532772064209e-01 1.326935924589633942e-02 -2.071668654680252075e-01 8.851218223571777344e-02 -5.988323688507080078e-02 1.451888978481292725e-01 7.096051424741744995e-02 -7.963818311691284180e-02 -1.471596509218215942e-01 -2.110113203525543213e-01 1.407127082347869873e-01 -2.510132193565368652e-01 -2.648131549358367920e-01 3.341217339038848877e-01 4.860831424593925476e-02 -7.913927733898162842e-02 7.880719751119613647e-02 -3.778407350182533264e-02 -3.882454708218574524e-02 1.098668947815895081e-01 5.298552289605140686e-02
-7.486448436975479126e-02 -2.509441375732421875e-01 -8.808585256338119507e-02 1.456476449966430664e-01 2.648979127407073975e-01 -1.097784787416458130e-01 2.195252031087875366e-01 3.312771767377853394e-02 3.089673519134521484e-01 3.516405820846557617e-02 4.289385676383972168e-02 1.212502196431159973e-01 4.304049909114837646e-02 -1.285427808761596680e-01 -1.637695580720901489e-01 -2.725437879562377930e-01 2.665168344974517822e-01 -1.285115778446197510e-01 3.480848073959350586e-01 -7.617826014757156372e-02 3.641082718968391418e-02 2.556952834129333496e-01 1.310513913631439209e-01 1.497612446546554565e-01 9.500218927860260010e-02 -5.311052501201629639e-02 1.341097205877304077e-01 -7.742914557456970215e-02 -1.345461457967758179e-01 -3.995358943939208984e-01 3.121325001120567322e-02 5.357073992490768433e-02
-1.777613759040832520e-01 8.040050975978374481e-03 1.011462211608886719e-01 3.901947438716888428e-01 -3.290684428066015244e-03 -1.828170716762542725e-01 1.351144760847091675e-01 -4.251044243574142456e-02 1.615261286497116089e-01 9.210468083620071411e-02 -9.554068744182586670e-02 -1.976525038480758667e-01 1.876870393753051758e-01 3.402273729443550110e-02 2.373887449502944946e-01 -8.182824403047561646e-02 2.835338413715362549e-01 -2.333340495824813843e-01 -2.565587759017944336e-01 -9.405819326639175415e-02 -1.489918529987335205e-01 2.497782409191131592e-01 -1.324593573808670044e-01 6.862324476242065430e-02 5.135853216052055359e-02 -1.308588236570358276e-01 2.010901570320129395e-01 1.973634026944637299e-02 2.640215158462524414e-01 -8.648285269737243652e-02 -2.198581025004386902e-02 -3.399257957935333252e-01
-2.529709339141845703e-01 -1.461247503757476807e-01 -1.463921964168548584e-01 1.623586714267730713e-01 6.858002394437789917e-02 1.196410804986953735e-01 3.194698393344879150e-01 1.375078260898590088e-01 2.659003734588623047e-01 1.708132028579711914e-01 1.798456013202667236e-01 6.426031142473220825e-02 1.839340031147003174e-01 -3.518193066120147705e-01 4.923613741993904114e-02 -4.329482465982437134e-02 1.898934245109558105e-01 -2.258868515491485596e-02 -1.771231740713119507e-01 -1.129234805703163147e-01 -1.799315214157104492e-01 -1.118530556559562683e-01 1.718536950647830963e-02 4.860466811805963516e-03 1.702529639005661011e-01 7.959894835948944092e-02 7.927028834819793701e-02 2.178995758295059204e-01 -2.138887047767639160e-01 -2.532445192337036133e-01 2.198235094547271729e-01 -2.354262918233871460e-01
-2.814095914363861084e-01 -1.653547435998916626e-01 2.139162421226501465e-01 3.017366230487823486e-01 -1.809477657079696655e-01 -7.181144505739212036e-02 9.697625041007995605e-02 2.050049155950546265e-01 4.527762532234191895e-01 -1.098955571651458740e-01 -4.087642766535282135e-03 2.389959543943405151e-01 -7.621035724878311157e-02 -2.799720764160156250e-01 -6.384006887674331665e-02 -3.123111277818679810e-02 2.942326478660106659e-02 -1.023924276232719421e-01 -2.939849197864532471e-01 -1.809509657323360443e-02 1.164106205105781555e-01 7.590189576148986816e-02 -5.690875276923179626e-02 -3.053444027900695801e-01 2.201622724533081055e-01 -9.599148482084274292e-02 2.009703405201435089e-02 -6.684710085391998291e-02 -5.860562901943922043e-03 -8.531667292118072510e-02 1.275059133768081665e-01 -6.203498691320419312e-02
1.585532277822494507e-01 -1.365964263677597046e-01 2.638345398008823395e-02 2.836107015609741211e-01 8.312205970287322998e-02 -3.399371504783630371e-01 7.871653139591217041e-02 -6.882661581039428711e-02 3.211916983127593994e-01 3.699651062488555908e-01 -1.768211573362350464e-01 -4.407401010394096375e-02 1.006173714995384216e-01 -1.411474943161010742e-01 2.743349038064479828e-02 -2.571405768394470215e-01 4.754674062132835388e-02 -1.106482837349176407e-02 -3.705917894840240479e-01 -6.493192911148071289e-02 -1.167084500193595886e-01 -2.764662541449069977e-02 -9.999267756938934326e-02 -1.134676262736320496e-01 -1.015460640192031860e-01 7.061973214149475098e-02 1.692469716072082520e-01 -1.125931814312934875e-01 -4.561750218272209167e-02 -1.452201157808303833e-01 -5.175177380442619324e-02 -3.283893465995788574e-01
-3.142634630203247070e-01 -1.066722720861434937e-01 -1.336611658334732056e-01 1.843340098857879639e-01 1.566571295261383057e-01 5.375386402010917664e-02 3.550472855567932129e-01 1.141611486673355103e-01 2.052633613348007202e-01 1.596593558788299561e-01 1.062595471739768982e-01 1.202765479683876038e-01 4.669518023729324341e-02 -3.261771798133850098e-01 7.058752328157424927e-02 -1.256397366523742676e-01 5.272711813449859619e-02 -6.626627594232559204e-02 -2.313629835844039917e-01 -6.477760523557662964e-02 -1.988849490880966187e-01 -9.578320384025573730e-02 -6.324194371700286865e-02 -4.335302114486694336e-02 1.171054318547248840e-01 1.681926548480987549e-01 1.940493583679199219e-01 1.494631469249725342e-01 -1.711819022893905640e-01 -2.439461201429367065e-01 2.965410649776458740e-01 -2.247660458087921143e-01
-2.155206948518753052e-01 -3.849045932292938232e-01 4.702752456068992615e-02 1.368417292833328247e-01 1.440301984548568726e-01 -1.618605256080627441e-01 -4.449307173490524292e-02 -1.409322768449783325e-01 4.907193779945373535e-01 4.210703074932098389e-02 1.209216564893722534e-01 1.548222452402114868e-01 9.745310992002487183e-02 -7.208935916423797607e-02 1.023000925779342651e-01 -1.643107980489730835e-01 3.677954375743865967e-01 1.625770777463912964e-01 4.681728780269622803e-02 -2.254071086645126343e-02 2.468945980072021484e-01 1.212106272578239441e-01 2.275707758963108063e-02 1.740445643663406372e-01 4.642497748136520386e-02 2.262356877326965332e-02 2.372808456420898438e-01 1.790835708379745483e-01 1.002837792038917542e-01 -4.627279564738273621e-02 -7.675250619649887085e-02 -4.854695871472358704e-02
-1.049814671277999878e-01 -1.126316492445766926e-03 1.121008619666099548e-01 -2.088851854205131531e-02 -1.977130770683288574e-01 3.842721134424209595e-02 2.883668839931488037e-01 1.699075400829315186e-01 5.181068181991577148e-01 4.461634159088134766e-02 7.832127809524536133e-02 1.703923940658569336e-02 3.509829984977841377e-03 -2.695137560367584229e-01 1.501982212066650391e-01 -3.426532149314880371e-01 3.789163827896118164e-01 2.557786181569099426e-02 -5.358247458934783936e-02 -3.047667145729064941e-01 7.356414943933486938e-02 -1.167466640472412109e-01 -6.602630019187927246e-02 1.250919550657272339e-01 2.782829292118549347e-02 3.329975530505180359e-02 7.343479664996266365e-04 -8.666146546602249146e-02 1.773644387722015381e-01 -3.396362438797950745e-02 -9.408751875162124634e-02 6.340585649013519287e-02
-2.895650453865528107e-02 -3.587691113352775574e-02 -5.259816069155931473e-03 1.736322343349456787e-01 1.647473424673080444e-01 -3.367024660110473633e-01 -2.168909162282943726e-01 -9.256628155708312988e-02 1.267123967409133911e-01 3.520238995552062988e-01 -1.264426708221435547e-01 1.703507266938686371e-02 -1.381395291537046432e-02 -2.898387014865875244e-01 2.006717771291732788e-01 -1.331527978181838989e-01 2.056512236595153809e-01 -1.783274561166763306e-01 2.431989759206771851e-01 8.156135678291320801e-02 5.777930840849876404e-02 -7.630959153175354004e-02 3.137961328029632568e-01 -1.257075518369674683e-01 2.900679409503936768e-01 7.134852558374404907e-02 2.335199713706970215e-01 1.959320008754730225e-01 2.550797164440155029e-02 6.264373660087585449e-02 1.516203582286834717e-01 -9.456891566514968872e-03
-2.301578819751739502e-01 7.050938904285430908e-02 1.159946545958518982e-01 2.833411693572998047e-01 -8.872929029166698456e-03 -3.637947440147399902e-01 1.304706484079360962e-01 2.972505614161491394e-02 1.268780678510665894e-01 2.702603340148925781e-01 -4.458634927868843079e-02 -1.593811661005020142e-01 -1.039693057537078857e-01 -6.743007898330688477e-02 2.242939919233322144e-01 -9.338960796594619751e-02 3.632716238498687744e-01 -2.206610590219497681e-01 -1.370033323764801025e-01 -1.428393572568893433e-01 -4.827000200748443604e-02 -1.395534723997116089e-01 -1.634425520896911621e-01 -6.726945191621780396e-02 7.041800767183303833e-02 1.600721329450607300e-01 5.353321880102157593e-02 -1.182661652565002441e-01 4.859716072678565979e-02 -3.664299845695495605e-01 -1.507037132978439331e-01 1.655877530574798584e-01
-1.480440702289342880e-02 -6.392342597246170044e-02 2.390138953924179077e-01 -1.077101007103919983e-01 1.362332403659820557e-01 -2.461876720190048218e-02 1.900479942560195923e-01 3.541967570781707764e-01 2.651878893375396729e-01 3.436923027038574219e-01 1.266511529684066772e-01 2.208792790770530701e-02 -6.305161863565444946e-02 7.272955495864152908e-03 -9.880876168608665466e-03 -2.842292189598083496e-01 2.025055289268493652e-01 -1.173435971140861511e-01 2.800716757774353027e-01 -1.661106050014495850e-01 -3.856609575450420380e-03 2.445591986179351807e-01 7.222306448966264725e-03 -1.434203237295150757e-01 8.008506894111633301e-02 -3.991078734397888184e-01 2.240874990820884705e-02 1.032679248601198196e-02 -1.419062316417694092e-01 -1.444344073534011841e-01 8.006565272808074951e-02 3.689662367105484009e-02
-4.170909896492958069e-02 -6.867548823356628418e-02 7.935939356684684753e-04 2.714859247207641602e-01 5.758779868483543396e-02 -9.973720647394657135e-03 2.888867557048797607e-01 1.425300389528274536e-01 2.320285588502883911e-01 3.910054564476013184e-01 -2.332596033811569214e-01 -1.682355105876922607e-01 1.339072138071060181e-01 -3.475821390748023987e-02 1.667264699935913086e-01 -2.434093356132507324e-01 2.060804665088653564e-01 -1.958620697259902954e-01 1.918006539344787598e-01 -1.173036843538284302e-01 -3.375036269426345825e-02 1.769030652940273285e-02 -9.744194895029067993e-02 5.468053370714187622e-02 -1.029868796467781067e-01 8.470404893159866333e-03 -3.690319880843162537e-02 5.802707746624946594e-02 -1.606030166149139404e-01 2.300404943525791168e-02 8.219015598297119141e-02 -4.724735915660858154e-01
-1.413475126028060913e-01 5.620843544602394104e-02 8.599919080734252930e-02 1.346711255609989166e-02 3.215857548639178276e-03 -4.311609566211700439e-01 -5.815152451395988464e-02 -1.430254429578781128e-01 3.270807266235351562e-01 5.971697717905044556e-02 2.927285432815551758e-01 9.001696854829788208e-02 1.499990522861480713e-01 1.459391266107559204e-01 -1.898412108421325684e-01 -1.259935945272445679e-01 3.445877432823181152e-01 -3.267449736595153809e-01 -4.186500981450080872e-02 -2.384845614433288574e-01 -8.597613871097564697e-02 -7.765015214681625366e-02 1.862959116697311401e-01 -1.529199331998825073e-01 5.105886375531554222e-04 -7.968132942914962769e-02 2.305083163082599640e-02 2.468274384737014771e-01 -1.222304031252861023e-01 -1.383448392152786255e-01 -3.397960960865020752e-02 2.832183428108692169e-02
-4.694624617695808411e-02 -3.571996092796325684e-01 1.719347238540649414e-01 -2.514225803315639496e-02 -2.363039851188659668e-01 -2.774413228034973145e-01 -4.697527736425399780e-02 3.879104256629943848e-01 9.899032115936279297e-02 3.625154793262481689e-01 -3.536566719412803650e-02 2.544791400432586670e-01 1.702713370323181152e-01 -6.460149772465229034e-03 1.286031212657690048e-02 4.425261169672012329e-02 1.390314996242523193e-01 3.807342424988746643e-02 -4.923840984702110291e-02 -7.367400079965591431e-02 -1.770433336496353149e-01 7.804120332002639771e-02 3.399356082081794739e-02 -8.623111993074417114e-02 1.206058114767074585e-01 6.917375326156616211e-02 2.973728775978088379e-01 1.463208720088005066e-02 -3.040978312492370605e-01 -6.097372248768806458e-02 1.924818754196166992e-01 -1.600045524537563324e-02
-3.684558868408203125e-01 -6.126014143228530884e-02 1.633637845516204834e-01 3.587678540498018265e-03 -2.029239386320114136e-01 9.761727601289749146e-02 4.999211430549621582e-02 1.523800045251846313e-01 4.283371269702911377e-01 1.168863922357559204e-01 -1.248676031827926636e-01 4.564138501882553101e-02 -2.491534873843193054e-02 -2.117473632097244263e-01 7.964852452278137207e-02 -3.746738731861114502e-01 3.453048467636108398e-01 -1.135355383157730103e-01 -5.846212804317474365e-02 -7.498281449079513550e-02 1.967541873455047607e-01 1.052102074027061462e-01 8.881206810474395752e-02 2.359909415245056152e-01 -1.173021155409514904e-03 -9.769672155380249023e-02 1.202190294861793518e-01 4.746563360095024109e-02 5.291240662336349487e-02 1.355243772268295288e-01 -1.109345480799674988e-01 1.900444626808166504e-01
-8.274495601654052734e-02 -2.324499785900115967e-01 1.397343724966049194e-01 3.105301260948181152e-01 -6.834141910076141357e-02 -1.101213842630386353e-01 -2.176959365606307983e-01 1.856521889567375183e-02 3.179101943969726562e-01 1.315962672233581543e-01 -1.910521984100341797e-01 -1.221801489591598511e-01 8.726450055837631226e-02 -8.825390785932540894e-02 1.436285674571990967e-01 -2.409412413835525513e-01 -1.575684398412704468e-01 -1.707671731710433960e-01 1.268020719289779663e-01 -2.207999676465988159e-01 -1.584267616271972656e-01 1.275967508554458618e-01 -4.593123216181993484e-03 2.193480432033538818e-01 -4.664622619748115540e-02 -1.679358482360839844e-01 -1.398776173591613770e-01 7.242698222398757935e-02 -1.976931691169738770e-01 -2.384785562753677368e-01 1.558737754821777344e-01 -3.331017792224884033e-01
-2.764578163623809814e-01 -1.432887911796569824e-01 -8.553797751665115356e-02 1.904244720935821533e-01 -2.026111930608749390e-01 -2.361899912357330322e-01 3.236948698759078979e-02 1.190990507602691650e-01 2.283454388380050659e-01 3.606939613819122314e-01 -3.916884958744049072e-02 -1.403470039367675781e-01 -2.388065867125988007e-02 -5.118484050035476685e-02 -5.459489673376083374e-02 -1.195700392127037048e-01 3.424335643649101257e-02 -2.172419801354408264e-02 -1.462691575288772583e-01 -1.795851737260818481e-01 -1.904050111770629883e-01 1.339063197374343872e-01 -2.291397899389266968e-01 -4.444831609725952148e-01 2.120719850063323975e-01 1.939371675252914429e-01 -6.998809427022933960e-02 1.175992265343666077e-01 3.877634927630424500e-02 -1.660555154085159302e-01 5.605328362435102463e-03 1.829808354377746582e-01
-1.587139815092086792e-01 -2.565137445926666260e-01 3.239368200302124023e-01 1.752451062202453613e-02 -1.142408773303031921e-01 -2.814215421676635742e-01 3.474473580718040466e-02 1.822845786809921265e-01 2.516925036907196045e-01 1.283039748668670654e-01 1.445892453193664551e-01 8.752164244651794434e-02 4.397667944431304932e-02 -1.028142985887825489e-03 -2.582646608352661133e-01 -3.494197130203247070e-01 1.472744345664978027e-01 -1.258675009012222290e-01 -1.822929084300994873e-01 -1.783801168203353882e-01 -1.649985015392303467e-01 1.318941265344619751e-01 1.988374143838882446e-01 1.384716928005218506e-01 -1.174756232649087906e-02 -2.888582050800323486e-01 -1.133967284113168716e-02 2.158382683992385864e-01 9.999553114175796509e-02 1.093149557709693909e-01 -1.352183669805526733e-01 3.922891989350318909e-02
-2.646176815032958984e-01 -2.495152354240417480e-01 -5.655077472329139709e-02 2.092203944921493530e-01 1.537498366087675095e-02 -1.401144564151763916e-01 -5.644828826189041138e-02 2.852054536342620850e-01 4.279969632625579834e-01 1.662541329860687256e-01 -3.834437951445579529e-02 -1.623898893594741821e-01 -9.971535205841064453e-02 -1.104009225964546204e-01 9.644659608602523804e-02 -7.111400365829467773e-02 2.397506497800350189e-02 -2.025898247957229614e-01 -1.241360679268836975e-01 -2.457894533872604370e-01 -1.151864901185035706e-01 -3.800093382596969604e-02 -9.762335568666458130e-02 -4.271520078182220459e-01 2.321962118148803711e-01 3.231110423803329468e-02 1.152465865015983582e-01 3.848063200712203979e-02 1.333227604627609253e-01 5.159772932529449463e-02 -4.354538396000862122e-02 1.581205278635025024e-01
-2.669840455055236816e-01 -3.450278341770172119e-01 -5.529579892754554749e-02 2.850086987018585205e-01 -1.614294648170471191e-01 1.095778048038482666e-01 2.191130965948104858e-01 2.610318958759307861e-01 3.773047626018524170e-01 2.167633771896362305e-01 2.386076152324676514e-01 1.374265551567077637e-01 1.488240212202072144e-01 -3.942861780524253845e-02 -1.445178538560867310e-01 -2.690961398184299469e-02 -1.181399449706077576e-01 9.980825334787368774e-02 -1.505068391561508179e-01 -4.197646304965019226e-02 -1.373221874237060547e-01 6.059273332357406616e-02 -9.687692858278751373e-03 -3.146730363368988037e-02 9.180501103401184082e-02 -3.389725834131240845e-02 -5.256101861596107483e-02 3.094890415668487549e-01 -2.301737368106842041e-01 -9.267367422580718994e-02 1.323984414339065552e-01 -3.909140825271606445e-02
-9.669775143265724182e-03 6.080416589975357056e-02 3.015238791704177856e-02 7.411151379346847534e-02 -2.264952808618545532e-01 7.396492362022399902e-02 2.460228055715560913e-01 1.827158033847808838e-01 3.432183563709259033e-01 2.897615134716033936e-01 2.079706937074661255e-01 -8.022341132164001465e-02 1.971629559993743896e-01 3.731914795935153961e-03 3.779674172401428223e-01 -5.700650438666343689e-02 1.952445507049560547e-01 -1.383483856916427612e-01 5.725779384374618530e-02 4.077835381031036377e-02 -6.777101755142211914e-02 -1.935570985078811646e-01 1.568866074085235596e-01 -9.242614358663558960e-02 2.395481765270233154e-01 -1.876188665628433228e-01 -7.155088335275650024e-02 -2.255643457174301147e-01 -1.448266506195068359e-01 -1.455630660057067871e-01 2.614947259426116943e-01 7.835250347852706909e-02
-1.830755472183227539e-01 -2.177033573389053345e-02 -1.713216602802276611e-01 2.353143841028213501e-01 6.807690113782882690e-02 -1.170740127563476562e-01 -1.600182652473449707e-01 -1.312492936849594116e-01 1.302545666694641113e-01 3.831450641155242920e-01 3.767793998122215271e-02 -1.553065776824951172e-01 3.041883930563926697e-02 -1.309545338153839111e-01 2.642653882503509521e-01 -3.109739422798156738e-01 1.208352148532867432e-01 1.276187747716903687e-01 -3.426112830638885498e-01 -8.388877660036087036e-02 1.103827953338623047e-01 6.385452300310134888e-02 -7.500519603490829468e-02 2.509182505309581757e-02 9.665428847074508667e-02 5.802588071674108505e-03 3.629489243030548096e-01 -5.008396506309509277e-02 -2.692012861371040344e-02 -3.415763974189758301e-01 1.863412745296955109e-02 -8.368784934282302856e-02
-2.267964184284210205e-01 -1.180765852332115173e-01 -3.296616971492767334e-01 1.762200593948364258e-01 -1.287835091352462769e-01 -2.819534838199615479e-01 6.307041645050048828e-02 1.241114661097526550e-01 1.019704863429069519e-01 2.884652316570281982e-01 -1.210709735751152039e-01 1.174350641667842865e-02 2.343046665191650391e-01 -1.324766576290130615e-01 4.191385582089424133e-02 -4.148570224060676992e-05 2.874039709568023682e-01 2.409702837467193604e-01 2.149062752723693848e-01 2.093700319528579712e-02 -3.109105676412582397e-02 -3.871950507164001465e-02 -1.083096414804458618e-01 1.213006004691123962e-01 1.479022651910781860e-01 -1.447951942682266235e-01 2.552399337291717529e-01 2.600004673004150391e-01 -2.281226962804794312e-02 -3.718122839927673340e-02 3.092150092124938965e-01 8.664932101964950562e-02
4.045235924422740936e-03 1.339350789785385132e-01 -3.885625302791595459e-02 1.428374201059341431e-01 -2.232000380754470825e-01 -2.103342115879058838e-02 4.603877663612365723e-02 9.513683617115020752e-02 3.125835955142974854e-01 4.963095188140869141e-01 -6.647772341966629028e-02 -2.283566594123840332e-01 -4.111137706786394119e-03 1.801946014165878296e-01 2.024983987212181091e-02 -2.008282244205474854e-01 -8.328294008970260620e-02 -3.247434496879577637e-01 9.406630694866180420e-02 1.114272512495517731e-02 1.723127812147140503e-01 -1.369974762201309204e-01 -1.122643351554870605e-01 -7.174168527126312256e-02 1.780205070972442627e-01 -1.711855381727218628e-01 2.051968872547149658e-01 1.382008790969848633e-01 -2.769303917884826660e-01 -4.285028669983148575e-03 2.762045525014400482e-02 -1.939709484577178955e-01
-4.313915967941284180e-02 -3.838772475719451904e-01 1.873546466231346130e-02 5.843374133110046387e-02 2.901425212621688843e-02 -3.216163516044616699e-01 -4.794828593730926514e-02 -3.824213892221450806e-02 3.636591434478759766e-01 3.249234985560178757e-03 2.278863340616226196e-01 2.014880627393722534e-01 4.285180196166038513e-02 -1.336926519870758057e-01 1.514427810907363892e-01 -1.861865967512130737e-01 3.600504398345947266e-01 1.506620496511459351e-01 1.094177588820457458e-01 7.226260006427764893e-02 1.402828246355056763e-01 1.710080653429031372e-01 6.383483856916427612e-02 3.940879832953214645e-03 1.878611892461776733e-01 7.019241154193878174e-02 3.642901480197906494e-01 1.345761567354202271e-01 -7.031846791505813599e-02 2.613535337150096893e-02 -1.032141521573066711e-01 8.373998105525970459e-02
-7.381420582532882690e-02 -2.986375689506530762e-01 -9.246197342872619629e-02 -2.625487744808197021e-02 -1.723344475030899048e-01 -2.743381559848785400e-01 -5.251066014170646667e-02 3.289005756378173828e-01 2.130662053823471069e-01 2.196614444255828857e-01 3.884823620319366455e-02 1.346947550773620605e-01 1.156980991363525391e-01 -2.964407801628112793e-01 3.369977697730064392e-02 2.022317424416542053e-02 1.700208038091659546e-01 -2.298934906721115112e-01 -1.301194280385971069e-01 -3.425241410732269287e-01 -3.054647445678710938e-01 -1.436921060085296631e-01 -5.314057692885398865e-02 -2.121547013521194458e-01 1.270993947982788086e-01 -1.701052337884902954e-01 -1.145322471857070923e-01 -6.800116598606109619e-02 2.868308126926422119e-02 -1.925418386235833168e-03 -1.061997376382350922e-02 1.501808166503906250e-01
4.472290631383657455e-03 -2.285884879529476166e-02 -1.030106097459793091e-01 2.574119865894317627e-01 -1.809373646974563599e-01 1.290629655122756958e-01 3.367510810494422913e-02 3.414331674575805664e-01 3.207621574401855469e-01 2.047284394502639771e-01 4.132796823978424072e-01 -2.111498117446899414e-01 3.677373379468917847e-02 -2.199480533599853516e-01 -2.503915503621101379e-02 -2.348391413688659668e-01 2.110806554555892944e-01 -1.451028883457183838e-01 -6.846139580011367798e-02 -2.786478772759437561e-02 -3.514190316200256348e-01 -1.677391231060028076e-01 -8.366408944129943848e-02 2.745662629604339600e-02 1.648405343294143677e-01 -8.458161354064941406e-02 1.180843040347099304e-01 3.962657600641250610e-02 -5.412140488624572754e-02 -3.431022167205810547e-02 -6.692709028720855713e-02 3.003409132361412048e-02
9.159781783819198608e-02 -9.877046942710876465e-02 1.918192952871322632e-01 -4.290531575679779053e-02 -9.471503645181655884e-02 -2.206372618675231934e-01 2.683302760124206543e-01 1.071198135614395142e-01 3.187616169452667236e-01 9.940303117036819458e-02 1.815307140350341797e-01 1.917005144059658051e-02 1.748059391975402832e-01 1.174342408776283264e-01 2.298142760992050171e-02 -2.777070105075836182e-01 3.229280710220336914e-01 -8.361151069402694702e-02 2.256429493427276611e-01 4.300300963222980499e-03 -1.120146661996841431e-01 3.048727810382843018e-01 -8.154007047414779663e-02 9.716215543448925018e-03 9.212905913591384888e-02 -1.641662865877151489e-01 1.865624040365219116e-01 -2.917465055361390114e-03 -6.331959366798400879e-02 -4.302411153912544250e-02 4.159082472324371338e-01 1.083790063858032227e-01
-2.509189769625663757e-03 1.226918101310729980e-01 8.286739885807037354e-02 -2.248547375202178955e-01 -2.775165140628814697e-01 -2.598161995410919189e-02 9.575200825929641724e-02 1.575448550283908844e-02 2.488129138946533203e-01 4.754921197891235352e-01 3.087276779115200043e-02 -2.619459666311740875e-02 8.934243023395538330e-02 -2.482132166624069214e-01 1.847200691699981689e-01 -3.579135537147521973e-01 -2.976632490754127502e-02 -1.933821141719818115e-01 6.285258382558822632e-02 -1.431275010108947754e-01 8.337208628654479980e-02 -1.117291003465652466e-01 1.165003180503845215e-01 8.225537091493606567e-02 3.619122132658958435e-02 -2.770111262798309326e-01 -1.359917968511581421e-01 3.268279433250427246e-01 -3.137854859232902527e-02 -7.065331190824508667e-02 -8.138203620910644531e-02 2.247669361531734467e-02
-1.109205782413482666e-01 -1.852045506238937378e-01 -2.662519812583923340e-01 1.805467009544372559e-01 -2.140763401985168457e-01 -1.033660620450973511e-01 1.410716474056243896e-01 4.986060038208961487e-02 2.853100895881652832e-01 1.101283356547355652e-01 2.994385361671447754e-01 7.265987247228622437e-02 1.069651171565055847e-01 -1.143267825245857239e-01 -2.324233800172805786e-01 -4.224409162998199463e-02 3.971936106681823730e-01 -3.373664915561676025e-01 -1.308145821094512939e-01 -6.106666103005409241e-02 -1.695627719163894653e-01 -7.157752662897109985e-02 2.706828527152538300e-02 -2.333079129457473755e-01 1.599093526601791382e-01 -1.753469556570053101e-02 -8.779060095548629761e-02 2.709213197231292725e-01 -3.263708204030990601e-02 -8.695139735937118530e-02 -6.292806006968021393e-03 7.146950066089630127e-02
3.588113235309720039e-03 1.347022801637649536e-01 1.374774724245071411e-01 7.791648805141448975e-02 -3.604907095432281494e-01 -1.893275827169418335e-01 1.189678460359573364e-01 7.306832075119018555e-02 2.617239654064178467e-01 3.122040331363677979e-01 7.395463436841964722e-02 -5.984976515173912048e-02 7.100590318441390991e-02 -2.550674676895141602e-01 1.200013682246208191e-01 -1.441454440355300903e-01 1.229693591594696045e-01 -2.513135969638824463e-01 -3.125358745455741882e-02 -1.921579688787460327e-01 -1.506800353527069092e-01 -2.930406033992767334e-01 2.310606986284255981e-01 1.150582656264305115e-01 1.146093532443046570e-01 -2.397151850163936615e-02 6.342777609825134277e-02 -7.627092301845550537e-02 -8.207704871892929077e-02 -4.485153779387474060e-02 -2.513343989849090576e-01 -3.231488168239593506e-01
-2.853972911834716797e-01 -2.535237669944763184e-01 1.294813454151153564e-01 7.218431681394577026e-02 5.923359096050262451e-02 -2.124310880899429321e-01 2.514444291591644287e-01 1.269841790199279785e-01 5.036760494112968445e-02 3.451383411884307861e-01 4.581656679511070251e-02 1.973870992660522461e-01 -2.507518418133258820e-02 -9.530539810657501221e-02 -2.882207334041595459e-01 8.383633941411972046e-02 -1.629671007394790649e-01 -1.446345895528793335e-01 -1.479607969522476196e-01 -2.803426682949066162e-01 -8.400136977434158325e-02 8.269427716732025146e-02 2.022021859884262085e-01 -7.870933972299098969e-03 2.358673512935638428e-01 -2.412106394767761230e-01 2.030098438262939453e-01 1.019225493073463440e-01 4.414798691868782043e-02 -1.664811819791793823e-01 1.807802468538284302e-01 -1.059036776423454285e-01
2.054480090737342834e-02 -8.106221258640289307e-02 -6.789027899503707886e-02 3.613796085119247437e-02 -7.954003289341926575e-03 -3.783609345555305481e-02 4.551433026790618896e-03 -2.845571562647819519e-02 3.724027872085571289e-01 4.212713539600372314e-01 -1.520995330065488815e-02 -1.178495138883590698e-01 5.690817162394523621e-02 -3.164345622062683105e-01 2.735821008682250977e-01 -1.486914604902267456e-01 2.663689255714416504e-01 9.521882981061935425e-02 1.641019433736801147e-01 -1.947737112641334534e-02 -1.029224097728729248e-01 -5.619175732135772705e-02 3.771466612815856934e-01 -3.233097493648529053e-02 2.483606487512588501e-01 6.495901197195053101e-02 -1.089254487305879593e-02 5.229188129305839539e-02 -2.768187038600444794e-02 -2.468198239803314209e-01 1.736714988946914673e-01 1.708822250366210938e-01
-2.292827367782592773e-01 -9.005545824766159058e-02 -1.627960652112960815e-01 3.361869752407073975e-01 7.311133295297622681e-02 9.558144025504589081e-03 2.801631391048431396e-01 1.100048497319221497e-01 2.704355120658874512e-01 4.329775273799896240e-02 9.839490056037902832e-02 8.417970687150955200e-02 8.030988276004791260e-02 -1.816388815641403198e-01 -3.576077148318290710e-02 -9.306676685810089111e-02 2.216419279575347900e-01 -2.056878805160522461e-01 -2.427058517932891846e-01 -2.652069330215454102e-01 -1.589443981647491455e-01 -2.044437974691390991e-01 6.696484237909317017e-02 -3.462993074208498001e-03 2.626008093357086182e-01 1.756636202335357666e-01 1.182823404669761658e-01 2.340193837881088257e-01 -9.104359894990921021e-02 -8.964241296052932739e-02 2.758584618568420410e-01 -9.685114026069641113e-02
-2.068112790584564209e-01 -1.839498281478881836e-01 5.585997924208641052e-02 1.365007311105728149e-01 -6.105842813849449158e-02 -3.057163655757904053e-01 -8.753660134971141815e-03 -2.220214903354644775e-02 3.162534534931182861e-01 3.018142282962799072e-01 2.315482944250106812e-01 -1.134034991264343262e-01 -2.910474687814712524e-02 -4.835483431816101074e-02 3.995294868946075439e-02 -8.631247282028198242e-02 3.124727681279182434e-02 -6.145545095205307007e-02 -2.692719399929046631e-01 -2.202796041965484619e-01 -2.099539339542388916e-01 1.077268272638320923e-01 -1.726050525903701782e-01 -3.226181268692016602e-01 4.000520110130310059e-01 1.699832677841186523e-01 -1.036438122391700745e-01 -5.667793005704879761e-02 3.807296231389045715e-02 -8.290490508079528809e-02 -4.987011104822158813e-02 7.084971666336059570e-02
-9.757775068283081055e-02 -9.510730206966400146e-02 -2.344653755426406860e-01 1.209585368633270264e-01 -1.910297870635986328e-01 -1.843323260545730591e-01 1.469756215810775757e-01 1.604418009519577026e-01 -7.286584936082363129e-03 3.545060157775878906e-01 1.660396717488765717e-02 1.543203741312026978e-01 7.591761648654937744e-02 5.462988466024398804e-02 3.544323146343231201e-01 -2.209006845951080322e-01 1.512343436479568481e-01 8.279556408524513245e-03 1.289550811052322388e-01 -2.097300291061401367e-01 1.391405612230300903e-01 3.179961442947387695e-02 1.786085367202758789e-01 -2.822026908397674561e-01 2.620201408863067627e-01 -1.831765174865722656e-01 1.361749917268753052e-01 2.707301974296569824e-01 8.140678703784942627e-02 -5.338188633322715759e-02 -1.358206570148468018e-01 -1.535935252904891968e-01
-5.034825578331947327e-02 6.031146645545959473e-02 7.354398816823959351e-02 1.923281401395797729e-01 6.644004583358764648e-02 -1.878578811883926392e-01 2.419562935829162598e-01 2.826232090592384338e-02 2.600849568843841553e-01 3.378644287586212158e-01 -1.637440472841262817e-01 -1.264774054288864136e-01 1.135205551981925964e-01 -4.887515306472778320e-02 1.236557587981224060e-01 -3.341779112815856934e-01 1.863144785165786743e-01 -1.135191619396209717e-01 3.258651867508888245e-02 -1.215623319149017334e-01 -2.336270408704876900e-03 -1.263895928859710693e-01 -2.339676469564437866e-01 4.218117147684097290e-02 -1.779919266700744629e-01 -4.033599048852920532e-03 1.908306591212749481e-02 1.084181070327758789e-01 -2.635708451271057129e-01 -1.351602002978324890e-02 1.190351247787475586e-01 -4.711253643035888672e-01
-1.135399788618087769e-01 -1.047641709446907043e-01 -1.756201833486557007e-01 -9.923695772886276245e-02 -2.103221416473388672e-01 -2.269530147314071655e-01 1.673595756292343140e-01 -7.850253582000732422e-02 3.153465688228607178e-01 3.212273418903350830e-01 -3.077727742493152618e-03 -8.277525752782821655e-02 1.384053826332092285e-01 -1.376740038394927979e-01 1.701758801937103271e-02 -2.454547137022018433e-01 -4.343941062688827515e-02 -1.985807716846466064e-01 -2.301491796970367432e-01 5.335167422890663147e-02 2.297184169292449951e-01 4.405986517667770386e-02 9.811303764581680298e-02 3.446971252560615540e-02 4.718268215656280518e-01 -9.745331853628158569e-02 1.107483506202697754e-01 1.413344442844390869e-01 -1.157850921154022217e-01 -1.701683849096298218e-01 7.561645656824111938e-02 -1.492857784032821655e-01
3.024363890290260315e-02 -4.266040399670600891e-02 -1.007496863603591919e-01 9.421515278518199921e-03 -2.916406095027923584e-01 -6.479252129793167114e-02 3.389856964349746704e-02 5.265562236309051514e-02 2.392564862966537476e-01 3.677737414836883545e-01 -2.351611480116844177e-02 -1.298194080591201782e-01 1.700627356767654419e-01 -2.185143232345581055e-01 4.584336280822753906e-02 -3.364444971084594727e-01 -1.450524479150772095e-01 -3.748558759689331055e-01 1.240861341357231140e-01 3.503519669175148010e-02 2.427078634500503540e-01 -8.491619676351547241e-02 1.045178174972534180e-01 -9.355153143405914307e-02 1.790178716182708740e-01 -2.850747406482696533e-01 1.425560414791107178e-01 2.172173112630844116e-01 -1.936845928430557251e-01 5.146430805325508118e-02 3.198945894837379456e-02 -7.743660360574722290e-02
-2.524757385253906250e-01 -1.473820805549621582e-01 -6.718381494283676147e-02 1.714915484189987183e-01 -3.069783747196197510e-01 7.827667146921157837e-02 1.812674552202224731e-01 -1.257898844778537750e-02 1.475463956594467163e-01 4.922437667846679688e-01 1.890513598918914795e-01 1.114634200930595398e-01 -7.683011889457702637e-02 -2.963942587375640869e-01 3.004659898579120636e-03 -1.634945720434188843e-01 -9.443123638629913330e-02 -1.162474751472473145e-01 -6.050454080104827881e-02 -1.902379989624023438e-01 -2.106908708810806274e-02 1.021204814314842224e-01 3.059564530849456787e-02 1.825702041387557983e-01 7.236502319574356079e-02 -1.714693754911422729e-01 -1.110340356826782227e-01 -3.153514862060546875e-01 1.542008221149444580e-01 3.156653419137001038e-02 1.883885264396667480e-01 -2.003864757716655731e-02
-2.861021161079406738e-01 -1.552366018295288086e-01 1.451055556535720825e-01 2.603271305561065674e-01 -1.855763345956802368e-01 -2.711507678031921387e-01 -1.562562733888626099e-01 9.988526999950408936e-02 1.677061915397644043e-01 1.045027226209640503e-01 -1.262959539890289307e-01 2.683672010898590088e-01 -1.165701672434806824e-01 -9.987453371286392212e-02 1.594629138708114624e-01 -4.094242751598358154e-01 3.893001973628997803e-01 -6.591252237558364868e-02 3.377405926585197449e-02 -9.902152419090270996e-02 2.418471127748489380e-02 -1.315525174140930176e-02 -1.172741428017616272e-01 -1.157578080892562866e-01 -2.327862828969955444e-01 -4.013687372207641602e-02 -2.571021206676959991e-02 1.572970449924468994e-01 3.542824706528335810e-04 -3.550944104790687561e-02 2.048242539167404175e-01 -7.426010910421609879e-03
-2.448641508817672729e-01 -1.049610823392868042e-01 4.623380303382873535e-02 2.956874668598175049e-01 7.734148297458887100e-03 -7.765194773674011230e-02 2.821205854415893555e-01 4.585433006286621094e-02 -3.350640833377838135e-02 4.145018160343170166e-01 1.300833821296691895e-01 -3.524544835090637207e-02 -2.593769226223230362e-03 3.400487452745437622e-02 2.140824310481548309e-02 -2.438690811395645142e-01 -6.027340888977050781e-02 2.100214129313826561e-03 -1.011629253625869751e-01 -1.365082263946533203e-01 2.497728317975997925e-01 -2.439969033002853394e-01 4.239236563444137573e-02 -1.160094588994979858e-01 1.258911788463592529e-01 -2.713934481143951416e-01 1.225152239203453064e-01 1.595451384782791138e-01 -2.627082169055938721e-01 -7.827892154455184937e-02 -3.109993636608123779e-01 -1.672315746545791626e-01
-1.315037906169891357e-01 -2.389733493328094482e-02 -2.120015323162078857e-01 2.388257533311843872e-01 -5.058494210243225098e-02 -4.489423036575317383e-01 1.378057301044464111e-01 2.802084013819694519e-02 2.770797610282897949e-01 3.312310576438903809e-01 -5.359571799635887146e-02 -2.957650423049926758e-01 3.052391298115253448e-02 -1.973885297775268555e-02 2.363432943820953369e-01 -1.563839316368103027e-01 3.185223340988159180e-01 -2.367634698748588562e-02 1.610789448022842407e-03 1.591222137212753296e-01 -1.024465784430503845e-01 2.043304406106472015e-02 -1.103018876165151596e-02 -1.700561642646789551e-01 1.781124323606491089e-01 -6.082700192928314209e-02 6.721772998571395874e-02 -2.493871562182903290e-02 6.303649395704269409e-02 -2.618476748466491699e-01 -1.190846338868141174e-01 5.675685033202171326e-02
-2.795154750347137451e-01 -7.041642814874649048e-02 -1.285289181396365166e-03 3.178217113018035889e-01 1.348814088851213455e-02 -3.269219100475311279e-01 2.649316787719726562e-01 1.356356143951416016e-01 1.721361726522445679e-01 1.779580563306808472e-01 1.581863462924957275e-01 -5.734619125723838806e-02 2.413488775491714478e-01 -1.042626276612281799e-01 1.899228543043136597e-01 -3.065791726112365723e-01 1.991790682077407837e-01 4.540574550628662109e-02 2.466959208250045776e-01 -1.021529957652091980e-01 -7.301104813814163208e-02 -6.109542027115821838e-02 -3.033243818208575249e-03 6.668273359537124634e-03 1.985586583614349365e-01 -1.916636675596237183e-01 -1.454205960035324097e-01 -2.894791066646575928e-01 8.379905670881271362e-02 -1.304798275232315063e-01 -6.333222240209579468e-02 1.236002240329980850e-02
-6.739264726638793945e-02 2.224323153495788574e-01 1.005955860018730164e-01 5.921423062682151794e-02 2.302338741719722748e-02 -2.907380461692810059e-01 2.562670111656188965e-01 9.594577550888061523e-02 1.607263982295989990e-01 2.963529229164123535e-01 -8.019082248210906982e-02 6.750949472188949585e-02 2.328547239303588867e-01 3.764661028981208801e-02 1.622733324766159058e-01 -3.510880172252655029e-01 5.890332534909248352e-02 1.602672040462493896e-02 -8.496570587158203125e-02 -4.283893704414367676e-01 1.606298089027404785e-01 -1.901072412729263306e-01 1.412987988442182541e-02 -1.012569144368171692e-01 3.102326579391956329e-02 -7.852707058191299438e-02 2.716206312179565430e-01 -1.017698496580123901e-01 -1.542641818523406982e-01 3.419492393732070923e-02 -2.534015476703643799e-02 -2.425039410591125488e-01
-5.174082890152931213e-02 -3.320543467998504639e-01 1.136796772480010986e-01 2.481171786785125732e-01 1.371214538812637329e-01 -1.522088237106800079e-02 2.362201660871505737e-01 -5.705150961875915527e-02 2.378673404455184937e-01 4.127848446369171143e-01 3.609959036111831665e-02 -9.642622619867324829e-02 -7.997066527605056763e-02 -7.714905589818954468e-02 1.695056259632110596e-01 -1.042414307594299316e-01 1.859967261552810669e-01 -2.291913889348506927e-02 -1.343390345573425293e-01 1.675639860332012177e-02 1.286457944661378860e-02 -3.170927464962005615e-01 -1.206587185151875019e-03 -1.356547772884368896e-01 7.254791259765625000e-02 -1.825804561376571655e-01 3.617920279502868652e-01 4.327107593417167664e-02 -1.605761498212814331e-01 1.926732659339904785e-01 -1.723690181970596313e-01 -9.176903218030929565e-02
-1.208959668874740601e-01 -1.422142386436462402e-01 1.043544635176658630e-01 3.197494149208068848e-01 -5.695137009024620056e-02 -6.449900567531585693e-02 -2.148786336183547974e-01 3.752615302801132202e-02 2.091835439205169678e-01 1.776040941476821899e-01 1.012446209788322449e-01 2.247679382562637329e-01 3.292337954044342041e-01 1.234807595610618591e-01 1.696916222572326660e-01 -2.852829992771148682e-01 9.004800766706466675e-02 -2.545859515666961670e-01 -5.800669267773628235e-02 -1.948427557945251465e-01 2.935692369937896729e-01 2.547522634267807007e-02 4.451322928071022034e-02 -2.022167593240737915e-01 8.476737886667251587e-02 1.138685364276170731e-02 -6.603053212165832520e-02 2.415612339973449707e-01 -1.765090674161911011e-01 -4.927235096693038940e-02 1.295581758022308350e-01 2.505939602851867676e-01
-2.273559272289276123e-01 -1.123700216412544250e-01 4.940242692828178406e-02 6.616798043251037598e-02 -3.148380294442176819e-02 -4.041962325572967529e-01 3.317350745201110840e-01 -3.507123887538909912e-02 2.333687394857406616e-01 1.898537874221801758e-01 2.307569608092308044e-02 -5.284671206027269363e-03 -2.081353068351745605e-01 -3.846600651741027832e-02 -1.649085879325866699e-01 -2.682206407189369202e-02 2.147864848375320435e-01 -4.027735590934753418e-01 -4.740345478057861328e-02 -1.806665398180484772e-02 9.365491569042205811e-02 1.145349070429801941e-01 -3.766382336616516113e-01 -7.063896209001541138e-02 -3.889333084225654602e-02 5.940502882003784180e-02 1.128254681825637817e-01 8.718204498291015625e-02 2.637674510478973389e-01 -6.688060611486434937e-02 -1.914301142096519470e-02 -9.992900490760803223e-02
-6.588895618915557861e-02 9.324042499065399170e-02 2.170671150088310242e-02 1.392987370491027832e-02 -7.565467059612274170e-02 -2.153152674436569214e-01 1.580388993024826050e-01 -1.488834619522094727e-01 9.826470166444778442e-02 2.654939293861389160e-01 3.940733373165130615e-01 9.813416749238967896e-02 -1.451857835054397583e-01 -1.889168024063110352e-01 2.219257205724716187e-01 -2.841390073299407959e-01 1.416968107223510742e-01 5.125959962606430054e-02 9.690770506858825684e-02 2.240517735481262207e-02 -1.690630167722702026e-01 6.540377438068389893e-02 -1.258992552757263184e-01 2.520803809165954590e-01 3.113877773284912109e-01 -7.544836401939392090e-02 3.538747131824493408e-01 6.293066591024398804e-02 -1.268149018287658691e-01 -1.802341043949127197e-01 8.060114085674285889e-02 -1.532720029354095459e-01
-4.561680927872657776e-02 -1.336347609758377075e-01 -7.562430948019027710e-02 1.284102164208889008e-02 -1.595136821269989014e-01 -7.314509153366088867e-02 -2.611770033836364746e-01 4.280741792172193527e-03 3.796653151512145996e-01 3.606152236461639404e-01 -2.162518352270126343e-01 2.711498877033591270e-03 -7.177274674177169800e-02 -3.098313510417938232e-01 -6.606460083276033401e-03 3.835339471697807312e-02 2.373809069395065308e-01 -4.870510101318359375e-02 1.037720218300819397e-01 -8.780641108751296997e-02 -4.036738723516464233e-02 9.324818849563598633e-02 2.958143651485443115e-01 -1.067489013075828552e-01 2.576971054077148438e-01 -1.154178828001022339e-01 3.266867995262145996e-01 1.410478055477142334e-01 -1.038509309291839600e-01 -1.409221738576889038e-01 1.664054393768310547e-01 -2.045088447630405426e-02
-7.643316686153411865e-02 -5.227456241846084595e-02 2.476563304662704468e-01 1.654982268810272217e-01 6.557046622037887573e-02 -2.200842052698135376e-01 3.343849778175354004e-01 -9.497202187776565552e-02 1.213106587529182434e-01 9.962639212608337402e-02 1.726574003696441650e-01 1.848712414503097534e-01 3.569041490554809570e-01 -2.664079330861568451e-02 -2.840647697448730469e-01 -2.095799297094345093e-01 1.014675498008728027e-01 -1.524953693151473999e-01 -1.492393165826797485e-01 -3.051375746726989746e-01 1.275530010461807251e-01 -2.623386979103088379e-01 7.760554552078247070e-02 -9.370432049036026001e-02 1.283874660730361938e-01 -2.190457284450531006e-01 1.042898148298263550e-01 1.587280929088592529e-01 -8.020547777414321899e-02 -1.991350762546062469e-02 2.709283493459224701e-03 -1.777570396661758423e-01
-2.062622159719467163e-01 -2.213006019592285156e-01 -3.228861689567565918e-01 3.276252448558807373e-01 -2.818592265248298645e-02 -1.721068918704986572e-01 5.669818818569183350e-02 7.367649674415588379e-02 -2.614458836615085602e-02 3.291207551956176758e-01 -1.850100420415401459e-02 -1.683589369058609009e-01 1.343292146921157837e-01 -1.844128668308258057e-01 1.881157904863357544e-01 -1.017569452524185181e-01 -5.481570214033126831e-02 -1.342076212167739868e-01 -5.644244328141212463e-02 1.619181223213672638e-02 2.055321633815765381e-01 -1.090975403785705566e-01 1.032262444496154785e-01 2.280432283878326416e-01 1.015754044055938721e-01 -2.663610279560089111e-01 1.163106858730316162e-01 2.147542238235473633e-01 2.004543133080005646e-02 -3.460999429225921631e-01 -4.094589129090309143e-02 -1.352702081203460693e-01
1.992145366966724396e-02 1.545449718832969666e-02 1.482966728508472443e-02 1.188921974971890450e-03 2.146098017692565918e-02 -1.988770514726638794e-01 1.114907488226890564e-01 2.167510390281677246e-01 2.686668038368225098e-01 3.153746128082275391e-01 8.389390259981155396e-02 -9.687567502260208130e-02 1.617554575204849243e-01 -8.528549224138259888e-02 3.160682618618011475e-01 -3.125201761722564697e-01 2.419775128364562988e-01 -1.333349663764238358e-02 1.004134938120841980e-01 8.347224444150924683e-02 -1.285741180181503296e-01 -1.098107248544692993e-01 3.972447663545608521e-02 -1.089091598987579346e-01 3.156734704971313477e-01 -1.825782060623168945e-01 -1.839679628610610962e-01 -2.974856793880462646e-01 -1.795402020215988159e-01 -1.909997910261154175e-01 1.818625032901763916e-01 7.563135027885437012e-02
-1.380600929260253906e-01 -1.234117224812507629e-01 -1.432658731937408447e-02 3.182948827743530273e-01 -5.767730250954627991e-02 -2.080750763416290283e-01 1.440846025943756104e-01 7.317930576391518116e-04 3.297568559646606445e-01 3.071919977664947510e-01 -1.824353933334350586e-01 -1.380155235528945923e-01 2.193478941917419434e-01 -3.952816724777221680e-01 2.218482345342636108e-01 -5.372881516814231873e-02 -1.002795398235321045e-01 1.184230521321296692e-01 -5.530529469251632690e-02 -2.517981529235839844e-01 -1.081993356347084045e-01 -1.776698529720306396e-01 9.165422618389129639e-02 2.661492861807346344e-02 -8.129170536994934082e-02 1.471734941005706787e-01 1.587409079074859619e-01 1.076973527669906616e-01 -2.480903267860412598e-02 3.288185968995094299e-02 -1.871433407068252563e-01 -2.004959434270858765e-01
-1.817464083433151245e-01 1.181131526827812195e-01 -9.598328918218612671e-02 9.309512376785278320e-02 1.343886554241180420e-01 -3.369179964065551758e-01 4.636399075388908386e-02 2.807952277362346649e-02 1.086295768618583679e-01 2.596513032913208008e-01 -8.358305692672729492e-02 -7.499631494283676147e-02 9.855592250823974609e-02 -2.107335031032562256e-01 -2.213881611824035645e-01 -2.717082500457763672e-01 3.462034165859222412e-01 -1.525163203477859497e-01 -2.142552882432937622e-01 -1.000090837478637695e-01 6.468031555414199829e-02 -2.036169916391372681e-01 -1.227005124092102051e-01 -2.345379739999771118e-01 1.688011139631271362e-01 7.722552865743637085e-02 1.080708950757980347e-01 1.238544136285781860e-01 2.599918842315673828e-01 -2.824496030807495117e-01 8.171044290065765381e-02 3.971099480986595154e-02
-1.185292676091194153e-01 -1.000742688775062561e-01 6.672271341085433960e-02 5.728105306625366211e-01 3.942588344216346741e-02 -3.049308247864246368e-02 -2.727721445262432098e-02 1.922131702303886414e-02 3.851283192634582520e-01 2.775311470031738281e-01 -1.092590987682342529e-01 -6.254505366086959839e-02 -3.945619985461235046e-02 3.024170873686671257e-03 7.052113860845565796e-02 -1.327739804983139038e-01 1.849569231271743774e-01 -1.051322743296623230e-01 -6.423845142126083374e-02 4.769608378410339355e-02 -1.319230347871780396e-01 -2.137058787047863007e-02 -2.419020980596542358e-01 1.716786623001098633e-01 2.357220649719238281e-02 -2.169018834829330444e-01 5.125469714403152466e-02 1.007940918207168579e-01 1.646560430526733398e-01 -1.464840024709701538e-01 -4.845479503273963928e-02 -3.249460756778717041e-01
-6.740825623273849487e-02 -3.749614655971527100e-01 -2.284873649477958679e-02 1.522906869649887085e-01 -2.529765665531158447e-01 -2.587559819221496582e-01 5.459268018603324890e-02 4.307999834418296814e-02 3.430055975914001465e-01 -6.842231750488281250e-02 3.186320960521697998e-01 1.607974409125745296e-03 -5.467686429619789124e-02 -1.760258376598358154e-01 9.366346150636672974e-02 1.590587645769119263e-01 2.339296936988830566e-01 -1.941282153129577637e-01 -1.519087851047515869e-01 -1.748133301734924316e-01 -1.183067560195922852e-01 -1.444827914237976074e-01 1.721635907888412476e-01 -6.223715469241142273e-02 6.987287104129791260e-02 3.270927816629409790e-02 3.045481629669666290e-02 3.983466029167175293e-01 -2.276190370321273804e-02 -6.351626012474298477e-03 1.316120177507400513e-01 -7.467808574438095093e-02
6.324596703052520752e-02 -1.567863114178180695e-02 -9.719032049179077148e-02 2.139350175857543945e-01 -1.711817234754562378e-01 -2.701129615306854248e-01 1.794964671134948730e-01 1.992726698517799377e-02 1.756494790315628052e-01 2.463990747928619385e-01 -1.222078204154968262e-01 1.961618475615978241e-02 1.530837714672088623e-01 -2.977734506130218506e-01 4.874011874198913574e-02 -2.161038815975189209e-01 3.047337234020233154e-01 -8.445348590612411499e-02 2.164226770401000977e-01 -2.174782902002334595e-01 8.620731532573699951e-02 -3.258759677410125732e-01 1.577429324388504028e-01 -8.154755830764770508e-02 8.011549711227416992e-02 1.142617315053939819e-01 3.024275898933410645e-01 6.561600416898727417e-02 -1.620036959648132324e-01 -3.899453440681099892e-03 -1.052151918411254883e-01 -2.138497978448867798e-01
-6.239670887589454651e-02 -2.243293672800064087e-01 -2.126635313034057617e-01 9.559012949466705322e-02 -1.327116936445236206e-01 6.712026149034500122e-02 -1.682098954916000366e-02 -2.671743743121623993e-02 5.277398824691772461e-01 3.977821767330169678e-01 1.824885257519781590e-03 6.884478777647018433e-02 -9.583403170108795166e-02 -2.436700612306594849e-01 4.545289278030395508e-02 -8.267229050397872925e-02 1.991580128669738770e-01 1.787592768669128418e-01 -5.915674380958080292e-03 -1.280980706214904785e-01 -1.645329296588897705e-01 1.545125544071197510e-01 2.235201746225357056e-01 -1.168263927102088928e-01 6.954885274171829224e-02 5.704553052783012390e-02 2.468985021114349365e-01 6.744587421417236328e-02 -1.096825525164604187e-01 -1.835155338048934937e-01 4.588792845606803894e-02 -1.591596454381942749e-01
-6.265886873006820679e-02 -8.398570865392684937e-02 -1.461308300495147705e-01 4.724714159965515137e-02 -1.961292624473571777e-01 -2.848028838634490967e-01 2.171563059091567993e-01 7.447563856840133667e-02 1.773354858160018921e-01 2.758583128452301025e-01 -4.275479912757873535e-02 -8.828383684158325195e-02 1.878361590206623077e-02 -2.067432552576065063e-01 4.009660184383392334e-01 -6.292800605297088623e-02 4.115584865212440491e-02 6.512799113988876343e-02 4.814537614583969116e-02 -2.499880790710449219e-01 -1.222911998629570007e-01 -1.847962439060211182e-01 3.578274324536323547e-02 -1.962530463933944702e-01 6.919698417186737061e-02 -3.641631603240966797e-01 3.271875977516174316e-01 8.760417997837066650e-02 1.078232377767562866e-01 1.183931976556777954e-01 1.208329480141401291e-02 -1.748939007520675659e-01
1.019767895340919495e-01 -8.840937167406082153e-02 1.101749017834663391e-01 1.859909147024154663e-01 -2.037540823221206665e-02 -1.675948500633239746e-01 -1.214854642748832703e-01 4.697442427277565002e-02 2.108261287212371826e-01 3.454592525959014893e-01 -1.396302580833435059e-01 3.843693435192108154e-02 1.283507943153381348e-01 -1.193961035460233688e-02 1.582586467266082764e-01 -1.051191836595535278e-01 -9.917168319225311279e-02 -1.674157679080963135e-01 1.723460555076599121e-01 -2.751703858375549316e-01 -1.451387107372283936e-01 1.280149519443511963e-01 -1.380989551544189453e-01 6.801846623420715332e-02 -1.262280046939849854e-01 -4.470432177186012268e-02 4.383172094821929932e-02 4.493985176086425781e-01 -1.055536195635795593e-01 -3.587937951087951660e-01 2.911672890186309814e-01 3.475287556648254395e-02
-2.305571734905242920e-01 -4.376133903861045837e-02 1.180368140339851379e-01 1.115045100450515747e-01 -9.285575896501541138e-02 -1.621593087911605835e-01 4.144726693630218506e-02 2.835456728935241699e-01 3.322564661502838135e-01 2.288001477718353271e-01 1.282423436641693115e-01 -1.620029509067535400e-01 1.809120774269104004e-01 -1.362360864877700806e-01 -7.858132012188434601e-03 -2.330848872661590576e-01 2.280638217926025391e-01 -1.118240207433700562e-01 7.881036400794982910e-02 -2.308174669742584229e-01 -2.383693158626556396e-01 -2.369856834411621094e-01 -6.301513314247131348e-02 -2.983322441577911377e-01 3.022205233573913574e-01 -1.367211341857910156e-01 1.141763851046562195e-02 -2.128881774842739105e-02 1.581604480743408203e-01 -4.379062447696924210e-03 -6.843206007033586502e-03 1.573501527309417725e-01
-1.485482454299926758e-01 -5.495752766728401184e-02 -2.094920277595520020e-01 2.131580710411071777e-01 1.548913419246673584e-01 -6.840468198060989380e-02 -5.140298232436180115e-02 -6.005360186100006104e-02 3.135067224502563477e-01 3.691985905170440674e-01 -1.654769331216812134e-01 1.841075569391250610e-01 9.321265667676925659e-02 -1.862242817878723145e-01 1.514323651790618896e-01 -1.426947712898254395e-01 6.398001313209533691e-02 -3.999776765704154968e-02 1.106462851166725159e-01 -2.383971363306045532e-01 7.895506918430328369e-02 3.730814531445503235e-02 -5.060409754514694214e-02 3.433432281017303467e-01 -1.037769541144371033e-01 -2.686150074005126953e-01 -4.319424182176589966e-02 2.521809041500091553e-01 9.371899813413619995e-02 5.823718383908271790e-02 3.138936460018157959e-01 -7.878991216421127319e-02
-3.631370067596435547e-01 -6.218583509325981140e-02 -3.616897389292716980e-02 1.332169920206069946e-01 -5.218413472175598145e-02 -2.525368332862854004e-01 9.406477957963943481e-02 1.074063107371330261e-01 3.818800449371337891e-01 9.529184550046920776e-02 2.869490981101989746e-01 5.753251165151596069e-02 2.161613404750823975e-01 8.882009238004684448e-02 5.233784765005111694e-02 -2.089935392141342163e-01 7.144798338413238525e-02 -1.837361976504325867e-02 4.590664058923721313e-02 -2.995946109294891357e-01 5.128169432282447815e-02 1.385087966918945312e-01 -6.716077029705047607e-02 -9.767113626003265381e-02 9.701604396104812622e-02 -9.046997129917144775e-02 1.649714112281799316e-01 9.661925584077835083e-02 -1.212331429123878479e-01 2.709983587265014648e-01 -1.669235527515411377e-01 3.367666602134704590e-01
1.793172806501388550e-01 -1.361680626869201660e-01 5.157211795449256897e-03 2.533186674118041992e-01 -8.184726536273956299e-02 -1.402984410524368286e-01 3.622911870479583740e-01 1.413829326629638672e-01 3.726950287818908691e-01 1.596390604972839355e-01 -1.093704849481582642e-01 -9.350363165140151978e-02 1.135674417018890381e-01 -8.719598501920700073e-02 6.951240450143814087e-02 -1.436284184455871582e-01 5.296323820948600769e-02 -1.162005811929702759e-01 -6.140983849763870239e-02 4.118881374597549438e-02 1.929684728384017944e-01 -1.828571967780590057e-02 2.778400480747222900e-02 -1.546002626419067383e-01 -1.693212687969207764e-01 1.339401006698608398e-01 2.856113314628601074e-01 2.289808541536331177e-01 -1.598594039678573608e-01 -3.888215124607086182e-01 7.967673242092132568e-02 -1.694289147853851318e-01
-3.381825089454650879e-01 -8.671886473894119263e-02 -2.288030236959457397e-01 1.548225432634353638e-01 -1.198183149099349976e-01 -1.951701343059539795e-01 -5.770773277617990971e-04 9.642302244901657104e-02 3.812615275382995605e-01 2.003882825374603271e-02 3.777261674404144287e-01 2.923361025750637054e-02 1.497426480054855347e-01 -4.654319956898689270e-02 -1.257253736257553101e-01 -2.506978064775466919e-02 3.515487611293792725e-01 -3.444700241088867188e-01 -1.108308359980583191e-01 -8.832042664289474487e-02 -4.058504104614257812e-02 3.934395499527454376e-03 1.309708356857299805e-01 -1.010042056441307068e-01 5.495900660753250122e-02 5.776882544159889221e-02 1.205267831683158875e-01 2.704532742500305176e-01 -9.255225211381912231e-02 -6.055947393178939819e-02 -8.511614799499511719e-02 6.980405002832412720e-02
1.027349829673767090e-01 -4.156690537929534912e-01 3.166921436786651611e-02 2.833819687366485596e-01 2.360680997371673584e-01 -5.638702958822250366e-02 3.226858377456665039e-02 -1.337318420410156250e-01 2.496156394481658936e-01 -1.108357310295104980e-01 1.104398295283317566e-01 4.164071753621101379e-02 1.234331801533699036e-01 -7.793013751506805420e-02 2.875226922333240509e-02 -4.073629677295684814e-01 2.378527820110321045e-01 -1.436250507831573486e-01 5.108013749122619629e-02 -2.541525959968566895e-01 1.996529102325439453e-01 1.082819327712059021e-01 6.171790882945060730e-02 6.495947390794754028e-02 4.121844470500946045e-02 -1.548034399747848511e-01 2.004559338092803955e-01 2.117311060428619385e-01 1.795196682214736938e-01 -1.706735342741012573e-01 3.486337512731552124e-02 6.043154373764991760e-02
-3.859843313694000244e-01 1.806788444519042969e-01 -5.132610909640789032e-03 1.762025207281112671e-01 -1.708663702011108398e-01 -1.557566523551940918e-01 1.591613739728927612e-01 -1.128530353307723999e-01 6.094121932983398438e-02 3.761440813541412354e-01 3.831250965595245361e-01 -2.434797771275043488e-02 1.690142974257469177e-02 1.201455481350421906e-02 -1.454209722578525543e-02 -1.096937507390975952e-01 2.826905250549316406e-02 -8.734298497438430786e-02 -5.163373053073883057e-02 -9.713218361139297485e-02 -3.083910346031188965e-01 1.324772536754608154e-01 -1.439889222383499146e-01 -9.042434394359588623e-02 1.463787555694580078e-01 -1.192315667867660522e-01 2.823772728443145752e-01 2.298545241355895996e-01 -1.772847622632980347e-01 -6.137117743492126465e-02 -8.777885138988494873e-02 1.315921992063522339e-01
-3.726958110928535461e-02 -1.438438594341278076e-01 -2.262672185897827148e-01 1.273118555545806885e-01 5.037483572959899902e-02 -1.253623515367507935e-02 3.577807545661926270e-01 -1.671148091554641724e-01 1.570095866918563843e-01 4.524152278900146484e-01 -1.388048529624938965e-01 -6.576672196388244629e-02 2.852478530257940292e-03 -7.321896404027938843e-02 2.349755764007568359e-01 -2.499141842126846313e-01 2.849788963794708252e-01 -8.958745002746582031e-02 2.488323301076889038e-02 1.058659330010414124e-01 -3.332943841814994812e-02 2.134854048490524292e-01 -9.344907104969024658e-02 -1.589436978101730347e-01 -2.904160507023334503e-02 -1.457847841084003448e-02 -7.466538250446319580e-02 1.772108227014541626e-01 -1.102836802601814270e-01 -3.435835540294647217e-01 -1.510056555271148682e-01 5.589805170893669128e-02
-8.905711770057678223e-02 -1.010037139058113098e-01 5.648947134613990784e-02 3.613575100898742676e-01 1.062113717198371887e-01 -1.420443356037139893e-01 1.519021391868591309e-01 -9.778674691915512085e-02 2.264482676982879639e-01 3.225912749767303467e-01 1.155796051025390625e-01 -2.111945860087871552e-02 -2.362222224473953247e-01 -1.354909986257553101e-01 2.643898427486419678e-01 -4.642655849456787109e-01 1.274950355291366577e-01 5.006778240203857422e-02 1.788089275360107422e-01 -6.252989172935485840e-02 1.005704402923583984e-01 1.117584258317947388e-01 -1.456619799137115479e-01 -7.888609915971755981e-02 -1.335939019918441772e-01 -1.453623622655868530e-01 2.063494175672531128e-01 -1.304676383733749390e-01 2.178176119923591614e-02 -2.051661908626556396e-02 2.260241955518722534e-01 1.544087717775255442e-04
1.150328442454338074e-01 -6.352434307336807251e-02 -2.478997111320495605e-01 2.264229655265808105e-01 7.358881831169128418e-02 -5.423246696591377258e-02 1.443772464990615845e-01 -7.997864484786987305e-02 4.539251923561096191e-01 2.849177122116088867e-01 -1.144555807113647461e-01 -1.498404443264007568e-01 1.234267354011535645e-01 -2.377626746892929077e-01 -3.408204531297087669e-03 1.788682490587234497e-02 2.493641823530197144e-01 3.069349005818367004e-02 -6.766874343156814575e-02 -3.556315898895263672e-01 1.317716855555772781e-02 1.558193378150463104e-02 2.911269664764404297e-01 6.940560787916183472e-02 -5.209357663989067078e-02 3.366584330797195435e-02 2.341958135366439819e-01 1.999790519475936890e-01 -3.547175228595733643e-02 -2.001367658376693726e-01 -6.367170810699462891e-02 -1.063854917883872986e-01
-3.798624277114868164e-01 9.143339842557907104e-02 -9.263817220926284790e-03 1.100703142583370209e-02 -1.354568004608154297e-01 4.562934860587120056e-02 1.273660957813262939e-01 1.195824518799781799e-01 2.252436578273773193e-01 5.507307648658752441e-01 5.327477678656578064e-02 3.328815847635269165e-02 3.455575183033943176e-02 -2.338146269321441650e-01 1.419792603701353073e-02 -1.573701351881027222e-01 -1.385039538145065308e-01 9.519141167402267456e-03 -1.764004081487655640e-01 -2.823522388935089111e-01 -6.523384898900985718e-02 1.538905650377273560e-01 -4.187220707535743713e-02 1.423066854476928711e-01 -2.572261542081832886e-02 -1.976160407066345215e-01 -2.266518026590347290e-02 -2.550408542156219482e-01 1.045736819505691528e-01 -1.000755354762077332e-01 1.895038187503814697e-01 -1.231956407427787781e-01
-2.848627232015132904e-02 -6.820208579301834106e-02 -3.142590168863534927e-03 1.819230765104293823e-01 -1.920492947101593018e-01 9.713395684957504272e-02 3.761636316776275635e-01 1.973411738872528076e-01 2.085684388875961304e-01 4.651851058006286621e-01 -2.598126418888568878e-02 -4.166433587670326233e-02 1.270925402641296387e-01 -1.792000979185104370e-01 2.155544757843017578e-01 -2.223459482192993164e-01 -4.552492126822471619e-02 2.123632654547691345e-02 -9.469450265169143677e-02 -2.275688499212265015e-01 3.082271218299865723e-01 -1.303426921367645264e-01 1.999094337224960327e-01 6.165724247694015503e-02 -3.526482032611966133e-04 -1.694072335958480835e-01 1.801835186779499054e-02 1.527009457349777222e-01 -2.086182981729507446e-01 5.536679644137620926e-03 -1.118766292929649353e-01 2.735827490687370300e-02
-1.238131970167160034e-01 -2.610141336917877197e-01 -1.278217434883117676e-01 2.640685141086578369e-01 1.267958246171474457e-02 -1.311954557895660400e-01 2.642611414194107056e-02 -2.752264030277729034e-02 3.312745690345764160e-01 1.463385671377182007e-01 5.769047513604164124e-02 1.818697899580001831e-03 -5.503418669104576111e-02 -1.498606353998184204e-01 1.923252344131469727e-01 3.734336793422698975e-02 -2.197830006480216980e-02 -3.150885552167892456e-02 -1.306497603654861450e-01 1.208699941635131836e-01 -1.522953957319259644e-01 1.303834319114685059e-01 3.787982836365699768e-02 -3.339308202266693115e-01 6.786357611417770386e-02 -4.896087646484375000e-01 -6.288594007492065430e-02 1.542582213878631592e-01 -3.319123387336730957e-01 1.623707264661788940e-01 7.149951159954071045e-02 1.152152270078659058e-01
-1.743756085634231567e-01 -1.643325388431549072e-01 3.550780117511749268e-01 1.785992980003356934e-01 5.933301523327827454e-02 -7.394676655530929565e-02 7.426433265209197998e-02 -2.537392079830169678e-01 2.885851263999938965e-01 2.129922211170196533e-01 -3.101635538041591644e-02 4.644069075584411621e-02 7.144646346569061279e-02 1.564706563949584961e-01 1.247114762663841248e-01 -4.516647756099700928e-01 1.039946451783180237e-01 -2.818643450736999512e-01 -9.361834824085235596e-02 -1.178778856992721558e-01 4.129081964492797852e-02 8.543002605438232422e-02 8.620500564575195312e-02 2.379184812307357788e-01 -6.456132978200912476e-02 -7.908073067665100098e-02 2.322640419006347656e-01 1.353790760040283203e-01 -7.772414386272430420e-02 1.283831447362899780e-01 1.438060551881790161e-01 1.138150915503501892e-01
1.676849871873855591e-01 -1.962181478738784790e-01 -2.342867702245712280e-01 1.933086663484573364e-01 -9.999539703130722046e-02 -1.856266111135482788e-01 1.351242959499359131e-01 -7.582952082157135010e-02 2.876221835613250732e-01 2.697837054729461670e-01 -9.554349631071090698e-02 -1.656894087791442871e-01 3.360370174050331116e-02 -2.733408808708190918e-01 1.262355148792266846e-01 -2.194273322820663452e-01 1.718273200094699860e-02 -1.113359704613685608e-01 -2.369516044855117798e-01 4.588359966874122620e-02 2.155521661043167114e-01 1.560037434101104736e-01 -3.218155726790428162e-02 5.939644202589988708e-02 2.061368972063064575e-01 -1.032549142837524414e-01 2.960442900657653809e-01 1.960866749286651611e-01 -1.828099042177200317e-01 -1.544436067342758179e-01 -2.149629592895507812e-01 -1.077213734388351440e-01
-3.040757477283477783e-01 5.954693630337715149e-02 -2.948321402072906494e-02 6.989774852991104126e-02 4.064384475350379944e-02 -5.611244589090347290e-02 4.197658300399780273e-01 1.353281438350677490e-01 4.028405547142028809e-01 2.998607754707336426e-01 8.478817343711853027e-02 -2.481993660330772400e-02 4.311140477657318115e-01 1.371907349675893784e-02 2.495221495628356934e-01 -1.344337165355682373e-01 4.836607724428176880e-02 -4.023835062980651855e-02 1.629868447780609131e-01 1.252538561820983887e-01 -1.094396039843559265e-01 1.478756591677665710e-02 -4.022770375013351440e-02 -1.367026716470718384e-01 6.632667779922485352e-02 -3.733991459012031555e-02 9.876736998558044434e-02 -1.250630319118499756e-01 9.625154547393321991e-03 -1.964125484228134155e-01 -1.366419196128845215e-01 7.274632900953292847e-02
-9.941288828849792480e-02 1.414528042078018188e-01 9.327924251556396484e-02 1.240809634327888489e-01 8.419878035783767700e-02 -1.666676551103591919e-01 2.483062595129013062e-01 4.948280379176139832e-02 1.463889703154563904e-02 2.985431849956512451e-01 2.566916681826114655e-02 -8.311697095632553101e-02 1.874251365661621094e-01 -9.351549297571182251e-02 2.503852546215057373e-01 -9.108782559633255005e-02 1.634392887353897095e-01 -2.454695254564285278e-01 1.006371527910232544e-01 -3.593796789646148682e-01 2.079474031925201416e-01 -1.122990176081657410e-01 1.033978387713432312e-01 -1.872119009494781494e-01 2.695490419864654541e-01 9.489457309246063232e-02 3.990619480609893799e-01 -7.001480460166931152e-02 -6.841983646154403687e-02 4.171875119209289551e-02 2.010378800332546234e-02 -2.340601235628128052e-01
-2.869476974010467529e-01 -5.629736930131912231e-02 -7.161038368940353394e-02 -1.502391993999481201e-01 6.959491968154907227e-02 -3.472024202346801758e-01 6.986902654170989990e-02 1.510491818189620972e-01 3.790935873985290527e-01 2.871554493904113770e-01 -1.161774396896362305e-01 -6.085389852523803711e-02 -1.349163055419921875e-01 -1.633441150188446045e-01 1.460755616426467896e-01 2.968763001263141632e-02 3.586503863334655762e-02 -1.509295552968978882e-01 -1.052165627479553223e-01 5.498220771551132202e-02 1.028862670063972473e-01 -3.081688582897186279e-01 -1.330720186233520508e-01 -9.229826927185058594e-02 1.620184332132339478e-01 -2.776290178298950195e-01 8.610869199037551880e-02 -1.998067088425159454e-02 -2.934877872467041016e-01 2.542264759540557861e-02 1.856377162039279938e-02 2.345624566078186035e-01
-1.101540699601173401e-01 -4.848882555961608887e-02 2.060469239950180054e-01 2.723064422607421875e-01 -8.874871581792831421e-02 -2.317499965429306030e-01 2.394691407680511475e-01 -8.768860134296119213e-04 2.335541993379592896e-01 2.901526093482971191e-01 3.144466504454612732e-02 9.751447290182113647e-02 -1.064454838633537292e-01 -4.127796366810798645e-02 1.281102150678634644e-01 -3.087638318538665771e-02 4.133637845516204834e-01 -2.741017043590545654e-01 -3.965231776237487793e-02 -1.296781003475189209e-01 -1.315672546625137329e-01 2.073072493076324463e-01 -3.694643378257751465e-01 2.091244980692863464e-02 -1.304532587528228760e-01 -2.017802931368350983e-02 1.265655159950256348e-01 -7.763942331075668335e-02 1.661471277475357056e-01 -4.510993137955665588e-02 -1.931923180818557739e-01 -4.787051305174827576e-02
-1.510321050882339478e-01 -2.903291583061218262e-01 1.080222874879837036e-01 1.536943763494491577e-01 -1.472325902432203293e-02 -1.978780329227447510e-01 1.035285815596580505e-01 1.390091031789779663e-01 -1.101053878664970398e-02 3.344673216342926025e-01 -8.473360538482666016e-02 3.180215656757354736e-01 2.207971662282943726e-01 -2.941067218780517578e-01 -4.524142481386661530e-03 -9.734312444925308228e-02 7.184595614671707153e-02 -3.052922189235687256e-01 -1.447675973176956177e-01 -2.753676474094390869e-01 -1.580487936735153198e-01 -1.722356230020523071e-01 -1.223893389105796814e-01 -1.590573042631149292e-01 2.329287528991699219e-01 5.060003697872161865e-02 1.368017196655273438e-01 1.106685996055603027e-01 -1.990721076726913452e-01 2.540963143110275269e-02 6.522982567548751831e-02 -2.753579244017601013e-02
-2.468998730182647705e-01 7.253243029117584229e-02 1.191702708601951599e-01 2.559576332569122314e-01 1.274042129516601562e-01 -3.773716092109680176e-01 8.809021860361099243e-02 -2.083305642008781433e-02 5.023017525672912598e-01 2.060395032167434692e-01 1.719539165496826172e-01 9.999858587980270386e-02 5.634397268295288086e-02 -1.552965044975280762e-01 -8.329393714666366577e-02 1.783372089266777039e-02 2.042017430067062378e-01 -2.303372323513031006e-01 -1.549533158540725708e-01 -5.221123993396759033e-02 -1.165449395775794983e-01 6.307023763656616211e-02 5.114003643393516541e-02 -2.190750092267990112e-01 1.682136058807373047e-01 1.815143078565597534e-01 1.264474689960479736e-01 -2.102792263031005859e-03 5.340585019439458847e-03 2.254447788000106812e-01 -1.454189303331077099e-03 -2.452332898974418640e-02
-3.133730590343475342e-01 -4.517228007316589355e-01 9.386020898818969727e-02 4.296623170375823975e-02 1.311650872230529785e-01 -2.211712747812271118e-01 3.297899961471557617e-01 5.693220719695091248e-02 7.195666432380676270e-02 1.998797804117202759e-01 8.419576287269592285e-02 2.550261095166206360e-03 8.557047694921493530e-03 -5.052730813622474670e-02 6.399864703416824341e-02 -1.965194493532180786e-01 2.692758738994598389e-01 -1.566548198461532593e-01 -1.253221780061721802e-01 -6.624445319175720215e-02 4.061152413487434387e-02 -1.850473731756210327e-01 -1.758907921612262726e-02 -6.076712533831596375e-02 2.511229179799556732e-02 -3.775654137134552002e-01 1.101537793874740601e-01 1.228959560394287109e-01 -2.253459542989730835e-01 1.437086462974548340e-01 -1.111127957701683044e-01 1.251397375017404556e-02
-3.472456037998199463e-01 -3.313326835632324219e-01 5.948869884014129639e-02 3.424754142761230469e-01 -1.568587273359298706e-01 -8.279218338429927826e-03 1.884437948465347290e-01 3.471617996692657471e-01 2.233563065528869629e-01 2.157512307167053223e-01 8.851157128810882568e-02 2.085763067007064819e-01 -2.129547297954559326e-03 -4.788342397660017014e-03 -7.347406446933746338e-02 -5.648813769221305847e-02 -1.258008033037185669e-01 4.906067624688148499e-02 -2.274838984012603760e-01 4.611131176352500916e-02 -1.754328906536102295e-01 -5.621761083602905273e-03 -4.120479524135589600e-02 -1.845896057784557343e-02 2.577550113201141357e-01 -2.703442238271236420e-02 4.205055162310600281e-02 2.594919204711914062e-01 -2.228710800409317017e-01 -1.444228738546371460e-02 1.423169970512390137e-01 -1.875385455787181854e-02
-5.852472409605979919e-02 -1.982126384973526001e-01 -3.000494241714477539e-01 9.795626252889633179e-02 -3.155794441699981689e-01 -2.895689606666564941e-01 1.776487082242965698e-01 2.171420156955718994e-01 3.196268677711486816e-01 2.351571470499038696e-01 1.030495464801788330e-01 -9.988341480493545532e-02 -3.460699692368507385e-02 2.135616354644298553e-02 -5.095174163579940796e-02 -1.986121088266372681e-01 7.789990305900573730e-02 -8.874914050102233887e-02 -1.338319182395935059e-01 -2.203049659729003906e-01 -2.844652831554412842e-01 1.461785007268190384e-02 -9.666239470243453979e-02 -3.553718626499176025e-01 1.164740398526191711e-01 2.033636122941970825e-01 -9.766398929059505463e-03 9.074357897043228149e-02 2.047241292893886566e-02 3.382451459765434265e-02 7.022307720035314560e-03 1.083341017365455627e-01
-1.849497407674789429e-01 -4.304373636841773987e-02 4.771104454994201660e-02 1.564469039440155029e-01 -8.984737098217010498e-02 -8.758575469255447388e-02 -6.747619807720184326e-02 -3.943016007542610168e-02 4.413969814777374268e-01 1.706978827714920044e-01 1.325383782386779785e-01 3.025567531585693359e-01 1.246055886149406433e-01 1.489266604185104370e-01 -5.124475061893463135e-02 -2.887977659702301025e-01 4.147196188569068909e-02 1.155549101531505585e-02 9.708473831415176392e-02 -3.332510888576507568e-01 8.098497241735458374e-02 1.779835671186447144e-01 -9.033575654029846191e-02 -2.104640305042266846e-01 1.705223321914672852e-01 -2.275653183460235596e-01 1.796512007713317871e-01 -3.542131558060646057e-02 -7.882705330848693848e-02 3.221903145313262939e-01 1.093343198299407959e-01 9.555301815271377563e-02
-1.642169207334518433e-01 -2.382994443178176880e-01 2.663797140121459961e-01 -9.548979811370372772e-03 5.840666592121124268e-02 -1.795542687177658081e-01 2.278757393360137939e-01 3.195806443691253662e-01 -1.740488037467002869e-02 2.340603321790695190e-01 3.108873665332794189e-01 7.229362428188323975e-02 -8.123077452182769775e-03 -1.294224113225936890e-01 3.027194179594516754e-02 -3.196555972099304199e-01 2.758137285709381104e-01 1.068873777985572815e-01 4.939078539609909058e-02 -1.086481884121894836e-01 3.782435506582260132e-02 -1.826466526836156845e-03 8.571829646825790405e-03 -1.015102043747901917e-01 1.929442286491394043e-01 -4.064138233661651611e-01 -1.186238601803779602e-01 1.359559744596481323e-01 -1.257046908140182495e-01 4.232764616608619690e-02 6.202570162713527679e-03 -1.116650328040122986e-01
-1.210714206099510193e-01 -4.342877119779586792e-02 1.784996688365936279e-01 -8.930464833974838257e-02 3.527827560901641846e-02 6.268022209405899048e-02 1.057416275143623352e-01 3.214661180973052979e-01 3.318823873996734619e-01 2.042087316513061523e-01 8.280352503061294556e-02 2.147594988346099854e-01 -9.047876298427581787e-02 -2.320483922958374023e-01 -6.934853643178939819e-02 -4.369477629661560059e-01 1.541828215122222900e-01 -9.380333125591278076e-02 7.877559214830398560e-02 5.577754601836204529e-02 2.710488624870777130e-02 1.972734928131103516e-01 -8.174552582204341888e-03 -3.296334063634276390e-03 1.281965672969818115e-01 -4.258228540420532227e-01 -1.382559090852737427e-01 2.859622426331043243e-02 -1.981116384267807007e-01 -6.441731005907058716e-02 1.114893704652786255e-01 7.871174067258834839e-02
1.128401830792427063e-01 -2.234335839748382568e-01 -7.991649955511093140e-02 4.973559826612472534e-02 -1.251482814550399780e-01 -1.346819102764129639e-01 1.372527927160263062e-01 -1.249088495969772339e-01 2.116532623767852783e-01 4.809094965457916260e-01 1.106642931699752808e-01 -1.554481685161590576e-01 1.437057852745056152e-01 -1.828229278326034546e-01 1.396012604236602783e-01 -2.562719583511352539e-01 1.939102411270141602e-01 -9.361243247985839844e-02 4.467177391052246094e-02 7.844854146242141724e-02 2.469404190778732300e-01 1.848859786987304688e-01 1.913862377405166626e-01 1.232007220387458801e-01 1.816102564334869385e-01 4.264730587601661682e-02 3.044615685939788818e-01 2.139982283115386963e-01 -8.437769114971160889e-02 -6.756702810525894165e-02 -1.437695622444152832e-01 -3.728237748146057129e-02
-3.689908087253570557e-01 -1.133129596710205078e-01 1.880321092903614044e-02 2.552610933780670166e-01 -2.528342604637145996e-01 -2.389742881059646606e-01 1.002076640725135803e-01 2.276252806186676025e-01 3.915116786956787109e-01 -6.607606261968612671e-02 5.372012034058570862e-02 -1.594868600368499756e-01 -1.086111664772033691e-01 -8.708045631647109985e-02 1.898086071014404297e-02 -2.580498717725276947e-02 -1.185216661542654037e-02 -2.746390365064144135e-02 -3.042860925197601318e-01 -3.166973292827606201e-01 2.719987556338310242e-02 -2.213297039270401001e-02 -2.665736377239227295e-01 -5.204634740948677063e-02 2.236526161432266235e-01 -1.717068850994110107e-01 -1.970100915059447289e-03 -1.647033914923667908e-02 -9.360987693071365356e-02 -7.380848377943038940e-02 -1.677098870277404785e-02 1.821487843990325928e-01
-7.159565389156341553e-02 -1.456616353243589401e-02 -2.033983319997787476e-01 -8.092480152845382690e-02 -2.767308950424194336e-01 -2.077042907476425171e-01 1.718543320894241333e-01 -5.651441961526870728e-02 2.598172128200531006e-01 1.048965379595756531e-01 1.352398991584777832e-01 -4.918436333537101746e-02 8.213903009891510010e-02 -6.046973168849945068e-02 3.691016137599945068e-01 -2.222145199775695801e-01 9.641285985708236694e-02 -1.449936181306838989e-01 -1.594191491603851318e-01 -4.268745779991149902e-01 1.831053048372268677e-01 -3.314877301454544067e-02 1.395057071931660175e-03 -5.813949741423130035e-03 -6.674604117870330811e-02 -2.812796533107757568e-01 1.178017724305391312e-02 -7.822644710540771484e-02 1.556417644023895264e-01 -4.736693948507308960e-02 3.313522934913635254e-01 -1.861583441495895386e-02
-3.389906883239746094e-01 -2.346072047948837280e-01 1.436782032251358032e-01 1.443547904491424561e-01 2.941183373332023621e-02 -3.569964170455932617e-01 1.672543287277221680e-01 -5.086161568760871887e-02 1.504207998514175415e-01 3.144806027412414551e-01 4.862299188971519470e-02 -9.339842945337295532e-02 1.046143919229507446e-01 -2.189344465732574463e-01 7.904849201440811157e-02 -2.207408696413040161e-01 -9.418348968029022217e-02 -1.817518770694732666e-01 3.624294996261596680e-01 -9.797882288694381714e-02 -1.314389109611511230e-01 -3.859192132949829102e-02 -1.938154697418212891e-01 -1.882071793079376221e-01 7.466545701026916504e-02 -2.016939371824264526e-01 -3.121502697467803955e-02 -1.454689651727676392e-01 2.774234488606452942e-02 -5.177389830350875854e-02 4.605554789304733276e-02 1.861546039581298828e-01
-3.494041785597801208e-02 -7.076174020767211914e-03 1.056019663810729980e-01 9.449084103107452393e-02 6.027470156550407410e-02 -1.779022067785263062e-01 -4.452378302812576294e-02 3.657132759690284729e-02 1.384873967617750168e-02 4.233210980892181396e-01 -2.446054667234420776e-01 1.025734692811965942e-01 1.219395250082015991e-01 -3.377512469887733459e-02 8.211769908666610718e-02 -2.356671988964080811e-01 -3.090139292180538177e-02 -1.049774438142776489e-01 2.698608487844467163e-02 -3.022795617580413818e-01 6.720305234193801880e-02 2.473615556955337524e-01 -3.797507286071777344e-02 -2.611399628221988678e-02 -1.823498904705047607e-01 -8.078880608081817627e-02 -2.920264005661010742e-02 4.876896739006042480e-01 -2.468955218791961670e-01 -2.843892872333526611e-01 1.269118636846542358e-01 -6.075100600719451904e-02
-6.286904215812683105e-02 -1.009932160377502441e-01 5.934030283242464066e-03 4.649918898940086365e-02 -1.967746615409851074e-01 -1.407604068517684937e-01 -5.727806594222784042e-03 -4.049523547291755676e-02 3.295795023441314697e-01 4.908941984176635742e-01 -2.264232337474822998e-01 -1.670857816934585571e-01 1.720023900270462036e-01 2.507236972451210022e-02 1.245411559939384460e-01 -1.350527405738830566e-01 -4.173261672258377075e-02 3.552725166082382202e-02 3.722375333309173584e-01 -3.195139765739440918e-01 1.830007135868072510e-01 -1.441085934638977051e-01 -5.290269106626510620e-02 5.261209607124328613e-02 2.849327921867370605e-01 -3.761736676096916199e-02 4.592124745249748230e-02 1.681187450885772705e-01 2.233119308948516846e-02 -6.784077733755111694e-02 -7.052210718393325806e-02 -6.457607448101043701e-02
-1.020111069083213806e-01 -2.574175782501697540e-02 6.184127554297447205e-02 -9.532391279935836792e-02 1.667526066303253174e-01 -2.717242836952209473e-01 1.441047042608261108e-01 -2.165677770972251892e-02 3.175677359104156494e-01 5.037376284599304199e-01 1.472512185573577881e-01 9.245166182518005371e-02 -1.501561552286148071e-01 9.935186803340911865e-02 5.589011125266551971e-03 -1.559570878744125366e-01 -5.777169764041900635e-02 3.739997372031211853e-02 1.286231726408004761e-01 1.922579556703567505e-01 5.035754758864641190e-03 -7.826176285743713379e-02 1.756196320056915283e-01 -2.159589380025863647e-01 2.647033929824829102e-01 -3.763453960418701172e-01 -5.396249890327453613e-02 1.157957538962364197e-01 -1.411931589245796204e-03 -9.675998240709304810e-02 1.779652386903762817e-01 -2.464395761489868164e-02
1.593580394983291626e-01 -3.015582449734210968e-02 1.736590825021266937e-02 1.123324781656265259e-02 -1.889750361442565918e-02 1.012139022350311279e-02 -8.291049301624298096e-02 -2.526877224445343018e-01 4.475995004177093506e-01 4.286422729492187500e-01 7.485030591487884521e-02 -1.656989939510822296e-02 1.002680324018001556e-02 2.259629964828491211e-01 -7.086209952831268311e-02 -3.806757926940917969e-01 2.771411091089248657e-03 -1.323275715112686157e-01 -1.586483046412467957e-02 -1.538557261228561401e-01 4.571366682648658752e-02 5.107871815562248230e-02 -2.626755535602569580e-01 1.497137397527694702e-01 -2.095874957740306854e-02 -9.737432003021240234e-03 1.770575940608978271e-01 9.197543561458587646e-02 -2.682065367698669434e-01 -1.781852096319198608e-01 1.628171205520629883e-01 -5.423127487301826477e-02
-2.009430900216102600e-02 1.348333507776260376e-01 -1.188015788793563843e-01 -3.405831009149551392e-02 -2.462746202945709229e-01 -1.421370208263397217e-01 2.135771363973617554e-01 -3.642647340893745422e-02 2.257769256830215454e-01 3.958730399608612061e-01 -1.101158652454614639e-02 3.929529804736375809e-03 1.156831607222557068e-01 -1.308964788913726807e-01 -1.201210990548133850e-01 -3.393467068672180176e-01 -1.087672710418701172e-01 -3.242603838443756104e-01 8.304621279239654541e-02 3.704457730054855347e-02 2.240904867649078369e-01 1.912951655685901642e-02 1.312687397003173828e-01 1.211303193122148514e-02 3.294042646884918213e-01 -1.676760762929916382e-01 -7.301670499145984650e-03 2.575817704200744629e-01 -2.129006534814834595e-01 -1.678081601858139038e-01 -1.736593991518020630e-02 -2.000961825251579285e-02
1.030222848057746887e-01 1.226345151662826538e-01 1.040924191474914551e-01 2.594307661056518555e-01 4.204886779189109802e-02 -3.222678601741790771e-01 3.302911221981048584e-01 1.101476475596427917e-01 3.321170210838317871e-01 2.487834393978118896e-01 -1.527671515941619873e-01 2.467452734708786011e-01 1.954782307147979736e-01 1.133656725287437439e-01 1.334162801504135132e-01 -1.454724222421646118e-01 9.206309914588928223e-02 -1.028306186199188232e-01 -7.514046877622604370e-02 -3.603205978870391846e-01 6.238034740090370178e-02 -2.413014322519302368e-01 3.571623563766479492e-02 2.645105682313442230e-02 -1.866797506809234619e-01 -1.933098584413528442e-02 1.969701349735260010e-01 -1.302478313446044922e-01 3.601904958486557007e-02 2.239866554737091064e-02 -1.062649711966514587e-01 1.485815644264221191e-02
1.131094917654991150e-01 1.383173018693923950e-01 6.097516417503356934e-02 3.060123622417449951e-01 5.068710818886756897e-02 -2.005128860473632812e-01 2.674852311611175537e-01 2.689163386821746826e-01 5.313864350318908691e-01 1.055604964494705200e-01 -7.217302918434143066e-02 4.882827773690223694e-02 2.073625922203063965e-01 -8.380256593227386475e-02 -6.544042378664016724e-03 -1.494433879852294922e-01 1.934933066368103027e-01 -1.792555600404739380e-01 2.995042502880096436e-02 -2.122322916984558105e-01 3.424107795581221581e-03 -1.430594176054000854e-01 -5.801464989781379700e-02 6.571562588214874268e-02 -2.064318209886550903e-01 -4.026950523257255554e-02 2.575820982456207275e-01 1.667537027969956398e-03 4.310277476906776428e-02 -2.072269655764102936e-02 -2.001689225435256958e-01 1.181206479668617249e-01
-2.833718061447143555e-01 -5.947909131646156311e-02 -1.395845692604780197e-02 1.453468054533004761e-01 -1.571269184350967407e-01 -1.564937233924865723e-01 1.154905837029218674e-02 -2.381433844566345215e-01 5.404810309410095215e-01 1.544934809207916260e-01 4.182612150907516479e-02 -2.615352272987365723e-01 1.101003214716911316e-01 -6.378081440925598145e-02 1.191345974802970886e-01 -2.242332994937896729e-01 -3.969414159655570984e-02 1.693829298019409180e-01 2.355744242668151855e-01 6.998286396265029907e-02 -1.223919689655303955e-01 -3.248863155022263527e-03 -9.120123088359832764e-02 1.782868988811969757e-02 1.453124135732650757e-01 -2.472225427627563477e-01 -1.491760313510894775e-01 1.859885901212692261e-01 -3.011248819530010223e-02 -2.020653784275054932e-01 1.243810802698135376e-01 1.069715991616249084e-01
-1.348105520009994507e-01 1.783238351345062256e-01 1.986736804246902466e-01 2.148920856416225433e-02 2.651198506355285645e-01 -1.162123680114746094e-01 1.672027707099914551e-01 2.862219214439392090e-01 3.175643384456634521e-01 3.380354642868041992e-01 1.276344954967498779e-01 6.611131131649017334e-02 -1.229019719175994396e-03 -4.321227595210075378e-02 5.641944333910942078e-02 -2.624795138835906982e-01 7.588503509759902954e-02 2.175550162792205811e-01 2.154703810811042786e-02 -1.925155222415924072e-01 -6.391486153006553650e-03 -4.031808301806449890e-02 1.039339751005172729e-01 1.945009380578994751e-01 2.801780104637145996e-01 -3.564135730266571045e-01 -5.455354601144790649e-02 3.173744678497314453e-02 2.915228344500064850e-02 -5.017546191811561584e-02 2.089991718530654907e-01 9.602193534374237061e-02
-3.304816409945487976e-02 -1.341297179460525513e-01 -1.113489735871553421e-02 3.749285265803337097e-02 -2.917071059346199036e-02 -8.805260807275772095e-02 4.725982248783111572e-02 3.741925954818725586e-01 1.966984570026397705e-01 4.063630104064941406e-01 -5.353218317031860352e-02 2.717504976317286491e-03 -1.170035824179649353e-01 -1.867986470460891724e-01 -2.524582743644714355e-01 -2.586928904056549072e-01 1.334726363420486450e-01 3.555363789200782776e-02 2.230630815029144287e-01 -2.081468701362609863e-01 6.222781166434288025e-02 2.270253449678421021e-01 1.604833155870437622e-01 5.560791119933128357e-03 2.310963422060012817e-01 -3.569488823413848877e-01 8.353535830974578857e-02 -1.032935306429862976e-01 -9.722618013620376587e-02 -1.004055794328451157e-02 1.174390781670808792e-02 2.026752680540084839e-01
-2.669857144355773926e-01 -1.092010661959648132e-01 7.144410908222198486e-02 3.259805142879486084e-01 8.218698203563690186e-02 -6.636383384466171265e-02 -3.073772415518760681e-02 1.690580393187701702e-03 1.950814425945281982e-01 3.558923304080963135e-01 9.907140629366040230e-04 4.090002477169036865e-01 3.677461668848991394e-02 -1.754687279462814331e-01 1.074806749820709229e-01 -3.126362264156341553e-01 1.406618803739547729e-01 -9.900628030300140381e-02 2.562263309955596924e-01 4.975296929478645325e-02 1.864180527627468109e-02 -7.009740173816680908e-02 -2.797145843505859375e-01 -1.843317784368991852e-02 -5.799821764230728149e-02 -9.625031054019927979e-02 1.261941641569137573e-01 -4.080167412757873535e-02 2.671208977699279785e-01 -1.629929542541503906e-01 8.337064832448959351e-02 5.693216249346733093e-02
-5.660166591405868530e-02 -5.713440105319023132e-02 1.431705057621002197e-01 2.755536325275897980e-02 -6.791423261165618896e-02 -1.416096240282058716e-01 1.440423578023910522e-01 1.666119396686553955e-01 4.043245017528533936e-01 5.856748670339584351e-02 3.370445668697357178e-01 -1.044686883687973022e-01 -2.157520875334739685e-02 7.526853680610656738e-02 -2.003773599863052368e-01 -2.821407020092010498e-01 1.979271769523620605e-01 -1.619836501777172089e-02 5.546447634696960449e-02 -1.331842225044965744e-02 1.009692996740341187e-01 3.411975502967834473e-01 -1.962939798831939697e-01 1.582873314619064331e-01 5.704184249043464661e-02 -2.370531260967254639e-01 1.210006326436996460e-01 -5.085539072751998901e-02 -1.191487386822700500e-01 -1.280429363250732422e-01 3.662387132644653320e-01 8.665697276592254639e-02
1.144900731742382050e-02 -2.660411037504673004e-02 -1.796411424875259399e-01 4.040373861789703369e-02 -8.238838613033294678e-02 -1.086502298712730408e-01 -1.915123164653778076e-01 -1.080812215805053711e-01 3.937460482120513916e-01 3.879725933074951172e-01 -4.315380752086639404e-02 -1.357340365648269653e-01 3.288345634937286377e-01 4.392313584685325623e-02 -8.072749711573123932e-03 -3.662895560264587402e-01 8.806793391704559326e-02 2.582170441746711731e-02 1.784625202417373657e-01 -6.494754552841186523e-02 2.685180008411407471e-01 6.398209184408187866e-02 -1.891051530838012695e-01 -3.918696567416191101e-02 2.086831480264663696e-01 -1.139404624700546265e-01 2.205027500167489052e-03 1.696127802133560181e-01 -1.896441131830215454e-01 -9.099895507097244263e-02 1.687954217195510864e-01 -1.101970002055168152e-01
-1.569241881370544434e-01 1.491121016442775726e-02 3.962890245020389557e-03 -6.858512759208679199e-02 -3.026714622974395752e-01 -1.135496422648429871e-01 2.280863821506500244e-01 3.976341336965560913e-02 1.616510897874832153e-01 5.134827494621276855e-01 5.011172220110893250e-02 -2.408835291862487793e-02 3.961320966482162476e-02 -7.383754104375839233e-02 2.445507496595382690e-01 -2.839873135089874268e-01 1.372551023960113525e-01 -6.662315875291824341e-02 -5.902105569839477539e-02 -2.572802007198333740e-01 3.683863282203674316e-01 -2.143946290016174316e-01 1.225628778338432312e-01 -5.283865705132484436e-02 -6.638270802795886993e-03 -1.008822172880172729e-01 -7.397902198135852814e-03 1.738911718130111694e-01 -1.199980899691581726e-01 -8.460512757301330566e-02 -1.172004267573356628e-01 -6.094031408429145813e-02
-3.045491576194763184e-01 -3.621146827936172485e-02 5.708420276641845703e-02 1.064093187451362610e-01 -2.506356537342071533e-01 -2.681289613246917725e-01 1.364376693964004517e-01 7.501866668462753296e-02 2.344075590372085571e-02 1.168899610638618469e-01 3.116604685783386230e-01 -2.515106499195098877e-01 -4.639444127678871155e-02 -3.755292668938636780e-02 1.323817372322082520e-01 -3.193064033985137939e-02 2.563885152339935303e-01 2.108954824507236481e-02 1.627842634916305542e-01 -1.300666779279708862e-01 -1.901228874921798706e-01 2.032349407672882080e-01 8.655767142772674561e-02 6.043441593647003174e-02 1.176765561103820801e-01 -1.864483654499053955e-01 2.929705679416656494e-01 1.953608542680740356e-01 5.042472854256629944e-03 -3.013161718845367432e-01 1.047486513853073120e-01 2.512046694755554199e-01
-1.375942975282669067e-01 -3.847775757312774658e-01 4.602212831377983093e-02 -1.491864211857318878e-02 1.834179908037185669e-01 -1.525377333164215088e-01 2.564686834812164307e-01 1.099971085786819458e-01 1.562356501817703247e-01 2.005119919776916504e-01 1.738089472055435181e-01 1.828105896711349487e-01 1.350647360086441040e-01 -1.365995109081268311e-01 -5.103366449475288391e-02 -1.178582105785608292e-02 1.736335456371307373e-01 -1.496849060058593750e-01 -3.108364045619964600e-01 -2.722610235214233398e-01 2.323620393872261047e-02 -7.992020249366760254e-02 7.571043074131011963e-02 -9.333866834640502930e-02 4.090990722179412842e-01 -6.244938448071479797e-02 1.877683699131011963e-01 1.129693239927291870e-01 1.602883078157901764e-02 -1.231518909335136414e-01 2.111395448446273804e-01 6.359094381332397461e-02
-1.222475767135620117e-01 -1.853383034467697144e-01 -9.985900670289993286e-02 1.717448383569717407e-01 4.167773947119712830e-02 -9.963981807231903076e-02 -6.402101367712020874e-02 -2.113189995288848877e-01 4.534589648246765137e-01 2.863774299621582031e-01 2.113106548786163330e-01 2.124235630035400391e-01 -5.292169377207756042e-02 -1.436354685574769974e-02 3.029809892177581787e-01 -2.764775753021240234e-01 8.915814571082592010e-03 -1.579392701387405396e-01 2.263300418853759766e-01 1.825004220008850098e-01 8.975709788501262665e-03 -4.074348881840705872e-02 -1.269559860229492188e-01 -1.421170532703399658e-01 -9.955701231956481934e-02 -1.301604509353637695e-01 1.161894947290420532e-01 5.156040191650390625e-02 2.853260338306427002e-01 -1.451965421438217163e-01 9.315679967403411865e-02 1.911773905158042908e-02
-6.970188021659851074e-02 -1.014408171176910400e-01 -4.388053715229034424e-02 7.681142538785934448e-02 1.970559358596801758e-02 -3.591008782386779785e-01 5.098683387041091919e-02 7.257605344057083130e-02 2.241954803466796875e-01 2.576254308223724365e-01 -2.450300008058547974e-02 1.084997951984405518e-01 2.700347602367401123e-01 1.992313265800476074e-01 -1.967919990420341492e-02 -4.791883528232574463e-01 2.668931484222412109e-01 -9.550659358501434326e-02 -2.355896309018135071e-02 -9.881393611431121826e-02 1.946682631969451904e-01 -1.836453005671501160e-02 -1.038370840251445770e-02 4.462850093841552734e-02 -5.893510207533836365e-02 -3.234424442052841187e-02 1.038095504045486450e-01 1.054989397525787354e-01 -2.210124433040618896e-01 2.802767455577850342e-01 6.102016568183898926e-02 -2.821935713291168213e-01
6.048168987035751343e-02 -1.182178407907485962e-01 -7.098344713449478149e-02 6.552311778068542480e-02 -1.802225410938262939e-01 -2.078057378530502319e-01 1.356462389230728149e-01 -3.010356053709983826e-02 3.291504681110382080e-01 3.651048243045806885e-01 -3.827349096536636353e-02 6.291846744716167450e-03 5.811342224478721619e-02 -1.669187247753143311e-01 -1.684461981058120728e-01 -1.663344353437423706e-01 -8.576457202434539795e-02 -1.681842803955078125e-01 -2.416490167379379272e-01 7.018439471721649170e-02 2.416467368602752686e-01 1.087988633662462234e-02 -1.002472732216119766e-02 1.124867796897888184e-01 4.748036563396453857e-01 -9.082670509815216064e-02 1.210790202021598816e-01 2.916066646575927734e-01 -1.111399307847023010e-01 -1.761706173419952393e-01 2.515239268541336060e-02 2.924095606431365013e-03
-1.107896789908409119e-01 6.588416546583175659e-02 2.095131576061248779e-02 -7.450853940099477768e-03 -3.145879507064819336e-02 -4.605089426040649414e-01 -1.862337440252304077e-02 1.308724731206893921e-01 2.271180897951126099e-01 4.107034951448440552e-02 -1.010890901088714600e-01 1.152456849813461304e-01 6.857006996870040894e-02 -1.457625925540924072e-01 1.084602251648902893e-01 -1.744400262832641602e-01 2.090908735990524292e-01 -4.119213297963142395e-02 3.611967563629150391e-01 -7.074030488729476929e-02 -1.767063289880752563e-01 -1.610521040856838226e-02 1.124543175101280212e-01 1.285656690597534180e-01 3.402687609195709229e-01 1.311005055904388428e-01 4.088266491889953613e-01 1.363489478826522827e-01 -9.949510544538497925e-02 -6.210250779986381531e-02 1.764046996831893921e-01 4.825747758150100708e-02
-2.284542471170425415e-01 -1.039082854986190796e-01 1.549360603094100952e-01 6.360603868961334229e-02 1.073097065091133118e-01 -2.304816246032714844e-01 2.307300716638565063e-01 -1.564901173114776611e-01 2.068255394697189331e-01 3.460471630096435547e-01 1.417612880468368530e-01 -3.846267983317375183e-02 7.490892708301544189e-02 -2.582162916660308838e-01 1.145973056554794312e-01 -1.262585371732711792e-01 -6.991009414196014404e-02 -9.644275158643722534e-02 2.489060163497924805e-01 -2.331994473934173584e-01 -1.413374841213226318e-01 2.074445486068725586e-01 -1.835081875324249268e-01 -3.861815333366394043e-01 1.258065551519393921e-01 -1.949007660150527954e-01 -2.989813685417175293e-02 -1.343876421451568604e-01 1.236409619450569153e-01 -9.434347599744796753e-02 -7.802684605121612549e-02 -4.179878160357475281e-02
-2.457147836685180664e-01 -2.060783058404922485e-01 2.028849720954895020e-01 1.212785169482231140e-01 -1.307266764342784882e-02 -3.160468935966491699e-01 -6.174772605299949646e-02 -3.724648058414459229e-02 3.230900466442108154e-01 1.252768188714981079e-01 2.054565995931625366e-01 -2.394886910915374756e-01 -1.010156348347663879e-01 -1.206702142953872681e-01 7.005809992551803589e-02 -1.173893958330154419e-01 2.485735416412353516e-01 -8.644215017557144165e-02 -1.289789080619812012e-01 -1.620112657546997070e-01 -2.591384053230285645e-01 -8.157879114151000977e-03 -7.483161240816116333e-02 -3.545781373977661133e-01 2.954861521720886230e-01 -9.279239922761917114e-02 -7.952053844928741455e-02 1.282739639282226562e-01 2.686849050223827362e-02 -1.648286134004592896e-01 7.008024305105209351e-02 1.036111116409301758e-01
-2.384586334228515625e-01 -3.311574161052703857e-01 -8.370122313499450684e-02 -4.120587836951017380e-03 1.505533307790756226e-01 -1.242927312850952148e-01 2.409741878509521484e-01 9.421943128108978271e-02 1.128911301493644714e-01 2.683926224708557129e-01 2.354014962911605835e-01 2.445043474435806274e-01 1.586931496858596802e-01 -2.622569501399993896e-01 1.451227813959121704e-02 -2.068415656685829163e-02 2.390982210636138916e-02 -8.556127548217773438e-02 -2.070045322179794312e-01 -2.370424568653106689e-01 -2.223366871476173401e-02 -1.935494393110275269e-01 -4.891103878617286682e-02 -1.472826600074768066e-01 2.131459265947341919e-01 -9.007916599512100220e-02 2.000811249017715454e-01 2.124632447957992554e-01 -2.038614749908447266e-01 -1.669305562973022461e-01 1.782692074775695801e-01 -1.338515728712081909e-01
-1.716035157442092896e-01 -1.157217696309089661e-01 -7.788351923227310181e-02 1.232831031084060669e-01 -1.801033020019531250e-01 -1.173853725194931030e-01 1.849749982357025146e-01 7.623992115259170532e-02 -3.104470111429691315e-02 2.860552966594696045e-01 5.126444995403289795e-02 8.552372455596923828e-03 1.413693130016326904e-01 -2.577403783798217773e-01 3.313386142253875732e-01 -3.680666983127593994e-01 7.999084889888763428e-02 -1.484056711196899414e-01 1.432884484529495239e-01 5.981170013546943665e-02 2.425575107336044312e-01 1.594422459602355957e-01 8.174592256546020508e-02 1.516631543636322021e-01 1.434259563684463501e-01 -9.422699362039566040e-02 -9.463906288146972656e-02 1.970362961292266846e-01 -2.139589488506317139e-01 -2.798195481300354004e-01 -4.607683047652244568e-02 -2.501659691333770752e-01
-1.607408672571182251e-01 -1.606932729482650757e-01 6.393245607614517212e-02 2.431041598320007324e-01 -2.158175855875015259e-01 -1.249092444777488708e-01 7.491200417280197144e-02 -4.161522164940834045e-02 2.019790560007095337e-01 1.858748793601989746e-01 2.413514442741870880e-02 2.718690037727355957e-01 -8.099501952528953552e-03 1.000380590558052063e-01 -2.524822950363159180e-01 -1.894773244857788086e-01 2.955310046672821045e-01 -1.187777966260910034e-01 -1.944166794419288635e-02 -2.433852553367614746e-01 1.120063215494155884e-01 6.280385702848434448e-02 -5.741786956787109375e-02 -2.402041107416152954e-01 3.601160943508148193e-01 -2.200525850057601929e-01 1.185701861977577209e-01 1.327806115150451660e-01 7.028043270111083984e-02 2.503361701965332031e-01 -1.791352927684783936e-01 8.960221707820892334e-02
-1.881760172545909882e-02 -3.081665337085723877e-01 1.062399521470069885e-01 2.996229827404022217e-01 2.250754982233047485e-01 -6.104830652475357056e-02 -8.748523145914077759e-02 -5.171446874737739563e-02 4.302065372467041016e-01 2.554540634155273438e-01 -7.742609083652496338e-02 -2.809759974479675293e-01 1.319785714149475098e-01 -1.799070835113525391e-01 -1.321567445993423462e-01 -4.355236887931823730e-02 1.414336711168289185e-01 -2.091001868247985840e-01 -7.513402402400970459e-02 -1.201633214950561523e-01 1.419229358434677124e-01 1.669541746377944946e-01 1.336138844490051270e-01 2.098459303379058838e-01 -1.440087258815765381e-01 -1.385106891393661499e-01 -5.971727147698402405e-02 9.701295942068099976e-02 2.951418049633502960e-02 -1.412150263786315918e-01 1.505033969879150391e-01 -2.107146829366683960e-01
-3.218503892421722412e-01 -5.416483432054519653e-02 -1.768133789300918579e-01 4.871250092983245850e-01 1.337281614542007446e-01 -2.443758100271224976e-01 -9.676656872034072876e-02 2.618267014622688293e-02 1.632840782403945923e-01 2.559075057506561279e-01 -9.190827608108520508e-03 -2.038834244012832642e-01 2.940854057669639587e-02 1.230982225388288498e-02 6.677047908306121826e-02 1.845630444586277008e-02 2.349696755409240723e-01 -1.625814288854598999e-01 -6.335348635911941528e-02 -1.460810601711273193e-01 -9.465029835700988770e-02 -7.237978279590606689e-02 -2.999777793884277344e-01 -2.285033762454986572e-01 2.762900888919830322e-01 -2.438594214618206024e-02 1.213250402361154556e-02 8.601882308721542358e-02 -5.719687789678573608e-02 -1.606142222881317139e-01 -1.369527578353881836e-01 4.424487799406051636e-02
-8.732108026742935181e-02 -1.096849814057350159e-01 -2.103859782218933105e-01 1.093555893748998642e-02 -3.416268527507781982e-01 -1.055933907628059387e-01 2.956287264823913574e-01 4.264765605330467224e-02 2.343351244926452637e-01 3.971540331840515137e-01 1.264365166425704956e-01 -1.309785060584545135e-02 2.351546101272106171e-02 1.373159736394882202e-01 2.691373527050018311e-01 -2.078590095043182373e-01 5.847185105085372925e-02 -2.310621738433837891e-02 1.369289122521877289e-02 -3.254525959491729736e-01 2.326334714889526367e-01 -1.508447974920272827e-01 1.886433959007263184e-01 -1.463825907558202744e-02 1.332426220178604126e-01 -1.088682711124420166e-01 1.486608106642961502e-02 1.449570208787918091e-01 -8.231597393751144409e-02 -1.262466609477996826e-01 -1.544112861156463623e-01 -1.868376135826110840e-01
-3.016869127750396729e-01 -9.462161362171173096e-02 8.553642779588699341e-02 7.094633579254150391e-02 3.051843866705894470e-02 -1.599331349134445190e-01 2.032425701618194580e-01 3.309818506240844727e-01 6.619705259799957275e-02 3.506584167480468750e-01 7.417036592960357666e-02 1.590324789285659790e-01 2.149309366941452026e-01 -1.366044580936431885e-01 3.691121190786361694e-02 -8.774898946285247803e-02 1.904812306165695190e-01 -2.439753860235214233e-01 -1.397224366664886475e-01 -8.992149680852890015e-02 1.695755496621131897e-02 -3.225654959678649902e-01 1.515037030912935734e-03 -1.807702928781509399e-01 2.628349363803863525e-01 -9.798140078783035278e-02 4.353460669517517090e-02 7.312296330928802490e-02 -2.351825535297393799e-01 9.492518007755279541e-02 -9.435607492923736572e-02 -2.422401607036590576e-01
4.477318003773689270e-02 7.322429865598678589e-02 -9.190326929092407227e-02 -4.308225587010383606e-02 -3.534529805183410645e-01 -2.068036049604415894e-02 1.207243278622627258e-01 3.335881978273391724e-02 2.290100753307342529e-01 4.140737652778625488e-01 -2.301052212715148926e-02 -1.100007817149162292e-01 6.365438550710678101e-02 -1.367583423852920532e-01 -4.424002487212419510e-03 -3.268323838710784912e-01 3.081951476633548737e-02 -3.604904413223266602e-01 8.075553923845291138e-02 1.000009551644325256e-01 1.817232668399810791e-01 -1.873878240585327148e-01 2.162708342075347900e-02 1.514954026788473129e-03 1.432671695947647095e-01 -2.425118982791900635e-01 1.201117709279060364e-01 3.578716516494750977e-01 -1.304867863655090332e-01 -1.188585907220840454e-01 5.674470588564872742e-02 -5.402406305074691772e-02
-2.656923830509185791e-01 -1.568015366792678833e-01 -2.277949750423431396e-01 2.068388909101486206e-01 -2.019553780555725098e-01 -4.355353415012359619e-01 1.255486458539962769e-01 -1.513347867876291275e-02 2.881200611591339111e-01 2.173243016004562378e-01 2.955219335854053497e-02 -1.555272471159696579e-02 2.722822502255439758e-02 -1.355953216552734375e-01 -1.252837013453245163e-02 1.354888826608657837e-01 -1.305226087570190430e-01 6.055383011698722839e-02 -1.114318296313285828e-01 -1.926867663860321045e-01 1.003262847661972046e-01 -7.044567167758941650e-02 -3.372184336185455322e-01 6.457113474607467651e-02 1.809916198253631592e-01 -2.808557748794555664e-01 9.944869671016931534e-04 -6.944124400615692139e-02 -1.083124354481697083e-01 -1.188488900661468506e-01 -6.942339986562728882e-02 2.106667608022689819e-01
-8.046038448810577393e-02 -2.525776922702789307e-01 1.717625856399536133e-01 2.190264612436294556e-01 1.992690935730934143e-02 -4.637605845928192139e-01 3.610184788703918457e-02 8.227295242249965668e-03 2.089918255805969238e-01 1.839607208967208862e-01 2.350180298089981079e-01 -4.389999061822891235e-02 4.920640960335731506e-02 -3.050809204578399658e-01 -3.630219772458076477e-02 9.614416211843490601e-02 1.995561178773641586e-03 -1.156761646270751953e-01 -1.560552567243576050e-01 -3.635016679763793945e-01 2.876960858702659607e-02 -2.093390822410583496e-01 -2.184024006128311157e-01 7.988501340150833130e-02 1.216378156095743179e-02 -1.967022716999053955e-01 -7.051730155944824219e-02 -2.148327883332967758e-03 -2.456045895814895630e-02 -3.064311295747756958e-02 -2.357551008462905884e-01 1.585357040166854858e-01
-2.422231063246726990e-02 1.323521602898836136e-03 -6.886641681194305420e-02 7.990485429763793945e-02 -5.905396118760108948e-02 -3.955569863319396973e-01 -1.371381431818008423e-01 1.371894031763076782e-02 1.100317761301994324e-02 2.507717609405517578e-01 -3.238412365317344666e-02 -3.855989500880241394e-02 1.779666692018508911e-01 -2.460774183273315430e-01 -3.081068210303783417e-02 -4.067150354385375977e-01 7.752217352390289307e-02 -3.194527924060821533e-01 1.638396643102169037e-02 -2.448634505271911621e-01 3.388682380318641663e-03 8.407911285758018494e-03 -2.035299986600875854e-01 1.052706316113471985e-01 3.040196560323238373e-02 -3.386460244655609131e-01 1.341126263141632080e-01 -2.404956519603729248e-02 -1.838110089302062988e-01 1.832031528465449810e-03 -6.148076429963111877e-02 -3.042795658111572266e-01
-2.517721951007843018e-01 -2.260529249906539917e-01 6.625849008560180664e-02 1.238298565149307251e-01 6.664920598268508911e-02 -2.591818869113922119e-01 1.941081285476684570e-01 -5.939154699444770813e-02 2.196521013975143433e-01 3.800771236419677734e-01 1.857584714889526367e-01 7.152869552373886108e-02 -1.375059783458709717e-01 -4.304039105772972107e-02 6.229390203952789307e-02 -6.309330929070711136e-03 2.506689131259918213e-01 -2.872105240821838379e-01 -6.020493432879447937e-02 8.387804031372070312e-02 1.104368939995765686e-01 -8.396147191524505615e-02 -3.738238513469696045e-01 -6.746295094490051270e-02 -9.312933683395385742e-02 1.081733852624893188e-01 1.798848360776901245e-01 -1.420477181673049927e-01 2.718365490436553955e-01 -1.403368264436721802e-01 9.934465587139129639e-02 7.698949892073869705e-03
1.095726042985916138e-01 -8.731063455343246460e-02 1.116242781281471252e-01 2.801689505577087402e-01 -1.095698997378349304e-01 -2.934326529502868652e-01 2.267978936433792114e-01 -4.106078762561082840e-03 8.537711948156356812e-02 3.912128210067749023e-01 -1.566896736621856689e-01 -9.717256575822830200e-02 2.011691629886627197e-01 -4.450210556387901306e-02 -1.683554500341415405e-01 -3.316701650619506836e-01 2.402464002370834351e-01 -1.633632034063339233e-01 -1.051400899887084961e-01 -2.477103658020496368e-02 4.328256472945213318e-02 -6.235298514366149902e-02 -3.005170822143554688e-02 -1.564113199710845947e-01 -8.024167269468307495e-02 1.868085004389286041e-02 2.039197683334350586e-01 3.860396891832351685e-02 -1.856538355350494385e-01 -1.972139626741409302e-01 -1.579927355051040649e-01 -2.988948822021484375e-01
[truncated: 3,270,580 more chars]
