# Supplementary material for: The Language of Innovation
Source: PLoS One. 2020 Apr 30;15(4):e0230107. doi: 10.1371/journal.pone.0230107 (PMC7194493; doi:10.1371/journal.pone.0230107)
Supplement: S29 File — (GZ) [file pone.0230107.s029.tar.gz › 2007-2011/V2Run_14_VS_4500_embeddings2007-2011ED32.txt]

1.858417987823486328e-01 -1.437764614820480347e-01 -1.092375516891479492e-01 1.715382933616638184e-01 3.390972912311553955e-01 -2.065337747335433960e-01 1.146590188145637512e-01 6.445135176181793213e-02 -2.783720195293426514e-01 6.352553516626358032e-02 1.745210736989974976e-01 -2.719157934188842773e-01 1.556112319231033325e-01 3.838461264967918396e-02 1.356328427791595459e-01 3.124052882194519043e-01 1.804884057492017746e-03 1.620160341262817383e-01 1.316772401332855225e-01 -9.961913526058197021e-02 1.664658188819885254e-01 2.369582653045654297e-01 1.822684258222579956e-01 2.737762331962585449e-01 1.910904794931411743e-01 2.036302536725997925e-02 1.233983039855957031e-01 -1.227930933237075806e-01 -1.011375412344932556e-01 1.834207326173782349e-01 -1.984542012214660645e-01 -6.959152966737747192e-02
-5.220200866460800171e-02 -3.017211258411407471e-01 -1.448774933815002441e-01 2.060718089342117310e-01 -8.817676454782485962e-02 -1.534088701009750366e-01 -1.847177892923355103e-01 -8.466191589832305908e-02 -4.673002362251281738e-01 -3.247506916522979736e-02 -6.168074533343315125e-02 -7.085320353507995605e-02 1.922300457954406738e-01 7.349297404289245605e-02 2.104308083653450012e-02 1.688518077135086060e-01 2.069981843233108521e-01 -1.126576364040374756e-01 2.189781665802001953e-01 -4.434996098279953003e-02 -2.061681076884269714e-02 -3.338714689016342163e-02 1.452881544828414917e-01 -8.908116817474365234e-02 1.313024461269378662e-01 2.532097995281219482e-01 4.087953269481658936e-01 6.435547024011611938e-02 -5.601148307323455811e-02 2.132853716611862183e-01 -1.821651458740234375e-01 1.285851188004016876e-02
3.549946248531341553e-01 -2.344668209552764893e-01 -7.768335752189159393e-03 -1.092079132795333862e-01 1.878157705068588257e-01 1.256210058927536011e-01 2.951320409774780273e-01 -1.870474517345428467e-01 2.031362242996692657e-02 1.068466007709503174e-01 -5.497561022639274597e-02 -1.182502880692481995e-01 2.553108930587768555e-01 2.463402040302753448e-02 2.043582797050476074e-01 3.275749087333679199e-01 2.413765341043472290e-01 8.744177967309951782e-02 3.165905773639678955e-01 -7.292021065950393677e-02 -2.514280974864959717e-01 2.638165652751922607e-01 -5.737051367759704590e-03 1.228195056319236755e-01 -4.590751603245735168e-02 1.247727200388908386e-01 4.076464846730232239e-02 -8.956993930041790009e-03 1.624394804239273071e-01 1.481060385704040527e-01 -5.274977162480354309e-02 -1.640423759818077087e-02
-1.011933684349060059e-01 -1.716812402009963989e-01 -9.932322800159454346e-02 8.574260771274566650e-02 4.269208610057830811e-01 -4.258177243173122406e-03 -8.913502842187881470e-02 -6.539899110794067383e-02 3.366675460711121559e-03 -9.128697961568832397e-02 -2.662791907787322998e-01 9.762915223836898804e-02 1.187897250056266785e-01 -9.821452200412750244e-03 6.468845158815383911e-02 3.110733628273010254e-01 1.312657594680786133e-01 -7.142624258995056152e-02 1.680617481470108032e-01 1.111882850527763367e-01 4.873955249786376953e-02 -1.483727712184190750e-02 -1.040545329451560974e-01 3.578160703182220459e-01 1.889874339103698730e-01 2.942892313003540039e-01 2.648758888244628906e-01 -2.325358241796493530e-01 2.261458188295364380e-01 1.068946346640586853e-01 -1.388476695865392685e-02 -1.758309006690979004e-01
3.976422920823097229e-02 -2.909433245658874512e-01 1.946533173322677612e-01 2.516278624534606934e-01 4.056505858898162842e-02 1.237958017736673355e-02 -1.689079403877258301e-01 2.184627950191497803e-01 -8.754175901412963867e-02 1.867124289274215698e-01 -1.456719338893890381e-01 -9.990195930004119873e-02 1.922243833541870117e-01 -2.821139693260192871e-01 -2.099376171827316284e-02 4.131783246994018555e-01 8.874120563268661499e-02 1.059868335723876953e-01 -1.092226957553066313e-04 2.250876836478710175e-02 -9.747815877199172974e-02 -2.094353735446929932e-02 -8.183705806732177734e-02 2.362016588449478149e-01 1.209910139441490173e-01 3.009324371814727783e-01 1.561760008335113525e-01 -3.096091747283935547e-01 1.312174350023269653e-01 1.332296524196863174e-02 -8.611485827714204788e-04 -1.954488009214401245e-01
7.757031917572021484e-02 -2.758884727954864502e-01 2.369247227907180786e-01 4.137148559093475342e-01 2.801973521709442139e-01 -8.634883165359497070e-02 -9.277476929128170013e-03 -1.303690075874328613e-01 -1.665887385606765747e-01 2.396756410598754883e-02 -1.807898879051208496e-01 -8.699046820402145386e-02 2.788127660751342773e-01 3.772581741213798523e-02 -5.967899039387702942e-02 6.823642551898956299e-02 1.472654193639755249e-01 1.486831009387969971e-01 9.238933771848678589e-02 -1.285365521907806396e-01 -1.250472515821456909e-01 1.612606942653656006e-01 5.324169248342514038e-02 1.928893476724624634e-01 1.833904087543487549e-01 1.073097288608551025e-01 1.776658743619918823e-01 -2.519128024578094482e-01 8.377286046743392944e-02 2.217876762151718140e-01 2.202115058898925781e-01 -1.901643425226211548e-01
-6.653931457549333572e-03 -2.728683948516845703e-01 -6.664104014635086060e-02 3.158147335052490234e-01 1.775383651256561279e-01 9.196271002292633057e-02 -8.513783663511276245e-02 -6.611468642950057983e-02 1.386514399200677872e-02 -6.656490266323089600e-02 -2.469888329505920410e-01 -3.029464930295944214e-02 3.398776352405548096e-01 6.230703368782997131e-02 4.564593732357025146e-02 2.725585997104644775e-01 1.092520654201507568e-01 3.540585562586784363e-02 -4.762814939022064209e-02 -1.553096175193786621e-01 -1.718556731939315796e-01 -5.182246863842010498e-02 -1.344707757234573364e-01 4.167701900005340576e-01 1.410587131977081299e-01 -1.282766610383987427e-01 7.805762439966201782e-02 -2.290521860122680664e-01 1.442623436450958252e-01 -1.445288360118865967e-01 -2.114843726158142090e-01 -2.499835342168807983e-01
-1.153503581881523132e-01 -1.933227628469467163e-01 2.167653758078813553e-03 2.756973505020141602e-01 2.243094742298126221e-01 -3.888573348522186279e-01 9.638449549674987793e-02 -2.126642316579818726e-01 -4.795379936695098877e-03 1.105107441544532776e-01 -1.079718698747456074e-03 -1.777001023292541504e-01 1.660475879907608032e-02 -3.437661379575729370e-02 9.236937761306762695e-02 3.501561582088470459e-01 3.300557136535644531e-01 4.426955804228782654e-02 5.660813301801681519e-02 -2.142745256423950195e-01 5.251051858067512512e-02 -4.794044047594070435e-02 8.006326109170913696e-02 4.344613291323184967e-03 3.795330822467803955e-01 7.398589700460433960e-02 2.640755474567413330e-01 -5.626325681805610657e-02 -9.988520294427871704e-02 3.651581332087516785e-02 -1.701619625091552734e-01 8.165550976991653442e-02
3.150477632880210876e-02 -1.559884697198867798e-01 -4.484008625149726868e-02 1.738665401935577393e-01 1.717359125614166260e-01 1.124913319945335388e-01 8.269014954566955566e-02 -7.333263754844665527e-03 -2.005376815795898438e-01 4.889658093452453613e-02 -2.688064575195312500e-01 -3.289780020713806152e-01 2.441800981760025024e-01 -3.979283571243286133e-02 8.529306203126907349e-02 2.561303377151489258e-01 1.327061206102371216e-01 -5.753532052040100098e-02 2.143628299236297607e-01 -2.490944564342498779e-01 -8.433797210454940796e-02 -1.322382241487503052e-01 -2.865805923938751221e-01 3.577403128147125244e-01 9.488463401794433594e-02 6.507498025894165039e-02 1.871433258056640625e-01 -2.244683355093002319e-01 1.268402338027954102e-01 -3.047111630439758301e-02 -3.944293782114982605e-02 -2.353183776140213013e-01
-8.778220415115356445e-02 -2.475642263889312744e-01 9.103898704051971436e-02 9.175483882427215576e-02 2.961115837097167969e-01 8.741481602191925049e-02 -9.842072613537311554e-03 -1.953621357679367065e-01 5.545793846249580383e-02 1.471748501062393188e-01 -2.983918190002441406e-01 -6.317647546529769897e-02 3.686989545822143555e-01 -1.759139001369476318e-01 -8.312352001667022705e-02 1.974525600671768188e-01 1.914201676845550537e-01 2.046986073255538940e-01 1.189258545637130737e-01 -2.182948440313339233e-01 -1.837424188852310181e-01 -1.652274164371192455e-03 -1.474793702363967896e-01 8.869303762912750244e-02 1.747052818536758423e-01 2.279445528984069824e-01 2.411102354526519775e-01 -1.445455998182296753e-01 -2.122935280203819275e-02 1.640537055209279060e-03 -2.482098340988159180e-01 -1.512486338615417480e-01
1.698952913284301758e-01 -2.046693712472915649e-01 3.898006305098533630e-02 -4.462604969739913940e-02 -1.082982402294874191e-02 2.139830887317657471e-01 3.000780344009399414e-01 -6.964374333620071411e-02 1.752229407429695129e-02 4.783453419804573059e-02 1.975466012954711914e-01 9.575172513723373413e-02 3.331595361232757568e-01 -9.075483679771423340e-02 1.833987087011337280e-01 1.639839410781860352e-01 2.289703488349914551e-01 2.278597950935363770e-01 1.020088642835617065e-01 -1.242990046739578247e-01 -3.511341810226440430e-01 9.095998853445053101e-02 -6.521107256412506104e-02 2.416096776723861694e-01 1.248808354139328003e-01 5.564704164862632751e-02 1.875267177820205688e-01 -2.690404653549194336e-02 -6.537394225597381592e-02 2.132714390754699707e-01 -2.796177864074707031e-01 2.178523838520050049e-01
2.519671916961669922e-01 -2.273088544607162476e-01 -1.182338073849678040e-01 3.756397366523742676e-01 9.947184473276138306e-02 -1.398222893476486206e-01 -1.140953749418258667e-01 -1.728452444076538086e-01 6.946886330842971802e-02 3.767738118767738342e-02 -2.839634381234645844e-02 1.139863356947898865e-01 1.325509548187255859e-01 -7.791548222303390503e-02 2.474790811538696289e-01 1.497061252593994141e-01 4.243079423904418945e-01 2.574479579925537109e-01 -9.619095176458358765e-02 -2.066563665866851807e-01 -2.448652237653732300e-01 -7.995821535587310791e-02 -1.940777339041233063e-02 -8.017874509096145630e-02 1.948621720075607300e-01 4.396973922848701477e-02 2.375503778457641602e-01 -2.040150314569473267e-01 -1.220179274678230286e-01 -2.326269261538982391e-02 5.946829915046691895e-02 -4.148208722472190857e-02
-9.477806836366653442e-02 -4.219563901424407959e-01 -1.139912158250808716e-01 1.157614812254905701e-01 1.904033720493316650e-01 -3.130806609988212585e-02 4.724681377410888672e-03 2.375076711177825928e-02 2.032582834362983704e-02 -7.235088199377059937e-02 -2.399169355630874634e-01 -1.325677186250686646e-01 2.865294516086578369e-01 -7.298260927200317383e-02 -6.084626540541648865e-02 2.747734785079956055e-01 5.006882175803184509e-02 1.680298149585723877e-01 6.852384656667709351e-02 -1.051381677389144897e-01 -6.045262794941663742e-03 -1.850808039307594299e-02 -9.283569455146789551e-02 4.457915127277374268e-01 1.523761749267578125e-01 6.184006482362747192e-02 2.604715824127197266e-01 -2.070720642805099487e-01 5.859519913792610168e-02 2.349309474229812622e-01 9.859874844551086426e-02 -2.025142312049865723e-01
8.620725572109222412e-02 -4.465499147772789001e-02 7.613719999790191650e-02 2.444117218255996704e-01 1.507680267095565796e-01 -2.734215557575225830e-02 3.065376281738281250e-01 -1.721596717834472656e-01 -6.346786767244338989e-02 -1.351980268955230713e-01 -2.128259092569351196e-01 -2.594259567558765411e-02 4.941231906414031982e-01 -1.760791987180709839e-02 1.922117769718170166e-01 3.847350776195526123e-01 1.078785434365272522e-01 6.647418718785047531e-03 1.605355739593505859e-01 1.237871348857879639e-01 -6.233658641576766968e-02 -1.562557667493820190e-01 -2.346617635339498520e-03 -6.668955087661743164e-02 3.891188651323318481e-02 1.477459967136383057e-01 6.196795403957366943e-02 -2.223162055015563965e-01 -1.281772702932357788e-01 2.816632390022277832e-01 -1.485318839550018311e-01 1.686107181012630463e-02
-3.120400197803974152e-02 -3.663586080074310303e-01 2.770764566957950592e-02 1.162330731749534607e-01 2.869586646556854248e-02 -1.931403279304504395e-01 -1.397213935852050781e-01 -9.029277414083480835e-02 -7.655488699674606323e-02 2.428052015602588654e-02 1.367031037807464600e-02 -4.949688911437988281e-02 3.154068589210510254e-01 -1.105574518442153931e-01 -1.567520201206207275e-01 2.324884533882141113e-01 1.832259893417358398e-01 4.766364395618438721e-02 3.731902241706848145e-01 -7.669588923454284668e-02 -1.021646708250045776e-01 1.576937586069107056e-01 8.163378387689590454e-02 2.296185307204723358e-02 1.096974611282348633e-01 1.445849984884262085e-01 3.222954869270324707e-01 -3.264383375644683838e-01 -2.590579725801944733e-02 -3.075247406959533691e-01 -1.488522738218307495e-01 3.236342594027519226e-02
8.165875822305679321e-02 -2.275373637676239014e-01 -6.417672336101531982e-02 1.137991026043891907e-01 2.541365325450897217e-01 -1.688731014728546143e-01 2.357278168201446533e-01 -3.033623844385147095e-02 1.611557304859161377e-01 -1.616988480091094971e-01 6.959886103868484497e-02 -6.384765356779098511e-02 5.133588910102844238e-01 -5.732420831918716431e-02 2.191403061151504517e-01 2.534998953342437744e-01 2.882371246814727783e-01 1.240481212735176086e-01 5.436749383807182312e-02 3.722463548183441162e-02 -2.338287532329559326e-01 1.360734254121780396e-01 2.302378565073013306e-01 4.926418140530586243e-02 -1.162785142660140991e-01 6.015787366777658463e-03 -1.153263915330171585e-02 -1.766789108514785767e-01 -6.975036114454269409e-02 7.900605350732803345e-02 -1.631025373935699463e-01 -1.438716948032379150e-01
-1.212670803070068359e-01 -2.971140444278717041e-01 -1.170931980013847351e-01 3.581977486610412598e-01 1.927117258310317993e-01 -1.342318654060363770e-01 -1.669804453849792480e-01 1.875210702419281006e-01 -1.044181361794471741e-01 -8.620614558458328247e-02 1.335186809301376343e-01 4.594609513878822327e-02 8.793136477470397949e-02 7.167074829339981079e-02 -9.676709771156311035e-02 3.376596570014953613e-01 1.049562022089958191e-01 7.659666240215301514e-02 -1.390078961849212646e-01 -3.777816146612167358e-02 -1.033408343791961670e-01 -4.426683485507965088e-02 2.294697612524032593e-01 8.295684307813644409e-02 2.599706947803497314e-01 3.006359338760375977e-01 2.142902016639709473e-01 -2.590892910957336426e-01 4.328593611717224121e-02 -5.676291137933731079e-02 -1.494576036930084229e-02 2.759266495704650879e-01
2.704367041587829590e-01 -1.777594983577728271e-01 -9.030088782310485840e-03 2.601018361747264862e-02 3.159232437610626221e-02 -3.396480157971382141e-02 2.170039713382720947e-01 -1.715610735118389130e-02 2.088972367346286774e-02 -3.701498731970787048e-03 2.655364200472831726e-02 -3.462157025933265686e-02 4.706767201423645020e-01 1.475383806973695755e-02 7.911601662635803223e-02 2.188186943531036377e-01 1.238702982664108276e-01 1.538583338260650635e-01 1.556585282087326050e-01 2.975777536630630493e-02 -1.293092817068099976e-01 2.229179441928863525e-01 -1.177007108926773071e-01 2.529093809425830841e-02 -2.900727689266204834e-01 3.330747187137603760e-01 2.976686358451843262e-01 -1.119556725025177002e-01 -1.066654324531555176e-01 2.225427627563476562e-01 -1.057319417595863342e-01 2.310418486595153809e-01
2.584336102008819580e-01 -1.972722560167312622e-01 2.378346398472785950e-02 2.777909934520721436e-01 1.340180933475494385e-01 -6.447836011648178101e-02 -6.221716478466987610e-02 -1.001014560461044312e-01 -1.968764811754226685e-01 -3.922902792692184448e-02 3.893952583894133568e-03 1.091506406664848328e-01 1.430567353963851929e-01 -1.088976301252841949e-02 -1.585454195737838745e-01 3.067653477191925049e-01 1.219950094819068909e-01 -6.098074093461036682e-02 3.006946146488189697e-01 9.924310445785522461e-02 -6.215894222259521484e-02 -6.158134713768959045e-02 1.622442603111267090e-01 2.137433141469955444e-01 2.031824737787246704e-01 2.620663680136203766e-02 3.922378122806549072e-01 -3.278049528598785400e-01 1.291312184184789658e-02 -1.720390915870666504e-01 8.169944584369659424e-02 2.241655141115188599e-01
1.738093048334121704e-01 -3.158498406410217285e-01 -1.512513458728790283e-01 3.835294544696807861e-01 4.530327022075653076e-01 -7.491008192300796509e-02 -9.990719705820083618e-02 -7.081124186515808105e-02 -1.039436161518096924e-01 2.919749356806278229e-02 -3.042527660727500916e-02 -2.261799722909927368e-01 2.389697730541229248e-01 6.262370944023132324e-02 -5.402188748121261597e-02 3.699289634823799133e-02 1.469967663288116455e-01 -1.392727792263031006e-01 2.618728950619697571e-02 -1.133736744523048401e-01 -5.687356740236282349e-02 3.572083637118339539e-02 -3.164329528808593750e-01 1.408328264951705933e-01 1.905956566333770752e-01 1.184627762995660305e-03 2.237831652164459229e-01 -1.741408407688140869e-01 7.118026912212371826e-02 -9.617941826581954956e-02 -3.082818910479545593e-02 -1.847667545080184937e-01
-1.098542958498001099e-01 -3.442890644073486328e-01 -1.302454527467489243e-02 3.588079512119293213e-01 2.466197907924652100e-01 -4.740203171968460083e-02 -2.034186422824859619e-01 1.758453547954559326e-01 7.978429086506366730e-03 1.272172331809997559e-01 -1.154584251344203949e-02 -2.470812797546386719e-01 2.539592385292053223e-01 -1.110687032341957092e-01 2.880403958261013031e-02 6.103575974702835083e-02 3.021015226840972900e-01 2.071221768856048584e-01 -1.664255396462976933e-03 -5.169904604554176331e-02 -4.204903542995452881e-02 -1.333297342061996460e-01 -2.329987287521362305e-01 2.070911526679992676e-01 1.852384805679321289e-01 -1.487092971801757812e-01 1.933290511369705200e-01 -1.240644305944442749e-01 -5.875037238001823425e-02 1.906784623861312866e-01 3.843692690134048462e-02 -2.055594176054000854e-01
1.907323300838470459e-01 -6.395921227522194386e-04 -2.145208418369293213e-01 2.487178891897201538e-01 1.628630012273788452e-01 1.477913707494735718e-01 -1.004201453179121017e-02 -1.456353664398193359e-01 4.014785215258598328e-02 5.053920671343803406e-02 -3.003099858760833740e-01 -1.257334053516387939e-01 3.091471195220947266e-01 -7.204696536064147949e-02 2.028121501207351685e-01 2.637826204299926758e-01 7.965072244405746460e-02 8.378061652183532715e-02 2.037489861249923706e-01 -1.125137656927108765e-01 2.446994036436080933e-01 2.884237095713615417e-02 -4.946597665548324585e-02 3.608913421630859375e-01 -1.500453148037195206e-02 1.504716426134109497e-01 1.345547884702682495e-01 -2.933973968029022217e-01 -2.793969213962554932e-02 8.009643852710723877e-02 -7.018785178661346436e-02 -2.536025047302246094e-01
2.567802071571350098e-01 -3.791785240173339844e-01 -1.748378276824951172e-01 2.535657286643981934e-01 3.332368433475494385e-01 2.240361869335174561e-01 -6.312225013971328735e-02 9.715836495161056519e-02 -7.405128329992294312e-02 -5.216239765286445618e-02 -2.181993871927261353e-01 -1.485469639301300049e-01 2.931195795536041260e-01 -2.129695564508438110e-01 -5.300749558955430984e-03 8.826062828302383423e-02 5.258383974432945251e-02 -1.281632333993911743e-01 4.001697152853012085e-02 -2.823118269443511963e-01 -6.908676773309707642e-02 -1.009335741400718689e-01 -1.460462957620620728e-01 1.605159193277359009e-01 1.899288743734359741e-01 5.595077294856309891e-03 2.876121103763580322e-01 -8.481187373399734497e-02 1.106372550129890442e-01 3.767953254282474518e-03 -5.222856625914573669e-02 1.540939882397651672e-02
6.152074784040451050e-02 -2.837233841419219971e-01 1.635383814573287964e-02 2.057047933340072632e-01 1.488039493560791016e-01 1.410689018666744232e-02 1.945225000381469727e-01 -1.329941153526306152e-01 2.626331336796283722e-02 -1.081485301256179810e-01 -5.969417747110128403e-03 -6.044753268361091614e-02 4.543318748474121094e-01 3.754502534866333008e-02 1.954996883869171143e-01 3.244625329971313477e-01 2.033600658178329468e-01 -1.994710117578506470e-01 4.634293541312217712e-02 6.314329802989959717e-02 -9.022512286901473999e-02 -6.509474042104557157e-05 1.135991513729095459e-02 -7.071293890476226807e-02 -1.043405309319496155e-01 -8.975062519311904907e-02 1.027299612760543823e-01 -2.210802137851715088e-01 2.168178856372833252e-01 2.389720529317855835e-01 -3.804533183574676514e-01 -9.192553348839282990e-03
1.977904140949249268e-01 -4.559759795665740967e-01 -5.141730234026908875e-02 -2.839860133826732635e-02 1.781385391950607300e-01 4.109815135598182678e-02 2.552493810653686523e-01 4.159150645136833191e-02 6.039590761065483093e-02 5.579270422458648682e-02 7.274555414915084839e-02 5.214402452111244202e-02 4.636625647544860840e-01 -6.871274206787347794e-03 1.439083963632583618e-01 2.081828415393829346e-01 2.419689595699310303e-01 -1.921240836381912231e-01 2.754746377468109131e-01 -7.351254671812057495e-02 -1.713621020317077637e-01 6.628669053316116333e-02 6.921399384737014771e-02 -2.932883054018020630e-02 -4.290561750531196594e-02 2.790751159191131592e-01 1.841557025909423828e-01 -6.681249290704727173e-02 2.013441920280456543e-02 9.791547805070877075e-02 -7.004676759243011475e-02 7.872627675533294678e-02
2.778085414320230484e-03 -4.850158691406250000e-01 5.283131729811429977e-03 1.593269109725952148e-01 1.562917232513427734e-01 -5.866304039955139160e-02 -8.671785891056060791e-02 -3.115888871252536774e-02 -2.110470980405807495e-01 7.514002732932567596e-03 -1.147805750370025635e-01 8.413372933864593506e-02 7.051002979278564453e-02 -1.563164889812469482e-01 2.726769261062145233e-02 4.063515365123748779e-01 1.049601286649703979e-01 2.383544482290744781e-02 -9.042092598974704742e-03 -2.983987629413604736e-01 -6.855605542659759521e-02 1.901916116476058960e-01 -1.141520440578460693e-01 2.538561820983886719e-01 1.935554891824722290e-01 1.904800236225128174e-01 5.526180192828178406e-02 1.761579364538192749e-01 1.584841310977935791e-01 2.410951554775238037e-01 -4.460018128156661987e-02 -1.753218322992324829e-01
1.428649425506591797e-01 -3.899734914302825928e-01 1.035032644867897034e-01 8.461284637451171875e-02 -1.092662885785102844e-01 8.379864692687988281e-02 3.334710896015167236e-01 1.209279969334602356e-01 -7.708008587360382080e-02 1.298656035214662552e-02 -3.936633840203285217e-02 2.069308161735534668e-01 4.026523828506469727e-01 1.555552929639816284e-01 3.006072342395782471e-01 -7.020854949951171875e-02 3.844430446624755859e-01 2.003063708543777466e-01 1.503461971879005432e-03 -1.132702976465225220e-01 -2.758965361863374710e-03 4.852913320064544678e-02 -2.737889066338539124e-02 1.094388216733932495e-01 -1.624208092689514160e-01 -1.660810597240924835e-02 1.430168002843856812e-01 -2.277731709182262421e-02 1.435332000255584717e-01 2.123703807592391968e-01 4.012801684439182281e-03 -5.967379733920097351e-02
1.181723549962043762e-01 -1.615059971809387207e-01 -2.384312078356742859e-02 1.621945500373840332e-01 2.040667831897735596e-01 1.827126890420913696e-01 -6.763453781604766846e-02 -2.378356829285621643e-02 -2.931785583496093750e-02 3.065786510705947876e-02 -7.996097952127456665e-02 -1.577588468790054321e-01 4.921361505985260010e-01 1.140052229166030884e-01 1.514599565416574478e-02 2.564748823642730713e-01 1.439964491873979568e-02 5.146548151969909668e-02 1.040477585047483444e-02 -2.879851758480072021e-01 -2.255029231309890747e-01 -1.631861180067062378e-01 -3.141620159149169922e-01 1.628278642892837524e-01 2.570158243179321289e-01 2.313226759433746338e-01 2.017801403999328613e-01 -1.491756588220596313e-01 1.075740531086921692e-01 3.427572920918464661e-02 6.016767770051956177e-02 -1.054920330643653870e-01
6.157560646533966064e-02 -4.005271792411804199e-01 1.042028330266475677e-02 8.505772799253463745e-02 1.868403255939483643e-01 7.202757894992828369e-02 -1.280899941921234131e-01 -8.644764870405197144e-02 9.738656692206859589e-03 1.247775778174400330e-01 -1.924163550138473511e-01 -8.927418291568756104e-02 1.281159371137619019e-01 2.895316109061241150e-02 1.735422061756253242e-03 3.067266643047332764e-01 1.947251856327056885e-01 -7.988288253545761108e-02 1.251124292612075806e-01 -1.007682904601097107e-01 -5.296166613698005676e-02 -2.351444028317928314e-02 -4.887061938643455505e-02 4.680881500244140625e-01 2.325100898742675781e-01 1.305268406867980957e-01 1.679225713014602661e-01 -2.680888473987579346e-01 -1.381660718470811844e-02 4.314074292778968811e-02 -1.041198074817657471e-01 -3.368249535560607910e-01
2.890917845070362091e-02 -2.334747463464736938e-01 5.826719477772712708e-02 1.714917272329330444e-01 1.575402319431304932e-01 1.053884029388427734e-01 1.622747480869293213e-01 -4.960468783974647522e-02 -1.629941314458847046e-01 2.050650678575038910e-02 -7.600710541009902954e-02 -4.018162935972213745e-02 1.311396062374114990e-01 -1.009036004543304443e-01 2.383355796337127686e-02 6.312896609306335449e-01 -6.052697449922561646e-02 -1.829288601875305176e-01 1.009698510169982910e-01 -2.526738308370113373e-02 -2.338805794715881348e-01 1.443817168474197388e-01 1.839827299118041992e-01 -1.409609913825988770e-01 1.322258412837982178e-01 1.041620373725891113e-01 4.491487890481948853e-02 -2.849690914154052734e-01 -2.595739904791116714e-03 2.410507500171661377e-01 2.312420308589935303e-02 -1.970945745706558228e-01
1.439183652400970459e-01 -1.157211884856224060e-01 -9.232922643423080444e-02 1.121222898364067078e-01 -3.440591320395469666e-02 7.362208515405654907e-02 3.223177790641784668e-02 2.847535908222198486e-01 2.541286945343017578e-01 -2.522579133510589600e-01 -1.902321726083755493e-01 -7.028776407241821289e-02 2.218007743358612061e-01 1.454843729734420776e-01 8.696685731410980225e-02 3.843699693679809570e-01 1.212344318628311157e-01 2.138641029596328735e-01 -5.189739912748336792e-02 -5.483159422874450684e-02 -1.082909703254699707e-01 2.260199189186096191e-01 2.104810029268264771e-01 -4.038424789905548096e-02 -4.252506420016288757e-02 1.453321576118469238e-01 9.911716729402542114e-02 -1.306747794151306152e-01 2.056125104427337646e-01 -9.576611220836639404e-02 -3.899694681167602539e-01 1.811888217926025391e-01
-6.080350279808044434e-02 -2.117418795824050903e-01 -1.003215536475181580e-01 2.470438182353973389e-01 2.904095649719238281e-01 -2.809021472930908203e-01 -1.958194673061370850e-01 1.623803526163101196e-01 -2.861016690731048584e-01 -6.093644537031650543e-03 -1.006268188357353210e-01 -2.868756279349327087e-02 1.364089548587799072e-01 -6.017111241817474365e-02 8.753775060176849365e-02 -1.768352277576923370e-02 3.700798749923706055e-01 -2.449706196784973145e-02 -1.079312618821859360e-02 -1.280188411474227905e-01 7.668143510818481445e-02 1.487227156758308411e-02 -1.265029609203338623e-01 3.236269652843475342e-01 7.912260293960571289e-02 3.398063033819198608e-02 2.802439779043197632e-02 -4.267237484455108643e-01 6.745325773954391479e-02 1.769430488348007202e-01 -2.156327012926340103e-03 -1.493759453296661377e-01
-9.148522466421127319e-02 -3.336104750633239746e-01 2.761765569448471069e-02 2.458128184080123901e-01 1.696667969226837158e-01 -6.737193465232849121e-02 -8.313907682895660400e-02 8.239433914422988892e-02 -9.879463911056518555e-02 -8.310116082429885864e-02 -1.755422204732894897e-01 -1.231936216354370117e-01 1.217543780803680420e-01 3.253185749053955078e-02 3.352706506848335266e-02 2.898664474487304688e-01 4.189156740903854370e-02 -8.023935556411743164e-02 -3.807189315557479858e-02 -2.245559096336364746e-01 9.362081065773963928e-03 4.100194573402404785e-02 -2.795375585556030273e-01 4.000739455223083496e-01 1.092762202024459839e-01 2.466076016426086426e-01 2.829960286617279053e-01 -2.951808571815490723e-01 -1.019446700811386108e-01 2.626979351043701172e-02 -2.172205597162246704e-02 -2.384682148694992065e-01
-6.047783046960830688e-02 -1.313172429800033569e-01 -1.238986551761627197e-01 2.214661538600921631e-01 3.864405453205108643e-01 -2.802069783210754395e-01 -2.189973443746566772e-01 1.012393389828503132e-03 -1.268469095230102539e-01 -1.249519437551498413e-01 -1.955842226743698120e-01 6.737523712217807770e-03 -2.525050379335880280e-02 6.678711622953414917e-02 1.656838506460189819e-01 4.079695940017700195e-01 1.587102264165878296e-01 -5.804238095879554749e-02 2.778969705104827881e-01 -1.213592812418937683e-01 1.770946681499481201e-01 1.557379066944122314e-01 1.085745543241500854e-01 -9.891704469919204712e-02 6.681090593338012695e-02 1.483506429940462112e-02 1.965385675430297852e-01 -2.725820839405059814e-01 -3.317056689411401749e-03 -1.548585891723632812e-01 -4.363531619310379028e-02 1.693689525127410889e-01
3.493770211935043335e-02 8.128976821899414062e-02 -1.734748184680938721e-01 1.509133577346801758e-01 1.403213292360305786e-01 -8.961687237024307251e-02 -2.649900913238525391e-01 1.765348613262176514e-01 1.304888576269149780e-01 1.624450683593750000e-01 -1.788484007120132446e-01 -3.090837001800537109e-01 1.641653925180435181e-01 2.420442104339599609e-01 2.234231308102607727e-02 2.961148917675018311e-01 7.519003748893737793e-02 2.723757922649383545e-02 7.486821711063385010e-02 -8.644848130643367767e-03 -2.179467305541038513e-02 2.913323938846588135e-01 3.751134872436523438e-02 1.611333340406417847e-01 2.808118760585784912e-01 9.382143616676330566e-03 2.058531194925308228e-01 -2.809109389781951904e-01 1.202699095010757446e-01 6.928568333387374878e-02 -1.655310094356536865e-01 3.063518702983856201e-01
-1.589897833764553070e-02 -2.499004453420639038e-01 9.907080978155136108e-02 2.501707971096038818e-01 2.812594771385192871e-01 -3.812371194362640381e-02 -5.850155651569366455e-02 -2.023711651563644409e-01 -5.232855677604675293e-02 1.223652884364128113e-01 -1.950469911098480225e-01 -2.112405598163604736e-01 2.200367450714111328e-01 -1.951648592948913574e-01 5.881955474615097046e-02 3.354537785053253174e-01 7.134031504392623901e-02 -2.930495515465736389e-02 5.988337099552154541e-02 -8.762530982494354248e-02 8.841626346111297607e-02 2.860234677791595459e-01 -2.290830463171005249e-01 1.430281698703765869e-01 -7.142817229032516479e-02 6.961198151111602783e-02 2.181548923254013062e-01 -2.550539374351501465e-01 3.276743367314338684e-02 2.755914926528930664e-01 -1.912842243909835815e-01 -1.452812254428863525e-01
1.801884025335311890e-01 -4.389961063861846924e-01 -4.877538606524467468e-02 1.088693086057901382e-02 1.377807855606079102e-01 3.539417311549186707e-02 2.311139553785324097e-01 4.361950978636741638e-02 1.720627248287200928e-01 2.317943237721920013e-02 2.997548319399356842e-02 -1.715252734720706940e-02 3.894091248512268066e-01 1.125202253460884094e-01 1.992260515689849854e-01 2.038911283016204834e-01 2.689332962036132812e-01 -1.890473067760467529e-01 2.064660936594009399e-01 -7.596543431282043457e-02 -2.657741904258728027e-01 1.442333310842514038e-01 -2.453925088047981262e-02 -2.640215307474136353e-02 6.438831984996795654e-02 2.980084121227264404e-01 9.667788632214069366e-03 -9.861089289188385010e-03 2.260447479784488678e-02 2.006795406341552734e-01 -1.034197583794593811e-01 1.613693237304687500e-01
4.030801355838775635e-02 -6.887952238321304321e-02 -2.248349934816360474e-01 1.077379062771797180e-01 4.208070784807205200e-02 4.155578836798667908e-02 1.519533544778823853e-01 -2.868863344192504883e-01 9.682940691709518433e-02 -3.180101886391639709e-02 1.397553384304046631e-01 -1.279847621917724609e-01 3.832826018333435059e-01 2.397246658802032471e-01 2.457350790500640869e-01 2.615526020526885986e-01 2.931903302669525146e-01 2.324796319007873535e-01 1.733581423759460449e-01 -2.060272842645645142e-01 -1.436081342399120331e-02 2.501183189451694489e-02 -1.775350570678710938e-01 -2.630461752414703369e-02 -1.503368280827999115e-02 1.565785706043243408e-01 2.227264195680618286e-01 8.828475326299667358e-02 -9.812964498996734619e-02 1.362665444612503052e-01 -9.351135790348052979e-02 2.801371216773986816e-01
-1.781043130904436111e-03 -2.587283551692962646e-01 -1.441131681203842163e-01 1.913217157125473022e-01 1.266029775142669678e-01 1.000901460647583008e-01 1.415115594863891602e-01 -1.988756358623504639e-01 1.559304445981979370e-01 1.316099520772695541e-02 1.404919773340225220e-01 -6.016739085316658020e-02 3.019489943981170654e-01 -1.738142222166061401e-01 -4.137167707085609436e-02 2.574879825115203857e-01 1.386418342590332031e-01 1.916228383779525757e-01 -8.462090790271759033e-02 3.020181357860565186e-01 -5.742434039711952209e-02 2.261015176773071289e-01 -1.325039118528366089e-01 5.077515542507171631e-02 1.892202943563461304e-01 1.680175215005874634e-01 1.783016920089721680e-01 -2.820793390274047852e-01 1.042631715536117554e-01 2.665682435035705566e-01 -1.455457061529159546e-01 -2.131658196449279785e-01
-3.493745252490043640e-02 -2.827809453010559082e-01 1.281268745660781860e-01 3.215578496456146240e-01 3.274285197257995605e-01 -1.926604658365249634e-01 5.048545077443122864e-02 -3.114939667284488678e-02 -1.148745566606521606e-01 1.941271573305130005e-01 -1.378230452537536621e-01 4.850928205996751785e-03 -5.385855678468942642e-03 -9.842994622886180878e-03 2.410686165094375610e-01 3.311729729175567627e-01 2.274081856012344360e-01 1.768907159566879272e-01 1.147512197494506836e-01 2.686697058379650116e-02 -1.297103166580200195e-01 2.225831449031829834e-01 2.629579603672027588e-01 -5.737240985035896301e-02 7.407489418983459473e-02 -1.858945488929748535e-01 3.158535063266754150e-01 1.320458352565765381e-01 2.863524295389652252e-02 3.430961817502975464e-02 4.054903984069824219e-02 -1.294226497411727905e-01
1.537797302007675171e-01 -2.127851247787475586e-01 -1.142336577177047729e-01 -9.137524664402008057e-02 2.860536873340606689e-01 -1.629328541457653046e-02 4.412131905555725098e-01 -1.042958796024322510e-01 -1.491513010114431381e-02 3.155802562832832336e-02 1.167187765240669250e-01 -1.744662374258041382e-01 3.827028274536132812e-01 7.589396089315414429e-02 2.176651656627655029e-01 2.017477452754974365e-01 3.293046057224273682e-01 -7.925274968147277832e-02 7.167584449052810669e-02 1.386067271232604980e-01 -1.310509294271469116e-01 1.780359297990798950e-01 -4.510987550020217896e-03 9.508717060089111328e-02 1.705326512455940247e-02 1.418537944555282593e-01 1.670148223638534546e-01 -1.311940848827362061e-01 -6.888714432716369629e-02 1.607328802347183228e-01 -2.079955935478210449e-01 -9.398113936185836792e-03
2.572906315326690674e-01 -3.667444884777069092e-01 4.913607984781265259e-02 1.932430081069469452e-02 2.288477420806884766e-01 1.750584095716476440e-01 2.898744940757751465e-01 -6.753691472113132477e-03 1.482829302549362183e-01 8.547610789537429810e-02 4.658614844083786011e-02 -1.184184327721595764e-01 3.077459335327148438e-01 3.202707692980766296e-02 2.006711810827255249e-01 1.737997382879257202e-01 2.124456912279129028e-01 -9.622471779584884644e-02 2.893643379211425781e-01 -1.303957104682922363e-01 -1.091344505548477173e-01 8.528481423854827881e-02 1.180237159132957458e-01 1.239685565233230591e-01 -3.831466659903526306e-02 3.273825943470001221e-01 1.705649942159652710e-01 -1.552546471357345581e-01 7.626167684793472290e-02 1.764095127582550049e-01 -4.200130328536033630e-02 1.165080145001411438e-01
2.620206177234649658e-01 -2.362520545721054077e-01 6.758087873458862305e-02 1.535138785839080811e-01 2.038666307926177979e-01 -1.159699708223342896e-01 -7.741928100585937500e-02 -3.365205228328704834e-02 -2.811475098133087158e-01 8.287557959556579590e-02 -8.140674233436584473e-02 -1.244502142071723938e-01 6.937759369611740112e-02 -1.670984476804733276e-01 -5.293337255716323853e-02 3.213666677474975586e-01 4.464570283889770508e-01 -5.671994760632514954e-02 6.849320977926254272e-02 -1.801410913467407227e-01 1.313155889511108398e-01 1.328951120376586914e-01 3.217526525259017944e-02 1.048974134027957916e-02 2.529892027378082275e-01 4.751279950141906738e-02 2.383330464363098145e-01 -1.491856575012207031e-01 -1.460208892822265625e-01 -1.008842885494232178e-01 3.567204996943473816e-02 -2.908496260643005371e-01
-2.956917323172092438e-02 -2.667177654802799225e-02 7.911962270736694336e-02 9.348136186599731445e-02 3.680214285850524902e-02 6.399136781692504883e-02 -7.530532777309417725e-02 2.411255612969398499e-02 -2.970512211322784424e-02 1.619517952203750610e-01 -1.245407387614250183e-01 -1.530229300260543823e-01 3.868680596351623535e-01 1.377687901258468628e-01 1.616607010364532471e-01 3.357161879539489746e-01 1.642236560583114624e-01 7.278350740671157837e-02 1.103803217411041260e-01 -1.668461263179779053e-01 2.269992828369140625e-01 1.117054000496864319e-01 -2.154552787542343140e-01 4.032267034053802490e-01 1.759510934352874756e-01 1.127890199422836304e-01 2.394966781139373779e-01 -2.271607816219329834e-01 1.538768857717514038e-01 9.712630510330200195e-02 -1.833736300468444824e-01 -1.830407679080963135e-01
-9.572576731443405151e-02 -1.445238292217254639e-01 -1.495897322893142700e-01 3.871250897645950317e-02 2.831574082374572754e-01 -9.377144277095794678e-02 -3.996479883790016174e-02 -1.551201939582824707e-02 -8.486506529152393341e-03 -1.303776632994413376e-02 -6.786918640136718750e-02 -6.946450471878051758e-02 4.206824004650115967e-01 9.634485095739364624e-02 1.831338852643966675e-01 2.653383910655975342e-01 -8.260130882263183594e-02 6.682296097278594971e-02 5.295854434370994568e-02 -2.353494465351104736e-01 1.348710507154464722e-01 -3.791002184152603149e-02 -1.649555861949920654e-01 2.964468598365783691e-01 3.302836790680885315e-02 2.686847150325775146e-01 1.962102353572845459e-01 -3.174841105937957764e-01 2.773232012987136841e-02 1.961138099431991577e-01 -2.588272690773010254e-01 -1.799822449684143066e-01
6.001063436269760132e-02 -1.953349411487579346e-01 -4.901887848973274231e-02 4.839379191398620605e-01 8.430085331201553345e-02 -1.592513173818588257e-01 5.088242515921592712e-02 2.723636627197265625e-01 -1.431741118431091309e-01 1.756719499826431274e-01 1.531769707798957825e-02 -2.325818873941898346e-02 -1.599172479473054409e-03 6.171698914840817451e-04 2.698079943656921387e-01 2.235230356454849243e-01 2.075386792421340942e-01 1.975394636392593384e-01 1.523398607969284058e-01 3.086595796048641205e-02 3.112792223691940308e-02 1.995424628257751465e-01 -1.172722056508064270e-01 -7.153156399726867676e-02 -6.179002299904823303e-02 2.444065064191818237e-01 4.233996272087097168e-01 2.564878389239311218e-02 -5.401831865310668945e-02 -1.055654231458902359e-02 9.598964452743530273e-02 1.260080784559249878e-01
-1.305075734853744507e-01 -1.773159056901931763e-01 -2.116125375032424927e-01 1.868539899587631226e-01 1.258172541856765747e-01 -4.651230573654174805e-02 -4.109065607190132141e-02 2.726675197482109070e-02 -1.271799355745315552e-01 -2.593083083629608154e-01 -1.655224263668060303e-01 -1.957582533359527588e-01 2.678175270557403564e-01 -1.817039102315902710e-01 5.364749580621719360e-02 1.928770393133163452e-01 1.100252121686935425e-01 2.413565479218959808e-02 1.300990581512451172e-01 1.658642441034317017e-01 -1.588666737079620361e-01 5.710011720657348633e-02 8.400952816009521484e-02 2.041481435298919678e-01 3.926154673099517822e-01 -9.178230166435241699e-02 2.979647815227508545e-01 -3.539865612983703613e-01 -1.190514564514160156e-01 8.485800772905349731e-02 1.481639444828033447e-01 -5.572679266333580017e-02
4.819746129214763641e-03 -8.898068219423294067e-02 -1.198751628398895264e-01 5.688735470175743103e-02 2.541459202766418457e-01 3.393747657537460327e-02 6.454928219318389893e-02 -7.799986004829406738e-02 4.452190548181533813e-02 -6.508773192763328552e-03 -1.155648678541183472e-01 -6.792994588613510132e-02 3.367410302162170410e-01 -1.110824868083000183e-01 4.918171092867851257e-02 3.552757799625396729e-01 -1.513978689908981323e-01 -1.245192624628543854e-02 3.312061131000518799e-01 7.770210504531860352e-02 4.011363536119461060e-02 1.526194214820861816e-01 1.021997109055519104e-01 2.921323478221893311e-01 1.281954348087310791e-01 1.144870072603225708e-01 1.550405174493789673e-01 -3.362347185611724854e-01 -1.020845100283622742e-01 2.508818209171295166e-01 -2.573894262313842773e-01 -2.415540069341659546e-01
-7.648935425095260143e-04 -8.051786571741104126e-02 -1.135383695363998413e-01 2.679022252559661865e-01 9.683005511760711670e-02 -2.179452776908874512e-01 -3.456988139078021049e-03 1.210314780473709106e-01 -1.034465879201889038e-01 2.760241180658340454e-02 2.491952031850814819e-01 -4.619097337126731873e-02 1.256590932607650757e-01 1.622199267148971558e-02 3.759734332561492920e-01 2.932962179183959961e-01 1.255500316619873047e-01 9.474180638790130615e-02 6.397733837366104126e-02 -2.604747936129570007e-02 -3.221708834171295166e-01 1.068567484617233276e-01 -1.644817441701889038e-01 -1.456913817673921585e-02 -2.962269447743892670e-02 -7.415459305047988892e-02 3.213650584220886230e-01 -1.198803856968879700e-01 6.461358815431594849e-02 6.666707247495651245e-02 -1.006076931953430176e-01 4.510389864444732666e-01
-4.649069905281066895e-02 -3.474070131778717041e-01 -2.623688057065010071e-02 9.056761860847473145e-02 2.093277126550674438e-01 9.107438474893569946e-02 4.476584196090698242e-01 -8.128350973129272461e-02 -2.195630408823490143e-02 -1.092211827635765076e-01 1.243722885847091675e-01 -6.429211795330047607e-02 2.807558774948120117e-01 -5.113570392131805420e-02 3.356762230396270752e-01 1.345850229263305664e-01 2.063011378049850464e-01 1.088422238826751709e-01 2.133572250604629517e-01 1.210822984576225281e-01 -2.120863348245620728e-01 9.678896516561508179e-02 -1.120666936039924622e-01 -2.428714418783783913e-03 -1.442843116819858551e-02 2.668039798736572266e-01 1.711479723453521729e-01 -8.751509711146354675e-03 9.442898631095886230e-02 1.782724112272262573e-01 -1.045935899019241333e-01 1.760507971048355103e-01
-2.182440645992755890e-02 -1.084529012441635132e-01 -3.520318567752838135e-01 3.124876916408538818e-01 1.736741811037063599e-01 -6.687647663056850433e-03 -4.003759846091270447e-02 1.382974833250045776e-01 -1.841130405664443970e-01 9.163098782300949097e-02 -1.742424517869949341e-01 -1.609368622303009033e-01 -4.194497317075729370e-02 -1.891233921051025391e-01 1.634294539690017700e-01 -1.800688356161117554e-02 2.410551905632019043e-01 -1.256347168236970901e-02 1.181311458349227905e-01 -1.247181072831153870e-01 -2.519170045852661133e-01 9.432325139641761780e-03 -7.817062735557556152e-02 3.239275887608528137e-02 3.877939283847808838e-01 3.295679390430450439e-01 8.688587695360183716e-03 -2.531798481941223145e-01 -5.908806994557380676e-02 1.775311082601547241e-01 -1.376730054616928101e-01 1.284962296485900879e-01
9.762311726808547974e-02 -1.990060955286026001e-01 -2.213209867477416992e-01 4.289474487304687500e-01 5.329458042979240417e-02 -1.049524322152137756e-01 -1.936381012201309204e-01 2.615058720111846924e-01 -2.384560853242874146e-01 7.321065664291381836e-02 1.190950721502304077e-01 3.598838672041893005e-02 2.590809576213359833e-02 -1.125064194202423096e-01 -1.728176772594451904e-01 8.552497625350952148e-02 3.876048326492309570e-01 1.536138504743576050e-01 2.578398585319519043e-01 -2.241692692041397095e-01 -1.419769078493118286e-01 -3.633769229054450989e-02 -1.730849035084247589e-02 1.215226948261260986e-01 9.258970618247985840e-02 8.671169728040695190e-02 -3.472865000367164612e-02 -3.017225861549377441e-01 -2.362394705414772034e-03 7.529941946268081665e-02 -7.069651968777179718e-03 -1.696134209632873535e-01
3.459586799144744873e-01 -4.590776190161705017e-02 -1.797314584255218506e-01 2.041012793779373169e-01 1.443538516759872437e-01 -1.886910945177078247e-01 -1.989108622074127197e-01 1.273991018533706665e-01 9.080132097005844116e-02 1.246080026030540466e-01 -2.294896841049194336e-01 -1.499069929122924805e-01 1.978091746568679810e-01 -2.453478612005710602e-02 8.379138261079788208e-02 2.641914971172809601e-02 -4.503296315670013428e-02 1.833958365023136139e-02 5.086402222514152527e-02 -2.555691003799438477e-01 -2.248217761516571045e-01 2.741859257221221924e-01 1.384191960096359253e-01 1.906053721904754639e-01 3.962289169430732727e-02 3.296345472335815430e-02 1.360840946435928345e-01 -4.978845417499542236e-01 -1.055474281311035156e-01 2.967289835214614868e-02 -7.579550147056579590e-02 -8.565382659435272217e-02
2.245145589113235474e-01 -3.723157346248626709e-01 1.361137954518198967e-03 8.247304940596222878e-04 2.174739390611648560e-01 2.201035022735595703e-01 2.300040572881698608e-01 7.419506460428237915e-02 1.540555506944656372e-01 1.581301540136337280e-01 1.257745623588562012e-01 -1.490769237279891968e-01 3.524097502231597900e-01 2.166835777461528778e-02 8.823882788419723511e-02 1.997258961200714111e-01 2.689499855041503906e-01 -3.043871559202671051e-02 2.643984854221343994e-01 6.836490938439965248e-04 -1.699241101741790771e-01 5.590506643056869507e-02 1.100833714008331299e-01 1.530095934867858887e-01 -1.012860015034675598e-01 2.604582607746124268e-01 1.452300995588302612e-01 -6.046590954065322876e-02 7.243300229310989380e-02 2.747601270675659180e-01 -4.885603114962577820e-02 3.216971084475517273e-02
7.387348264455795288e-02 -2.607053220272064209e-01 -1.655224412679672241e-01 2.971191108226776123e-01 4.107134044170379639e-01 8.972030878067016602e-02 1.693067513406276703e-02 6.148145720362663269e-02 1.166769955307245255e-02 8.307348191738128662e-02 8.567719906568527222e-02 -1.355052143335342407e-01 3.612345755100250244e-01 -6.128837913274765015e-02 -1.657725870609283447e-02 4.317821934819221497e-02 1.265126019716262817e-01 -1.192556545138359070e-01 1.110762506723403931e-01 -1.999426186084747314e-01 -1.840115040540695190e-01 -4.231282696127891541e-02 -2.022223174571990967e-01 3.564680218696594238e-01 1.658081263303756714e-01 -6.041191518306732178e-03 1.689894348382949829e-01 -1.827345341444015503e-01 1.859966069459915161e-01 1.414736807346343994e-01 -6.187773123383522034e-02 -1.640054732561111450e-01
3.412254154682159424e-03 -3.626627624034881592e-01 -2.059482224285602570e-02 1.835586875677108765e-01 1.184196770191192627e-01 -7.332318276166915894e-02 -2.144007682800292969e-01 9.608808159828186035e-02 -2.665637433528900146e-02 3.037466481328010559e-02 -3.321673870086669922e-01 4.265004023909568787e-02 2.789138555526733398e-01 1.191638559103012085e-01 1.220133975148200989e-01 1.465208530426025391e-01 4.440622776746749878e-02 -6.059595569968223572e-02 2.505494058132171631e-01 -8.082613348960876465e-02 -1.147631853818893433e-01 3.514197096228599548e-02 -3.030960559844970703e-01 2.963855564594268799e-01 5.561297759413719177e-02 2.449759840965270996e-01 2.017868459224700928e-01 -9.310141205787658691e-02 5.737092811614274979e-03 1.253446489572525024e-01 -1.400042176246643066e-01 -3.173388838768005371e-01
9.982330352067947388e-02 -1.611453145742416382e-01 -2.603710293769836426e-01 2.971301674842834473e-01 2.207266092300415039e-01 -8.775802701711654663e-02 -6.142726168036460876e-02 9.674859046936035156e-02 -8.190076053142547607e-02 1.374391615390777588e-01 1.516494154930114746e-01 -8.521348983049392700e-02 1.769869625568389893e-01 -1.165107935667037964e-01 1.617578566074371338e-01 3.792487084865570068e-01 1.687691211700439453e-01 1.979992091655731201e-01 1.567786037921905518e-01 -9.204661846160888672e-02 -3.206585943698883057e-01 -6.658017635345458984e-02 -8.593288809061050415e-02 -2.427303977310657501e-02 -2.414503246545791626e-01 7.678556442260742188e-02 2.483066320419311523e-01 1.298597827553749084e-02 1.415093243122100830e-01 3.543005883693695068e-02 7.569818198680877686e-02 3.141428828239440918e-01
2.077437043190002441e-01 -3.256865143775939941e-01 5.704906210303306580e-02 -9.821940958499908447e-02 1.955464184284210205e-01 2.293305695056915283e-01 3.180808722972869873e-01 5.220299586653709412e-02 1.275674104690551758e-01 9.856200963258743286e-02 7.084134221076965332e-02 -7.547646760940551758e-02 3.657535314559936523e-01 1.157223433256149292e-01 6.097822636365890503e-02 1.998379230499267578e-01 2.842494547367095947e-01 4.944658651947975159e-02 3.608573675155639648e-01 -6.695423275232315063e-02 -2.014700770378112793e-01 1.010306999087333679e-01 2.995706908404827118e-02 2.505501173436641693e-02 -1.065779626369476318e-01 2.094835191965103149e-01 1.998945176601409912e-01 -8.389774709939956665e-02 -7.423678180202841759e-04 1.189583465456962585e-01 -1.239077299833297729e-01 1.166362315416336060e-01
2.422515898942947388e-01 -1.820120364427566528e-01 -9.846155345439910889e-02 1.633941233158111572e-01 2.119915932416915894e-01 1.202493440359830856e-02 2.993743121623992920e-01 -8.832251280546188354e-02 1.847755759954452515e-01 -1.324844360351562500e-01 1.294257342815399170e-01 -4.223269596695899963e-02 3.619551360607147217e-01 -8.582787215709686279e-02 3.102792799472808838e-01 2.053619623184204102e-01 1.665060520172119141e-01 -1.875229030847549438e-01 1.068659275770187378e-01 3.932240977883338928e-02 -2.387857586145401001e-01 1.219221949577331543e-01 5.179380625486373901e-02 1.477524191141128540e-01 -1.163258105516433716e-01 -2.356855422258377075e-01 1.714612096548080444e-01 -1.742354780435562134e-01 -1.331975311040878296e-01 2.072550803422927856e-01 -1.392441391944885254e-01 -3.247819095849990845e-02
1.201937645673751831e-01 -3.060170412063598633e-01 1.719111460261046886e-03 -5.411392450332641602e-02 2.688514254987239838e-02 8.602195233106613159e-02 3.560636937618255615e-01 -1.487151533365249634e-02 -8.602156490087509155e-02 -2.546244859695434570e-01 4.169469326734542847e-02 -2.432075589895248413e-01 3.574778139591217041e-01 -3.239212557673454285e-03 1.696741431951522827e-01 1.118562743067741394e-01 2.824936211109161377e-01 9.031039476394653320e-02 2.537361383438110352e-01 -5.201502144336700439e-02 -2.134585529565811157e-01 1.750673204660415649e-01 -3.872603178024291992e-02 -1.667668484151363373e-02 -1.086351182311773300e-02 1.623661965131759644e-01 1.516229510307312012e-01 4.682929813861846924e-02 -9.448390454053878784e-02 3.248923718929290771e-01 -2.012627571821212769e-01 -1.092587783932685852e-01
1.034549698233604431e-01 -2.087510526180267334e-01 6.326210498809814453e-02 2.899019122123718262e-01 2.545544505119323730e-01 -1.974027007818222046e-01 -7.001665234565734863e-02 -1.554006934165954590e-01 -2.528290748596191406e-01 5.962114781141281128e-02 4.473133757710456848e-02 -4.335165023803710938e-02 2.024930566549301147e-01 -2.116138786077499390e-01 -2.402828633785247803e-02 3.026433587074279785e-01 1.973771154880523682e-01 2.111066579818725586e-01 8.567665517330169678e-02 -1.265877634286880493e-01 6.627008784562349319e-03 1.052760705351829529e-01 -6.512697041034698486e-02 3.261884152889251709e-01 4.769494757056236267e-02 3.385676443576812744e-02 3.022059500217437744e-01 -1.109387800097465515e-01 7.706722617149353027e-02 -1.273698657751083374e-01 -3.467566892504692078e-02 -3.412736356258392334e-01
2.397525906562805176e-01 -3.361647427082061768e-01 -9.407993406057357788e-02 -4.648699983954429626e-02 1.464994400739669800e-01 1.298951059579849243e-01 1.694444566965103149e-01 1.316143106669187546e-02 1.233355030417442322e-01 1.436197310686111450e-01 1.658954471349716187e-02 -1.121739745140075684e-01 3.384530842304229736e-01 3.431513532996177673e-02 3.240872621536254883e-01 2.968754991888999939e-02 2.226916253566741943e-01 -3.265642747282981873e-02 3.733669221401214600e-01 -1.363921612501144409e-01 -1.285333931446075439e-01 1.000411435961723328e-01 1.711657643318176270e-01 4.975142329931259155e-02 -7.244199514389038086e-02 2.835175096988677979e-01 1.096705570816993713e-01 -9.681612998247146606e-02 1.149820089340209961e-01 1.836881488561630249e-01 -2.086997181177139282e-01 1.281703561544418335e-01
2.014175206422805786e-01 -9.506490826606750488e-02 5.250476300716400146e-02 1.904287040233612061e-01 1.177400946617126465e-01 -3.228095471858978271e-01 -2.248120307922363281e-02 -3.667676821351051331e-02 3.001258522272109985e-02 1.019916832447052002e-01 -2.569866478443145752e-01 -1.641409099102020264e-02 1.541078984737396240e-01 -7.593941688537597656e-02 1.154187992215156555e-01 3.659100830554962158e-01 3.079143464565277100e-01 -6.131679564714431763e-02 2.970113754272460938e-01 7.997296750545501709e-02 1.145884953439235687e-02 5.735780671238899231e-02 1.884545683860778809e-01 9.617630392313003540e-02 3.019450306892395020e-01 2.866021692752838135e-01 1.974720358848571777e-01 -2.204099297523498535e-02 1.581562608480453491e-01 -1.177279725670814514e-01 -9.473333507776260376e-02 1.873582601547241211e-01
1.191491186618804932e-01 -2.291691303253173828e-01 7.317663729190826416e-02 2.924977838993072510e-01 2.267193607985973358e-02 -1.440645903348922729e-01 9.325874969363212585e-03 -5.513994768261909485e-02 -1.219696849584579468e-01 -2.822270803153514862e-02 1.134875579737126827e-03 5.317423120141029358e-02 2.284909598529338837e-02 -2.346039265394210815e-01 2.534869909286499023e-01 3.829555511474609375e-01 2.546249628067016602e-01 2.599202692508697510e-01 -5.006224662065505981e-02 -3.242199718952178955e-01 -2.764349877834320068e-01 1.135399416089057922e-01 2.667170017957687378e-02 4.488926380872726440e-02 3.244839012622833252e-01 1.349050253629684448e-01 1.162907555699348450e-01 -1.603706628084182739e-01 -1.271276921033859253e-01 -1.457170248031616211e-01 -1.130826398730278015e-02 2.645862102508544922e-02
2.152774482965469360e-01 -3.419237434864044189e-01 -4.352159425616264343e-02 4.017434269189834595e-02 2.114534825086593628e-01 9.935909509658813477e-02 2.859481573104858398e-01 -8.306704461574554443e-02 1.154488697648048401e-01 1.076123267412185669e-01 -5.143947526812553406e-02 -1.377139240503311157e-01 4.048752486705780029e-01 6.927282363176345825e-02 1.380499303340911865e-01 1.360045224428176880e-01 2.543676495552062988e-01 -4.846140369772911072e-02 3.296225965023040771e-01 -4.739037249237298965e-03 -6.070448830723762512e-02 1.840338557958602905e-01 7.311368733644485474e-02 2.041126340627670288e-01 -6.661693006753921509e-02 1.870799809694290161e-01 1.424554884433746338e-01 -1.502107977867126465e-01 9.435866028070449829e-02 2.085788697004318237e-01 -1.513670831918716431e-01 1.388752758502960205e-01
1.725827604532241821e-01 1.096087694168090820e-02 7.032746076583862305e-02 3.050566017627716064e-01 4.627500474452972412e-02 2.120365798473358154e-01 3.156084716320037842e-01 1.756193190813064575e-01 1.888446807861328125e-01 -2.088254839181900024e-01 -2.643101811408996582e-01 -5.927752703428268433e-03 -2.145843207836151123e-02 2.448703348636627197e-01 7.502045482397079468e-02 3.188583850860595703e-01 2.740332484245300293e-01 1.347959320992231369e-02 -8.637200295925140381e-02 7.626551389694213867e-02 -1.297763437032699585e-01 5.042381212115287781e-02 2.324611097574234009e-01 1.333660632371902466e-01 8.291406929492950439e-02 1.020583361387252808e-01 2.342674285173416138e-01 -2.182362377643585205e-01 1.725877225399017334e-01 1.597280353307723999e-01 -1.042472943663597107e-01 1.091980561614036560e-01
-8.979555219411849976e-02 -3.753527998924255371e-01 -5.853921175003051758e-02 1.072340533137321472e-01 2.406580150127410889e-01 2.645238935947418213e-01 -1.297739893198013306e-01 5.199397448450326920e-03 -4.928605258464813232e-02 1.541787236928939819e-01 -3.005775213241577148e-01 -7.409537583589553833e-02 1.954341381788253784e-01 1.815827637910842896e-01 -1.066920114681124687e-03 2.747704982757568359e-01 6.220217049121856689e-02 -6.191042438149452209e-02 -1.163423620164394379e-02 -2.121522575616836548e-01 -9.629017114639282227e-02 -1.641270704567432404e-03 -1.106219068169593811e-01 2.824645042419433594e-01 -3.092045895755290985e-02 1.807379871606826782e-01 2.722064256668090820e-01 -2.700067460536956787e-01 1.561333388090133667e-01 7.296512275934219360e-02 -4.829648882150650024e-02 -2.363458275794982910e-01
-3.831351920962333679e-02 -4.162015318870544434e-01 -5.685858428478240967e-02 1.418733447790145874e-01 1.521812528371810913e-01 5.422016605734825134e-02 -1.295615285634994507e-01 -1.994312182068824768e-02 -3.794560134410858154e-01 -4.406867921352386475e-02 -2.230595499277114868e-01 -1.534623559564352036e-02 3.100558817386627197e-01 1.148163080215454102e-01 -1.180710792541503906e-01 1.801323592662811279e-01 1.618238538503646851e-01 8.253846317529678345e-02 1.594703346490859985e-01 -1.554363127797842026e-02 7.650481909513473511e-02 -1.147183496505022049e-02 -1.763392984867095947e-01 3.764216005802154541e-01 8.861341327428817749e-02 3.042521476745605469e-01 6.542108207941055298e-02 -2.063198238611221313e-01 -6.870081275701522827e-02 3.196937963366508484e-02 -6.321533769369125366e-02 -1.121869385242462158e-01
2.004171609878540039e-01 -1.877545863389968872e-01 -1.144789531826972961e-01 7.140612602233886719e-02 -4.946983419358730316e-03 -2.762550115585327148e-01 5.864924564957618713e-02 -5.747414752840995789e-02 -2.289171516895294189e-01 8.712488412857055664e-02 -8.505441248416900635e-02 1.810196340084075928e-01 -1.132542192935943604e-01 -1.981087774038314819e-02 -1.085093989968299866e-01 3.488427996635437012e-01 3.530835807323455811e-01 6.361625157296657562e-03 -1.871558576822280884e-01 -1.023451536893844604e-01 -1.780966222286224365e-01 6.851629167795181274e-02 -2.999201118946075439e-01 3.058876991271972656e-01 -1.102670729160308838e-01 1.112944632768630981e-02 1.928092986345291138e-01 -1.115846037864685059e-01 1.622427403926849365e-01 3.070567250251770020e-01 -3.684715554118156433e-02 -5.095141753554344177e-02
2.667513489723205566e-02 -1.911221593618392944e-01 -1.899594813585281372e-01 1.157980412244796753e-01 2.241729646921157837e-01 -5.429139360785484314e-02 9.694779664278030396e-02 9.093326330184936523e-02 -1.993372887372970581e-01 -4.479509592056274414e-02 -3.371545970439910889e-01 -3.528564423322677612e-02 1.602143794298171997e-01 1.112964004278182983e-01 -1.912379413843154907e-01 3.058519959449768066e-01 -1.008153855800628662e-01 -2.531744167208671570e-02 -4.559126123785972595e-02 -1.362516433000564575e-01 -8.484946191310882568e-02 -1.078964546322822571e-01 -4.359393939375877380e-02 4.500959813594818115e-01 1.670991331338882446e-01 1.697000712156295776e-01 3.105501830577850342e-01 -2.194139957427978516e-01 -9.583510458469390869e-02 -2.775290794670581818e-02 -1.735916137695312500e-01 -1.462751477956771851e-01
2.987244166433811188e-02 -9.335396438837051392e-02 -2.400557044893503189e-03 1.795825809240341187e-01 1.140726134181022644e-01 -4.182189404964447021e-01 -9.452343732118606567e-02 -1.355100274085998535e-01 1.067335251718759537e-02 -1.274347007274627686e-01 4.941304028034210205e-02 2.038969993591308594e-01 8.484581112861633301e-02 6.666266918182373047e-02 5.460676923394203186e-02 3.814803659915924072e-01 3.315408527851104736e-01 -1.050916984677314758e-01 6.619179993867874146e-02 -1.240357086062431335e-01 -3.156887292861938477e-01 1.256438195705413818e-01 1.719431430101394653e-01 8.615134656429290771e-02 1.618429124355316162e-01 1.780051440000534058e-01 3.382722735404968262e-01 -2.313827127218246460e-01 -2.587530575692653656e-02 -4.148670285940170288e-02 3.160964697599411011e-02 1.375736901536583900e-03
3.238381445407867432e-02 -2.488893717527389526e-01 9.866396337747573853e-02 3.270299434661865234e-01 2.521664649248123169e-02 -1.568192839622497559e-01 -8.475619554519653320e-02 -4.518661275506019592e-02 -1.208214685320854187e-01 2.048667818307876587e-01 -1.756342053413391113e-01 2.503494322299957275e-01 1.722643077373504639e-01 8.343143761157989502e-02 -6.067462638020515442e-02 5.335183143615722656e-01 1.978137046098709106e-01 -3.184593468904495239e-02 7.910774648189544678e-02 -5.674655735492706299e-02 -6.643924862146377563e-02 4.611662030220031738e-02 -1.660905331373214722e-01 1.828606128692626953e-01 1.222778558731079102e-01 5.883932858705520630e-02 1.777602918446063995e-02 3.032342530786991119e-02 -2.345543950796127319e-01 2.467936575412750244e-01 -4.625765979290008545e-02 2.364730387926101685e-01
1.328248083591461182e-01 -2.576579749584197998e-01 -5.913134291768074036e-02 9.827844053506851196e-02 1.606939136981964111e-01 -7.206287980079650879e-02 3.442412614822387695e-01 4.864203929901123047e-02 -4.508731886744499207e-02 -8.464462310075759888e-02 2.538226842880249023e-01 -1.273513436317443848e-01 5.041601061820983887e-01 1.805416867136955261e-02 1.823945641517639160e-01 2.956034541130065918e-01 1.547769606113433838e-01 -6.183186918497085571e-02 2.084554433822631836e-01 1.909669861197471619e-02 -1.973857730627059937e-01 1.662445515394210815e-01 -7.265441119670867920e-02 1.809516847133636475e-01 -1.107346713542938232e-01 -3.261151909828186035e-02 -4.346721619367599487e-02 -2.293099761009216309e-01 -4.425989463925361633e-02 4.942104220390319824e-02 -1.599957346916198730e-01 -1.091801673173904419e-01
1.260499358177185059e-01 -2.822489440441131592e-01 6.839068979024887085e-02 -5.322125181555747986e-02 1.498203724622726440e-01 7.566381245851516724e-02 1.893980205059051514e-01 1.948944665491580963e-02 1.648234426975250244e-01 3.655422106385231018e-02 8.839730918407440186e-02 -4.639168083667755127e-02 4.026043713092803955e-01 1.343680024147033691e-01 1.257855743169784546e-01 1.844504177570343018e-01 2.714456617832183838e-01 1.193777993321418762e-01 4.145970046520233154e-01 -5.269168689846992493e-02 -6.799373775720596313e-02 2.954859137535095215e-01 -4.445502534508705139e-02 1.022658199071884155e-01 7.967905141413211823e-03 1.587440222501754761e-01 2.121579498052597046e-01 1.805320568382740021e-02 4.867124930024147034e-02 1.641359031200408936e-01 -2.259683161973953247e-01 2.147432118654251099e-01
-9.848003834486007690e-02 -3.751424252986907959e-01 -1.216900907456874847e-02 1.998117715120315552e-01 1.586545109748840332e-01 8.930548280477523804e-02 -1.608737856149673462e-01 -1.854670643806457520e-01 2.086149528622627258e-02 8.795819245278835297e-03 1.076567694544792175e-01 -1.605964265763759613e-02 7.224345952272415161e-02 2.893051132559776306e-02 4.722461849451065063e-02 6.040346026420593262e-01 8.777107298374176025e-02 -8.459705859422683716e-02 1.099551320075988770e-01 6.039948761463165283e-02 -1.906697303056716919e-01 1.423798054456710815e-01 2.099785357713699341e-01 1.697443239390850067e-02 1.149654239416122437e-01 2.565499246120452881e-01 2.862563133239746094e-01 1.277092248201370239e-01 9.199377894401550293e-02 -1.722026802599430084e-02 5.731477960944175720e-02 9.813860058784484863e-02
-1.007158122956752777e-02 -7.689998485147953033e-03 1.471726894378662109e-01 -8.704025298357009888e-02 1.490465700626373291e-01 7.704015076160430908e-02 2.771045267581939697e-01 1.913520097732543945e-01 5.567002668976783752e-02 -8.958008140325546265e-02 -8.149107545614242554e-02 -5.813010409474372864e-02 4.965772032737731934e-01 -8.218728937208652496e-03 3.825773596763610840e-01 3.070552945137023926e-01 2.987277507781982422e-01 -4.910281300544738770e-02 9.556393325328826904e-02 -6.797603517770767212e-02 -2.670396864414215088e-01 1.818015724420547485e-01 1.791141740977764130e-02 -1.237940192222595215e-01 7.389409095048904419e-02 -4.804425686597824097e-02 1.113253980875015259e-01 -1.594137102365493774e-01 -2.674278616905212402e-02 -5.149197205901145935e-02 -1.987523734569549561e-01 -8.214839547872543335e-02
3.049024045467376709e-01 -2.745079100131988525e-01 -5.431291088461875916e-02 -1.144372671842575073e-01 1.723363399505615234e-01 2.766389213502407074e-02 3.258148133754730225e-01 1.408710777759552002e-01 1.415888667106628418e-01 1.470886170864105225e-01 1.567994058132171631e-02 -1.559334807097911835e-02 3.269274234771728516e-01 5.135067552328109741e-02 7.967634499073028564e-02 1.679853796958923340e-01 3.347621560096740723e-01 -5.722439847886562347e-03 3.676494657993316650e-01 -3.655067086219787598e-02 -1.821810454130172729e-01 1.136318668723106384e-01 1.024924591183662415e-02 1.506204437464475632e-02 4.705704003572463989e-02 2.439458519220352173e-01 1.059686988592147827e-01 -9.136117994785308838e-02 2.152097178623080254e-03 2.365491390228271484e-01 -1.773100793361663818e-01 9.580167382955551147e-02
1.684576719999313354e-01 -1.369270235300064087e-01 -2.335976250469684601e-02 9.704681485891342163e-02 1.032378226518630981e-01 -8.658676594495773315e-02 -2.400835752487182617e-01 -3.094804845750331879e-02 1.895906589925289154e-02 -2.517692930996417999e-02 4.616672918200492859e-02 -1.543872058391571045e-01 1.235206574201583862e-01 3.627578169107437134e-02 3.719390034675598145e-01 2.802075743675231934e-01 3.932104706764221191e-01 1.330846399068832397e-01 -1.691012233495712280e-01 -2.747884094715118408e-01 -1.691554486751556396e-01 1.636086702346801758e-01 1.602553203701972961e-02 -1.518994867801666260e-01 3.516727387905120850e-01 7.451470196247100830e-02 2.070232778787612915e-01 -2.403630912303924561e-01 -1.174527630209922791e-01 -3.742470219731330872e-02 4.803189635276794434e-02 -5.713348463177680969e-02
-1.172285377979278564e-01 -3.173191249370574951e-01 -2.621229290962219238e-01 2.654173076152801514e-01 6.438142806291580200e-02 -2.157757133245468140e-01 -1.949407309293746948e-01 3.794160112738609314e-02 -1.172966733574867249e-01 1.398073136806488037e-01 1.982632130384445190e-01 -1.324251592159271240e-01 -9.119474887847900391e-02 3.954263404011726379e-02 -1.443475671112537384e-02 3.339036107063293457e-01 3.192960619926452637e-01 -1.383075714111328125e-01 1.032669097185134888e-01 1.329981833696365356e-01 -8.425724506378173828e-02 -9.464861452579498291e-02 -1.059917034581303596e-03 7.380416989326477051e-02 2.520560920238494873e-01 -4.051573947072029114e-02 1.934118419885635376e-01 8.775162696838378906e-02 4.695102199912071228e-02 1.263076215982437134e-01 -3.635303974151611328e-01 1.140360906720161438e-01
-1.490068882703781128e-01 6.058067828416824341e-02 -5.352023616433143616e-02 3.156972527503967285e-01 3.638450801372528076e-01 -2.038495540618896484e-01 1.092771813273429871e-01 2.210624814033508301e-01 7.696427404880523682e-03 -1.083454936742782593e-01 -1.011383458971977234e-01 1.583669334650039673e-01 1.889802888035774231e-02 1.815714389085769653e-01 4.077130258083343506e-01 6.997080147266387939e-02 -9.682474285364151001e-02 1.173175796866416931e-01 2.151416093111038208e-01 -1.788724958896636963e-01 -1.238543838262557983e-01 1.127417385578155518e-01 -5.354833230376243591e-02 7.037530094385147095e-02 8.197414688766002655e-03 2.530643343925476074e-01 1.883003115653991699e-01 -1.782534718513488770e-01 -6.123996718088164926e-05 1.135660614818334579e-02 -3.356417715549468994e-01 6.226423382759094238e-02
-8.804045617580413818e-02 -1.080725118517875671e-01 3.321695700287818909e-02 4.272248744964599609e-01 2.659680247306823730e-01 -1.689258813858032227e-01 -1.462517082691192627e-01 -1.024433877319097519e-02 -2.170124650001525879e-01 -3.201553225517272949e-02 -1.873860694468021393e-02 -9.901151806116104126e-02 9.461663663387298584e-02 -2.240236103534698486e-01 1.173064708709716797e-01 2.606871426105499268e-01 4.458353519439697266e-01 5.084645003080368042e-02 -8.112386614084243774e-02 -1.341581195592880249e-01 1.368330568075180054e-01 7.899452745914459229e-02 1.719462685286998749e-02 7.238556444644927979e-02 6.904788315296173096e-02 2.274039983749389648e-01 3.141534924507141113e-01 -2.053304761648178101e-01 2.761623263359069824e-02 -7.862180471420288086e-02 3.508089110255241394e-02 -1.228953748941421509e-01
-5.660591996274888515e-04 1.330614089965820312e-01 6.319431122392416000e-03 2.652441859245300293e-01 2.213074266910552979e-01 5.787463486194610596e-02 -2.114133536815643311e-01 -1.662207394838333130e-01 4.682893306016921997e-02 5.477328598499298096e-02 -9.007994830608367920e-02 1.175285726785659790e-01 3.455109894275665283e-01 2.256677951663732529e-03 1.547217816114425659e-01 2.540113031864166260e-01 -3.415855020284652710e-02 1.467960476875305176e-01 2.249002903699874878e-01 -1.130276247859001160e-01 -2.176574170589447021e-01 1.632582545280456543e-01 -1.258062124252319336e-01 1.989769190549850464e-01 2.848903536796569824e-01 -4.465598985552787781e-02 3.744133114814758301e-01 -4.028166085481643677e-02 2.579432539641857147e-02 2.125695943832397461e-01 -1.806716918945312500e-01 -1.825055778026580811e-01
2.470447868108749390e-01 -2.008636742830276489e-01 -2.780883200466632843e-02 4.868260398507118225e-02 3.415406346321105957e-01 -1.014599353075027466e-01 3.661331832408905029e-01 -2.576382644474506378e-02 -7.393337041139602661e-02 -1.195842996239662170e-01 2.678954005241394043e-01 6.125197559595108032e-02 3.870007991790771484e-01 -7.301362697035074234e-03 1.246806904673576355e-01 3.484214246273040771e-01 2.139749526977539062e-01 -6.285438686609268188e-02 2.084042727947235107e-01 -1.002066116780042648e-02 -2.959906868636608124e-02 1.029146313667297363e-01 -6.471179425716400146e-02 7.379696518182754517e-02 5.026039481163024902e-02 1.447201073169708252e-01 4.277674481272697449e-02 1.362217776477336884e-02 3.684658557176589966e-02 2.023377716541290283e-01 -2.530933022499084473e-01 -7.454051822423934937e-02
4.300824925303459167e-02 -2.209119498729705811e-01 -3.905207384377717972e-03 8.394085615873336792e-02 2.012866735458374023e-01 5.893253162503242493e-02 -1.218046545982360840e-01 -1.067726910114288330e-01 -1.365513503551483154e-01 5.192696303129196167e-02 -1.788400709629058838e-01 -1.453192085027694702e-01 2.498053461313247681e-01 -3.164670988917350769e-02 5.866847466677427292e-03 2.606167793273925781e-01 -6.025477498769760132e-02 1.438438612967729568e-02 5.147216096520423889e-02 -1.079908832907676697e-01 -1.931400783360004425e-02 -4.376891255378723145e-02 7.125448435544967651e-02 5.287084579467773438e-01 -1.056200359016656876e-02 2.016025036573410034e-01 2.536334395408630371e-01 -1.260493248701095581e-01 -6.218535825610160828e-02 1.272054612636566162e-01 -3.735417723655700684e-01 -2.839968502521514893e-01
1.109097078442573547e-01 -1.380033493041992188e-01 1.355665624141693115e-01 3.418964743614196777e-01 3.602036088705062866e-02 -4.381326586008071899e-02 -9.955378621816635132e-02 -3.833994641900062561e-02 1.799827627837657928e-02 5.311096552759408951e-03 2.244125865399837494e-02 1.160492300987243652e-01 2.660043537616729736e-02 -1.438211798667907715e-01 3.673897981643676758e-01 2.547209560871124268e-01 2.593603730201721191e-01 1.801248341798782349e-01 -1.799156814813613892e-01 -2.253415137529373169e-01 -3.950396180152893066e-01 9.339344501495361328e-02 1.337557584047317505e-01 1.571900397539138794e-01 2.271940708160400391e-01 8.240378648042678833e-02 2.270042747259140015e-01 -2.526545822620391846e-01 -3.497249633073806763e-02 -8.493793010711669922e-02 -9.662736207246780396e-02 3.774985671043395996e-02
1.399112399667501450e-02 -2.637595534324645996e-01 -1.787184625864028931e-01 2.363543957471847534e-01 2.425024062395095825e-01 2.214667201042175293e-01 1.462368965148925781e-01 1.014228910207748413e-01 -1.501013785600662231e-01 3.509824872016906738e-01 1.283441577106714249e-02 1.127592697739601135e-01 1.028034016489982605e-01 6.998362392187118530e-02 1.983579248189926147e-01 2.411412894725799561e-01 1.745611131191253662e-01 2.174950093030929565e-01 3.885091841220855713e-02 1.228793933987617493e-01 6.773512810468673706e-02 1.265957653522491455e-01 1.553806662559509277e-01 7.413416355848312378e-02 -1.914342790842056274e-01 3.175127208232879639e-01 -1.880085282027721405e-02 -2.938238680362701416e-01 -1.273175626993179321e-01 -1.462966501712799072e-01 -8.987296372652053833e-02 -1.298847198486328125e-01
3.280316293239593506e-01 -2.549034655094146729e-01 -1.067701503634452820e-01 5.312537774443626404e-02 9.015224128961563110e-02 6.425041705369949341e-02 1.387113481760025024e-01 -1.075326949357986450e-01 1.726964116096496582e-01 2.577586844563484192e-02 1.004156656563282013e-02 1.303682029247283936e-01 3.242190927267074585e-02 -5.371839925646781921e-02 9.374301135540008545e-02 1.050430163741111755e-01 3.515298068523406982e-01 3.033410059288144112e-03 3.811150789260864258e-01 2.433010339736938477e-01 -8.008899539709091187e-02 1.194632127881050110e-01 -2.890699505805969238e-01 -1.717542111873626709e-01 -3.043903410434722900e-02 2.039744146168231964e-02 2.632991969585418701e-01 -1.627632677555084229e-01 4.034444689750671387e-02 1.599601507186889648e-01 -2.380313575267791748e-01 -2.366130501031875610e-01
-1.607823520898818970e-01 -2.368797212839126587e-01 -2.507295310497283936e-01 -6.930287182331085205e-02 1.062029078602790833e-01 6.995471566915512085e-02 -8.342365920543670654e-02 1.453233659267425537e-01 -1.514128297567367554e-01 -1.515725553035736084e-01 -1.030726656317710876e-01 -1.992344409227371216e-01 5.704543367028236389e-02 -1.112689748406410217e-01 7.139569520950317383e-02 2.735065221786499023e-01 6.292930990457534790e-02 6.779056787490844727e-02 6.056445464491844177e-02 -1.742168664932250977e-01 -5.790587887167930603e-02 7.096328586339950562e-02 6.594549119472503662e-02 1.681534945964813232e-01 2.439332902431488037e-01 1.779701560735702515e-01 2.734217941761016846e-01 -3.276115655899047852e-01 5.072353407740592957e-02 1.997794061899185181e-01 -1.437614411115646362e-01 -4.408573508262634277e-01
2.422230839729309082e-01 -7.603805512189865112e-02 -1.818733960390090942e-01 1.293448209762573242e-01 -7.587812840938568115e-02 -1.995673626661300659e-01 1.060037016868591309e-01 1.812072247266769409e-01 -3.933890908956527710e-02 1.392296887934207916e-02 -5.018537044525146484e-01 -2.597812116146087646e-01 1.483672112226486206e-01 1.318703293800354004e-01 2.589329481124877930e-01 1.245898082852363586e-01 1.257950365543365479e-01 1.407755315303802490e-01 2.373779565095901489e-01 1.820912063121795654e-01 -1.555882245302200317e-01 6.796939671039581299e-02 1.455845534801483154e-01 9.461733698844909668e-02 9.689849615097045898e-02 2.488122507929801941e-02 2.746309041976928711e-01 -1.024487242102622986e-01 -5.707310512661933899e-02 9.930730611085891724e-02 1.439776569604873657e-01 1.978052556514739990e-01
4.991541430354118347e-02 -1.207511499524116516e-01 -4.791305214166641235e-02 2.210151404142379761e-01 9.474144876003265381e-02 -2.393559962511062622e-01 -7.391239702701568604e-02 -1.296751797199249268e-01 -9.215388447046279907e-02 -1.059882342815399170e-01 2.142993658781051636e-01 2.829646505415439606e-02 1.549690365791320801e-01 1.424323618412017822e-01 4.138613045215606689e-01 2.036285996437072754e-01 2.825836241245269775e-01 2.266902476549148560e-01 5.184302572160959244e-03 -2.435297220945358276e-01 -2.768797874450683594e-01 3.317348659038543701e-02 1.861867755651473999e-01 8.011645078659057617e-02 3.041239976882934570e-01 -9.112024307250976562e-02 9.789595752954483032e-02 -2.794615924358367920e-01 3.125194087624549866e-02 6.221009045839309692e-02 1.031209900975227356e-01 -7.974504679441452026e-02
1.524689346551895142e-01 -3.179341554641723633e-01 5.468076840043067932e-02 -1.980750262737274170e-02 2.683202326297760010e-01 8.608629554510116577e-02 2.853907942771911621e-01 1.040185429155826569e-02 8.876549452543258667e-02 7.064922153949737549e-02 6.049837544560432434e-02 -7.000999897718429565e-02 3.980154693126678467e-01 1.661277115345001221e-01 2.250914126634597778e-01 2.011624872684478760e-01 2.203935086727142334e-01 1.498868875205516815e-02 2.746647596359252930e-01 -2.291668578982353210e-02 -3.321830034255981445e-01 4.437170177698135376e-02 -3.417814848944544792e-03 5.718908086419105530e-02 -5.885732173919677734e-02 2.725547552108764648e-01 -1.300580054521560669e-02 -1.329584866762161255e-01 1.492802891880273819e-02 2.316994369029998779e-01 -1.063002943992614746e-01 1.076187267899513245e-01
7.558157294988632202e-02 -3.069859743118286133e-01 7.961231470108032227e-02 9.821797907352447510e-02 2.016425281763076782e-01 -5.804102867841720581e-02 -9.553463757038116455e-02 -2.518664300441741943e-01 -1.677214950323104858e-01 1.397185176610946655e-01 -3.249422907829284668e-01 4.558698832988739014e-02 1.271872520446777344e-01 -2.571133971214294434e-01 7.009640336036682129e-02 3.221035599708557129e-01 4.354385659098625183e-02 1.780447810888290405e-01 7.723143696784973145e-02 -1.525805890560150146e-01 -2.903410606086254120e-02 1.060264483094215393e-01 -1.416007280349731445e-01 1.805766373872756958e-01 -1.056185588240623474e-01 1.378678679466247559e-01 3.114940822124481201e-01 -2.631048560142517090e-01 -3.720588609576225281e-02 2.705296874046325684e-01 -9.800152480602264404e-02 -1.141460388898849487e-01
1.713554710149765015e-01 -3.973969221115112305e-01 -2.339058369398117065e-01 6.408184766769409180e-02 1.838516741991043091e-01 -2.125105261802673340e-01 -1.310966163873672485e-01 -3.485812991857528687e-02 2.600402757525444031e-02 1.323684155941009521e-01 -2.308087795972824097e-01 3.660207614302635193e-03 9.910812228918075562e-02 7.457841187715530396e-03 -1.946181207895278931e-01 3.936540782451629639e-01 3.075120449066162109e-01 -1.420728396624326706e-02 1.624734327197074890e-02 -1.976529657840728760e-01 -3.867646306753158569e-02 2.272725850343704224e-02 -1.560388356447219849e-01 3.124494552612304688e-01 -9.279739856719970703e-02 1.986722052097320557e-01 6.311600655317306519e-02 5.042551830410957336e-02 -1.374540776014328003e-01 1.055135726928710938e-01 -2.109459415078163147e-02 -1.979098320007324219e-01
-1.521252989768981934e-01 -2.993434667587280273e-01 -3.556649684906005859e-01 3.364445865154266357e-01 2.318695932626724243e-01 -2.756938338279724121e-01 -1.045936644077301025e-01 1.768167167901992798e-01 -1.966021507978439331e-01 1.499747782945632935e-01 7.813504338264465332e-02 -9.572577662765979767e-03 6.035900861024856567e-02 6.118505820631980896e-02 5.747531354427337646e-02 2.420875281095504761e-01 2.060292959213256836e-01 5.496865138411521912e-02 2.952294237911701202e-02 1.373310685157775879e-01 -2.783663868904113770e-01 5.914203822612762451e-02 8.205137401819229126e-02 -1.376154925674200058e-02 2.372177690267562866e-01 2.061759084463119507e-01 1.282904148101806641e-01 -2.023554146289825439e-01 1.337431967258453369e-01 2.416811138391494751e-02 7.754188030958175659e-02 -7.188057154417037964e-02
1.662659794092178345e-01 3.600136190652847290e-02 -1.916314065456390381e-01 2.361110895872116089e-01 2.351233661174774170e-01 -1.731327325105667114e-01 -7.468076050281524658e-02 4.078319966793060303e-01 -4.334317892789840698e-02 1.768752336502075195e-01 -1.592415571212768555e-01 -4.334499239921569824e-01 -6.336911022663116455e-02 1.216228492558002472e-02 -4.481634497642517090e-02 2.587528526782989502e-01 6.223103776574134827e-02 2.056052535772323608e-02 1.191296651959419250e-01 -7.028496265411376953e-02 -1.906187236309051514e-01 1.526213288307189941e-01 1.286987811326980591e-01 1.015719249844551086e-01 7.807672768831253052e-02 1.561617255210876465e-01 2.109908163547515869e-01 -1.642397344112396240e-01 3.050085157155990601e-02 2.828432321548461914e-01 8.648189902305603027e-02 -3.975871577858924866e-02
1.813019067049026489e-01 -2.342145331203937531e-02 -1.567258834838867188e-01 1.112903133034706116e-01 4.884183034300804138e-02 -1.294191926717758179e-01 -3.147307783365249634e-02 -2.273669838905334473e-01 -1.570674180984497070e-01 9.214231371879577637e-02 -2.567414939403533936e-01 -1.778556853532791138e-01 1.275108009576797485e-01 -4.324236139655113220e-02 1.884748190641403198e-01 1.502932012081146240e-01 2.830668985843658447e-01 2.633332312107086182e-01 1.995256170630455017e-02 -3.595551252365112305e-01 -1.089483201503753662e-01 4.964681342244148254e-03 1.655913889408111572e-01 8.357244543731212616e-03 2.665451765060424805e-01 1.130570545792579651e-01 2.215208709239959717e-01 -3.350627422332763672e-01 1.885602772235870361e-01 -1.404480487108230591e-01 -4.076061304658651352e-03 -1.785063296556472778e-01
-1.432701572775840759e-02 -3.049600124359130859e-01 -1.386006027460098267e-01 -1.313757896423339844e-02 2.039770632982254028e-01 -2.900705039501190186e-01 -1.692026853561401367e-01 1.059753075242042542e-01 -1.676712036132812500e-01 2.446473576128482819e-02 -1.843336820602416992e-01 1.055410280823707581e-01 8.720774948596954346e-02 3.887487947940826416e-02 -9.136039018630981445e-02 3.758231997489929199e-01 1.163917928934097290e-01 1.126826107501983643e-01 -1.621895879507064819e-01 -1.866722255945205688e-01 -2.245865203440189362e-02 1.671945601701736450e-01 -2.248156517744064331e-01 2.744363844394683838e-01 -5.273840203881263733e-02 -4.992608726024627686e-02 3.060886263847351074e-01 -2.976979501545429230e-02 -8.510030061006546021e-02 3.586796522140502930e-01 1.669388078153133392e-02 1.073910072445869446e-01
5.975646525621414185e-02 -2.135555148124694824e-01 -1.515485793352127075e-01 5.668216571211814880e-02 3.745088726282119751e-02 -1.560597419738769531e-01 -1.460959911346435547e-01 -5.027264729142189026e-02 -3.677843883633613586e-02 1.748681515455245972e-01 -1.530274655669927597e-02 1.636828929185867310e-01 7.042006403207778931e-02 -3.333472833037376404e-02 3.783748447895050049e-01 2.491650134325027466e-01 3.754188418388366699e-01 2.413858473300933838e-01 -4.768927767872810364e-02 -2.994015812873840332e-01 -2.577891647815704346e-01 2.394984290003776550e-02 2.308087497949600220e-01 2.543657086789608002e-02 2.690809369087219238e-01 4.390858858823776245e-02 2.215528339147567749e-01 -2.087139487266540527e-01 -1.308010369539260864e-01 3.992495313286781311e-02 7.293337583541870117e-02 -4.078920185565948486e-02
1.113905608654022217e-01 -5.471690371632575989e-02 -6.401971727609634399e-02 1.955872178077697754e-01 1.440837979316711426e-02 -5.987008288502693176e-02 -1.025547385215759277e-01 -5.980630964040756226e-02 1.696022748947143555e-01 -2.472855523228645325e-02 -3.325388580560684204e-02 1.215799003839492798e-01 1.234879568219184875e-01 6.926502287387847900e-02 3.537690043449401855e-01 3.219404220581054688e-01 4.518285691738128662e-01 2.512099444866180420e-01 1.205699052661657333e-02 -1.719538122415542603e-01 -3.027468919754028320e-01 6.417201459407806396e-02 6.382460892200469971e-02 -9.787389077246189117e-03 2.534094452857971191e-01 2.081026583909988403e-01 1.197805106639862061e-01 -2.319276630878448486e-01 -5.167970433831214905e-02 -5.812389031052589417e-02 1.386185437440872192e-01 -1.800357848405838013e-01
2.377046644687652588e-01 -2.761619389057159424e-01 -8.044642210006713867e-02 2.462664805352687836e-02 2.883206307888031006e-01 1.763426363468170166e-01 9.547172486782073975e-02 -2.101829461753368378e-02 -9.646783769130706787e-02 -4.261149466037750244e-02 -3.602145612239837646e-02 -2.693976163864135742e-01 3.325249254703521729e-01 -8.127582259476184845e-03 2.141427993774414062e-02 7.601008564233779907e-02 2.402959465980529785e-01 -5.631716176867485046e-02 -2.012949883937835693e-01 -1.583975255489349365e-01 -2.713558375835418701e-01 1.775260083377361298e-03 -1.743299514055252075e-01 3.188011348247528076e-01 2.207000851631164551e-01 -1.168760098516941071e-02 3.324533104896545410e-01 -1.536634564399719238e-02 9.149411320686340332e-02 -1.300487220287322998e-01 6.883886177092790604e-03 -1.318268924951553345e-01
2.296889200806617737e-03 -5.042516812682151794e-02 3.236049786210060120e-02 2.729524075984954834e-01 3.086388707160949707e-01 1.614963412284851074e-01 -9.773595631122589111e-02 -2.347006350755691528e-01 4.546326398849487305e-02 2.075692452490329742e-02 3.913878276944160461e-02 -2.248820811510086060e-01 1.020493656396865845e-01 -1.627213805913925171e-01 9.901545196771621704e-02 2.368419915437698364e-01 -3.878055722452700138e-04 8.309575170278549194e-02 -5.144176632165908813e-02 -9.946332126855850220e-02 -1.092042177915573120e-01 -3.170349448919296265e-02 -2.182012051343917847e-01 3.439951539039611816e-01 3.096760809421539307e-01 1.686706840991973877e-01 3.404161930084228516e-01 -1.295699477195739746e-01 -1.408493220806121826e-01 2.805752158164978027e-01 -1.541118770837783813e-01 2.970987558364868164e-02
1.008516624569892883e-01 -4.565415680408477783e-01 3.460224717855453491e-02 1.478850282728672028e-02 2.874366641044616699e-01 -4.194797482341527939e-03 4.582295566797256470e-02 4.035912081599235535e-02 -1.404685378074645996e-01 -7.801055908203125000e-02 -2.967287003993988037e-01 -1.473451405763626099e-01 4.092337787151336670e-01 1.170224621891975403e-01 1.403655707836151123e-01 3.161466913297772408e-03 6.436695158481597900e-02 -1.986144483089447021e-01 -7.849658280611038208e-02 -1.942031234502792358e-01 -2.280748933553695679e-01 5.671883001923561096e-02 -2.033887803554534912e-01 1.691722869873046875e-01 2.114715725183486938e-01 -6.849469989538192749e-02 2.108275145292282104e-01 -1.975743770599365234e-01 4.648805037140846252e-02 2.035794593393802643e-02 -3.203348442912101746e-02 -8.930847048759460449e-02
3.144336938858032227e-01 -9.532896429300308228e-02 1.463104635477066040e-01 1.612553149461746216e-01 1.636948883533477783e-01 -4.147504866123199463e-01 -9.236722253262996674e-03 -1.628468036651611328e-01 -1.438300758600234985e-01 1.308059692382812500e-01 3.068662062287330627e-02 -6.083042174577713013e-02 3.836935013532638550e-02 6.495883315801620483e-02 -1.367793511599302292e-02 3.542115092277526855e-01 3.415141403675079346e-01 -6.689609587192535400e-02 -1.412222161889076233e-02 -8.438526839017868042e-02 4.747498407959938049e-02 2.137720584869384766e-01 7.247086614370346069e-02 4.841698333621025085e-02 2.500017583370208740e-01 1.683477126061916351e-02 2.921437621116638184e-01 -1.693326830863952637e-01 -9.262163937091827393e-02 -8.652273565530776978e-02 -1.448339521884918213e-01 2.181919664144515991e-01
1.509065777063369751e-01 7.332997024059295654e-02 -2.097154706716537476e-01 1.446204483509063721e-01 1.664819568395614624e-01 -4.812589287757873535e-02 -1.342871189117431641e-01 2.457963973283767700e-01 -4.231140017509460449e-02 1.618217229843139648e-01 -2.467022091150283813e-01 -3.156179189682006836e-01 2.362915500998497009e-02 2.070136666297912598e-01 1.720759272575378418e-02 4.658124148845672607e-01 1.149744614958763123e-01 2.377071082592010498e-01 2.161007188260555267e-02 1.161626055836677551e-01 3.874218557029962540e-03 1.230152845382690430e-01 2.575172781944274902e-01 -5.569364875555038452e-02 8.411808311939239502e-02 -2.794270962476730347e-02 1.174568012356758118e-01 -2.984766960144042969e-01 8.975350111722946167e-02 4.282753169536590576e-02 -1.532456278800964355e-01 1.922628879547119141e-01
-2.320308983325958252e-01 -1.254900991916656494e-01 5.734178796410560608e-02 2.668551802635192871e-01 2.763679623603820801e-02 -1.325068473815917969e-01 -1.059556752443313599e-01 9.151943773031234741e-02 8.965709246695041656e-03 7.638707756996154785e-02 -1.473055183887481689e-01 1.664693355560302734e-01 9.358775615692138672e-02 -1.414969712495803833e-01 2.405956238508224487e-01 3.717977106571197510e-01 2.159826457500457764e-01 -9.795434027910232544e-02 2.465927042067050934e-02 -9.519377350807189941e-02 -3.573960661888122559e-01 1.228263005614280701e-01 -1.025690510869026184e-01 -1.937790513038635254e-01 1.590912938117980957e-01 -2.138262987136840820e-01 3.722037076950073242e-01 -2.532287538051605225e-01 -3.090011887252330780e-02 1.174520608037710190e-02 -5.122096464037895203e-02 -5.960543826222419739e-02
1.890037804841995239e-01 -7.477474212646484375e-02 -9.813930839300155640e-02 3.061287403106689453e-01 2.240407615900039673e-01 -2.330683171749114990e-01 7.717654854059219360e-02 1.756965667009353638e-01 -3.662095218896865845e-02 9.125660359859466553e-02 -8.420532569289207458e-03 -8.895545452833175659e-02 1.068268716335296631e-01 -8.118007332086563110e-02 1.715511381626129150e-01 3.821003437042236328e-01 1.426791101694107056e-01 2.035872042179107666e-01 1.407458931207656860e-01 1.470942646265029907e-01 -1.760832816362380981e-01 -2.058421634137630463e-02 -1.450011879205703735e-02 -1.005474478006362915e-01 -6.557659804821014404e-02 3.941762819886207581e-02 4.568149745464324951e-01 -8.733419328927993774e-02 3.631659597158432007e-02 1.437468733638525009e-02 2.000222057104110718e-01 3.069499731063842773e-01
2.476266324520111084e-01 -3.468124568462371826e-01 1.139049082994461060e-01 -1.822132430970668793e-02 1.796852052211761475e-01 1.738081127405166626e-01 2.323077917098999023e-01 -5.305765941739082336e-02 1.939433068037033081e-01 -3.130935877561569214e-02 1.523520946502685547e-01 -1.579362899065017700e-01 3.294470310211181641e-01 1.154198348522186279e-01 1.426035463809967041e-01 1.797043383121490479e-01 1.605622321367263794e-01 -6.099682673811912537e-02 3.255563676357269287e-01 -5.980191379785537720e-02 -1.618178784847259521e-01 1.316315829753875732e-01 5.538720265030860901e-02 1.693119853734970093e-01 -1.024804934859275818e-01 2.005509734153747559e-01 2.917667627334594727e-01 -7.522022724151611328e-02 1.421462651342153549e-02 2.253253161907196045e-01 -9.768715500831604004e-02 9.081146866083145142e-02
6.369872391223907471e-02 -2.522673010826110840e-01 1.920747160911560059e-01 1.315990686416625977e-01 -7.672425359487533569e-03 -6.248390302062034607e-02 3.206009566783905029e-01 5.380303412675857544e-02 2.390531748533248901e-01 3.190762922167778015e-02 1.128385215997695923e-02 -1.483205556869506836e-01 2.834134176373481750e-02 -1.406671702861785889e-01 2.676472663879394531e-01 1.393607407808303833e-01 1.982923895120620728e-01 4.428320378065109253e-02 2.554168701171875000e-01 2.890341877937316895e-01 -8.920837938785552979e-02 1.825020164251327515e-01 -1.679418832063674927e-01 -3.975049592554569244e-03 2.717827074229717255e-02 1.570421904325485229e-01 3.858981430530548096e-01 -2.228839248418807983e-01 -5.645023658871650696e-02 2.445858865976333618e-01 -1.681637316942214966e-01 -4.103570431470870972e-02
-4.670051485300064087e-02 -3.444338440895080566e-01 1.711359322071075439e-01 2.743074595928192139e-01 2.671138942241668701e-01 -1.373772770166397095e-01 8.081089705228805542e-02 -4.373215883970260620e-02 -1.887269504368305206e-02 -8.694177493453025818e-03 -1.922888010740280151e-01 -4.933457355946302414e-03 3.640048205852508545e-02 -3.074425756931304932e-01 6.429336965084075928e-02 2.644354701042175293e-01 1.978938132524490356e-01 2.044068127870559692e-01 8.291734755039215088e-02 -2.345410287380218506e-01 -1.036056354641914368e-01 -5.283038318157196045e-02 6.893570721149444580e-02 -5.443429201841354370e-02 1.406144499778747559e-01 5.092729628086090088e-02 4.693877398967742920e-01 -2.370465919375419617e-02 -1.781642287969589233e-01 9.357910603284835815e-02 3.971348330378532410e-02 -1.387496590614318848e-01
-3.173999488353729248e-01 -2.472539246082305908e-01 -5.520071089267730713e-02 9.237082302570343018e-02 3.145003616809844971e-01 3.704448044300079346e-02 -4.897484555840492249e-02 -2.596838772296905518e-01 -1.247679144144058228e-01 -7.749094069004058838e-02 -1.379781067371368408e-01 1.795570105314254761e-01 2.022113651037216187e-02 -1.270760502666234970e-02 1.753274053335189819e-01 4.983525574207305908e-01 5.557937920093536377e-02 9.983037412166595459e-02 2.100306302309036255e-01 7.057982683181762695e-02 -1.462038606405258179e-01 4.268933460116386414e-02 -8.228985965251922607e-02 -1.743608037941157818e-03 1.349804550409317017e-01 -5.878251418471336365e-02 2.294789403676986694e-01 -2.048322260379791260e-01 -1.083815619349479675e-01 2.391921877861022949e-01 -6.161859631538391113e-02 -1.507977843284606934e-01
5.395684391260147095e-03 -2.740399539470672607e-01 -9.046438336372375488e-02 4.215367152937687933e-05 -3.468891233205795288e-02 1.534565091133117676e-01 -7.830265909433364868e-02 2.056141197681427002e-01 1.462188661098480225e-01 -2.464951127767562866e-01 -3.220791220664978027e-01 1.456889361143112183e-01 -8.440452069044113159e-02 6.948944926261901855e-02 8.728522807359695435e-02 1.788864135742187500e-01 2.566451430320739746e-01 4.721182286739349365e-01 6.447311490774154663e-02 1.463763564825057983e-01 -2.057394236326217651e-01 -9.088085591793060303e-02 8.493483066558837891e-03 9.264809638261795044e-02 1.667832732200622559e-01 1.178018152713775635e-01 1.514311730861663818e-01 2.204953879117965698e-02 2.843123301863670349e-02 1.299953907728195190e-01 -3.285127878189086914e-01 -1.432766616344451904e-01
1.389956027269363403e-01 -4.122022986412048340e-01 8.964279294013977051e-02 1.019865125417709351e-01 3.326077163219451904e-01 6.448384374380111694e-02 -1.446544229984283447e-01 1.902555814012885094e-03 -3.297085464000701904e-01 7.165032625198364258e-02 -1.698918640613555908e-01 -2.091948688030242920e-01 3.037295043468475342e-01 -1.218871865421533585e-02 -7.371473126113414764e-03 8.777534961700439453e-02 7.455535978078842163e-02 -1.101365685462951660e-01 -5.425555258989334106e-02 -1.463447213172912598e-01 -2.177993208169937134e-01 7.812734693288803101e-03 -1.643664538860321045e-01 1.414159387350082397e-01 7.438375055789947510e-02 -2.555711567401885986e-01 2.885276973247528076e-01 -1.513270735740661621e-01 5.483485385775566101e-02 -1.410243660211563110e-01 -1.830730736255645752e-01 -4.694418516010046005e-03
1.219693571329116821e-01 -2.346707582473754883e-01 -6.167815625667572021e-02 2.342066913843154907e-02 3.034819960594177246e-01 2.811239846050739288e-02 -4.176517575979232788e-02 1.832228004932403564e-01 6.181945651769638062e-02 1.034950241446495056e-01 -1.552302092313766479e-01 -2.690811455249786377e-01 3.066422939300537109e-01 -2.801227569580078125e-02 3.692083433270454407e-02 2.643392384052276611e-01 7.817053794860839844e-02 1.308142542839050293e-01 9.647899121046066284e-02 -1.158589124679565430e-01 -2.818917334079742432e-01 6.417973339557647705e-02 -2.727088332176208496e-01 3.507181704044342041e-01 5.174621939659118652e-02 1.448949147015810013e-02 6.220523267984390259e-02 -1.677613258361816406e-01 2.366498857736587524e-01 2.690246142446994781e-02 9.812822937965393066e-02 -3.037109971046447754e-01
-1.274274587631225586e-01 -1.738624274730682373e-01 -1.839444190263748169e-01 -2.936172671616077423e-02 7.574723660945892334e-02 1.228635758161544800e-01 1.468577831983566284e-01 2.133090421557426453e-02 7.204101234674453735e-02 5.513116717338562012e-02 1.002387627959251404e-01 5.239734798669815063e-02 3.192919492721557617e-01 1.584912538528442383e-01 1.838430166244506836e-01 2.664021551609039307e-01 3.285908102989196777e-01 5.849768966436386108e-02 2.582805454730987549e-01 -1.870835870504379272e-01 -2.736901044845581055e-01 2.933288812637329102e-01 -6.314834952354431152e-02 6.662743538618087769e-02 -2.070031464099884033e-01 3.064653463661670685e-02 2.341701388359069824e-01 -2.081529796123504639e-02 -1.938958615064620972e-01 2.722947299480438232e-01 2.592710964381694794e-02 1.708055585622787476e-01
3.530536592006683350e-02 -1.770309060811996460e-01 -1.729619652032852173e-01 9.159931540489196777e-02 1.419232338666915894e-01 -1.200346723198890686e-01 1.119021847844123840e-01 1.700070202350616455e-01 -1.520333290100097656e-01 -4.287165030837059021e-02 -1.488718986511230469e-01 -3.248149529099464417e-02 3.077577054500579834e-01 -1.074945926666259766e-01 4.111861437559127808e-02 3.709159195423126221e-01 -7.403762638568878174e-02 -7.752954214811325073e-02 4.042058810591697693e-02 2.429363727569580078e-01 -4.352749511599540710e-02 1.442861706018447876e-01 2.436208128929138184e-01 -1.165657863020896912e-01 2.522354423999786377e-01 8.144515752792358398e-02 1.584983021020889282e-01 -3.585394620895385742e-01 -9.958496689796447754e-02 3.407238721847534180e-01 -2.030734568834304810e-01 2.121387235820293427e-02
3.138036131858825684e-01 -3.303447961807250977e-01 1.085262745618820190e-01 -7.696389406919479370e-02 2.311005741357803345e-01 1.047901660203933716e-01 3.725922107696533203e-01 4.506604000926017761e-02 -5.773010663688182831e-03 -6.397038232535123825e-03 4.217774793505668640e-02 1.309300679713487625e-02 2.917818129062652588e-01 1.113789901137351990e-01 1.071913540363311768e-01 1.663992404937744141e-01 2.352959811687469482e-01 -4.510414600372314453e-02 3.204890489578247070e-01 -1.142541468143463135e-01 -1.544361114501953125e-01 2.994979545474052429e-02 6.927212327718734741e-02 6.449617445468902588e-02 2.619827166199684143e-02 3.262354433536529541e-01 2.279385477304458618e-01 1.812685839831829071e-02 1.094423700124025345e-02 2.080390751361846924e-01 -1.159794107079505920e-01 8.709275722503662109e-02
-8.259242773056030273e-02 -2.627502083778381348e-01 -2.296003848314285278e-01 4.255806505680084229e-01 1.415139138698577881e-01 -1.011417899280786514e-02 -1.052305400371551514e-01 1.515472233295440674e-01 -3.074529580771923065e-02 3.168680369853973389e-01 -1.796987354755401611e-01 -5.019854009151458740e-02 3.931525051593780518e-01 -6.324718147516250610e-02 6.906393170356750488e-02 4.379566758871078491e-02 1.403332650661468506e-01 -1.720187515020370483e-01 6.048400327563285828e-02 8.071678876876831055e-02 1.158646792173385620e-01 1.583454757928848267e-02 -5.578383058309555054e-02 7.626463472843170166e-02 2.649084478616714478e-02 2.330444455146789551e-01 3.440234065055847168e-01 -1.745692938566207886e-01 2.003813348710536957e-02 1.276081949472427368e-01 -5.728327482938766479e-02 -1.698596179485321045e-01
1.216529086232185364e-01 -2.807934284210205078e-01 -2.116364538669586182e-01 1.264633834362030029e-01 2.003795504570007324e-01 2.554652094841003418e-01 3.635246306657791138e-02 -3.475113585591316223e-02 3.161742538213729858e-02 1.887296512722969055e-02 -1.093121543526649475e-01 -1.174303069710731506e-01 3.679991960525512695e-01 -8.921096473932266235e-02 9.345074743032455444e-02 1.240382418036460876e-01 1.892265230417251587e-01 -5.512975901365280151e-02 6.052600219845771790e-02 -1.872174292802810669e-01 -2.374349236488342285e-01 -5.038997158408164978e-02 -3.258354067802429199e-01 2.512861788272857666e-01 2.379779368638992310e-01 -3.547705244272947311e-03 1.848788410425186157e-01 -3.538904786109924316e-01 9.120988845825195312e-02 5.081480741500854492e-02 2.274837531149387360e-02 -9.880348294973373413e-02
9.171517193317413330e-02 -2.262993603944778442e-01 -7.156052440404891968e-02 -8.219560980796813965e-02 1.833937168121337891e-01 6.550423055887222290e-02 1.941996514797210693e-01 2.598237097263336182e-01 -2.376663871109485626e-02 -1.890691369771957397e-01 -1.378834247589111328e-01 1.118423603475093842e-02 6.195414662361145020e-01 2.031348459422588348e-02 2.496692240238189697e-01 1.922671496868133545e-01 2.250547558069229126e-01 9.425814449787139893e-02 1.321062743663787842e-01 1.483251061290502548e-02 -1.945137679576873779e-01 -2.092905342578887939e-02 1.427133381366729736e-02 1.873246952891349792e-02 2.115957811474800110e-02 -1.330785900354385376e-01 -5.306524783372879028e-02 -1.051632389426231384e-01 -1.677286922931671143e-01 -2.597622014582157135e-02 -1.894202381372451782e-01 1.833152025938034058e-01
-4.280957952141761780e-02 -1.849650591611862183e-01 -1.056021228432655334e-01 3.701953887939453125e-01 2.383736521005630493e-01 -2.305797636508941650e-01 -2.314244359731674194e-01 3.477725684642791748e-01 -1.425664424896240234e-01 2.523252069950103760e-01 1.319198310375213623e-01 2.412703447043895721e-02 3.673206642270088196e-02 -3.234785795211791992e-02 -7.918042130768299103e-03 9.252864122390747070e-02 2.117962092161178589e-01 1.543074250221252441e-01 3.155152499675750732e-02 -3.361732885241508484e-02 -1.554909050464630127e-01 9.438692778348922729e-02 4.787637852132320404e-03 1.521247178316116333e-01 1.810786277055740356e-01 1.067761629819869995e-01 9.667734056711196899e-02 -3.969801068305969238e-01 1.672502011060714722e-01 6.222402304410934448e-02 -1.604694128036499023e-01 -1.499945372343063354e-01
3.643699362874031067e-02 -1.866550594568252563e-01 -3.481235206127166748e-01 3.695727586746215820e-01 2.898775339126586914e-01 1.646801531314849854e-01 -9.562913328409194946e-02 1.188974082469940186e-01 -2.568071186542510986e-01 3.262641429901123047e-01 2.990244328975677490e-02 -2.536659836769104004e-01 8.662559837102890015e-02 9.049691259860992432e-02 8.379225432872772217e-02 -3.112274687737226486e-03 2.162295160815119743e-03 8.146286755800247192e-02 2.623227424919605255e-02 -2.418537586927413940e-01 -3.343137726187705994e-02 -1.544260233640670776e-02 -4.786790907382965088e-02 -7.773382961750030518e-02 1.386248469352722168e-01 6.153884157538414001e-02 3.492270708084106445e-01 -2.835359275341033936e-01 8.914016932249069214e-02 -1.069986447691917419e-02 1.391256041824817657e-02 4.628943279385566711e-02
9.810794889926910400e-02 -1.836225390434265137e-01 -6.583434343338012695e-02 3.521603941917419434e-01 -7.847528904676437378e-02 -1.342795193195343018e-01 1.003598198294639587e-01 -9.066114574670791626e-02 -1.584969609975814819e-01 -1.822167076170444489e-02 -4.583508521318435669e-02 1.105469688773155212e-01 2.510281093418598175e-02 3.435412347316741943e-01 2.021350897848606110e-02 4.396174252033233643e-01 1.636989563703536987e-01 3.528007864952087402e-02 2.531239688396453857e-01 5.443236976861953735e-02 7.976613007485866547e-03 1.301982849836349487e-01 2.986970245838165283e-01 1.021072342991828918e-01 2.933709509670734406e-02 1.915589123964309692e-01 2.052168101072311401e-01 -2.856473922729492188e-01 -1.359927505254745483e-01 -1.026468575000762939e-01 -1.491333097219467163e-01 9.723942726850509644e-02
7.579230517148971558e-02 -2.633235156536102295e-01 -1.085749194025993347e-01 5.823423862457275391e-01 9.515009075403213501e-02 -2.171558737754821777e-01 6.224838551133871078e-03 2.681303322315216064e-01 -1.015522032976150513e-01 5.144304409623146057e-02 9.258981049060821533e-02 -8.006338775157928467e-02 -4.683057218790054321e-02 1.950527876615524292e-01 8.551313728094100952e-02 2.374737113714218140e-01 2.702844738960266113e-01 1.529318541288375854e-01 1.741967946290969849e-01 1.588196456432342529e-01 5.140494182705879211e-02 4.217721894383430481e-02 -1.244637519121170044e-01 -1.799523085355758667e-02 2.580556273460388184e-02 2.752914130687713623e-01 1.131657063961029053e-01 -1.133024841547012329e-01 -7.881619967520236969e-03 -1.144078597426414490e-01 -5.723846703767776489e-02 1.523348987102508545e-01
-7.111701369285583496e-02 -1.835178583860397339e-01 -6.129929795861244202e-02 2.315203100442886353e-01 1.357874125242233276e-01 -3.545592352747917175e-02 -2.780978754162788391e-02 3.773539885878562927e-02 -1.226851418614387512e-01 2.215532362461090088e-01 2.090117931365966797e-01 -1.509520262479782104e-01 -2.363239377737045288e-01 7.209796458482742310e-02 1.191072016954421997e-01 3.463613688945770264e-01 3.270917013287544250e-02 4.455459713935852051e-01 7.204768061637878418e-02 7.364600896835327148e-02 -1.441702395677566528e-01 -6.516525754705071449e-04 7.257828861474990845e-02 -7.323119044303894043e-02 -4.019843414425849915e-02 1.148375049233436584e-01 3.141193985939025879e-01 -2.161229848861694336e-01 2.200847566127777100e-01 1.468465179204940796e-01 -2.904421687126159668e-01 6.964315660297870636e-03
1.845707446336746216e-01 -2.934813201427459717e-01 -6.749466806650161743e-02 1.109942793846130371e-02 2.242622524499893188e-01 8.131075650453567505e-02 2.778713107109069824e-01 -1.218251585960388184e-01 1.892305351793766022e-02 7.914868742227554321e-02 4.404552280902862549e-02 -7.383814454078674316e-02 3.350914120674133301e-01 -3.991907835006713867e-02 2.285025715827941895e-01 2.347990423440933228e-01 3.292945623397827148e-01 -1.203946620225906372e-01 3.451924026012420654e-01 3.549535758793354034e-03 -2.135000973939895630e-01 1.885925829410552979e-01 -1.536052022129297256e-02 5.654031876474618912e-03 -1.223246604204177856e-01 2.060234844684600830e-01 4.937746003270149231e-02 -1.585884392261505127e-01 -2.942206570878624916e-03 2.354785799980163574e-01 -1.577997058629989624e-01 4.529792442917823792e-02
6.286443211138248444e-03 -2.187621891498565674e-01 -1.591532826423645020e-01 4.049893319606781006e-01 1.849637329578399658e-01 -8.456554263830184937e-03 2.438799850642681122e-02 7.096790941432118416e-04 5.307223647832870483e-02 -1.193064972758293152e-01 -2.337134182453155518e-01 -4.988227784633636475e-02 1.476958543062210083e-01 5.719709768891334534e-02 2.197605520486831665e-01 2.687250673770904541e-01 2.902531027793884277e-01 1.320598274469375610e-01 4.661273211240768433e-02 1.895115524530410767e-01 -2.905950546264648438e-01 8.067062497138977051e-02 -2.682176977396011353e-02 -2.061340399086475372e-02 -1.882453113794326782e-01 1.310341954231262207e-01 2.218512594699859619e-01 1.346901655197143555e-01 -2.572607696056365967e-01 -1.766994595527648926e-01 5.369630828499794006e-02 2.366398423910140991e-01
2.660795450210571289e-01 5.642949044704437256e-02 -1.615940183401107788e-01 1.538797169923782349e-01 5.026120319962501526e-02 -6.770832836627960205e-02 -3.010899424552917480e-01 2.127073556184768677e-01 1.696986705064773560e-01 -1.300770323723554611e-02 -1.793076992034912109e-01 -2.083074897527694702e-01 1.372855603694915771e-01 5.627798289060592651e-02 -1.128813344985246658e-02 1.620406061410903931e-01 1.702293753623962402e-01 -4.525203723460435867e-03 -1.876209862530231476e-02 3.875770419836044312e-02 -2.037217915058135986e-01 1.929156482219696045e-01 -6.232846528291702271e-02 3.027985692024230957e-01 1.752014458179473877e-01 2.205595374107360840e-02 2.892462909221649170e-01 -1.698598712682723999e-01 -1.342282146215438843e-01 4.346131384372711182e-01 -1.488220840692520142e-01 4.910385981202125549e-02
1.523152142763137817e-01 -1.651663482189178467e-01 -1.301912218332290649e-01 2.002654820680618286e-01 3.484397530555725098e-01 1.896750926971435547e-01 -5.297769606113433838e-02 3.212904930114746094e-02 -6.395261734724044800e-02 -2.026781067252159119e-02 -1.027096062898635864e-01 -1.737032383680343628e-01 3.295183777809143066e-01 7.254509627819061279e-02 5.675543844699859619e-02 2.400610744953155518e-01 1.524319201707839966e-01 -1.605503261089324951e-01 8.562627248466014862e-03 -2.503541111946105957e-01 -1.476354897022247314e-01 -1.415422856807708740e-01 -2.032018154859542847e-01 2.655262351036071777e-01 3.414383530616760254e-01 -1.181861236691474915e-01 2.491629123687744141e-01 -9.646245837211608887e-02 1.056365445256233215e-01 1.766881793737411499e-01 1.692509278655052185e-02 -3.650420159101486206e-02
-2.852007560431957245e-02 -2.477652430534362793e-01 -7.296523544937372208e-03 1.888206154108047485e-01 2.080544531345367432e-01 2.902838401496410370e-02 1.569519340991973877e-01 -2.635539770126342773e-01 -2.091708034276962280e-01 2.950111031532287598e-02 -1.667410433292388916e-01 -1.776104606688022614e-02 1.606150567531585693e-01 -1.900059729814529419e-01 -4.685971513390541077e-02 3.197203576564788818e-01 5.006082728505134583e-02 2.357287406921386719e-01 9.142962843179702759e-02 -1.526778936386108398e-01 -1.729870587587356567e-02 5.739919096231460571e-02 -1.706553548574447632e-01 6.301799416542053223e-02 -5.469245091080665588e-02 1.149386242032051086e-01 3.808643519878387451e-01 -2.068770676851272583e-01 1.071936041116714478e-01 3.126563429832458496e-01 -1.240954697132110596e-01 -2.639639079570770264e-01
1.484926640987396240e-01 -1.501255929470062256e-01 -5.883672088384628296e-02 4.287560880184173584e-01 -2.404684759676456451e-02 -1.943990290164947510e-01 -1.042896322906017303e-02 -1.165153905749320984e-01 -2.148215919733047485e-01 -1.819801516830921173e-03 -9.562328457832336426e-02 -1.830919831991195679e-01 -2.237996645271778107e-02 2.177476137876510620e-01 -5.973190441727638245e-02 3.407860398292541504e-01 2.050811797380447388e-01 2.852316386997699738e-02 1.992888301610946655e-01 1.236513182520866394e-01 -8.790671080350875854e-02 4.235427454113960266e-02 1.920140385627746582e-01 1.029300093650817871e-01 -1.969262659549713135e-01 3.604546189308166504e-01 1.863270401954650879e-01 -2.435820698738098145e-01 -1.945547163486480713e-01 -2.138103730976581573e-02 2.289629355072975159e-02 -5.635103583335876465e-02
9.007824212312698364e-02 -3.540606498718261719e-01 6.289668381214141846e-02 3.837618529796600342e-01 1.514670550823211670e-01 1.387411355972290039e-01 7.171709835529327393e-02 1.302206963300704956e-01 -2.253217250108718872e-01 1.631299555301666260e-01 1.522282958030700684e-01 -4.077086970210075378e-02 2.038101106882095337e-01 2.007304131984710693e-01 1.636225432157516479e-01 2.315511554479598999e-01 7.603558152914047241e-02 1.910695433616638184e-01 -6.871467828750610352e-02 6.989454478025436401e-02 1.574202924966812134e-01 2.279087007045745850e-01 -2.469086274504661560e-02 -5.201130732893943787e-02 -2.854065597057342529e-01 7.693672925233840942e-02 1.418209671974182129e-01 -1.025531664490699768e-01 -1.548275202512741089e-01 8.964788168668746948e-02 -3.081284165382385254e-01 -9.837154299020767212e-02
1.549251824617385864e-01 -3.163942992687225342e-01 -9.877003729343414307e-03 1.391813158988952637e-01 3.328695297241210938e-01 -1.202894374728202820e-01 2.752315700054168701e-01 1.183501444756984711e-02 7.442992180585861206e-02 -1.788838505744934082e-01 8.355142176151275635e-02 -3.491374105215072632e-02 5.556397438049316406e-01 -4.270619526505470276e-02 2.347464263439178467e-01 2.878201603889465332e-01 2.212379872798919678e-01 -4.302043095231056213e-02 1.153171956539154053e-01 6.437954958528280258e-03 -9.084128588438034058e-02 -4.225329495966434479e-03 5.786976590752601624e-02 -2.423153631389141083e-02 7.060873787850141525e-03 -4.982137307524681091e-02 -3.065710328519344330e-02 -2.236671298742294312e-01 1.346087548881769180e-02 1.707945764064788818e-01 -9.966962039470672607e-03 4.149834811687469482e-02
8.151086419820785522e-02 3.397056460380554199e-02 -1.039228364825248718e-01 1.809263825416564941e-01 2.486511617898941040e-01 -1.352239213883876801e-02 1.157292872667312622e-01 1.318637877702713013e-01 2.160780504345893860e-02 1.866436451673507690e-01 -3.205228447914123535e-01 -6.194841116666793823e-02 3.752253055572509766e-01 -1.071259304881095886e-01 3.615794703364372253e-02 2.060384303331375122e-01 1.674221456050872803e-01 1.509085446596145630e-01 -2.167047001421451569e-03 -1.953715533018112183e-01 -1.732021272182464600e-01 -4.740109667181968689e-02 -3.864218890666961670e-01 2.162810266017913818e-01 1.498723775148391724e-01 1.731455698609352112e-02 6.328777223825454712e-02 -3.412365317344665527e-01 1.591437011957168579e-01 6.071275845170021057e-02 -9.660246223211288452e-02 -1.381816864013671875e-01
7.227376848459243774e-02 -4.316543340682983398e-01 -7.129524648189544678e-02 -2.849061228334903717e-02 2.306191772222518921e-01 7.186616212129592896e-02 2.726353406906127930e-01 -1.623856462538242340e-02 3.438348695635795593e-02 -8.307805657386779785e-02 -1.312360465526580811e-01 -1.127691864967346191e-01 2.087572813034057617e-01 -1.278495788574218750e-01 2.260451912879943848e-01 2.414925694465637207e-01 3.733562529087066650e-01 -7.532078772783279419e-02 1.065332442522048950e-01 -2.480072081089019775e-01 -1.625314205884933472e-01 8.039993792772293091e-02 -1.413334310054779053e-01 5.647856369614601135e-02 -7.721767574548721313e-02 1.496729701757431030e-01 -1.297229230403900146e-01 -1.461026221513748169e-01 -1.528243720531463623e-01 -9.234335273504257202e-02 -5.847694724798202515e-02 2.940016984939575195e-01
9.638940542936325073e-02 -1.264829039573669434e-01 -9.954691678285598755e-02 5.666973590850830078e-01 2.318078875541687012e-01 -1.906381994485855103e-01 1.108333393931388855e-01 2.274663895368576050e-01 -8.780008554458618164e-02 1.187673732638359070e-01 2.589354477822780609e-02 1.098696514964103699e-01 -1.551780700683593750e-01 7.401945441961288452e-02 2.057603001594543457e-01 3.448792099952697754e-01 1.695624589920043945e-01 -1.909193210303783417e-02 1.726074814796447754e-01 9.562490135431289673e-02 2.908656373620033264e-02 1.684378087520599365e-01 -3.975572809576988220e-02 -1.709678955376148224e-02 -1.340745687484741211e-01 1.694950163364410400e-01 2.925437092781066895e-01 -1.171840503811836243e-01 -3.622663021087646484e-02 1.109563186764717102e-01 -7.268742471933364868e-02 9.462236426770687103e-03
9.163580834865570068e-03 -4.086214900016784668e-01 -3.956066444516181946e-02 2.873953580856323242e-01 2.316036820411682129e-01 -4.515941813588142395e-02 -8.792294561862945557e-02 -1.035369485616683960e-01 -4.071669280529022217e-02 -1.424222886562347412e-01 -2.160057425498962402e-01 7.375136017799377441e-02 -6.187001615762710571e-02 -3.158406317234039307e-01 1.653684885241091251e-03 2.038618326187133789e-01 1.278439313173294067e-01 3.614520728588104248e-01 3.339533507823944092e-01 -2.198102027177810669e-01 -7.753701508045196533e-02 1.670443713665008545e-01 -6.649065762758255005e-02 -5.553838983178138733e-02 3.226627409458160400e-02 -7.687547057867050171e-02 2.249555885791778564e-01 -1.505697816610336304e-01 -8.635685592889785767e-02 1.302710175514221191e-01 3.846078366041183472e-02 3.285284712910652161e-02
2.159830182790756226e-01 -3.671415448188781738e-01 2.690000832080841064e-02 2.076976746320724487e-02 2.550485730171203613e-01 -1.629629582166671753e-01 3.396104276180267334e-01 -5.544899031519889832e-02 -7.318668812513351440e-02 -1.170382201671600342e-01 1.358999013900756836e-01 -1.386344879865646362e-01 3.566153347492218018e-01 1.483464092016220093e-01 2.458139508962631226e-01 2.464313656091690063e-01 6.366907060146331787e-02 -7.706808298826217651e-02 1.308265626430511475e-01 5.042838677763938904e-02 -2.560035586357116699e-01 1.790446341037750244e-01 8.809749782085418701e-02 -9.168630465865135193e-03 3.314052522182464600e-02 9.095998108386993408e-02 -1.374061219394207001e-02 -2.733708024024963379e-01 -5.152799189090728760e-02 2.834029495716094971e-02 -2.378913760185241699e-01 -2.958702668547630310e-02
7.251190394163131714e-02 -2.383635789155960083e-01 -5.238952860236167908e-02 1.108090430498123169e-01 1.624349504709243774e-01 1.046625450253486633e-01 1.923158615827560425e-01 8.854608237743377686e-02 -3.428749740123748779e-02 -1.520694643259048462e-01 2.036202847957611084e-01 -9.972041845321655273e-02 6.115597486495971680e-01 2.192284166812896729e-02 2.122455537319183350e-01 3.161150217056274414e-01 2.785233855247497559e-01 -7.679457217454910278e-02 2.232126146554946899e-01 -3.947063907980918884e-02 -2.453991770744323730e-01 1.370751708745956421e-01 3.756448253989219666e-02 7.259441539645195007e-03 5.435380153357982635e-03 -4.438893869519233704e-02 -3.647112846374511719e-02 -6.386636197566986084e-02 2.289278927491977811e-04 4.349976032972335815e-02 -1.436690390110015869e-01 -1.723274029791355133e-02
-6.917680054903030396e-02 9.330376237630844116e-02 -9.765765815973281860e-02 7.225256413221359253e-02 2.718878090381622314e-01 -1.391414701938629150e-01 -3.306818604469299316e-01 1.929760724306106567e-01 -3.035831451416015625e-01 -6.805034726858139038e-02 -3.410351872444152832e-01 -1.034361273050308228e-01 6.197978556156158447e-02 -1.291313469409942627e-01 5.054448172450065613e-02 5.975802987813949585e-02 3.191207647323608398e-01 6.579243391752243042e-02 -4.080633167177438736e-03 -3.879110887646675110e-02 -1.826454102993011475e-01 2.044437825679779053e-02 -1.775314956903457642e-01 1.472970396280288696e-01 1.060036495327949524e-01 4.237566143274307251e-02 3.591820001602172852e-01 -1.595744937658309937e-01 -6.036433856934309006e-03 3.195252120494842529e-01 -1.118664070963859558e-01 -6.785207986831665039e-02
1.387291848659515381e-01 1.698216795921325684e-02 -1.374219954013824463e-01 5.159345269203186035e-01 1.887944489717483521e-01 -1.838798224925994873e-01 2.139153182506561279e-01 2.396977990865707397e-01 -1.036331504583358765e-01 5.005601420998573303e-02 1.196458041667938232e-01 -4.363935440778732300e-02 -2.492225728929042816e-02 1.439562737941741943e-01 2.367262840270996094e-01 3.579369485378265381e-01 1.584395468235015869e-01 1.922027021646499634e-02 1.755766272544860840e-01 1.393009275197982788e-01 3.263651207089424133e-02 2.455840855836868286e-01 -3.803344443440437317e-02 -1.467269379645586014e-02 -1.179585531353950500e-01 1.440252512693405151e-01 2.910454869270324707e-01 -1.093262210488319397e-01 -4.547880962491035461e-02 1.952514797449111938e-02 -1.107297539710998535e-01 5.462839454412460327e-02
9.672965854406356812e-02 -2.028134614229202271e-01 -2.059270739555358887e-01 1.517785936594009399e-01 2.516259551048278809e-01 -1.805835962295532227e-01 6.825830787420272827e-02 2.422430068254470825e-01 -1.140192672610282898e-01 6.941694766283035278e-02 1.035374626517295837e-01 2.815487608313560486e-02 -2.586326375603675842e-02 -2.314112521708011627e-02 3.965690732002258301e-01 2.574518322944641113e-01 1.764670163393020630e-01 3.127645254135131836e-01 6.574021279811859131e-02 7.597933709621429443e-02 -2.583177089691162109e-01 1.036368012428283691e-01 -6.883919239044189453e-02 -4.122900962829589844e-02 -2.243733704090118408e-01 -1.207558512687683105e-01 2.494699060916900635e-01 -1.088572293519973755e-01 1.811387389898300171e-01 -1.242021098732948303e-01 -5.264059081673622131e-02 2.402761429548263550e-01
2.698318362236022949e-01 -1.762844175100326538e-01 -1.154844239354133606e-01 2.360472232103347778e-01 3.533065691590309143e-02 2.573105096817016602e-01 -1.417402327060699463e-01 2.480755448341369629e-01 -1.195371299982070923e-01 -2.317372709512710571e-01 -1.073949635028839111e-01 -6.004146113991737366e-02 1.309786140918731689e-01 1.933501362800598145e-01 7.256453484296798706e-02 3.996367454528808594e-01 3.824219107627868652e-01 -1.907573640346527100e-01 1.272832006216049194e-01 1.046199649572372437e-01 -1.555100083351135254e-01 1.364826709032058716e-01 1.433771103620529175e-01 1.307736150920391083e-02 -1.114354953169822693e-01 -1.048171967267990112e-01 8.525504171848297119e-02 -4.048125445842742920e-02 9.116934984922409058e-02 1.523999869823455811e-01 3.515535593032836914e-02 1.921480894088745117e-01
2.383297383785247803e-01 5.065184086561203003e-02 -6.503678113222122192e-02 2.559531666338443756e-02 2.063465863466262817e-01 1.645050346851348877e-01 -2.434625625610351562e-01 3.626338765025138855e-02 -1.129199657589197159e-02 -2.606857717037200928e-01 -1.570073962211608887e-01 -1.594167053699493408e-01 1.829640120267868042e-01 -7.478849589824676514e-02 -4.398532211780548096e-02 1.392443031072616577e-01 2.132189422845840454e-01 2.018173336982727051e-01 1.428336948156356812e-01 1.367764025926589966e-01 -2.403409332036972046e-01 4.657509922981262207e-02 6.818019598722457886e-02 3.526932001113891602e-01 1.913246363401412964e-01 8.648663759231567383e-02 3.868481814861297607e-01 8.917428553104400635e-02 -1.338600218296051025e-01 2.741210162639617920e-01 -9.248658269643783569e-02 -9.693868458271026611e-02
8.861687034368515015e-02 -4.100054204463958740e-01 -1.971032097935676575e-02 1.482608616352081299e-01 1.395198702812194824e-01 -9.216815233230590820e-03 -9.180171787738800049e-02 1.126425340771675110e-01 7.277212291955947876e-02 -3.087309002876281738e-01 -9.333761036396026611e-02 8.821709081530570984e-03 -1.571446061134338379e-01 1.998762637376785278e-01 1.307069659233093262e-01 -1.781809031963348389e-01 2.292504459619522095e-01 1.232486441731452942e-01 7.953660935163497925e-02 -1.606769412755966187e-01 -4.228178784251213074e-02 -8.898343145847320557e-02 8.329514414072036743e-02 1.049242764711380005e-01 -1.409994810819625854e-01 1.631272435188293457e-01 1.660294085741043091e-01 -4.596314728260040283e-01 -1.143301092088222504e-02 1.143087670207023621e-01 -2.598985433578491211e-01 2.110056877136230469e-01
1.687017530202865601e-01 -1.746392101049423218e-01 -9.149464964866638184e-02 -3.660979494452476501e-02 1.222812831401824951e-01 1.075152680277824402e-01 4.334414899349212646e-01 2.835352718830108643e-02 1.832754313945770264e-01 -8.599375188350677490e-02 -3.637065645307302475e-03 -1.109930053353309631e-01 2.339731007814407349e-01 -1.003943197429180145e-02 1.932815015316009521e-01 2.249388992786407471e-01 2.404261082410812378e-01 1.046862825751304626e-01 1.327488422393798828e-01 -5.941212922334671021e-02 -2.306371629238128662e-01 1.588978618383407593e-01 -1.143271028995513916e-01 9.309874475002288818e-02 -1.625270098447799683e-01 3.161524236202239990e-01 2.703932523727416992e-01 -1.250202953815460205e-01 5.653794854879379272e-03 2.670380771160125732e-01 -1.197845041751861572e-01 1.706715971231460571e-01
3.034358620643615723e-01 1.927162408828735352e-01 -1.702269911766052246e-01 9.142554551362991333e-02 1.202275454998016357e-01 -3.975743427872657776e-02 4.448537528514862061e-02 3.649931773543357849e-02 -2.488556653261184692e-01 -1.049240306019783020e-01 -2.085006088018417358e-01 -4.795052483677864075e-02 -9.497948735952377319e-02 3.204540610313415527e-01 6.853068619966506958e-02 3.005474507808685303e-01 2.891080081462860107e-01 -7.897178642451763153e-03 6.701952964067459106e-02 1.090236529707908630e-01 -2.294114679098129272e-01 -1.233623623847961426e-01 5.814608186483383179e-02 1.005103625357151031e-02 7.934442907571792603e-02 1.374793499708175659e-01 1.425975412130355835e-01 6.087565049529075623e-02 2.326216734945774078e-02 4.157419800758361816e-01 -3.032961785793304443e-01 5.193350091576576233e-02
1.423931866884231567e-01 -2.665555775165557861e-01 -7.867916487157344818e-03 9.942317008972167969e-02 1.816232800483703613e-01 1.829427629709243774e-01 -5.039811506867408752e-02 -1.022344008088111877e-01 -2.695067226886749268e-01 -2.175383269786834717e-01 -1.776104867458343506e-01 7.411709427833557129e-02 1.229586917906999588e-02 6.452642381191253662e-02 2.677336707711219788e-02 1.867606192827224731e-01 1.401712596416473389e-01 1.030275225639343262e-01 -1.036278828978538513e-01 1.150979995727539062e-01 -3.013241291046142578e-01 8.451118320226669312e-02 2.029325366020202637e-01 3.348629772663116455e-01 2.822739779949188232e-01 -1.118266284465789795e-01 3.882154822349548340e-02 -6.093987263739109039e-03 1.477260608226060867e-02 3.534233570098876953e-01 -3.090358972549438477e-01 5.011966079473495483e-02
5.502896755933761597e-02 -6.737911701202392578e-02 -6.757594645023345947e-02 5.419782996177673340e-01 2.271845340728759766e-01 -2.449727952480316162e-01 6.365513056516647339e-02 1.729259639978408813e-01 -1.321574449539184570e-01 7.095800340175628662e-02 1.124597862362861633e-01 -1.035909876227378845e-01 -1.544551923871040344e-02 8.676303178071975708e-02 2.260119169950485229e-01 3.833575546741485596e-01 1.470849663019180298e-01 8.608967810869216919e-02 1.754627525806427002e-01 5.003149807453155518e-02 6.752323359251022339e-02 1.382870525121688843e-01 -1.183784753084182739e-01 -4.356180131435394287e-02 -5.054599419236183167e-02 2.727552652359008789e-01 2.892712056636810303e-01 -8.650143630802631378e-03 -1.536128968000411987e-01 -2.745784632861614227e-02 7.498957216739654541e-02 -6.518177688121795654e-02
6.738410145044326782e-02 -2.167327404022216797e-01 -2.928698360919952393e-01 1.471360176801681519e-01 2.209509909152984619e-02 4.755513742566108704e-02 2.239809036254882812e-01 9.357170760631561279e-02 1.664955615997314453e-01 -1.927414238452911377e-01 3.218891099095344543e-02 -2.957822568714618683e-02 3.934279978275299072e-01 -1.605316996574401855e-02 1.423511505126953125e-01 4.830735325813293457e-01 2.018437087535858154e-01 3.789292648434638977e-02 1.415805965662002563e-01 4.158502444624900818e-02 -1.156795471906661987e-01 -6.610677391290664673e-02 1.512224674224853516e-01 -1.841768473386764526e-01 4.338692873716354370e-03 -1.253404468297958374e-01 4.582047462463378906e-02 -9.004922956228256226e-02 -3.687523305416107178e-02 1.965408772230148315e-01 -1.669105589389801025e-01 -2.677060663700103760e-01
-8.219157159328460693e-02 -3.738368749618530273e-01 2.399242222309112549e-01 2.127238959074020386e-01 1.990415453910827637e-01 -2.032677531242370605e-01 -1.571687310934066772e-01 -2.612611837685108185e-02 -5.793085694313049316e-02 -3.924593329429626465e-02 -2.098084613680839539e-02 -4.581978917121887207e-02 -2.347527071833610535e-03 -2.442770153284072876e-01 1.940067261457443237e-01 2.083001434803009033e-01 3.928422033786773682e-01 3.253088891506195068e-02 -1.664036535657942295e-03 -2.896052002906799316e-01 -6.650678068399429321e-02 1.435220688581466675e-01 -6.903117150068283081e-02 -7.091577351093292236e-02 1.284095942974090576e-01 5.616343021392822266e-02 3.831854462623596191e-01 -1.100140437483787537e-01 1.263418048620223999e-01 5.311325192451477051e-02 2.752409316599369049e-02 -1.549963206052780151e-01
6.821309030055999756e-02 -1.313398778438568115e-01 -1.434873342514038086e-01 3.974093794822692871e-01 1.809964030981063843e-01 -1.730079948902130127e-01 5.013822391629219055e-02 2.986007034778594971e-01 -1.187440305948257446e-01 1.896284520626068115e-01 1.632042527198791504e-01 1.193616837263107300e-01 5.476786941289901733e-02 8.579346351325511932e-03 1.306788027286529541e-01 4.070271849632263184e-01 1.536101698875427246e-01 4.524322599172592163e-02 2.640832960605621338e-01 1.716804951429367065e-01 -7.111643441021442413e-03 -6.640469282865524292e-02 -1.111739575862884521e-01 -1.760864257812500000e-01 7.441297173500061035e-03 9.711325168609619141e-02 3.564583957195281982e-01 -1.182818040251731873e-01 -1.465226113796234131e-01 5.348847806453704834e-02 -3.334013745188713074e-02 -1.406373083591461182e-01
1.300915032625198364e-01 -3.498452305793762207e-01 -1.275411993265151978e-01 4.536660909652709961e-01 6.643776781857013702e-03 -8.045504987239837646e-02 1.670972108840942383e-01 5.849373340606689453e-02 3.796980157494544983e-02 7.695457339286804199e-02 -1.403203606605529785e-01 -1.589474529027938843e-01 -7.741292566061019897e-02 5.074523389339447021e-02 7.553209364414215088e-02 4.090995490550994873e-01 2.912199199199676514e-01 3.663462400436401367e-02 2.395539581775665283e-01 1.972582489252090454e-01 4.506748914718627930e-02 1.476540863513946533e-01 5.953476577997207642e-02 -1.073081325739622116e-02 -3.547753021121025085e-02 4.139917343854904175e-02 2.428930550813674927e-01 3.983793035149574280e-02 -2.477295696735382080e-01 2.972968295216560364e-02 -1.062156111001968384e-01 1.405664384365081787e-01
1.217359080910682678e-01 -2.270638495683670044e-01 3.512400388717651367e-02 2.621062994003295898e-01 1.755849272012710571e-01 -1.751070320606231689e-01 -7.512771338224411011e-02 -9.527932107448577881e-02 -1.900981739163398743e-02 1.066244617104530334e-01 8.281046524643898010e-03 1.561355218291282654e-02 9.623631834983825684e-03 -3.855513781309127808e-02 2.755859494209289551e-01 3.901084363460540771e-01 2.457676678895950317e-01 2.604254484176635742e-01 -1.141878068447113037e-01 -2.525107562541961670e-01 -3.293257951736450195e-01 -4.022882133722305298e-02 1.562492698431015015e-01 -1.140074357390403748e-01 2.469671219587326050e-01 8.277460932731628418e-02 2.291749268770217896e-01 -1.798300296068191528e-01 -2.279975824058055878e-02 -1.201124489307403564e-01 9.511621296405792236e-02 -1.285032033920288086e-01
1.339501887559890747e-01 -2.432006895542144775e-01 -8.822750300168991089e-02 6.132783293724060059e-01 5.087113380432128906e-02 -1.318685710430145264e-01 1.118490286171436310e-02 3.783977404236793518e-02 3.034776309505105019e-04 1.274803876876831055e-01 -1.743184924125671387e-01 -2.203685492277145386e-01 5.899053066968917847e-02 -1.572860963642597198e-02 4.401517659425735474e-02 3.804346323013305664e-01 1.662476956844329834e-01 -3.682963550090789795e-02 1.683237850666046143e-01 1.734029948711395264e-01 -3.829184919595718384e-02 1.718847900629043579e-01 1.394506692886352539e-01 -5.867112427949905396e-02 -8.099561929702758789e-02 2.692356705665588379e-02 2.089413255453109741e-01 -1.144038438796997070e-01 -1.996686309576034546e-01 8.738643676042556763e-02 -7.858768850564956665e-02 1.134946942329406738e-01
1.738847792148590088e-01 -3.333820104598999023e-01 -3.021094799041748047e-01 2.840621173381805420e-01 -2.264403924345970154e-02 1.527647376060485840e-01 1.262326538562774658e-01 2.308946847915649414e-02 -9.450219571590423584e-02 -1.845886111259460449e-01 3.114199452102184296e-02 -2.005620673298835754e-02 1.025785729289054871e-01 1.731769889593124390e-01 1.413133442401885986e-01 5.001922845840454102e-01 1.568842381238937378e-01 6.591389328241348267e-02 6.639926694333553314e-03 -2.636054903268814087e-02 -2.502522803843021393e-02 -4.817288741469383240e-02 4.089305996894836426e-01 -1.554398238658905029e-01 -4.119186848402023315e-02 -5.588597431778907776e-02 8.354003727436065674e-02 -1.685237288475036621e-01 6.886406987905502319e-02 1.451472193002700806e-01 -3.034796938300132751e-02 1.823284290730953217e-02
1.546128094196319580e-01 -2.389232218265533447e-01 -1.552443206310272217e-01 9.022530168294906616e-02 3.335932269692420959e-02 -3.743239343166351318e-01 -2.402022629976272583e-01 7.137906551361083984e-02 3.066164627671241760e-02 -2.425375282764434814e-01 -7.200268656015396118e-02 8.649255149066448212e-03 9.685997664928436279e-02 -7.814022153615951538e-02 -2.206585370004177094e-03 -4.448676481842994690e-02 3.393765687942504883e-01 2.962867729365825653e-03 9.587493538856506348e-02 -9.642039984464645386e-02 -1.433735191822052002e-01 2.795314788818359375e-01 4.110142961144447327e-02 2.251562774181365967e-01 2.621579766273498535e-01 9.689654409885406494e-02 2.351399511098861694e-01 -2.933462262153625488e-01 1.284714639186859131e-01 7.291743904352188110e-02 -2.723392248153686523e-01 6.965356878936290741e-03
1.208184957504272461e-01 -2.794196903705596924e-01 -1.556812524795532227e-01 3.242291137576103210e-02 3.874019980430603027e-01 2.248104810714721680e-01 -1.966633647680282593e-02 1.004154160618782043e-01 -6.342121213674545288e-02 -9.181946516036987305e-02 -8.870937675237655640e-02 -1.274890750646591187e-01 4.760150313377380371e-01 2.336120232939720154e-02 -1.105298027396202087e-01 1.860496997833251953e-01 2.142198085784912109e-01 -1.084780097007751465e-01 5.981854721903800964e-02 -1.209122613072395325e-01 -8.124392479658126831e-02 -3.095319122076034546e-02 -2.356227487325668335e-01 2.415212988853454590e-01 7.072848826646804810e-02 -5.437558889389038086e-02 2.947366833686828613e-01 -1.757843047380447388e-01 1.225442439317703247e-01 -1.347523331642150879e-01 5.542334541678428650e-02 -3.413207456469535828e-02
1.170980706810951233e-01 -3.581869006156921387e-01 -1.007793564349412918e-02 3.253885209560394287e-01 2.590675652027130127e-01 1.434801965951919556e-01 -2.301280573010444641e-02 5.704446882009506226e-02 -5.875511839985847473e-02 2.743224203586578369e-01 9.640613943338394165e-02 9.422351419925689697e-02 7.642159610986709595e-02 2.998096644878387451e-01 2.453743070363998413e-01 1.925455778837203979e-01 9.157184511423110962e-02 1.607485264539718628e-01 -1.060188412666320801e-01 1.760594919323921204e-02 1.401250660419464111e-01 1.257374286651611328e-01 1.396802999079227448e-02 -1.417251769453287125e-02 -1.822401881217956543e-01 2.456524223089218140e-01 7.839815318584442139e-02 -1.295434236526489258e-01 -1.168513819575309753e-01 1.007256433367729187e-01 -3.776579797267913818e-01 -7.818641513586044312e-02
7.703007757663726807e-02 -2.007448822259902954e-01 -3.198434785008430481e-02 5.344281792640686035e-01 7.091558724641799927e-02 -3.224938362836837769e-02 -5.050566047430038452e-03 -4.933361709117889404e-02 3.531708568334579468e-02 -8.134336769580841064e-02 -1.079026237130165100e-01 -1.035032644867897034e-01 1.495260745286941528e-01 1.253749877214431763e-01 6.889688223600387573e-02 2.275418490171432495e-01 3.747079074382781982e-01 2.257829755544662476e-01 -1.415247283875942230e-02 1.023217141628265381e-01 -2.292239516973495483e-01 1.454952955245971680e-01 -9.067942388355731964e-03 1.554083079099655151e-01 -1.354273855686187744e-01 3.745623677968978882e-02 2.161365598440170288e-01 2.784224450588226318e-01 -2.767960727214813232e-02 -1.445576548576354980e-01 -1.142213940620422363e-01 2.347263693809509277e-01
-1.453080214560031891e-02 -3.282856047153472900e-01 -1.712789535522460938e-01 4.856453463435173035e-02 1.295566856861114502e-01 -5.674665793776512146e-02 3.125283718109130859e-01 -6.575985997915267944e-02 -1.103560477495193481e-01 -1.468380391597747803e-01 -2.518239021301269531e-01 1.360009014606475830e-01 1.309726983308792114e-01 -2.548783645033836365e-02 2.202916741371154785e-01 4.906665682792663574e-01 -7.240327447652816772e-02 1.115191802382469177e-01 5.083202570676803589e-02 1.349558532238006592e-01 -7.858455181121826172e-02 -1.937639527022838593e-02 8.727230131626129150e-02 -6.377390772104263306e-02 1.245620846748352051e-02 7.388363778591156006e-02 -1.301581505686044693e-02 -3.249584734439849854e-01 4.038654267787933350e-02 2.021884620189666748e-01 -3.216408491134643555e-01 -3.906704485416412354e-02
1.185157075524330139e-01 -7.880418002605438232e-02 -8.295199275016784668e-02 1.553399115800857544e-01 1.371116638183593750e-01 -5.653800815343856812e-02 -7.467954605817794800e-02 -1.428569853305816650e-02 -9.988492727279663086e-02 1.020892783999443054e-01 4.436624422669410706e-02 2.007454633712768555e-02 8.968078345060348511e-02 -4.956083744764328003e-02 3.662761151790618896e-01 1.691539883613586426e-01 3.610700666904449463e-01 1.769381165504455566e-01 -5.142885819077491760e-02 -3.830187320709228516e-01 -3.174131810665130615e-01 3.020357154309749603e-02 -6.131509784609079361e-03 -7.526692748069763184e-02 2.121664583683013916e-01 1.391208171844482422e-01 2.045589685440063477e-01 -3.361010849475860596e-01 -1.996756494045257568e-01 -1.143645029515028000e-02 1.884849667549133301e-01 -1.087014749646186829e-01
2.290942221879959106e-01 -2.383899837732315063e-01 -1.266973465681076050e-02 -9.753387421369552612e-02 1.418483257293701172e-01 1.748748123645782471e-01 2.737617194652557373e-01 -2.623739279806613922e-02 7.445891946554183960e-02 -3.474877774715423584e-02 4.063528031110763550e-02 -1.438685804605484009e-01 4.056012928485870361e-01 2.796220965683460236e-02 2.803788483142852783e-01 2.016232311725616455e-01 1.974509507417678833e-01 -2.244584960862994194e-03 4.117168486118316650e-01 -4.059198126196861267e-02 -9.665951877832412720e-02 6.490828841924667358e-02 5.963736027479171753e-02 5.540303140878677368e-02 -8.529017865657806396e-02 2.510659098625183105e-01 2.006756961345672607e-01 -1.525473892688751221e-01 1.301918178796768188e-01 1.214957535266876221e-01 -1.802387386560440063e-01 1.124169379472732544e-01
1.195387765765190125e-01 9.499091655015945435e-02 2.084858343005180359e-02 1.476586014032363892e-01 3.195874989032745361e-01 1.514972448348999023e-01 -1.115225777029991150e-01 -3.769135475158691406e-02 -4.518557190895080566e-01 -1.502507459372282028e-02 1.138487905263900757e-01 -9.550011157989501953e-02 6.373201310634613037e-02 -6.942953914403915405e-02 -1.010651960968971252e-01 2.078572958707809448e-01 -4.660680145025253296e-02 2.186747193336486816e-01 -6.210879236459732056e-02 -8.541305363178253174e-02 -3.177175223827362061e-01 9.381353855133056641e-02 -1.271877139806747437e-01 6.915577501058578491e-02 -3.485742583870887756e-02 2.567304670810699463e-01 4.083804190158843994e-01 -4.273260384798049927e-02 1.038778498768806458e-01 2.672659754753112793e-01 -7.529520988464355469e-02 -1.060953810811042786e-01
-6.940180901437997818e-03 -3.321554958820343018e-01 1.069268956780433655e-01 1.743120700120925903e-01 3.614712655544281006e-01 -9.703116118907928467e-02 -2.007507234811782837e-01 -7.739475369453430176e-02 -1.898452639579772949e-01 -6.252631545066833496e-02 -7.137729972600936890e-02 -5.301207304000854492e-03 1.098734587430953979e-01 -6.424249708652496338e-02 -2.028925158083438873e-02 1.906660795211791992e-01 3.366274833679199219e-01 3.246746361255645752e-01 2.723332345485687256e-01 -1.847753524780273438e-01 -1.348377466201782227e-01 1.363493204116821289e-01 -2.489179670810699463e-01 -1.827551275491714478e-01 4.175369441509246826e-02 1.621243357658386230e-01 6.017244234681129456e-02 -1.075409352779388428e-01 1.631976068019866943e-01 1.036957427859306335e-01 1.307651400566101074e-01 -8.081500977277755737e-02
2.296580672264099121e-01 -3.575466573238372803e-01 1.081959996372461319e-02 1.643198430538177490e-01 8.710354566574096680e-02 8.289790153503417969e-02 5.193680990487337112e-03 -1.694748699665069580e-01 -5.598199553787708282e-03 -7.913134992122650146e-02 1.145602986216545105e-01 -6.501264870166778564e-02 1.081406623125076294e-01 -8.890306949615478516e-02 3.051351010799407959e-01 1.232773214578628540e-01 1.523587703704833984e-01 6.937678903341293335e-02 5.605368316173553467e-02 1.814055591821670532e-01 1.557500213384628296e-01 2.440362721681594849e-01 -9.717923402786254883e-02 -1.636486947536468506e-01 7.491292059421539307e-02 2.061211466789245605e-01 2.858825325965881348e-01 -2.423624843358993530e-01 -8.772836625576019287e-02 3.310660421848297119e-01 -4.471675306558609009e-02 -3.249083161354064941e-01
1.087298151105642319e-03 -2.911270260810852051e-01 -2.588376402854919434e-02 4.873509109020233154e-01 -2.174742519855499268e-01 -2.631436288356781006e-01 1.470445245504379272e-01 2.117959558963775635e-01 -3.645123541355133057e-02 -1.443457007408142090e-01 -8.818160742521286011e-02 -9.641955792903900146e-02 1.404061317443847656e-01 4.145096614956855774e-02 1.963651776313781738e-01 1.308286935091018677e-01 1.633846461772918701e-01 -8.350331336259841919e-02 2.404343802481889725e-03 1.136030480265617371e-01 -2.613266929984092712e-02 -1.157066076993942261e-01 -3.704888746142387390e-02 2.338680475950241089e-01 -1.039512157440185547e-01 -1.482716854661703110e-02 2.794152200222015381e-01 -2.255770117044448853e-01 -1.507156491279602051e-01 1.928619146347045898e-01 -8.344896882772445679e-02 2.326462417840957642e-01
3.540855050086975098e-01 -2.683005332946777344e-01 -1.854913234710693359e-01 4.757967963814735413e-02 3.172553181648254395e-01 -1.217321306467056274e-01 -2.840784192085266113e-01 -3.524227812886238098e-02 8.653236180543899536e-02 -2.050495445728302002e-01 1.646367274224758148e-02 -2.460163980722427368e-01 -7.679470628499984741e-02 1.042823716998100281e-01 6.390449590981006622e-03 6.177834793925285339e-02 1.020034402608871460e-01 2.278830558061599731e-01 1.139237955212593079e-01 -1.876206099987030029e-01 -2.277466654777526855e-01 1.244504824280738831e-01 -1.390507966279983521e-01 3.734600543975830078e-02 -2.573036216199398041e-02 2.061565518379211426e-01 5.515129491686820984e-02 -2.288204282522201538e-01 -3.052938282489776611e-01 1.959689892828464508e-02 -2.134428769350051880e-01 3.586179018020629883e-02
2.271019220352172852e-01 -2.703621983528137207e-01 -1.181515827775001526e-01 5.333211272954940796e-02 2.232729084789752960e-02 -7.050949335098266602e-02 -6.775312125682830811e-02 -5.829758942127227783e-02 -1.777055859565734863e-01 -6.718058884143829346e-02 1.194358542561531067e-01 -2.522289454936981201e-01 5.905551835894584656e-03 1.800900399684906006e-01 2.840469777584075928e-02 1.767595559358596802e-01 2.000359445810317993e-01 4.460936784744262695e-01 1.947319954633712769e-01 7.023693621158599854e-02 -2.302244156599044800e-01 -2.009243220090866089e-01 -1.177636981010437012e-01 2.215911149978637695e-01 -1.237911880016326904e-01 -1.769945621490478516e-01 5.876212194561958313e-02 -2.684593200683593750e-01 -2.946646213531494141e-01 -1.049434170126914978e-01 -8.189196884632110596e-02 4.045864567160606384e-02
3.443185091018676758e-01 -1.688605248928070068e-01 -2.754852175712585449e-01 3.882441436871886253e-03 1.138307601213455200e-01 -3.614345490932464600e-01 -1.764108985662460327e-01 1.754846274852752686e-01 -1.280235052108764648e-01 -1.135806292295455933e-01 -1.481921225786209106e-01 -4.074946790933609009e-02 1.288036406040191650e-01 -1.424164474010467529e-01 -9.135183691978454590e-02 1.761357039213180542e-01 5.229544639587402344e-02 1.452259123325347900e-01 8.043731003999710083e-02 -6.888287514448165894e-02 -1.803505420684814453e-01 2.063781470060348511e-01 1.559434551745653152e-02 1.624138355255126953e-01 2.990760505199432373e-01 1.598149687051773071e-01 3.304140567779541016e-01 -2.553393244743347168e-01 6.613068282604217529e-02 -9.510635584592819214e-02 -5.288234353065490723e-02 2.815858460962772369e-03
-1.364963054656982422e-01 -4.977361857891082764e-02 -1.648023910820484161e-02 2.264053821563720703e-01 2.172712832689285278e-01 -8.976951241493225098e-02 -1.065931469202041626e-01 2.815310657024383545e-01 -5.135451629757881165e-02 -1.712921261787414551e-02 -5.429746955633163452e-02 9.836083650588989258e-02 1.740799993276596069e-01 2.813939452171325684e-01 8.192722499370574951e-02 1.767801642417907715e-01 2.314652353525161743e-01 1.860318481922149658e-01 5.621891841292381287e-02 -2.214132994413375854e-01 -2.396931201219558716e-01 -6.681780517101287842e-02 1.647069863975048065e-02 -1.770607680082321167e-01 -1.404301375150680542e-01 1.856062710285186768e-01 3.219426572322845459e-01 -4.462594538927078247e-02 3.271550536155700684e-01 -1.573853492736816406e-01 -1.511136144399642944e-01 -2.647967040538787842e-01
7.814753800630569458e-02 3.241072222590446472e-02 -1.705061644315719604e-01 2.359128147363662720e-01 2.372164428234100342e-01 7.668350636959075928e-02 1.610234938561916351e-02 1.248802430927753448e-02 -9.239095449447631836e-02 8.021651208400726318e-02 -5.908146873116493225e-02 -5.993082374334335327e-02 3.176306188106536865e-01 -1.451286971569061279e-01 1.060526724904775620e-02 2.936869263648986816e-01 -2.723878249526023865e-02 1.981031447649002075e-01 -4.851198941469192505e-02 -1.202712506055831909e-01 -1.394889950752258301e-01 1.282180398702621460e-01 -2.242525815963745117e-01 6.632390618324279785e-02 2.117402702569961548e-01 3.755977377295494080e-02 1.753083914518356323e-01 -4.277188479900360107e-01 -1.470942348241806030e-01 1.556835472583770752e-01 -2.557764351367950439e-01 -3.107596933841705322e-01
-2.461951971054077148e-02 -2.725765407085418701e-01 -2.467492669820785522e-01 3.088837563991546631e-01 -4.271131474524736404e-03 1.338523924350738525e-01 -1.912604570388793945e-01 5.799866840243339539e-02 -7.219938933849334717e-02 2.261968106031417847e-01 -1.309783160686492920e-01 -1.750866323709487915e-01 2.640853524208068848e-01 -1.142840012907981873e-01 3.064433336257934570e-01 1.414219886064529419e-01 4.644055664539337158e-02 -7.359977066516876221e-02 -1.361573934555053711e-01 -7.863828539848327637e-02 -2.036277204751968384e-02 5.982007831335067749e-02 -1.863492578268051147e-01 1.349043250083923340e-01 1.298980861902236938e-01 2.764355540275573730e-01 2.957902848720550537e-01 -1.566912531852722168e-01 1.249804347753524780e-01 1.435450315475463867e-01 -1.182641535997390747e-01 -2.554678320884704590e-01
1.815173476934432983e-01 -2.323465496301651001e-01 1.352212429046630859e-01 -1.300350297242403030e-02 1.930722445249557495e-01 -1.131658535450696945e-02 2.762828767299652100e-01 -1.269790828227996826e-01 -9.335575997829437256e-02 1.415566354990005493e-01 -1.721263378858566284e-01 -1.153440326452255249e-01 1.598746478557586670e-01 -2.167447283864021301e-02 1.530167311429977417e-01 1.909044533967971802e-01 5.249459147453308105e-01 -1.949608325958251953e-01 8.918835222721099854e-02 -8.231953531503677368e-02 -2.067196965217590332e-01 -1.504765450954437256e-02 4.594390094280242920e-02 1.632007807493209839e-01 -1.515456736087799072e-01 2.401400059461593628e-01 6.351589411497116089e-02 -2.095113098621368408e-01 7.452381402254104614e-02 3.912686184048652649e-02 -1.130664721131324768e-01 2.423489987850189209e-01
9.698794782161712646e-02 -1.889077275991439819e-01 -2.155709415674209595e-01 1.922069638967514038e-01 1.258921176195144653e-01 -1.907657533884048462e-01 2.418082505464553833e-01 3.321519494056701660e-02 -1.183493733406066895e-01 -1.052873115986585617e-02 6.425285339355468750e-02 -3.529663383960723877e-02 1.549119204282760620e-01 -6.377165764570236206e-02 3.279476165771484375e-01 3.593843281269073486e-01 1.022560596466064453e-01 2.642189264297485352e-01 -2.156439796090126038e-02 1.137632355093955994e-01 -2.278821468353271484e-01 7.316161692142486572e-02 -6.814179569482803345e-02 8.468896895647048950e-02 -2.502030134201049805e-01 2.189413085579872131e-02 3.468100130558013916e-01 -2.815518714487552643e-02 9.364647418260574341e-02 3.404436632990837097e-02 -7.429003715515136719e-02 3.362191319465637207e-01
-1.235352382063865662e-01 -6.502987444400787354e-02 -2.120169699192047119e-01 2.989719212055206299e-01 1.205790191888809204e-01 2.254935912787914276e-02 1.209193244576454163e-01 5.605955794453620911e-02 -1.132505610585212708e-01 -1.522726416587829590e-01 2.157736569643020630e-01 -6.902714818716049194e-02 2.069924771785736084e-01 3.789098933339118958e-02 1.536794900894165039e-01 3.739935457706451416e-01 1.680528074502944946e-01 1.597909033298492432e-01 2.836375534534454346e-01 -7.342217117547988892e-02 -3.583054617047309875e-02 1.232829242944717407e-01 1.991627365350723267e-01 1.663663238286972046e-01 -1.377839446067810059e-01 1.110266521573066711e-01 2.688831090927124023e-01 7.705926150083541870e-02 -5.626534298062324524e-02 -1.077236980199813843e-01 -2.233501076698303223e-01 3.472924530506134033e-01
1.517119258642196655e-01 -1.840832531452178955e-01 -1.186053529381752014e-01 2.358878776431083679e-02 1.518353819847106934e-01 -1.194561198353767395e-01 2.288434058427810669e-01 1.376492679119110107e-01 -6.818825006484985352e-02 3.666122676804661751e-03 1.295918524265289307e-01 -4.407368600368499756e-02 5.103154778480529785e-01 5.217605084180831909e-02 3.553393483161926270e-01 2.132719159126281738e-01 2.588608264923095703e-01 -8.052787929773330688e-02 1.759656369686126709e-01 1.585245281457901001e-01 -2.429531514644622803e-01 8.238080143928527832e-02 2.223375439643859863e-02 3.144814632833003998e-03 -1.005622185766696930e-02 5.000060424208641052e-02 -6.238349899649620056e-02 -1.013450101017951965e-01 -1.384861860424280167e-02 1.962575614452362061e-01 -3.095553219318389893e-01 -1.197338998317718506e-01
2.252093106508255005e-01 -2.883029580116271973e-01 1.083507686853408813e-01 2.524348199367523193e-01 5.981088057160377502e-02 -2.089060097932815552e-01 5.815946310758590698e-02 -2.489813566207885742e-01 -1.858686096966266632e-02 -2.479369044303894043e-01 -6.163046881556510925e-02 2.327231764793395996e-01 1.612386107444763184e-01 5.704759154468774796e-03 5.950943008065223694e-02 2.107048928737640381e-01 5.656417459249496460e-02 -9.232263267040252686e-02 7.587730884552001953e-02 6.160875782370567322e-02 -1.359500363469123840e-02 1.625649631023406982e-01 -2.774590253829956055e-01 -9.779966622591018677e-02 -2.522742934525012970e-02 2.344423830509185791e-01 3.234284222126007080e-01 -2.382945269346237183e-01 1.816254854202270508e-01 1.076174825429916382e-01 -1.879331320524215698e-01 -2.303175479173660278e-01
-1.240571402013301849e-02 -1.012576296925544739e-01 -1.274561434984207153e-01 2.678639627993106842e-02 1.943834424018859863e-01 -1.808610111474990845e-01 2.094385027885437012e-01 1.536848247051239014e-01 3.173075243830680847e-02 2.314956635236740112e-01 -3.843963518738746643e-02 -1.703060120344161987e-01 -8.372354507446289062e-02 3.971034660935401917e-02 2.616023123264312744e-01 3.667854070663452148e-01 1.236135810613632202e-01 3.193117678165435791e-01 3.648675978183746338e-02 6.200626492500305176e-02 -1.533728688955307007e-01 -1.041617393493652344e-01 -9.456908702850341797e-02 -1.583957076072692871e-01 -2.152675092220306396e-01 5.959460511803627014e-03 4.327231347560882568e-01 -1.852606236934661865e-01 7.945009320974349976e-02 -7.840911298990249634e-02 -2.131739854812622070e-01 1.461056172847747803e-01
-1.969454996287822723e-02 -4.265145063400268555e-01 1.555255949497222900e-01 1.195588149130344391e-02 6.347788125276565552e-02 -1.211097985506057739e-01 1.676632016897201538e-01 2.849882543087005615e-01 2.297640778124332428e-02 -1.303411722183227539e-01 2.029698900878429413e-02 -2.830882072448730469e-01 1.085749641060829163e-01 3.234050571918487549e-01 -8.131974935531616211e-02 1.293933093547821045e-01 8.611552417278289795e-02 2.434039860963821411e-01 1.214543357491493225e-01 2.615786790847778320e-01 -2.742170989513397217e-01 -9.209752082824707031e-02 -8.191686868667602539e-02 1.326857805252075195e-01 1.685625314712524414e-01 2.173606902360916138e-01 1.554051637649536133e-01 -1.817371994256973267e-01 -1.126302257180213928e-01 -9.974048286676406860e-02 -3.850730508565902710e-02 1.129332929849624634e-01
5.584789067506790161e-02 -2.434429973363876343e-01 -1.963131129741668701e-01 5.230442807078361511e-02 2.678181827068328857e-01 2.275901287794113159e-01 -1.269359737634658813e-01 7.405473291873931885e-02 -8.311660587787628174e-02 3.489854559302330017e-02 -5.967397242784500122e-03 -1.417403519153594971e-01 3.057308495044708252e-01 2.118290029466152191e-02 1.180882006883621216e-01 1.894007325172424316e-01 1.117602214217185974e-01 7.778129726648330688e-02 6.615438312292098999e-02 -2.666404843330383301e-01 -1.737588495016098022e-01 -1.290071159601211548e-01 -3.565126955509185791e-01 4.134402871131896973e-01 9.627585113048553467e-02 1.790342293679714203e-02 2.215320616960525513e-01 -1.772952526807785034e-01 1.221277192234992981e-01 -6.485904753208160400e-02 -7.022157311439514160e-02 -1.618517637252807617e-01
-7.212546467781066895e-02 -1.905022561550140381e-01 2.225620895624160767e-01 3.987458050251007080e-01 1.612517535686492920e-01 -1.553708165884017944e-01 1.074631661176681519e-01 -5.472502484917640686e-02 3.394785523414611816e-02 5.539692472666501999e-03 -2.237692773342132568e-01 -7.255652546882629395e-02 -5.869943276047706604e-02 -3.207712620496749878e-02 9.529112279415130615e-02 3.666402399539947510e-01 3.333567976951599121e-01 1.643692553043365479e-01 1.991792023181915283e-01 8.025621622800827026e-02 -2.513479590415954590e-01 5.873322859406471252e-02 -1.649867370724678040e-02 -1.164319813251495361e-01 1.190286949276924133e-01 8.944623172283172607e-02 3.781403601169586182e-01 1.561698168516159058e-01 1.319445222616195679e-01 -3.814197704195976257e-02 -5.407636985182762146e-02 6.885964423418045044e-02
5.561722815036773682e-02 -2.436786890029907227e-01 -2.968696951866149902e-01 1.328604668378829956e-01 1.968861967325210571e-01 -9.240626543760299683e-02 1.001360714435577393e-01 -1.135504394769668579e-01 -1.533435285091400146e-01 -1.611137837171554565e-01 1.537302322685718536e-02 -8.180052787065505981e-02 8.890547789633274078e-03 -1.453219354152679443e-01 3.619030416011810303e-01 4.265410006046295166e-01 3.730408251285552979e-01 8.982430398464202881e-02 1.092915982007980347e-01 1.159440875053405762e-01 -6.655970960855484009e-02 8.651317656040191650e-02 2.756546624004840851e-02 -1.153849437832832336e-02 -3.750661015510559082e-02 -1.009277850389480591e-01 2.844277620315551758e-01 2.373859435319900513e-01 6.642153114080429077e-02 -5.598824471235275269e-03 1.253735721111297607e-01 1.287723183631896973e-01
1.636761575937271118e-01 -1.075567156076431274e-01 -1.628151535987854004e-01 2.200926095247268677e-01 1.437001973390579224e-01 2.590083517134189606e-02 -5.845496058464050293e-02 -6.640490144491195679e-02 2.039749920368194580e-02 4.420652240514755249e-02 -5.351867154240608215e-02 -2.046278715133666992e-01 3.306101858615875244e-01 -1.273737847805023193e-01 -4.087219014763832092e-02 1.673728674650192261e-01 2.314419299364089966e-01 1.316541526466608047e-02 -8.639933913946151733e-02 -2.439246475696563721e-01 -1.256434470415115356e-01 9.133943822234869003e-04 -1.792975366115570068e-01 9.562022984027862549e-03 1.359221786260604858e-01 -2.041490077972412109e-01 1.471778005361557007e-01 -4.839860200881958008e-01 -1.529114134609699249e-02 1.753142923116683960e-01 -1.938355267047882080e-01 -3.192192316055297852e-01
1.663357615470886230e-01 -3.123711645603179932e-01 -1.208718642592430115e-01 4.600098133087158203e-01 -6.876818090677261353e-02 2.138157142326235771e-03 1.352899372577667236e-01 2.320391312241554260e-02 -7.399236317723989487e-03 1.671672463417053223e-01 -9.737490117549896240e-02 -1.155243143439292908e-01 -1.062244176864624023e-01 2.108350209891796112e-02 4.989576712250709534e-02 4.311378300189971924e-01 2.760056257247924805e-01 1.314653903245925903e-01 3.094417154788970947e-01 1.115268319845199585e-01 -2.236536517739295959e-02 1.431838721036911011e-01 -5.715227685868740082e-03 2.153467386960983276e-02 -1.912859268486499786e-02 6.371179968118667603e-02 1.221595406532287598e-01 6.969422847032546997e-02 -2.712899446487426758e-01 -7.880228012800216675e-02 -1.827891916036605835e-01 1.160139217972755432e-01
3.361881971359252930e-01 -3.492062985897064209e-01 -3.502783179283142090e-02 -1.546006649732589722e-01 1.433375179767608643e-01 1.366765350103378296e-01 2.917703986167907715e-01 -3.336474532261490822e-03 1.915999203920364380e-01 2.875949069857597351e-02 4.359762743115425110e-02 -1.714714914560317993e-01 2.998421490192413330e-01 2.531710267066955566e-02 1.448540687561035156e-01 2.259630560874938965e-01 3.146079778671264648e-01 1.236455701291561127e-02 2.223230451345443726e-01 -1.086711138486862183e-01 -1.438931971788406372e-01 7.017447799444198608e-02 1.653539016842842102e-02 1.108032986521720886e-01 -2.724505215883255005e-02 2.862812280654907227e-01 1.398617029190063477e-01 -1.017774641513824463e-01 8.422939479351043701e-02 1.986227482557296753e-01 -1.225123256444931030e-01 1.067016795277595520e-01
5.329958349466323853e-02 -9.204985946416854858e-02 -1.411580741405487061e-01 3.547093868255615234e-01 5.011359229683876038e-02 -3.482753336429595947e-01 1.330519467592239380e-01 2.810271680355072021e-01 -2.681207656860351562e-01 1.304160524159669876e-02 -1.302185058593750000e-01 -2.347065210342407227e-01 1.565733253955841064e-01 -8.592772483825683594e-02 6.211009621620178223e-02 3.712066113948822021e-01 1.561833173036575317e-01 5.334805231541395187e-03 1.763246357440948486e-01 9.858657419681549072e-02 -3.387203514575958252e-01 9.885649383068084717e-02 6.647241860628128052e-02 9.416718035936355591e-02 2.510938793420791626e-02 1.719201207160949707e-01 9.668023884296417236e-02 -1.434920281171798706e-01 2.550588222220540047e-03 8.370405063033103943e-03 7.653184980154037476e-02 1.890039891004562378e-01
-1.331930886954069138e-02 -2.397213876247406006e-01 -1.625564694404602051e-01 2.789331078529357910e-01 2.578813433647155762e-01 -1.813283711671829224e-01 1.217399016022682190e-01 1.099287047982215881e-01 -2.301479130983352661e-02 7.654368877410888672e-02 3.918240219354629517e-02 -4.213371872901916504e-02 1.225567609071731567e-01 1.520258141681551933e-03 2.791091501712799072e-01 3.261920213699340820e-01 1.945317387580871582e-01 1.726167649030685425e-01 9.713652543723583221e-03 3.070510178804397583e-02 -2.669615745544433594e-01 1.327909380197525024e-01 4.476299509406089783e-02 -5.219965055584907532e-02 -2.632200717926025391e-01 -3.694344684481620789e-02 3.206557333469390869e-01 -1.191911026835441589e-01 8.273578435182571411e-02 -6.147145177237689495e-04 2.196745015680789948e-02 3.814504444599151611e-01
-2.766097523272037506e-02 -3.497110307216644287e-01 1.209022104740142822e-01 1.875341534614562988e-01 1.332081109285354614e-02 3.935524448752403259e-02 1.975686699151992798e-01 -1.807920038700103760e-01 1.770005212165415287e-03 -1.846036911010742188e-01 -2.772774398326873779e-01 1.400216668844223022e-01 -8.243301510810852051e-02 -2.042627185583114624e-01 3.038051724433898926e-01 1.017218381166458130e-01 1.766919493675231934e-01 1.362985223531723022e-01 1.025898307561874390e-01 5.909088626503944397e-02 -5.599715560674667358e-02 2.736454308032989502e-01 -2.587119638919830322e-01 -1.316165365278720856e-02 1.519121229648590088e-01 1.864258572459220886e-02 2.657562494277954102e-01 -2.559124827384948730e-01 -7.771901041269302368e-02 2.680999040603637695e-01 -4.540897905826568604e-02 -1.533388495445251465e-01
9.657529182732105255e-03 -3.871205151081085205e-01 -2.701964974403381348e-01 2.386385053396224976e-01 9.128087013959884644e-02 -1.799019128084182739e-01 -2.899102270603179932e-01 -3.072787448763847351e-02 -9.833922982215881348e-02 -7.544051110744476318e-02 1.241865009069442749e-01 1.063544005155563354e-01 1.964218467473983765e-01 -6.267950683832168579e-02 1.118338704109191895e-01 1.892192661762237549e-01 2.003148496150970459e-01 1.324161738157272339e-01 2.138834297657012939e-01 -4.982164129614830017e-02 1.939349621534347534e-02 -2.362392656505107880e-02 1.799959391355514526e-01 1.235897019505500793e-01 2.742709517478942871e-01 7.916549593210220337e-02 2.413188666105270386e-01 -3.610573112964630127e-01 1.247925087809562683e-01 -4.922210425138473511e-02 3.448070213198661804e-02 1.330981850624084473e-01
3.771886602044105530e-02 1.000926420092582703e-01 -1.917324811220169067e-01 2.370622307062149048e-01 3.119472563266754150e-01 -7.722634822130203247e-02 1.420255899429321289e-01 1.477594673633575439e-01 -1.389734148979187012e-01 -1.563714146614074707e-01 -1.461960226297378540e-01 -1.093961298465728760e-02 -9.060715883970260620e-02 1.458428055047988892e-01 4.046723991632461548e-02 1.033826395869255066e-01 3.327143788337707520e-01 2.312090247869491577e-01 9.548152238130569458e-02 -3.911857604980468750e-01 6.012854725122451782e-02 -7.564131170511245728e-02 -2.343126572668552399e-02 3.188738226890563965e-02 -8.636121451854705811e-02 2.295305579900741577e-01 8.407878875732421875e-02 -2.746487855911254883e-01 -1.507833320647478104e-02 3.379235267639160156e-01 -2.099905312061309814e-01 6.995715200901031494e-02
2.340932637453079224e-01 -3.677243888378143311e-01 -1.527539491653442383e-01 8.117855340242385864e-02 2.480081021785736084e-01 -7.358544319868087769e-02 -2.394445091485977173e-01 2.420413680374622345e-02 2.233786880970001221e-01 -1.322069019079208374e-01 -4.385492578148841858e-02 -2.875741124153137207e-01 -1.225047633051872253e-01 6.943655759096145630e-02 4.089658334851264954e-02 1.081556603312492371e-01 2.378906309604644775e-01 4.300743713974952698e-02 -6.532276421785354614e-02 6.876803934574127197e-02 -2.485518902540206909e-01 -2.370374649763107300e-02 -2.190935462713241577e-01 7.010541111230850220e-02 -1.602603644132614136e-01 2.166379094123840332e-01 -7.205271720886230469e-02 -3.140911161899566650e-01 2.087194845080375671e-02 2.513909935951232910e-01 -1.482096463441848755e-01 1.589388996362686157e-01
2.983991503715515137e-01 -2.542456090450286865e-01 1.194856092333793640e-01 1.985670626163482666e-01 6.521306186914443970e-02 -2.646324336528778076e-01 2.040052786469459534e-03 -1.987991780042648315e-01 -2.311387211084365845e-01 1.459300667047500610e-01 -2.112398594617843628e-01 -8.627261966466903687e-02 3.203158974647521973e-01 6.337348371744155884e-02 1.858103126287460327e-01 3.585651218891143799e-01 2.614725530147552490e-01 2.159487083554267883e-02 1.179970577359199524e-01 -5.650655925273895264e-02 -2.850616164505481720e-02 8.188957720994949341e-02 2.324902117252349854e-01 -2.146309800446033478e-02 -6.264847517013549805e-02 -4.731083288788795471e-02 8.691271394491195679e-02 -1.500147432088851929e-01 1.175341680645942688e-01 -1.948391348123550415e-01 -3.602853789925575256e-02 2.121953517198562622e-01
2.213982492685317993e-02 -3.040553927421569824e-01 -1.242012530565261841e-01 2.478992193937301636e-01 1.226869001984596252e-01 -2.376399934291839600e-03 5.393451452255249023e-02 -7.894250005483627319e-02 -8.501968532800674438e-02 -2.183115184307098389e-01 -1.309404075145721436e-01 -1.254381090402603149e-01 1.107174828648567200e-01 -1.653514951467514038e-01 -2.540002390742301941e-02 1.547385603189468384e-01 8.792506158351898193e-02 -1.591436862945556641e-01 1.825510337948799133e-02 -3.870083689689636230e-01 -3.350328207015991211e-01 -2.683509700000286102e-02 8.846107870340347290e-02 2.816862799227237701e-02 1.631495505571365356e-01 -4.754180554300546646e-03 4.188439846038818359e-01 -1.709667965769767761e-02 2.018252909183502197e-01 -6.308592110872268677e-02 2.772960811853408813e-02 -3.184764683246612549e-01
-1.389263123273849487e-01 -5.491024851799011230e-01 6.179869174957275391e-02 2.926017343997955322e-01 3.234691619873046875e-01 1.122581958770751953e-01 1.706750690937042236e-01 -1.403836011886596680e-01 -2.203100323677062988e-01 5.862299352884292603e-02 -1.822195202112197876e-01 -5.266425013542175293e-02 -5.696678906679153442e-02 -9.587212651968002319e-02 7.690566033124923706e-02 6.891965866088867188e-02 8.823950588703155518e-02 6.360985338687896729e-02 3.339407965540885925e-02 -7.521622627973556519e-02 -5.607675388455390930e-02 -1.067760679870843887e-02 -2.345424741506576538e-01 2.896558046340942383e-01 1.156415790319442749e-01 1.803817600011825562e-01 4.739403352141380310e-02 -1.862951517105102539e-01 1.047818139195442200e-01 2.626374363899230957e-02 -2.383791208267211914e-01 2.229615487158298492e-02
3.007643818855285645e-01 -3.989304006099700928e-01 9.067074954509735107e-02 -3.774338215589523315e-02 2.050373107194900513e-01 1.729600727558135986e-01 2.301317900419235229e-01 -1.200363505631685257e-02 2.497333884239196777e-01 1.545267086476087570e-02 1.497168242931365967e-01 -2.201916091144084930e-02 2.376470267772674561e-01 1.543344557285308838e-01 1.403661519289016724e-01 2.595364749431610107e-01 2.480739504098892212e-01 1.044230069965124130e-02 2.131066024303436279e-01 -1.114383935928344727e-01 -1.300516724586486816e-01 4.350335896015167236e-02 9.248097985982894897e-02 5.285231024026870728e-02 -7.074012607336044312e-02 2.930316030979156494e-01 1.808104664087295532e-01 -6.387136876583099365e-02 4.941797628998756409e-02 2.721334099769592285e-01 -8.269221335649490356e-02 4.702705517411231995e-02
1.405398696660995483e-01 -3.188327252864837646e-01 2.230553328990936279e-01 3.077123165130615234e-01 1.234936118125915527e-01 -1.146794781088829041e-01 8.564399182796478271e-02 -1.648466438055038452e-01 -1.415543705224990845e-01 -2.088030613958835602e-02 -3.262362182140350342e-01 4.316003620624542236e-02 9.075719863176345825e-02 -8.417368680238723755e-02 -1.622484475374221802e-01 3.021378815174102783e-01 1.746214181184768677e-01 2.418638765811920166e-01 6.261502951383590698e-02 -1.712906062602996826e-01 -1.437445431947708130e-01 1.349109858274459839e-01 -1.344308555126190186e-01 3.454186767339706421e-02 2.164779305458068848e-01 2.074801623821258545e-01 2.354181110858917236e-01 -1.472324877977371216e-01 2.025151252746582031e-01 -4.395742341876029968e-02 -7.058267295360565186e-02 -1.192709058523178101e-01
2.249190807342529297e-01 -1.952628605067729950e-02 -1.671827733516693115e-01 8.448397740721702576e-03 -1.915827840566635132e-01 2.258944958448410034e-01 3.766706585884094238e-02 2.922068536281585693e-01 -1.246704068034887314e-02 -3.007627129554748535e-01 -8.263820409774780273e-02 -9.805854409933090210e-02 2.356459051370620728e-01 7.963491976261138916e-02 3.049173355102539062e-01 4.171536862850189209e-01 1.242822334170341492e-01 1.603704243898391724e-01 -8.067342452704906464e-03 -2.996601164340972900e-01 -9.095432609319686890e-02 1.618403941392898560e-01 -9.036494046449661255e-02 -1.301347557455301285e-02 1.378980278968811035e-01 2.059601061046123505e-02 1.792176365852355957e-01 -1.912259161472320557e-01 -3.768246993422508240e-02 -4.548396170139312744e-02 -8.239321410655975342e-02 1.957603543996810913e-01
2.802187800407409668e-01 9.597430936992168427e-03 -1.783206909894943237e-01 -9.818724542856216431e-02 3.340469896793365479e-01 6.109277158975601196e-02 -3.379390239715576172e-01 1.217273846268653870e-01 -5.182534456253051758e-03 -2.237421423196792603e-01 -8.646049350500106812e-02 -2.098302841186523438e-01 -3.685956820845603943e-02 7.147701829671859741e-02 6.893730908632278442e-02 1.832427084445953369e-01 1.422482579946517944e-01 8.546079695224761963e-02 -8.933227509260177612e-02 -6.014193966984748840e-02 -2.408555001020431519e-01 -2.061430923640727997e-02 1.399196982383728027e-01 2.957737743854522705e-01 1.541592180728912354e-01 1.452055722475051880e-01 3.591874539852142334e-01 -3.729045391082763672e-02 -1.093437448143959045e-01 2.551117539405822754e-01 -1.664980351924896240e-01 6.760196387767791748e-02
1.862367093563079834e-01 -1.115042939782142639e-01 -1.107839941978454590e-01 1.764825135469436646e-01 1.477792114019393921e-01 -5.739029124379158020e-02 1.481108367443084717e-02 -9.915880113840103149e-02 1.171564161777496338e-01 2.320788651704788208e-01 1.183719374239444733e-02 -5.714003928005695343e-03 -1.489418558776378632e-02 5.927389860153198242e-02 2.352658212184906006e-01 2.287243902683258057e-01 2.491926550865173340e-01 3.187808990478515625e-01 -1.119091883301734924e-01 -3.839483261108398438e-01 -1.074467897415161133e-01 2.263505011796951294e-01 1.882157661020755768e-02 -2.183602377772331238e-02 2.464798837900161743e-01 2.683868817985057831e-02 1.424922347068786621e-01 -4.112110733985900879e-01 -1.425799131393432617e-01 -9.405920654535293579e-02 -8.485139906406402588e-02 -1.435424834489822388e-01
8.371761441230773926e-02 -8.063842356204986572e-02 1.169215887784957886e-01 4.139704108238220215e-01 -1.370796188712120056e-02 -1.376587897539138794e-02 -1.260123848915100098e-01 2.815352976322174072e-01 -6.916849315166473389e-02 -1.547317355871200562e-01 -6.081719696521759033e-02 -2.155369147658348083e-02 2.076435089111328125e-01 1.922159492969512939e-01 5.534825101494789124e-02 1.141729503870010376e-01 -6.467442028224468231e-03 1.271021068096160889e-01 3.482751846313476562e-01 -4.246799647808074951e-01 -1.509155426174402237e-02 8.577831089496612549e-02 1.056182011961936951e-01 -2.518976032733917236e-01 1.659228503704071045e-01 1.033312752842903137e-01 1.848532259464263916e-01 -1.569431573152542114e-01 -2.088417112827301025e-01 1.436475217342376709e-01 -8.658742159605026245e-02 -8.989892899990081787e-02
2.223396003246307373e-01 -3.288349807262420654e-01 3.005793690681457520e-02 -9.096731990575790405e-02 1.499151140451431274e-01 9.980796277523040771e-02 2.710632085800170898e-01 -1.289088577032089233e-01 1.608090549707412720e-01 9.203726798295974731e-02 1.408380120992660522e-01 -9.241148084402084351e-02 3.068051338195800781e-01 4.732562601566314697e-02 1.465673744678497314e-01 2.694021463394165039e-01 3.147034347057342529e-01 -2.766904421150684357e-02 2.936446070671081543e-01 -8.209543675184249878e-02 -1.430394798517227173e-01 5.682089179754257202e-02 7.497984915971755981e-02 9.115714579820632935e-02 -1.379677653312683105e-01 3.107364177703857422e-01 2.395964711904525757e-01 -1.055644154548645020e-01 7.633707672357559204e-02 1.434046030044555664e-01 -1.240960061550140381e-01 3.557221964001655579e-02
2.019892260432243347e-02 -2.453842908143997192e-01 -1.941827982664108276e-01 1.634036600589752197e-01 -1.478768885135650635e-01 -1.797110736370086670e-01 -1.512797921895980835e-01 1.268038600683212280e-01 5.477341264486312866e-02 -1.976738572120666504e-01 6.048727035522460938e-02 -2.164106816053390503e-01 6.335034221410751343e-02 1.198242157697677612e-01 2.479499578475952148e-02 -2.521722577512264252e-02 2.399363368749618530e-01 -3.006183356046676636e-02 -5.782022699713706970e-02 1.176276281476020813e-01 -4.285407960414886475e-01 1.830282062292098999e-01 -1.222726181149482727e-01 -5.737397819757461548e-02 1.950037479400634766e-01 1.020580083131790161e-01 4.005760848522186279e-01 -2.635320425033569336e-01 2.339731305837631226e-01 2.245904877781867981e-02 -1.579787880182266235e-01 7.345240097492933273e-03
-1.162988245487213135e-01 -2.589284181594848633e-01 -3.632592260837554932e-01 3.499724566936492920e-01 3.369883447885513306e-02 1.048735380172729492e-01 -1.934327334165573120e-01 1.926163583993911743e-01 -9.519135951995849609e-02 2.122708559036254883e-01 -7.755589485168457031e-02 1.463369280099868774e-01 -6.571006379090249538e-04 -1.032499074935913086e-01 2.189398556947708130e-01 9.815017879009246826e-02 2.225497066974639893e-01 -1.836072802543640137e-01 2.643166109919548035e-02 -1.419836133718490601e-01 -3.262382447719573975e-01 8.384361863136291504e-02 -5.392035469412803650e-02 2.051569223403930664e-01 2.199242562055587769e-01 -3.605562075972557068e-02 1.162129268050193787e-01 -2.116694450378417969e-01 -1.111593395471572876e-01 1.629758626222610474e-01 -1.289961934089660645e-01 4.972920939326286316e-02
-2.587503194808959961e-02 -3.413215875625610352e-01 -8.255032449960708618e-02 5.957806482911109924e-02 2.462812811136245728e-01 -4.347036033868789673e-02 -2.742489054799079895e-02 8.877438306808471680e-02 -2.236068099737167358e-01 8.953248709440231323e-02 -2.581506371498107910e-01 1.979828029870986938e-01 2.334228903055191040e-01 1.431911289691925049e-01 -9.282938390970230103e-02 9.644910693168640137e-03 1.767435669898986816e-01 -1.144992783665657043e-01 1.815698593854904175e-01 1.495829522609710693e-01 2.065134420990943909e-02 9.534858912229537964e-02 6.460191309452056885e-02 1.687466651201248169e-01 2.461313307285308838e-01 2.427500784397125244e-01 3.812121450901031494e-01 -2.470639199018478394e-01 -6.158463284373283386e-02 -2.567480206489562988e-01 -1.222430691123008728e-01 3.672353178262710571e-02
1.782249808311462402e-01 -1.955041140317916870e-01 -8.923515677452087402e-02 -4.186896607279777527e-03 2.183031141757965088e-01 1.491764336824417114e-01 -4.481873288750648499e-02 -2.689120359718799591e-02 -2.030604705214500427e-02 -3.943911287933588028e-03 -7.151411264203488827e-04 -7.610262185335159302e-02 4.197238087654113770e-01 -2.710470231249928474e-03 1.135930120944976807e-01 9.459010511636734009e-02 1.755171120166778564e-01 -6.340967118740081787e-02 1.117291450500488281e-01 -2.484103143215179443e-01 -2.897084057331085205e-01 -1.168127954006195068e-01 -3.564609587192535400e-01 3.365373909473419189e-01 1.953191906213760376e-01 -2.041315659880638123e-02 2.973087131977081299e-01 -1.987423151731491089e-01 1.365500837564468384e-01 -6.383110582828521729e-02 -9.512227773666381836e-02 -1.930114696733653545e-03
-9.669298306107521057e-03 -3.252499997615814209e-01 -2.718839645385742188e-01 3.412484228610992432e-01 4.267919808626174927e-02 2.579423040151596069e-02 -2.311049550771713257e-01 -4.059876501560211182e-02 -9.800826013088226318e-02 2.433403581380844116e-01 -1.553827226161956787e-01 -9.661524742841720581e-02 4.339895248413085938e-01 -2.880198508501052856e-02 1.451989412307739258e-01 2.595637738704681396e-01 3.923263773322105408e-02 4.621639847755432129e-02 7.454222440719604492e-02 -9.991326183080673218e-02 -1.877449080348014832e-02 6.143461167812347412e-02 -1.184948086738586426e-01 -7.202646695077419281e-03 6.834167987108230591e-02 2.320588231086730957e-01 1.842051744461059570e-01 -2.045388668775558472e-01 7.289692759513854980e-02 1.454878300428390503e-01 2.314823865890502930e-02 -2.598691880702972412e-01
1.348845213651657104e-01 -2.203556448221206665e-01 3.022604286670684814e-01 1.370206028223037720e-01 2.149949222803115845e-01 -8.446170389652252197e-02 -5.218576639890670776e-02 -2.291291356086730957e-01 -7.500047981739044189e-02 9.625720232725143433e-02 -1.348077803850173950e-01 -1.637728363275527954e-01 -2.063724398612976074e-02 -8.338792622089385986e-02 7.546947151422500610e-02 2.430001348257064819e-01 2.369453758001327515e-01 1.843927055597305298e-01 1.481177210807800293e-01 -1.056992188096046448e-01 -5.452800542116165161e-02 1.241803243756294250e-01 -8.357907831668853760e-02 9.909872710704803467e-02 1.175894290208816528e-01 -1.411868780851364136e-01 5.018666386604309082e-01 -3.651405870914459229e-02 2.247420847415924072e-01 8.212643116712570190e-02 -7.130908221006393433e-02 -2.734336555004119873e-01
5.758893862366676331e-02 -1.796392351388931274e-01 6.402668356895446777e-02 2.608303725719451904e-01 9.495030343532562256e-02 -6.559564918279647827e-02 -5.970887839794158936e-02 -1.898591816425323486e-01 2.856251969933509827e-02 3.481543064117431641e-02 7.308955490589141846e-02 -3.453136980533599854e-02 8.493568003177642822e-02 -4.067485034465789795e-02 3.629385828971862793e-01 3.643046617507934570e-01 2.571333348751068115e-01 3.113450407981872559e-01 -2.597705833613872528e-02 -3.292410075664520264e-01 -2.452619224786758423e-01 -5.117420479655265808e-02 8.629479259252548218e-02 -5.825315788388252258e-02 2.005435675382614136e-01 2.013200223445892334e-01 2.869397103786468506e-01 -1.770875453948974609e-01 -1.475907210260629654e-02 -9.522235952317714691e-03 1.001757904887199402e-01 -8.338190615177154541e-02
2.421321719884872437e-01 -3.013438582420349121e-01 -1.041878983378410339e-01 1.402888745069503784e-01 -3.587242588400840759e-02 1.794809103012084961e-01 4.635492339730262756e-02 8.334722951985895634e-04 1.097333803772926331e-01 -3.849466517567634583e-02 1.962991058826446533e-02 7.448247075080871582e-02 1.993359327316284180e-01 -2.088287472724914551e-01 2.006851881742477417e-01 3.233154416084289551e-01 1.458799093961715698e-01 2.046459168195724487e-01 5.349991843104362488e-02 2.594473659992218018e-01 1.666292846202850342e-01 3.459020331501960754e-02 -1.589126586914062500e-01 -2.237587980926036835e-02 5.282922834157943726e-02 2.763848006725311279e-01 2.362971454858779907e-01 -2.247861474752426147e-01 -1.447291374206542969e-01 3.440680503845214844e-01 -1.512631177902221680e-01 -3.104816935956478119e-02
1.954629644751548767e-02 -3.478387594223022461e-01 6.209593266248703003e-02 -2.468930324539542198e-03 1.606696993112564087e-01 -1.326453238725662231e-01 -1.116536036133766174e-01 2.933377027511596680e-01 -2.672051489353179932e-01 -1.692742258310317993e-01 7.096154242753982544e-02 -9.620929509401321411e-02 -2.125260829925537109e-01 -2.387610264122486115e-02 1.900041401386260986e-01 1.438719034194946289e-01 2.343862056732177734e-01 3.660308718681335449e-01 1.015564613044261932e-02 8.502145297825336456e-03 -1.289691925048828125e-01 -1.026166453957557678e-01 1.761652976274490356e-01 1.438587307929992676e-01 -1.511043757200241089e-01 -1.608292013406753540e-01 2.320120632648468018e-01 -1.537038683891296387e-01 -1.077365428209304810e-01 -7.070004940032958984e-02 -3.235856890678405762e-01 2.255631610751152039e-02
1.717947795987129211e-02 -3.624703288078308105e-01 1.816098242998123169e-01 1.363824401050806046e-02 -4.779821634292602539e-02 1.839145272970199585e-01 2.009962201118469238e-01 2.204489856958389282e-01 -7.720853388309478760e-02 2.095298096537590027e-02 1.647474318742752075e-01 -9.124909341335296631e-02 3.446791768074035645e-01 8.204043656587600708e-02 3.402680158615112305e-01 1.826521307229995728e-01 1.570555716753005981e-01 3.810463845729827881e-01 6.410804577171802521e-03 -2.280695736408233643e-01 -1.462754458189010620e-01 1.666358411312103271e-01 5.342308804392814636e-02 8.346451073884963989e-02 4.595201089978218079e-02 1.895391941070556641e-01 -1.602181605994701385e-02 -6.123888492584228516e-02 1.215155702084302902e-02 1.122040599584579468e-01 -1.950947195291519165e-01 1.405409872531890869e-01
5.415610596537590027e-02 -3.729659020900726318e-01 -1.100014969706535339e-01 2.359327077865600586e-01 1.932180859148502350e-02 -1.515522748231887817e-01 4.084002226591110229e-03 3.997670486569404602e-03 -2.299670875072479248e-01 1.514040082693099976e-01 -2.196068316698074341e-01 9.675512462854385376e-02 2.114503979682922363e-01 7.270361483097076416e-02 2.709942869842052460e-02 -1.331043057143688202e-02 1.588013768196105957e-01 9.929609298706054688e-02 3.704420104622840881e-02 -6.273729354143142700e-02 1.137005984783172607e-01 -2.065548300743103027e-02 -9.025051444768905640e-02 3.237228095531463623e-01 2.693023085594177246e-01 1.467470526695251465e-01 3.580930829048156738e-01 -3.839223682880401611e-01 -6.007897853851318359e-02 -1.817635893821716309e-01 -9.633608907461166382e-02 1.496208459138870239e-02
1.546106189489364624e-01 -3.173778355121612549e-01 -1.430899947881698608e-01 9.200661629438400269e-02 4.147256612777709961e-01 1.887390911579132080e-01 -2.509062737226486206e-02 1.073827594518661499e-01 -1.367915272712707520e-01 -7.912969589233398438e-02 9.206623584032058716e-02 -2.623787522315979004e-01 4.300243854522705078e-01 4.023312777280807495e-02 9.547021985054016113e-02 1.692803353071212769e-01 6.495864689350128174e-02 -1.310001015663146973e-01 -5.767681077122688293e-02 -1.861150115728378296e-01 -1.920326203107833862e-01 -1.139242798089981079e-01 -2.223256528377532959e-01 1.339481770992279053e-01 1.784166991710662842e-01 -1.487699300050735474e-01 2.126110941171646118e-01 -1.061575263738632202e-01 1.755756512284278870e-02 -3.844065964221954346e-02 -9.003562852740287781e-03 -1.056750342249870300e-01
7.473118603229522705e-02 -2.338593602180480957e-01 -3.156420588493347168e-02 4.198799729347229004e-01 -3.447030484676361084e-02 4.414580017328262329e-02 2.421950846910476685e-01 1.241700444370508194e-02 8.659824728965759277e-03 1.127498149871826172e-01 -1.293868720531463623e-01 -1.020078733563423157e-01 -4.710603505373001099e-02 7.546091824769973755e-02 2.742620743811130524e-02 4.300528168678283691e-01 2.797162830829620361e-01 1.455553919076919556e-01 1.314738392829895020e-01 2.825772166252136230e-01 -2.207502275705337524e-01 1.944215446710586548e-01 -3.583972156047821045e-02 8.630315214395523071e-02 1.606708765029907227e-02 -4.073759913444519043e-02 1.880350261926651001e-01 7.954982668161392212e-02 -2.997297048568725586e-01 -8.456324040889739990e-02 -1.627695113420486450e-01 8.957204967737197876e-02
1.836672872304916382e-01 -8.164872974157333374e-02 -1.648569256067276001e-01 7.732004672288894653e-02 -1.423636227846145630e-01 -7.326832413673400879e-02 1.003682613372802734e-01 3.508930206298828125e-01 -1.432848274707794189e-01 -2.379631698131561279e-01 -1.270068883895874023e-01 8.300625532865524292e-02 2.945845723152160645e-01 2.060874700546264648e-01 4.295990765094757080e-01 2.438846230506896973e-01 1.026322022080421448e-01 -8.512815833091735840e-02 -1.846955567598342896e-01 -1.530292928218841553e-01 -1.528638154268264771e-01 3.891406580805778503e-02 1.664009243249893188e-01 9.864960610866546631e-02 -1.072298660874366760e-01 -4.744704067707061768e-02 3.396222293376922607e-01 3.835895657539367676e-02 5.829218029975891113e-02 5.532770231366157532e-02 -7.356835156679153442e-02 -1.187192872166633606e-01
2.723514139652252197e-01 -1.149548962712287903e-01 -1.736414618790149689e-02 -2.299062162637710571e-01 1.746344566345214844e-01 -5.939473211765289307e-02 1.382230967283248901e-02 1.309354007244110107e-01 -8.688574284315109253e-02 -3.799258768558502197e-01 -1.044032871723175049e-01 -1.521703749895095825e-01 5.766438692808151245e-02 -1.286970078945159912e-02 -5.508062615990638733e-02 5.083683729171752930e-01 3.280766308307647705e-01 1.740642935037612915e-01 -8.628354221582412720e-02 5.617288872599601746e-02 -1.665392369031906128e-01 -1.704209670424461365e-02 -1.454026848077774048e-01 -7.090963423252105713e-03 -2.029543668031692505e-01 5.621846765279769897e-02 7.956486940383911133e-02 -1.931384652853012085e-01 -9.911916218698024750e-03 -9.315637499094009399e-02 -1.263730674982070923e-01 -2.160981595516204834e-01
7.420105487108230591e-02 -2.782106101512908936e-01 -2.137890085577964783e-02 -1.765763014554977417e-02 3.700259923934936523e-01 6.831557303667068481e-02 2.510446123778820038e-02 3.774867858737707138e-03 -1.616349369287490845e-01 -1.858727075159549713e-02 -3.157466053962707520e-01 -6.988923996686935425e-02 3.135823309421539307e-01 7.365373522043228149e-02 -2.346821688115596771e-02 1.215406730771064758e-01 1.723842173814773560e-01 -1.356577426195144653e-01 1.193825006484985352e-01 -2.550686299800872803e-01 -2.355548292398452759e-01 3.345011034980416298e-03 -1.251369118690490723e-01 2.056922763586044312e-01 1.614171713590621948e-01 -1.949991434812545776e-01 3.110443055629730225e-01 -2.078720182180404663e-01 1.191584840416908264e-01 -1.059747040271759033e-01 -8.448164165019989014e-02 -2.155383527278900146e-01
3.545460700988769531e-01 -1.458118557929992676e-01 -2.125144600868225098e-01 2.261255085468292236e-01 -1.756426244974136353e-01 -8.605911582708358765e-02 1.362708210945129395e-01 3.251305520534515381e-01 -4.040436819195747375e-02 -2.723072469234466553e-01 -7.465098798274993896e-02 -2.275650203227996826e-02 3.285859525203704834e-01 4.661702737212181091e-02 2.039031833410263062e-01 3.683027923107147217e-01 4.539880901575088501e-02 8.826778084039688110e-02 -9.670332074165344238e-02 -1.816600859165191650e-01 -1.697188168764114380e-01 3.379546105861663818e-02 1.479857228696346283e-02 -5.305311456322669983e-02 -7.274887710809707642e-02 -3.342477604746818542e-02 -1.937127299606800079e-02 -3.299780935049057007e-02 5.195623263716697693e-02 -6.362871825695037842e-02 -3.440156579017639160e-01 -8.253542333841323853e-02
1.840426921844482422e-01 -2.051165997982025146e-01 -2.701609432697296143e-01 8.157075382769107819e-03 -2.425071224570274353e-02 -3.196909129619598389e-01 -3.063920438289642334e-01 2.472243309020996094e-01 1.291101705282926559e-02 -2.987399101257324219e-01 -1.041221469640731812e-01 -1.926059126853942871e-01 2.747574150562286377e-01 1.275437027215957642e-01 8.931472152471542358e-02 1.406152993440628052e-01 -3.964444622397422791e-02 7.796430587768554688e-02 -4.099621437489986420e-03 -1.539646238088607788e-01 -1.526464968919754028e-01 1.590282320976257324e-01 -1.710819266736507416e-02 8.576109260320663452e-02 1.279469579458236694e-01 1.614676713943481445e-01 1.990866214036941528e-01 -3.163841068744659424e-01 3.527257591485977173e-02 -2.324621193110942841e-02 -4.811194911599159241e-02 -2.499392777681350708e-01
1.825298815965652466e-01 2.030288614332675934e-02 -2.448127865791320801e-01 2.874819040298461914e-01 1.236497238278388977e-01 -5.652829632163047791e-02 2.786396741867065430e-01 -7.737924903631210327e-02 3.476208448410034180e-02 -7.944395393133163452e-02 -1.034279242157936096e-01 4.967215657234191895e-02 -2.164126187562942505e-02 1.165573447942733765e-01 1.882118582725524902e-01 1.667729318141937256e-01 3.731755614280700684e-01 1.864896714687347412e-01 -2.665378153324127197e-01 -1.873474568128585815e-01 -1.685502566397190094e-02 2.947456836700439453e-01 1.567315123975276947e-02 -1.223552450537681580e-01 -4.268032312393188477e-02 1.564177572727203369e-01 8.013311028480529785e-02 -1.195904910564422607e-01 -1.139188706874847412e-01 3.493445515632629395e-01 -2.394717335700988770e-01 4.088417440652847290e-02
2.660384476184844971e-01 -2.363363355398178101e-01 1.546950638294219971e-02 1.905173957347869873e-01 2.599932849407196045e-01 -1.582067310810089111e-01 3.623888790607452393e-01 -1.173711940646171570e-01 2.597480081021785736e-02 -2.073616161942481995e-02 1.180218979716300964e-01 -8.663530647754669189e-02 4.145659506320953369e-01 6.692389957606792450e-03 2.409930676221847534e-01 2.614209055900573730e-01 1.559955477714538574e-01 -7.321638613939285278e-02 1.803614944219589233e-01 -2.842301875352859497e-02 -1.766945123672485352e-01 4.643752425909042358e-02 -9.753993153572082520e-02 -4.294778686016798019e-03 2.880883589386940002e-02 9.822081029415130615e-02 3.048252873122692108e-02 -1.153476610779762268e-01 -9.299921989440917969e-02 2.309958487749099731e-01 -2.863355875015258789e-01 5.988777428865432739e-02
1.776022911071777344e-01 -4.187877178192138672e-01 9.165696054697036743e-02 2.314499318599700928e-01 1.416898816823959351e-01 -2.654669880867004395e-01 -7.248152047395706177e-02 -2.905008941888809204e-02 1.038549318909645081e-01 1.582607328891754150e-01 -2.059061825275421143e-01 1.025039032101631165e-01 6.729394942522048950e-02 -2.366120219230651855e-01 -9.411264955997467041e-02 3.728629350662231445e-01 5.453456193208694458e-02 1.369654983282089233e-01 6.093507260084152222e-02 -1.691121309995651245e-01 -2.414540201425552368e-01 4.029385000467300415e-02 6.196758523583412170e-02 -5.868291482329368591e-02 -9.091842919588088989e-02 -1.169075444340705872e-01 3.871867954730987549e-01 -1.681605726480484009e-01 -3.952579572796821594e-02 3.522254899144172668e-02 -6.825069338083267212e-02 -9.211187809705734253e-02
1.490768510848283768e-02 -1.875352561473846436e-01 -6.407385319471359253e-02 1.033595800399780273e-01 3.059816360473632812e-02 -4.127492383122444153e-02 -1.799992024898529053e-01 -1.100930199027061462e-01 -6.695687305182218552e-03 -2.420553239062428474e-03 -1.502991765737533569e-01 -1.974372267723083496e-01 3.498111963272094727e-01 1.475485414266586304e-01 3.886531591415405273e-01 2.198788076639175415e-01 8.046692609786987305e-02 1.799442805349826813e-02 -8.386438712477684021e-03 -2.350310832262039185e-01 1.184571608901023865e-01 -5.444454029202461243e-02 -2.370299398899078369e-01 3.226629793643951416e-01 -1.120196580886840820e-01 2.444372028112411499e-01 1.335817575454711914e-01 -2.665624916553497314e-01 8.160964399576187134e-02 2.594967484474182129e-01 1.202295068651437759e-02 -1.508668512105941772e-01
1.675806641578674316e-01 -1.170136034488677979e-01 -2.154190540313720703e-01 2.558592557907104492e-01 8.593217283487319946e-02 -1.271410733461380005e-01 1.413498073816299438e-01 1.487324833869934082e-01 -2.180327177047729492e-01 -1.948062479496002197e-01 -1.058103367686271667e-01 -2.217074483633041382e-01 9.336595237255096436e-02 2.737066447734832764e-01 1.913637220859527588e-01 4.096342325210571289e-01 1.563727706670761108e-01 -2.021103650331497192e-01 1.235706657171249390e-01 8.105164021253585815e-02 -5.060582235455513000e-02 9.746630489826202393e-02 2.812586128711700439e-01 -1.325473636388778687e-01 -1.328378319740295410e-01 -9.133709594607353210e-03 2.797615230083465576e-01 -1.882179379463195801e-01 -7.365986704826354980e-02 4.921800270676612854e-02 -5.587562918663024902e-03 1.078758016228675842e-01
1.882928609848022461e-01 -1.351368874311447144e-01 -1.025972440838813782e-01 8.169156312942504883e-02 1.809411197900772095e-01 -4.521171748638153076e-02 1.067045256495475769e-01 4.541073739528656006e-01 -3.805027157068252563e-02 -1.796649992465972900e-01 -5.461697652935981750e-02 1.216129437088966370e-01 2.462039738893508911e-01 4.002310931682586670e-01 1.714187115430831909e-02 2.090910077095031738e-01 1.328018605709075928e-01 2.207644581794738770e-01 -1.280049979686737061e-01 -8.187853544950485229e-02 4.065702855587005615e-02 2.037460207939147949e-01 -2.779051288962364197e-02 6.590058654546737671e-02 2.972463667392730713e-01 1.961184144020080566e-01 5.753459036350250244e-02 -1.437820941209793091e-01 -1.705505251884460449e-01 1.747391372919082642e-01 -1.357025932520627975e-02 -1.097112596035003662e-01
-9.673860669136047363e-02 -1.678069978952407837e-01 -1.438242290169000626e-02 2.077288180589675903e-01 1.045006439089775085e-01 2.146192360669374466e-03 3.140227124094963074e-02 -1.252200603485107422e-01 1.738000363111495972e-01 1.141849160194396973e-01 -6.005140393972396851e-02 -7.435861974954605103e-02 -2.420358955860137939e-01 2.592001855373382568e-01 1.683681309223175049e-01 3.568290472030639648e-01 1.151547729969024658e-01 2.370055764913558960e-01 1.716914325952529907e-01 -1.209918130189180374e-02 -4.710545763373374939e-02 -8.684549480676651001e-02 -5.027257278561592102e-02 -2.382777631282806396e-02 -2.492943555116653442e-01 6.903845816850662231e-02 4.164994359016418457e-01 -3.956542909145355225e-01 -3.147372603416442871e-02 1.699011027812957764e-01 2.231178246438503265e-02 1.360760778188705444e-01
-9.126292425207793713e-04 -5.284648016095161438e-02 -2.461467981338500977e-01 1.978653818368911743e-01 2.061356902122497559e-01 -1.242411881685256958e-01 1.608959399163722992e-02 1.400095671415328979e-01 -2.026015371084213257e-01 1.549007371068000793e-02 -9.254646301269531250e-02 -3.199358582496643066e-01 -2.684920728206634521e-01 -9.905236214399337769e-02 2.083323448896408081e-01 2.764107584953308105e-01 1.696593165397644043e-01 -8.678391575813293457e-02 -2.296193540096282959e-01 1.011196970939636230e-01 -2.963929176330566406e-01 2.464715018868446350e-02 -2.792004048824310303e-01 1.585129201412200928e-01 9.093807637691497803e-02 8.238072693347930908e-02 2.186357825994491577e-01 -2.377771735191345215e-01 1.064998060464859009e-01 -7.246515154838562012e-02 -1.142229139804840088e-01 1.610116064548492432e-01
-7.901104539632797241e-02 -3.604444861412048340e-01 -1.328531769104301929e-03 1.690302938222885132e-01 -2.565627358853816986e-02 -1.803948879241943359e-01 -4.020230844616889954e-02 5.811702087521553040e-02 7.005722820758819580e-02 5.575300753116607666e-02 -1.035573408007621765e-01 3.896934166550636292e-02 -2.205347865819931030e-01 1.331755071878433228e-01 3.964310511946678162e-02 3.742102682590484619e-01 3.280626237392425537e-01 -1.302110999822616577e-01 3.739528954029083252e-01 -2.547851577401161194e-02 -1.210495829582214355e-01 -6.103236228227615356e-02 5.015720147639513016e-03 7.820095866918563843e-03 3.164001926779747009e-02 5.338856950402259827e-02 3.274569809436798096e-01 -3.249879479408264160e-01 -4.533413052558898926e-02 1.436339318752288818e-01 1.215211302042007446e-01 -1.764942705631256104e-01
1.342003494501113892e-01 -3.716157078742980957e-01 -2.253395169973373413e-01 2.055107802152633667e-01 1.504571586847305298e-01 -3.803730383515357971e-02 -8.919831365346908569e-02 -8.590764552354812622e-02 7.993732392787933350e-02 3.057163357734680176e-01 -1.555282473564147949e-01 4.896226897835731506e-02 4.821695759892463684e-02 5.192469805479049683e-02 2.403344064950942993e-01 4.009804725646972656e-01 1.944718956947326660e-01 -1.417879462242126465e-01 2.625954151153564453e-02 1.112704202532768250e-01 -3.466984033584594727e-01 2.657011747360229492e-01 -4.847264289855957031e-02 -5.949899181723594666e-02 -2.978005632758140564e-02 1.317378580570220947e-01 1.235547363758087158e-01 8.033715933561325073e-02 -6.740797311067581177e-02 5.644964799284934998e-02 1.275535672903060913e-01 1.726581454277038574e-01
1.665226817131042480e-01 -2.216440886259078979e-01 -1.409158110618591309e-01 7.404161989688873291e-02 2.830568850040435791e-01 2.406686991453170776e-01 -3.792184963822364807e-02 1.715228408575057983e-01 -5.083742737770080566e-02 2.505231834948062897e-02 2.087128907442092896e-02 -2.923119440674781799e-02 3.792797029018402100e-01 2.767339348793029785e-02 2.660687826573848724e-02 1.284949630498886108e-01 2.487073391675949097e-01 -1.099908426403999329e-01 4.483537375926971436e-02 -2.284144312143325806e-01 -1.738892644643783569e-01 -1.351989805698394775e-01 -3.920426368713378906e-01 2.370915561914443970e-01 2.617877125740051270e-01 4.114186391234397888e-02 2.687883675098419189e-01 -2.721602469682693481e-02 2.115153707563877106e-02 -5.259674414992332458e-02 -3.353377431631088257e-02 -1.686693578958511353e-01
6.475925445556640625e-02 -1.540674269199371338e-01 -8.849629014730453491e-02 -1.260155159980058670e-02 9.125693887472152710e-02 6.585737317800521851e-02 3.654033318161964417e-02 3.638156354427337646e-01 -2.564233839511871338e-01 -1.378521472215652466e-01 -2.977586090564727783e-01 1.056696176528930664e-01 2.105273008346557617e-01 2.916391789913177490e-01 6.184932589530944824e-02 1.157640218734741211e-01 2.804283201694488525e-01 2.276355922222137451e-01 4.459063056856393814e-04 -1.958595067262649536e-01 1.582385450601577759e-01 7.647270709276199341e-02 -2.273971587419509888e-01 -1.685655415058135986e-01 2.338441759347915649e-01 -7.276230305433273315e-02 1.269269585609436035e-01 -2.553288042545318604e-01 -1.654310375452041626e-01 8.183697611093521118e-02 -1.555223762989044189e-01 8.467447012662887573e-02
1.885593980550765991e-01 -3.639494776725769043e-01 -1.288635432720184326e-01 3.488996028900146484e-01 2.434162944555282593e-01 -9.912499040365219116e-02 5.690714344382286072e-02 1.363479904830455780e-02 -2.358320541679859161e-02 3.199144899845123291e-01 -1.371657550334930420e-01 3.356838971376419067e-02 -4.087543487548828125e-02 1.574159264564514160e-01 7.917480170726776123e-02 4.279962182044982910e-01 7.759764790534973145e-02 -2.470377236604690552e-01 1.769169420003890991e-02 -8.858051896095275879e-02 -2.172364741563796997e-01 1.322992593050003052e-01 1.652271114289760590e-02 1.565290987491607666e-01 -8.910220116376876831e-02 3.374647721648216248e-02 1.774903088808059692e-01 2.699591219425201416e-01 -3.827927634119987488e-02 1.949814148247241974e-02 4.752285778522491455e-02 1.283867470920085907e-02
1.166547536849975586e-01 -4.369631111621856689e-01 -1.163178533315658569e-01 1.366293616592884064e-02 3.914921283721923828e-01 1.035113856196403503e-01 -3.023362904787063599e-02 3.178113698959350586e-02 -1.186830177903175354e-01 1.766593632055446506e-04 -2.120930999517440796e-01 -1.081946492195129395e-01 4.691539406776428223e-01 1.927249250002205372e-03 2.021896690130233765e-01 5.578533187508583069e-02 3.819685801863670349e-02 -7.103999704122543335e-02 8.050464093685150146e-03 -7.535254210233688354e-02 -1.786020696163177490e-01 1.015054620802402496e-02 -1.503989100456237793e-01 8.850950002670288086e-02 2.413661628961563110e-01 -1.695779860019683838e-01 3.023892939090728760e-01 5.894832313060760498e-02 -4.510630667209625244e-02 -1.492455154657363892e-01 3.842430887743830681e-03 -6.664430256932973862e-04
5.322836339473724365e-02 -1.862635910511016846e-01 -1.395847648382186890e-01 1.574545055627822876e-01 1.953573971986770630e-01 1.633801609277725220e-01 -1.060477271676063538e-01 6.950159370899200439e-02 9.368746541440486908e-03 9.383882582187652588e-02 -1.527771949768066406e-01 -1.291649639606475830e-01 3.745268285274505615e-01 7.312790490686893463e-03 2.034820988774299622e-02 5.446269363164901733e-02 3.028569519519805908e-01 3.650394827127456665e-02 -2.624192740768194199e-03 -5.503749847412109375e-02 -2.224323153495788574e-01 -1.807266175746917725e-01 -3.255098164081573486e-01 3.019047677516937256e-01 -1.243747025728225708e-01 1.309759914875030518e-01 3.236976563930511475e-01 -1.250483244657516479e-01 1.984149813652038574e-01 -3.123304620385169983e-02 -8.973218500614166260e-03 -2.753957509994506836e-01
5.797677114605903625e-02 -1.160108000040054321e-01 -3.424713313579559326e-01 1.927305757999420166e-01 3.460507094860076904e-01 8.606905117630958557e-03 4.466949403285980225e-02 2.190972566604614258e-01 -6.611749529838562012e-02 -1.575040966272354126e-01 -2.955936491489410400e-01 8.239042758941650391e-02 5.199983716011047363e-02 3.114273771643638611e-02 -1.212514787912368774e-01 7.773301005363464355e-02 2.190885245800018311e-01 1.183244287967681885e-01 -9.069343656301498413e-02 -3.230322599411010742e-01 -1.616764999926090240e-02 -2.095866948366165161e-02 1.080050617456436157e-01 1.874993592500686646e-01 -3.741249069571495056e-02 5.988701712340116501e-03 1.352768540382385254e-01 -3.051470816135406494e-01 1.547977328300476074e-01 3.250588476657867432e-01 -1.489980369806289673e-01 -1.561726033687591553e-01
9.700098633766174316e-02 -2.772303521633148193e-01 -3.395254313945770264e-01 3.447841107845306396e-02 1.936902552843093872e-01 -3.148797154426574707e-01 -1.570437401533126831e-01 -2.820271626114845276e-02 -1.282883584499359131e-01 -2.346301674842834473e-01 -3.230668604373931885e-02 -1.880888342857360840e-01 -3.338659182190895081e-02 -8.471646159887313843e-02 2.503661438822746277e-02 -9.152466803789138794e-02 2.940409183502197266e-01 8.815164119005203247e-02 -1.559549868106842041e-01 -1.507845222949981689e-01 -1.015339419245719910e-01 2.309823036193847656e-01 9.876801073551177979e-02 1.622483730316162109e-01 1.699893474578857422e-01 1.128703504800796509e-01 3.269206881523132324e-01 -2.547659873962402344e-01 6.425920873880386353e-03 2.803669869899749756e-02 -2.217221558094024658e-01 -7.403887063264846802e-02
1.162909194827079773e-01 -2.803161740303039551e-01 -2.540393471717834473e-01 9.963863343000411987e-02 2.614465653896331787e-01 -1.966890394687652588e-01 -2.609155476093292236e-01 -2.346345409750938416e-02 -2.592994570732116699e-01 -1.556626334786415100e-02 -1.008441820740699768e-01 2.939453162252902985e-02 1.044568717479705811e-01 -8.539499342441558838e-02 4.345332738012075424e-03 2.357397675514221191e-01 2.366614639759063721e-01 1.726777851581573486e-01 -9.155336022377014160e-02 -4.012294858694076538e-02 1.846618205308914185e-02 7.627728581428527832e-02 8.336860686540603638e-02 6.876023113727569580e-02 3.887103796005249023e-01 5.207474157214164734e-02 2.684144675731658936e-01 -2.567070722579956055e-01 6.670877337455749512e-02 -1.851426512002944946e-01 -1.520323902368545532e-01 -1.954728811979293823e-01
1.887768656015396118e-01 1.664162427186965942e-01 -6.977806240320205688e-02 2.675471305847167969e-01 1.683431863784790039e-01 1.842181235551834106e-01 -9.037072956562042236e-02 -1.130824983119964600e-01 -1.850634999573230743e-02 2.495704963803291321e-02 1.947877109050750732e-01 1.351437121629714966e-01 -6.218458712100982666e-02 1.685945540666580200e-01 -1.914218068122863770e-01 1.588322371244430542e-01 2.842706143856048584e-01 1.505446583032608032e-01 9.475322812795639038e-02 -1.130713149905204773e-01 -3.025600314140319824e-01 1.782329380512237549e-01 -3.377441763877868652e-01 2.028243690729141235e-01 -8.825898915529251099e-02 1.355167627334594727e-01 3.198110759258270264e-01 -1.848984509706497192e-01 -9.700146317481994629e-02 1.612801402807235718e-01 -1.114375591278076172e-01 -1.069610640406608582e-01
-1.062072515487670898e-01 -2.867156267166137695e-01 -1.191932708024978638e-01 8.992460789158940315e-04 5.220857635140419006e-02 2.158571779727935791e-01 1.987559050321578979e-01 7.546488940715789795e-02 -1.555893272161483765e-01 -1.133675947785377502e-01 -1.115999184548854828e-02 1.477504521608352661e-01 -2.253173664212226868e-02 2.974742650985717773e-02 -7.017933577299118042e-02 4.375983476638793945e-01 2.519173920154571533e-01 1.037278324365615845e-01 6.060313805937767029e-02 -1.577633917331695557e-01 1.924947253428399563e-03 1.588225513696670532e-01 2.694954276084899902e-01 -4.300206899642944336e-02 1.749901771545410156e-01 1.174774989485740662e-01 3.009638786315917969e-01 -3.512029349803924561e-02 -2.880817949771881104e-01 -1.588849276304244995e-01 -3.058921992778778076e-01 2.079621516168117523e-02
-1.283561736345291138e-01 -1.327531039714813232e-01 -1.252455711364746094e-01 1.611023545265197754e-01 2.289141565561294556e-01 9.666468203067779541e-02 -2.022470831871032715e-01 -3.892042487859725952e-02 1.031859517097473145e-01 1.112495809793472290e-01 -1.289097815752029419e-01 -2.633917033672332764e-01 3.978626430034637451e-01 8.765038847923278809e-02 2.276189178228378296e-01 3.460319638252258301e-01 9.341362118721008301e-02 -5.284308269619941711e-02 8.543715626001358032e-02 -1.529661417007446289e-01 5.931277945637702942e-02 6.478466093540191650e-02 -1.649661213159561157e-01 3.121744990348815918e-01 -4.106516763567924500e-02 2.912997305393218994e-01 2.047315835952758789e-01 -2.589107677340507507e-02 2.285143882036209106e-01 3.751327469944953918e-02 -1.131302416324615479e-01 -5.834290385246276855e-02
6.145529076457023621e-02 -2.705038785934448242e-01 -5.587807670235633850e-02 5.736123397946357727e-02 1.928704530000686646e-01 -1.045426204800605774e-01 2.322268337011337280e-01 2.272513508796691895e-02 -6.209649145603179932e-02 -2.615945972502231598e-02 -4.087716713547706604e-02 -3.087801039218902588e-01 4.162502884864807129e-01 1.169011369347572327e-01 3.901790678501129150e-01 1.022332236170768738e-01 3.043021261692047119e-01 -1.357388049364089966e-01 8.826094865798950195e-02 -2.684547901153564453e-01 5.862471461296081543e-02 1.126649379730224609e-01 6.163559854030609131e-02 -9.586260654032230377e-03 8.239522576332092285e-04 -2.039644420146942139e-01 5.471181124448776245e-02 -1.055026650428771973e-01 -2.926820814609527588e-01 8.833927102386951447e-03 2.213128143921494484e-03 -1.025201752781867981e-01
5.803179368376731873e-02 -2.366029620170593262e-01 -1.406196951866149902e-01 1.679937541484832764e-01 2.468039840459823608e-01 -1.885751336812973022e-01 2.750363349914550781e-01 5.104512721300125122e-02 9.299635142087936401e-02 1.644143164157867432e-01 1.470982134342193604e-01 -5.061115324497222900e-02 5.683406814932823181e-02 1.244177669286727905e-01 1.962563246488571167e-01 2.689380347728729248e-01 2.452172636985778809e-01 2.090672403573989868e-01 -1.604532748460769653e-01 3.759539872407913208e-02 -2.320630252361297607e-01 -2.988393418490886688e-02 -1.887254863977432251e-01 -2.090274542570114136e-02 -1.185034886002540588e-01 6.130187958478927612e-02 3.522475063800811768e-01 -8.808531612157821655e-02 1.457179784774780273e-01 -9.755661338567733765e-02 -2.423637919127941132e-02 3.545730113983154297e-01
3.001878559589385986e-01 -2.248478382825851440e-01 -1.213636994361877441e-01 1.600913405418395996e-01 3.422005176544189453e-01 2.231608033180236816e-01 -5.666662007570266724e-02 1.476977616548538208e-01 -1.397159993648529053e-01 -3.023065067827701569e-02 3.055434301495552063e-02 -8.569747209548950195e-02 4.156245291233062744e-01 6.572069227695465088e-02 -6.127562373876571655e-02 4.347513243556022644e-02 7.133215665817260742e-02 -8.547639846801757812e-02 1.328936964273452759e-01 -2.266401350498199463e-01 -1.956090033054351807e-01 -2.165879867970943451e-02 -1.398851722478866577e-01 1.891632229089736938e-01 2.728375494480133057e-01 -4.665403068065643311e-02 2.728750109672546387e-01 -1.630340218544006348e-01 6.053599342703819275e-02 -1.647231876850128174e-01 -1.322427182458341122e-03 -1.779419779777526855e-01
3.308646380901336670e-01 -2.309456653892993927e-02 4.020880907773971558e-02 -2.767708152532577515e-02 2.224683165550231934e-01 1.605954170227050781e-01 -2.980636954307556152e-01 9.186838753521442413e-03 9.490419179201126099e-02 -2.092010527849197388e-01 -3.079315423965454102e-01 -8.538565784692764282e-02 9.716578572988510132e-02 -6.882848590612411499e-02 -3.227827325463294983e-02 1.708382517099380493e-01 2.007785439491271973e-01 -1.167175266891717911e-02 1.188346445560455322e-01 -8.837410807609558105e-02 -3.116199672222137451e-01 1.174899935722351074e-02 1.440477818250656128e-01 2.046201229095458984e-01 1.448038220405578613e-01 9.624204039573669434e-02 3.510760366916656494e-01 -1.383806914091110229e-01 -7.884956151247024536e-02 2.317626774311065674e-01 -2.521267235279083252e-01 7.573061436414718628e-02
2.162440568208694458e-01 5.742263048887252808e-02 -4.349189624190330505e-02 1.484672725200653076e-01 -6.336825340986251831e-02 3.190236398950219154e-03 2.563669383525848389e-01 1.329882889986038208e-01 -2.259217202663421631e-01 -2.432200759649276733e-01 -2.941641770303249359e-02 -2.438683441141620278e-04 1.099678352475166321e-01 6.436803936958312988e-02 3.786242902278900146e-01 5.471264123916625977e-01 1.692515462636947632e-01 6.244581192731857300e-02 6.139072403311729431e-02 -5.293606594204902649e-02 -1.104745045304298401e-01 2.719248533248901367e-01 3.957854956388473511e-02 7.738132961094379425e-03 -1.988314464688301086e-02 -7.922944426536560059e-02 1.382654160261154175e-01 -1.028965935111045837e-01 4.543518647551536560e-02 2.681989967823028564e-01 2.040976844727993011e-02 1.757545024156570435e-01
3.011029958724975586e-01 -1.204387843608856201e-01 5.771102383732795715e-02 1.550245136022567749e-01 2.147257775068283081e-01 7.108257710933685303e-02 -5.271445214748382568e-02 -2.399365603923797607e-02 -1.242217570543289185e-01 -2.168978154659271240e-01 -6.561699509620666504e-02 3.254851326346397400e-02 1.588047146797180176e-01 6.411685049533843994e-02 -4.408673569560050964e-02 1.840161383152008057e-01 1.993612945079803467e-01 4.454036243259906769e-03 -1.239034757018089294e-01 1.506832391023635864e-01 -2.575642466545104980e-01 4.319618921726942062e-03 2.539407610893249512e-01 3.834567070007324219e-01 2.704458236694335938e-01 6.061447411775588989e-02 1.168127879500389099e-01 -1.690662503242492676e-01 -2.362227067351341248e-02 3.566254079341888428e-01 -2.678326368331909180e-01 -7.586076855659484863e-02
-7.307436317205429077e-02 -1.958931237459182739e-01 -1.897144019603729248e-01 3.360016942024230957e-01 8.384921588003635406e-03 -3.417302295565605164e-02 -1.239315494894981384e-01 3.178978264331817627e-01 -1.756013482809066772e-01 -5.000304430723190308e-03 -3.079659864306449890e-02 -2.349940501153469086e-02 -5.720525234937667847e-02 -2.484601736068725586e-01 2.909371852874755859e-01 8.800394833087921143e-02 2.063739150762557983e-01 -1.157541945576667786e-01 7.089482247829437256e-02 1.004033982753753662e-01 -3.875804543495178223e-01 1.852939426898956299e-01 1.529311062768101692e-03 9.139558672904968262e-02 2.656117081642150879e-01 8.797997236251831055e-02 5.700502544641494751e-02 -3.219919204711914062e-01 6.702326983213424683e-02 1.109651252627372742e-01 -1.842115819454193115e-01 -4.874828271567821503e-03
1.498159766197204590e-01 -1.264695674180984497e-01 8.067704737186431885e-02 2.099976986646652222e-01 1.526639461517333984e-01 2.693801522254943848e-01 -1.265922784805297852e-01 1.692077517509460449e-01 2.535820752382278442e-02 -8.650645613670349121e-02 7.312779128551483154e-02 2.306458801031112671e-01 -3.961969539523124695e-02 8.171032369136810303e-02 7.626222819089889526e-02 -6.017427425831556320e-03 3.709711730480194092e-01 1.721685193479061127e-02 -1.275827288627624512e-01 -1.008662357926368713e-01 -1.064958050847053528e-01 2.826478481292724609e-01 -2.104660868644714355e-01 1.494593322277069092e-01 2.234359085559844971e-02 2.593306005001068115e-01 4.802097678184509277e-01 -6.904428452253341675e-02 1.237914934754371643e-01 1.459332555532455444e-01 1.139244437217712402e-01 -1.212506517767906189e-01
-5.278921127319335938e-02 9.441626816987991333e-02 -2.226383984088897705e-01 3.222648501396179199e-01 2.034252583980560303e-01 -7.366792112588882446e-02 -1.719988733530044556e-01 1.391772925853729248e-01 -1.441934406757354736e-01 3.972438629716634750e-03 -1.190993338823318481e-01 1.321137547492980957e-01 -1.312082260847091675e-01 3.765258006751537323e-03 1.842604875564575195e-01 1.198404058814048767e-01 2.394049912691116333e-01 2.808950841426849365e-02 2.361843138933181763e-01 -1.182310581207275391e-01 -4.643009901046752930e-01 1.551576107740402222e-01 -1.514967232942581177e-01 7.791294902563095093e-02 1.051974445581436157e-01 1.686622500419616699e-01 -1.253130938857793808e-02 -3.202393949031829834e-01 3.243524208664894104e-02 -8.093910873867571354e-04 -2.692603468894958496e-01 -9.386161714792251587e-02
-1.603869162499904633e-02 -5.049460530281066895e-01 1.315850019454956055e-01 -1.111718639731407166e-01 -2.865193225443363190e-02 -1.395194381475448608e-01 2.935720048844814301e-02 3.370026350021362305e-01 -2.101847380399703979e-01 -7.353661954402923584e-02 -2.664646804332733154e-01 -1.213506236672401428e-01 3.417851403355598450e-02 3.079908192157745361e-01 1.609924621880054474e-02 1.404204368591308594e-01 2.574789226055145264e-01 1.526940017938613892e-01 1.361673474311828613e-01 2.078204602003097534e-01 -1.698347479104995728e-01 7.726054638624191284e-02 -1.043031737208366394e-01 5.126692354679107666e-02 -1.145271807909011841e-01 1.984812617301940918e-01 1.048681735992431641e-01 -1.483981758356094360e-01 -1.505937278270721436e-01 1.101645976305007935e-01 7.105492800474166870e-02 -6.328317523002624512e-02
3.076619803905487061e-01 -3.365788757801055908e-01 -1.953271478414535522e-01 9.281351417303085327e-02 4.097031801939010620e-02 -2.324336022138595581e-01 -1.443248540163040161e-01 5.426914989948272705e-02 -7.380510866641998291e-02 -1.019408777356147766e-01 -2.351834774017333984e-01 -3.300846740603446960e-02 6.378312408924102783e-02 -1.078399643301963806e-01 -2.291116863489151001e-02 4.497424885630607605e-02 2.240862399339675903e-01 3.285158053040504456e-02 6.609433144330978394e-02 2.830598317086696625e-02 3.894717991352081299e-02 2.907672822475433350e-01 1.663559079170227051e-01 1.850664317607879639e-01 2.808297872543334961e-01 -4.152948502451181412e-03 3.390640616416931152e-01 -2.941772043704986572e-01 -2.797485515475273132e-02 -1.363965570926666260e-01 -1.732950657606124878e-01 -2.026638686656951904e-01
8.592238277196884155e-02 -2.996052205562591553e-01 1.695155724883079529e-02 4.404018074274063110e-02 -3.776291385293006897e-02 1.836952865123748779e-01 2.190644294023513794e-02 1.640938036143779755e-02 -5.434976890683174133e-02 2.039125114679336548e-01 -5.003330856561660767e-02 2.115749288350343704e-03 1.374504622071981430e-02 4.058534279465675354e-02 1.604763269424438477e-01 4.280166923999786377e-01 1.822513341903686523e-01 2.864034473896026611e-01 -5.856914445757865906e-02 -4.682397097349166870e-02 1.088819000869989395e-02 2.756325900554656982e-01 -1.880403757095336914e-01 3.763264417648315430e-02 -2.157974392175674438e-01 1.935031116008758545e-01 8.336505293846130371e-02 -3.011436574161052704e-02 -1.570039540529251099e-01 1.747594960033893585e-02 -4.870831966400146484e-01 -1.381015181541442871e-01
-1.284323185682296753e-01 -2.770510315895080566e-01 -1.304220110177993774e-01 4.347093775868415833e-02 -8.461093902587890625e-02 3.577615618705749512e-01 3.302698582410812378e-02 -3.552801907062530518e-02 -3.910646736621856689e-01 1.623057425022125244e-01 8.524067699909210205e-02 1.677596122026443481e-01 5.432662367820739746e-02 2.188359852880239487e-03 2.775951921939849854e-01 3.272612988948822021e-01 2.691640257835388184e-01 -8.322596549987792969e-02 7.817129790782928467e-02 6.264193356037139893e-02 -1.164320707321166992e-01 -1.631937474012374878e-01 -1.723361387848854065e-02 2.357495129108428955e-01 -6.111026182770729065e-02 1.290007531642913818e-01 1.762548536062240601e-01 -2.672932147979736328e-01 -6.255070865154266357e-02 -6.438232492655515671e-03 -2.743605896830558777e-02 -1.883503943681716919e-01
-6.733428686857223511e-02 -1.242832019925117493e-01 -3.611707687377929688e-02 2.665726244449615479e-01 2.655379176139831543e-01 -1.418095380067825317e-01 1.964456439018249512e-01 3.552812337875366211e-01 1.362999975681304932e-01 -8.393824845552444458e-02 -4.277203604578971863e-02 1.383700072765350342e-01 -1.349750459194183350e-01 1.743717044591903687e-01 3.672345876693725586e-01 -1.510065607726573944e-02 2.441206276416778564e-01 -2.623582631349563599e-02 1.077416688203811646e-01 -2.138079851865768433e-01 -1.741592735052108765e-01 -2.597290277481079102e-02 -9.734836965799331665e-02 1.923822797834873199e-02 -3.304854035377502441e-02 6.359984725713729858e-02 2.954462468624114990e-01 -2.145686447620391846e-01 1.045780256390571594e-02 -2.395310997962951660e-01 -1.883965581655502319e-01 -1.788996607065200806e-01
1.872087270021438599e-01 -9.607625752687454224e-02 -9.210977703332901001e-02 1.227472797036170959e-01 4.564458429813385010e-01 -1.093499138951301575e-01 -2.239395380020141602e-01 1.648740470409393311e-01 5.537527147680521011e-03 -1.262292861938476562e-01 3.210875689983367920e-01 2.358486056327819824e-01 -7.418062537908554077e-02 1.052290871739387512e-01 7.283731549978256226e-02 1.711882799863815308e-01 4.736131802201271057e-02 3.237875699996948242e-01 1.953239738941192627e-01 6.502278149127960205e-03 -3.781253993511199951e-01 -9.509678930044174194e-02 -6.475166231393814087e-02 2.346933484077453613e-01 6.492583453655242920e-02 -2.155814133584499359e-02 1.424723714590072632e-01 -7.551305741071701050e-02 -6.614289432764053345e-02 1.141581609845161438e-01 -6.016201898455619812e-02 -1.968405768275260925e-02
1.497801840305328369e-01 -1.336615681648254395e-01 -2.236353009939193726e-01 1.289635896682739258e-01 -8.749292045831680298e-02 5.125346779823303223e-02 1.795858442783355713e-01 9.872940927743911743e-02 1.231981962919235229e-01 9.296172857284545898e-02 -5.152695346623659134e-03 -5.034699290990829468e-02 2.430702000856399536e-01 -2.010850310325622559e-01 4.161484912037849426e-02 8.490297943353652954e-02 1.589954495429992676e-01 -5.784213170409202576e-02 2.659401893615722656e-01 8.169724792242050171e-02 -6.786393467336893082e-03 2.021848410367965698e-01 -2.583812177181243896e-01 -1.027515381574630737e-01 3.286264836788177490e-01 2.058798521757125854e-01 3.342228829860687256e-01 -3.719872832298278809e-01 1.391526777297258377e-02 2.730805873870849609e-01 -7.484856992959976196e-02 2.895168215036392212e-02
-6.569187343120574951e-02 -1.902792602777481079e-01 -1.845152080059051514e-01 2.256672680377960205e-01 2.633731067180633545e-01 -2.658407688140869141e-01 5.745381116867065430e-02 2.957983613014221191e-01 -2.129425294697284698e-02 1.250124424695968628e-01 2.034403979778289795e-01 -2.335038036108016968e-02 1.970054656267166138e-01 -1.704316884279251099e-01 9.266164153814315796e-02 2.964866757392883301e-01 1.615100800991058350e-01 7.446408271789550781e-02 1.105194240808486938e-01 1.799405515193939209e-01 -3.704500943422317505e-02 7.761368900537490845e-02 -4.419527947902679443e-02 5.096229165792465210e-02 4.118654876947402954e-02 2.282429188489913940e-01 3.351062834262847900e-01 3.824223950505256653e-02 -3.535830378532409668e-01 -1.853976547718048096e-01 3.357505425810813904e-03 7.864233851432800293e-02
1.348067522048950195e-01 -3.858296275138854980e-01 8.311813324689865112e-02 8.039873838424682617e-02 1.763954311609268188e-01 2.831124700605869293e-02 -9.409015625715255737e-02 -1.333460956811904907e-01 1.603384763002395630e-01 -3.623353689908981323e-02 1.189707443118095398e-01 -2.044570446014404297e-01 3.798849135637283325e-02 1.354969590902328491e-01 6.306884437799453735e-02 2.470613270998001099e-01 1.423079967498779297e-01 1.388478577136993408e-01 4.711215570569038391e-02 -2.037487551569938660e-02 1.546668261289596558e-01 -2.251035347580909729e-02 -1.128164380788803101e-01 2.038688361644744873e-01 1.363410502672195435e-01 1.898885667324066162e-01 3.650606572628021240e-01 -1.666401177644729614e-01 1.734400093555450439e-01 -1.337321102619171143e-01 -6.986433267593383789e-02 -4.514713585376739502e-01
3.423465043306350708e-02 -1.999144554138183594e-01 -1.766866743564605713e-01 1.885896176099777222e-01 -8.965423703193664551e-02 5.050499737262725830e-02 3.712981939315795898e-01 -9.233442693948745728e-02 -2.102504484355449677e-02 -1.871704906225204468e-01 6.095638126134872437e-02 7.336059212684631348e-02 5.090236291289329529e-02 5.309532582759857178e-02 7.508654147386550903e-02 3.291468322277069092e-01 3.158025145530700684e-01 2.120166122913360596e-01 -1.630433648824691772e-01 -2.490273863077163696e-01 -3.890492022037506104e-02 2.801441848278045654e-01 2.665194682776927948e-03 -1.627155691385269165e-01 -1.329204291105270386e-01 1.331058293581008911e-01 1.641683131456375122e-01 -1.478862911462783813e-01 -1.049125194549560547e-01 9.728825837373733521e-02 -3.261021673679351807e-01 -1.427045315504074097e-01
1.802841871976852417e-01 -3.422415852546691895e-01 -5.353399366140365601e-02 3.527463376522064209e-01 2.086227536201477051e-01 -9.638970345258712769e-02 3.210552968084812164e-03 1.734643578529357910e-01 5.099885165691375732e-02 1.969880014657974243e-01 -5.305780097842216492e-02 9.346004575490951538e-02 7.637783139944076538e-02 -1.002716794610023499e-01 -6.029268354177474976e-02 -1.315672397613525391e-01 1.941379606723785400e-01 1.573480665683746338e-01 9.203736484050750732e-02 -3.173428401350975037e-02 -1.646864861249923706e-01 -2.621894236654043198e-03 -3.567562103271484375e-01 4.120158404111862183e-02 3.857032060623168945e-01 2.225922197103500366e-01 1.959893256425857544e-01 -6.989248842000961304e-02 1.834393739700317383e-01 1.703432649374008179e-01 -1.343685686588287354e-01 -3.119476605206727982e-03
4.066536948084831238e-02 -2.090183347463607788e-01 -1.560266222804784775e-02 1.137048825621604919e-01 3.255156278610229492e-01 1.108822822570800781e-01 2.726744115352630615e-01 5.497704073786735535e-02 6.298417598009109497e-02 -1.026290878653526306e-01 -3.538667410612106323e-02 -1.286422759294509888e-01 1.077122539281845093e-01 -2.987581305205821991e-02 1.505484580993652344e-01 4.522547721862792969e-01 2.985128164291381836e-01 -6.497201323509216309e-02 -3.503644093871116638e-02 -3.506787121295928955e-01 -1.104992106556892395e-01 2.442824393510818481e-01 -1.660604178905487061e-01 5.656344443559646606e-02 -1.879975348711013794e-01 1.347040385007858276e-01 6.733930855989456177e-02 1.168202385306358337e-01 -1.094864532351493835e-01 2.306641824543476105e-02 -1.765257567167282104e-01 1.957485526800155640e-01
9.641531109809875488e-02 -3.133164346218109131e-02 -6.038859114050865173e-02 2.141663134098052979e-01 6.426146626472473145e-02 9.539481252431869507e-02 1.126853302121162415e-01 2.549089491367340088e-01 6.371808797121047974e-02 -7.492920011281967163e-02 -8.108747750520706177e-02 -8.088751137256622314e-02 -2.168509215116500854e-01 2.035200744867324829e-01 -1.573498174548149109e-02 3.653280138969421387e-01 2.400134056806564331e-01 -1.087606996297836304e-01 4.394014924764633179e-02 -1.733587980270385742e-01 -9.338398277759552002e-02 5.948752164840698242e-02 2.285890430212020874e-01 5.535880103707313538e-02 -1.408800035715103149e-01 -1.341650336980819702e-01 3.164957761764526367e-01 -1.365871280431747437e-01 1.286513209342956543e-01 3.809278309345245361e-01 -3.371203839778900146e-01 -5.810648202896118164e-02
1.573727726936340332e-01 -3.384241163730621338e-01 -1.627802699804306030e-01 1.298232078552246094e-01 3.535644412040710449e-01 -1.467700023204088211e-02 -2.643240094184875488e-01 2.125274389982223511e-02 -1.415125429630279541e-01 -9.332463145256042480e-02 1.111365575343370438e-02 -2.900377213954925537e-01 -1.296712607145309448e-01 1.449618581682443619e-02 1.492005288600921631e-01 3.581900522112846375e-02 4.530426859855651855e-02 2.203463464975357056e-01 4.251975193619728088e-02 -7.367630302906036377e-02 -2.271887063980102539e-01 1.401347368955612183e-01 3.626903635449707508e-04 1.016632393002510071e-01 -1.555951535701751709e-01 2.371838241815567017e-01 -8.920475840568542480e-02 -3.369715511798858643e-01 -2.772086262702941895e-01 1.553906649351119995e-01 -8.743513375520706177e-02 1.349883973598480225e-01
-1.306295692920684814e-01 -4.422247409820556641e-01 -1.700177490711212158e-01 3.866028487682342529e-01 2.721286006271839142e-02 -1.295382976531982422e-01 1.792975515127182007e-01 -1.879251301288604736e-01 -9.711460024118423462e-02 1.178179308772087097e-01 -2.898747026920318604e-01 -8.714126050472259521e-02 1.999008841812610626e-02 1.896433234214782715e-01 -7.576898485422134399e-02 1.056959033012390137e-01 8.047690242528915405e-02 1.588176786899566650e-01 5.569938942790031433e-02 -1.135761570185422897e-02 -1.263536661863327026e-01 -1.929721683263778687e-01 -2.485332544893026352e-03 1.408677399158477783e-01 9.441868960857391357e-02 3.285043537616729736e-01 2.597134709358215332e-01 -9.480588138103485107e-02 3.769222274422645569e-02 -4.588673263788223267e-02 -1.603780835866928101e-01 1.590917855501174927e-01
-1.316223759204149246e-02 1.060089170932769775e-01 -9.755542129278182983e-02 2.195167690515518188e-01 6.259202025830745697e-03 -1.764833182096481323e-01 2.891805469989776611e-01 3.238309323787689209e-01 1.190316826105117798e-01 -5.780600756406784058e-02 -1.421871483325958252e-01 -4.335338249802589417e-02 1.867634654045104980e-01 -6.367079168558120728e-02 2.964884936809539795e-01 1.978404372930526733e-01 3.564506769180297852e-01 4.511960223317146301e-02 -6.680925842374563217e-03 4.955012723803520203e-02 -2.088806331157684326e-01 -2.735717594623565674e-01 -1.173377558588981628e-01 2.508547604084014893e-01 -8.560982532799243927e-03 1.228236556053161621e-01 2.538864910602569580e-01 4.949901998043060303e-02 -1.790697872638702393e-01 5.140026286244392395e-02 -2.429018169641494751e-01 5.550479143857955933e-02
1.280101388692855835e-01 -2.054610401391983032e-01 7.523570209741592407e-02 2.259472310543060303e-01 1.311201006174087524e-01 5.342951626516878605e-04 -6.874055415391921997e-02 1.402217447757720947e-01 -1.131924018263816833e-01 4.440008103847503662e-02 2.228454351425170898e-01 1.534293685108423233e-02 -2.063167840242385864e-01 -9.130820631980895996e-02 2.198687493801116943e-01 1.859395653009414673e-01 2.557696998119354248e-01 1.156830787658691406e-01 2.642863094806671143e-01 9.501687437295913696e-02 -1.302232146263122559e-01 2.231879532337188721e-01 -1.011122018098831177e-01 -6.170217320322990417e-02 -3.623179718852043152e-02 -4.645711276680231094e-03 1.644718199968338013e-01 -4.249119162559509277e-01 -1.719206571578979492e-01 1.192134544253349304e-01 -2.916777431964874268e-01 -2.614375650882720947e-01
-7.344220578670501709e-02 -1.592846959829330444e-01 -1.766512393951416016e-01 2.843360006809234619e-01 3.800780475139617920e-01 6.985486019402742386e-03 2.759929299354553223e-01 -3.634252399206161499e-02 -1.351383700966835022e-02 -7.594009488821029663e-02 1.907199025154113770e-01 -2.422489076852798462e-01 -8.874001353979110718e-02 -2.172738168155774474e-04 1.283348649740219116e-01 2.578274011611938477e-01 2.963192462921142578e-01 1.393127441406250000e-01 -4.848921298980712891e-02 7.748619467020034790e-02 -7.039978355169296265e-02 1.952216178178787231e-01 -2.759961038827896118e-02 2.747908532619476318e-01 -3.878318145871162415e-02 1.540655642747879028e-01 2.921478450298309326e-01 8.768996596336364746e-02 -2.898946590721607208e-02 1.348650157451629639e-01 6.006874144077301025e-02 2.598614096641540527e-01
1.911012642085552216e-02 -2.051751464605331421e-01 -1.767990924417972565e-02 7.860378175973892212e-02 3.170199394226074219e-01 2.880207598209381104e-01 8.849786221981048584e-02 -1.020917445421218872e-01 -8.636662364006042480e-02 -4.404735192656517029e-02 1.120522022247314453e-01 -1.592499464750289917e-01 1.467320322990417480e-01 8.653241395950317383e-02 2.744998037815093994e-01 1.736589372158050537e-01 3.911427259445190430e-01 3.284827619791030884e-02 -1.009139269590377808e-01 -4.906054586172103882e-02 -2.647951245307922363e-01 2.909789383411407471e-01 2.401393949985504150e-01 -7.575868815183639526e-02 7.850929349660873413e-02 1.093103811144828796e-01 1.913989335298538208e-01 -7.084412127733230591e-02 3.017967939376831055e-02 1.508234292268753052e-01 1.406698971986770630e-01 2.818298041820526123e-01
1.075633987784385681e-01 -2.925138175487518311e-01 -1.106827482581138611e-01 1.472235023975372314e-01 3.203916847705841064e-01 1.834518909454345703e-01 -2.465943805873394012e-02 8.824978768825531006e-02 5.220609530806541443e-02 -2.192941121757030487e-02 -4.543998092412948608e-02 -1.737138032913208008e-01 3.195946216583251953e-01 4.465866833925247192e-02 1.822102256119251251e-02 1.281752437353134155e-01 2.069949358701705933e-01 -6.102781742811203003e-02 7.606486976146697998e-02 -2.077634781599044800e-01 -2.566967010498046875e-01 -1.432049870491027832e-01 -3.929561972618103027e-01 2.952296733856201172e-01 1.265307366847991943e-01 -8.465142548084259033e-02 1.881132274866104126e-01 -2.270115166902542114e-01 5.265559628605842590e-02 -5.813523661345243454e-03 -3.635754063725471497e-02 -1.736998558044433594e-01
1.775959134101867676e-01 -2.028275877237319946e-01 -5.877724289894104004e-02 1.984864771366119385e-01 -1.293490827083587646e-01 -1.278564184904098511e-01 2.978013157844543457e-01 -7.984783500432968140e-02 2.271406352519989014e-01 -6.259953975677490234e-02 1.897204369306564331e-01 -2.647619545459747314e-01 1.789019554853439331e-01 9.011863917112350464e-02 1.358882933855056763e-01 2.074224948883056641e-01 3.559128642082214355e-01 6.517908722162246704e-02 2.660584151744842529e-01 2.885220050811767578e-01 -9.114760160446166992e-02 6.243921816349029541e-02 -1.131719127297401428e-01 1.627385057508945465e-02 -1.895532310009002686e-01 -4.454964771866798401e-03 3.503199219703674316e-01 -9.266379475593566895e-02 -2.196623710915446281e-03 6.164516881108283997e-02 -9.051019698381423950e-02 -6.013655290007591248e-02
-7.768592331558465958e-03 -8.957335352897644043e-02 -1.988360136747360229e-01 3.831898868083953857e-01 3.644956350326538086e-01 6.189688295125961304e-02 -8.195682615041732788e-02 5.172924697399139404e-02 -1.662164181470870972e-01 8.127892762422561646e-02 -2.616471946239471436e-01 -9.251938015222549438e-02 2.989155054092407227e-01 -6.612519919872283936e-02 1.670345366001129150e-01 2.148883342742919922e-01 1.318039279431104660e-02 7.134217023849487305e-02 -1.203296333551406860e-01 -9.962356090545654297e-02 -1.413953155279159546e-01 1.593458056449890137e-01 -1.802426725625991821e-01 -1.262755393981933594e-01 1.615962013602256775e-02 8.132653683423995972e-02 1.517752856016159058e-01 -2.843506634235382080e-01 1.580223999917507172e-02 5.580087378621101379e-02 -1.205630600452423096e-01 -3.581367135047912598e-01
7.165140658617019653e-02 -2.037289887666702271e-01 -1.740335486829280853e-02 2.503719329833984375e-01 2.615121006965637207e-01 -2.701559104025363922e-02 -8.281892538070678711e-02 1.244392544031143188e-01 -7.903381437063217163e-02 1.199556067585945129e-01 -1.025242283940315247e-01 -2.018325626850128174e-01 4.305173754692077637e-01 3.741369023919105530e-02 -2.028734423220157623e-02 1.962032616138458252e-01 1.172154471278190613e-01 6.822933442890644073e-03 4.729500412940979004e-02 -2.748737633228302002e-01 -9.483210742473602295e-02 -8.004508167505264282e-02 -3.025254309177398682e-01 2.579800784587860107e-01 2.916117906570434570e-01 3.824923560023307800e-02 2.770403027534484863e-01 -1.683754026889801025e-01 1.837235540151596069e-01 1.456385571509599686e-02 -4.639466106891632080e-02 -9.272769093513488770e-02
3.213635087013244629e-02 -2.449163496494293213e-01 2.346782572567462921e-02 4.140998795628547668e-02 -7.530024647712707520e-02 1.261011660099029541e-01 1.156489104032516479e-01 3.153313696384429932e-01 -2.531602978706359863e-01 1.970835924148559570e-01 -4.717982187867164612e-02 -1.594614982604980469e-01 2.717373967170715332e-01 1.928709298372268677e-01 -8.054883033037185669e-02 1.681663691997528076e-01 1.662281602621078491e-01 2.603705823421478271e-01 -2.428116798400878906e-01 -2.273261845111846924e-01 2.715064585208892822e-02 6.341235339641571045e-02 2.231237292289733887e-01 -1.039924174547195435e-01 2.523006871342658997e-02 2.635222375392913818e-01 1.948695778846740723e-01 -3.461775183677673340e-01 -5.460600554943084717e-02 9.204853326082229614e-02 -1.113992780447006226e-01 -5.261908471584320068e-02
1.114519089460372925e-01 -1.612392365932464600e-01 -1.923610717058181763e-01 4.424858689308166504e-01 -1.327945142984390259e-01 -1.285862922668457031e-01 2.912404537200927734e-01 7.925614714622497559e-02 -2.805620729923248291e-01 -8.776705712080001831e-02 -1.229812726378440857e-01 -8.548557758331298828e-02 2.303749322891235352e-01 5.068978667259216309e-02 1.045001521706581116e-01 3.522161245346069336e-01 4.028532281517982483e-02 -1.030744146555662155e-02 2.657510042190551758e-01 8.198831975460052490e-02 -5.867527797818183899e-02 9.841465204954147339e-02 1.771136373281478882e-01 6.660398095846176147e-02 -9.371668100357055664e-02 1.195298731327056885e-01 2.246216237545013428e-01 -2.702307105064392090e-01 8.767655491828918457e-02 2.008680067956447601e-02 4.063768312335014343e-02 1.405122131109237671e-01
3.329518437385559082e-01 -1.287937611341476440e-01 2.579585835337638855e-02 -2.623471617698669434e-01 1.328345388174057007e-01 2.542309761047363281e-01 -3.080613613128662109e-01 4.446627944707870483e-02 -8.073981851339340210e-02 -7.745324820280075073e-02 2.674223296344280243e-02 -1.406110376119613647e-01 9.452643245458602905e-02 8.863723278045654297e-02 -6.769377738237380981e-02 3.727657496929168701e-01 2.572704851627349854e-01 1.619918644428253174e-01 -1.748944818973541260e-02 -2.412973158061504364e-02 -2.353804260492324829e-01 -9.155368059873580933e-02 1.750202775001525879e-01 2.962788045406341553e-01 1.127751395106315613e-01 4.545527324080467224e-02 2.135624885559082031e-01 -8.752353489398956299e-02 -8.672649413347244263e-02 1.516597270965576172e-01 -1.593129783868789673e-01 -1.763519942760467529e-01
1.955835614353418350e-03 -6.718187034130096436e-02 -2.784518897533416748e-01 3.678283393383026123e-01 -7.694128155708312988e-02 -2.431861907243728638e-01 1.476529836654663086e-01 2.219418883323669434e-01 -4.367881715297698975e-01 9.819258004426956177e-02 -9.027960896492004395e-02 -2.448985427618026733e-01 -3.324472927488386631e-04 -1.334667056798934937e-01 2.166135013103485107e-01 2.282232046127319336e-01 1.121584773063659668e-01 3.596272319555282593e-02 1.050096675753593445e-01 8.605177700519561768e-02 -1.970432102680206299e-01 1.000768765807151794e-01 -3.308056294918060303e-02 1.008221879601478577e-01 5.211406201124191284e-02 1.974309980869293213e-01 1.245097145438194275e-01 -2.858400046825408936e-01 4.934093449264764786e-04 8.793419599533081055e-02 -7.156328111886978149e-02 1.303716450929641724e-01
5.619615688920021057e-02 -7.264942675828933716e-02 -1.694863103330135345e-02 1.410641074180603027e-01 3.795303702354431152e-01 9.496292471885681152e-02 -1.370377689599990845e-01 2.387199103832244873e-01 -2.884748280048370361e-01 1.027692705392837524e-01 -1.170719712972640991e-01 -2.117600142955780029e-01 9.795550256967544556e-02 1.690326817333698273e-02 2.325255237519741058e-02 3.219887614250183105e-02 3.352708518505096436e-01 -4.803995601832866669e-03 -7.644341140985488892e-02 -3.957002889364957809e-03 -2.198643088340759277e-01 4.457164555788040161e-02 -5.618343595415353775e-03 -1.965714804828166962e-02 -8.067031204700469971e-02 2.751405537128448486e-01 1.635314077138900757e-01 9.811860322952270508e-02 1.108596250414848328e-01 5.033814907073974609e-02 -3.749085962772369385e-01 -3.684699833393096924e-01
1.663461476564407349e-01 1.381708532571792603e-01 3.020243532955646515e-02 1.930916607379913330e-01 2.201297283172607422e-01 -1.068824082612991333e-01 -2.359619587659835815e-01 -2.421016842126846313e-01 -2.356800585985183716e-01 7.977266609668731689e-02 3.039893694221973419e-02 8.840914815664291382e-03 1.643482297658920288e-01 -9.472506935708224773e-04 1.484908759593963623e-01 2.922519147396087646e-01 7.111844420433044434e-02 2.816931009292602539e-01 -1.434845626354217529e-01 -1.094033196568489075e-01 -4.156560301780700684e-01 7.526586204767227173e-02 3.688148409128189087e-02 2.472345344722270966e-02 2.188311964273452759e-01 2.338663935661315918e-01 2.176953554153442383e-01 -1.619895547628402710e-01 -6.897270679473876953e-03 2.082839310169219971e-01 -8.614751696586608887e-02 -1.380221992731094360e-01
1.370716989040374756e-01 -6.469413638114929199e-02 -4.902677610516548157e-02 5.051630735397338867e-01 1.589181423187255859e-01 -2.877479195594787598e-01 1.415458619594573975e-01 1.163893491029739380e-01 -1.653688699007034302e-01 9.142376366071403027e-04 -3.515196591615676880e-02 3.547182306647300720e-03 3.015433996915817261e-02 1.935372650623321533e-01 1.866704970598220825e-01 3.629546165466308594e-01 2.795877754688262939e-01 1.336161792278289795e-02 1.998577117919921875e-01 1.356632858514785767e-01 5.114111676812171936e-02 2.042033374309539795e-01 -3.597840666770935059e-03 -3.424698114395141602e-02 -1.647984236478805542e-01 2.002352774143218994e-01 2.012421637773513794e-01 -1.258442103862762451e-01 -1.127997189760208130e-01 -1.512503921985626221e-01 1.489589735865592957e-02 5.145463719964027405e-02
3.980982005596160889e-01 -1.980549395084381104e-01 -1.093149781227111816e-01 2.661765813827514648e-01 2.166400104761123657e-01 -1.628092825412750244e-01 -2.290582358837127686e-01 1.613098382949829102e-01 2.499571442604064941e-01 -2.694075107574462891e-01 -9.652000665664672852e-02 -2.412937954068183899e-02 8.669122308492660522e-02 4.621945694088935852e-02 1.778882443904876709e-01 9.656474739313125610e-02 1.449110805988311768e-01 1.534657329320907593e-01 1.808758676052093506e-01 -8.967749029397964478e-02 5.920388177037239075e-02 1.234991177916526794e-01 -3.569108620285987854e-02 1.438930183649063110e-01 4.604223743081092834e-02 -9.526897966861724854e-02 2.753961086273193359e-02 -4.076684117317199707e-01 -1.888304054737091064e-01 -1.246996745467185974e-01 -1.286950111389160156e-01 4.842044785618782043e-03
2.885107398033142090e-01 -4.538705348968505859e-01 -1.283396929502487183e-01 3.079005777835845947e-01 5.343890562653541565e-02 -2.524696290493011475e-01 -9.344033151865005493e-02 8.562840521335601807e-02 -2.130692824721336365e-02 6.969732046127319336e-02 -4.314170405268669128e-02 2.416637241840362549e-01 7.431986182928085327e-02 1.102664973586797714e-02 -2.552201151847839355e-01 1.315354853868484497e-01 -2.054647728800773621e-02 3.961254656314849854e-02 6.440576910972595215e-02 7.158038020133972168e-02 -2.901456356048583984e-01 -4.889928922057151794e-02 2.276527881622314453e-01 6.845205277204513550e-02 -7.301299273967742920e-02 7.835047692060470581e-02 3.250967562198638916e-01 -1.175045445561408997e-01 -1.797315627336502075e-01 1.594934761524200439e-01 -1.300494819879531860e-01 -5.658154934644699097e-02
-3.911711275577545166e-02 -2.096705436706542969e-01 -1.733233630657196045e-01 1.873283088207244873e-01 1.626386940479278564e-01 -1.918184161186218262e-01 1.257068067789077759e-01 9.456612169742584229e-02 1.834733644500374794e-03 7.422555983066558838e-02 9.554467163980007172e-03 -8.074627071619033813e-02 1.231188327074050903e-01 -1.522807925939559937e-01 3.697970509529113770e-01 4.233976304531097412e-01 1.622888743877410889e-01 1.777670830488204956e-01 4.895320162177085876e-02 5.123800784349441528e-02 -2.072578817605972290e-01 1.345079094171524048e-01 1.113226730376482010e-02 -9.703638963401317596e-03 -1.630555540323257446e-01 7.822638005018234253e-02 4.147190749645233154e-01 9.295773506164550781e-02 9.612049907445907593e-02 -5.410710722208023071e-02 1.891821809113025665e-02 2.912154793739318848e-01
-1.431664973497390747e-01 -4.491704702377319336e-01 8.183039724826812744e-02 3.201404511928558350e-01 1.362797021865844727e-01 -2.068774998188018799e-01 5.240159109234809875e-02 -3.012829124927520752e-01 -1.410041004419326782e-01 1.859406083822250366e-01 -3.692619800567626953e-01 -1.167638003826141357e-01 -1.345327217131853104e-02 1.387041509151458740e-01 1.099547892808914185e-01 7.588213682174682617e-02 2.020159661769866943e-01 7.381840050220489502e-02 -1.675343140959739685e-02 1.038423366844654083e-02 -2.535755932331085205e-01 -9.742258489131927490e-02 -1.143995597958564758e-01 3.169301897287368774e-02 -8.508246392011642456e-03 2.335869222879409790e-01 2.717683315277099609e-01 -4.897128324955701828e-03 2.608840540051460266e-02 7.259576767683029175e-02 -2.320364490151405334e-02 4.924625158309936523e-02
8.127611875534057617e-02 -2.406520396471023560e-01 -2.066248469054698944e-02 9.175577759742736816e-02 1.891763359308242798e-01 -1.028755977749824524e-01 3.767684400081634521e-01 1.943105310201644897e-01 1.872522570192813873e-02 7.558229379355907440e-03 1.382496654987335205e-01 1.835766434669494629e-01 4.631169512867927551e-02 -8.861418068408966064e-02 2.512742578983306885e-01 3.268853724002838135e-01 1.184334903955459595e-01 6.413451582193374634e-02 9.644420444965362549e-02 1.652933061122894287e-01 1.591609865427017212e-01 2.480378895998001099e-01 -3.639450967311859131e-01 1.710950955748558044e-02 -7.912981673143804073e-04 1.078404188156127930e-01 3.110900819301605225e-01 -2.563015557825565338e-02 -1.293571591377258301e-01 2.539457082748413086e-01 -5.116716772317886353e-02 -8.420427329838275909e-03
1.527846604585647583e-01 -1.740263700485229492e-01 -3.165538907051086426e-01 4.489802196621894836e-02 4.639725666493177414e-03 -2.270059585571289062e-01 -2.916292846202850342e-01 1.463991850614547729e-01 1.697782427072525024e-02 -1.918941140174865723e-01 -2.948847115039825439e-01 -2.910761237144470215e-01 2.850115001201629639e-01 -3.660600632429122925e-02 2.071028202772140503e-02 9.707608260214328766e-03 2.526299059391021729e-01 1.021057069301605225e-01 4.522925987839698792e-02 -1.381295919418334961e-02 -1.606156975030899048e-01 6.583464890718460083e-02 -4.489497747272253036e-03 -3.280501405242830515e-04 2.015828490257263184e-01 1.017427295446395874e-01 2.547793686389923096e-01 -2.451606541872024536e-01 -1.731204092502593994e-01 -3.065763041377067566e-02 -2.738170623779296875e-01 -7.551006227731704712e-02
2.393031418323516846e-01 -2.223910987377166748e-01 -1.003465056419372559e-01 1.931100934743881226e-01 -1.888885162770748138e-02 -6.135336309671401978e-02 2.479369640350341797e-01 -1.806567013263702393e-01 7.212491333484649658e-02 -7.192251831293106079e-02 1.948615312576293945e-01 1.357907652854919434e-01 2.172942012548446655e-01 -1.016660481691360474e-01 4.594300314784049988e-02 1.611342728137969971e-01 1.241445466876029968e-01 4.315072298049926758e-02 2.946979366242885590e-02 -1.452548708766698837e-02 3.177788108587265015e-02 3.754983544349670410e-01 6.092725321650505066e-02 -2.981632947921752930e-02 2.596968412399291992e-01 2.353760302066802979e-01 4.494135081768035889e-01 -1.879304349422454834e-01 4.645776376128196716e-02 2.338198870420455933e-01 -1.123635321855545044e-01 -2.680275589227676392e-02
1.125298589468002319e-01 -1.301521807909011841e-01 -2.506038844585418701e-01 2.259990870952606201e-01 2.157408595085144043e-01 -1.807585954666137695e-01 -3.366990759968757629e-02 2.473410815000534058e-01 1.855702698230743408e-01 2.591773495078086853e-02 5.017098970711231232e-03 1.976716145873069763e-02 1.118060350418090820e-01 -3.550422191619873047e-02 4.463573098182678223e-01 2.446147650480270386e-01 2.659628689289093018e-01 3.357946127653121948e-02 8.962858468294143677e-02 -3.074651658535003662e-01 7.643386721611022949e-02 -2.272135205566883087e-02 6.519869714975357056e-02 -1.345513910055160522e-01 -1.554345935583114624e-01 9.179017692804336548e-02 -3.713531047105789185e-02 -2.413369566202163696e-01 -6.316976249217987061e-02 8.813787251710891724e-02 -2.882367372512817383e-01 -1.282266229391098022e-01
2.337758243083953857e-01 -1.253114044666290283e-01 -2.337865233421325684e-01 1.453434824943542480e-01 1.717687100172042847e-01 1.016340102069079876e-03 -1.868944242596626282e-02 1.797689795494079590e-01 7.242598384618759155e-02 3.926725313067436218e-02 -1.293622851371765137e-01 2.191160060465335846e-02 3.567019999027252197e-01 1.684742420911788940e-02 5.576470494270324707e-01 2.596010863780975342e-01 1.506325751543045044e-01 -4.347346350550651550e-02 1.400348693132400513e-01 -2.240305840969085693e-01 2.903095213696360588e-03 -1.029805764555931091e-01 -4.246117547154426575e-02 -6.293471157550811768e-02 -1.704413741827011108e-01 -1.717470586299896240e-02 -1.870865225791931152e-01 -1.359544843435287476e-01 -9.347390383481979370e-03 -1.551739871501922607e-01 -2.037393897771835327e-01 -5.044697970151901245e-02
-9.570578485727310181e-02 -1.998449414968490601e-01 8.456183969974517822e-02 1.910916119813919067e-01 -5.278320237994194031e-02 6.630657589994370937e-04 -3.060483373701572418e-02 -1.284811794757843018e-01 -1.541297286748886108e-01 -2.330846041440963745e-01 -2.599169611930847168e-01 8.072964847087860107e-02 1.885087192058563232e-01 2.202855050563812256e-01 3.098911046981811523e-01 2.365170568227767944e-01 2.194183319807052612e-01 -1.902645826339721680e-01 1.362451761960983276e-01 1.226870939135551453e-01 -2.049883157014846802e-01 3.761389851570129395e-02 2.190621048212051392e-01 1.093033775687217712e-01 8.455145172774791718e-03 7.924012839794158936e-02 2.751584351062774658e-01 -2.540408670902252197e-01 -1.755966097116470337e-01 -2.616681754589080811e-01 -1.024960726499557495e-01 1.451655477285385132e-01
2.890163473784923553e-02 8.362480252981185913e-02 -1.387159973382949829e-01 2.806086540222167969e-01 2.340722978115081787e-01 1.104727536439895630e-01 3.765026479959487915e-02 8.669482916593551636e-02 -9.269002825021743774e-02 1.037393696606159210e-02 -2.275995463132858276e-01 -1.560740172863006592e-01 3.585779666900634766e-01 -7.578881829977035522e-02 1.585369706153869629e-01 2.320412248373031616e-01 8.647837489843368530e-02 1.677244454622268677e-01 4.642734304070472717e-02 -1.177621111273765564e-01 -2.215085774660110474e-01 1.494402736425399780e-01 -3.590333759784698486e-01 -2.614809945225715637e-02 2.670762836933135986e-01 7.193586230278015137e-02 6.006518751382827759e-02 -1.177866682410240173e-01 -1.403488814830780029e-01 1.667721569538116455e-01 -1.071100234985351562e-01 -3.383961319923400879e-01
4.633159190416336060e-02 1.932967305183410645e-01 3.615072071552276611e-01 2.701664268970489502e-01 2.400475740432739258e-01 -2.012553811073303223e-02 -2.143329977989196777e-01 1.764548271894454956e-01 -1.742510795593261719e-01 3.815069422125816345e-02 1.099580898880958557e-01 -7.016507536172866821e-02 1.122806593775749207e-01 2.355485260486602783e-01 -3.233559802174568176e-02 2.295079976320266724e-01 1.982632130384445190e-01 1.506012678146362305e-01 -5.935420468449592590e-02 7.331614941358566284e-02 -2.547095715999603271e-01 1.750942021608352661e-01 -1.330714076757431030e-01 2.168893367052078247e-01 -1.808119863271713257e-01 6.766366958618164062e-02 2.907757163047790527e-01 -2.434473335742950439e-01 -3.829730302095413208e-02 7.816442102193832397e-02 -1.664468795061111450e-01 5.938715115189552307e-02
2.786130607128143311e-01 -2.605590820312500000e-01 1.600554883480072021e-01 -2.221478149294853210e-02 2.670636177062988281e-01 -1.635341159999370575e-02 2.360356599092483521e-01 -6.935339421033859253e-02 -1.446402966976165771e-01 4.698723927140235901e-02 -7.692645490169525146e-02 -1.007447019219398499e-01 2.169364988803863525e-01 -3.352390974760055542e-02 1.023267656564712524e-01 2.020880877971649170e-01 4.180085659027099609e-01 -1.468577831983566284e-01 1.675443798303604126e-01 -1.698220372200012207e-01 -6.939325481653213501e-02 5.343716219067573547e-02 5.356147140264511108e-02 2.649467587471008301e-01 -9.519815444946289062e-02 2.760639190673828125e-01 -7.007597945630550385e-03 -1.561986953020095825e-01 -3.358778730034828186e-02 7.466825842857360840e-02 -1.186349168419837952e-01 3.051615357398986816e-01
3.685991093516349792e-02 -1.489021778106689453e-01 -6.531181931495666504e-02 3.075812757015228271e-01 2.686105370521545410e-01 -1.161801293492317200e-01 -2.407856099307537079e-02 -1.088083237409591675e-01 -1.178179308772087097e-01 6.775952875614166260e-02 -1.370704919099807739e-01 1.003958880901336670e-01 -1.081304326653480530e-01 -1.606026738882064819e-01 3.994382917881011963e-01 3.636426627635955811e-01 2.132067084312438965e-01 1.119710206985473633e-01 -3.355528414249420166e-02 -2.485980838537216187e-01 -2.941288650035858154e-01 4.864176735281944275e-02 9.223661571741104126e-02 -7.388704270124435425e-02 1.160067841410636902e-01 1.109955757856369019e-01 2.438221126794815063e-01 -1.700798869132995605e-01 4.609441757202148438e-02 2.881549298763275146e-03 1.350977718830108643e-01 -2.112161815166473389e-01
3.165201246738433838e-01 -2.360921502113342285e-01 -8.126783370971679688e-02 7.004423439502716064e-02 -4.491780884563922882e-03 1.170611605048179626e-01 9.227342903614044189e-02 1.464843302965164185e-01 2.375300526618957520e-01 -1.864700317382812500e-01 8.807881176471710205e-02 4.847386479377746582e-02 3.295010328292846680e-02 -2.429652512073516846e-01 2.207159250974655151e-01 3.929594457149505615e-01 5.924743413925170898e-02 1.417684257030487061e-01 8.226002007722854614e-02 2.392141371965408325e-01 -9.152248501777648926e-03 1.973829865455627441e-01 -8.392951637506484985e-02 -1.112807169556617737e-01 3.600815311074256897e-02 1.979242712259292603e-01 2.265033870935440063e-01 -2.454376518726348877e-01 -1.384560577571392059e-02 2.868089675903320312e-01 -2.003050595521926880e-01 -6.051642075181007385e-02
1.844718158245086670e-01 -3.121692240238189697e-01 5.019143223762512207e-03 1.021860018372535706e-01 -3.771855309605598450e-02 1.777165979146957397e-01 1.334494948387145996e-01 3.561886399984359741e-02 -6.605894118547439575e-02 -1.250021904706954956e-01 -1.247148757101967931e-04 8.658684790134429932e-03 9.341034293174743652e-02 -1.787087917327880859e-01 7.780613005161285400e-02 1.062798723578453064e-01 1.747710257768630981e-01 2.515580952167510986e-01 4.085291326045989990e-01 3.564595282077789307e-01 -2.801402658224105835e-02 1.952846497297286987e-01 -2.555577158927917480e-01 -1.577392220497131348e-01 5.760000552982091904e-03 2.490337193012237549e-02 3.225648403167724609e-01 -2.270195782184600830e-01 -8.939028531312942505e-02 5.889109149575233459e-02 -2.049610018730163574e-01 -3.590157628059387207e-02
2.764502763748168945e-01 -2.675316035747528076e-01 5.637677758932113647e-02 1.420996617525815964e-02 3.506018817424774170e-01 -1.575428992509841919e-01 2.673587203025817871e-01 -1.500085145235061646e-01 -1.201967149972915649e-02 1.123837009072303772e-01 -1.189937517046928406e-01 -1.963303387165069580e-01 1.368695348501205444e-01 -3.643039613962173462e-02 6.790521740913391113e-02 1.389216929674148560e-01 4.017640650272369385e-01 -7.659056037664413452e-02 1.909171640872955322e-01 -8.191475272178649902e-02 -1.865332871675491333e-01 8.281885832548141479e-02 1.184670329093933105e-01 1.640233248472213745e-01 -9.697422385215759277e-02 2.110500931739807129e-01 5.731247738003730774e-02 -2.126756608486175537e-01 -9.101099520921707153e-02 1.025785952806472778e-01 -6.881242990493774414e-02 2.800230085849761963e-01
-4.699221253395080566e-02 -1.763345748186111450e-01 -2.373713403940200806e-01 1.293431073427200317e-01 -2.052875934168696404e-03 -5.070959776639938354e-02 6.464435160160064697e-02 3.559195101261138916e-01 -1.662190109491348267e-01 6.215354427695274353e-02 -2.214315580204129219e-03 3.490503132343292236e-02 -4.722004383802413940e-02 1.001527998596429825e-02 -6.349620968103408813e-02 2.859620749950408936e-01 2.686251401901245117e-01 2.516333758831024170e-01 -1.444498598575592041e-01 -1.790187438018620014e-03 7.438602298498153687e-02 4.369678497314453125e-01 3.465642035007476807e-02 -1.035248637199401855e-01 1.547467559576034546e-01 3.435822203755378723e-02 3.246999382972717285e-01 -3.143371343612670898e-01 -1.571197956800460815e-01 1.303194761276245117e-01 -4.509622603654861450e-02 -3.911282494664192200e-02
4.622647538781166077e-02 -2.037495523691177368e-01 1.210203468799591064e-01 2.124345898628234863e-01 2.041788697242736816e-01 -1.898601204156875610e-01 -2.354114353656768799e-01 1.327473670244216919e-01 7.512415945529937744e-02 -3.672896027565002441e-01 -1.503562903963029385e-03 -1.776672899723052979e-01 -1.890431530773639679e-02 1.145790591835975647e-01 2.950892150402069092e-01 1.358976066112518311e-01 1.578662246465682983e-01 -1.042784471064805984e-02 8.901789039373397827e-02 -3.400473296642303467e-02 -7.373697310686111450e-02 -2.721644751727581024e-02 -1.691904664039611816e-01 1.776384115219116211e-01 -5.715620890259742737e-02 -1.032127737998962402e-01 2.227055877447128296e-01 -2.611935436725616455e-01 -4.102094471454620361e-01 1.319754496216773987e-02 -1.549758613109588623e-01 -1.731506884098052979e-01
5.162830464541912079e-03 -1.173911094665527344e-01 -3.079626560211181641e-01 1.154021993279457092e-01 1.028634533286094666e-01 -2.879777550697326660e-01 -2.126611769199371338e-02 6.143142469227313995e-03 -1.141462624073028564e-01 -1.190083920955657959e-01 -2.023503482341766357e-01 -1.375527530908584595e-01 3.452651798725128174e-01 -1.151982881128787994e-02 -1.494266986846923828e-01 1.389227807521820068e-01 3.950805962085723877e-02 4.264917969703674316e-02 5.598695948719978333e-02 4.723345115780830383e-02 -2.687422633171081543e-01 1.604635566473007202e-01 -1.199046522378921509e-02 4.507263004779815674e-02 3.417268097400665283e-01 -2.055026032030582428e-02 2.871663570404052734e-01 -3.706255257129669189e-01 -1.249964758753776550e-01 6.003569439053535461e-02 -2.522181272506713867e-01 -8.510630577802658081e-02
-1.680929958820343018e-01 -1.929805427789688110e-01 -2.296500802040100098e-01 -1.447389721870422363e-01 3.201917931437492371e-02 8.907566219568252563e-02 5.313677340745925903e-02 1.683019474148750305e-02 1.369198411703109741e-01 4.801512509584426880e-02 5.406649410724639893e-02 9.202575311064720154e-03 2.771129012107849121e-01 1.669335365295410156e-01 1.913854628801345825e-01 2.818878591060638428e-01 4.564659893512725830e-01 1.519449651241302490e-01 3.360208570957183838e-01 -1.024555116891860962e-01 -8.906615525484085083e-02 3.048364520072937012e-01 -6.520519405603408813e-02 1.342544108629226685e-01 -1.952050030231475830e-01 -3.540148260071873665e-03 1.701323390007019043e-01 2.436317130923271179e-02 -6.095504388213157654e-02 1.099038422107696533e-01 -1.152877137064933777e-01 1.709061115980148315e-01
2.355739474296569824e-01 -1.152773946523666382e-01 -1.748346164822578430e-02 1.760952360928058624e-02 -1.024970114231109619e-01 1.272738128900527954e-01 1.950322091579437256e-01 3.010012805461883545e-01 -7.979427278041839600e-02 -2.119745761156082153e-01 -2.770500071346759796e-02 -5.762029439210891724e-02 2.366061694920063019e-02 7.665783166885375977e-02 1.054061278700828552e-01 4.263590872287750244e-01 3.933988884091377258e-02 1.671112328767776489e-01 1.315976232290267944e-01 -2.102002352476119995e-01 -2.879738621413707733e-02 -5.280731990933418274e-02 1.701648160815238953e-02 5.775409750640392303e-03 -7.940679788589477539e-03 1.276033371686935425e-01 1.047900915145874023e-01 -2.063802033662796021e-01 1.026763468980789185e-01 3.072493076324462891e-01 -4.851311147212982178e-01 1.241245418787002563e-01
-4.837384819984436035e-02 -4.548168778419494629e-01 1.287004947662353516e-01 3.423829674720764160e-01 2.952650189399719238e-01 2.210240066051483154e-02 -6.445842981338500977e-02 -1.986611038446426392e-01 -7.512617111206054688e-02 8.340258151292800903e-03 -3.046945631504058838e-01 -8.301530778408050537e-02 2.112141437828540802e-02 9.583509713411331177e-02 5.756342038512229919e-02 1.209382861852645874e-01 -2.521366998553276062e-02 2.179172635078430176e-01 1.587755233049392700e-01 -1.519448310136795044e-01 3.940474241971969604e-02 -4.644709173589944839e-03 -2.299707084894180298e-01 1.606533080339431763e-01 1.109495572745800018e-02 2.088126540184020996e-01 1.353214383125305176e-01 -2.922521531581878662e-01 1.024993881583213806e-01 3.184325620532035828e-02 -2.357852011919021606e-01 3.810395672917366028e-02
-9.524695575237274170e-02 -7.072668522596359253e-02 -1.131731048226356506e-01 4.361396133899688721e-01 2.902679145336151123e-01 -3.336093202233314514e-02 2.124891057610511780e-02 3.141950666904449463e-01 2.506766319274902344e-01 7.968223839998245239e-02 -1.348358094692230225e-01 1.536606699228286743e-01 -7.290864735841751099e-02 7.801181077957153320e-02 2.868895828723907471e-01 2.910784780979156494e-01 1.434062421321868896e-01 2.897305414080619812e-02 1.367549151182174683e-01 -1.027770563960075378e-01 -2.466009855270385742e-01 -1.007044967263936996e-02 -2.288968971697613597e-04 -3.039998561143875122e-02 -1.191927939653396606e-01 1.957074850797653198e-01 2.136424183845520020e-01 8.929308503866195679e-02 -1.908996105194091797e-01 -3.487079963088035583e-02 -2.289504706859588623e-01 1.543008722364902496e-02
1.515288501977920532e-01 -2.041249424219131470e-01 -4.089841619133949280e-02 8.483231067657470703e-02 5.131208151578903198e-02 -2.025164961814880371e-01 -1.713199764490127563e-01 -1.497663557529449463e-01 5.379023775458335876e-02 -1.283320337533950806e-01 -4.555128142237663269e-02 9.219553321599960327e-02 1.383162885904312134e-01 1.436544954776763916e-01 3.798539340496063232e-01 2.188742756843566895e-01 2.295990437269210815e-01 3.070957958698272705e-01 -2.743837423622608185e-02 -2.625902593135833740e-01 -2.816337943077087402e-01 2.041887342929840088e-01 1.297054812312126160e-02 -1.313679814338684082e-01 2.191309183835983276e-01 3.046738207340240479e-01 -1.384844444692134857e-02 -1.495391726493835449e-01 -1.613591611385345459e-01 -2.262820862233638763e-02 -6.030564010143280029e-02 -1.429187357425689697e-01
-6.908498704433441162e-03 -1.406552642583847046e-01 -4.426420852541923523e-02 2.647095620632171631e-01 2.069260329008102417e-01 -6.256610900163650513e-02 2.814303524792194366e-02 3.067137897014617920e-01 -1.254736483097076416e-01 2.426902204751968384e-01 1.997756212949752808e-01 4.901164211332798004e-03 -1.447638571262359619e-01 1.753829978406429291e-02 1.624161601066589355e-01 4.594600796699523926e-01 1.680121719837188721e-01 1.053930148482322693e-01 1.804161816835403442e-01 1.834517568349838257e-01 1.172249950468540192e-02 -3.276791796088218689e-02 -6.612959504127502441e-02 -1.699288189411163330e-01 3.715163841843605042e-02 8.533684909343719482e-02 3.896223306655883789e-01 -1.352000385522842407e-01 -8.499483019113540649e-02 2.316214889287948608e-01 -8.115001022815704346e-02 -8.372985571622848511e-02
1.850980073213577271e-01 -1.166369020938873291e-01 -1.714225560426712036e-01 -1.535183787345886230e-01 2.493628114461898804e-01 2.001567184925079346e-01 -2.573896050453186035e-01 8.174442499876022339e-02 -4.516919702291488647e-02 -2.023915350437164307e-01 1.083295717835426331e-01 -1.535733342170715332e-01 -2.857839874923229218e-02 1.586310267448425293e-01 4.150759056210517883e-02 2.693893313407897949e-01 1.671696305274963379e-01 1.835091263055801392e-01 3.772976100444793701e-01 -1.464770734310150146e-01 -1.523543596267700195e-01 8.261642418801784515e-03 -3.573799505829811096e-02 2.212508171796798706e-01 -9.642256051301956177e-02 -1.155354604125022888e-01 8.740455657243728638e-02 -1.118021532893180847e-01 -3.243966698646545410e-01 5.564815923571586609e-02 -3.066260218620300293e-01 -3.652556240558624268e-02
1.329748779535293579e-01 -3.767794668674468994e-01 -1.191336736083030701e-01 -3.228082135319709778e-02 3.040477931499481201e-01 3.625754266977310181e-02 -4.478764906525611877e-02 -2.771760709583759308e-02 -2.358484417200088501e-01 1.168707460165023804e-01 -2.165945023298263550e-01 -1.328630894422531128e-01 3.557998538017272949e-01 -3.921968862414360046e-02 -2.204052917659282684e-02 1.143494024872779846e-01 1.327180415391921997e-01 -8.017843961715698242e-02 -4.910035058856010437e-02 -6.818671524524688721e-02 -1.300323605537414551e-01 -6.955604255199432373e-02 5.345386452972888947e-03 1.237752661108970642e-01 3.501335978507995605e-01 -1.759923435747623444e-02 3.575379252433776855e-01 8.232484757900238037e-02 7.117796689271926880e-02 -2.596500515937805176e-01 -2.135790288448333740e-01 -9.607870131731033325e-02
-1.004354655742645264e-01 -3.208083808422088623e-01 6.839250773191452026e-02 2.091335207223892212e-01 1.987915337085723877e-01 -1.287944763898849487e-01 2.008409984409809113e-02 -1.504642143845558167e-02 7.659361511468887329e-02 3.262685611844062805e-02 -3.175781369209289551e-01 2.831135690212249756e-02 -1.439795345067977905e-01 9.771481156349182129e-03 7.172895222902297974e-02 3.454082608222961426e-01 2.085974961519241333e-01 2.929711043834686279e-01 6.232459098100662231e-02 -1.777880042791366577e-01 -1.071942523121833801e-01 1.113782450556755066e-01 5.581378936767578125e-02 -1.197107136249542236e-01 4.373706504702568054e-02 8.759795129299163818e-02 5.048413872718811035e-01 -1.028192713856697083e-01 7.956281304359436035e-02 9.742425382137298584e-02 1.702512949705123901e-01 -4.437211155891418457e-02
8.362473547458648682e-02 -4.151574075222015381e-01 5.863755568861961365e-02 4.149465356022119522e-03 -1.518840491771697998e-01 -5.041454359889030457e-02 1.008061319589614868e-01 2.638618946075439453e-01 -2.316140532493591309e-01 3.862542286515235901e-02 -3.197608143091201782e-02 -1.674047708511352539e-01 1.362634599208831787e-01 3.301575779914855957e-01 -3.983470052480697632e-02 7.753495126962661743e-02 2.986543774604797363e-01 2.014788836240768433e-01 1.422687470912933350e-01 3.548876941204071045e-01 -8.899139612913131714e-02 8.285499364137649536e-02 -9.345463663339614868e-02 3.004735708236694336e-01 1.595408022403717041e-01 1.293421089649200439e-01 1.657293885946273804e-01 -1.326160430908203125e-01 -5.740537494421005249e-02 7.495526224374771118e-02 -7.945579290390014648e-02 1.438658032566308975e-02
-1.206284612417221069e-01 4.391501098871231079e-02 -7.304918766021728516e-02 3.395632207393646240e-01 3.488333523273468018e-01 -1.407270431518554688e-01 1.666858047246932983e-01 3.430404067039489746e-01 2.074840366840362549e-01 2.594308555126190186e-02 -3.171343356370925903e-02 1.206596419215202332e-01 -5.566605925559997559e-02 2.375904768705368042e-01 3.145702779293060303e-01 1.765499114990234375e-01 1.917536556720733643e-01 -5.541922524571418762e-03 2.128454446792602539e-01 -1.409111022949218750e-01 -1.477640420198440552e-01 -1.431103944778442383e-01 -1.054902374744415283e-01 4.339380562305450439e-02 1.856692368164658546e-03 1.079507991671562195e-01 2.558043301105499268e-01 -6.755950301885604858e-02 -1.155257076025009155e-01 1.461899746209383011e-02 -2.683708071708679199e-01 -4.946350678801536560e-02
1.787839680910110474e-01 -3.884268999099731445e-01 -8.530937880277633667e-02 2.540503740310668945e-01 -1.837031543254852295e-01 1.504495590925216675e-01 -9.259232133626937866e-02 1.240878365933895111e-02 -3.517051041126251221e-02 2.213153839111328125e-01 -6.533202528953552246e-02 -1.507839560508728027e-01 -6.874173879623413086e-02 -6.415529549121856689e-02 7.743525505065917969e-02 4.530383348464965820e-01 2.136110365390777588e-01 2.489919029176235199e-02 2.626962065696716309e-01 4.952595382928848267e-02 1.757402867078781128e-01 1.355840265750885010e-01 7.227811217308044434e-02 4.333873093128204346e-02 3.121634386479854584e-02 4.431417211890220642e-02 2.971303761005401611e-01 -3.298210352659225464e-02 -2.456557601690292358e-01 -8.440499007701873779e-02 -2.031217217445373535e-01 8.835214376449584961e-02
2.809419333934783936e-01 -2.830742895603179932e-01 -5.452067777514457703e-02 1.234156340360641479e-01 2.572723925113677979e-01 2.871816158294677734e-01 -2.758236415684223175e-02 7.102413475513458252e-02 -7.422959804534912109e-02 -5.106067284941673279e-02 -4.889970645308494568e-02 -7.898815721273422241e-02 2.333725094795227051e-01 8.627255260944366455e-02 1.605335175991058350e-01 2.269201874732971191e-01 4.567664861679077148e-01 -4.016020148992538452e-02 1.371396332979202271e-01 7.698246836662292480e-02 -8.522591739892959595e-02 1.311107128858566284e-01 1.951683461666107178e-01 5.517802201211452484e-03 2.615153789520263672e-02 3.534170985221862793e-02 1.253094226121902466e-01 -4.218936711549758911e-02 2.590281963348388672e-01 9.070169925689697266e-02 5.875115469098091125e-02 3.414763510227203369e-01
2.091788649559020996e-01 3.388238698244094849e-02 -9.512969106435775757e-02 -1.180393993854522705e-01 2.524945735931396484e-01 1.536605358123779297e-01 -1.914283782243728638e-01 -2.234766036272048950e-01 -1.308243274688720703e-01 -1.661424897611141205e-02 -1.981507986783981323e-01 4.557891190052032471e-02 9.114745259284973145e-02 -1.018677651882171631e-01 -5.244977027177810669e-02 2.014542222023010254e-01 9.884934127330780029e-02 1.603075861930847168e-01 2.033360861241817474e-02 -1.769125461578369141e-02 -2.522594630718231201e-01 -9.792174212634563446e-03 -9.620447456836700439e-02 2.373162358999252319e-01 1.145447939634323120e-01 1.785997152328491211e-01 4.902596473693847656e-01 1.767652295529842377e-02 -1.235854253172874451e-01 3.104652464389801025e-01 -2.729588747024536133e-01 7.383731659501791000e-03
-1.036983355879783630e-02 -9.519298374652862549e-02 -4.067508503794670105e-02 -5.889574065804481506e-02 -1.592316664755344391e-02 -2.660415135324001312e-02 -4.319250583648681641e-02 2.474756687879562378e-01 3.254928812384605408e-02 -7.380320876836776733e-02 -4.469386860728263855e-02 1.485826820135116577e-01 7.498264312744140625e-02 1.697235405445098877e-01 2.075296789407730103e-01 2.046113461256027222e-01 4.333752393722534180e-02 3.081242144107818604e-01 -5.026422068476676941e-02 -2.660446763038635254e-01 -4.068778827786445618e-02 -1.005429178476333618e-01 -2.308394387364387512e-02 -1.295223683118820190e-01 2.611319720745086670e-01 3.583878874778747559e-01 2.094375491142272949e-01 -1.736940443515777588e-01 2.878383547067642212e-02 4.369059577584266663e-02 -5.143980979919433594e-01 1.857048720121383667e-01
-9.872142970561981201e-02 -1.754805892705917358e-01 -3.019273579120635986e-01 1.309679150581359863e-01 1.990774124860763550e-01 -1.413764804601669312e-01 1.379691511392593384e-01 -1.288839615881443024e-02 -3.321205964311957359e-03 -1.931416541337966919e-01 2.288182824850082397e-02 -4.374528676271438599e-02 1.224957853555679321e-01 -1.858939379453659058e-01 2.424938529729843140e-01 4.890964627265930176e-01 3.269996047019958496e-01 1.405672729015350342e-01 6.823197752237319946e-02 2.281669713556766510e-02 4.354983940720558167e-02 3.013280928134918213e-01 6.841582059860229492e-02 1.232800707221031189e-01 -1.318443715572357178e-01 9.158551692962646484e-03 2.654733657836914062e-01 1.645198762416839600e-01 8.139869570732116699e-02 -5.253425985574722290e-02 1.195181012153625488e-01 4.332358017563819885e-02
1.931568533182144165e-01 -2.586540281772613525e-01 4.323716089129447937e-02 3.818685188889503479e-02 1.308222711086273193e-01 1.808814145624637604e-02 -3.929930180311203003e-02 -1.192350909113883972e-01 1.782665699720382690e-01 2.319588214159011841e-01 1.028457432985305786e-01 -2.667779028415679932e-01 1.509542763233184814e-01 4.550841450691223145e-02 2.467372566461563110e-01 1.725788712501525879e-01 -5.922528728842735291e-02 1.443623453378677368e-01 1.008215770125389099e-01 2.221525833010673523e-02 -2.572225034236907959e-02 -3.054578602313995361e-02 3.996912017464637756e-02 2.975088059902191162e-01 1.719820685684680939e-02 2.909170985221862793e-01 3.243030011653900146e-01 -2.601547837257385254e-01 4.470225423574447632e-02 -1.812012344598770142e-01 -1.252930909395217896e-01 -3.760091364383697510e-01
-5.481452494859695435e-02 -3.426149487495422363e-01 1.408906728029251099e-01 3.226020038127899170e-01 3.235586881637573242e-01 9.777082502841949463e-02 -1.666231453418731689e-02 -1.088678613305091858e-01 -7.276144623756408691e-02 -1.405463516712188721e-01 -2.538831830024719238e-01 -1.194985285401344299e-01 2.406859248876571655e-01 -4.160281643271446228e-02 3.576986864209175110e-02 1.760884374380111694e-01 1.168029978871345520e-01 1.688095480203628540e-01 7.501813769340515137e-02 -2.812699973583221436e-01 2.427063882350921631e-02 1.138303577899932861e-01 -2.257632911205291748e-01 2.369127422571182251e-01 1.230567246675491333e-01 1.127080544829368591e-01 1.650959253311157227e-01 -2.613364458084106445e-01 1.671787351369857788e-01 3.174622356891632080e-02 -1.077427864074707031e-01 -1.486268788576126099e-01
2.267841845750808716e-01 -2.044917494058609009e-01 -1.372784674167633057e-01 3.168975710868835449e-01 3.256557881832122803e-02 2.477326095104217529e-01 8.224032819271087646e-03 2.905441820621490479e-01 -1.920837908983230591e-01 -1.434329152107238770e-01 -1.763846129179000854e-01 -3.607887774705886841e-02 1.188689172267913818e-01 1.399874389171600342e-01 1.490265727043151855e-01 4.107157588005065918e-01 3.318918049335479736e-01 -6.573177129030227661e-02 1.376064717769622803e-01 1.293689310550689697e-01 -3.818870708346366882e-02 1.675512082874774933e-02 1.884181499481201172e-01 8.162157982587814331e-02 -4.137129336595535278e-02 2.842306345701217651e-02 1.066442728042602539e-01 2.081020362675189972e-02 3.269586339592933655e-02 1.317628473043441772e-01 9.761977940797805786e-02 2.995482683181762695e-01
6.810511648654937744e-02 -3.916734457015991211e-01 -1.649744659662246704e-01 1.074950695037841797e-01 2.392857708036899567e-02 1.681701466441154480e-02 3.766321390867233276e-02 2.745684683322906494e-01 -1.253198925405740738e-02 2.263880521059036255e-01 -2.008336484432220459e-01 -9.237401187419891357e-02 8.946758508682250977e-02 2.914022505283355713e-01 5.509237200021743774e-02 4.182398691773414612e-02 3.553637862205505371e-01 2.736611366271972656e-01 -2.229047715663909912e-01 1.135865673422813416e-01 -1.384977251291275024e-01 1.050272956490516663e-01 2.223121970891952515e-01 -1.439383625984191895e-01 -4.715990647673606873e-02 8.924857527017593384e-02 1.418417990207672119e-01 -1.267228573560714722e-01 -1.283000409603118896e-01 1.728551089763641357e-01 -3.728830814361572266e-02 -2.633009254932403564e-01
-8.811445534229278564e-02 4.124302789568901062e-02 -2.288569211959838867e-01 1.294460147619247437e-01 2.269700616598129272e-01 -5.927119031548500061e-02 1.399931311607360840e-01 2.156562358140945435e-01 7.475464791059494019e-02 -8.169645816087722778e-02 5.684353527612984180e-04 -1.305011566728353500e-02 6.739364564418792725e-02 -8.881610818207263947e-03 3.115058541297912598e-01 4.152254164218902588e-01 7.522011548280715942e-02 1.990863382816314697e-01 1.526012569665908813e-01 1.463091522455215454e-01 -2.046771347522735596e-01 1.940796673297882080e-01 -3.141715750098228455e-02 7.102447096258401871e-03 -1.292423009872436523e-01 7.015959173440933228e-02 4.484915733337402344e-01 -2.238134853541851044e-03 1.227731853723526001e-01 2.166025936603546143e-01 7.728599011898040771e-02 2.290064245462417603e-01
1.061931923031806946e-01 -3.416031599044799805e-01 -9.001427888870239258e-02 7.972141355276107788e-02 2.559672594070434570e-01 5.707975104451179504e-02 2.724219346418976784e-03 1.110503375530242920e-01 -2.263690531253814697e-02 6.395420432090759277e-02 -4.690318182110786438e-02 -1.560400873422622681e-01 3.666553497314453125e-01 -1.298680156469345093e-01 4.577396810054779053e-02 2.356492727994918823e-01 -2.651013247668743134e-02 -1.647320985794067383e-01 -3.883295506238937378e-02 -7.957767695188522339e-02 -2.118402272462844849e-01 -1.681262254714965820e-01 -1.632018238306045532e-01 9.317672252655029297e-02 3.272837102413177490e-01 -1.139685735106468201e-01 3.893216252326965332e-01 -2.395395338535308838e-01 2.038351446390151978e-01 -3.376712650060653687e-02 -1.290986686944961548e-01 -6.186811253428459167e-02
1.447095721960067749e-01 -4.364468753337860107e-01 1.496370136737823486e-01 1.037200093269348145e-01 2.899616956710815430e-01 -1.931593120098114014e-01 -3.806104138493537903e-02 -1.633451879024505615e-01 -1.666087061166763306e-01 1.018992215394973755e-01 -1.561786383390426636e-01 1.555046588182449341e-01 1.649131178855895996e-01 -2.113574594259262085e-01 1.605209708213806152e-02 2.642231583595275879e-01 3.404758498072624207e-02 9.461843222379684448e-02 4.196561500430107117e-02 -5.613530427217483521e-02 -1.532604247331619263e-01 1.691514849662780762e-01 -2.019510418176651001e-01 7.648865878582000732e-02 -1.642344295978546143e-01 6.473290175199508667e-02 2.928441166877746582e-01 -1.784970164299011230e-01 4.521835222840309143e-02 2.316955029964447021e-01 -1.209500059485435486e-01 -2.105989605188369751e-01
1.512892991304397583e-01 -3.546047210693359375e-02 5.800717696547508240e-02 -6.924502551555633545e-02 -1.398556679487228394e-01 -2.690982632339000702e-02 3.011296875774860382e-02 1.316189616918563843e-01 -1.461676955223083496e-01 -1.438367813825607300e-01 -2.331732660531997681e-01 2.371475398540496826e-01 5.270880460739135742e-02 1.997006684541702271e-01 1.870206296443939209e-01 2.412462085485458374e-01 2.946857213973999023e-01 5.025864243507385254e-01 2.609317600727081299e-01 -4.003360867500305176e-03 3.686461970210075378e-02 -7.621315866708755493e-02 6.208323407918214798e-03 1.553950756788253784e-01 7.100407034158706665e-02 -7.713343016803264618e-03 2.543261051177978516e-01 -1.099254488945007324e-01 -2.113317605108022690e-03 9.909790009260177612e-02 -2.840497493743896484e-01 -1.715206205844879150e-01
4.488506354391574860e-03 -1.952344626188278198e-01 -2.465506941080093384e-01 2.166644632816314697e-01 -1.700768060982227325e-02 -9.344199299812316895e-02 -1.390442699193954468e-01 1.610246002674102783e-01 -1.942128092050552368e-01 6.345844268798828125e-02 1.320554167032241821e-01 -4.900891706347465515e-02 -1.249938532710075378e-01 -1.465209871530532837e-01 1.933647543191909790e-01 2.269616425037384033e-01 1.369823366403579712e-01 -3.028665482997894287e-01 1.723540127277374268e-01 1.219352260231971741e-01 -2.542196512222290039e-01 2.328574508428573608e-01 -1.357725411653518677e-01 4.532212764024734497e-02 2.529308795928955078e-01 1.818280071020126343e-01 1.502638161182403564e-01 -3.257813155651092529e-01 -8.351858705282211304e-02 2.052388638257980347e-01 -2.073927819728851318e-01 2.658549463376402855e-03
2.982679307460784912e-01 -2.666196227073669434e-01 -1.075949519872665405e-01 2.331304699182510376e-01 1.542315036058425903e-01 5.308058857917785645e-02 1.258584111928939819e-01 -3.876957669854164124e-02 -2.236085832118988037e-01 -3.489181101322174072e-01 -1.351503431797027588e-01 -1.079145744442939758e-01 -2.280035316944122314e-01 3.037294447422027588e-01 9.044148772954940796e-02 7.862062752246856689e-02 1.611465811729431152e-01 7.519260793924331665e-02 2.702687084674835205e-01 6.016558501869440079e-03 -4.034203011542558670e-03 -1.859117597341537476e-01 -2.170770317316055298e-01 1.038997098803520203e-01 1.047551482915878296e-01 -1.345171779394149780e-01 1.968861818313598633e-01 -2.320289611816406250e-01 -9.378904104232788086e-02 1.733377724885940552e-01 -9.383860230445861816e-02 5.747170746326446533e-02
9.502737224102020264e-02 -3.009136915206909180e-01 -2.765766531229019165e-02 2.103616893291473389e-01 1.675803661346435547e-01 1.348100006580352783e-01 -3.158106282353401184e-02 9.238225221633911133e-02 -8.843469619750976562e-02 2.277160882949829102e-01 2.020570784807205200e-01 1.701936125755310059e-02 1.376409232616424561e-01 2.466889321804046631e-01 1.451184004545211792e-01 3.538167476654052734e-01 1.141816079616546631e-01 2.862810790538787842e-01 -1.324872970581054688e-01 6.184233725070953369e-02 1.109491139650344849e-01 -3.761320561170578003e-02 -4.146862775087356567e-02 -6.572407484054565430e-02 -3.875949680805206299e-01 3.159043565392494202e-02 1.671536415815353394e-01 -2.309141308069229126e-01 -8.300517499446868896e-02 -6.769829988479614258e-02 -3.008333146572113037e-01 4.667308926582336426e-02
2.282325029373168945e-01 -2.180988937616348267e-01 8.047253638505935669e-02 1.136108934879302979e-01 2.283540964126586914e-01 -8.596264570951461792e-02 2.199781090021133423e-01 -1.805684715509414673e-01 -6.434247642755508423e-02 1.913625001907348633e-01 -6.324815750122070312e-02 -6.734496355056762695e-02 1.426990628242492676e-01 5.046027153730392456e-02 4.885875806212425232e-02 2.401300966739654541e-01 4.797303676605224609e-01 -1.057953536510467529e-01 1.880136132240295410e-01 -3.112624771893024445e-02 -2.593904137611389160e-01 -6.196526344865560532e-03 9.954465925693511963e-02 9.454873949289321899e-02 -2.324856668710708618e-01 2.201915979385375977e-01 8.444605395197868347e-03 -2.354628741741180420e-01 -1.771272718906402588e-02 1.434169709682464600e-01 -1.303325742483139038e-01 2.200815826654434204e-01
-4.390300091472454369e-05 -2.691925466060638428e-01 -2.584355771541595459e-01 -9.235572814941406250e-02 2.423238605260848999e-01 9.474251419305801392e-02 -1.030366681516170502e-02 -4.385942220687866211e-02 -1.075034290552139282e-01 1.834246218204498291e-01 1.621841639280319214e-02 -3.204589709639549255e-02 -2.478392571210861206e-01 1.387336403131484985e-01 3.328501880168914795e-01 1.174415424466133118e-01 1.544613242149353027e-01 -1.141939032822847366e-02 4.018570482730865479e-01 2.467164397239685059e-02 -2.555280923843383789e-01 -1.054112985730171204e-01 1.214310824871063232e-01 2.006492316722869873e-01 1.284174621105194092e-01 2.777577042579650879e-01 2.095883041620254517e-01 -1.850777268409729004e-01 -9.288517385721206665e-02 5.331121757626533508e-02 2.271658554673194885e-02 -1.715807318687438965e-01
3.865663409233093262e-01 -4.627260267734527588e-01 4.008772782981395721e-03 1.493346840143203735e-01 1.806325465440750122e-01 -6.281964480876922607e-02 -1.120541989803314209e-01 -7.315257936716079712e-02 -2.912704050540924072e-01 1.167098879814147949e-01 -9.322312474250793457e-02 -8.591274917125701904e-02 1.198135390877723694e-01 2.430855063721537590e-03 -6.020195037126541138e-02 3.175217658281326294e-02 8.454590290784835815e-02 4.980028048157691956e-02 2.945075556635856628e-02 3.526781499385833740e-02 -1.342428922653198242e-01 5.889771133661270142e-02 5.903379991650581360e-02 -3.494329750537872314e-03 3.109269738197326660e-01 -2.654151245951652527e-02 2.336855828762054443e-01 -2.357213050127029419e-01 2.072482556104660034e-01 -2.546321749687194824e-01 -2.624002695083618164e-01 -7.214022427797317505e-02
6.494721770286560059e-02 -2.457019239664077759e-01 -3.786966800689697266e-01 3.004173636436462402e-01 2.331521809101104736e-01 1.044321283698081970e-01 -1.729052960872650146e-01 1.337078772485256195e-02 -7.699108682572841644e-03 2.805033624172210693e-01 -1.559074074029922485e-01 -1.558178514242172241e-01 3.632789850234985352e-01 1.600758358836174011e-02 1.426055096089839935e-02 2.536273561418056488e-02 7.856600731611251831e-02 7.125414907932281494e-02 3.229771554470062256e-02 -1.344339102506637573e-01 4.656899347901344299e-02 2.479743771255016327e-02 -2.224778980016708374e-01 3.589849919080734253e-02 1.591101288795471191e-01 4.530113190412521362e-02 2.994836568832397461e-01 -3.418444097042083740e-01 9.816737473011016846e-02 1.519619394093751907e-02 -1.262512654066085815e-01 -4.847789555788040161e-02
1.948300302028656006e-01 -3.600814640522003174e-01 1.131376251578330994e-01 7.067366689443588257e-02 4.944830760359764099e-02 -1.152624115347862244e-01 -1.593952476978302002e-01 2.060090191662311554e-03 -1.201570928096771240e-01 -5.773004516959190369e-02 2.058699429035186768e-01 -2.743889093399047852e-01 6.212800741195678711e-02 1.365732401609420776e-01 2.046722732484340668e-02 2.227665036916732788e-01 3.500077873468399048e-02 2.380438446998596191e-01 2.287279963493347168e-01 -9.927145205438137054e-03 -3.608182370662689209e-01 -1.199400201439857483e-01 4.460583999752998352e-02 1.970096677541732788e-01 -1.574606299400329590e-01 -2.064142823219299316e-01 1.208422705531120300e-01 -1.491994708776473999e-01 -2.876996397972106934e-01 -3.804404661059379578e-02 -2.569260597229003906e-01 -1.235784143209457397e-01
2.244696617126464844e-01 -2.022968977689743042e-01 -2.184334695339202881e-01 5.558010190725326538e-02 1.298894882202148438e-01 -3.823558241128921509e-02 -2.344541624188423157e-02 -1.559448242187500000e-02 -1.441365480422973633e-01 1.030815616250038147e-01 -2.117366343736648560e-01 1.275402158498764038e-01 2.507741451263427734e-01 2.059298194944858551e-02 -5.023603513836860657e-02 2.333124876022338867e-01 -1.731017231941223145e-01 -8.188232034444808960e-02 1.293078660964965820e-01 2.944285571575164795e-01 -2.307314574718475342e-01 1.138204485177993774e-01 -1.488797217607498169e-01 -1.328070908784866333e-01 7.689172029495239258e-02 2.561440169811248779e-01 2.374020516872406006e-01 -4.965273737907409668e-01 -4.352545831352472305e-03 3.079815022647380829e-02 -6.655358523130416870e-02 -9.989368729293346405e-03
-7.066809386014938354e-02 -1.727903038263320923e-01 -1.755648702383041382e-01 2.362134307622909546e-01 1.267053037881851196e-01 -1.922634243965148926e-01 6.983160972595214844e-02 1.803654730319976807e-01 -1.536147594451904297e-01 4.041881300508975983e-03 3.034406602382659912e-01 -1.839911043643951416e-01 2.186890840530395508e-01 -1.386416703462600708e-01 1.376023292541503906e-01 2.706537544727325439e-01 1.560446172952651978e-01 9.466911107301712036e-02 1.558533310890197754e-01 6.194751709699630737e-02 -1.903257966041564941e-01 -1.583092473447322845e-02 -5.897239595651626587e-02 9.178902208805084229e-02 1.010508239269256592e-01 2.940469682216644287e-01 3.571335375308990479e-01 2.014683932065963745e-01 -2.092403620481491089e-01 -2.273761630058288574e-01 -2.567772567272186279e-02 9.251055121421813965e-02
1.834251582622528076e-01 -5.622855201363563538e-02 5.988003686070442200e-03 3.768261969089508057e-01 -2.179081179201602936e-02 2.825136780738830566e-01 1.551601290702819824e-02 2.642312645912170410e-01 -2.219889611005783081e-01 -1.013978272676467896e-01 -2.236390113830566406e-01 8.332789689302444458e-02 7.479365170001983643e-02 1.426705569028854370e-01 8.693178743124008179e-02 4.046423137187957764e-01 3.178801536560058594e-01 5.624096095561981201e-02 1.004823744297027588e-01 7.742402609437704086e-03 -1.972326487302780151e-01 9.043189883232116699e-02 1.523437649011611938e-01 4.144752025604248047e-02 -1.030847653746604919e-01 7.588481996208429337e-03 1.820435225963592529e-01 -3.458405658602714539e-02 -7.228037714958190918e-02 2.184156477451324463e-01 6.148918345570564270e-02 2.625810205936431885e-01
2.931817173957824707e-01 -1.293132156133651733e-01 -2.523437440395355225e-01 4.490352701395750046e-03 9.207380563020706177e-02 1.347701102495193481e-01 2.287870198488235474e-01 1.219964958727359772e-02 -4.224725998938083649e-03 -2.696230262517929077e-02 1.382798403501510620e-01 6.391836702823638916e-02 -9.357816725969314575e-02 -1.393733471632003784e-01 3.510207235813140869e-01 8.610094338655471802e-02 2.667076587677001953e-01 1.953809857368469238e-01 4.782640561461448669e-02 1.414183080196380615e-01 5.380763486027717590e-02 2.581113278865814209e-01 -3.068421483039855957e-01 1.000650003552436829e-01 1.341827064752578735e-01 1.471058875322341919e-01 3.571757674217224121e-01 -7.861289381980895996e-02 -5.402763560414314270e-02 2.430563718080520630e-01 8.921787142753601074e-02 -1.519867479801177979e-01
1.491587609052658081e-01 -2.028907090425491333e-01 6.937246769666671753e-02 1.386273354291915894e-01 6.071437615901231766e-03 -2.286078631877899170e-01 -6.746459007263183594e-02 -1.911026686429977417e-01 5.310416594147682190e-02 4.632306098937988281e-02 4.776310175657272339e-02 1.244722306728363037e-01 -3.854218497872352600e-02 -8.040032698772847652e-04 3.919059336185455322e-01 3.402267992496490479e-01 3.922138214111328125e-01 1.825435459613800049e-01 -9.056887775659561157e-02 -3.093628287315368652e-01 -2.720060646533966064e-01 7.335482537746429443e-02 -5.932832602411508560e-03 -3.361321240663528442e-02 5.177632719278335571e-02 6.685864180326461792e-02 3.051482439041137695e-01 -2.005770057439804077e-01 -7.048786431550979614e-02 -8.074942976236343384e-02 2.048884145915508270e-02 4.017614200711250305e-02
3.287915885448455811e-02 -3.706150129437446594e-02 -1.738872192800045013e-02 1.197903379797935486e-01 -4.539272934198379517e-02 6.739134341478347778e-02 1.176380738615989685e-02 2.452957779169082642e-01 -5.629042163491249084e-02 -3.332480788230895996e-01 -7.067205011844635010e-02 -4.054267704486846924e-02 3.562309443950653076e-01 1.231863945722579956e-01 3.825803399085998535e-01 4.005598127841949463e-01 -5.449320748448371887e-02 3.716141730546951294e-02 -2.425231188535690308e-01 -3.279690742492675781e-01 -1.737602204084396362e-01 -3.032998740673065186e-02 1.493850946426391602e-01 2.357377484440803528e-02 1.116360910236835480e-02 -5.096425488591194153e-02 2.220732420682907104e-01 -7.090659439563751221e-02 1.097669154405593872e-01 1.068455502390861511e-01 -1.969084888696670532e-01 4.701659828424453735e-02
3.348883688449859619e-01 1.610736176371574402e-02 -5.359694361686706543e-03 1.894631772302091122e-03 2.616368234157562256e-01 2.402675449848175049e-01 -1.013754308223724365e-01 -6.437952816486358643e-02 -2.086223475635051727e-02 -2.407606989145278931e-01 -1.404850929975509644e-01 -6.697210669517517090e-02 9.285308420658111572e-02 5.279257893562316895e-03 -3.411448374390602112e-02 1.494972556829452515e-01 2.417440265417098999e-01 1.034594029188156128e-01 -1.304114144295454025e-02 4.758819937705993652e-02 -2.952942252159118652e-01 6.786657124757766724e-02 1.757414042949676514e-01 3.909247219562530518e-01 2.040075063705444336e-01 -3.428507223725318909e-02 3.209640383720397949e-01 -1.420536637306213379e-01 -3.703548014163970947e-02 1.983316838741302490e-01 -2.590242624282836914e-01 -1.062356457114219666e-01
1.292419582605361938e-01 -3.000374734401702881e-01 2.002609148621559143e-02 1.856052726507186890e-01 2.099052369594573975e-01 7.640492171049118042e-02 1.786702573299407959e-01 7.276318222284317017e-02 -2.675070166587829590e-01 1.484883725643157959e-01 -5.009424313902854919e-02 -6.139505282044410706e-02 6.806135922670364380e-02 1.743896007537841797e-01 3.094711601734161377e-01 1.818677932024002075e-01 4.827849566936492920e-02 2.709236145019531250e-01 -1.329932808876037598e-01 5.846141651272773743e-02 4.548484832048416138e-02 1.618168354034423828e-01 -1.462277919054031372e-01 -7.145916670560836792e-02 -2.988498508930206299e-01 2.579462230205535889e-01 1.335170567035675049e-01 -4.698928818106651306e-02 -2.041802704334259033e-01 1.352072656154632568e-01 -2.881095111370086670e-01 -1.925891041755676270e-01
6.842142343521118164e-02 -2.310248613357543945e-01 4.459956288337707520e-02 4.991246387362480164e-02 -3.026566840708255768e-02 -3.906464278697967529e-01 9.750510752201080322e-02 -6.151178106665611267e-02 -2.320448011159896851e-01 9.245184808969497681e-02 -1.043421328067779541e-01 -1.509553790092468262e-01 -5.691259726881980896e-02 -2.239183709025382996e-02 2.592440247535705566e-01 3.640948534011840820e-01 4.528736472129821777e-01 -6.273378431797027588e-02 -6.425912678241729736e-02 9.790137410163879395e-02 -1.321282088756561279e-01 -1.942896167747676373e-03 1.191321611404418945e-01 -5.881188064813613892e-02 1.777572184801101685e-01 1.399422436952590942e-01 2.799655199050903320e-01 -1.616821587085723877e-01 -3.691799566149711609e-02 -1.354821324348449707e-01 -2.342664264142513275e-02 -1.929950267076492310e-01
-1.753830537199974060e-02 -1.998224258422851562e-01 3.540515154600143433e-02 1.696814745664596558e-01 1.573309153318405151e-01 1.467771735042333603e-02 1.927223801612854004e-01 3.401969969272613525e-01 -2.583249807357788086e-01 -1.704244874417781830e-02 -6.959980726242065430e-02 -1.696248203516006470e-01 5.730911158025264740e-03 5.751973018050193787e-02 -2.859348990023136139e-02 1.105718538165092468e-01 4.427386522293090820e-01 9.575981646776199341e-02 -3.424009084701538086e-01 -1.667525172233581543e-01 -1.067785024642944336e-01 -1.503647863864898682e-01 1.518740206956863403e-01 -1.009914502501487732e-01 1.917337775230407715e-01 2.424298524856567383e-01 9.954397380352020264e-02 -2.118749171495437622e-02 -7.236385345458984375e-02 1.532524526119232178e-01 -2.057734578847885132e-01 -2.009569108486175537e-01
6.342831254005432129e-02 -1.243707686662673950e-01 -4.862371683120727539e-01 7.151371985673904419e-02 8.250983804464340210e-02 -1.205529868602752686e-01 -2.280829697847366333e-01 6.046378239989280701e-02 -5.955671891570091248e-02 -1.463502198457717896e-01 -2.262630760669708252e-01 -9.587702900171279907e-02 1.560473591089248657e-01 -1.217557638883590698e-01 4.946311563253402710e-02 1.826506555080413818e-01 7.078794389963150024e-02 9.932503104209899902e-02 -2.252462133765220642e-02 -1.519859731197357178e-01 -2.115744501352310181e-01 1.857051253318786621e-01 3.838455304503440857e-02 1.122151464223861694e-01 1.968089491128921509e-01 1.860667951405048370e-02 3.094010055065155029e-01 -2.787670493125915527e-01 -8.948810398578643799e-02 -2.608544230461120605e-01 -2.554675340652465820e-01 -1.264018863439559937e-01
-2.709121815860271454e-02 -1.640023440122604370e-01 -2.230953425168991089e-01 3.325776159763336182e-01 2.221146970987319946e-01 -1.414242237806320190e-01 9.610108286142349243e-02 1.471305191516876221e-01 -5.956693738698959351e-02 6.853438168764114380e-02 1.458199620246887207e-01 -1.500100791454315186e-01 1.899730041623115540e-02 8.130672574043273926e-02 2.978016734123229980e-01 3.478046655654907227e-01 1.577464118599891663e-02 2.074020355939865112e-01 9.815619140863418579e-02 -6.194682419300079346e-02 -3.439147472381591797e-01 -1.963467337191104889e-02 -6.593888252973556519e-02 -1.841851323843002319e-02 -3.456388413906097412e-02 6.066577136516571045e-02 2.261837720870971680e-01 -6.594927608966827393e-02 3.115163147449493408e-01 4.016010835766792297e-02 -1.099506020545959473e-02 3.223170042037963867e-01
-9.894727915525436401e-02 6.337995175272226334e-03 4.502056911587715149e-02 3.530222177505493164e-01 4.090726077556610107e-01 -1.208621785044670105e-01 1.696993708610534668e-01 1.594387590885162354e-01 -3.906174004077911377e-02 -1.674696803092956543e-01 -3.016785345971584320e-02 -2.913646586239337921e-02 7.641354203224182129e-02 1.533247530460357666e-01 5.646252632141113281e-02 3.680630400776863098e-02 1.576152592897415161e-01 2.553634345531463623e-01 -6.529637426137924194e-02 -1.921397447586059570e-01 -1.712286323308944702e-01 9.396485984325408936e-02 9.210600703954696655e-02 -1.737618148326873779e-01 -7.770927250385284424e-02 1.486043334007263184e-01 2.727681696414947510e-01 -2.568393945693969727e-01 1.835979819297790527e-01 -9.041982889175415039e-02 -3.126887381076812744e-01 -2.142918854951858521e-01
1.409921911545097828e-03 -4.314127564430236816e-01 1.336061675101518631e-02 4.069879353046417236e-01 3.372980654239654541e-02 -1.126021891832351685e-01 -1.506384760141372681e-01 -1.070154383778572083e-01 5.614885687828063965e-02 7.251182687468826771e-04 -1.891126036643981934e-01 1.712682992219924927e-01 1.482824445702135563e-03 -1.167569402605295181e-02 1.584088653326034546e-01 3.144278228282928467e-01 1.850541234016418457e-01 -1.286395937204360962e-01 2.214246392250061035e-01 -2.518900632858276367e-01 -1.965013146400451660e-01 -1.892238110303878784e-02 1.988352388143539429e-01 -2.534511499106884003e-02 4.716863483190536499e-02 -6.765811145305633545e-02 2.080584466457366943e-01 -3.039458990097045898e-01 1.209904700517654419e-01 -6.513106077909469604e-02 -6.052286177873611450e-02 1.785674504935741425e-02
2.379081547260284424e-01 -1.353012770414352417e-01 -6.568611133843660355e-03 1.499191224575042725e-01 -6.461077183485031128e-02 3.588081151247024536e-02 6.361129879951477051e-02 1.826892197132110596e-01 -1.569827347993850708e-01 -1.983017921447753906e-01 -1.409049183130264282e-01 1.476053148508071899e-01 1.086008772253990173e-01 3.640121594071388245e-02 1.147189140319824219e-01 4.402652010321617126e-02 2.658613026142120361e-01 5.137032866477966309e-01 2.766107022762298584e-01 1.113183349370956421e-01 6.840638816356658936e-03 -2.172209322452545166e-01 1.480691879987716675e-01 1.512813568115234375e-01 1.873239129781723022e-01 9.886179864406585693e-02 2.328874915838241577e-01 -6.089187413454055786e-02 -2.606377564370632172e-02 8.280185610055923462e-02 -3.149278163909912109e-01 -2.863514795899391174e-02
1.206671595573425293e-01 1.677143573760986328e-02 1.393484175205230713e-01 4.765104055404663086e-01 3.709528446197509766e-01 7.876370102167129517e-02 -1.367879062891006470e-01 -2.891188487410545349e-02 -2.301201969385147095e-01 1.726359277963638306e-01 -3.926325216889381409e-02 -2.937670424580574036e-02 2.940235100686550140e-02 -8.752211183309555054e-02 -1.138609275221824646e-01 7.029309123754501343e-02 1.655273139476776123e-01 2.357517331838607788e-01 3.266577795147895813e-02 -1.556006371974945068e-01 -2.289229333400726318e-01 6.735603790730237961e-03 -1.953611671924591064e-01 1.318029016256332397e-01 8.201387524604797363e-02 1.831950992345809937e-01 2.983073890209197998e-01 -1.146834045648574829e-01 5.296472832560539246e-02 2.482087761163711548e-01 -1.530554592609405518e-01 -1.312150657176971436e-01
6.257828325033187866e-02 1.370604932308197021e-01 -9.445082396268844604e-02 1.828208714723587036e-01 2.352857440710067749e-01 1.248540580272674561e-01 -6.726876646280288696e-02 2.728350460529327393e-01 -2.875888943672180176e-01 -1.687589585781097412e-01 -7.888218760490417480e-02 -1.372307445853948593e-02 3.070876002311706543e-02 1.380883604288101196e-01 -2.552372813224792480e-01 1.588744372129440308e-01 2.274103462696075439e-01 3.193411827087402344e-01 3.555845236405730247e-03 -2.022559046745300293e-01 -1.849901676177978516e-01 1.428102850914001465e-01 7.272512465715408325e-02 1.762689799070358276e-01 5.063917860388755798e-02 -5.028746556490659714e-03 2.995382249355316162e-01 -2.442584633827209473e-01 -1.393011361360549927e-01 3.040485382080078125e-01 -8.610054850578308105e-02 1.473055966198444366e-02
-4.517287947237491608e-03 -1.159764528274536133e-01 -3.053894452750682831e-02 4.266898706555366516e-02 1.950705796480178833e-01 -1.401108056306838989e-01 2.254552394151687622e-01 1.538132317364215851e-02 -1.142056658864021301e-01 -1.993988901376724243e-01 2.316717058420181274e-01 -5.777983367443084717e-02 4.510309100151062012e-01 1.291205883026123047e-01 4.279197156429290771e-01 3.012984097003936768e-01 1.028517708182334900e-01 -6.073991581797599792e-02 1.588588058948516846e-01 4.229597747325897217e-02 -1.313059628009796143e-01 2.307296097278594971e-01 1.538328379392623901e-01 8.830887824296951294e-02 1.046050898730754852e-02 2.842749468982219696e-02 5.987973883748054504e-02 -2.097670882940292358e-01 2.104099839925765991e-02 2.413995563983917236e-01 -1.425473093986511230e-01 2.098596282303333282e-02
5.033296067267656326e-03 -2.965127229690551758e-01 1.344415098428726196e-01 2.621046602725982666e-01 2.402560859918594360e-01 1.002898216247558594e-01 -2.016649097204208374e-01 1.392535269260406494e-01 -5.009219422936439514e-02 1.279421001672744751e-01 2.570626139640808105e-01 7.760106772184371948e-02 -1.199899706989526749e-02 -1.909759491682052612e-01 5.091193015687167645e-04 2.689553052186965942e-02 2.774427533149719238e-01 2.093141973018646240e-01 3.365635871887207031e-01 -2.798478901386260986e-01 -1.663365773856639862e-02 2.153650522232055664e-01 6.285469233989715576e-02 9.211313724517822266e-02 6.023968011140823364e-02 7.881835848093032837e-02 1.101290583610534668e-01 -2.466107308864593506e-01 -7.486437261104583740e-02 7.805665582418441772e-02 -1.780037283897399902e-01 -2.673555612564086914e-01
-5.948767066001892090e-02 -4.384799599647521973e-01 -1.465620398521423340e-01 8.280440419912338257e-02 7.189774513244628906e-02 -1.438682228326797485e-01 7.118285447359085083e-02 2.189554274082183838e-02 -7.801027595996856689e-02 1.168218478560447693e-01 -2.715183198451995850e-01 6.968352198600769043e-02 2.702954113483428955e-01 7.105820626020431519e-02 9.189312905073165894e-02 3.744073328562080860e-04 1.674669533967971802e-01 -3.560017794370651245e-02 -2.917018719017505646e-02 6.455901265144348145e-02 8.575142920017242432e-02 9.249527752399444580e-02 7.057366520166397095e-02 2.516502737998962402e-01 2.710539698600769043e-01 3.224574029445648193e-01 3.582499921321868896e-01 -3.190352022647857666e-01 -1.385207772254943848e-01 -5.854062736034393311e-02 2.531032823026180267e-02 1.010044887661933899e-01
1.618144363164901733e-01 -2.376784831285476685e-01 -2.615426294505596161e-02 1.876898109912872314e-01 3.107990920543670654e-01 1.027353033423423767e-01 2.827480733394622803e-01 2.612676285207271576e-02 1.016112342476844788e-01 -5.675164610147476196e-02 -2.840911149978637695e-01 -8.483158797025680542e-02 2.632028460502624512e-01 4.226036369800567627e-02 1.700277775526046753e-01 3.062800467014312744e-01 4.168328940868377686e-01 -4.261674825102090836e-03 -1.492115762084722519e-02 -2.180984765291213989e-01 -7.586003094911575317e-02 1.131433472037315369e-01 -5.601038038730621338e-02 5.604228004813194275e-02 -1.338958293199539185e-01 5.776325613260269165e-02 -1.192298904061317444e-01 1.395017206668853760e-01 3.088462399318814278e-03 -1.684494316577911377e-02 -2.527904510498046875e-01 1.813187748193740845e-01
1.399848163127899170e-01 -1.798166632652282715e-01 -1.267507821321487427e-01 2.161996364593505859e-01 1.760706305503845215e-01 1.139936782419681549e-02 3.310399055480957031e-01 1.280039101839065552e-01 3.712755162268877029e-03 -9.258113056421279907e-02 -2.512666955590248108e-02 -5.900703370571136475e-02 5.604540705680847168e-01 -6.752960383892059326e-02 2.543960511684417725e-01 2.109962999820709229e-01 1.614066809415817261e-01 4.177795723080635071e-02 2.365190088748931885e-01 -1.415088400244712830e-02 -2.462365776300430298e-01 5.552627891302108765e-02 1.533692032098770142e-01 -7.293497025966644287e-02 1.411518007516860962e-01 -1.736887395381927490e-01 4.773872718214988708e-02 -2.184174396097660065e-02 1.792638301849365234e-01 9.018902480602264404e-02 -1.282531917095184326e-01 -3.863466903567314148e-02
-9.577999264001846313e-02 -2.938915789127349854e-02 -3.600071072578430176e-01 1.333218514919281006e-01 2.712343037128448486e-01 -1.260657757520675659e-01 -1.240581423044204712e-01 1.928047090768814087e-01 -1.346795856952667236e-01 -9.196934103965759277e-02 -3.083247132599353790e-02 -2.602681815624237061e-01 5.482193827629089355e-02 -2.558373473584651947e-02 1.077149882912635803e-01 4.945722222328186035e-02 5.062945485115051270e-01 -4.100050136912614107e-04 -1.107072755694389343e-01 -9.919088333845138550e-02 -1.883325129747390747e-01 6.201666966080665588e-02 -1.280182301998138428e-01 1.381645202636718750e-01 1.731148362159729004e-01 6.989618390798568726e-02 -4.590656235814094543e-02 -3.266974687576293945e-01 -2.158401533961296082e-03 -1.162255257368087769e-01 -2.376018166542053223e-01 -1.438031047582626343e-01
1.276120841503143311e-01 -2.169061005115509033e-01 1.804818585515022278e-02 2.178349494934082031e-01 1.990388929843902588e-01 1.824479997158050537e-01 1.092346683144569397e-01 2.106511443853378296e-01 5.793470516800880432e-02 -1.725883781909942627e-01 -2.166340686380863190e-02 -1.797593086957931519e-01 5.364479422569274902e-01 1.008775755763053894e-01 3.347427845001220703e-01 1.171564087271690369e-01 2.410601079463958740e-01 -1.099837496876716614e-01 -6.856394559144973755e-02 6.920848041772842407e-02 -1.992918998003005981e-01 6.840732693672180176e-02 6.131078302860260010e-02 -2.116702049970626831e-01 1.125527322292327881e-01 -1.396714299917221069e-01 1.070825234055519104e-01 3.329474106431007385e-02 8.831914514303207397e-02 1.257205307483673096e-01 -8.557968586683273315e-02 1.472544223070144653e-01
1.282630264759063721e-01 -4.172376096248626709e-01 -1.359272003173828125e-01 2.727593779563903809e-01 1.910696923732757568e-01 7.238419353961944580e-02 -2.182814180850982666e-01 -1.786520034074783325e-01 -1.577456444501876831e-01 -4.727164283394813538e-02 7.938551157712936401e-02 1.032293681055307388e-02 2.139952927827835083e-01 6.743725389242172241e-02 -1.216308306902647018e-02 5.481360480189323425e-02 -6.046965345740318298e-02 1.407278627157211304e-01 -7.470069825649261475e-02 -4.594511911273002625e-02 -8.886037766933441162e-02 4.920370876789093018e-02 -1.393851637840270996e-01 -1.459557563066482544e-01 2.126274406909942627e-01 -9.428674727678298950e-02 4.697829484939575195e-01 1.150066126137971878e-02 6.078881770372390747e-02 3.706800341606140137e-01 -7.721807807683944702e-02 -6.375750154256820679e-02
4.392633214592933655e-02 -3.691296875476837158e-01 -2.317148298025131226e-01 8.817040920257568359e-02 3.760550543665885925e-02 6.438907980918884277e-02 1.293696016073226929e-01 -6.966438144445419312e-02 -1.789474338293075562e-01 -7.914733141660690308e-02 -5.148202646523714066e-03 1.751342713832855225e-01 2.659646272659301758e-01 4.031742736697196960e-02 1.600227802991867065e-01 5.175809860229492188e-01 -1.051188036799430847e-01 1.290874332189559937e-01 1.131938025355339050e-01 -2.933145128190517426e-02 -8.545743674039840698e-02 -1.051278486847877502e-01 2.250305563211441040e-01 -1.620377898216247559e-01 6.262239813804626465e-02 -4.867086187005043030e-02 7.339086383581161499e-02 -2.555560171604156494e-01 1.129565946757793427e-02 1.948465108871459961e-01 -2.819863855838775635e-01 -8.439283072948455811e-02
2.790681421756744385e-01 -1.730586439371109009e-01 1.023039370775222778e-01 3.124585188925266266e-02 1.819555163383483887e-01 -1.825164109468460083e-01 2.232726216316223145e-01 -2.057344093918800354e-02 -2.750365994870662689e-02 1.819983571767807007e-01 -2.031574212014675140e-02 -2.276359871029853821e-02 2.585725784301757812e-01 -2.948191203176975250e-02 4.796979576349258423e-02 2.274571359157562256e-01 4.475111961364746094e-01 -2.043446600437164307e-01 1.327287256717681885e-01 -9.437250345945358276e-02 -2.481289654970169067e-01 1.112470477819442749e-01 5.115516856312751770e-02 1.613434553146362305e-01 -1.587558984756469727e-01 2.083167135715484619e-01 9.634761512279510498e-02 -1.928323060274124146e-01 1.260113120079040527e-01 1.656225472688674927e-01 -1.658527106046676636e-01 2.245796471834182739e-01
1.150356531143188477e-01 -2.415827065706253052e-01 2.115391381084918976e-02 2.080017626285552979e-01 3.088935613632202148e-01 -1.235264614224433899e-01 1.512171328067779541e-01 1.326275914907455444e-01 -2.039610594511032104e-01 2.356136441230773926e-01 1.037247106432914734e-01 -2.767894044518470764e-02 1.534810364246368408e-01 2.344294935464859009e-01 3.655522167682647705e-01 3.243384659290313721e-01 1.424805223941802979e-01 2.041321545839309692e-01 -4.307171329855918884e-02 2.352316677570343018e-01 -3.441985324025154114e-02 4.042004421353340149e-02 -9.761817753314971924e-02 -1.742298454046249390e-01 -1.656216830015182495e-01 1.485729813575744629e-01 1.350405216217041016e-01 1.385750770568847656e-01 -8.344936370849609375e-02 -5.079971998929977417e-02 -2.218820303678512573e-01 -1.535814721137285233e-03
1.493526343256235123e-02 -1.888164728879928589e-01 3.985952585935592651e-03 1.838146895170211792e-01 1.553742140531539917e-01 1.717777550220489502e-01 3.369123041629791260e-01 3.028949499130249023e-01 -1.502991765737533569e-01 1.245884150266647339e-01 5.442601442337036133e-02 -1.058782488107681274e-01 3.438726961612701416e-01 8.134275674819946289e-02 1.703180968761444092e-01 1.821806132793426514e-01 5.617659911513328552e-02 2.963494658470153809e-01 -1.608709096908569336e-01 -2.054168134927749634e-01 1.026320531964302063e-01 2.740295827388763428e-01 1.198032572865486145e-01 1.523283571004867554e-01 -6.401244550943374634e-02 1.338717620819807053e-02 1.498381793498992920e-01 -1.204968988895416260e-02 -3.621210902929306030e-02 1.725851893424987793e-01 -2.667742073535919189e-01 1.438564360141754150e-01
1.607737541198730469e-01 -3.702239096164703369e-01 -1.203603744506835938e-01 1.571224033832550049e-01 2.308045774698257446e-01 -7.073812186717987061e-02 -2.811860479414463043e-02 2.912750840187072754e-02 -8.960773795843124390e-02 1.973617374897003174e-01 4.494928568601608276e-02 1.547344680875539780e-02 2.600463628768920898e-01 2.383661121129989624e-01 3.683543801307678223e-01 9.361181408166885376e-02 2.029315084218978882e-01 1.679725646972656250e-01 -1.099099740386009216e-01 1.390136778354644775e-01 2.189291417598724365e-01 -6.270807981491088867e-02 -1.096701547503471375e-01 6.173104420304298401e-02 -2.396814227104187012e-01 2.326146960258483887e-01 7.761364430189132690e-02 -2.528469078242778778e-03 -1.569062024354934692e-01 1.945701986551284790e-02 -3.167753517627716064e-01 -9.183347225189208984e-02
-5.393340811133384705e-02 -1.457537263631820679e-01 -2.024174034595489502e-01 1.904502958059310913e-01 1.147048249840736389e-01 1.432896684855222702e-02 -3.611127734184265137e-01 2.645120769739151001e-02 -1.656304895877838135e-01 3.449917770922183990e-03 -1.022447422146797180e-01 -2.281483858823776245e-01 3.938240930438041687e-02 -1.115330979228019714e-01 1.461683511734008789e-01 2.778692245483398438e-01 4.644166529178619385e-01 2.223860621452331543e-01 -1.379324048757553101e-01 -2.459900826215744019e-02 -2.304649204015731812e-01 2.028464823961257935e-01 2.037181891500949860e-02 2.031530290842056274e-01 1.967906504869461060e-01 -5.879920721054077148e-02 -1.107043121010065079e-02 -1.203119158744812012e-01 7.543931156396865845e-02 -9.667353332042694092e-02 -1.984477043151855469e-01 -1.403729319572448730e-01
5.019427835941314697e-02 -8.814805001020431519e-02 -2.282006293535232544e-01 1.889563202857971191e-01 2.841017544269561768e-01 -1.910272091627120972e-01 1.456737667322158813e-01 6.141208484768867493e-02 -1.781448572874069214e-01 -1.602249220013618469e-02 2.845861483365297318e-03 5.133434012532234192e-02 -4.087699204683303833e-02 -4.285166785120964050e-02 3.750387430191040039e-01 2.021609246730804443e-01 -5.802716687321662903e-02 2.612937688827514648e-01 -2.819322980940341949e-02 -3.324942663311958313e-02 -2.434203326702117920e-01 -6.034849956631660461e-02 -1.655544638633728027e-01 1.083617210388183594e-01 -5.510723218321800232e-02 5.895850062370300293e-02 3.627723753452301025e-01 -1.462190002202987671e-01 9.987017512321472168e-02 5.506685003638267517e-02 -1.087780948728322983e-02 4.380154907703399658e-01
-2.750422656536102295e-01 -1.540211141109466553e-01 1.866921596229076385e-02 2.840791344642639160e-01 1.279813498258590698e-01 1.179508045315742493e-01 8.178620040416717529e-02 3.736402392387390137e-01 -3.827736154198646545e-02 -4.364238679409027100e-02 2.274864353239536285e-02 -6.440784782171249390e-02 8.182422071695327759e-02 1.468454152345657349e-01 3.875911608338356018e-02 -2.484948933124542236e-02 3.356488049030303955e-01 2.587480843067169189e-01 8.876183070242404938e-03 -1.128349155187606812e-01 -5.077266320586204529e-02 2.221245467662811279e-01 8.919139951467514038e-02 2.632694244384765625e-01 -2.517704367637634277e-01 -3.531346470117568970e-02 1.992988288402557373e-01 -1.895258128643035889e-01 1.352533698081970215e-01 1.152250543236732483e-01 -2.875289320945739746e-01 -1.686864644289016724e-01
2.053394317626953125e-01 -4.512612819671630859e-01 -1.890843957662582397e-01 1.527491807937622070e-01 -2.091969102621078491e-01 -5.403560400009155273e-02 -5.708630010485649109e-02 5.717549473047256470e-02 -9.798582643270492554e-02 7.749037444591522217e-02 7.511011511087417603e-02 -2.254734933376312256e-01 -3.223609551787376404e-02 1.459055095911026001e-01 -1.896007657051086426e-01 7.974247634410858154e-02 1.725423485040664673e-01 -2.745679579675197601e-02 -6.364402920007705688e-02 1.683533489704132080e-01 -3.365393579006195068e-01 6.785980612039566040e-02 -1.491702646017074585e-01 5.906366556882858276e-02 -5.339624732732772827e-02 9.048700332641601562e-02 2.580432295799255371e-01 -3.847964704036712646e-01 1.998962014913558960e-01 8.539976552128791809e-03 -1.806692183017730713e-01 1.712570711970329285e-02
2.040011882781982422e-01 -3.389204442501068115e-01 1.059465929865837097e-01 -6.137308478355407715e-02 3.129509091377258301e-01 -7.506009936332702637e-02 2.030362188816070557e-01 -3.550352156162261963e-02 -4.870828986167907715e-02 7.148712873458862305e-02 -7.176443189382553101e-02 -3.367007151246070862e-02 2.022378295660018921e-01 -1.019102632999420166e-01 1.509777754545211792e-01 1.918113678693771362e-01 4.232839345932006836e-01 -2.768908627331256866e-02 2.103388756513595581e-01 -1.608390510082244873e-01 -1.505195349454879761e-01 2.459847740828990936e-02 2.159743458032608032e-01 2.049435675144195557e-01 -1.575686335563659668e-01 2.317619770765304565e-01 2.664627507328987122e-02 -1.509291082620620728e-01 5.379519239068031311e-02 6.113323941826820374e-02 -1.192938908934593201e-01 2.701504230499267578e-01
-1.131989583373069763e-01 -1.442695111036300659e-01 -3.728266954421997070e-01 -5.827690474689006805e-03 1.715116649866104126e-01 7.681666314601898193e-02 2.360934168100357056e-01 -1.820742897689342499e-02 1.996252499520778656e-02 -6.653077900409698486e-02 -1.324479840695858002e-02 1.206985265016555786e-01 3.356263935565948486e-01 2.599729001522064209e-01 -8.357397280633449554e-03 3.943192064762115479e-01 3.810576498508453369e-01 1.567818522453308105e-01 1.063288152217864990e-01 -1.949869990348815918e-01 -1.110915541648864746e-01 2.226506769657135010e-01 2.372008003294467926e-02 -1.423750668764114380e-01 -7.826160639524459839e-02 1.286844462156295776e-01 1.455587744712829590e-01 4.290728643536567688e-02 -5.559523124247789383e-03 -1.226909011602401733e-01 -8.140044659376144409e-02 1.063517779111862183e-01
-8.445215225219726562e-02 -1.061993688344955444e-01 -3.370477855205535889e-01 1.492159962654113770e-01 9.208238869905471802e-02 -4.297356680035591125e-02 -9.572539478540420532e-02 -2.643797174096107483e-02 -1.107724681496620178e-01 5.595889315009117126e-02 -3.366238903254270554e-03 2.136161550879478455e-02 1.856614798307418823e-01 1.500423066318035126e-03 -1.087207198143005371e-01 4.263955354690551758e-01 1.093531772494316101e-01 -2.560720443725585938e-01 -1.417288463562726974e-02 7.046468555927276611e-02 -3.310900330543518066e-01 1.773550957441329956e-01 3.611466661095619202e-02 1.597422212362289429e-01 3.534284830093383789e-01 -1.497719995677471161e-02 2.193062305450439453e-01 -2.726466059684753418e-01 -1.429094821214675903e-01 -2.595058269798755646e-02 -2.443832010030746460e-01 5.077142640948295593e-02
1.924582272768020630e-01 -3.241548836231231689e-01 8.316797018051147461e-02 5.533543229103088379e-02 3.577260375022888184e-01 -1.333022606559097767e-03 3.222602009773254395e-01 -9.232282638549804688e-02 -1.288549900054931641e-01 2.959395200014114380e-02 -1.517147719860076904e-01 -9.531384706497192383e-02 1.379081755876541138e-01 -1.242251843214035034e-01 6.659292429685592651e-02 1.090827956795692444e-01 3.386528193950653076e-01 -1.047507673501968384e-01 1.682962775230407715e-01 -1.456418335437774658e-01 -2.127458900213241577e-01 1.697355881333351135e-02 1.656179577112197876e-01 1.947176158428192139e-01 -2.205121070146560669e-01 2.630200982093811035e-01 7.079552859067916870e-02 -1.897185891866683960e-01 6.819975376129150391e-02 7.963418215513229370e-02 -9.405407309532165527e-02 2.060526758432388306e-01
3.479310870170593262e-02 4.593796655535697937e-02 -2.532221078872680664e-01 1.694561094045639038e-01 2.165356129407882690e-01 -3.200453892350196838e-02 2.149139642715454102e-01 2.282429337501525879e-01 -1.936366856098175049e-01 -1.998686641454696655e-01 -5.827089399099349976e-02 8.478290587663650513e-02 -1.235679537057876587e-01 2.503915131092071533e-01 -8.434454351663589478e-02 2.045961916446685791e-01 2.151778489351272583e-01 2.200450152158737183e-01 -6.083988398313522339e-02 -3.908574283123016357e-01 -1.994559466838836670e-01 6.540630012750625610e-02 1.125534400343894958e-01 2.309714257717132568e-01 -5.185365676879882812e-02 -1.004042997956275940e-01 1.732899993658065796e-01 -3.017528951168060303e-01 -1.018339917063713074e-01 1.129564493894577026e-01 -1.380964964628219604e-01 -7.320979237556457520e-02
3.151985704898834229e-01 -2.497575581073760986e-01 -1.157090067863464355e-01 2.801156044006347656e-01 -1.306345313787460327e-01 1.750429719686508179e-01 -4.752938821911811829e-02 -5.711886100471019745e-03 -1.097108796238899231e-01 3.127802610397338867e-01 -9.308268874883651733e-02 -1.104510873556137085e-01 -1.637014299631118774e-01 -1.311803460121154785e-01 7.930247485637664795e-02 4.757919609546661377e-01 1.302077919244766235e-01 -7.974661886692047119e-02 2.947673499584197998e-01 -5.842467397451400757e-02 -1.193956565111875534e-02 5.134612694382667542e-02 2.719441987574100494e-02 5.315074697136878967e-02 1.896594883874058723e-03 5.936737358570098877e-02 2.072091400623321533e-01 -5.345275998115539551e-02 -3.046037554740905762e-01 -7.550006359815597534e-02 -1.409363448619842529e-01 3.727501630783081055e-02
1.226434111595153809e-01 -1.217231079936027527e-01 -8.968443423509597778e-02 2.938657104969024658e-01 1.138177588582038879e-01 -7.772528380155563354e-02 -2.660091221332550049e-01 2.103185653686523438e-01 5.465470626950263977e-02 -1.663625091314315796e-01 -1.991373300552368164e-01 -2.302112877368927002e-01 4.266122356057167053e-02 1.287507172673940659e-02 9.635925292968750000e-02 1.335542500019073486e-01 1.770121417939662933e-02 6.061822175979614258e-02 1.612740159034729004e-01 -4.273817241191864014e-01 4.067229572683572769e-03 1.970068663358688354e-01 -4.399468377232551575e-02 -2.339494824409484863e-01 1.308147907257080078e-01 2.017611712217330933e-01 2.965086698532104492e-01 -2.807891666889190674e-01 -2.239915877580642700e-01 -6.607192009687423706e-02 -4.470851272344589233e-02 -7.888227701187133789e-03
-1.145578846335411072e-01 -9.281911700963973999e-02 -2.017181068658828735e-01 3.376992642879486084e-01 3.887904807925224304e-02 -3.952725231647491455e-01 1.098493337631225586e-01 1.588975638151168823e-01 -3.216434717178344727e-01 2.444609627127647400e-02 -1.092302352190017700e-01 -2.925705611705780029e-01 5.069277063012123108e-02 -3.540581464767456055e-02 1.726887971162796021e-01 2.762918174266815186e-01 2.634698450565338135e-01 2.111914940178394318e-02 1.500302553176879883e-01 1.822046637535095215e-01 -2.101239860057830811e-01 2.251457870006561279e-01 -1.312271505594253540e-01 9.108466655015945435e-02 1.652705855667591095e-02 9.132808446884155273e-02 6.661983579397201538e-02 -2.016592472791671753e-01 1.787379942834377289e-02 -1.085943952202796936e-01 -5.747547745704650879e-02 -4.285066202282905579e-02
1.213699579238891602e-01 -3.576787412166595459e-01 -5.774738267064094543e-02 2.571554481983184814e-02 2.136440426111221313e-01 1.659016907215118408e-01 -6.004579365253448486e-02 9.423625469207763672e-02 -1.156596392393112183e-01 1.319122761487960815e-01 7.220777869224548340e-02 -7.158632576465606689e-02 -2.549411030486226082e-03 1.391557157039642334e-01 1.699697226285934448e-01 3.511677980422973633e-01 1.339586973190307617e-01 2.973446249961853027e-01 -1.226100102066993713e-01 -6.079959869384765625e-02 5.112761259078979492e-02 1.103193219751119614e-02 6.059316173195838928e-02 -1.734205931425094604e-01 -2.512741684913635254e-01 3.638928234577178955e-01 3.200247883796691895e-02 -1.275638043880462646e-01 -2.142450958490371704e-01 -2.166464738547801971e-02 -3.258799910545349121e-01 -1.673270314931869507e-01
1.063471660017967224e-01 -3.349450826644897461e-01 -1.490562260150909424e-01 5.223705619573593140e-02 2.533472776412963867e-01 -4.273039102554321289e-02 -2.113310396671295166e-01 -2.165119647979736328e-01 -5.715601146221160889e-02 -4.275184497237205505e-02 -2.384959459304809570e-01 -1.483571678400039673e-01 1.498859492130577564e-03 -1.124812513589859009e-01 -8.257052302360534668e-02 3.012012839317321777e-01 7.367707788944244385e-02 1.560814529657363892e-01 9.723066538572311401e-02 1.902458667755126953e-01 -3.541276156902313232e-01 -1.831822991371154785e-01 -1.052117645740509033e-01 -1.721165329217910767e-01 4.187196493148803711e-03 -9.741894155740737915e-02 2.807569205760955811e-01 -2.725978791713714600e-01 -1.203034967184066772e-01 3.551273792982101440e-02 -1.897904872894287109e-01 -1.016778200864791870e-01
3.727430701255798340e-01 -1.614164412021636963e-01 -1.165917813777923584e-01 2.370695322751998901e-01 1.197780147194862366e-01 7.856000959873199463e-02 1.259673386812210083e-01 2.772279679775238037e-01 -5.168751627206802368e-02 -1.414888352155685425e-01 -3.197950720787048340e-01 -1.803929060697555542e-01 1.027649343013763428e-01 3.078712224960327148e-01 2.496469318866729736e-01 2.774998843669891357e-01 2.646481990814208984e-02 1.299600601196289062e-01 -4.509757831692695618e-02 1.857890039682388306e-01 -2.070717811584472656e-01 -5.849210545420646667e-02 2.028840184211730957e-01 -9.672676771879196167e-02 1.469669193029403687e-01 -2.474384009838104248e-02 4.767156392335891724e-02 -1.747065186500549316e-01 -6.372643262147903442e-02 5.709870532155036926e-02 8.153775334358215332e-02 1.727953404188156128e-01
7.961314171552658081e-02 -1.398557275533676147e-01 -3.948124591261148453e-03 8.154715597629547119e-02 3.280397951602935791e-01 -1.740958727896213531e-02 7.548350095748901367e-02 -4.797287285327911377e-03 3.255664184689521790e-02 -6.521397829055786133e-02 2.161382138729095459e-02 -3.790367245674133301e-01 3.901008963584899902e-01 -2.170103602111339569e-02 5.262705683708190918e-01 2.467016726732254028e-01 1.601234376430511475e-01 -4.163224622607231140e-02 1.404726952314376831e-01 -1.417841315269470215e-01 -3.190066292881965637e-02 -5.607224255800247192e-02 -1.024097483605146408e-02 -4.868222028017044067e-02 -1.447651237249374390e-01 -1.852802783250808716e-01 7.976689934730529785e-02 -3.870798647403717041e-02 -2.183481156826019287e-01 8.852242678403854370e-02 5.963332951068878174e-03 -1.460913121700286865e-01
2.836743295192718506e-01 -3.157915771007537842e-01 6.461604963988065720e-03 1.431041061878204346e-01 -6.696486473083496094e-02 9.670863300561904907e-02 2.539038360118865967e-01 -6.984042376279830933e-02 5.467677116394042969e-02 8.346496522426605225e-02 -2.748885452747344971e-01 8.780343085527420044e-02 -2.882446348667144775e-01 1.438025534152984619e-01 1.924772560596466064e-02 2.750083506107330322e-01 2.092061042785644531e-01 2.200557589530944824e-01 1.130790412425994873e-01 -2.001380175352096558e-01 3.457839041948318481e-02 9.445441514253616333e-02 4.732006415724754333e-02 3.878517076373100281e-02 1.857922673225402832e-01 7.454159110784530640e-02 1.546174734830856323e-01 -1.898012906312942505e-01 -9.334731101989746094e-02 5.334210116416215897e-03 -4.017271995544433594e-01 1.186636537313461304e-01
1.350225359201431274e-01 -8.067009598016738892e-02 -2.494507282972335815e-01 -8.602599799633026123e-02 9.143310599029064178e-03 1.155420169234275818e-01 -3.145140111446380615e-01 -9.506044536828994751e-02 -6.935150921344757080e-02 -2.633914649486541748e-01 8.546912111341953278e-03 -1.337440311908721924e-01 9.799833595752716064e-02 -3.828876838088035583e-02 -6.205985695123672485e-02 1.211671531200408936e-01 1.497986018657684326e-01 2.108211666345596313e-01 1.065008789300918579e-01 -6.912969402037560940e-04 -3.847306966781616211e-01 -2.988481521606445312e-02 -2.135919928550720215e-01 6.734172254800796509e-02 -2.021631598472595215e-01 4.621872305870056152e-02 3.396244645118713379e-01 -1.543133407831192017e-01 -8.239487558603286743e-02 5.429789796471595764e-02 -4.362451136112213135e-01 5.470106378197669983e-02
-6.793520879000425339e-04 -1.722209453582763672e-01 -2.269090861082077026e-01 3.871860504150390625e-01 2.568291127681732178e-01 -1.339564621448516846e-01 2.600243687629699707e-02 8.845424652099609375e-02 -2.147822082042694092e-01 1.157352421432733536e-02 2.604393959045410156e-01 8.588762581348419189e-02 1.315770149230957031e-01 2.472323924303054810e-02 1.104653328657150269e-01 1.590187102556228638e-01 2.618206441402435303e-01 1.691163480281829834e-01 1.454779952764511108e-01 1.009561717510223389e-01 -2.238366156816482544e-01 -3.123709931969642639e-02 1.788071915507316589e-02 1.484079807996749878e-01 1.330201029777526855e-01 1.526534650474786758e-02 3.147766888141632080e-01 4.750626534223556519e-02 1.698562502861022949e-01 -4.995122551918029785e-02 -5.772133544087409973e-02 3.791735768318176270e-01
3.249652087688446045e-01 -1.894198209047317505e-01 -3.304410278797149658e-01 1.562772840261459351e-01 -1.155520677566528320e-01 3.397101163864135742e-01 3.504920601844787598e-01 -6.023028865456581116e-02 3.497095033526420593e-02 -1.109285503625869751e-01 -3.652225434780120850e-02 5.014267936348915100e-02 1.050880327820777893e-01 1.025328859686851501e-01 1.030910238623619080e-01 3.340739309787750244e-01 8.386260271072387695e-02 2.690241634845733643e-01 -1.657915860414505005e-02 -1.424719989299774170e-01 -5.786878988146781921e-02 -1.094630509614944458e-01 2.224999368190765381e-01 9.472065418958663940e-02 4.823700338602066040e-02 -3.145336359739303589e-02 2.488878369331359863e-01 -3.726553171873092651e-02 -9.278105944395065308e-02 -9.342144429683685303e-02 -2.090366482734680176e-01 8.389716595411300659e-02
-6.212817505002021790e-02 -1.974452286958694458e-01 -1.998321115970611572e-01 3.220791518688201904e-01 2.437855303287506104e-02 -1.684834212064743042e-01 9.108819067478179932e-02 1.663253642618656158e-02 -2.040242217481136322e-02 2.178241685032844543e-02 1.317504495382308960e-01 1.303897500038146973e-01 2.377975583076477051e-01 -1.589854620397090912e-02 2.009148299694061279e-01 2.004424035549163818e-01 2.346765547990798950e-01 3.564181625843048096e-01 1.606991440057754517e-01 2.053419500589370728e-02 -1.255902498960494995e-01 2.612566389143466949e-02 -3.721041604876518250e-02 8.819014579057693481e-02 -1.173029318451881409e-01 4.843069240450859070e-02 3.399572372436523438e-01 -1.036155521869659424e-01 2.144636586308479309e-02 -7.933110743761062622e-02 4.920280352234840393e-02 4.666698873043060303e-01
1.602416783571243286e-01 -3.516592383384704590e-01 3.632237389683723450e-02 1.654981821775436401e-01 4.016646444797515869e-01 1.515031158924102783e-01 1.876016408205032349e-01 7.019883394241333008e-02 3.130380809307098389e-02 -1.104858070611953735e-01 -7.192106544971466064e-02 -2.147566527128219604e-01 1.370249390602111816e-01 -7.107818126678466797e-02 2.285825461149215698e-01 2.303507924079895020e-01 2.865000367164611816e-01 -1.551556289196014404e-01 3.833897411823272705e-02 -2.057612538337707520e-01 5.067613720893859863e-02 3.065792024135589600e-01 1.035639829933643341e-02 1.984237879514694214e-01 -1.200242154300212860e-02 -1.013834681361913681e-02 -8.072905242443084717e-02 1.240024417638778687e-01 -1.335105150938034058e-01 -7.605388760566711426e-02 -2.304734140634536743e-01 1.380249112844467163e-01
5.694890767335891724e-02 -3.298248350620269775e-01 -1.496412456035614014e-01 3.341690897941589355e-01 1.518119424581527710e-01 -1.942097693681716919e-01 -2.303505986928939819e-01 -6.514234840869903564e-02 9.055697172880172729e-02 2.583104372024536133e-01 -8.555855602025985718e-02 -8.609007298946380615e-02 2.888049483299255371e-01 9.188634157180786133e-02 3.376759290695190430e-01 2.780728936195373535e-01 6.318179890513420105e-03 1.012123655527830124e-02 8.274341374635696411e-02 6.764789670705795288e-02 1.565718799829483032e-01 2.037832587957382202e-01 -1.431580036878585815e-01 -2.956195175647735596e-02 -1.055411472916603088e-01 2.266517132520675659e-01 2.803107798099517822e-01 4.592524468898773193e-02 7.063376903533935547e-02 -2.348438836634159088e-02 3.507249057292938232e-02 -1.185101866722106934e-01
-9.633926302194595337e-02 -3.119967579841613770e-01 -3.749596476554870605e-01 1.661795973777770996e-01 1.220711991190910339e-01 9.908787906169891357e-02 -2.366801649332046509e-01 2.297652065753936768e-01 -8.715099841356277466e-02 7.273394614458084106e-02 -1.099896430969238281e-02 -4.519294202327728271e-02 -4.618221148848533630e-02 -2.085713595151901245e-01 2.516182661056518555e-01 2.083020061254501343e-01 1.061619073152542114e-01 -1.390901356935501099e-01 1.742815375328063965e-01 -1.879135221242904663e-01 -4.051822721958160400e-01 1.461721658706665039e-01 -1.152007356286048889e-01 3.474707528948783875e-02 2.524452209472656250e-01 -4.521688073873519897e-02 4.322516173124313354e-02 -1.725827604532241821e-01 -1.067350991070270538e-02 1.046955958008766174e-01 -1.344948112964630127e-01 -3.663482144474983215e-02
1.319640427827835083e-01 5.064485967159271240e-02 -1.150932908058166504e-01 2.977311611175537109e-01 4.253545403480529785e-01 -1.245706453919410706e-01 -4.242106340825557709e-03 6.278403848409652710e-02 -1.722761690616607666e-01 -1.379045546054840088e-01 -1.487992852926254272e-01 -1.347459852695465088e-01 -8.505298173986375332e-04 7.252277433872222900e-02 1.450331211090087891e-01 3.499519452452659607e-02 2.472630441188812256e-01 1.974020451307296753e-01 3.779768571257591248e-02 -2.174199670553207397e-01 -1.443213373422622681e-01 9.438916295766830444e-02 -6.311331689357757568e-02 -2.604240477085113525e-01 -1.364757865667343140e-01 2.089580446481704712e-01 1.971571296453475952e-01 -1.717666089534759521e-01 1.384057700634002686e-01 -2.170942425727844238e-01 -2.483986467123031616e-01 -2.284989356994628906e-01
1.851864606142044067e-01 -1.173373237252235413e-01 -9.029809385538101196e-02 3.694674372673034668e-01 2.914617657661437988e-01 2.040837556123733521e-01 -1.226746141910552979e-01 -1.791346371173858643e-01 -1.138267666101455688e-01 1.036835536360740662e-01 7.333338260650634766e-03 1.111460104584693909e-02 2.695989906787872314e-01 -2.872877195477485657e-02 -1.627754047513008118e-02 1.471505165100097656e-01 -1.570375263690948486e-01 -8.277358859777450562e-02 -1.081764921545982361e-01 -8.653620630502700806e-02 -1.202782616019248962e-01 -2.024007402360439301e-02 -4.264245927333831787e-02 1.518249697983264923e-02 1.246156543493270874e-01 1.019942164421081543e-01 4.998417794704437256e-01 -1.422149091958999634e-01 9.110626578330993652e-02 2.611147463321685791e-01 -2.675915658473968506e-01 -5.014776438474655151e-02
4.524149373173713684e-02 1.746619120240211487e-02 -1.019977033138275146e-01 3.301566541194915771e-01 2.833561599254608154e-01 2.370540983974933624e-02 1.804530471563339233e-01 2.094065397977828979e-01 -2.251501195132732391e-02 -1.570291072130203247e-01 -9.900398552417755127e-03 -2.862385846674442291e-02 -1.069117709994316101e-01 1.431167423725128174e-01 -3.350350260734558105e-02 2.326588630676269531e-01 2.317693978548049927e-01 1.018814817070960999e-01 -6.186138838529586792e-02 -4.960469305515289307e-01 1.715296879410743713e-02 1.263314392417669296e-02 2.337296009063720703e-01 1.157213225960731506e-01 3.475638572126626968e-03 -6.870178878307342529e-02 1.698705255985260010e-01 -3.185993432998657227e-01 -4.524019360542297363e-02 8.520559966564178467e-02 -2.635940909385681152e-01 -1.066934913396835327e-01
1.596158146858215332e-01 -4.032238721847534180e-01 -1.484570652246475220e-01 2.237922549247741699e-01 3.059483170509338379e-01 -1.805299818515777588e-01 2.943700551986694336e-01 1.083348542451858521e-01 -1.095247194170951843e-01 3.923884406685829163e-02 1.150664687156677246e-01 -1.229935586452484131e-01 1.899587512016296387e-01 3.665627166628837585e-02 1.957782804965972900e-01 1.513036936521530151e-01 2.214609384536743164e-01 8.592891693115234375e-02 -5.160121619701385498e-02 2.089332938194274902e-01 -8.999769389629364014e-02 8.066473156213760376e-02 -5.077106412500143051e-03 -8.985024690628051758e-02 -1.173761188983917236e-01 -1.046801507472991943e-01 3.097944855690002441e-01 3.960113972425460815e-02 -2.165761403739452362e-02 1.843078285455703735e-01 1.451498121023178101e-01 2.672817707061767578e-01
-6.700231134891510010e-02 -2.279239296913146973e-01 -4.702610895037651062e-02 3.613241016864776611e-01 1.131098121404647827e-01 6.037420034408569336e-02 8.180651813745498657e-02 -5.978923663496971130e-02 -1.722138077020645142e-01 -9.912211447954177856e-02 -1.612563431262969971e-01 -1.378562301397323608e-01 1.816378831863403320e-01 -5.836087837815284729e-02 9.196569770574569702e-02 3.482218384742736816e-01 1.979899406433105469e-01 1.246217340230941772e-01 -4.381890222430229187e-02 2.686898410320281982e-01 -2.834038138389587402e-01 2.608346343040466309e-01 -1.218873932957649231e-01 9.128040075302124023e-02 -3.405510913580656052e-03 -2.812672406435012817e-02 2.732414603233337402e-01 3.354509472846984863e-01 -1.050280332565307617e-01 -2.996012382209300995e-02 -1.491500139236450195e-01 1.045582816004753113e-01
1.477610915899276733e-01 -3.676050156354904175e-02 4.826496914029121399e-02 3.247660696506500244e-01 6.093307398259639740e-03 1.578372269868850708e-01 6.294336915016174316e-02 1.634676009416580200e-01 -3.771218657493591309e-01 -2.738629234954714775e-03 -9.403884410858154297e-02 2.074183225631713867e-01 1.346180289983749390e-01 3.304082751274108887e-01 2.648434638977050781e-01 1.682037711143493652e-01 1.064351126551628113e-01 3.784183412790298462e-02 -7.607808709144592285e-02 -4.621944576501846313e-02 -9.128461033105850220e-02 -1.600729525089263916e-01 -8.301882445812225342e-02 -1.283533405512571335e-02 -1.643078625202178955e-01 1.585149466991424561e-01 1.093637496232986450e-01 -2.620677351951599121e-01 -1.103840172290802002e-01 -1.422916054725646973e-01 -3.847670555114746094e-01 -1.364569365978240967e-01
2.454807460308074951e-01 4.566965252161026001e-02 -3.511191159486770630e-02 1.509498357772827148e-01 1.906466037034988403e-01 -6.898732483386993408e-02 -9.005443006753921509e-02 -4.108747467398643494e-02 -1.600064337253570557e-02 5.653923749923706055e-02 1.212069541215896606e-01 -1.434775292873382568e-01 2.673908770084381104e-01 -1.353541463613510132e-01 -1.378590613603591919e-02 3.904706835746765137e-01 -3.297752700746059418e-03 2.460436075925827026e-01 -7.408131379634141922e-03 -8.184363692998886108e-02 -3.561555221676826477e-02 -1.165504157543182373e-01 -2.596842348575592041e-01 2.688722610473632812e-01 6.272400170564651489e-02 1.606879532337188721e-01 5.073148012161254883e-01 -3.157825395464897156e-02 -1.161216571927070618e-02 1.799275577068328857e-01 -4.114861413836479187e-02 -1.931866407394409180e-01
2.391092926263809204e-01 -1.752212196588516235e-01 -1.170789897441864014e-01 8.352369070053100586e-02 1.679033339023590088e-01 1.906217485666275024e-01 -7.797260582447052002e-02 1.561377197504043579e-01 -1.230753138661384583e-01 -1.101563423871994019e-01 4.735375940799713135e-02 -1.386614441871643066e-01 8.080351352691650391e-02 7.410339266061782837e-02 1.076545640826225281e-01 4.763215184211730957e-01 4.152978360652923584e-01 -7.947747409343719482e-02 2.072287648916244507e-01 4.642741382122039795e-02 -3.040940165519714355e-01 6.035320088267326355e-02 1.619086116552352905e-01 -1.769673777744174004e-03 -1.642574556171894073e-02 -6.382851302623748779e-02 9.031714498996734619e-02 2.624510787427425385e-02 1.784663349390029907e-01 4.928525909781455994e-02 1.003826856613159180e-01 3.056843280792236328e-01
-6.743557006120681763e-02 -3.398494422435760498e-01 -4.839598760008811951e-02 3.623721301555633545e-01 1.033894196152687073e-01 -3.987755626440048218e-02 -4.182349890470504761e-02 -2.521380782127380371e-01 8.164810389280319214e-02 -4.761058092117309570e-02 -2.719075083732604980e-01 7.054738700389862061e-02 2.746418118476867676e-01 -2.677795290946960449e-02 2.105468213558197021e-01 5.199890732765197754e-01 -5.289190635085105896e-02 3.609714657068252563e-02 1.654067635536193848e-02 9.689057618379592896e-02 -7.304460555315017700e-02 2.386146485805511475e-01 -4.208401590585708618e-02 -1.487234532833099365e-01 1.694481074810028076e-01 -1.098217293620109558e-01 1.301973462104797363e-01 -1.407528668642044067e-01 -6.457296758890151978e-02 -1.514632068574428558e-02 -8.658672869205474854e-02 2.514754980802536011e-02
1.860262751579284668e-01 -2.344548255205154419e-01 4.254315979778766632e-03 1.422643810510635376e-01 1.072165463119745255e-02 1.003505289554595947e-01 2.184394299983978271e-01 2.919254302978515625e-01 6.691254675388336182e-02 1.297056768089532852e-02 -1.133254729211330414e-02 -4.131853207945823669e-02 5.305036306381225586e-01 -7.368918508291244507e-02 3.730940222740173340e-01 7.764647156000137329e-02 3.738557547330856323e-02 -5.006022378802299500e-02 -3.804934211075305939e-03 -1.309731602668762207e-01 -1.374871134757995605e-01 2.711565792560577393e-01 1.581800431013107300e-01 1.769770532846450806e-01 -2.836637012660503387e-02 1.020630002021789551e-01 2.097925990819931030e-01 6.726883351802825928e-02 -8.848495781421661377e-02 2.356649041175842285e-01 -1.089913025498390198e-01 6.020162627100944519e-02
1.021175235509872437e-01 4.513082280755043030e-02 3.545681829564273357e-04 3.579544723033905029e-01 2.866934537887573242e-01 -1.388339251279830933e-01 -1.873712688684463501e-01 -7.035706937313079834e-02 -5.245806276798248291e-02 8.369765430688858032e-02 -1.232964023947715759e-01 -4.355694353580474854e-02 1.101114526391029358e-01 -1.217433214187622070e-01 3.745527267456054688e-01 1.792867332696914673e-01 2.402949035167694092e-01 2.006464451551437378e-01 -1.723501831293106079e-02 -1.631727814674377441e-01 4.432408884167671204e-02 1.002948731184005737e-01 4.272013157606124878e-02 -4.487448837608098984e-03 2.688102126121520996e-01 2.451279312372207642e-01 3.563869297504425049e-01 -9.034284204244613647e-02 -2.251647859811782837e-01 -1.261667907238006592e-01 2.810700982809066772e-02 -1.338753998279571533e-01
2.137926816940307617e-01 -2.844969928264617920e-01 1.322868019342422485e-01 1.255655437707901001e-01 2.587999999523162842e-01 -2.572730183601379395e-02 1.418023854494094849e-01 1.253480091691017151e-02 -1.856811344623565674e-01 -6.093139946460723877e-02 -2.311334758996963501e-02 -1.107529103755950928e-01 1.333031207323074341e-01 -1.701087690889835358e-02 2.383830994367599487e-01 1.350833922624588013e-01 4.726993739604949951e-01 -1.294343173503875732e-01 2.093165218830108643e-01 -9.439233690500259399e-02 -1.767332404851913452e-01 1.871907114982604980e-01 1.797184050083160400e-01 1.984393298625946045e-01 -8.854251354932785034e-02 3.266473412513732910e-01 5.601436644792556763e-02 -6.157632917165756226e-02 5.807206407189369202e-02 6.464800983667373657e-02 -2.639784105122089386e-02 2.178770750761032104e-01
2.317126654088497162e-02 -1.932402700185775757e-01 -2.764400839805603027e-01 3.230597376823425293e-01 1.173706427216529846e-01 -1.850925087928771973e-01 6.927762925624847412e-02 1.016174033284187317e-01 -1.508707255125045776e-01 -2.477691695094108582e-02 1.972988061606884003e-02 2.062758198007941246e-03 9.585697948932647705e-02 9.182699024677276611e-02 2.792562544345855713e-01 3.446007966995239258e-01 1.158041730523109436e-01 6.438202410936355591e-02 1.296490877866744995e-01 -5.400833487510681152e-02 -3.582205474376678467e-01 9.904664941132068634e-03 -8.505669236183166504e-02 -1.587789505720138550e-02 -1.985151320695877075e-01 1.580392709001898766e-03 3.343021869659423828e-01 3.000929020345211029e-02 1.240093186497688293e-01 3.749843314290046692e-02 8.572573214769363403e-02 3.614679276943206787e-01
-7.356280833482742310e-02 -4.045455157756805420e-01 1.003449857234954834e-01 1.079760789871215820e-01 3.530511558055877686e-01 -1.746468991041183472e-01 5.603037308901548386e-03 -7.562936097383499146e-02 -5.588703975081443787e-02 -2.227426692843437195e-02 -1.533541083335876465e-01 -2.014953084290027618e-02 1.333990246057510376e-01 -1.151638478040695190e-01 -1.485999822616577148e-01 2.059416174888610840e-01 2.028936743736267090e-01 2.572239935398101807e-01 2.331771105527877808e-01 -1.560027897357940674e-01 -2.299639135599136353e-01 2.852787971496582031e-01 -1.334419548511505127e-01 1.010975241661071777e-01 3.454191982746124268e-02 8.851372450590133667e-02 1.739853769540786743e-01 -2.357490658760070801e-01 1.993366330862045288e-01 1.870270967483520508e-01 -1.787643134593963623e-02 -8.347070217132568359e-02
-5.460732616484165192e-03 -2.818993330001831055e-01 -1.459680795669555664e-01 -1.161147840321063995e-03 3.118648529052734375e-01 -5.496426019817590714e-03 -2.523363232612609863e-01 -1.799068301916122437e-01 -2.251892536878585815e-01 -9.345465153455734253e-02 -5.431656539440155029e-02 -1.289049834012985229e-01 8.729431778192520142e-02 -4.426302388310432434e-03 -9.004177898168563843e-02 3.852139115333557129e-01 5.685814470052719116e-02 1.739678233861923218e-01 8.735647797584533691e-02 2.428725361824035645e-01 -2.500789165496826172e-01 -1.633878052234649658e-01 -8.692520111799240112e-02 -6.222406402230262756e-02 6.964633613824844360e-02 6.613376736640930176e-02 2.157177925109863281e-01 -3.975255489349365234e-01 -7.411333918571472168e-02 1.085178926587104797e-01 -1.754393875598907471e-01 -1.026126742362976074e-02
1.689782440662384033e-01 -3.409852087497711182e-01 -1.978336125612258911e-01 1.059775874018669128e-01 3.491754829883575439e-01 2.258482277393341064e-01 1.800411939620971680e-02 8.388687670230865479e-02 -1.776364631950855255e-02 1.027815192937850952e-01 -6.541424989700317383e-02 -1.490500271320343018e-01 3.370030522346496582e-01 1.466713249683380127e-01 4.029110819101333618e-02 1.130876019597053528e-01 7.973805814981460571e-02 -1.029986329376697540e-02 1.047373935580253601e-01 -2.347819805145263672e-01 -1.414930671453475952e-01 -2.179622948169708252e-01 -2.294087409973144531e-01 2.376264184713363647e-01 1.330785006284713745e-01 -7.283373922109603882e-02 2.771717607975006104e-01 -1.895060390233993530e-01 5.283537507057189941e-02 -4.770381376147270203e-02 -1.688331365585327148e-02 -2.176253199577331543e-01
9.431012719869613647e-02 -1.435165107250213623e-01 -1.683758050203323364e-01 1.517184227705001831e-01 2.513695359230041504e-01 1.782686114311218262e-01 -9.338106960058212280e-02 -1.143520623445510864e-01 8.377160131931304932e-02 1.971832811832427979e-01 7.125869393348693848e-02 -1.035579442977905273e-01 3.399098217487335205e-01 -7.880221307277679443e-02 3.594732284545898438e-02 2.669934630393981934e-01 -1.557756364345550537e-01 8.835449814796447754e-03 1.232559904456138611e-01 -1.511712074279785156e-01 -9.896270930767059326e-02 -5.746267363429069519e-02 -2.928483486175537109e-01 1.125446930527687073e-01 1.969915032386779785e-01 -1.133501604199409485e-01 4.706441462039947510e-01 -2.160403579473495483e-01 5.173607729375362396e-03 1.237088069319725037e-01 -1.856876909732818604e-01 -5.286790430545806885e-02
1.249814853072166443e-01 -2.762983143329620361e-01 -2.675930857658386230e-01 -1.823546886444091797e-01 1.174793243408203125e-01 -1.001850664615631104e-01 1.263568401336669922e-01 6.127612292766571045e-02 -8.008467406034469604e-02 4.418564140796661377e-01 -1.996060758829116821e-01 1.383999586105346680e-01 -2.337433397769927979e-02 2.048385590314865112e-01 3.289463818073272705e-01 1.763881891965866089e-01 5.729850754141807556e-02 -1.765875960700213909e-03 4.754564911127090454e-02 4.837047681212425232e-02 -4.340511932969093323e-02 -9.229311347007751465e-02 -2.703648759052157402e-03 1.856356114149093628e-01 5.694987718015909195e-03 5.304441973567008972e-02 3.483738005161285400e-01 -2.274393439292907715e-01 2.226427430287003517e-03 2.326097935438156128e-01 -1.848376989364624023e-01 -1.327003072947263718e-02
1.730233579874038696e-01 -4.489335417747497559e-01 6.737798452377319336e-02 2.293642461299896240e-01 1.804698556661605835e-01 -2.924752049148082733e-02 -4.299512133002281189e-03 1.063827201724052429e-01 -2.474322468042373657e-01 -4.065158367156982422e-01 -4.966229945421218872e-02 -1.510681658983230591e-01 -2.132244408130645752e-01 1.656024456024169922e-01 1.297606378793716431e-01 -3.846470965072512627e-03 2.500123083591461182e-01 2.840192243456840515e-02 2.448181211948394775e-01 5.489517003297805786e-02 1.915062405169010162e-02 -2.022507190704345703e-01 -6.207755580544471741e-02 5.701183900237083435e-02 -3.982950001955032349e-02 1.932688616216182709e-02 1.877869367599487305e-01 -2.439492344856262207e-01 -2.043358422815799713e-02 2.188848257064819336e-01 -7.321514189243316650e-02 -6.635600235313177109e-03
1.873510181903839111e-01 -3.501395583152770996e-01 1.534410268068313599e-01 1.913629025220870972e-01 1.366415619850158691e-01 -5.116877332329750061e-02 3.845631610602140427e-03 -1.545161902904510498e-01 -2.858585864305496216e-02 6.545630097389221191e-02 1.075700148940086365e-01 2.655963003635406494e-01 3.154445886611938477e-01 -4.087192192673683167e-02 1.120372582226991653e-02 1.240835040807723999e-01 7.441023737192153931e-02 4.425904154777526855e-02 1.338957548141479492e-01 2.916775345802307129e-01 -1.258630305528640747e-02 5.654979869723320007e-02 -2.338078171014785767e-01 -1.439990103244781494e-02 3.180538415908813477e-01 1.284978389739990234e-01 2.825747430324554443e-01 -1.973143368959426880e-01 9.508329443633556366e-03 2.998231351375579834e-01 -1.895739585161209106e-01 -4.407987371087074280e-02
4.156312718987464905e-02 -2.278338223695755005e-01 -1.522099822759628296e-01 5.173160433769226074e-01 1.302461177110671997e-01 -3.389921784400939941e-01 -6.794743239879608154e-02 3.120951652526855469e-01 -1.346481442451477051e-01 2.186229228973388672e-01 1.581179946660995483e-01 -1.365938931703567505e-01 -1.465421169996261597e-02 -4.472070187330245972e-02 -2.161594666540622711e-02 1.332380920648574829e-01 1.476688385009765625e-01 5.079755559563636780e-02 1.434535160660743713e-02 4.402275756001472473e-02 -2.054965198040008545e-01 1.398768275976181030e-01 -1.361255347728729248e-01 -2.454071305692195892e-02 1.524310708045959473e-01 3.789738938212394714e-02 1.951961368322372437e-01 -2.886623144149780273e-01 1.431580781936645508e-01 5.747877806425094604e-02 -6.740564852952957153e-02 -9.880955517292022705e-02
5.958406627178192139e-02 -1.791765838861465454e-01 -1.368682533502578735e-01 3.780804872512817383e-01 1.801318228244781494e-01 -8.207493275403976440e-02 -2.108205668628215790e-02 3.077454864978790283e-01 -9.499797970056533813e-02 1.349109560251235962e-01 1.410002410411834717e-01 4.100433737039566040e-02 5.537541583180427551e-02 -3.593689762055873871e-03 1.698963940143585205e-01 4.927222132682800293e-01 3.784836828708648682e-02 3.517828416079282761e-03 2.675866186618804932e-01 1.570982336997985840e-01 1.775819212198257446e-01 1.257254648953676224e-02 -7.918031513690948486e-02 -1.754627078771591187e-01 7.744955271482467651e-02 1.342292279005050659e-01 3.424477875232696533e-01 -1.262413710355758667e-01 -1.200934052467346191e-01 5.372676625847816467e-02 2.671070769429206848e-02 -5.569111928343772888e-02
-8.145658671855926514e-02 -2.046077102422714233e-01 -3.404071088880300522e-03 9.660936146974563599e-02 3.563132509589195251e-02 -1.452049762010574341e-01 1.236693784594535828e-01 -3.265690207481384277e-01 -2.531992495059967041e-01 -2.610495686531066895e-01 -2.696197479963302612e-02 1.072549168020486832e-02 2.106204181909561157e-01 7.788422703742980957e-02 2.192688174545764923e-02 3.931713998317718506e-01 1.969699561595916748e-02 6.158419325947761536e-02 -4.644740000367164612e-02 1.914329640567302704e-02 -7.903475314378738403e-02 2.144021093845367432e-01 3.200319036841392517e-02 -1.396049861796200275e-03 -1.497471779584884644e-01 1.740885823965072632e-01 2.922037839889526367e-01 -4.156665802001953125e-01 1.272425055503845215e-01 2.082758694887161255e-01 -1.160600334405899048e-01 -1.240663602948188782e-01
1.178891360759735107e-01 -3.466215431690216064e-01 -1.158067677170038223e-02 1.459419280290603638e-01 -1.504192799329757690e-01 -1.514553185552358627e-02 1.694891601800918579e-01 -1.134375631809234619e-01 2.031123489141464233e-01 7.592374086380004883e-02 -1.133109908550977707e-02 4.003981873393058777e-02 1.021631285548210144e-01 -2.741941437125205994e-02 1.044542640447616577e-01 4.897011443972587585e-02 1.668016463518142700e-01 2.649939432740211487e-02 1.095856428146362305e-01 9.630633890628814697e-02 -7.068087160587310791e-02 1.913675665855407715e-01 -1.147282272577285767e-01 -1.793099939823150635e-01 2.778693437576293945e-01 1.633040606975555420e-01 4.463995099067687988e-01 -3.971008956432342529e-01 -1.173343695700168610e-02 2.555659413337707520e-01 -1.956529915332794189e-01 -7.423019409179687500e-02
2.562583386898040771e-01 -2.377584576606750488e-02 6.768003106117248535e-02 1.613356471061706543e-01 8.123780041933059692e-02 1.862592846155166626e-01 -1.249179523438215256e-02 4.586946219205856323e-02 -2.944921255111694336e-01 -2.577638328075408936e-01 -1.162269935011863708e-01 1.011329218745231628e-01 4.524434357881546021e-02 2.931787669658660889e-01 3.657888248562812805e-02 1.475085318088531494e-01 2.344007641077041626e-01 8.078138530254364014e-02 1.888898164033889771e-01 9.799377061426639557e-03 -2.029744088649749756e-01 -2.706857956945896149e-02 2.783446609973907471e-01 2.189013659954071045e-01 3.132809102535247803e-01 9.031239151954650879e-02 1.344099640846252441e-01 -2.847764641046524048e-02 -2.921837568283081055e-02 2.852028012275695801e-01 -3.093072474002838135e-01 6.316166371107101440e-02
7.474631071090698242e-02 -2.677561342716217041e-01 -8.185963332653045654e-02 1.334696263074874878e-01 -8.668579906225204468e-02 -1.835601031780242920e-01 1.078603602945804596e-02 1.687347441911697388e-01 -2.003881186246871948e-01 -2.623052299022674561e-01 -3.264209255576133728e-02 -2.425521612167358398e-01 9.180016815662384033e-02 4.314198195934295654e-01 8.052703924477100372e-03 2.561086714267730713e-01 1.070744097232818604e-01 -9.045762568712234497e-02 2.014163285493850708e-01 -6.375929713249206543e-02 -3.058328330516815186e-01 -3.841952979564666748e-02 -1.641731709241867065e-01 1.991663128137588501e-01 -3.684456646442413330e-02 3.387334346771240234e-01 1.395683288574218750e-01 -1.330320816487073898e-02 1.303744912147521973e-01 -1.056134253740310669e-01 8.345243334770202637e-02 5.062918365001678467e-02
-1.200738847255706787e-01 -2.185860462486743927e-02 -5.827376618981361389e-02 2.301120907068252563e-01 3.329508900642395020e-01 2.099539041519165039e-01 2.019418030977249146e-02 3.302342295646667480e-01 2.970259822905063629e-02 -6.749201565980911255e-02 7.194063067436218262e-02 1.342445909976959229e-01 8.088486641645431519e-02 -7.818618416786193848e-02 3.970790803432464600e-01 9.602218121290206909e-02 8.088465034961700439e-02 2.998259104788303375e-02 3.288978934288024902e-01 -1.788196265697479248e-01 -7.201447337865829468e-02 -2.503901720046997070e-01 -1.648832112550735474e-01 1.085767745971679688e-01 -7.610112428665161133e-02 1.841016411781311035e-01 3.111409246921539307e-01 -2.006195336580276489e-01 -2.334333397448062897e-02 -6.143476068973541260e-02 -1.426261216402053833e-01 -1.801525428891181946e-02
2.601508200168609619e-01 1.967432210221886635e-03 -3.165827691555023193e-02 2.021727114915847778e-01 1.317927539348602295e-01 -1.628294587135314941e-01 -1.280560046434402466e-01 -6.203617528080940247e-02 7.752939313650131226e-02 -1.168288737535476685e-01 1.033950783312320709e-02 -2.691504918038845062e-02 1.626979559659957886e-01 8.804246038198471069e-02 2.281786352396011353e-01 1.643084734678268433e-01 2.798138856887817383e-01 2.082165181636810303e-01 8.076135069131851196e-02 -4.765852391719818115e-01 -8.865840733051300049e-02 8.975254744291305542e-02 6.444584578275680542e-02 1.858896464109420776e-01 3.694183528423309326e-01 1.060919389128684998e-01 1.317111402750015259e-01 -1.469720453023910522e-01 -2.484285533428192139e-01 -1.841947287321090698e-01 -1.675432361662387848e-02 2.660374855622649193e-03
9.908835589885711670e-02 -2.818304002285003662e-01 -4.936693981289863586e-02 -7.695879042148590088e-02 1.066601499915122986e-01 -4.133699461817741394e-03 1.347940117120742798e-01 -8.281002193689346313e-02 6.065836921334266663e-02 -3.015369772911071777e-01 -5.531517043709754944e-02 -5.887369811534881592e-02 3.714325726032257080e-01 7.441696524620056152e-02 -8.611427247524261475e-02 4.955748021602630615e-01 6.058990955352783203e-02 1.669172942638397217e-01 4.971301183104515076e-02 1.158575937151908875e-01 -1.003684103488922119e-01 -1.173108667135238647e-01 1.214373856782913208e-01 -1.348106712102890015e-01 -9.367053210735321045e-02 1.539106518030166626e-01 1.502095907926559448e-01 -8.763489127159118652e-02 8.957651257514953613e-02 3.462704420089721680e-01 -2.001118659973144531e-01 1.829536706209182739e-01
2.302184551954269409e-01 -3.950824141502380371e-01 -2.354613319039344788e-02 1.486059874296188354e-01 3.453486859798431396e-01 -9.253957867622375488e-02 2.940953895449638367e-02 7.601622492074966431e-02 -8.105447143316268921e-02 1.315155178308486938e-01 -1.569999903440475464e-01 -1.460769400000572205e-02 5.152669921517372131e-02 -9.723291732370853424e-03 -1.458200812339782715e-01 -4.693194478750228882e-02 1.071922034025192261e-01 2.600598633289337158e-01 3.720887377858161926e-02 2.833208814263343811e-02 -2.194503247737884521e-01 -1.758406460285186768e-01 -3.489327430725097656e-01 -2.334915846586227417e-02 3.389205932617187500e-01 1.687912791967391968e-01 2.573744952678680420e-01 -2.828012965619564056e-02 1.275146603584289551e-01 5.179522559046745300e-02 -1.576253324747085571e-01 -1.482593417167663574e-01
-1.159704662859439850e-02 -1.859416961669921875e-01 -1.406220644712448120e-01 4.300455451011657715e-01 2.030421644449234009e-01 -1.411627680063247681e-01 -1.906472295522689819e-01 7.479968667030334473e-02 -1.422529518604278564e-01 2.004172354936599731e-01 -4.014277458190917969e-02 -1.237836927175521851e-01 2.279691994190216064e-01 -3.778066486120223999e-02 3.947822451591491699e-01 2.209002375602722168e-01 -1.189393270760774612e-02 1.389181464910507202e-01 1.068567391484975815e-02 7.361245155334472656e-02 8.485805988311767578e-02 1.630660593509674072e-01 -2.088583409786224365e-01 -1.159598529338836670e-01 -1.378901004791259766e-01 2.770746350288391113e-01 1.974673420190811157e-01 -5.457384884357452393e-02 -1.535966694355010986e-01 -7.314424216747283936e-02 -2.199628204107284546e-02 -1.976986378431320190e-01
7.907419651746749878e-02 -3.655919432640075684e-01 2.681069821119308472e-02 2.030666470527648926e-01 1.230061501264572144e-01 -1.025802120566368103e-01 4.744966700673103333e-02 -2.437695674598217010e-02 -2.354798913002014160e-01 -7.214335352182388306e-02 -8.598107844591140747e-02 1.483156681060791016e-01 -6.514447182416915894e-02 -1.112638711929321289e-01 1.037408336997032166e-01 4.310625195503234863e-01 8.785896003246307373e-02 -1.731572151184082031e-01 2.779360115528106689e-01 -2.376277893781661987e-01 -1.981181353330612183e-01 5.177075974643230438e-03 6.904214620590209961e-02 -7.982069998979568481e-02 2.192721813917160034e-01 -1.941389441490173340e-01 3.611099421977996826e-01 -1.510541290044784546e-01 8.511635661125183105e-02 -2.529985457658767700e-02 4.700559750199317932e-02 -1.243931874632835388e-01
1.096238270401954651e-01 -2.237197160720825195e-01 -9.964451193809509277e-02 2.332933098077774048e-01 1.146969199180603027e-01 -2.777384817600250244e-01 -5.557899922132492065e-02 3.153257966041564941e-01 2.546658180654048920e-02 3.085267543792724609e-02 -1.907367706298828125e-01 -2.901356518268585205e-01 6.739728152751922607e-02 1.101309955120086670e-01 3.951338678598403931e-02 1.154505014419555664e-01 2.882167398929595947e-01 -6.094695627689361572e-02 1.827827990055084229e-01 1.033037435263395309e-02 -9.395832568407058716e-02 2.947655618190765381e-01 2.466318458318710327e-01 1.441653668880462646e-01 -8.852822333574295044e-02 -8.929431438446044922e-02 2.427282035350799561e-01 -3.107864260673522949e-01 1.315152794122695923e-01 -8.467799425125122070e-02 1.403393596410751343e-01 1.180663704872131348e-01
1.467757523059844971e-01 -4.526920914649963379e-01 -1.957518756389617920e-01 1.077614426612854004e-01 2.518423795700073242e-01 -1.234782859683036804e-02 -9.758356958627700806e-02 1.801256239414215088e-01 1.288935393095016479e-01 -2.459138073027133942e-02 9.944424033164978027e-02 -3.129003942012786865e-01 -6.738451123237609863e-02 1.051448937505483627e-02 -1.962856948375701904e-02 1.025528535246849060e-01 5.381073430180549622e-02 1.169828400015830994e-01 2.658942341804504395e-02 2.221187353134155273e-01 -3.432348072528839111e-01 1.373294144868850708e-01 -1.114501506090164185e-01 2.651376649737358093e-02 -1.744955219328403473e-02 1.117555350065231323e-01 3.773802518844604492e-02 -3.865649104118347168e-01 -1.370318233966827393e-01 3.458574786782264709e-02 -2.210462093353271484e-01 1.690542399883270264e-01
1.085403189063072205e-01 -1.250933557748794556e-01 -6.399902701377868652e-02 4.257439076900482178e-02 7.982113957405090332e-02 2.468372136354446411e-01 -5.322912335395812988e-02 1.336649507284164429e-01 -2.070733457803726196e-01 1.724847108125686646e-01 4.786791652441024780e-02 -1.117396727204322815e-01 3.622346222400665283e-01 4.183057695627212524e-02 2.662965059280395508e-01 2.189103960990905762e-01 5.367137789726257324e-01 -3.714904934167861938e-02 -4.653932526707649231e-02 2.217000722885131836e-02 -1.139202490448951721e-01 1.948249489068984985e-01 8.407185971736907959e-02 -1.181727871298789978e-01 8.430026471614837646e-02 1.327062398195266724e-01 2.474335283041000366e-01 7.871551811695098877e-02 2.323727589100599289e-03 1.120707914233207703e-01 9.385777264833450317e-02 2.487524747848510742e-01
3.834621980786323547e-02 -2.287972271442413330e-01 -9.388913400471210480e-03 2.855368852615356445e-01 2.207726687192916870e-01 -2.363281846046447754e-01 6.111948937177658081e-02 -1.109936535358428955e-01 -1.893220841884613037e-01 -6.646239012479782104e-02 -2.309246212244033813e-01 1.989809609949588776e-02 2.580600678920745850e-01 -7.421205192804336548e-02 3.849801141768693924e-03 3.576814532279968262e-01 3.826901316642761230e-02 3.108342923223972321e-02 1.295835375785827637e-01 -8.688952028751373291e-02 -7.535641640424728394e-02 2.379100471735000610e-01 1.117063462734222412e-01 -1.998708993196487427e-01 2.296490520238876343e-01 -1.539025902748107910e-01 2.899465560913085938e-01 -2.827378511428833008e-01 -1.232126802206039429e-01 5.015076324343681335e-02 -9.636682271957397461e-02 -2.024435698986053467e-01
2.281419485807418823e-01 -1.714479476213455200e-01 -8.683229982852935791e-02 2.052337080240249634e-01 1.629280745983123779e-01 -1.324339210987091064e-01 -1.422951817512512207e-01 -1.131982579827308655e-01 -8.862645365297794342e-03 8.471694588661193848e-02 1.180124729871749878e-01 9.254404157400131226e-02 1.971369981765747070e-02 3.287534788250923157e-02 3.674620389938354492e-01 2.941548526287078857e-01 3.205274343490600586e-01 1.761542111635208130e-01 -6.216549873352050781e-02 -3.174391388893127441e-01 -2.214905023574829102e-01 2.251889370381832123e-02 1.342725157737731934e-01 1.378786861896514893e-01 3.162519335746765137e-01 8.008299767971038818e-02 1.694368422031402588e-01 -2.146367430686950684e-01 -1.393279582262039185e-01 3.867770778015255928e-03 1.063723340630531311e-01 -4.499685019254684448e-02
-1.262710541486740112e-01 -5.040368437767028809e-01 1.144170090556144714e-01 2.767847776412963867e-01 1.840176135301589966e-01 -5.705496296286582947e-02 4.719905927777290344e-02 -3.899092972278594971e-02 1.732494235038757324e-01 -4.733099788427352905e-02 -2.702961862087249756e-01 -8.048028498888015747e-02 3.023247048258781433e-02 -2.301661670207977295e-01 9.647585451602935791e-03 2.417377680540084839e-01 1.669924557209014893e-01 2.917096614837646484e-01 1.180602237582206726e-01 -9.935318678617477417e-02 -1.915483623743057251e-01 1.405709832906723022e-01 -9.344569407403469086e-03 -4.393141716718673706e-02 -8.470334112644195557e-03 -8.310563862323760986e-02 3.658847808837890625e-01 -1.499085128307342529e-01 1.271838787943124771e-02 8.564420789480209351e-02 9.231419861316680908e-02 2.495272830128669739e-02
3.334509730339050293e-01 8.533349260687828064e-03 -6.068182643502950668e-03 -1.463778465986251831e-01 2.932215332984924316e-01 1.509195268154144287e-01 -3.870561420917510986e-01 8.754243701696395874e-02 -7.319630682468414307e-02 -1.033977046608924866e-01 -5.008094944059848785e-03 -2.038561850786209106e-01 7.938806712627410889e-02 7.110150158405303955e-02 2.317190766334533691e-01 1.894973963499069214e-01 2.063800096511840820e-01 2.324400544166564941e-01 1.554485261440277100e-01 1.509997155517339706e-02 -3.162347972393035889e-01 -8.704692125320434570e-03 -4.735161364078521729e-02 2.726953327655792236e-01 -5.981592833995819092e-02 -8.098747581243515015e-02 2.212630510330200195e-01 -6.747373938560485840e-02 -6.461049616336822510e-02 2.556805908679962158e-01 -1.069520115852355957e-01 -1.091529987752437592e-02
9.473330527544021606e-02 -1.717057079076766968e-01 -9.962608665227890015e-02 3.671936392784118652e-01 1.925521939992904663e-01 -2.151609510183334351e-01 1.307958364486694336e-01 3.242642432451248169e-02 -2.321146801114082336e-02 4.107762500643730164e-02 7.114253821782767773e-04 -1.563983410596847534e-01 8.710265904664993286e-02 -1.775027625262737274e-02 1.565010398626327515e-01 4.472804367542266846e-01 3.153314888477325439e-01 2.695842087268829346e-01 9.148576110601425171e-02 2.502507269382476807e-01 -1.062423512339591980e-01 1.283460706472396851e-01 3.572298213839530945e-02 -1.390138715505599976e-01 -1.455481499433517456e-01 3.158036619424819946e-02 3.371301591396331787e-01 -2.382150478661060333e-02 -3.377477079629898071e-02 4.454424604773521423e-02 4.541633278131484985e-02 1.518420726060867310e-01
2.959904968738555908e-01 -2.029841840267181396e-01 -1.591407805681228638e-01 -8.514606207609176636e-02 2.290699183940887451e-01 5.208842456340789795e-02 -3.549474179744720459e-01 1.688666492700576782e-01 -2.290622144937515259e-01 -1.374692171812057495e-01 2.752706110477447510e-01 -1.850557327270507812e-01 -2.440271154046058655e-02 -1.195794865489006042e-01 9.876505285501480103e-02 2.682309448719024658e-01 1.011173948645591736e-01 1.638686954975128174e-01 3.045982122421264648e-01 -1.613611876964569092e-01 -7.152952998876571655e-02 1.340324431657791138e-01 -1.088694930076599121e-01 7.967579364776611328e-02 -9.917040169239044189e-02 -6.815534830093383789e-02 1.096613034605979919e-01 -6.033923476934432983e-02 -2.664017379283905029e-01 1.630191206932067871e-01 -1.435657739639282227e-01 -7.387907058000564575e-02
1.827548295259475708e-01 5.769082903861999512e-02 4.651202633976936340e-02 2.618539035320281982e-01 2.104082889854907990e-02 -2.654864452779293060e-02 2.460800111293792725e-01 3.666624724864959717e-01 1.088440045714378357e-02 -1.704969555139541626e-01 -1.612700521945953369e-01 1.805821992456912994e-02 -6.125535443425178528e-02 6.317126750946044922e-02 -5.969415605068206787e-02 5.255932807922363281e-01 1.624938994646072388e-01 -2.649665810167789459e-02 8.949332684278488159e-02 -1.949312351644039154e-02 -3.341125696897506714e-02 4.661524295806884766e-02 -4.810936376452445984e-02 6.246884167194366455e-02 -2.011839002370834351e-01 2.640261687338352203e-02 3.022920191287994385e-01 -3.814648464322090149e-02 4.185722768306732178e-02 2.252128124237060547e-01 -3.201257586479187012e-01 1.391344815492630005e-01
5.754501372575759888e-02 -4.091041386127471924e-01 -8.055383712053298950e-02 6.308655440807342529e-02 2.646352350711822510e-01 -1.758039146661758423e-01 -1.583090275526046753e-01 -3.882507607340812683e-02 -2.917221188545227051e-01 -7.003150135278701782e-02 -7.240746915340423584e-02 -1.223184689879417419e-01 1.596370488405227661e-01 -3.183913603425025940e-02 -4.539059847593307495e-02 1.385660320520401001e-01 1.140708401799201965e-01 -4.514398053288459778e-03 5.648146569728851318e-02 9.253404289484024048e-02 -1.190916970372200012e-01 -3.561865910887718201e-02 1.711116582155227661e-01 2.209857553243637085e-01 3.938718438148498535e-01 2.063512057065963745e-01 3.042469322681427002e-01 -1.584917753934860229e-01 -1.618618890643119812e-02 -2.509252130985260010e-01 -1.736213266849517822e-01 -7.908146083354949951e-02
2.212561219930648804e-01 -1.396138221025466919e-01 -1.071705743670463562e-01 2.995403110980987549e-01 -1.856135576963424683e-02 2.511928081512451172e-01 1.113359779119491577e-01 3.255838751792907715e-01 -2.264684289693832397e-01 -2.562188506126403809e-01 -8.975432068109512329e-02 -1.513930410146713257e-01 1.709777712821960449e-01 1.339224725961685181e-01 2.654776163399219513e-02 3.377835452556610107e-01 3.675052821636199951e-01 -3.050974803045392036e-03 1.050735414028167725e-01 6.579361110925674438e-02 -5.203182995319366455e-02 6.819293648004531860e-02 1.728674322366714478e-01 1.030709668993949890e-01 -8.381724357604980469e-02 5.650593340396881104e-02 2.247381955385208130e-01 2.967545948922634125e-02 1.133603900671005249e-01 7.067129760980606079e-02 1.163445636630058289e-01 2.175493240356445312e-01
2.067393809556961060e-02 -9.330975264310836792e-02 -2.485568225383758545e-01 2.516564428806304932e-01 1.359107494354248047e-01 1.881063282489776611e-01 1.042130589485168457e-01 1.558882445096969604e-01 -4.296896606683731079e-02 -2.250970751047134399e-01 -1.594978570938110352e-01 -9.214454889297485352e-02 1.352850049734115601e-01 2.550722658634185791e-01 -3.379105404019355774e-02 8.466821908950805664e-02 1.473421901464462280e-01 4.097730517387390137e-01 7.378923147916793823e-02 -1.599997133016586304e-01 -2.184289991855621338e-01 -3.545370325446128845e-02 5.253051966428756714e-02 3.977814614772796631e-01 -4.243385791778564453e-02 -8.979950100183486938e-03 -1.648435369133949280e-02 -2.660457193851470947e-01 -2.323890626430511475e-01 1.881053298711776733e-01 -4.801597446203231812e-02 5.800163373351097107e-02
-9.462098777294158936e-02 -9.561655670404434204e-02 -1.457462757825851440e-01 2.816542387008666992e-01 -2.895522490143775940e-02 -7.700400799512863159e-02 2.406497299671173096e-01 2.941084504127502441e-01 5.842120200395584106e-02 -6.462446600198745728e-02 -1.028306111693382263e-01 -3.624224290251731873e-02 1.148869916796684265e-01 -7.873284071683883667e-02 3.359236419200897217e-01 1.660356968641281128e-01 3.570488095283508301e-01 1.052226498723030090e-01 -2.524723485112190247e-02 -3.243214264512062073e-02 -1.687610149383544922e-01 -3.126534819602966309e-01 3.733139112591743469e-02 3.200226426124572754e-01 -2.116013169288635254e-01 1.038871631026268005e-01 2.044304460287094116e-01 -2.525660395622253418e-02 -6.224540621042251587e-02 -5.301369726657867432e-02 -2.470016479492187500e-01 1.220161542296409607e-01
7.486432325094938278e-03 -7.883173227310180664e-02 -2.571027874946594238e-01 2.719827890396118164e-01 3.602238893508911133e-01 -6.728368997573852539e-02 -2.212827801704406738e-01 4.247811622917652130e-03 -2.434700429439544678e-01 8.103039115667343140e-02 7.723937928676605225e-02 -6.861410290002822876e-02 -1.315795071423053741e-02 -4.999510943889617920e-02 1.796976849436759949e-02 3.045652210712432861e-01 2.898429334163665771e-01 3.851988315582275391e-01 -1.188444346189498901e-01 -5.619446747004985809e-03 -1.541222184896469116e-01 7.457575201988220215e-02 -1.489039659500122070e-01 2.063196003437042236e-01 2.751604318618774414e-01 1.910201758146286011e-01 -2.406260697171092033e-03 -4.830560460686683655e-02 8.073928952217102051e-02 -2.967002242803573608e-02 1.032849326729774475e-01 -1.578023880720138550e-01
-4.104099050164222717e-02 -3.436262905597686768e-01 2.533322433009743690e-03 1.391587704420089722e-01 8.540011197328567505e-02 1.145983636379241943e-01 -1.373906880617141724e-01 1.642069816589355469e-01 -2.640848755836486816e-01 1.856726408004760742e-01 1.990423947572708130e-01 1.137591991573572159e-02 -2.369880676269531250e-01 3.883751481771469116e-02 3.032279014587402344e-01 1.626778542995452881e-01 1.874709427356719971e-01 -9.186905808746814728e-03 1.876227855682373047e-01 5.415277555584907532e-02 -2.100230753421783447e-01 -5.731297191232442856e-03 -1.776179857552051544e-02 -8.562758564949035645e-02 1.716504245996475220e-01 5.025353655219078064e-02 1.628642976284027100e-01 -4.263512790203094482e-01 -1.157431825995445251e-01 8.599369972944259644e-02 -2.129821181297302246e-01 -2.072600722312927246e-01
3.353371024131774902e-01 -1.809482723474502563e-01 -1.499422192573547363e-01 1.894367672502994537e-02 5.250197276473045349e-02 -2.537245452404022217e-01 -3.581950068473815918e-02 -1.595054864883422852e-01 -1.557338982820510864e-01 5.492142215371131897e-02 -1.433657556772232056e-01 -1.147850677371025085e-01 1.255773752927780151e-01 -2.442561984062194824e-01 2.815401740372180939e-02 1.359469741582870483e-01 3.910953402519226074e-01 2.612415552139282227e-01 -1.181614696979522705e-01 -9.476342052221298218e-02 -2.039945870637893677e-01 1.650062203407287598e-01 8.345685154199600220e-02 5.691890791058540344e-02 2.129369974136352539e-01 -1.183338686823844910e-01 2.548222243785858154e-01 -3.296648561954498291e-01 7.944160699844360352e-02 -8.616894483566284180e-02 3.662646515294909477e-03 -1.118271648883819580e-01
1.735449135303497314e-01 -2.423302382230758667e-01 -2.359893769025802612e-01 -9.522300213575363159e-02 1.389048695564270020e-01 -1.346766501665115356e-01 2.357320636510848999e-01 7.072472572326660156e-02 -2.004577368497848511e-01 5.001413822174072266e-01 -9.382510930299758911e-02 1.334710270166397095e-01 -1.172401383519172668e-02 1.385891139507293701e-01 1.702659875154495239e-01 9.250432252883911133e-02 3.895846009254455566e-02 -4.320146515965461731e-02 8.362387865781784058e-02 -1.480980589985847473e-02 -7.908421009778976440e-02 -1.441497057676315308e-01 2.229746989905834198e-02 2.770112752914428711e-01 -6.928429752588272095e-02 9.892780333757400513e-03 3.467305302619934082e-01 -2.347550690174102783e-01 -2.257380634546279907e-02 1.264858394861221313e-01 -2.299785465002059937e-01 1.003531813621520996e-01
1.183876916766166687e-01 -3.155612945556640625e-01 2.647230029106140137e-01 1.122695133090019226e-01 3.491457998752593994e-01 -3.534221649169921875e-02 4.101905971765518188e-02 -1.841566860675811768e-01 -3.497464349493384361e-03 2.279962180182337761e-03 4.329395666718482971e-02 -3.234436362981796265e-02 1.078072264790534973e-01 -1.626175045967102051e-01 -1.782891154289245605e-02 3.051763772964477539e-01 1.292376071214675903e-01 1.464347243309020996e-01 2.525062486529350281e-02 -1.136525720357894897e-02 1.040365025401115417e-01 -4.277507588267326355e-02 -7.361309230327606201e-02 2.052270025014877319e-01 1.025512907654047012e-02 1.950796395540237427e-01 4.256177246570587158e-01 -2.335644364356994629e-01 1.163747459650039673e-01 1.789374351501464844e-01 -7.109589129686355591e-02 -2.948497235774993896e-01
2.633465230464935303e-01 3.682307898998260498e-02 -1.884505748748779297e-01 1.452980637550354004e-01 2.734724879264831543e-01 3.864472499117255211e-03 2.725369036197662354e-01 1.027350127696990967e-02 2.587078213691711426e-01 2.500939667224884033e-01 4.233893379569053650e-02 -1.345334053039550781e-01 1.458448078483343124e-02 1.124077960848808289e-01 1.622091680765151978e-01 1.811051815748214722e-01 -7.684325426816940308e-02 1.287304013967514038e-01 -1.366699580103158951e-02 -1.506423503160476685e-01 -1.617467105388641357e-01 1.051593124866485596e-01 -3.353338688611984253e-02 1.484978646039962769e-01 1.854738295078277588e-01 1.436515599489212036e-01 4.444152414798736572e-01 -2.188536822795867920e-01 -1.143940612673759460e-01 1.391376554965972900e-01 1.292032450437545776e-01 2.163933962583541870e-01
2.534749805927276611e-01 -7.512603700160980225e-02 -1.216239258646965027e-01 -8.311129175126552582e-03 -5.853356048464775085e-02 1.247868314385414124e-01 -5.918341875076293945e-02 1.664629578590393066e-01 -7.426641136407852173e-02 -1.915023326873779297e-01 -2.227800935506820679e-01 5.563438683748245239e-02 9.957838058471679688e-02 1.014100983738899231e-01 1.201854571700096130e-01 1.696911454200744629e-01 2.014319151639938354e-01 4.900546967983245850e-01 2.409448474645614624e-01 -1.107718944549560547e-01 1.271789520978927612e-01 -1.328375041484832764e-01 9.388012439012527466e-02 6.410992890596389771e-02 1.765404790639877319e-01 9.978935867547988892e-02 3.202895820140838623e-01 1.567872241139411926e-02 -4.658220708370208740e-02 1.570252180099487305e-01 -3.713738322257995605e-01 -1.349329948425292969e-02
6.375073641538619995e-02 -2.234358936548233032e-01 -1.685112267732620239e-01 2.181675285100936890e-01 3.609760701656341553e-01 -9.050483256578445435e-02 -6.126699224114418030e-02 4.786580055952072144e-02 -1.137372925877571106e-01 -6.833206117153167725e-02 -2.186138331890106201e-01 -3.487634658813476562e-01 1.889376193284988403e-01 -4.078912362456321716e-02 -8.029709011316299438e-02 9.813674539327621460e-02 2.302192449569702148e-01 -2.416676096618175507e-02 -1.028453260660171509e-01 -1.903942376375198364e-01 -2.104111909866333008e-01 1.996052823960781097e-02 -1.996793746948242188e-01 1.219944357872009277e-01 3.767378628253936768e-01 -1.622577011585235596e-02 1.763882786035537720e-01 -1.918061524629592896e-01 1.743900328874588013e-01 -5.056412145495414734e-02 -1.651460677385330200e-01 -1.217774003744125366e-01
1.472859829664230347e-02 -2.266272157430648804e-01 -3.552944958209991455e-01 4.494374096393585205e-01 1.275941729545593262e-01 -2.887950837612152100e-01 1.099541261792182922e-01 -1.953502371907234192e-02 5.824549123644828796e-02 2.414510995149612427e-01 -8.026057481765747070e-02 5.690139159560203552e-02 -6.973073631525039673e-02 1.352201104164123535e-01 5.198577046394348145e-02 3.071265220642089844e-01 1.399571597576141357e-01 2.329762838780879974e-02 2.054378092288970947e-01 3.002491407096385956e-02 -1.177465636283159256e-02 8.889581263065338135e-02 8.303439617156982422e-02 -2.618746273219585419e-02 -1.237128525972366333e-01 1.543482691049575806e-01 2.444576621055603027e-01 -8.417171984910964966e-02 -2.911758795380592346e-02 3.548472747206687927e-02 -3.059265911579132080e-01 -1.896430850028991699e-01
9.788285009562969208e-03 -2.608886361122131348e-01 1.272924393415451050e-01 1.288173049688339233e-01 6.997667998075485229e-02 -1.465918123722076416e-01 1.441876031458377838e-02 -1.380426138639450073e-01 -3.123386204242706299e-01 -2.053312659263610840e-01 -6.473696231842041016e-02 6.129503995180130005e-02 2.335315644741058350e-01 -6.429240852594375610e-02 1.461628228425979614e-01 1.524118781089782715e-01 2.790342457592487335e-02 -1.990473568439483643e-01 1.462357193231582642e-01 2.649628743529319763e-02 -1.159887537360191345e-01 4.441933631896972656e-01 3.541550040245056152e-02 -1.040523946285247803e-01 2.832431159913539886e-02 1.310742497444152832e-01 3.366065621376037598e-01 -3.169367313385009766e-01 1.990004479885101318e-01 1.092822477221488953e-01 -1.434976011514663696e-01 -1.151869669556617737e-01
3.827071189880371094e-01 -1.402264237403869629e-01 1.039769351482391357e-01 2.694284915924072266e-01 1.700437963008880615e-01 7.991006225347518921e-02 2.479719072580337524e-01 1.589986234903335571e-01 -8.746506273746490479e-02 -2.529668062925338745e-02 1.056947559118270874e-01 5.798195675015449524e-02 6.486887484788894653e-02 -7.496675103902816772e-02 4.061669111251831055e-02 2.299286276102066040e-01 -7.813456654548645020e-02 6.314689666032791138e-02 -2.922713197767734528e-02 -3.667382523417472839e-03 -4.548526182770729065e-02 4.512710869312286377e-01 -2.079299539327621460e-01 1.723226904869079590e-01 2.139468938112258911e-01 2.316394746303558350e-01 3.604893386363983154e-01 -2.475508488714694977e-03 -1.061246767640113831e-01 -2.203187532722949982e-02 5.445494875311851501e-02 -8.673539012670516968e-02
2.812757156789302826e-02 -3.672912120819091797e-01 -1.846273392438888550e-01 1.851264983415603638e-01 -2.293394356966018677e-01 -1.887215226888656616e-01 1.227981671690940857e-01 1.824634671211242676e-01 -2.218524068593978882e-01 -1.646129339933395386e-01 2.192456424236297607e-01 -1.265599578619003296e-01 -2.376875281333923340e-02 3.337056934833526611e-01 5.663730204105377197e-02 2.515018284320831299e-01 -6.612724624574184418e-03 1.006729155778884888e-01 1.528444439172744751e-01 1.260960251092910767e-01 -3.993959426879882812e-01 1.777305454015731812e-02 -5.880588293075561523e-02 4.367405176162719727e-02 -5.360918864607810974e-02 1.531253904104232788e-01 1.976945996284484863e-01 -1.819697618484497070e-01 6.108176335692405701e-02 6.083765625953674316e-02 -1.367514729499816895e-01 -3.585110604763031006e-02
1.723340749740600586e-01 -2.010275423526763916e-01 -8.316159248352050781e-02 1.117162778973579407e-02 2.448024153709411621e-01 -1.654487103223800659e-01 2.605803906917572021e-01 -4.856601729989051819e-02 -1.550762653350830078e-01 -1.085024625062942505e-01 2.552688717842102051e-01 5.575961992144584656e-02 3.415268063545227051e-01 1.095319986343383789e-01 4.006242752075195312e-01 3.399333953857421875e-01 1.198873594403266907e-01 -7.811163365840911865e-02 2.344346791505813599e-01 8.476937562227249146e-02 -1.073080152273178101e-01 1.846729069948196411e-01 1.039175763726234436e-01 1.493349373340606689e-01 -7.577975094318389893e-02 1.500286906957626343e-01 -1.567909866571426392e-02 -1.038692891597747803e-01 5.966628342866897583e-02 9.290686994791030884e-02 -2.041334211826324463e-01 -4.487980902194976807e-02
1.667451299726963043e-02 -1.293653994798660278e-01 -5.007068440318107605e-02 3.890832364559173584e-01 -6.705947220325469971e-02 2.525511570274829865e-02 1.801241040229797363e-01 2.761744894087314606e-02 -1.392705589532852173e-01 -1.781614720821380615e-01 -5.393488705158233643e-02 -3.856509923934936523e-02 1.224076300859451294e-01 2.713648974895477295e-01 2.947334051132202148e-01 4.906638860702514648e-01 9.246005117893218994e-02 -1.986136287450790405e-01 7.100078463554382324e-02 -6.967891752719879150e-02 -1.539112031459808350e-01 8.738751709461212158e-02 1.916164606809616089e-01 1.365726739168167114e-01 -6.134498864412307739e-02 4.694809392094612122e-02 2.354675084352493286e-01 -7.991462200880050659e-02 -1.281116455793380737e-01 -4.636977240443229675e-02 -1.254404522478580475e-02 2.964296638965606689e-01
2.680906653404235840e-01 -2.273014187812805176e-01 -1.955956071615219116e-01 7.254879176616668701e-02 -7.647003233432769775e-02 1.258005052804946899e-01 2.110042273998260498e-01 -2.060064114630222321e-02 5.410794541239738464e-02 -3.940884768962860107e-02 2.351593077182769775e-01 6.002720445394515991e-02 1.635025739669799805e-01 -2.611577697098255157e-02 2.892742305994033813e-02 1.957004219293594360e-01 8.229994028806686401e-02 1.477729678153991699e-01 2.576754093170166016e-01 2.561861276626586914e-02 4.742688685655593872e-02 3.443878293037414551e-01 -1.769091933965682983e-01 -6.064111739397048950e-02 7.417645305395126343e-02 2.062298804521560669e-01 3.387067914009094238e-01 -2.049976587295532227e-01 4.097674414515495300e-02 3.604453802108764648e-01 -2.202510982751846313e-01 2.493123523890972137e-03
1.903571933507919312e-01 -3.345782756805419922e-01 -1.326727569103240967e-01 7.455976307392120361e-02 3.060152232646942139e-01 1.508447974920272827e-01 1.944660395383834839e-01 5.137107800692319870e-03 9.347862005233764648e-02 -1.979692876338958740e-01 3.882454708218574524e-03 -9.873075038194656372e-02 2.302240580320358276e-01 -7.198854535818099976e-02 1.549043804407119751e-01 2.954264879226684570e-01 3.735788762569427490e-01 -1.051406785845756531e-01 4.733064211905002594e-03 -2.911613583564758301e-01 -5.121537018567323685e-03 2.718961834907531738e-01 -4.045004397630691528e-02 6.175592541694641113e-02 -2.622762918472290039e-01 7.976388186216354370e-02 9.022647887468338013e-02 3.387843072414398193e-02 -7.352263480424880981e-02 -8.555737137794494629e-02 -1.227064579725265503e-01 1.422245055437088013e-01
4.297714680433273315e-02 -2.670606374740600586e-01 -3.478398919105529785e-01 4.188273847103118896e-01 2.202593833208084106e-01 -1.193518489599227905e-01 -8.375561237335205078e-02 -2.672336250543594360e-02 -9.923161007463932037e-03 -8.082295209169387817e-02 2.988267838954925537e-01 -4.892130941152572632e-02 9.354510903358459473e-02 3.437954559922218323e-02 1.029880195856094360e-01 2.283773422241210938e-01 3.704421818256378174e-01 2.420328184962272644e-02 8.901209384202957153e-02 9.310030378401279449e-03 -9.993088245391845703e-02 4.761505872011184692e-02 6.885633617639541626e-02 4.273067042231559753e-02 -5.249096825718879700e-02 9.224258363246917725e-02 2.832668423652648926e-01 9.002511203289031982e-02 2.020342797040939331e-01 2.669675275683403015e-02 1.159589514136314392e-01 2.639855146408081055e-01
1.552258431911468506e-01 -7.064644247293472290e-02 -1.453385455533862114e-03 8.680144697427749634e-02 -9.114526212215423584e-02 1.377062350511550903e-01 1.108257174491882324e-01 4.185404777526855469e-01 -4.581774398684501648e-02 -1.735715568065643311e-01 9.711666405200958252e-02 -1.199013516306877136e-01 8.290205150842666626e-02 3.769417107105255127e-02 5.151524394750595093e-02 5.021420717239379883e-01 -5.089082941412925720e-02 2.311808988451957703e-02 1.881380230188369751e-01 -2.437593638896942139e-01 -1.249522864818572998e-01 -2.503554150462150574e-02 1.448318213224411011e-01 7.793677598237991333e-02 6.187769025564193726e-02 8.549136668443679810e-02 1.687982231378555298e-01 -6.368923350237309933e-04 1.144925951957702637e-01 2.248767316341400146e-01 -4.247255921363830566e-01 6.775131076574325562e-02
1.685117781162261963e-01 -2.276576757431030273e-01 -5.134242773056030273e-02 -1.031373627483844757e-02 1.109970808029174805e-01 1.453692167997360229e-01 1.224363967776298523e-01 -7.785974885337054729e-04 -1.017778068780899048e-01 5.265974253416061401e-02 6.439379602670669556e-02 1.000775769352912903e-02 1.218544170260429382e-01 -1.338344514369964600e-01 2.714562118053436279e-01 4.338731467723846436e-01 5.094442516565322876e-03 2.387187182903289795e-01 7.221464067697525024e-02 1.191622093319892883e-01 1.085933074355125427e-01 1.172115430235862732e-01 -2.343664169311523438e-01 -2.161915749311447144e-01 -2.541538774967193604e-01 3.306684195995330811e-01 1.241008564829826355e-01 -1.733446270227432251e-01 -9.201064705848693848e-02 8.716451376676559448e-02 -3.397381007671356201e-01 -4.495715722441673279e-02
2.904216051101684570e-01 -2.793364524841308594e-01 -6.101629883050918579e-02 9.134437888860702515e-03 1.277038753032684326e-01 2.760273218154907227e-01 9.507748298346996307e-03 7.447121292352676392e-02 6.405689753592014313e-03 1.909636110067367554e-01 -7.395198196172714233e-02 -1.740540564060211182e-02 4.105680063366889954e-02 2.650675475597381592e-01 4.583222419023513794e-02 3.517146408557891846e-01 9.429563581943511963e-02 2.156922370195388794e-01 -1.046066284179687500e-01 6.298845261335372925e-02 5.442833155393600464e-02 1.983658373355865479e-01 -9.035065025091171265e-02 -4.036584869027137756e-02 -2.496612817049026489e-01 2.454134523868560791e-01 8.978789299726486206e-02 -1.795251518487930298e-01 -3.139913976192474365e-01 -7.508345693349838257e-02 -3.184261322021484375e-01 -6.893615424633026123e-02
3.099459037184715271e-02 -7.608900964260101318e-02 -1.003084629774093628e-01 1.277480721473693848e-01 2.150191515684127808e-01 7.593770325183868408e-02 -1.119026392698287964e-01 5.168482288718223572e-02 -1.697447896003723145e-01 -5.869904905557632446e-02 -1.059643179178237915e-01 -1.031534895300865173e-01 3.417402505874633789e-01 -1.122097373008728027e-01 -4.193467274308204651e-02 1.878560930490493774e-01 3.289284408092498779e-01 1.820567846298217773e-01 6.426072865724563599e-02 -3.408730626106262207e-01 3.918355330824851990e-02 1.131369695067405701e-01 -2.652128934860229492e-01 4.921289160847663879e-02 2.807624936103820801e-01 -1.152973398566246033e-01 9.832217544317245483e-02 -2.709311246871948242e-01 5.534913018345832825e-02 5.586509406566619873e-02 -1.685938835144042969e-01 -3.472224175930023193e-01
9.961567074060440063e-02 -1.975416392087936401e-02 -3.490336835384368896e-01 2.440958917140960693e-01 3.750129938125610352e-01 -2.278332784771919250e-02 2.222594171762466431e-01 7.372944802045822144e-02 -1.904195994138717651e-01 -1.367873251438140869e-01 3.577325120568275452e-02 -1.085731461644172668e-01 1.985767632722854614e-01 8.768714219331741333e-02 4.882664605975151062e-02 2.773321866989135742e-01 9.692314267158508301e-02 6.376478821039199829e-02 1.204826235771179199e-01 -9.180259704589843750e-02 -1.597175002098083496e-01 3.098320066928863525e-01 -1.946862936019897461e-01 -1.082831919193267822e-01 -7.659789919853210449e-02 -5.631122365593910217e-02 3.534426987171173096e-01 2.274481207132339478e-01 -7.460560649633407593e-02 7.759024202823638916e-02 1.517881080508232117e-02 1.130769029259681702e-01
1.034236922860145569e-01 -3.706787824630737305e-01 -1.521977037191390991e-01 2.532653510570526123e-02 -1.468700170516967773e-01 2.112210355699062347e-02 -1.823229491710662842e-01 5.713538080453872681e-02 -1.313725560903549194e-01 2.625880837440490723e-01 5.973935872316360474e-02 1.159423515200614929e-01 1.867331713438034058e-01 7.912325114011764526e-02 -3.536368161439895630e-02 3.550042212009429932e-01 2.318425327539443970e-01 8.032434270717203617e-04 -8.154955506324768066e-02 -2.181433141231536865e-01 -9.127645939588546753e-02 4.063821583986282349e-02 -2.708172798156738281e-01 3.195937573909759521e-01 -2.214257121086120605e-01 -9.598623961210250854e-02 2.603901028633117676e-01 -1.385619118809700012e-02 -1.101295873522758484e-01 2.514126002788543701e-01 -4.573200270533561707e-02 -2.866498753428459167e-02
1.518447548151016235e-01 -4.837819561362266541e-02 1.063875667750835419e-02 3.034707605838775635e-01 2.044079750776290894e-01 -6.284490972757339478e-02 6.254631280899047852e-02 1.920702159404754639e-01 -1.019739545881748199e-02 7.591382414102554321e-02 2.579436898231506348e-01 -1.982375234365463257e-01 -1.312091946601867676e-01 1.753020435571670532e-01 1.228624880313873291e-01 2.892503440380096436e-01 1.071357876062393188e-01 1.932199895381927490e-01 2.695883810520172119e-01 8.195034414529800415e-02 7.023712247610092163e-02 -9.817109256982803345e-02 -2.086691856384277344e-01 7.326720282435417175e-03 -5.253570526838302612e-02 -1.177237629890441895e-01 4.580232501029968262e-01 -2.215998023748397827e-01 7.683560252189636230e-02 3.790204599499702454e-02 -2.404828667640686035e-01 1.019611209630966187e-01
2.484395653009414673e-01 -1.266443729400634766e-01 -5.560242384672164917e-02 -1.672105789184570312e-01 2.624767422676086426e-01 2.648333311080932617e-01 -1.836218982934951782e-01 1.411751806735992432e-01 -9.958857297897338867e-02 -1.551923807710409164e-02 -1.385849118232727051e-01 -1.095925197005271912e-01 1.140896696597337723e-03 -2.662755921483039856e-02 1.085577383637428284e-01 3.559175729751586914e-01 1.273984462022781372e-01 -2.109012752771377563e-02 3.250816464424133301e-02 1.821753233671188354e-01 -3.071912527084350586e-01 -7.671955041587352753e-03 5.432896316051483154e-02 2.879880368709564209e-01 2.145686149597167969e-01 7.146704941987991333e-02 2.267240732908248901e-01 3.263351274654269218e-03 -2.709003090858459473e-01 1.600116193294525146e-01 -1.480350643396377563e-01 -2.515188157558441162e-01
1.031910441815853119e-02 1.904448494315147400e-02 1.845152676105499268e-01 2.945228219032287598e-01 2.280700802803039551e-01 8.291580714285373688e-03 -1.615538448095321655e-01 -9.832131117582321167e-02 -2.280565053224563599e-01 -7.357495278120040894e-02 -1.147219985723495483e-01 -1.312199532985687256e-01 -4.704768583178520203e-02 -9.832216054201126099e-02 4.076017066836357117e-02 2.037108093500137329e-01 2.362496033310890198e-02 2.445650100708007812e-01 -3.969334438443183899e-02 -1.822334676980972290e-01 -3.610084354877471924e-01 2.048596292734146118e-01 -2.906983196735382080e-01 -3.273255890235304832e-03 1.245664507150650024e-01 1.852283477783203125e-01 3.427675068378448486e-01 2.073877677321434021e-02 -4.564878996461629868e-03 2.839463949203491211e-01 -1.769842058420181274e-01 -1.279270648956298828e-01
3.101717531681060791e-01 -3.051320016384124756e-01 4.718102887272834778e-02 2.692259848117828369e-01 2.635401487350463867e-01 1.813979893922805786e-01 -5.406868830323219299e-02 2.485331892967224121e-01 -4.815590567886829376e-03 4.135741591453552246e-01 2.225454300642013550e-01 -8.335575461387634277e-02 1.277495622634887695e-01 -3.268066793680191040e-02 1.013713404536247253e-01 -1.039390638470649719e-01 2.162418961524963379e-01 -3.005201555788516998e-02 -1.307487487792968750e-01 -3.346939384937286377e-02 -1.159906834363937378e-01 1.881402581930160522e-01 -1.077639013528823853e-01 8.162973821163177490e-02 4.124497622251510620e-02 1.624290496110916138e-01 1.500548571348190308e-01 -1.814270168542861938e-01 -2.358884066343307495e-01 1.038900390267372131e-01 -7.967323064804077148e-02 -1.166723668575286865e-01
6.890596449375152588e-02 1.151367351412773132e-01 1.692126542329788208e-01 -7.341683958657085896e-04 2.295063585042953491e-01 1.964089274406433105e-01 -2.449629604816436768e-01 7.247498631477355957e-02 -2.380701601505279541e-01 -2.641295194625854492e-01 -3.712821751832962036e-02 -2.369765937328338623e-01 2.622398361563682556e-02 6.143226847052574158e-02 1.375416964292526245e-01 2.063302397727966309e-01 2.714650630950927734e-01 2.105491757392883301e-01 5.768075212836265564e-02 3.916953131556510925e-02 -1.251994073390960693e-01 -1.077860742807388306e-01 8.979997038841247559e-02 2.589603066444396973e-01 1.155705973505973816e-01 2.393312752246856689e-01 2.777223289012908936e-01 -2.108969241380691528e-01 -3.237492591142654419e-02 -4.907066002488136292e-02 -3.548087477684020996e-01 -5.648173857480287552e-03
1.181687414646148682e-01 -1.332564055919647217e-01 -2.223580330610275269e-01 1.551211476325988770e-01 3.002970516681671143e-01 9.662365168333053589e-02 4.929922521114349365e-02 -2.439362928271293640e-02 -8.947448432445526123e-02 2.981502190232276917e-02 1.108800470829010010e-01 4.176093265414237976e-02 3.519965112209320068e-01 -6.315129809081554413e-03 5.872586369514465332e-02 6.134138256311416626e-02 -3.691360354423522949e-02 9.985974431037902832e-02 1.085674986243247986e-01 -2.186672389507293701e-01 -1.372496634721755981e-01 -1.507074534893035889e-01 -3.187863230705261230e-01 3.360950052738189697e-01 2.859708666801452637e-01 -6.592606753110885620e-02 3.842490911483764648e-01 -8.429341018199920654e-02 -4.940242506563663483e-03 2.387427240610122681e-01 -8.378027006983757019e-03 -1.144753620028495789e-01
1.274251490831375122e-01 -3.493156135082244873e-01 -1.586734950542449951e-01 1.151423230767250061e-01 2.319301851093769073e-02 -2.506540417671203613e-01 2.323354184627532959e-01 -2.196117937564849854e-01 -2.542037963867187500e-01 -1.485739648342132568e-01 -5.791857093572616577e-02 4.839251190423965454e-02 -3.140123933553695679e-02 9.721381217241287231e-02 -2.472928166389465332e-02 3.907671272754669189e-01 4.472894221544265747e-02 3.034776076674461365e-02 -3.857437148690223694e-02 9.103212505578994751e-02 1.841096952557563782e-02 9.677363187074661255e-02 1.757953912019729614e-01 -7.006385363638401031e-03 -2.498150616884231567e-02 1.393660157918930054e-01 3.540125489234924316e-01 -3.316975533962249756e-01 -3.389840200543403625e-02 -1.158323138952255249e-01 -2.086275517940521240e-01 -1.864247322082519531e-01
1.757268011569976807e-01 -2.490902543067932129e-01 -2.562296390533447266e-01 2.976388037204742432e-01 1.154703944921493530e-01 -6.451848149299621582e-02 2.420835494995117188e-01 -1.773076951503753662e-01 -3.644520416855812073e-02 -2.233170717954635620e-01 -6.375482678413391113e-02 -1.057816445827484131e-01 -1.245617121458053589e-01 1.807458400726318359e-01 6.972234696149826050e-02 2.786374092102050781e-01 1.971382647752761841e-01 -4.328664019703865051e-02 -6.523407250642776489e-02 1.700573861598968506e-01 7.346488535404205322e-02 1.508258562535047531e-02 2.703211903572082520e-01 -3.702532500028610229e-02 2.040588706731796265e-01 1.409048289060592651e-01 3.147123157978057861e-01 -2.411440908908843994e-01 -1.613496989011764526e-01 -1.562623679637908936e-01 -1.196604073047637939e-01 -1.035154759883880615e-01
1.600499302148818970e-01 1.055436208844184875e-01 1.265656203031539917e-01 3.774248063564300537e-01 3.135479688644409180e-01 -1.550600826740264893e-01 -5.096809193491935730e-02 8.320306986570358276e-02 -2.486645132303237915e-01 1.029006466269493103e-01 -7.178936153650283813e-02 2.130056172609329224e-02 -1.675076484680175781e-01 5.785187706351280212e-02 8.174291253089904785e-02 1.198075115680694580e-01 1.614851206541061401e-01 1.054136902093887329e-01 -1.061633527278900146e-01 2.073702961206436157e-02 -2.267170995473861694e-01 4.759741947054862976e-02 -2.863017320632934570e-01 8.670709282159805298e-02 -1.081499904394149780e-01 1.869042664766311646e-01 4.867566227912902832e-01 -2.308673970401287079e-02 -6.414704024791717529e-02 7.955683767795562744e-02 -2.236371040344238281e-01 -7.637495547533035278e-02
3.206756711006164551e-01 -2.719341516494750977e-01 1.438126862049102783e-01 3.117181956768035889e-01 2.117488682270050049e-01 6.623394042253494263e-02 7.079362869262695312e-02 1.079965382814407349e-01 -1.226140707731246948e-01 1.528009623289108276e-01 1.296886801719665527e-01 7.838554680347442627e-02 2.185350060462951660e-01 1.508343666791915894e-01 3.683760762214660645e-01 1.697239279747009277e-01 1.017142757773399353e-01 2.103760242462158203e-01 -1.805695593357086182e-01 1.241885870695114136e-01 3.699797019362449646e-02 -4.679659754037857056e-02 -2.648061811923980713e-01 -6.135228089988231659e-03 -7.737626135349273682e-02 2.235681414604187012e-01 1.352480202913284302e-01 6.755198538303375244e-02 -2.437842190265655518e-01 -3.652102127671241760e-02 -1.648136526346206665e-01 -1.887920428998768330e-03
1.947970390319824219e-01 -4.111395180225372314e-01 -8.863399922847747803e-02 2.868949472904205322e-01 -8.043424040079116821e-02 1.335707157850265503e-01 3.803552314639091492e-02 1.408804953098297119e-01 -9.321033209562301636e-02 2.052170485258102417e-01 7.115390896797180176e-02 3.984093666076660156e-02 8.292041718959808350e-02 1.841378360986709595e-01 2.164981812238693237e-01 2.326437234878540039e-01 1.346409469842910767e-01 2.919714450836181641e-01 -3.554991781711578369e-01 -9.069471061229705811e-02 -3.427338972687721252e-02 1.768082082271575928e-01 -8.888322114944458008e-02 -1.336281746625900269e-01 -9.023864567279815674e-02 1.229312494397163391e-01 -4.089090973138809204e-02 -2.892342209815979004e-01 -2.656468190252780914e-02 -1.356156426481902599e-03 -2.040180563926696777e-01 -1.045552194118499756e-01
4.553465172648429871e-02 -2.203627675771713257e-01 -2.561595477163791656e-02 1.326724141836166382e-01 2.509409375488758087e-02 -2.109537273645401001e-01 3.842823952436447144e-02 1.938154399394989014e-01 -2.058993652462959290e-02 -1.181597635149955750e-01 1.151830255985260010e-01 -4.777471348643302917e-02 -1.820740401744842529e-01 3.880829215049743652e-01 5.742442235350608826e-02 1.828636676073074341e-01 1.420998871326446533e-01 1.281661391258239746e-01 4.097752571105957031e-01 -9.572698175907135010e-02 -8.007787168025970459e-02 -1.980597898364067078e-02 -3.335212916135787964e-02 2.802014350891113281e-01 1.376392319798469543e-02 1.350350826978683472e-01 1.376107633113861084e-01 -4.086699485778808594e-01 -2.379810810089111328e-01 1.825773715972900391e-01 -4.470633715391159058e-02 -6.082074251025915146e-03
1.695974469184875488e-01 -7.418425381183624268e-02 1.007758304476737976e-01 2.360175698995590210e-01 1.168492436408996582e-01 3.768636882305145264e-01 5.762521177530288696e-02 1.808868497610092163e-01 -2.921066880226135254e-01 3.846234828233718872e-02 -1.042460873723030090e-01 7.150063663721084595e-02 7.561945170164108276e-02 2.608641982078552246e-01 3.596044182777404785e-01 1.945055276155471802e-01 2.850819379091262817e-02 6.288326531648635864e-02 -8.175168186426162720e-03 8.408601395785808563e-03 8.935535699129104614e-02 5.768134817481040955e-02 -1.037489622831344604e-02 1.601989120244979858e-01 -6.199453398585319519e-02 -7.339604943990707397e-02 1.411308199167251587e-01 -1.179184615612030029e-01 -1.929519772529602051e-01 -2.329429686069488525e-01 -4.279882013797760010e-01 -6.887698918581008911e-02
3.284555673599243164e-02 2.132972143590450287e-02 -4.086516052484512329e-02 2.981985509395599365e-01 3.601956963539123535e-01 1.532798260450363159e-01 -2.118981480598449707e-01 1.133262291550636292e-01 -1.869180202484130859e-01 4.198265820741653442e-02 -2.348307669162750244e-01 -1.935398727655410767e-01 2.853370010852813721e-01 3.452268242835998535e-02 9.445922076702117920e-02 2.661896310746669769e-02 6.353392452001571655e-02 4.885305836796760559e-02 -4.704726859927177429e-02 -1.933984458446502686e-02 -3.189718425273895264e-01 5.688947811722755432e-02 -5.041170120239257812e-02 3.104578517377376556e-02 1.065009087324142456e-01 9.813207387924194336e-02 2.226465493440628052e-01 4.238979145884513855e-02 -9.042429924011230469e-02 1.701340675354003906e-01 -2.817343771457672119e-01 -4.111176729202270508e-01
9.158976376056671143e-02 -2.762511968612670898e-01 1.035923212766647339e-01 7.692835759371519089e-03 1.710671633481979370e-01 -1.290264874696731567e-01 -9.408830106258392334e-02 -1.651436388492584229e-01 -3.866003826260566711e-02 7.772199809551239014e-02 -2.486000582575798035e-02 -9.699355065822601318e-02 2.283444851636886597e-01 -1.370007395744323730e-01 -3.836270049214363098e-02 4.311772584915161133e-01 1.077971160411834717e-01 1.958692669868469238e-01 1.540364623069763184e-01 -1.183903776109218597e-02 7.367527484893798828e-02 1.114160642027854919e-01 -2.507612407207489014e-01 2.405211776494979858e-01 1.138579193502664566e-02 2.461101412773132324e-01 3.500694334506988525e-01 -2.126515060663223267e-01 -5.272256582975387573e-02 2.441532611846923828e-01 -4.866637662053108215e-02 -2.023823112249374390e-01
-1.512646824121475220e-01 -1.061580479145050049e-01 -2.168695628643035889e-01 2.614661455154418945e-01 2.261647284030914307e-01 -5.867076665163040161e-02 1.391999274492263794e-01 4.288904070854187012e-01 2.102094739675521851e-01 1.195241510868072510e-01 -1.361537259072065353e-02 2.689541280269622803e-01 -1.134012117981910706e-01 4.350934922695159912e-02 2.562602758407592773e-01 2.303635627031326294e-01 2.150815427303314209e-01 1.958672106266021729e-01 1.659350842237472534e-01 -1.726183146238327026e-01 -1.597579270601272583e-01 9.881626069545745850e-02 -1.295654028654098511e-01 1.217037066817283630e-01 1.368440687656402588e-01 8.072483353316783905e-03 1.738706529140472412e-01 1.066899001598358154e-01 -6.813830137252807617e-02 -7.958722859621047974e-02 -2.182440757751464844e-01 1.401152554899454117e-02
1.240354925394058228e-01 -3.199937641620635986e-01 2.663966082036495209e-02 -5.977526679635047913e-02 -9.811184369027614594e-03 1.270081847906112671e-01 3.158964216709136963e-01 7.886017858982086182e-02 -2.976853400468826294e-02 -3.413503244519233704e-02 1.593674123287200928e-01 -9.209260344505310059e-02 4.683883786201477051e-01 1.374766528606414795e-01 1.338908076286315918e-01 1.670661717653274536e-01 2.687387466430664062e-01 1.723912507295608521e-01 2.890627384185791016e-01 -2.375155389308929443e-01 -1.163469329476356506e-01 5.967009440064430237e-02 8.228583633899688721e-02 1.481095403432846069e-01 -3.316516801714897156e-02 1.920673102140426636e-01 1.411023885011672974e-01 -3.041812218725681305e-02 8.048846572637557983e-02 1.637884974479675293e-01 -1.872981339693069458e-01 1.439398527145385742e-01
1.613678969442844391e-02 -2.455511242151260376e-01 1.577327847480773926e-01 1.603373736143112183e-01 3.347819298505783081e-02 -1.035234928131103516e-01 -2.131190896034240723e-01 3.252846598625183105e-01 -1.750553995370864868e-01 1.143056601285934448e-01 1.084207594394683838e-01 -1.282793097198009491e-02 -8.596207201480865479e-02 4.327176511287689209e-01 1.724930666387081146e-02 2.417149543762207031e-01 1.282663792371749878e-01 1.733860373497009277e-01 2.264287322759628296e-01 -1.161899268627166748e-01 -1.879058778285980225e-01 1.491476446390151978e-01 -1.041915863752365112e-01 1.248357146978378296e-01 -2.669947780668735504e-02 -6.370996683835983276e-02 1.170441061258316040e-01 -3.118156492710113525e-01 -2.432880103588104248e-01 2.107532322406768799e-01 -1.224034000188112259e-02 -4.546120017766952515e-02
2.095746248960494995e-01 -1.758371591567993164e-01 -1.967096924781799316e-01 1.487068384885787964e-01 2.137393951416015625e-01 2.011470943689346313e-01 2.093145623803138733e-02 5.509997159242630005e-02 -7.032766472548246384e-03 -1.278958618640899658e-01 -1.818440705537796021e-01 4.534273594617843628e-02 1.614388823509216309e-01 5.731510370969772339e-02 -2.638871073722839355e-01 3.520707488059997559e-01 1.906979084014892578e-01 1.674336791038513184e-01 1.434947699308395386e-01 1.434478163719177246e-01 1.900122384540736675e-03 -2.302526831626892090e-01 -1.103705912828445435e-01 -1.056800559163093567e-01 9.769690036773681641e-02 9.321583807468414307e-02 2.308378927409648895e-02 -3.837869167327880859e-01 3.319853916764259338e-02 2.102624177932739258e-01 -3.004086315631866455e-01 -1.292677968740463257e-01
3.106635063886642456e-02 -1.290636658668518066e-01 -1.006337702274322510e-01 4.421585239470005035e-03 3.998250663280487061e-01 1.864549368619918823e-01 -2.271843515336513519e-02 8.641506731510162354e-02 -3.745581582188606262e-02 -1.586709618568420410e-01 -1.349815353751182556e-02 -1.490518897771835327e-01 3.546939194202423096e-01 1.745094358921051025e-01 8.738255500793457031e-02 1.297184079885482788e-01 1.822248846292495728e-01 -8.331803977489471436e-02 7.156577706336975098e-02 -2.851024568080902100e-01 -1.717849522829055786e-01 -1.471183151006698608e-01 -2.434332966804504395e-01 2.465354204177856445e-01 1.761295497417449951e-01 -2.536433376371860504e-02 3.758452832698822021e-01 -1.113594248890876770e-01 1.395642906427383423e-01 -8.872778713703155518e-02 -5.299836769700050354e-02 -1.633651703596115112e-01
9.649518877267837524e-02 -1.005480587482452393e-01 3.172409161925315857e-02 3.250423669815063477e-01 1.822131276130676270e-01 -9.819132089614868164e-02 -5.997204408049583435e-02 3.962143361568450928e-01 3.785859420895576477e-02 -1.154720410704612732e-01 -1.877206116914749146e-01 2.754070796072483063e-02 -1.054906193166971207e-02 1.048459485173225403e-01 2.841047048568725586e-01 3.948209434747695923e-02 3.906598314642906189e-02 -6.590901315212249756e-02 3.308708965778350830e-01 -3.607362508773803711e-01 -1.163228154182434082e-01 1.401631087064743042e-01 8.461276441812515259e-02 -2.746405303478240967e-01 5.393326655030250549e-02 2.369553893804550171e-01 2.171355187892913818e-01 -1.314789354801177979e-01 2.130900882184505463e-02 -1.214762870222330093e-02 -2.019018530845642090e-01 -1.594991981983184814e-02
-9.307490289211273193e-02 -1.442391574382781982e-01 -9.189330041408538818e-02 2.024008631706237793e-01 1.799153909087181091e-02 -2.854371257126331329e-02 1.008235812187194824e-01 8.965108543634414673e-02 -2.906202152371406555e-02 1.923080533742904663e-01 1.654222607612609863e-01 -5.377516150474548340e-02 -6.664812564849853516e-02 1.532679796218872070e-01 2.160105854272842407e-01 3.972870111465454102e-01 1.003097835928201675e-02 3.434635400772094727e-01 2.025620639324188232e-01 2.997868321835994720e-02 -7.280613481998443604e-02 -7.499201595783233643e-02 -8.190516382455825806e-02 -9.983828663825988770e-02 -9.894704818725585938e-02 -3.633513301610946655e-02 5.847108364105224609e-01 -1.838114112615585327e-01 -1.071425434201955795e-02 5.869474261999130249e-02 -1.287432461977005005e-01 8.215235918760299683e-02
8.332757651805877686e-02 -1.801972240209579468e-01 -1.641912311315536499e-01 2.051912099123001099e-01 1.970605254173278809e-01 -1.848435103893280029e-01 9.509663796052336693e-04 2.543531358242034912e-01 2.031278982758522034e-02 7.636477798223495483e-02 -8.279802277684211731e-03 -4.121638834476470947e-02 5.146301910281181335e-02 -7.226675283163785934e-03 2.995465397834777832e-01 3.704760968685150146e-01 1.426843255758285522e-01 3.000278174877166748e-01 4.973898828029632568e-02 1.395673304796218872e-01 -2.181374877691268921e-01 2.869065292179584503e-02 -2.231925912201404572e-02 9.752853214740753174e-02 -3.019163571298122406e-02 -1.314483731985092163e-01 3.378541767597198486e-01 -3.152238577604293823e-02 1.548198163509368896e-01 -7.113927602767944336e-02 -8.240915089845657349e-02 3.952694535255432129e-01
2.814084887504577637e-01 -2.481146454811096191e-01 1.456054300069808960e-02 -1.692143529653549194e-01 1.211260035634040833e-01 4.565825220197439194e-03 1.318853646516799927e-01 7.614351063966751099e-02 -3.852718695998191833e-02 1.051533743739128113e-01 1.022813320159912109e-01 -1.410358250141143799e-01 2.662915885448455811e-01 -9.645215421915054321e-02 3.416543900966644287e-01 1.655573248863220215e-01 2.647343873977661133e-01 -1.080038547515869141e-01 3.389775454998016357e-01 -8.030423521995544434e-02 -1.501908004283905029e-01 1.081038117408752441e-01 6.219293177127838135e-02 1.730609983205795288e-01 -1.145805194973945618e-01 2.206356376409530640e-01 8.140049129724502563e-02 -3.238723054528236389e-02 -2.313483320176601410e-02 3.164934217929840088e-01 -2.842846810817718506e-01 5.570846423506736755e-02
1.372836828231811523e-01 -2.067815363407135010e-01 7.934641838073730469e-02 1.718262732028961182e-01 2.990027070045471191e-01 -5.108610168099403381e-02 2.601148746907711029e-02 -6.148001551628112793e-02 5.867458507418632507e-02 1.944844871759414673e-01 -1.351895648986101151e-02 -2.811865806579589844e-01 9.290325641632080078e-02 1.937499619089066982e-03 4.774086922407150269e-02 2.282000780105590820e-01 8.798690140247344971e-02 2.473866343498229980e-01 7.126621901988983154e-02 -9.946336597204208374e-02 -7.125724107027053833e-02 -2.101169675588607788e-01 -2.344956248998641968e-01 2.336127012968063354e-01 2.047746479511260986e-01 1.959281973540782928e-02 2.038223482668399811e-02 -1.840021908283233643e-01 1.917781978845596313e-01 2.828982174396514893e-01 -2.946555018424987793e-01 -3.157156407833099365e-01
3.445862829685211182e-01 -1.137898787856101990e-01 -2.740662992000579834e-01 1.217817589640617371e-01 -8.958955854177474976e-02 5.192978307604789734e-02 1.737469434738159180e-01 1.850719004869461060e-01 3.805346786975860596e-02 -3.059579133987426758e-01 3.008667007088661194e-02 -2.584711909294128418e-01 8.005528897047042847e-02 -9.128579497337341309e-02 1.428724676370620728e-01 4.852344989776611328e-01 9.279356896877288818e-02 2.368913590908050537e-01 2.758265100419521332e-02 -1.017832905054092407e-01 -1.463310867547988892e-01 1.380329430103302002e-01 -1.598261669278144836e-02 -9.766052663326263428e-02 4.692109674215316772e-02 -5.828293412923812866e-02 1.032495964318513870e-02 -2.091178745031356812e-01 1.172683984041213989e-01 1.999648958444595337e-01 -1.506680697202682495e-01 1.335915029048919678e-01
1.565087288618087769e-01 -1.952817440032958984e-01 -4.266523420810699463e-01 -1.101204603910446167e-01 2.225469946861267090e-01 -7.092469930648803711e-02 -2.637296020984649658e-01 9.334172308444976807e-02 -3.731275722384452820e-02 -4.072473049163818359e-01 -9.281156957149505615e-02 -6.580609083175659180e-02 1.020160093903541565e-01 -1.562796533107757568e-01 2.171038836240768433e-02 5.036262795329093933e-02 1.222631484270095825e-01 1.565048694610595703e-01 1.451162099838256836e-01 -6.523826718330383301e-02 -1.219849213957786560e-01 1.148299723863601685e-01 -1.430781744420528412e-02 1.550014764070510864e-01 9.834348410367965698e-02 2.298561632633209229e-01 2.001905143260955811e-01 -2.182331085205078125e-01 1.563112437725067139e-01 2.569829821586608887e-01 -1.741338968276977539e-01 6.561940163373947144e-02
3.065497614443302155e-02 -1.276758611202239990e-01 -2.562974989414215088e-01 2.072847038507461548e-01 -6.310690939426422119e-02 -1.977415531873703003e-01 3.153720125555992126e-02 2.154335230588912964e-01 -2.011937648057937622e-01 1.161548793315887451e-01 6.246884539723396301e-02 -1.799066960811614990e-01 8.323369920253753662e-02 -1.795381903648376465e-01 1.552052944898605347e-01 1.927536427974700928e-01 2.348863780498504639e-01 1.027983948588371277e-01 -2.321637049317359924e-02 1.256803572177886963e-01 -4.790233671665191650e-01 -1.662297546863555908e-02 -1.745684444904327393e-02 1.340627968311309814e-01 -2.424476146697998047e-01 6.829753518104553223e-02 2.931619286537170410e-01 -2.143477499485015869e-01 7.253610342741012573e-02 -1.212223544716835022e-01 -6.749682128429412842e-02 2.074413746595382690e-01
2.197878956794738770e-01 -2.799526751041412354e-01 2.124532014131546021e-01 1.538780480623245239e-01 3.106479048728942871e-01 -6.900937855243682861e-02 -7.451551407575607300e-02 -1.021262779831886292e-01 -8.572897315025329590e-02 4.834042489528656006e-02 -1.567254066467285156e-01 1.256740093231201172e-01 1.591566056013107300e-01 -2.235243618488311768e-01 -9.708222746849060059e-02 3.951629400253295898e-01 1.197880581021308899e-01 2.785467505455017090e-01 3.758662194013595581e-02 -1.023328676819801331e-01 -7.709130644798278809e-02 1.759305298328399658e-01 -1.831614226102828979e-01 2.049833089113235474e-01 -5.193271860480308533e-02 1.440024524927139282e-01 2.513335347175598145e-01 -1.373970359563827515e-01 5.458809062838554382e-02 1.688372790813446045e-01 -9.551767259836196899e-02 -1.843087077140808105e-01
2.295966893434524536e-01 -3.913654983043670654e-01 -5.968316644430160522e-02 1.383687136694788933e-03 1.975934803485870361e-01 -8.192809671163558960e-02 2.348027080297470093e-01 -1.555319130420684814e-01 -1.155916154384613037e-01 -2.468087524175643921e-02 -5.720568820834159851e-02 -2.110904641449451447e-02 3.057944178581237793e-01 -1.013941690325737000e-01 2.378510236740112305e-01 3.001039326190948486e-01 1.392036676406860352e-01 -1.005822196602821350e-01 2.446766644716262817e-01 2.352396845817565918e-01 7.956902496516704559e-03 3.118832409381866455e-01 -2.128232270479202271e-02 -8.038966357707977295e-02 4.896353185176849365e-02 1.395383179187774658e-01 5.183530598878860474e-02 -1.952631324529647827e-01 1.250462830066680908e-01 2.028401196002960205e-01 -1.380242705345153809e-01 9.949097782373428345e-02
5.588332563638687134e-02 -2.959492243826389313e-02 -1.100169718265533447e-01 1.648096740245819092e-01 2.740950286388397217e-01 7.664689421653747559e-02 -7.855436205863952637e-02 -1.377393142320215702e-03 -7.723965495824813843e-02 1.473637670278549194e-01 2.323881536722183228e-02 -1.153617165982723236e-02 3.443702757358551025e-01 -1.244365125894546509e-01 1.372344642877578735e-01 2.556211948394775391e-01 -1.979982107877731323e-01 1.047808155417442322e-01 7.799316942691802979e-02 -2.090824246406555176e-01 -1.509059816598892212e-01 -8.649037778377532959e-02 -1.424568444490432739e-01 2.297130078077316284e-01 3.631509840488433838e-01 -1.008250750601291656e-02 4.744432568550109863e-01 -1.294836252927780151e-01 -1.688786968588829041e-02 1.750835329294204712e-01 -9.027388691902160645e-02 -8.201366662979125977e-02
3.006096184253692627e-01 -1.652973443269729614e-01 -1.810337752103805542e-01 1.132533699274063110e-01 3.477944433689117432e-01 -1.398240476846694946e-01 2.223689556121826172e-01 2.693540453910827637e-01 -3.158843815326690674e-01 -6.368836015462875366e-02 -1.889370940625667572e-02 1.051375828683376312e-02 2.705890918150544167e-03 1.269560754299163818e-01 1.614540666341781616e-01 7.520443946123123169e-02 4.393467307090759277e-02 -3.491062298417091370e-02 1.633507460355758667e-01 -1.432465016841888428e-01 -2.192001231014728546e-02 2.942796945571899414e-01 -3.090527951717376709e-01 -1.281670182943344116e-01 4.400232434272766113e-02 -1.252131815999746323e-02 3.912376463413238525e-01 6.991694867610931396e-02 4.553955793380737305e-02 -9.074575453996658325e-02 3.767984732985496521e-02 -2.990914694964885712e-02
2.414705455303192139e-01 -2.748176455497741699e-01 -3.898881003260612488e-02 1.809236407279968262e-01 2.326207309961318970e-01 -1.041451320052146912e-01 4.250614047050476074e-01 3.527827858924865723e-01 -1.168440654873847961e-01 -2.341649495065212250e-02 -1.571292877197265625e-01 -1.953527033329010010e-01 5.185341835021972656e-02 -5.468869581818580627e-02 4.364010877907276154e-03 2.077222019433975220e-01 -5.972179770469665527e-02 -5.196895822882652283e-02 2.356467545032501221e-01 5.348714441061019897e-02 -7.136905938386917114e-02 1.555123776197433472e-01 -8.407882601022720337e-02 1.074755936861038208e-02 -2.080390788614749908e-02 -1.399703472852706909e-01 4.188126623630523682e-01 5.325007438659667969e-02 1.930886879563331604e-02 7.371250540018081665e-02 -9.409038722515106201e-02 1.479132920503616333e-01
1.821393668651580811e-01 -1.030360236763954163e-01 -1.454779654741287231e-01 -1.626164019107818604e-01 3.439485430717468262e-01 3.050840459764003754e-02 7.076253741979598999e-02 1.511776298284530640e-01 -6.199915078468620777e-04 -1.796742230653762817e-01 -1.970421373844146729e-01 -1.771303452551364899e-02 1.343488097190856934e-01 -9.664032608270645142e-02 -2.001727819442749023e-01 4.207319021224975586e-01 6.930453330278396606e-02 7.253845781087875366e-02 -5.220039188861846924e-02 5.484105646610260010e-02 -2.141177654266357422e-01 -4.788713529706001282e-02 -8.507255464792251587e-02 -6.881643086671829224e-02 -1.071622744202613831e-01 2.024968415498733521e-01 1.864577233791351318e-01 -4.681677818298339844e-01 -8.475437760353088379e-02 -1.053991615772247314e-01 6.777683272957801819e-03 -2.119598835706710815e-01
4.351612553000450134e-02 -2.876578271389007568e-01 -8.669996261596679688e-02 1.016818881034851074e-01 -5.687227100133895874e-02 -3.894217312335968018e-01 5.283624306321144104e-02 1.530596166849136353e-01 -2.245657891035079956e-01 -1.640091240406036377e-01 -7.576799253001809120e-04 -3.788696527481079102e-01 -3.206707909703254700e-02 3.444588184356689453e-01 2.069422975182533264e-02 1.585949808359146118e-01 2.024652659893035889e-01 6.500107049942016602e-02 2.192580103874206543e-01 -2.283840207383036613e-03 -2.538041211664676666e-02 1.595719307661056519e-01 -2.002909332513809204e-01 1.838499754667282104e-01 1.381863057613372803e-01 2.283134013414382935e-01 1.578890234231948853e-01 -1.406341791152954102e-01 -6.635932624340057373e-02 6.709907203912734985e-02 -3.159416606649756432e-03 1.791697293519973755e-01
6.049063988029956818e-03 -1.647931039333343506e-01 -3.862182497978210449e-01 1.365853101015090942e-01 2.277802824974060059e-01 -2.469479441642761230e-01 -5.010586231946945190e-02 -1.596260257065296173e-02 -1.557349413633346558e-01 -1.061810553073883057e-01 -1.560833007097244263e-01 -8.455549180507659912e-02 2.753430604934692383e-01 9.283225983381271362e-02 -1.620821356773376465e-01 3.317451477050781250e-01 6.963562220335006714e-02 -3.945570066571235657e-02 -2.178138867020606995e-02 2.401110529899597168e-01 -1.781536936759948730e-01 -8.109589107334613800e-03 -5.910007283091545105e-02 -7.565370760858058929e-03 2.776914536952972412e-01 -4.777809232473373413e-02 2.277046740055084229e-01 -3.024675846099853516e-01 -2.452582865953445435e-02 8.526999503374099731e-02 -2.148040980100631714e-01 -1.578758358955383301e-01
2.329107373952865601e-01 -6.840379536151885986e-02 1.140678748488426208e-01 -1.183089092373847961e-01 4.206360131502151489e-02 7.308739423751831055e-02 -2.502913773059844971e-01 1.545502394437789917e-01 -1.344149708747863770e-01 -9.936736524105072021e-02 -1.785852909088134766e-01 -1.130675822496414185e-01 1.519529521465301514e-01 -4.411329701542854309e-02 1.686164364218711853e-02 1.859587877988815308e-01 -8.109962195158004761e-02 1.630080938339233398e-01 3.824715688824653625e-02 1.098303273320198059e-01 -2.704476416110992432e-01 3.872492164373397827e-02 7.801038026809692383e-02 1.586922258138656616e-01 -1.798507571220397949e-02 2.306929826736450195e-01 5.820143222808837891e-01 -8.936220407485961914e-02 -7.581088691949844360e-02 2.371129840612411499e-01 -2.319281995296478271e-01 -1.388852149248123169e-01
[truncated: 3,263,181 more chars]
