# Supplementary material for: The Language of Innovation
Source: PLoS One. 2020 Apr 30;15(4):e0230107. doi: 10.1371/journal.pone.0230107 (PMC7194493; doi:10.1371/journal.pone.0230107)
Supplement: S29 File — (GZ) [file pone.0230107.s029.tar.gz › 2007-2011/V2Run_15_VS_4500_embeddings2007-2011ED32.txt]

9.273336082696914673e-02 -5.230847373604774475e-02 2.839687168598175049e-01 -2.056321501731872559e-01 -1.168874800205230713e-01 -1.869036108255386353e-01 2.312921918928623199e-03 -1.729605495929718018e-01 3.407548666000366211e-01 1.233014911413192749e-01 -1.784366816282272339e-01 2.503718137741088867e-01 1.451919972896575928e-02 -2.407677173614501953e-01 2.942543663084506989e-02 -2.722003497183322906e-03 3.769466876983642578e-01 -1.097339764237403870e-01 2.341673821210861206e-01 4.371096938848495483e-02 -1.244874075055122375e-01 1.397411674261093140e-01 -1.447587460279464722e-01 -3.307828605175018311e-01 4.947650805115699768e-02 -1.627050936222076416e-01 -3.134816139936447144e-02 -5.312186107039451599e-02 -2.278250008821487427e-01 -1.711760908365249634e-01 -1.008528396487236023e-01 4.420732706785202026e-02
-8.594166487455368042e-02 1.372633874416351318e-01 2.537246048450469971e-01 1.450919061899185181e-01 -1.048317272216081619e-02 -1.488205492496490479e-01 -1.018173545598983765e-01 -9.450076520442962646e-02 1.620363444089889526e-02 5.100453272461891174e-02 1.306688636541366577e-01 -1.228524297475814819e-01 -4.512542113661766052e-02 -1.507998555898666382e-01 -1.615748554468154907e-01 -1.463543772697448730e-01 2.908908128738403320e-01 -4.478943943977355957e-01 3.545429408550262451e-01 2.523805499076843262e-01 -1.796240806579589844e-01 2.761803269386291504e-01 -6.734694540500640869e-02 -2.575399577617645264e-01 8.190939575433731079e-02 -1.099098250269889832e-01 1.752073913812637329e-01 -1.500172019004821777e-01 2.881394885480403900e-02 3.324564918875694275e-02 -9.109499305486679077e-02 5.660636350512504578e-02
-8.773629367351531982e-02 1.043852716684341431e-01 -1.095790714025497437e-01 -1.161794066429138184e-01 4.950716719031333923e-02 6.194200366735458374e-02 -5.786051973700523376e-02 1.349221318960189819e-01 1.112901568412780762e-01 2.189205437898635864e-01 -1.412665098905563354e-01 1.513600796461105347e-01 2.014198601245880127e-01 1.579438000917434692e-01 -2.049598842859268188e-01 4.797400534152984619e-02 1.297099888324737549e-01 7.107465062290430069e-03 1.467006802558898926e-01 1.797484308481216431e-01 1.169591099023818970e-01 4.060113728046417236e-01 -1.634301990270614624e-01 -2.268382459878921509e-01 1.718678176403045654e-01 -2.965404391288757324e-01 -3.532740473747253418e-01 -2.415783107280731201e-01 -2.344400882720947266e-01 -1.513911634683609009e-01 -3.911802172660827637e-02 -8.725021034479141235e-02
-2.189087420701980591e-01 9.340000152587890625e-02 1.383789777755737305e-01 -3.244712352752685547e-01 -4.348515346646308899e-02 -1.738999933004379272e-01 4.638353362679481506e-02 -3.375428318977355957e-01 1.010820791125297546e-01 -7.549156248569488525e-02 -7.630489766597747803e-02 2.655213139951229095e-02 1.676455587148666382e-01 1.341113299131393433e-01 -1.954568773508071899e-01 -7.474798709154129028e-02 2.327043563127517700e-01 -1.252639666199684143e-02 -1.386978477239608765e-01 -9.145176410675048828e-02 1.179704591631889343e-01 2.885185778141021729e-01 -1.974784135818481445e-01 -3.240480124950408936e-01 2.508379817008972168e-01 -9.294871240854263306e-02 1.839099675416946411e-01 -3.118454813957214355e-01 -1.290453523397445679e-01 -2.679106593132019043e-02 -6.850779056549072266e-02 1.030230298638343811e-01
4.423007741570472717e-02 7.921961694955825806e-02 -7.162161916494369507e-02 -2.970065362751483917e-02 -8.942423760890960693e-02 -2.007425129413604736e-01 1.550801098346710205e-01 -9.785063564777374268e-02 7.132066041231155396e-02 -2.924438416957855225e-01 -3.031828999519348145e-01 -3.595251590013504028e-02 6.362364441156387329e-02 4.404090717434883118e-02 -3.950705528259277344e-01 1.715693064033985138e-02 8.186311274766921997e-02 -3.364114463329315186e-01 -1.430966705083847046e-01 1.461556740105152130e-02 -1.158391311764717102e-01 3.500965833663940430e-01 -3.018327653408050537e-01 -3.404270708560943604e-01 2.022487670183181763e-02 -1.716042906045913696e-01 4.985262826085090637e-02 -1.814012676477432251e-01 -3.637617453932762146e-02 6.865230202674865723e-02 -4.297214373946189880e-02 3.124133870005607605e-02
3.842048346996307373e-02 -8.103064447641372681e-02 -5.577807500958442688e-02 -4.456919431686401367e-02 9.800221771001815796e-03 -2.733222208917140961e-02 1.340114176273345947e-01 -8.786202967166900635e-02 -3.166315332055091858e-02 -6.172381713986396790e-02 -2.994601130485534668e-01 1.443473249673843384e-01 1.778856851160526276e-02 3.428094461560249329e-02 -3.613195419311523438e-01 1.302242577075958252e-01 2.636396586894989014e-01 -3.186802864074707031e-01 2.499194294214248657e-01 -9.508448094129562378e-02 -4.291497915983200073e-02 1.923551261425018311e-01 -9.724359959363937378e-02 -2.776763141155242920e-01 2.978693842887878418e-01 -1.517120003700256348e-01 -1.705151647329330444e-01 -1.491642296314239502e-01 -1.539905089884996414e-02 -1.942180246114730835e-01 -3.282940685749053955e-01 1.387167125940322876e-01
7.961276918649673462e-02 -2.180728502571582794e-02 2.068437784910202026e-01 -7.280799746513366699e-02 -1.295438259840011597e-01 3.397121280431747437e-02 1.016401723027229309e-01 -5.491976812481880188e-02 1.858395636081695557e-01 -6.443543732166290283e-02 4.912400990724563599e-02 9.064950048923492432e-02 1.315466761589050293e-01 -1.741712987422943115e-01 -1.632924824953079224e-01 2.080550491809844971e-01 3.301377892494201660e-01 -4.135135710239410400e-01 -1.517372131347656250e-01 -1.041334718465805054e-01 -6.062996014952659607e-02 3.259204924106597900e-01 -3.619664013385772705e-01 -1.893749982118606567e-01 2.826190888881683350e-01 -1.045086979866027832e-02 -5.182094499468803406e-02 -1.754577308893203735e-01 -1.029410809278488159e-01 1.532887965440750122e-01 -4.632566124200820923e-02 8.111105859279632568e-02
-2.086390741169452667e-02 -1.275489777326583862e-01 3.178727328777313232e-01 -2.830714285373687744e-01 1.080768853425979614e-01 -2.647540271282196045e-01 -1.946009844541549683e-01 -1.689164489507675171e-01 -2.959777787327766418e-02 -1.601138263940811157e-01 -1.453951895236968994e-01 -2.548815449699759483e-03 4.303955659270286560e-02 -7.415944337844848633e-02 4.175264760851860046e-02 7.720474153757095337e-02 4.003514721989631653e-02 -1.716309338808059692e-01 3.297588229179382324e-01 3.233385086059570312e-02 5.741234123706817627e-02 4.260246157646179199e-01 -7.087289541959762573e-02 -2.140598297119140625e-01 1.647241413593292236e-01 -6.650626659393310547e-02 -2.325410582125186920e-02 -2.871964871883392334e-01 8.783191442489624023e-02 4.510207101702690125e-02 -2.084055095911026001e-01 2.167621850967407227e-01
-1.393592208623886108e-01 -1.467438042163848877e-01 7.908550649881362915e-02 2.891498059034347534e-02 5.937512591481208801e-02 1.723111234605312347e-02 7.970470935106277466e-02 -2.307727560400962830e-02 1.278910934925079346e-01 3.635579720139503479e-02 -1.754603534936904907e-01 -1.677884720265865326e-04 1.001758128404617310e-01 -7.328659296035766602e-02 -4.290150851011276245e-02 6.192107126116752625e-02 3.335626721382141113e-01 -2.965703904628753662e-01 -1.496483199298381805e-02 -1.057446599006652832e-01 5.774222686886787415e-02 3.465224802494049072e-01 -3.601572513580322266e-01 -3.792715668678283691e-01 2.925956845283508301e-01 -2.445830702781677246e-01 1.883764751255512238e-02 -2.284785062074661255e-01 -2.337653748691082001e-02 1.884126812219619751e-01 1.159559935331344604e-01 1.289328038692474365e-01
-1.849522739648818970e-01 -2.298220247030258179e-02 -8.460188657045364380e-02 -2.840815298259258270e-02 -2.651196264196187258e-04 -9.408992715179920197e-03 -1.361816823482513428e-01 -2.876223325729370117e-01 1.673393547534942627e-01 -5.087313428521156311e-02 -9.710986912250518799e-02 -1.127105392515659332e-02 1.661823242902755737e-01 6.675686687231063843e-02 -9.266946464776992798e-02 1.010111346840858459e-01 3.486251831054687500e-01 -3.423716425895690918e-01 -6.440697610378265381e-02 -2.666795849800109863e-01 2.048074454069137573e-01 2.424572110176086426e-01 -5.935248360037803650e-02 -2.494123578071594238e-01 1.531565636396408081e-01 -7.439633365720510483e-03 -2.824532091617584229e-01 -3.453240394592285156e-01 6.402491778135299683e-02 8.510834723711013794e-02 -2.241783589124679565e-01 1.741406880319118500e-02
-7.303922623395919800e-02 1.100100874900817871e-01 1.179312821477651596e-02 -1.461953520774841309e-01 -1.744282618165016174e-02 1.498233526945114136e-01 -1.833128631114959717e-01 -2.581927692517638206e-03 9.834531694650650024e-02 3.896659910678863525e-01 -3.954447433352470398e-02 3.072299957275390625e-01 -3.544742939993739128e-03 7.214438915252685547e-02 8.965027332305908203e-02 -1.132625117897987366e-01 1.745130121707916260e-01 2.747557125985622406e-02 -6.094085797667503357e-02 2.976321578025817871e-01 6.768345087766647339e-02 2.237049937248229980e-01 -2.622547149658203125e-01 -6.236794218420982361e-02 3.043912947177886963e-01 -1.842106878757476807e-01 -2.798773646354675293e-01 -1.947510838508605957e-01 -2.955243587493896484e-01 1.507960706949234009e-01 -6.733938306570053101e-02 1.135100275278091431e-01
-1.160101667046546936e-01 -6.207608804106712341e-02 1.899974793195724487e-02 -3.964062407612800598e-02 -2.994453720748424530e-02 -2.210173308849334717e-01 -8.598377555608749390e-02 -1.066805608570575714e-02 1.113026216626167297e-01 -2.224498838186264038e-01 -2.124599963426589966e-01 3.561901450157165527e-01 -4.520116839557886124e-03 -2.297779768705368042e-01 -1.150080412626266479e-01 2.613359689712524414e-01 -1.799444202333688736e-03 -2.406364530324935913e-01 2.919020056724548340e-01 2.699053883552551270e-01 -1.078716143965721130e-01 1.608052104711532593e-01 -1.187890395522117615e-02 -2.745202183723449707e-01 2.812959551811218262e-01 -2.832686901092529297e-02 -1.436401009559631348e-01 -3.233812749385833740e-01 -2.839357964694499969e-02 9.946304559707641602e-02 4.650471732020378113e-02 -9.119990468025207520e-02
4.442684352397918701e-02 5.887997895479202271e-02 6.596124172210693359e-02 -3.427916392683982849e-02 -9.744983911514282227e-02 -1.775618642568588257e-01 1.468511819839477539e-01 -1.545024663209915161e-01 -1.102963089942932129e-01 1.223995909094810486e-02 -1.582456827163696289e-01 1.666521430015563965e-01 2.727974206209182739e-02 2.411544136703014374e-02 -8.422204107046127319e-02 -1.020576804876327515e-01 4.282785058021545410e-01 -3.034120798110961914e-01 -1.571983098983764648e-01 -1.183701902627944946e-01 1.262282431125640869e-01 2.400324195623397827e-01 -2.714514732360839844e-01 -3.764625787734985352e-01 5.920600146055221558e-02 -2.304033190011978149e-01 -4.966233391314744949e-03 -2.726703882217407227e-01 -1.782834678888320923e-01 8.473949134349822998e-02 5.741363763809204102e-02 2.054688930511474609e-01
-1.388867795467376709e-01 1.560568958520889282e-01 -7.208066433668136597e-02 -1.898365467786788940e-01 -1.988102346658706665e-01 -3.226301074028015137e-01 -1.398897171020507812e-01 -6.495717167854309082e-02 1.934031099081039429e-01 6.826249510049819946e-02 -3.191427513957023621e-02 1.904756128787994385e-01 -1.758890412747859955e-02 -2.469231635332107544e-01 -2.166241556406021118e-01 -5.049275606870651245e-02 1.939797699451446533e-01 2.375722117722034454e-02 1.032263860106468201e-01 3.121682442724704742e-03 3.058723360300064087e-02 3.273169696331024170e-01 -2.675770223140716553e-01 -2.061291486024856567e-01 1.347406804561614990e-01 -3.219266533851623535e-01 4.053617012687027454e-04 6.071202922612428665e-03 -3.190027475357055664e-01 4.092459380626678467e-02 2.423686534166336060e-01 -5.072750896215438843e-02
-1.509525328874588013e-01 1.989300251007080078e-01 -1.947486959397792816e-02 -9.493165463209152222e-02 -1.593113392591476440e-01 1.331890523433685303e-01 -1.037159934639930725e-01 -2.863773703575134277e-01 7.921284995973110199e-03 -2.884541451930999756e-02 -2.257584035396575928e-01 1.632299460470676422e-02 -1.135708317160606384e-01 -6.144322082400321960e-02 -1.417985409498214722e-01 9.583456814289093018e-02 1.488741189241409302e-01 -3.430055975914001465e-01 1.937842071056365967e-01 2.700848877429962158e-01 1.506850719451904297e-01 5.570365190505981445e-01 -3.192353248596191406e-02 -1.828543245792388916e-01 1.010744944214820862e-01 -4.791609570384025574e-02 1.242106873542070389e-02 4.363504052162170410e-02 -9.539160132408142090e-02 1.970885097980499268e-01 -1.076066941022872925e-01 4.908922687172889709e-02
-2.395611256361007690e-01 6.207656487822532654e-02 -1.401364803314208984e-02 -1.560957282781600952e-01 -2.025832980871200562e-01 -3.035041391849517822e-01 -1.216032654047012329e-01 -1.955656260251998901e-01 4.029771685600280762e-02 1.036802753806114197e-01 -7.929942756891250610e-02 -1.453530136495828629e-02 2.243696749210357666e-01 -1.985926553606987000e-02 -3.283991292119026184e-02 1.535907573997974396e-02 1.150134578347206116e-01 1.122289970517158508e-01 3.220631927251815796e-02 1.621452718973159790e-01 1.798248142004013062e-01 1.939197331666946411e-01 -4.063720703125000000e-01 -1.718828529119491577e-01 -3.937048092484474182e-02 -2.184019237756729126e-01 -3.295393586158752441e-01 -3.034525513648986816e-01 -2.059777677059173584e-01 1.162985060364007950e-02 6.920396536588668823e-02 -2.050050646066665649e-01
-3.902719169855117798e-02 2.564858198165893555e-01 2.227529287338256836e-01 3.396456688642501831e-02 1.326576173305511475e-01 -1.387588828802108765e-01 -9.114675968885421753e-02 -3.479664623737335205e-01 -2.521888911724090576e-01 -1.825956851243972778e-01 -1.403288692235946655e-01 1.693392097949981689e-01 1.050926893949508667e-01 9.717522561550140381e-02 -3.810634091496467590e-02 1.196710858494043350e-02 -1.433741953223943710e-02 -2.077765911817550659e-01 2.258289456367492676e-01 3.488750457763671875e-01 -1.363448519259691238e-02 3.651802241802215576e-01 -1.860382407903671265e-01 -1.649600826203823090e-02 -4.525450244545936584e-02 -1.988979727029800415e-01 6.028442829847335815e-02 -1.746136993169784546e-01 -6.569530814886093140e-02 1.502775102853775024e-01 7.528834789991378784e-02 2.355285435914993286e-01
-5.155176669359207153e-02 2.438159584999084473e-01 -1.056934893131256104e-01 -5.083176121115684509e-02 -2.086092382669448853e-01 -1.518661975860595703e-01 -1.229827255010604858e-01 4.149097576737403870e-02 1.277905851602554321e-01 3.392497003078460693e-01 -6.662832107394933701e-03 8.591300994157791138e-02 1.087617501616477966e-01 -3.596841916441917419e-02 1.093637347221374512e-01 -6.349884718656539917e-02 1.893961429595947266e-01 -1.512355953454971313e-01 -1.565725356340408325e-01 2.575022876262664795e-01 -2.370890676975250244e-01 3.905056715011596680e-01 -2.015516608953475952e-01 -2.396953850984573364e-01 7.310158014297485352e-02 -3.442791402339935303e-01 -1.744173914194107056e-01 -1.006925255060195923e-01 -1.714864373207092285e-01 -1.428934782743453979e-01 2.155959419906139374e-02 -4.099389910697937012e-02
-2.336217015981674194e-01 1.318969577550888062e-01 1.414354145526885986e-01 9.316643327474594116e-02 -3.371751680970191956e-02 4.663495346903800964e-02 -6.309754401445388794e-02 -2.482958585023880005e-01 -1.553499400615692139e-01 -2.146017365157604218e-02 -3.138732612133026123e-01 1.963326930999755859e-01 -3.075555264949798584e-01 1.472801715135574341e-01 -2.952210605144500732e-01 -9.713345766067504883e-02 2.706532180309295654e-01 -1.599130183458328247e-01 2.299230843782424927e-01 2.388923317193984985e-01 3.488538786768913269e-02 3.899489343166351318e-01 -1.009850054979324341e-01 -1.300726979970932007e-01 -8.328933618031442165e-04 -1.014781370759010315e-01 -3.689029812812805176e-02 -1.776872277259826660e-01 -1.098074093461036682e-01 -5.453212931752204895e-02 7.563757244497537613e-03 -9.161163866519927979e-02
4.729871824383735657e-02 -7.567585259675979614e-02 1.510106474161148071e-01 -5.278521031141281128e-02 -2.162092737853527069e-02 7.151970267295837402e-02 -1.203021556138992310e-01 -3.311185240745544434e-01 -1.230716779828071594e-01 -3.363079205155372620e-02 -1.290945112705230713e-01 1.572821140289306641e-01 4.680241644382476807e-02 -1.531043834984302521e-02 -1.263168603181838989e-01 1.320541352033615112e-01 1.857185512781143188e-01 -3.507904708385467529e-01 -2.258619368076324463e-01 4.222237691283226013e-02 -1.677381694316864014e-01 1.385265141725540161e-01 -8.694225549697875977e-02 -1.490222811698913574e-01 4.934565424919128418e-01 -2.589030265808105469e-01 -4.136058315634727478e-02 -2.533665895462036133e-01 -2.895918302237987518e-02 1.046016439795494080e-01 -9.040554612874984741e-02 2.437792122364044189e-01
1.871472783386707306e-02 -1.149874627590179443e-01 -1.252810657024383545e-01 -7.397289574146270752e-02 -2.348854392766952515e-01 -2.651506289839744568e-02 4.624945670366287231e-02 -1.518146097660064697e-01 -1.745246052742004395e-01 -2.686538994312286377e-01 -2.516767978668212891e-01 1.212518736720085144e-01 1.160210445523262024e-01 2.973768627271056175e-03 -9.328438341617584229e-02 2.380388379096984863e-01 3.464328050613403320e-01 -3.295001685619354248e-01 -1.241540685296058655e-01 1.305309981107711792e-01 6.582339107990264893e-02 2.045878618955612183e-01 -3.005295693874359131e-01 -1.872182041406631470e-01 1.411226093769073486e-01 -1.767399460077285767e-01 -5.938954651355743408e-02 -1.576401740312576294e-01 -8.056396991014480591e-02 1.477477997541427612e-01 -2.783150672912597656e-01 8.235689252614974976e-02
-4.262383282184600830e-02 -2.091281861066818237e-02 -3.472229838371276855e-02 -3.274167701601982117e-02 -1.080192346125841141e-02 -2.345287986099720001e-02 6.758637726306915283e-02 -1.799802929162979126e-01 3.341358304023742676e-01 -1.963453739881515503e-01 -1.099528744816780090e-01 -3.605638444423675537e-02 2.488885819911956787e-01 -2.510834857821464539e-02 -1.182414144277572632e-01 -2.092887312173843384e-01 3.357553780078887939e-01 -9.927409887313842773e-02 -7.688731886446475983e-03 -4.218038916587829590e-02 1.463830024003982544e-01 2.572699487209320068e-01 -2.353412508964538574e-01 -1.537870615720748901e-01 2.439179867506027222e-01 -1.116246953606605530e-01 -3.129650652408599854e-02 -1.234575957059860229e-01 -3.545839488506317139e-01 2.627008557319641113e-01 -3.202675282955169678e-02 3.144395053386688232e-01
-2.035563625395298004e-02 -2.926082313060760498e-01 1.680449582636356354e-02 5.358444154262542725e-02 -6.998369842767715454e-02 1.507713459432125092e-02 -1.383982598781585693e-01 -3.275994658470153809e-01 -2.153539331629872322e-03 4.225956648588180542e-02 -9.879846125841140747e-02 3.178724274039268494e-02 -5.191507935523986816e-02 -1.183493211865425110e-01 -1.409773826599121094e-01 2.910900115966796875e-01 3.110752403736114502e-01 -1.115941181778907776e-01 -1.573126018047332764e-01 -1.379851698875427246e-01 9.547370718792080879e-04 3.369096815586090088e-01 -2.941116094589233398e-01 -1.057109609246253967e-01 2.752125263214111328e-01 -2.160835564136505127e-01 -6.492066383361816406e-02 -3.265446126461029053e-01 -6.037488207221031189e-02 1.429865211248397827e-01 -6.234581768512725830e-02 1.410280764102935791e-01
-1.751989871263504028e-01 1.781611330807209015e-02 3.981844335794448853e-02 -1.162589415907859802e-01 -2.786149084568023682e-01 -2.177529186010360718e-01 -1.835687458515167236e-01 4.582079499959945679e-02 2.481555342674255371e-01 9.324461966753005981e-02 1.489358488470315933e-02 -9.047900326550006866e-03 5.985019356012344360e-02 -2.565458416938781738e-01 -1.005530655384063721e-01 -6.954341381788253784e-02 4.231704771518707275e-01 -6.605707108974456787e-02 6.746207922697067261e-02 5.570083111524581909e-02 1.763291507959365845e-01 3.511233031749725342e-01 -3.679649531841278076e-01 4.173492640256881714e-02 5.980766564607620239e-02 -2.167259901762008667e-01 -2.704006433486938477e-01 -9.550602734088897705e-02 -1.319138705730438232e-01 -5.344294011592864990e-02 2.975575625896453857e-03 -4.960677400231361389e-02
-5.259602516889572144e-02 1.556382477283477783e-01 -4.873767495155334473e-02 -3.453211486339569092e-01 -1.477255225181579590e-01 3.266873210668563843e-02 -2.354254424571990967e-01 4.314467310905456543e-02 2.560114264488220215e-01 5.925026535987854004e-02 -8.943106979131698608e-02 5.884752050042152405e-02 1.166801303625106812e-01 -7.841034233570098877e-02 -1.385858058929443359e-01 -3.556716442108154297e-02 1.317691057920455933e-01 -9.286523610353469849e-02 3.499437868595123291e-02 2.771937251091003418e-01 6.903877854347229004e-02 3.181519508361816406e-01 -1.843433976173400879e-01 -3.317987024784088135e-01 1.408457197248935699e-02 -1.906177252531051636e-01 -3.709376454353332520e-01 -1.066953614354133606e-01 -2.192265093326568604e-01 -1.928599625825881958e-01 7.630777359008789062e-02 1.405942291021347046e-01
-8.470281958580017090e-02 8.864161372184753418e-02 -1.757355183362960815e-01 9.487112611532211304e-02 -7.639547437429428101e-02 -2.455576658248901367e-01 1.494987774640321732e-02 5.755639076232910156e-02 3.135083615779876709e-02 -1.659761518239974976e-01 -2.735750377178192139e-02 2.634054720401763916e-01 -1.595274955034255981e-01 5.372758023440837860e-03 -5.611493438482284546e-02 1.959290951490402222e-01 2.592679262161254883e-01 -3.047370016574859619e-01 -7.327878475189208984e-02 -2.813771925866603851e-02 9.114319831132888794e-02 2.135471254587173462e-01 -1.841956526041030884e-01 -3.863365948200225830e-01 1.168148219585418701e-01 -8.591730147600173950e-02 6.601777672767639160e-02 -3.625091016292572021e-01 -9.096293151378631592e-02 9.388621151447296143e-02 -2.808077037334442139e-01 2.316395193338394165e-01
-1.995084732770919800e-01 1.270638257265090942e-01 -3.613930568099021912e-02 -2.068322449922561646e-01 1.068456321954727173e-01 -5.438141152262687683e-02 1.108134835958480835e-01 -1.303662508726119995e-01 1.432221848517656326e-02 3.056522309780120850e-01 1.639767736196517944e-01 1.294079273939132690e-01 -6.808821856975555420e-02 -1.800045073032379150e-01 -3.360541909933090210e-02 5.115010961890220642e-02 2.848399877548217773e-01 -1.944599151611328125e-01 1.017033820971846581e-03 3.588156104087829590e-01 -1.435109227895736694e-01 5.841079354286193848e-02 -2.477104067802429199e-01 -1.179055869579315186e-01 2.235800027847290039e-01 -1.528911441564559937e-01 -2.840696871280670166e-01 -2.301346510648727417e-01 -1.414429545402526855e-01 -1.892761141061782837e-01 4.511564224958419800e-02 -2.577108144760131836e-01
-3.294212743639945984e-02 -1.829096674919128418e-01 1.187319979071617126e-01 -2.069651521742343903e-02 1.108783185482025146e-01 -4.772256314754486084e-02 -9.331575781106948853e-02 -7.411959022283554077e-02 4.234770312905311584e-03 -6.919483095407485962e-02 -8.094501495361328125e-02 2.476453483104705811e-01 1.018045172095298767e-01 8.180601894855499268e-02 -1.511643528938293457e-01 1.270433068275451660e-01 3.538395166397094727e-01 -2.595236599445343018e-01 -6.374599784612655640e-02 -1.970986276865005493e-01 -9.037109464406967163e-02 1.341299414634704590e-01 -5.206207036972045898e-01 -2.097590863704681396e-01 2.454754561185836792e-01 -2.034720480442047119e-01 -1.449898630380630493e-01 -2.947421073913574219e-01 -2.161001972854137421e-02 6.687759608030319214e-02 -3.799192979931831360e-02 -2.865412645041942596e-02
-1.602838933467864990e-01 1.022147387266159058e-01 8.064610511064529419e-02 1.067768782377243042e-01 -1.436150670051574707e-01 -1.258485913276672363e-01 5.631702020764350891e-02 -1.654119789600372314e-01 1.886059641838073730e-01 -9.351024776697158813e-02 -1.429037749767303467e-01 -9.096933156251907349e-02 -7.196095772087574005e-03 1.459312885999679565e-01 -1.073309704661369324e-01 -7.213063538074493408e-03 3.762639760971069336e-01 -3.354065120220184326e-01 -1.627406775951385498e-01 -3.532226011157035828e-02 7.119780778884887695e-02 2.244388163089752197e-01 -3.426689207553863525e-01 -2.690899968147277832e-01 2.113563865423202515e-01 -8.046086132526397705e-02 1.809026747941970825e-01 -2.865248620510101318e-01 -8.486637473106384277e-02 -2.608473040163516998e-02 -3.825273364782333374e-02 2.657743692398071289e-01
-1.409846842288970947e-01 5.156304314732551575e-02 -2.382544428110122681e-01 -1.877466440200805664e-01 -1.238346397876739502e-01 -1.596156209707260132e-01 -2.153241783380508423e-01 -1.209608167409896851e-01 2.410520762205123901e-01 -1.869924217462539673e-01 -8.098875731229782104e-02 -2.123154141008853912e-02 -2.012693434953689575e-01 -8.640035241842269897e-02 -2.911582589149475098e-01 4.926648736000061035e-02 1.934552788734436035e-01 -1.728341877460479736e-01 2.055009901523590088e-01 6.435317546129226685e-02 2.884945273399353027e-01 9.797590225934982300e-02 -1.285172849893569946e-01 -1.327818185091018677e-01 1.524712592363357544e-01 -3.372676372528076172e-01 -7.426226139068603516e-02 -2.006673663854598999e-01 -8.574300259351730347e-02 -3.042769134044647217e-01 4.592103511095046997e-02 1.513821780681610107e-01
3.398540318012237549e-01 5.319701042026281357e-03 3.675553575158119202e-02 -9.722718596458435059e-02 1.636767834424972534e-01 -1.081046555191278458e-02 -2.696660161018371582e-01 -2.692015171051025391e-01 2.175988070666790009e-02 7.188741862773895264e-02 1.148814857006072998e-01 1.389949321746826172e-01 -1.173703838139772415e-02 -1.582608073949813843e-01 8.681932836771011353e-02 -9.264001995325088501e-02 1.782226264476776123e-01 6.485894322395324707e-02 2.436440289020538330e-01 1.972972154617309570e-01 7.355319708585739136e-02 9.964331984519958496e-02 -4.319514930248260498e-01 1.101243570446968079e-01 1.730617284774780273e-01 -3.159169554710388184e-01 -5.137508735060691833e-02 -2.837982177734375000e-01 -4.104375466704368591e-02 1.120815277099609375e-01 1.224733963608741760e-01 -1.778193563222885132e-01
1.091095656156539917e-01 -6.433760374784469604e-02 -1.233816295862197876e-01 1.318659074604511261e-02 -2.685291133821010590e-02 -8.920973539352416992e-02 -4.126071929931640625e-02 -2.900094985961914062e-01 2.240104414522647858e-02 -2.104893773794174194e-01 -2.487739920616149902e-01 1.084102392196655273e-01 2.415120601654052734e-01 -1.114279404282569885e-01 -1.841195821762084961e-01 1.079453751444816589e-01 2.755252718925476074e-01 -2.994613349437713623e-01 -9.000309556722640991e-02 1.615518927574157715e-01 -8.969777077436447144e-02 2.747976183891296387e-01 -8.806381374597549438e-02 -3.399497568607330322e-01 2.649371325969696045e-01 1.162041798233985901e-01 2.850238680839538574e-01 -9.539889544248580933e-02 -2.011149004101753235e-02 1.093939095735549927e-01 -4.338801279664039612e-02 2.106330692768096924e-01
-1.032531945384107530e-04 1.148789450526237488e-01 8.155786246061325073e-02 8.427816629409790039e-02 -4.489101842045783997e-02 -9.455357678234577179e-03 2.375733852386474609e-01 -1.776591241359710693e-01 1.205495093017816544e-02 -5.446609109640121460e-02 -2.697794139385223389e-01 1.662497222423553467e-01 9.357371181249618530e-02 3.949784860014915466e-02 -1.760662049055099487e-01 -1.330127753317356110e-02 2.301507741212844849e-01 -3.025041818618774414e-01 -7.209675014019012451e-02 -2.694103494286537170e-02 9.805187582969665527e-02 3.367482125759124756e-01 -3.382121026515960693e-01 -1.202332228422164917e-01 3.291282951831817627e-01 -1.283102035522460938e-01 1.658561080694198608e-01 -3.441383242607116699e-01 -1.736984401941299438e-02 9.225555509328842163e-02 -8.181791007518768311e-02 2.223090827465057373e-01
-1.437103599309921265e-01 1.680554002523422241e-01 1.196372732520103455e-01 -1.178291514515876770e-01 2.155769318342208862e-01 -4.437050223350524902e-02 -9.822089970111846924e-02 -3.236152529716491699e-01 1.059875339269638062e-01 -2.396229952573776245e-01 -9.218002855777740479e-02 4.237395524978637695e-02 3.798613324761390686e-02 2.197002470493316650e-01 2.241714484989643097e-02 3.514689579606056213e-02 2.582569420337677002e-01 -2.928123176097869873e-01 1.845451146364212036e-01 2.149011194705963135e-01 8.372643589973449707e-02 4.322587847709655762e-01 4.107869043946266174e-02 -2.381776086986064911e-02 2.189657837152481079e-01 -1.623432487249374390e-01 3.547193855047225952e-02 -8.489813655614852905e-02 2.168501168489456177e-01 1.118383184075355530e-01 -8.673144131898880005e-02 -2.260269522666931152e-01
2.033606171607971191e-01 1.539160460233688354e-01 3.208306729793548584e-01 -1.764245033264160156e-01 2.592813968658447266e-01 1.673580333590507507e-02 -2.640617191791534424e-01 -1.311463713645935059e-01 1.018359288573265076e-01 -2.241418212652206421e-01 -2.440819144248962402e-01 7.944596931338310242e-03 3.207279741764068604e-01 -9.665975347161293030e-03 -9.166608005762100220e-02 2.322705388069152832e-01 1.296545118093490601e-01 -8.556321263313293457e-02 5.775457993149757385e-02 8.903213590383529663e-02 2.597087435424327850e-02 2.832382619380950928e-01 -1.065626293420791626e-01 -7.010627537965774536e-02 2.493275403976440430e-01 -1.597785204648971558e-01 1.677431315183639526e-01 -2.097835093736648560e-01 -7.834003120660781860e-02 -2.009316533803939819e-01 1.088196560740470886e-01 -1.007223352789878845e-01
-2.509765625000000000e-01 1.839759200811386108e-01 -3.674338385462760925e-02 -2.674097940325737000e-02 -7.726936601102352142e-03 -1.047044843435287476e-01 -8.662024885416030884e-02 -2.189651131629943848e-01 1.569207012653350830e-01 -1.402918994426727295e-01 -1.697211414575576782e-01 2.015380561351776123e-01 1.297499835491180420e-01 1.060478738509118557e-03 -9.125023335218429565e-02 8.526616543531417847e-02 1.313666999340057373e-01 -3.091374337673187256e-01 3.399382531642913818e-02 -2.193692922592163086e-01 2.651647031307220459e-01 2.120855301618576050e-01 -5.916782096028327942e-02 -2.281430363655090332e-01 1.749423295259475708e-01 -3.593837022781372070e-01 -9.840006381273269653e-02 -1.741031259298324585e-01 -2.954678833484649658e-01 -2.244934625923633575e-02 -1.419398337602615356e-01 2.186611294746398926e-01
2.289463020861148834e-02 1.642653197050094604e-01 -1.248844042420387268e-01 -2.295457720756530762e-01 -8.060009032487869263e-02 5.785535275936126709e-02 -2.041861116886138916e-01 -2.289615944027900696e-02 1.749266982078552246e-01 2.174136787652969360e-01 -3.448076546192169189e-02 3.821349889039993286e-02 2.271941863000392914e-02 -4.122030362486839294e-02 -1.083386689424514771e-01 -1.876624822616577148e-01 2.242114841938018799e-01 -8.707958459854125977e-02 7.380498200654983521e-02 1.801037341356277466e-01 1.543022599071264267e-02 3.028720915317535400e-01 -2.557482123374938965e-01 -2.876282036304473877e-01 1.758326403796672821e-02 -4.701851680874824524e-02 -4.394654631614685059e-01 -2.856434583663940430e-01 -2.367467284202575684e-01 -1.638914644718170166e-01 1.284050345420837402e-01 9.987230598926544189e-02
5.779469013214111328e-02 1.998588293790817261e-01 -8.249457180500030518e-02 -6.687197834253311157e-02 1.024381667375564575e-01 -1.663873903453350067e-02 -6.238644570112228394e-02 1.918120775371789932e-03 -1.807620823383331299e-01 7.363295555114746094e-02 5.878125131130218506e-02 2.355286031961441040e-01 8.188980817794799805e-02 -1.305148750543594360e-01 1.410945951938629150e-01 -9.430104494094848633e-02 2.867771312594413757e-02 -6.551596522331237793e-02 1.533259898424148560e-01 2.589716613292694092e-01 -1.254764795303344727e-01 3.587036132812500000e-01 -4.505974948406219482e-01 -1.514078676700592041e-01 1.007180809974670410e-01 -2.080105692148208618e-01 -1.519408077001571655e-01 -2.040471285581588745e-01 -2.497392743825912476e-01 -2.623762786388397217e-01 -2.175124585628509521e-01 1.359604448080062866e-01
-1.457196921110153198e-01 1.760184317827224731e-01 -6.322560459375381470e-02 -2.492569983005523682e-01 -1.727956235408782959e-01 -2.467433065176010132e-01 -9.583032876253128052e-02 -1.497605592012405396e-01 -2.821934595704078674e-02 -1.652828454971313477e-01 3.050436079502105713e-02 2.615815699100494385e-01 6.105501204729080200e-02 6.355627626180648804e-02 -1.745407879352569580e-01 -2.603991627693176270e-01 3.984391689300537109e-01 -1.944295316934585571e-01 -1.210272386670112610e-01 -1.681754481978714466e-03 -2.106503350660204887e-03 1.389221101999282837e-01 -2.357832528650760651e-02 -4.155059903860092163e-02 2.337393909692764282e-01 -3.914996981620788574e-01 -1.527496278285980225e-01 -2.606249451637268066e-01 -2.189975045621395111e-02 -6.640093028545379639e-02 -1.795732229948043823e-02 -1.364792436361312866e-01
-9.358368813991546631e-02 2.465370111167430878e-02 1.150175482034683228e-01 -1.609388589859008789e-01 1.282608062028884888e-01 -3.599121868610382080e-01 3.673892095685005188e-02 -2.214753031730651855e-01 8.653855323791503906e-02 6.048863008618354797e-02 -1.927901208400726318e-01 1.156261041760444641e-01 -1.928522437810897827e-01 -3.226686269044876099e-03 -7.268382608890533447e-02 -1.263588517904281616e-01 -5.043346807360649109e-02 -3.265212774276733398e-01 2.184589505195617676e-01 2.061348408460617065e-02 -1.096853520721197128e-02 2.762589156627655029e-01 -6.066925823688507080e-02 -1.396383047103881836e-01 -9.937014430761337280e-03 -3.828876912593841553e-01 -1.381078362464904785e-01 -3.167688250541687012e-01 1.638072431087493896e-01 -2.554954960942268372e-03 -1.797258853912353516e-01 -2.297640293836593628e-01
-6.381765007972717285e-03 1.220040991902351379e-01 -1.753577589988708496e-01 -2.566057741641998291e-01 -2.981825768947601318e-01 -1.512441877275705338e-02 -1.191877126693725586e-01 4.566149786114692688e-02 4.073365591466426849e-03 9.989788383245468140e-02 -9.572918713092803955e-02 6.441465020179748535e-02 2.792078442871570587e-02 2.492239885032176971e-02 -1.416673362255096436e-01 -1.271052062511444092e-01 1.055450513958930969e-01 1.716139540076255798e-02 -8.279608935117721558e-02 3.323926329612731934e-01 1.577855050563812256e-01 3.663853406906127930e-01 -3.631426393985748291e-01 -2.238170951604843140e-01 1.599502116441726685e-01 -1.678527593612670898e-01 -2.172798216342926025e-01 -1.923167705535888672e-01 -2.114959955215454102e-01 -1.755208373069763184e-01 3.313553333282470703e-02 -1.940182149410247803e-01
-4.212873801589012146e-02 1.512322276830673218e-01 -1.016709115356206894e-02 -2.247464656829833984e-01 -1.784471571445465088e-01 1.542969048023223877e-01 -1.849997341632843018e-01 6.836332380771636963e-02 2.126741111278533936e-01 8.997756242752075195e-02 -3.217046707868576050e-02 1.098787635564804077e-01 5.306928604841232300e-02 -9.406943619251251221e-02 -1.124665662646293640e-01 2.335535734891891479e-02 1.343579590320587158e-01 -3.991691768169403076e-02 7.191824913024902344e-02 3.389796912670135498e-01 9.815192781388759613e-03 2.166849225759506226e-01 -1.605912744998931885e-01 -4.108029603958129883e-01 5.923188477754592896e-02 -2.031725347042083740e-01 -3.143132030963897705e-01 -2.711896598339080811e-01 -3.149848878383636475e-01 -1.985405385494232178e-01 3.492990881204605103e-02 2.441145852208137512e-02
1.074547041207551956e-02 4.037974774837493896e-02 -1.386745125055313110e-01 -2.008819431066513062e-01 -4.526075720787048340e-02 -2.150455862283706665e-01 -8.920331299304962158e-02 -2.020007371902465820e-01 -5.067751929163932800e-02 -3.518196195363998413e-02 -4.048767387866973877e-01 -6.320405751466751099e-02 -3.059633374214172363e-01 -3.916708379983901978e-02 -4.644998162984848022e-02 -1.358743309974670410e-01 1.636010706424713135e-01 -3.507240712642669678e-01 1.014213711023330688e-01 1.309582740068435669e-01 -5.653592571616172791e-02 2.117212861776351929e-01 -8.539915084838867188e-02 -2.552303671836853027e-01 3.293253481388092041e-01 -8.462723344564437866e-02 -1.105465441942214966e-01 -2.302906215190887451e-01 -6.347393617033958435e-03 1.840692013502120972e-01 5.354633182287216187e-02 1.969646811485290527e-01
-2.390705645084381104e-01 8.080541342496871948e-02 7.147783786058425903e-02 -9.143173694610595703e-03 -1.431753952056169510e-02 -1.076403856277465820e-01 2.712102830410003662e-01 -1.564044505357742310e-01 3.041406571865081787e-01 -6.843782216310501099e-02 -2.744258344173431396e-01 4.202417097985744476e-03 5.661956593394279480e-02 -1.990293851122260094e-03 3.840861096978187561e-02 -1.611690223217010498e-01 2.743113934993743896e-01 -2.546743452548980713e-01 -6.950581073760986328e-02 -8.154907077550888062e-02 6.228484585881233215e-02 1.863439679145812988e-01 -5.199401974678039551e-01 -9.376766532659530640e-02 1.485444456338882446e-01 -1.961738467216491699e-01 -8.501540124416351318e-02 -1.770381331443786621e-01 -1.453984975814819336e-01 1.101578325033187866e-01 -1.272383779287338257e-01 1.535361446440219879e-02
3.453543037176132202e-02 1.046852692961692810e-01 -9.932083636522293091e-02 -7.746164500713348389e-02 9.504295140504837036e-02 -9.197883307933807373e-02 6.833283603191375732e-02 -2.685503959655761719e-01 2.000119239091873169e-01 -7.024454418569803238e-03 -1.912821531295776367e-01 7.833959907293319702e-02 1.764081716537475586e-01 -4.870337620377540588e-02 -1.324532628059387207e-01 -2.471600621938705444e-01 3.020838797092437744e-01 -2.384328395128250122e-01 -8.202739059925079346e-02 -1.158433333039283752e-01 1.421153843402862549e-01 4.265359789133071899e-02 -4.592865109443664551e-01 -1.629943996667861938e-01 1.758860945701599121e-01 -2.179224789142608643e-01 9.720119088888168335e-02 -2.977470159530639648e-01 -2.536711990833282471e-01 7.862117141485214233e-02 -6.531160324811935425e-02 6.077597290277481079e-02
1.999838203191757202e-01 -3.140914738178253174e-01 2.186224609613418579e-02 -3.953134641051292419e-02 7.602122612297534943e-03 -2.496357411146163940e-01 -1.998977065086364746e-01 -4.405967518687248230e-02 1.198144704103469849e-01 3.838819637894630432e-02 -2.046186625957489014e-01 2.531585395336151123e-01 -6.051584705710411072e-02 -1.139013003557920456e-02 -1.142628043889999390e-01 7.580491155385971069e-02 -1.373451352119445801e-01 -3.876861929893493652e-01 7.272635400295257568e-02 4.137797653675079346e-01 -1.596183516085147858e-02 3.039596974849700928e-01 -1.347519457340240479e-01 -5.601422861218452454e-02 1.095727533102035522e-01 -1.553062051534652710e-01 1.025290340185165405e-01 -2.146531045436859131e-01 -1.974076181650161743e-01 -8.292356133460998535e-02 -9.641419351100921631e-02 -5.647531151771545410e-02
5.651139467954635620e-02 2.010830678045749664e-02 3.297472000122070312e-02 1.651390083134174347e-02 -9.090965986251831055e-02 -5.542409047484397888e-02 -1.430175546556711197e-02 -2.731782197952270508e-01 -1.352495998144149780e-01 -3.898853957653045654e-01 -7.377854734659194946e-02 -3.476724773645401001e-02 -6.664435565471649170e-02 -1.758649945259094238e-01 -2.897617816925048828e-01 1.253833714872598648e-02 3.698353171348571777e-01 -2.476121783256530762e-01 8.754564821720123291e-02 2.547941356897354126e-02 2.513892948627471924e-01 2.603438794612884521e-01 -1.360637396574020386e-01 -6.478791683912277222e-02 2.083541154861450195e-01 7.916910946369171143e-02 -3.027008473873138428e-02 -4.104505181312561035e-01 -6.512217968702316284e-02 -7.525740563869476318e-02 1.528380960226058960e-01 -3.433001693338155746e-03
-1.720348186790943146e-02 1.570927798748016357e-01 7.272331416606903076e-02 -9.286322444677352905e-02 -1.671120971441268921e-01 -1.386639922857284546e-01 -3.725212812423706055e-02 -1.541202962398529053e-01 3.526813909411430359e-02 -6.017009541392326355e-02 -2.487590461969375610e-01 6.758312880992889404e-02 3.108808398246765137e-01 3.394461050629615784e-02 -2.527551352977752686e-01 -1.445135921239852905e-01 3.691202700138092041e-01 -2.372943609952926636e-02 1.438167691230773926e-01 -1.402400434017181396e-01 1.929191648960113525e-01 1.095670312643051147e-01 -2.206544131040573120e-01 -2.548065483570098877e-01 2.004270404577255249e-01 -2.529444694519042969e-01 5.984095856547355652e-02 -1.063711121678352356e-01 -3.881110250949859619e-01 -1.289919465780258179e-01 1.084112282842397690e-02 9.220782667398452759e-02
9.281049668788909912e-02 2.646755613386631012e-02 2.109866440296173096e-01 -1.376462131738662720e-01 -1.169697660952806473e-02 -2.294962257146835327e-01 -2.127448320388793945e-01 -1.889031678438186646e-01 7.942672073841094971e-02 2.003238052129745483e-01 7.520585507154464722e-02 3.553794026374816895e-01 6.524217128753662109e-02 7.988005131483078003e-02 4.773310199379920959e-02 1.086287349462509155e-01 4.977667331695556641e-02 -5.290856957435607910e-01 -2.285928837954998016e-02 1.939152330160140991e-01 -4.990070685744285583e-02 3.672180771827697754e-01 -1.432489603757858276e-01 -1.546852439641952515e-01 -7.216344028711318970e-02 1.197270769625902176e-02 -9.197492152452468872e-02 -8.236287534236907959e-02 -2.231417149305343628e-01 3.233422711491584778e-02 7.163058221340179443e-02 -1.071653962135314941e-01
-5.242044106125831604e-02 -5.446907598525285721e-03 -1.261767372488975525e-02 -2.679899930953979492e-01 -1.635897457599639893e-01 4.990733042359352112e-02 -7.923801988363265991e-02 -3.906368091702461243e-02 8.974411338567733765e-02 1.389953196048736572e-01 3.333976119756698608e-02 6.600629538297653198e-02 7.097902894020080566e-02 4.825579375028610229e-02 -7.653551548719406128e-02 -2.024355381727218628e-01 -6.052145734429359436e-02 -2.395953536033630371e-01 8.010078221559524536e-02 2.621012330055236816e-01 -7.696691900491714478e-02 4.356538057327270508e-01 -3.533545732498168945e-01 -1.259786486625671387e-01 1.582021117210388184e-01 -2.982093989849090576e-01 -2.637374401092529297e-01 -1.191631928086280823e-01 -3.394675254821777344e-01 -3.876942768692970276e-02 1.167221590876579285e-01 -2.076984941959381104e-02
9.803053736686706543e-02 6.563517451286315918e-02 1.401510536670684814e-01 -1.507262438535690308e-01 -2.118879556655883789e-02 3.444622457027435303e-02 7.407892961055040359e-03 -2.961001694202423096e-01 2.052981853485107422e-01 -3.383026123046875000e-01 -9.487585723400115967e-02 7.351806759834289551e-02 1.356620937585830688e-01 -5.714686959981918335e-02 -1.265453398227691650e-01 1.629838049411773682e-01 1.664382666349411011e-01 -4.579021334648132324e-01 7.671949267387390137e-02 3.179339766502380371e-01 -1.307150423526763916e-01 -5.335989594459533691e-02 -1.694849133491516113e-01 -4.108945652842521667e-02 2.043073028326034546e-01 -5.838197842240333557e-02 -1.421130299568176270e-01 -1.356158107519149780e-01 1.774539053440093994e-02 -1.472371667623519897e-01 4.775486886501312256e-02 3.411785960197448730e-01
-1.873496687039732933e-03 -4.972757399082183838e-02 5.919156968593597412e-02 1.531784534454345703e-01 -2.065487578511238098e-02 -8.803755789995193481e-02 -1.152337249368429184e-02 -2.736167013645172119e-01 1.492716223001480103e-01 -1.773488670587539673e-01 -2.675018906593322754e-01 1.654259711503982544e-01 -4.573135823011398315e-02 1.036944463849067688e-01 -1.245461776852607727e-01 4.135474860668182373e-01 2.420787066221237183e-01 -4.123898148536682129e-01 3.261786699295043945e-02 2.769966423511505127e-01 -5.577146261930465698e-02 7.801977545022964478e-02 -8.201114088296890259e-02 -2.439480870962142944e-01 -2.759820595383644104e-02 9.810796380043029785e-02 7.760221511125564575e-02 -2.815878987312316895e-01 7.783182710409164429e-02 -2.323425188660621643e-02 1.083744168281555176e-01 1.985181272029876709e-01
2.184861600399017334e-01 9.920471906661987305e-02 2.232494354248046875e-01 -7.131510972976684570e-02 4.654547572135925293e-02 5.837659910321235657e-02 -1.252806186676025391e-01 -2.410136610269546509e-01 1.115983426570892334e-01 -1.220479011535644531e-01 -4.183073341846466064e-01 1.953766196966171265e-01 2.054174393415451050e-01 -3.088993728160858154e-01 5.767101049423217773e-02 -4.853872582316398621e-02 4.105221927165985107e-01 -2.774587571620941162e-01 5.384496599435806274e-02 7.262759841978549957e-03 -9.220259636640548706e-02 8.219100534915924072e-02 -1.096332669258117676e-01 -6.799099594354629517e-02 -4.111647978425025940e-02 -2.636792883276939392e-02 -9.435663372278213501e-02 -2.795735001564025879e-01 8.947403728961944580e-02 -5.455345381051301956e-03 3.936836495995521545e-02 -2.119916826486587524e-01
-4.159779474139213562e-02 1.005047112703323364e-01 -1.310146413743495941e-02 -2.305117994546890259e-01 -1.744994074106216431e-01 5.942599102854728699e-02 -5.036088079214096069e-02 -3.113217186182737350e-03 2.230277359485626221e-01 2.009197920560836792e-01 -9.965642541646957397e-02 2.203498035669326782e-02 -2.713869512081146240e-02 -1.760332658886909485e-02 -1.103497222065925598e-01 -9.419265389442443848e-02 1.170663982629776001e-01 1.532850973308086395e-02 5.025692284107208252e-02 3.578672409057617188e-01 7.135453075170516968e-02 2.604290246963500977e-01 -1.800928115844726562e-01 -2.303673774003982544e-01 6.380959600210189819e-02 -3.563023507595062256e-01 -3.811886906623840332e-01 -2.491642236709594727e-01 -2.176867425441741943e-01 -2.782553732395172119e-01 -8.344072848558425903e-02 5.072447285056114197e-02
3.624327108263969421e-02 -2.528461515903472900e-01 1.285343766212463379e-01 -7.462772075086832047e-03 -6.984014064073562622e-02 1.108958870172500610e-01 8.623429387807846069e-02 -2.989111542701721191e-01 2.839650213718414307e-02 -1.089532971382141113e-01 -6.436971481889486313e-03 1.138855591416358948e-01 1.808759719133377075e-01 -3.862279653549194336e-02 -4.627443850040435791e-02 1.593614816665649414e-01 2.851337790489196777e-01 -2.068273872137069702e-01 -1.435255706310272217e-01 -5.969447270035743713e-02 -1.524796932935714722e-01 3.542287945747375488e-01 -3.725848197937011719e-01 -1.883988678455352783e-01 2.837178111076354980e-01 -2.520600855350494385e-01 -8.369666337966918945e-02 -1.543866544961929321e-01 9.017938375473022461e-02 1.367340832948684692e-01 -1.819687038660049438e-01 1.033915951848030090e-01
-2.006732970476150513e-01 7.815058529376983643e-02 9.569785743951797485e-02 1.560577899217605591e-01 1.867820322513580322e-01 -1.247117593884468079e-01 1.959823817014694214e-01 -1.901714950799942017e-01 1.459536701440811157e-01 6.996643729507923126e-03 -1.630337834358215332e-01 2.100377380847930908e-01 1.931110918521881104e-01 6.470798701047897339e-02 -2.085315287113189697e-01 3.334268182516098022e-02 3.138090968132019043e-01 -2.876889705657958984e-01 -1.496482640504837036e-01 -6.334437429904937744e-02 -6.097318138927221298e-03 3.036967813968658447e-01 -1.624541729688644409e-01 -2.275435775518417358e-01 2.135485708713531494e-01 -1.525766551494598389e-01 1.244952306151390076e-01 -2.590244114398956299e-01 -2.789444625377655029e-01 2.576804533600807190e-02 -9.414094686508178711e-02 -8.710161782801151276e-03
1.735883206129074097e-01 -1.564208231866359711e-02 8.547501266002655029e-02 -1.012851297855377197e-01 2.066754177212715149e-02 -2.182013690471649170e-01 -2.457996755838394165e-01 -8.121199160814285278e-02 2.746844850480556488e-02 -1.225799769163131714e-01 2.158414423465728760e-01 2.396072447299957275e-01 2.037563361227512360e-02 1.122443601489067078e-01 -8.570643141865730286e-03 6.282807886600494385e-02 -9.872514009475708008e-02 -4.341138601303100586e-01 -2.345394343137741089e-02 3.642375171184539795e-01 1.515059769153594971e-01 3.360893428325653076e-01 -1.508751511573791504e-01 -2.220114916563034058e-01 -6.585728377103805542e-02 -3.078161925077438354e-02 -2.850422561168670654e-01 -1.397109776735305786e-01 -1.514933705329895020e-01 -9.039425058290362358e-04 -9.019359201192855835e-02 -1.538487672805786133e-01
-7.036548107862472534e-02 1.979917585849761963e-01 3.675861284136772156e-02 -1.987599432468414307e-01 -5.054931342601776123e-02 1.486613452434539795e-01 -9.829236567020416260e-02 3.043997287750244141e-02 1.935905963182449341e-01 2.650648057460784912e-01 -1.557225584983825684e-01 1.276374459266662598e-01 1.124728992581367493e-01 -1.245523020625114441e-01 5.085560306906700134e-02 -6.875228881835937500e-02 1.248818263411521912e-01 -5.723966658115386963e-02 1.729136705398559570e-01 3.570559322834014893e-01 8.057013899087905884e-02 3.125932514667510986e-01 -1.501648873090744019e-01 -3.642166554927825928e-01 1.517179608345031738e-01 -2.796369791030883789e-01 -2.617686986923217773e-01 -1.247022971510887146e-01 -2.164380252361297607e-01 -1.677695363759994507e-01 -5.228394176810979843e-03 4.055041819810867310e-03
-2.080445438623428345e-01 1.538235247135162354e-01 -4.014513641595840454e-02 -5.090735852718353271e-02 -3.162091970443725586e-01 -1.534434407949447632e-01 -3.042734228074550629e-02 -1.949702054262161255e-01 8.556804805994033813e-02 1.775735914707183838e-01 1.438800431787967682e-02 -1.055258959531784058e-01 1.715858876705169678e-01 -2.847857400774955750e-02 -2.737189829349517822e-01 -9.213773906230926514e-02 1.213446035981178284e-01 -9.180699475109577179e-03 -9.993263520300388336e-03 2.956638634204864502e-01 1.780469417572021484e-01 2.556208074092864990e-01 -2.823887765407562256e-01 -1.820348761975765228e-02 1.705688089132308960e-01 -1.010781303048133850e-01 -3.538276255130767822e-01 -1.168147921562194824e-01 -3.425732851028442383e-01 -1.135771498084068298e-01 -2.544372156262397766e-02 -1.184144243597984314e-01
-7.653411477804183960e-03 2.936158329248428345e-02 -2.019614130258560181e-01 -1.908492743968963623e-01 -2.977581024169921875e-01 2.227606065571308136e-02 -9.619005024433135986e-02 -1.556784212589263916e-01 3.346978873014450073e-02 3.161119818687438965e-01 -1.692725867033004761e-01 2.015238255262374878e-01 9.272473305463790894e-02 2.591145969927310944e-02 -2.937580645084381104e-02 2.522185072302818298e-02 1.133553087711334229e-01 -1.642336510121822357e-02 1.389014422893524170e-01 2.116939425468444824e-01 -1.016255691647529602e-01 3.499413728713989258e-01 -2.331693470478057861e-01 -4.599112272262573242e-02 1.753865480422973633e-01 -2.330190837383270264e-01 -3.704063296318054199e-01 -1.889271885156631470e-01 -1.889620721340179443e-01 -1.367090195417404175e-01 1.981496214866638184e-01 5.817092023789882660e-03
-1.202529743313789368e-01 8.485309034585952759e-02 1.954180002212524414e-02 -6.991292536258697510e-02 -1.413375139236450195e-01 -3.153869211673736572e-01 1.110216602683067322e-01 -2.627634704113006592e-01 8.069740235805511475e-02 -8.346842229366302490e-02 -3.255439102649688721e-01 4.620930925011634827e-02 -1.294327378273010254e-01 2.666098810732364655e-02 -3.392081707715988159e-02 4.324822872877120972e-02 1.936056315898895264e-01 -3.476411104202270508e-01 1.262427866458892822e-01 -1.188252419233322144e-01 -1.639537960290908813e-01 2.206944525241851807e-01 -1.739198565483093262e-01 -4.276681542396545410e-01 2.413909286260604858e-01 -1.034509167075157166e-01 1.119515020400285721e-02 -9.042329341173171997e-02 -1.523272693157196045e-01 1.454514712095260620e-01 -1.702173799276351929e-01 -4.939344152808189392e-02
-6.955783814191818237e-02 1.371849030256271362e-01 6.605160236358642578e-02 -2.063621580600738525e-01 -8.488449384458363056e-04 8.639835566282272339e-02 -4.404061660170555115e-02 -5.142512265592813492e-03 1.417384892702102661e-01 1.499570012092590332e-01 3.335744887590408325e-02 2.126146405935287476e-01 1.808779127895832062e-02 -3.345572203397750854e-02 -4.454203322529792786e-02 -2.311008051037788391e-02 8.829022943973541260e-02 5.256698653101921082e-02 2.327219210565090179e-02 2.926350533962249756e-01 8.379554003477096558e-02 3.094035685062408447e-01 -1.813966482877731323e-01 -3.728531897068023682e-01 5.935474857687950134e-02 -3.146778345108032227e-01 -4.489813446998596191e-01 -1.430603414773941040e-01 -2.640857994556427002e-01 -1.784039586782455444e-01 1.437882632017135620e-01 9.408281743526458740e-02
-1.531212329864501953e-01 1.814571917057037354e-01 9.043539315462112427e-02 -5.175071954727172852e-02 2.407270222902297974e-01 -1.120176352560520172e-02 -2.225496917963027954e-01 -7.122574746608734131e-02 2.002672404050827026e-01 -2.509956061840057373e-01 -2.596376240253448486e-01 -6.310643255710601807e-02 -1.805402785539627075e-01 -6.209098175168037415e-02 1.042938083410263062e-01 1.585748232901096344e-02 5.777285248041152954e-02 -2.183273732662200928e-01 3.200772404670715332e-01 1.610967218875885010e-01 -5.757097154855728149e-03 5.155383944511413574e-01 -1.187960430979728699e-01 -1.764680594205856323e-01 1.785087957978248596e-02 -4.326083883643150330e-02 -4.446801915764808655e-02 -1.981357187032699585e-01 -1.802392452955245972e-01 -8.061271905899047852e-02 -1.289068609476089478e-01 9.228143095970153809e-02
-1.951820403337478638e-01 -1.308103092014789581e-02 2.516097389161586761e-02 -6.364279985427856445e-02 -9.340658783912658691e-02 -1.999371498823165894e-01 2.857866883277893066e-02 -1.092639267444610596e-01 1.043457686901092529e-01 -2.481816112995147705e-01 -2.188918888568878174e-01 2.673489749431610107e-01 -9.089282155036926270e-02 -1.139411777257919312e-01 4.282855428755283356e-03 1.356354057788848877e-01 2.175618149340152740e-02 -2.395830750465393066e-01 1.783197373151779175e-01 2.732822000980377197e-01 -1.139205619692802429e-01 4.099428653717041016e-01 -1.692574322223663330e-01 -1.218235343694686890e-01 8.148290961980819702e-02 -1.039429679512977600e-01 -3.734957277774810791e-01 -1.421903371810913086e-01 2.598447799682617188e-01 1.089410483837127686e-01 -7.775328122079372406e-03 1.363095939159393311e-01
-1.776246540248394012e-02 1.494587063789367676e-01 -5.422570556402206421e-02 -2.131543457508087158e-01 -1.586750894784927368e-01 2.141048014163970947e-02 -4.664398729801177979e-02 4.510967433452606201e-02 6.434291601181030273e-02 1.316704601049423218e-01 -9.004712849855422974e-02 1.319978386163711548e-01 8.520764112472534180e-02 -4.493090137839317322e-02 -1.750274002552032471e-01 -4.811798781156539917e-02 1.659995317459106445e-01 -3.948301542550325394e-03 9.138365834951400757e-02 3.259373605251312256e-01 6.380229443311691284e-02 3.045624196529388428e-01 -2.197106033563613892e-01 -3.369338512420654297e-01 -1.313425227999687195e-02 -2.714319825172424316e-01 -4.858238399028778076e-01 -2.097613513469696045e-01 -1.947027891874313354e-01 -1.196154132485389709e-01 -4.238284379243850708e-02 -3.488532081246376038e-02
1.461782157421112061e-01 -1.235411986708641052e-01 2.138484828174114227e-02 7.399019785225391388e-03 1.022634357213973999e-01 8.798587135970592499e-03 -3.894427418708801270e-01 -1.702466458082199097e-01 2.555606663227081299e-01 1.668924838304519653e-02 1.361436843872070312e-01 2.506357431411743164e-01 -5.848249047994613647e-02 4.663728922605514526e-02 6.124801188707351685e-02 -2.849243953824043274e-02 3.368785381317138672e-01 7.962160557508468628e-02 2.017097175121307373e-01 1.573456972837448120e-01 2.800291478633880615e-01 1.446779221296310425e-01 -2.190632671117782593e-01 1.913091982714831829e-03 1.931821703910827637e-01 1.208965778350830078e-01 7.618154585361480713e-02 -3.412876129150390625e-01 -2.797276973724365234e-01 -1.182101294398307800e-01 1.097053885459899902e-01 -5.904851108789443970e-02
-2.229813486337661743e-01 4.989484325051307678e-02 1.034106314182281494e-01 1.124724969267845154e-01 1.505875680595636368e-02 -2.050805240869522095e-01 1.199408099055290222e-01 -2.262359261512756348e-01 6.631919741630554199e-02 5.625378713011741638e-02 -1.780146150849759579e-03 1.872261613607406616e-01 2.570138871669769287e-01 -6.389319896697998047e-02 -2.246882021427154541e-01 6.913293153047561646e-02 1.772977709770202637e-01 -2.890624403953552246e-01 -1.937789320945739746e-01 -1.234456151723861694e-01 1.294341087341308594e-01 2.303999513387680054e-01 -3.140267431735992432e-01 -1.565677672624588013e-01 1.423744261264801025e-01 -9.592866897583007812e-02 -8.609014004468917847e-02 -3.787495195865631104e-01 -5.461921915411949158e-03 -6.010764744132757187e-03 6.968927569687366486e-03 3.276830315589904785e-01
-1.999561488628387451e-01 1.417980436235666275e-02 -5.516622215509414673e-02 1.250931620597839355e-01 -1.003321930766105652e-01 7.596109062433242798e-04 5.480595305562019348e-02 -1.618574261665344238e-01 8.372617512941360474e-02 1.045227944850921631e-01 -2.465901672840118408e-01 1.311163157224655151e-01 1.969083547592163086e-01 -1.493535935878753662e-01 -4.945317655801773071e-02 -1.698004752397537231e-01 2.687078118324279785e-01 -4.387238621711730957e-01 -1.061064898967742920e-01 -2.243548445403575897e-02 4.194761812686920166e-02 3.629719913005828857e-01 -2.671479582786560059e-01 -2.362114191055297852e-01 9.101917594671249390e-02 8.158951997756958008e-02 1.763673275709152222e-01 -2.794540226459503174e-01 -1.488212645053863525e-01 -1.970711164176464081e-02 1.324976608157157898e-02 1.720353662967681885e-01
-2.823148155584931374e-03 1.661883294582366943e-01 -1.390833854675292969e-01 9.873146563768386841e-02 -4.278826061636209488e-03 -3.581372499465942383e-01 -1.420818269252777100e-01 -3.920371457934379578e-02 2.897800132632255554e-02 -2.392593324184417725e-01 -7.140249013900756836e-02 1.820140779018402100e-01 1.939142942428588867e-01 1.800706088542938232e-01 1.494778394699096680e-01 2.946647256612777710e-02 1.334017515182495117e-01 -9.898483753204345703e-02 -1.578014045953750610e-01 9.063085168600082397e-02 7.190196961164474487e-02 4.013947844505310059e-01 3.103465959429740906e-02 -4.818993806838989258e-01 1.014287620782852173e-01 -4.687955975532531738e-02 1.682178378105163574e-01 -1.479679793119430542e-01 1.561061292886734009e-01 -1.810377985239028931e-01 -7.697453349828720093e-02 1.333834379911422729e-01
-1.351544167846441269e-02 8.799406886100769043e-02 2.122764438390731812e-01 -6.251465063542127609e-03 -6.807107478380203247e-02 1.592628657817840576e-01 -1.577246189117431641e-02 -8.061009645462036133e-02 -8.590952306985855103e-02 6.848789006471633911e-02 -7.993180304765701294e-02 9.005098789930343628e-02 2.313546240329742432e-01 -1.143600195646286011e-01 -1.125175729393959045e-01 -3.169236297253519297e-04 3.818747997283935547e-01 -2.537249922752380371e-01 2.928679250180721283e-02 -1.068710088729858398e-01 1.386937052011489868e-01 3.818849623203277588e-01 -3.099601268768310547e-01 -2.472515106201171875e-01 8.431971073150634766e-02 -1.221174672245979309e-01 1.912805438041687012e-01 -3.578588366508483887e-01 6.126773729920387268e-02 -2.951634675264358521e-02 -2.762732654809951782e-02 2.599419057369232178e-01
-1.289146579802036285e-02 1.133660897612571716e-01 2.565392851829528809e-01 1.095146499574184418e-02 5.991856753826141357e-02 -1.468356996774673462e-01 -5.213021766394376755e-03 -1.634712815284729004e-01 1.041213497519493103e-01 -2.598665356636047363e-01 -1.023483723402023315e-01 2.145115733146667480e-01 -1.092396378517150879e-01 -2.435537800192832947e-02 -1.741483360528945923e-01 -6.209660321474075317e-02 1.279509253799915314e-02 -9.129752218723297119e-02 3.801976740360260010e-01 2.088400274515151978e-01 -2.309579588472843170e-02 5.982733368873596191e-01 4.613925144076347351e-02 -8.751896023750305176e-02 8.517678827047348022e-02 -6.786593794822692871e-02 -7.450311630964279175e-02 -1.720861047506332397e-01 -9.939493238925933838e-02 2.264764755964279175e-01 5.229265615344047546e-02 1.083023250102996826e-01
3.912903741002082825e-02 -4.896189644932746887e-02 1.487186700105667114e-01 -2.333717793226242065e-02 4.690035805106163025e-02 -3.428210318088531494e-01 -1.312621869146823883e-02 8.986651082523167133e-04 7.143986225128173828e-02 -1.092795282602310181e-01 -5.898850038647651672e-02 2.468616366386413574e-01 -1.257381141185760498e-01 -1.892973929643630981e-01 1.637581177055835724e-02 4.062528256326913834e-03 2.709704339504241943e-01 -5.265175923705101013e-02 -1.153114512562751770e-01 -5.007843300700187683e-02 2.281499095261096954e-02 4.693535864353179932e-01 4.785361886024475098e-02 -3.646220564842224121e-01 -9.355963021516799927e-02 -1.787080317735671997e-01 1.220925077795982361e-01 -3.127909600734710693e-01 1.761829107999801636e-01 -2.124745547771453857e-01 -1.722829192876815796e-01 -1.129610687494277954e-01
-2.015444040298461914e-01 8.411934971809387207e-02 2.398387528955936432e-02 -1.216938644647598267e-01 -2.734861969947814941e-01 -2.795005142688751221e-01 -1.790372580289840698e-01 6.561046838760375977e-02 5.131317302584648132e-03 2.604185342788696289e-01 -1.110525056719779968e-01 1.862275153398513794e-01 1.622000932693481445e-01 -7.504812628030776978e-02 -2.762989699840545654e-01 -1.778510585427284241e-02 8.412645012140274048e-02 -7.608700543642044067e-02 6.284336745738983154e-02 3.142186701297760010e-01 1.055844500660896301e-01 2.309408932924270630e-01 -3.769551813602447510e-01 -8.077266812324523926e-02 8.687517791986465454e-02 -9.892745316028594971e-02 -3.534114062786102295e-01 -1.207799091935157776e-01 -1.412801742553710938e-01 -1.359317898750305176e-01 1.637844741344451904e-02 3.353539388626813889e-03
-7.385971257463097572e-04 1.884852200746536255e-01 3.337039379402995110e-03 -1.687750518321990967e-01 -2.128152642399072647e-03 7.425649091601371765e-03 -1.791759729385375977e-01 -2.442717552185058594e-02 -5.935313180088996887e-03 1.851810514926910400e-01 -1.004359051585197449e-01 6.854315102100372314e-02 1.311571300029754639e-01 -1.289389133453369141e-01 -2.209339104592800140e-02 -1.669426113367080688e-01 -1.941802166402339935e-02 4.447963461279869080e-02 6.586430966854095459e-02 4.318603277206420898e-01 -1.136925294995307922e-01 3.657665848731994629e-01 -1.304797679185867310e-01 -2.859117686748504639e-01 2.084625065326690674e-01 -2.537679672241210938e-01 -3.741024732589721680e-01 -2.244846522808074951e-01 -1.952778548002243042e-01 -1.246683821082115173e-01 3.432784602046012878e-02 -1.358044333755970001e-02
-7.025468349456787109e-02 -7.828719913959503174e-02 -1.379944104701280594e-02 -6.036471575498580933e-02 9.238861501216888428e-02 -1.279786974191665649e-01 -2.593964803963899612e-03 -2.792318165302276611e-01 5.931551754474639893e-02 -8.234462887048721313e-02 1.993254944682121277e-02 3.315728902816772461e-02 -1.617594659328460693e-01 1.245826259255409241e-01 -3.006500899791717529e-01 2.756862714886665344e-02 1.398369576781988144e-02 -2.213696390390396118e-01 2.293346524238586426e-01 1.490831524133682251e-01 1.334562152624130249e-01 4.493448436260223389e-01 -1.182273849844932556e-01 -4.223149418830871582e-01 -1.428688764572143555e-01 -3.057110905647277832e-01 5.580942146480083466e-03 4.066348820924758911e-02 5.428912583738565445e-03 -2.056357413530349731e-01 8.201074087992310524e-04 2.088916748762130737e-01
-1.199880465865135193e-01 1.965791434049606323e-01 -2.441233694553375244e-01 4.448260739445686340e-02 -4.087257757782936096e-02 -3.296906054019927979e-01 -1.004901155829429626e-01 -1.676695421338081360e-02 1.373438984155654907e-01 -1.131483260542154312e-02 -1.620022803544998169e-01 6.791970133781433105e-02 3.079545870423316956e-02 -1.453965753316879272e-01 6.454420089721679688e-02 -1.435586363077163696e-01 1.019952595233917236e-01 1.112601235508918762e-01 1.688793301582336426e-01 2.254511564970016479e-01 1.489262580871582031e-01 1.822659224271774292e-01 -4.051592350006103516e-01 -7.362090051174163818e-03 2.179741561412811279e-01 -5.580344051122665405e-02 -4.415344297885894775e-01 -1.583276540040969849e-01 -1.885062158107757568e-01 -1.762733608484268188e-01 6.500863283872604370e-02 -6.860987097024917603e-02
1.197263002395629883e-01 1.084049046039581299e-01 -1.015926338732242584e-02 -3.334726393222808838e-01 -3.040062449872493744e-02 5.671391636133193970e-02 -1.017283275723457336e-01 -3.888716921210289001e-02 7.364653050899505615e-02 1.724465638399124146e-01 -1.735264658927917480e-01 1.593499779701232910e-01 7.989434897899627686e-02 2.579532191157341003e-02 -2.868017181754112244e-02 -4.654301702976226807e-02 2.055042684078216553e-01 1.366905681788921356e-02 -1.187463197857141495e-02 3.344445824623107910e-01 9.574541449546813965e-02 3.294778168201446533e-01 -1.148163899779319763e-01 -2.755234241485595703e-01 5.578461289405822754e-02 -3.250629603862762451e-01 -3.166413605213165283e-01 -2.201117873191833496e-01 -2.394976615905761719e-01 -2.476784139871597290e-01 2.473157644271850586e-02 8.869317173957824707e-02
-3.257333487272262573e-02 3.012424707412719727e-02 5.656303372234106064e-03 5.112655460834503174e-02 -8.130054920911788940e-02 -2.354686856269836426e-01 -3.307991474866867065e-02 -7.136535644531250000e-02 -5.792034789919853210e-02 -2.479331791400909424e-01 -2.397680729627609253e-01 1.971628814935684204e-01 3.545123711228370667e-02 -1.114073842763900757e-01 4.278835695004090667e-05 8.260377496480941772e-02 1.415752172470092773e-01 -5.775009468197822571e-02 2.959215939044952393e-01 2.300981581211090088e-01 -1.977756172418594360e-01 1.505053192377090454e-01 -1.108119562268257141e-01 -9.359108656644821167e-02 2.365382164716720581e-01 -3.532466664910316467e-02 -3.627502620220184326e-01 -4.991254508495330811e-01 1.142134517431259155e-01 1.972375512123107910e-01 -8.687134832143783569e-02 -3.686035424470901489e-02
-3.003096207976341248e-02 2.347551286220550537e-01 1.965945661067962646e-01 -6.525193154811859131e-02 -2.759577892720699310e-02 -2.220616936683654785e-01 -5.267843604087829590e-02 -3.933452367782592773e-01 -2.125945128500461578e-02 -8.549221605062484741e-02 -2.770060300827026367e-02 1.035392284393310547e-01 1.422120928764343262e-01 -1.998976916074752808e-01 -2.472114861011505127e-01 -7.591331750154495239e-02 9.259793907403945923e-02 -2.972414791584014893e-01 1.805795133113861084e-01 4.026392102241516113e-01 -2.983329258859157562e-02 1.541776806116104126e-01 -7.883632928133010864e-02 -1.386490911245346069e-01 -2.201363891363143921e-01 -1.652631908655166626e-01 1.650826483964920044e-01 -2.125359773635864258e-01 -5.892791599035263062e-02 -7.148435804992914200e-03 -2.316535860300064087e-01 -8.219804614782333374e-03
1.317246705293655396e-01 3.023592196404933929e-02 3.337364643812179565e-02 2.686563730239868164e-01 -1.048623099923133850e-01 -1.226944178342819214e-01 -1.090989038348197937e-01 -6.651440262794494629e-02 1.669697463512420654e-01 1.592398434877395630e-01 -3.535839021205902100e-01 5.394692346453666687e-02 1.102500110864639282e-01 1.229590326547622681e-01 7.828654348850250244e-02 -1.025005280971527100e-01 -9.932508319616317749e-02 -3.039640784263610840e-01 -1.388220489025115967e-01 3.441084325313568115e-01 2.138094790279865265e-02 3.059701919555664062e-01 -2.098209857940673828e-01 -4.089840501546859741e-02 1.959996372461318970e-01 -1.472546160221099854e-01 1.806942559778690338e-02 -1.001319363713264465e-01 4.374760761857032776e-02 3.657570183277130127e-01 1.831271871924400330e-02 -2.340858876705169678e-01
-3.839145228266716003e-02 -1.884824335575103760e-01 -1.333536803722381592e-01 -2.820965461432933807e-02 -2.040723897516727448e-02 -2.523908913135528564e-01 5.539669841527938843e-02 -3.302489519119262695e-01 -2.421583980321884155e-03 -3.783780336380004883e-01 -2.327559292316436768e-01 -5.756560713052749634e-02 -1.309286057949066162e-02 2.550577819347381592e-01 5.643844977021217346e-02 -1.329712849110364914e-02 1.348102390766143799e-01 -3.406172990798950195e-01 2.208715379238128662e-01 1.529072523117065430e-01 -1.193009838461875916e-01 2.919692695140838623e-01 -4.154866933822631836e-02 -2.544156610965728760e-01 1.607841700315475464e-01 -6.863659620285034180e-02 -7.049646228551864624e-02 -2.470232993364334106e-01 -3.553887829184532166e-02 1.143723428249359131e-01 -1.229919865727424622e-01 2.454771287739276886e-02
-7.112125307321548462e-02 9.808448143303394318e-03 1.292561441659927368e-01 -2.061456441879272461e-01 6.066561210900545120e-03 -1.541947126388549805e-01 -5.692467465996742249e-02 -2.573527991771697998e-01 1.762221753597259521e-02 -2.644042968750000000e-01 -1.605326533317565918e-01 2.187431901693344116e-01 4.733371362090110779e-02 -2.306471019983291626e-01 -2.318741381168365479e-01 -1.142575442790985107e-01 1.254434138536453247e-01 -1.830670684576034546e-01 -1.620365679264068604e-01 -9.682185202836990356e-02 7.377516478300094604e-02 9.100292623043060303e-02 -2.511561810970306396e-01 -3.688902258872985840e-01 1.809240728616714478e-01 -4.434311762452125549e-03 -3.189905583858489990e-01 -1.015241295099258423e-01 -1.676709353923797607e-01 2.615729868412017822e-01 -1.452523469924926758e-01 -1.266846060752868652e-01
1.292102187871932983e-01 2.702914178371429443e-01 5.889429524540901184e-02 -2.612521052360534668e-01 -2.599235177040100098e-01 -1.289180517196655273e-01 -8.989781886339187622e-02 9.308820962905883789e-02 1.858747303485870361e-01 1.234879717230796814e-01 -1.577042788267135620e-01 1.387568190693855286e-02 2.597104012966156006e-01 -3.015806712210178375e-02 -1.219616308808326721e-01 -2.410546410828828812e-03 6.791156530380249023e-02 -6.704353541135787964e-02 4.357796907424926758e-02 1.495953351259231567e-01 1.880768388509750366e-01 2.871626615524291992e-01 -4.048880040645599365e-01 -2.188563160598278046e-02 1.295610070228576660e-01 -2.473540455102920532e-01 -2.265658080577850342e-01 -2.163001745939254761e-01 -2.326914668083190918e-01 -1.372712552547454834e-01 1.207792013883590698e-01 -1.414851378649473190e-02
-1.074010580778121948e-01 1.931725740432739258e-01 1.373053044080734253e-01 1.527580171823501587e-01 5.961622670292854309e-02 -2.042317017912864685e-02 -5.351255089044570923e-02 -1.066119745373725891e-01 -3.717571496963500977e-02 -6.728697568178176880e-02 -1.877471655607223511e-01 -5.325350444763898849e-03 2.617090046405792236e-01 -2.866018190979957581e-02 -2.068744003772735596e-01 -5.778239667415618896e-02 4.039660096168518066e-01 -2.874702215194702148e-01 -1.310547739267349243e-01 7.901880890130996704e-03 2.606631517410278320e-01 1.396333128213882446e-01 -2.546438872814178467e-01 -3.461536169052124023e-01 2.525095641613006592e-01 -9.998332709074020386e-02 5.400127172470092773e-02 -6.690266728401184082e-02 -2.808909118175506592e-01 3.776223165914416313e-03 -1.017682403326034546e-01 1.689089387655258179e-01
-1.806941777467727661e-01 4.674022272229194641e-02 -8.457586169242858887e-03 -3.258411958813667297e-02 -2.178351432085037231e-01 -5.109060183167457581e-02 -5.928052961826324463e-02 -2.136299461126327515e-01 1.118613779544830322e-01 -3.428063690662384033e-01 -1.735098212957382202e-01 2.098578214645385742e-01 8.271323144435882568e-02 -1.274480968713760376e-01 5.659158527851104736e-02 6.918981671333312988e-02 -1.614073067903518677e-01 -2.851795554161071777e-01 2.727611362934112549e-01 2.476980835199356079e-01 -4.212924093008041382e-02 2.386397421360015869e-01 -2.285962849855422974e-01 -1.282027810811996460e-01 1.649833470582962036e-01 1.273532398045063019e-02 -3.804990053176879883e-01 -2.250565737485885620e-01 1.247623190283775330e-01 1.358930170536041260e-01 3.940738737583160400e-02 2.494450286030769348e-02
-5.675485357642173767e-02 -4.963298887014389038e-02 -1.190239936113357544e-01 -2.122866064310073853e-01 6.956575065851211548e-02 -2.317927926778793335e-01 2.212024927139282227e-01 -1.208004727959632874e-01 3.630970418453216553e-02 9.917780756950378418e-02 -3.939777985215187073e-02 2.853773832321166992e-01 2.002151757478713989e-01 8.854413032531738281e-02 -6.713382154703140259e-02 -7.318204641342163086e-02 1.710357069969177246e-01 -9.030708670616149902e-02 1.211881563067436218e-01 4.236707985401153564e-01 1.331308931112289429e-01 2.317175269126892090e-01 -1.249935850501060486e-01 1.301648374646902084e-02 3.403299748897552490e-01 -7.351432740688323975e-02 1.156014725565910339e-01 -3.907897472381591797e-01 5.653418600559234619e-02 -2.053057253360748291e-01 -7.249120622873306274e-02 6.591202318668365479e-02
6.486216187477111816e-02 2.090839669108390808e-02 -2.152113616466522217e-02 6.565442681312561035e-02 -4.285726845264434814e-01 -8.006788045167922974e-02 2.427266910672187805e-02 -1.540467143058776855e-01 1.200316566973924637e-02 -3.679546341300010681e-02 1.357886791229248047e-01 8.840654045343399048e-02 3.203520774841308594e-01 1.374564915895462036e-01 -2.830302417278289795e-01 -1.056481748819351196e-01 -1.820106245577335358e-02 1.898947544395923615e-02 4.762323200702667236e-02 3.206479176878929138e-02 -7.087334245443344116e-02 2.635509669780731201e-01 1.018788889050483704e-01 -5.028363689780235291e-02 2.664177417755126953e-01 -3.348844647407531738e-01 -2.352360188961029053e-01 -3.043879866600036621e-01 -2.257554829120635986e-01 -1.711088716983795166e-01 -1.780299246311187744e-01 3.474318236112594604e-02
-1.117831543087959290e-01 4.641230404376983643e-02 8.336255699396133423e-02 9.501946717500686646e-02 -2.194636911153793335e-01 -2.094807801768183708e-03 2.892231047153472900e-01 -4.416318237781524658e-01 2.705512382090091705e-02 -1.961212307214736938e-01 -1.424055248498916626e-01 1.098320186138153076e-01 1.199293509125709534e-01 -1.580288708209991455e-01 2.350581809878349304e-02 -6.191436946392059326e-02 3.972778320312500000e-01 -9.209021180868148804e-02 1.479633599519729614e-01 -1.020044088363647461e-01 1.632593572139739990e-01 1.457955837249755859e-01 -2.501952946186065674e-01 -2.321012467145919800e-01 5.924720689654350281e-02 -5.284480378031730652e-02 9.856639057397842407e-02 -3.510820269584655762e-01 -1.168514490127563477e-01 4.373082146048545837e-02 -7.329024374485015869e-02 -6.350911408662796021e-02
5.397831648588180542e-02 1.865009069442749023e-01 1.499150544404983521e-01 1.151891797780990601e-01 1.293308436870574951e-01 -7.209914177656173706e-02 -2.513292133808135986e-01 -1.578696668148040771e-01 1.473719775676727295e-01 -8.026320487260818481e-02 -8.250947296619415283e-02 -9.345901757478713989e-02 -4.315852001309394836e-02 -2.117971889674663544e-02 1.305199563503265381e-01 -1.464748848229646683e-02 3.898786008358001709e-01 -3.359301984310150146e-01 -1.421167105436325073e-01 2.224302440881729126e-01 8.578151464462280273e-02 2.695486545562744141e-01 -7.305862009525299072e-02 9.680686891078948975e-02 -8.390369266271591187e-02 -1.427198052406311035e-01 -4.660788550972938538e-02 -3.507555127143859863e-01 -1.478310525417327881e-01 -2.541223466396331787e-01 9.561435133218765259e-02 -2.754026353359222412e-01
-1.003047749400138855e-01 3.457954525947570801e-02 1.710723489522933960e-01 3.359951078891754150e-02 -1.657580435276031494e-01 -2.345464527606964111e-01 4.297052696347236633e-02 -2.286297976970672607e-01 1.671760976314544678e-01 -1.144276037812232971e-01 -1.534433066844940186e-01 3.084602355957031250e-01 1.671447753906250000e-01 -1.797899156808853149e-01 -3.081881999969482422e-02 -1.826188713312149048e-02 -7.450763136148452759e-02 -1.612513959407806396e-01 2.739892601966857910e-01 2.149655520915985107e-01 -2.318371385335922241e-01 3.252469599246978760e-01 2.314231358468532562e-02 -2.453623265027999878e-01 4.723982885479927063e-02 1.314017921686172485e-01 -2.785093784332275391e-01 -3.341229259967803955e-01 1.210289821028709412e-01 1.947894506156444550e-02 6.007992848753929138e-02 -4.120835568755865097e-03
-7.270380854606628418e-02 1.022878363728523254e-01 -7.660154998302459717e-02 -2.533668279647827148e-01 -1.585229337215423584e-01 3.689524158835411072e-02 -1.540735214948654175e-01 1.221623569726943970e-01 1.643501222133636475e-01 1.210355162620544434e-01 -2.197958379983901978e-01 1.081955209374427795e-01 1.334708482027053833e-01 2.797661907970905304e-02 -3.609230334404855967e-04 -7.592645287513732910e-02 1.426322758197784424e-01 -6.466338410973548889e-03 1.031893640756607056e-01 3.166402876377105713e-01 1.748364418745040894e-02 2.889103293418884277e-01 -2.617973089218139648e-01 -3.342503607273101807e-01 1.189923211932182312e-01 -1.628708541393280029e-01 -3.730465769767761230e-01 -2.207175940275192261e-01 -2.678765356540679932e-01 -1.592637002468109131e-01 -1.652073487639427185e-02 4.127989336848258972e-02
-9.515983611345291138e-02 9.524884074926376343e-02 -7.096678763628005981e-02 1.409889943897724152e-02 6.836677342653274536e-02 -7.493976503610610962e-02 -1.026443764567375183e-01 -2.325939089059829712e-01 1.595174074172973633e-01 -1.196554675698280334e-01 -1.278055161237716675e-01 2.007337063550949097e-01 1.312947720289230347e-01 7.348614186048507690e-02 -1.200590357184410095e-01 1.946318708360195160e-02 1.614752262830734253e-01 -2.551045417785644531e-01 5.532468110322952271e-02 -2.874627411365509033e-01 2.225581258535385132e-01 2.727928757667541504e-01 -1.210505291819572449e-01 -4.758899807929992676e-01 4.627341404557228088e-02 -3.185347616672515869e-01 -9.841597080230712891e-02 -4.251485690474510193e-02 -1.477601230144500732e-01 -3.567225858569145203e-02 -2.116016298532485962e-01 2.073348760604858398e-01
3.152532130479812622e-02 4.660807922482490540e-02 -7.469611614942550659e-02 8.657343685626983643e-02 1.706646233797073364e-01 -2.698923647403717041e-01 -2.868451923131942749e-02 -1.371125131845474243e-01 6.296668946743011475e-02 2.383451163768768311e-02 -2.792904973030090332e-01 3.479367494583129883e-01 -8.964673429727554321e-02 -4.752199351787567139e-02 1.810697019100189209e-01 6.815382745116949081e-03 3.333297669887542725e-01 -2.013133317232131958e-01 -1.751945614814758301e-01 1.629604957997798920e-02 6.992381811141967773e-02 2.876597046852111816e-01 -5.507894605398178101e-02 -2.932218015193939209e-01 1.620092689990997314e-01 -2.298283725976943970e-01 2.595287561416625977e-01 -1.881997436285018921e-01 -8.834635466337203979e-02 -1.064838916063308716e-01 -6.026482582092285156e-02 2.271170318126678467e-01
-4.031475633382797241e-02 2.808221615850925446e-02 1.922154426574707031e-01 -1.974033117294311523e-01 5.006622523069381714e-02 -2.700163424015045166e-01 -2.270056158304214478e-01 -4.491159021854400635e-01 -9.593728184700012207e-02 -1.847669035196304321e-01 -1.278472244739532471e-01 2.924850210547447205e-02 7.912081480026245117e-02 -1.247459650039672852e-02 -1.825904101133346558e-01 1.674143411219120026e-02 9.085009247064590454e-02 -3.413456380367279053e-01 -1.068642660975456238e-01 4.548784196376800537e-01 -1.028340384364128113e-01 2.463926076889038086e-01 -6.749628484249114990e-02 -1.345488429069519043e-01 -3.641101717948913574e-02 -3.710569441318511963e-02 -3.907950595021247864e-02 -1.276706904172897339e-01 3.664780780673027039e-02 9.777253866195678711e-02 4.562894627451896667e-02 1.479134857654571533e-01
6.722850352525711060e-02 9.894145280122756958e-02 1.956249922513961792e-01 -3.173733502626419067e-02 7.433898001909255981e-02 -1.681400835514068604e-01 -2.531261742115020752e-01 -2.830579578876495361e-01 -5.096498411148786545e-03 -2.936607599258422852e-01 -1.563419401645660400e-01 -1.604361236095428467e-01 4.447030127048492432e-01 -2.443703263998031616e-02 9.082525223493576050e-02 5.037287622690200806e-02 2.429713904857635498e-01 -2.890997231006622314e-01 4.673796147108078003e-02 1.792572289705276489e-01 -4.558778554201126099e-02 8.757840842008590698e-02 -4.849007353186607361e-02 -1.062695235013961792e-01 -4.687089473009109497e-03 -4.104704037308692932e-02 -8.987986296415328979e-02 -3.171360492706298828e-01 4.973871633410453796e-02 -2.062606960535049438e-01 -9.307155013084411621e-02 -2.418023645877838135e-01
-9.425370395183563232e-02 5.727983638644218445e-02 -1.092058569192886353e-01 -1.465015262365341187e-01 -1.669475585222244263e-01 -1.342929005622863770e-01 2.586448565125465393e-02 -2.884017825126647949e-01 -5.332720652222633362e-02 -9.218048304319381714e-02 -3.778689801692962646e-01 1.845221668481826782e-01 1.230192705988883972e-01 -1.592936813831329346e-01 3.183767944574356079e-02 7.400742173194885254e-02 2.243190854787826538e-01 -2.583389282226562500e-01 3.259464204311370850e-01 -1.989804580807685852e-02 -1.351603716611862183e-01 2.584979832172393799e-01 -7.923690229654312134e-02 -2.481463998556137085e-01 1.769971847534179688e-01 4.614107310771942139e-02 -2.800139486789703369e-01 -1.620813161134719849e-01 -2.099226042628288269e-02 9.589505195617675781e-02 2.523666322231292725e-01 -3.771292790770530701e-02
3.245971500873565674e-01 1.991215646266937256e-01 1.092685852199792862e-02 -3.662614151835441589e-02 -6.995351612567901611e-02 -3.048541247844696045e-01 -7.759844418615102768e-03 3.044575080275535583e-02 1.125154644250869751e-01 -1.442052572965621948e-01 -6.365241110324859619e-02 2.670828998088836670e-01 1.107419654726982117e-01 -1.645403057336807251e-01 1.799787580966949463e-01 5.801675096154212952e-02 3.072308599948883057e-01 -2.343935370445251465e-01 -7.257545739412307739e-02 -3.068600781261920929e-02 1.685792766511440277e-02 4.232620298862457275e-01 -1.243981495499610901e-01 -2.539844810962677002e-01 9.411273151636123657e-02 3.061797469854354858e-02 6.915129721164703369e-02 -4.988194257020950317e-02 -5.747575685381889343e-02 -1.549115180969238281e-01 -2.083737105131149292e-01 2.608275413513183594e-01
-1.633354127407073975e-01 1.148116663098335266e-01 3.667745739221572876e-02 -4.732022434473037720e-02 -2.993831224739551544e-02 -3.530161976814270020e-01 3.552035242319107056e-02 -1.523095220327377319e-01 1.088799834251403809e-01 -1.235486268997192383e-01 -2.001455277204513550e-01 3.065930306911468506e-01 9.888896346092224121e-02 -2.300935536623001099e-01 -1.677936315536499023e-01 6.664787977933883667e-02 5.060268566012382507e-02 -1.717642545700073242e-01 3.437186777591705322e-01 2.464157491922378540e-01 -6.395414471626281738e-02 2.068826407194137573e-01 -1.795980930328369141e-01 -1.455638408660888672e-01 7.405579835176467896e-02 9.448944777250289917e-02 -3.290076851844787598e-01 -2.763220965862274170e-01 5.734790489077568054e-02 1.863069981336593628e-01 -3.733053803443908691e-02 2.041121944785118103e-02
-4.538829997181892395e-02 -4.571262374520301819e-02 2.035081200301647186e-02 6.558495759963989258e-02 -1.682551801204681396e-01 -2.744202911853790283e-01 -1.495787352323532104e-01 -2.137855440378189087e-01 9.610923938453197479e-03 -1.615162044763565063e-01 -3.367527127265930176e-01 3.507644534111022949e-01 8.127255737781524658e-02 -1.796058714389801025e-01 -1.882365345954895020e-01 6.063406169414520264e-02 -1.387091428041458130e-01 -4.331636428833007812e-02 2.576353251934051514e-01 3.022763133049011230e-01 -1.331053227186203003e-01 1.730514168739318848e-01 -1.138175427913665771e-01 -1.154321804642677307e-01 1.875662654638290405e-01 -9.992664307355880737e-02 -3.225246667861938477e-01 -2.421018034219741821e-01 9.243384748697280884e-02 7.343957573175430298e-02 2.706384100019931793e-02 5.976158380508422852e-02
3.492528572678565979e-02 -2.393642067909240723e-01 5.758407339453697205e-02 -4.336705431342124939e-02 -6.478971987962722778e-02 -2.096572518348693848e-02 -9.783263504505157471e-02 -2.935443222522735596e-01 -8.263745158910751343e-02 1.044511348009109497e-01 7.854653894901275635e-02 -8.311631530523300171e-02 1.122748926281929016e-01 -1.119365245103836060e-01 3.887093067169189453e-02 1.290215998888015747e-01 3.056195974349975586e-01 -2.270222157239913940e-01 -1.912483572959899902e-01 -6.031173467636108398e-02 -9.097509086132049561e-02 2.097993493080139160e-01 -2.668767273426055908e-01 -2.603201568126678467e-01 2.838468849658966064e-01 -1.340620964765548706e-01 -2.391622662544250488e-01 -4.436622858047485352e-01 -4.544189944863319397e-02 1.694818288087844849e-01 3.016470558941364288e-02 -3.299437835812568665e-02
-2.960366755723953247e-02 2.846105583012104034e-02 1.923630535602569580e-01 8.684929460287094116e-02 1.058325618505477905e-01 6.031690165400505066e-02 -8.283281326293945312e-02 -2.118746340274810791e-01 1.224926393479108810e-02 -2.797204852104187012e-01 -9.585878252983093262e-02 1.312279850244522095e-01 -7.424902636557817459e-03 3.622745573520660400e-01 -2.048982679843902588e-01 -1.143690347671508789e-01 2.610330879688262939e-01 -1.733001023530960083e-01 -1.007808838039636612e-02 -1.071409136056900024e-01 2.995424345135688782e-02 1.048619523644447327e-01 -3.352961540222167969e-01 -3.389977812767028809e-01 3.573222160339355469e-01 -1.106846407055854797e-01 -1.312099099159240723e-01 -8.733609318733215332e-02 -1.487390697002410889e-01 1.442063152790069580e-01 -1.972808539867401123e-01 2.027250081300735474e-02
-8.502347767353057861e-02 -2.113538980484008789e-01 2.754403650760650635e-01 3.732446208596229553e-02 -1.676675230264663696e-01 3.510191664099693298e-02 1.365658491849899292e-01 -2.313277870416641235e-01 -1.173223555088043213e-02 1.576486229896545410e-01 -8.775576204061508179e-02 7.428284734487533569e-03 1.847704313695430756e-02 -1.745436638593673706e-01 -2.074004262685775757e-01 1.522492468357086182e-01 1.875628530979156494e-01 -2.045394927263259888e-01 -2.331900149583816528e-01 -8.106341958045959473e-02 -1.161053124815225601e-02 3.369717597961425781e-01 -1.912051886320114136e-01 -1.909067630767822266e-01 1.687980145215988159e-01 -2.298186421394348145e-01 -6.477782130241394043e-02 -4.506466984748840332e-01 -5.108692124485969543e-02 -5.542372912168502808e-02 1.078547090291976929e-01 -9.501196444034576416e-02
-5.392649397253990173e-02 3.656918555498123169e-02 1.157919242978096008e-01 -2.514210343360900879e-01 2.529477477073669434e-01 -2.313599437475204468e-01 -1.654706895351409912e-01 -7.203949987888336182e-02 -1.416376791894435883e-02 -2.299747318029403687e-01 -2.029167264699935913e-01 -4.484176263213157654e-02 -2.218167483806610107e-01 3.224847465753555298e-02 -2.350007556378841400e-02 2.146551012992858887e-02 1.629433184862136841e-01 1.496499404311180115e-02 1.718475222587585449e-01 2.574651539325714111e-01 -8.117140829563140869e-02 4.690851867198944092e-01 -3.440875187516212463e-02 -2.611325979232788086e-01 1.962659806013107300e-01 -1.025597602128982544e-01 -3.723153844475746155e-02 -3.026083707809448242e-01 2.178354561328887939e-02 1.892872005701065063e-01 -1.398485600948333740e-01 -7.118031382560729980e-02
2.505689263343811035e-01 -7.440726738423109055e-03 3.841796815395355225e-01 -1.602988094091415405e-01 1.689551323652267456e-01 -1.932778805494308472e-01 -1.827941685914993286e-01 -1.924239993095397949e-01 1.457265913486480713e-01 -1.495692729949951172e-01 -1.133632212877273560e-01 -3.171291947364807129e-02 1.715179979801177979e-01 5.414485931396484375e-03 7.507786899805068970e-02 9.481547027826309204e-02 2.131329327821731567e-01 4.166989028453826904e-02 1.325761973857879639e-01 2.700104750692844391e-02 -5.308981612324714661e-02 3.410026431083679199e-01 -7.781942188739776611e-02 -1.524418294429779053e-01 1.686241477727890015e-01 -9.662842750549316406e-02 1.403659433126449585e-01 -2.138092666864395142e-01 -7.331185787916183472e-02 -1.788761168718338013e-01 2.764758467674255371e-01 -3.084268271923065186e-01
7.430149614810943604e-02 -8.851637691259384155e-02 1.928666234016418457e-01 5.932409688830375671e-02 -2.444204688072204590e-01 -3.971851468086242676e-01 -1.896241679787635803e-02 -2.460586652159690857e-02 -2.907208167016506195e-02 -1.565785855054855347e-01 -1.157523319125175476e-01 1.267632693052291870e-01 1.374022513628005981e-01 6.793507933616638184e-02 -2.099630534648895264e-01 7.336550205945968628e-02 4.084522277116775513e-02 -4.666391015052795410e-01 3.427298665046691895e-01 -6.319028791040182114e-03 1.255998909473419189e-01 2.546430826187133789e-01 -9.170909970998764038e-02 3.306263685226440430e-02 6.019319593906402588e-02 -2.672282457351684570e-01 -2.167733013629913330e-01 -1.491751819849014282e-01 1.005410999059677124e-01 8.328639715909957886e-02 1.552350632846355438e-02 1.051821634173393250e-01
-2.312638238072395325e-02 -1.445408910512924194e-01 1.017711907625198364e-01 2.056437171995639801e-02 8.438408374786376953e-02 -2.409312725067138672e-01 -2.292712628841400146e-01 -1.494361609220504761e-01 1.473606377840042114e-01 -1.437507420778274536e-01 5.147069320082664490e-02 5.019534751772880554e-02 1.841300874948501587e-01 1.483458280563354492e-01 -7.507450878620147705e-02 1.805082559585571289e-01 -9.086226671934127808e-02 -5.203346610069274902e-01 1.349336504936218262e-01 3.003139495849609375e-01 7.561019062995910645e-02 2.929621636867523193e-01 -1.547632217407226562e-01 -9.076877683401107788e-02 -8.894893527030944824e-02 -1.211822181940078735e-01 -1.448937803506851196e-01 -1.821186989545822144e-01 -1.998045742511749268e-01 -1.567338407039642334e-01 -2.618961594998836517e-02 -1.816154718399047852e-01
-1.034828573465347290e-01 1.278760135173797607e-01 -4.277522384654730558e-04 -1.210531070828437805e-01 -1.966293156147003174e-01 1.082655265927314758e-01 -1.016183346509933472e-01 -2.944027818739414215e-02 1.781435608863830566e-01 2.382264435291290283e-01 -1.581906825304031372e-01 2.025663666427135468e-02 3.973306715488433838e-02 -6.176991388201713562e-02 -9.225695393979549408e-03 -1.457615047693252563e-01 4.514152184128761292e-02 -4.677883535623550415e-02 1.928521692752838135e-01 2.087487429380416870e-01 -3.196560591459274292e-02 2.946538627147674561e-01 -6.212038546800613403e-02 -3.490071296691894531e-01 8.429721742868423462e-02 -1.972029656171798706e-01 -4.053235948085784912e-01 -3.135039210319519043e-01 -3.516117036342620850e-01 -1.405277550220489502e-01 -5.590041354298591614e-02 -4.987821355462074280e-02
-7.368634920567274094e-03 6.001042947173118591e-02 -9.635008126497268677e-02 -2.057811804115772247e-02 -2.733441293239593506e-01 -2.228885143995285034e-01 -1.212533488869667053e-01 -2.577202618122100830e-01 1.150817871093750000e-01 -5.587710440158843994e-02 -1.220322623848915100e-01 -6.948344409465789795e-02 1.029246002435684204e-01 3.290190920233726501e-02 9.967480786144733429e-03 -2.048466801643371582e-01 -1.057199984788894653e-01 -1.142619177699089050e-01 -1.983373165130615234e-01 2.057274878025054932e-01 3.796232491731643677e-02 3.313926458358764648e-01 1.233304291963577271e-01 -1.020049825310707092e-01 2.634372711181640625e-01 -5.127831101417541504e-01 -2.334741801023483276e-01 -7.381623238325119019e-02 -2.234131991863250732e-01 -3.869433701038360596e-02 -1.391598675400018692e-02 -6.793515384197235107e-02
-1.565802097320556641e-02 -8.025489747524261475e-02 9.627562761306762695e-02 -6.852404773235321045e-02 -3.682746738195419312e-02 -3.504250645637512207e-01 -2.234042249619960785e-02 -1.538096964359283447e-01 1.854028701782226562e-01 -1.033331751823425293e-01 -2.065638154745101929e-01 -7.707061618566513062e-02 -2.353518083691596985e-02 8.531529456377029419e-02 -1.619111895561218262e-01 -2.871140837669372559e-02 -1.145443134009838104e-02 -2.858647406101226807e-01 2.833126187324523926e-01 -1.030199900269508362e-01 1.469001621007919312e-01 3.228389620780944824e-01 4.220413044095039368e-03 -3.389583826065063477e-01 2.093350291252136230e-01 -2.004409432411193848e-01 -2.360848784446716309e-01 -2.114300727844238281e-01 1.340632587671279907e-01 1.513687372207641602e-01 -2.439313679933547974e-01 6.509660929441452026e-02
-1.745327413082122803e-01 1.851869821548461914e-01 5.994317680597305298e-02 3.355266153812408447e-02 -1.640622466802597046e-01 -2.552378773689270020e-01 -1.649297028779983521e-01 -3.126600980758666992e-01 9.633854031562805176e-02 -9.571246802806854248e-02 1.095624491572380066e-01 2.320429384708404541e-01 -1.663141697645187378e-02 -1.509555578231811523e-01 -2.314721643924713135e-01 -5.957782268524169922e-02 -9.586818516254425049e-03 -2.750329971313476562e-01 1.804605275392532349e-01 -2.093270570039749146e-01 3.901658952236175537e-01 2.592892050743103027e-01 -7.797748595476150513e-02 -2.036594003438949585e-01 1.560619026422500610e-01 -1.002254337072372437e-01 -1.025412231683731079e-01 -1.663437932729721069e-01 -1.624065823853015900e-02 2.806218340992927551e-02 -1.010893732309341431e-01 2.145427316427230835e-01
2.328667044639587402e-01 2.989261150360107422e-01 1.014929637312889099e-01 2.784379422664642334e-01 -2.156056016683578491e-01 -1.919267177581787109e-01 -6.066909525543451309e-03 3.690012171864509583e-02 -1.174463406205177307e-01 -1.421832591295242310e-01 6.978265941143035889e-02 4.608827456831932068e-02 1.732034534215927124e-01 2.572873234748840332e-01 9.369172900915145874e-02 -7.973125204443931580e-03 2.033657133579254150e-01 5.239624157547950745e-02 8.859421312808990479e-02 1.860976070165634155e-01 1.516620069742202759e-01 1.393062621355056763e-01 -2.896443605422973633e-01 -2.488611638545989990e-01 1.873847097158432007e-01 -1.966876536607742310e-01 -1.021564900875091553e-01 -3.081575334072113037e-01 1.136488765478134155e-01 1.544703096151351929e-01 1.926027387380599976e-01 9.969837218523025513e-02
-9.200856089591979980e-02 -1.180225089192390442e-01 1.272210329771041870e-01 1.184430420398712158e-01 -2.333855628967285156e-01 5.705157294869422913e-02 -6.798645853996276855e-02 -1.188454851508140564e-01 -1.339550912380218506e-01 6.514185667037963867e-02 -9.325801581144332886e-02 -3.998582810163497925e-02 5.977036803960800171e-02 -1.562044471502304077e-01 -2.577298879623413086e-01 2.362723052501678467e-01 7.647082954645156860e-02 -2.362351417541503906e-01 -1.023741140961647034e-01 8.306541293859481812e-02 -9.155970066785812378e-02 3.066770136356353760e-01 -1.646101474761962891e-01 -1.667821407318115234e-01 3.301095962524414062e-01 -1.415926218032836914e-01 -1.273212432861328125e-01 -5.000848770141601562e-01 -9.647545218467712402e-02 1.933896690607070923e-01 -3.003499284386634827e-02 9.438519179821014404e-02
-3.367492556571960449e-02 -2.167748659849166870e-01 4.762101545929908752e-02 2.474779449403285980e-02 -6.754663586616516113e-02 -2.004059702157974243e-01 1.857754141092300415e-01 -1.045426726341247559e-01 1.505504250526428223e-01 -8.808504790067672729e-03 -1.564759761095046997e-01 2.735866792500019073e-02 1.328312754631042480e-01 -3.480628877878189087e-02 -1.290907710790634155e-01 2.128110639750957489e-02 4.849900901317596436e-01 -2.140209078788757324e-01 -2.266155630350112915e-01 2.509578317403793335e-02 -6.678334623575210571e-02 1.641195267438888550e-01 -2.805151641368865967e-01 -2.405652701854705811e-01 2.912473082542419434e-01 -2.761285305023193359e-01 -1.722119301557540894e-01 -1.746596246957778931e-01 1.231850385665893555e-01 1.469957828521728516e-01 -1.095713078975677490e-01 -6.241049617528915405e-02
7.670520991086959839e-02 1.501155644655227661e-01 -1.633508354425430298e-01 -2.900408208370208740e-01 2.039764262735843658e-02 -7.148540765047073364e-02 -7.235211133956909180e-02 -2.197529077529907227e-01 -4.674252495169639587e-02 3.455879092216491699e-01 1.265341341495513916e-01 3.966453298926353455e-02 1.326651573181152344e-01 -5.942606180906295776e-02 7.616483606398105621e-03 1.177270710468292236e-01 -6.247324496507644653e-02 -2.242622897028923035e-02 4.321495816111564636e-02 1.211429983377456665e-01 -1.667921058833599091e-02 3.760703206062316895e-01 -2.563034594058990479e-01 -3.299588263034820557e-01 2.707014679908752441e-01 -1.152130961418151855e-01 -1.576708704233169556e-01 -1.659763902425765991e-01 -2.811987400054931641e-01 -6.754120439291000366e-02 -2.468875199556350708e-01 8.187188208103179932e-02
-9.917607158422470093e-02 1.909009665250778198e-01 -3.016379475593566895e-02 -2.506085038185119629e-01 -2.580266296863555908e-01 -1.174365207552909851e-01 -3.955734074115753174e-01 -1.591333597898483276e-01 8.407498151063919067e-02 -2.043957114219665527e-01 1.721637090668082237e-03 7.791271805763244629e-02 3.018525056540966034e-02 -1.656008213758468628e-01 -1.653696000576019287e-01 7.621622085571289062e-02 2.975554466247558594e-01 -5.688068270683288574e-02 1.998080015182495117e-01 1.424578279256820679e-01 2.189012169837951660e-01 1.425191611051559448e-01 -2.466319799423217773e-01 -7.072851061820983887e-02 1.134660616517066956e-01 -2.240880131721496582e-01 1.152701526880264282e-01 -2.005141675472259521e-01 -2.448970377445220947e-01 -2.033257186412811279e-01 8.611159771680831909e-02 -7.718786597251892090e-03
1.615444384515285492e-02 2.215075492858886719e-01 3.459607064723968506e-02 -2.671832144260406494e-01 -6.832452118396759033e-02 1.735115647315979004e-01 -1.307229697704315186e-01 -2.217698143795132637e-03 2.260055541992187500e-01 1.900502890348434448e-01 -1.841777563095092773e-01 2.104507684707641602e-01 6.436582654714584351e-02 -2.693287841975688934e-02 -1.046628952026367188e-01 -7.242886722087860107e-02 1.056851521134376526e-01 2.210282906889915466e-02 1.405277997255325317e-01 2.173453569412231445e-01 4.517471417784690857e-02 3.130284547805786133e-01 -2.463304698467254639e-01 -3.747308552265167236e-01 8.506485074758529663e-02 -2.400037050247192383e-01 -2.439110130071640015e-01 -1.573926359415054321e-01 -2.923034429550170898e-01 -1.423169076442718506e-01 6.567907333374023438e-02 2.929590269923210144e-02
-2.594456076622009277e-01 -3.064425475895404816e-02 3.823366016149520874e-02 -1.171382069587707520e-01 2.141025066375732422e-01 -1.495674345642328262e-02 6.991087645292282104e-02 -2.694464921951293945e-01 9.090661257505416870e-02 -2.809634804725646973e-01 -7.836946099996566772e-02 1.446960270404815674e-01 5.647389963269233704e-02 -7.393627893179655075e-03 -2.187623083591461182e-01 4.017946869134902954e-02 1.772437691688537598e-01 -2.209083139896392822e-01 -2.373879402875900269e-01 2.651977539062500000e-01 -7.445028424263000488e-02 2.203550338745117188e-01 -2.725422978401184082e-01 -3.728453069925308228e-02 4.407493025064468384e-02 -2.506340444087982178e-01 1.254675239324569702e-01 -3.339423537254333496e-01 -1.156164407730102539e-01 -7.868201285600662231e-02 -1.399728357791900635e-01 2.411995679140090942e-01
-9.464234858751296997e-02 -2.276287823915481567e-01 3.190747275948524475e-02 -3.598206117749214172e-02 -1.410006135702133179e-01 -4.801763594150543213e-02 1.972510013729333878e-03 -2.065564692020416260e-01 5.743815377354621887e-02 -3.788413479924201965e-02 -4.561998322606086731e-02 2.465566545724868774e-01 8.808078616857528687e-02 -8.818273991346359253e-02 -1.651677191257476807e-01 1.237688213586807251e-01 2.738949954509735107e-01 -1.145010665059089661e-01 -2.031396776437759399e-01 -8.989654481410980225e-02 -1.123499423265457153e-01 2.943010330200195312e-01 -4.038025438785552979e-01 -1.835956871509552002e-01 1.861134618520736694e-01 -2.359043955802917480e-01 -8.861018717288970947e-02 -3.534811735153198242e-01 3.517901897430419922e-02 2.904591262340545654e-01 5.745935067534446716e-02 -2.913091331720352173e-02
4.124397411942481995e-02 2.167329043149948120e-01 -2.637600302696228027e-01 -1.175807416439056396e-01 4.341939929872751236e-03 -3.252452909946441650e-01 -1.001876890659332275e-01 -1.825602054595947266e-01 7.666037231683731079e-02 2.880686521530151367e-01 -1.686697304248809814e-01 3.013527765870094299e-02 1.065749377012252808e-01 -2.942020818591117859e-02 8.612098544836044312e-02 -5.426036193966865540e-02 1.549555957317352295e-01 -5.960425361990928650e-02 2.088197469711303711e-01 1.387774795293807983e-01 2.675492167472839355e-01 2.988570556044578552e-02 -3.687454164028167725e-01 -1.817311495542526245e-01 1.677931845188140869e-01 8.436944335699081421e-02 -4.046687781810760498e-01 -6.290042400360107422e-02 -1.606311947107315063e-01 -4.274153709411621094e-02 6.820715218782424927e-02 1.038639470934867859e-01
2.236799299716949463e-01 -1.129704713821411133e-01 1.150693669915199280e-01 6.195688992738723755e-02 1.686669129412621260e-04 -1.752397269010543823e-01 1.068203523755073547e-01 -2.203115224838256836e-01 5.242786183953285217e-02 -8.489532023668289185e-02 -4.521950781345367432e-01 1.257131844758987427e-01 1.204583495855331421e-01 4.627845063805580139e-02 -2.151861041784286499e-01 2.153809964656829834e-01 1.592494994401931763e-01 -3.786130249500274658e-01 -1.888322085142135620e-02 3.806084394454956055e-01 -9.509918838739395142e-02 8.795793354511260986e-02 -8.556570857763290405e-02 -2.044162601232528687e-01 1.718834601342678070e-02 -1.271224766969680786e-01 1.283863186836242676e-01 -1.276352852582931519e-01 6.064144894480705261e-02 1.650109291076660156e-01 -3.746367990970611572e-02 1.689029633998870850e-01
-3.122333809733390808e-02 -1.343536972999572754e-01 1.678055226802825928e-01 7.994609326124191284e-02 8.468916639685630798e-03 -1.343679893761873245e-02 -7.037515193223953247e-02 -5.816251039505004883e-01 9.776429831981658936e-02 -9.343830496072769165e-02 -5.296946689486503601e-02 1.561207175254821777e-01 1.164851337671279907e-01 1.516518741846084595e-02 -2.268568277359008789e-01 2.169741988182067871e-01 1.216842755675315857e-01 -2.553730010986328125e-01 -1.346740126609802246e-01 1.616636365652084351e-01 -1.350693255662918091e-01 1.306370794773101807e-01 -5.961728096008300781e-02 -5.044846795499324799e-03 -7.137479633092880249e-02 -3.685103356838226318e-01 -2.042449414730072021e-01 -3.036799654364585876e-02 -1.535807847976684570e-01 2.652473747730255127e-01 5.110525712370872498e-02 4.302962124347686768e-02
2.394879981875419617e-02 1.511113997548818588e-02 -1.956997998058795929e-02 1.399702876806259155e-01 -8.175469934940338135e-02 -1.180264130234718323e-01 -1.662730574607849121e-01 -2.921667993068695068e-01 -4.784187301993370056e-02 6.698581576347351074e-02 -9.535210579633712769e-02 7.910581678152084351e-02 -8.090776205062866211e-02 1.005085930228233337e-01 -3.909830376505851746e-02 1.397973895072937012e-01 1.100364699959754944e-01 4.427083581686019897e-02 3.163664638996124268e-01 2.432243973016738892e-01 1.392761915922164917e-01 5.622280240058898926e-01 1.068677678704261780e-01 -1.164328604936599731e-01 1.953528225421905518e-01 -7.375875115394592285e-02 2.735916972160339355e-01 -2.880058586597442627e-01 -1.521961539983749390e-01 -1.559892594814300537e-01 -5.425650998950004578e-02 -1.109649706631898880e-02
1.591818183660507202e-01 -9.749297797679901123e-02 1.409028768539428711e-01 -1.073263362050056458e-01 5.469054356217384338e-02 -2.266129702329635620e-01 -2.487028986215591431e-01 -3.568803369998931885e-01 3.165337145328521729e-01 2.672291919589042664e-02 -6.507311016321182251e-02 8.430576324462890625e-02 -1.251385454088449478e-02 -3.803104162216186523e-02 1.168978679925203323e-02 1.923632919788360596e-01 -4.202498495578765869e-02 -2.352606058120727539e-01 1.865192689001560211e-02 3.989163637161254883e-01 4.124610871076583862e-02 3.304232358932495117e-01 -1.126439869403839111e-01 4.976009204983711243e-02 -1.568975672125816345e-02 5.980178713798522949e-03 1.426714211702346802e-01 -3.765133023262023926e-01 -2.005600929260253906e-02 -7.295428216457366943e-02 -1.658354699611663818e-01 -3.103213198482990265e-02
-3.662647679448127747e-02 -1.044814959168434143e-01 1.611474901437759399e-01 1.598596572875976562e-02 -2.873378098011016846e-01 -2.635238170623779297e-01 7.867980748414993286e-02 -2.812393903732299805e-01 1.307414770126342773e-01 -1.110474690794944763e-01 -7.091113179922103882e-02 1.179114431142807007e-01 4.069487154483795166e-01 9.895715117454528809e-02 -5.062988400459289551e-02 1.503338571637868881e-02 -6.619836390018463135e-02 -1.475158631801605225e-01 -7.369152456521987915e-02 3.249478042125701904e-01 1.919114030897617340e-02 3.299017548561096191e-01 -4.477996006608009338e-02 -2.872194945812225342e-01 -3.644907614216208458e-03 -2.860852777957916260e-01 1.908792853355407715e-01 -2.593130990862846375e-02 -6.815300788730382919e-03 -1.470455825328826904e-01 -7.162731885910034180e-02 -1.450704783201217651e-01
1.428917516022920609e-02 9.492823481559753418e-02 -1.126279011368751526e-01 -1.457405537366867065e-01 -1.710980087518692017e-01 -6.364279240369796753e-02 -1.425082832574844360e-01 9.628105908632278442e-02 1.551076769828796387e-01 1.763911247253417969e-01 -8.544966578483581543e-02 5.899386852979660034e-02 7.263506203889846802e-02 -2.779791131615638733e-02 -1.434463262557983398e-01 -1.514511555433273315e-01 1.052495464682579041e-01 -1.570556312799453735e-02 4.241191968321800232e-02 3.283084630966186523e-01 1.523778587579727173e-01 3.845745623111724854e-01 -1.955932527780532837e-01 -3.020004332065582275e-01 3.245509415864944458e-02 -2.318140119314193726e-01 -2.858694791793823242e-01 -3.138057887554168701e-01 -3.212351202964782715e-01 -5.386973172426223755e-02 6.951198726892471313e-02 1.050669252872467041e-01
3.236287236213684082e-01 -6.563636660575866699e-02 -3.487645462155342102e-02 -1.977325379848480225e-01 2.461473643779754639e-01 -1.757277697324752808e-01 -2.299828082323074341e-01 -2.251991629600524902e-01 3.142553865909576416e-01 2.091145962476730347e-01 -6.170511618256568909e-02 1.278810650110244751e-01 7.166158407926559448e-02 -1.604276336729526520e-02 -1.418040096759796143e-01 -3.719922155141830444e-02 1.851926743984222412e-01 -2.900251746177673340e-01 -8.894279599189758301e-03 2.533015608787536621e-01 8.443758636713027954e-02 4.386820495128631592e-01 -1.202534288167953491e-01 -5.779584124684333801e-02 2.723290026187896729e-02 2.964380756020545959e-02 -9.436851739883422852e-02 1.481124609708786011e-01 -7.502531632781028748e-03 5.381618067622184753e-02 -1.454325914382934570e-01 -9.718087315559387207e-02
2.120430320501327515e-01 2.075219899415969849e-01 1.748581379652023315e-01 7.031870633363723755e-02 -3.718693926930427551e-02 1.272095143795013428e-01 -2.316537052392959595e-01 -2.106889188289642334e-01 -1.514892093837261200e-02 -2.826967537403106689e-01 -1.872865110635757446e-01 1.061689257621765137e-01 3.387605845928192139e-01 6.243976950645446777e-02 -7.007668167352676392e-02 7.036907970905303955e-02 5.138084292411804199e-01 -7.674785703420639038e-02 -1.383751481771469116e-01 1.525531113147735596e-01 1.784773170948028564e-01 5.969359725713729858e-02 -1.775170117616653442e-01 -2.125332802534103394e-01 1.439388096332550049e-01 -1.506110373884439468e-02 -1.818552613258361816e-01 1.221946161240339279e-02 -8.202011138200759888e-02 -1.025018990039825439e-01 2.945807529613375664e-03 -1.000041291117668152e-01
-4.580140486359596252e-02 -1.538010835647583008e-01 8.968898653984069824e-02 4.046932328492403030e-03 -5.854599177837371826e-02 4.009969159960746765e-02 -8.375760912895202637e-02 -2.515845298767089844e-01 -7.536550611257553101e-02 -3.377234190702438354e-02 -3.817522898316383362e-02 9.153980761766433716e-02 -7.483860850334167480e-02 7.256035506725311279e-02 -1.072889715433120728e-01 1.011924520134925842e-01 2.540391683578491211e-01 -1.953527778387069702e-01 -2.497839480638504028e-01 -6.466452032327651978e-02 1.218720246106386185e-02 2.667089998722076416e-01 -4.684760570526123047e-01 -9.107986092567443848e-02 4.050062596797943115e-01 -2.599193155765533447e-01 -4.158646240830421448e-02 -3.042624592781066895e-01 -5.350885447114706039e-03 1.819124072790145874e-01 5.687122792005538940e-02 -1.048769950866699219e-01
-2.036274820566177368e-01 9.158361703157424927e-02 -2.089991569519042969e-01 -7.840897887945175171e-02 4.489480852498672903e-05 -1.588865555822849274e-02 -1.955290138721466064e-01 -2.676240801811218262e-01 2.387828677892684937e-01 3.249093517661094666e-02 -1.105098426342010498e-01 1.575003415346145630e-01 2.198746893554925919e-03 -5.861142277717590332e-02 -1.144325509667396545e-01 -1.770949512720108032e-01 2.662665545940399170e-01 -3.287229239940643311e-01 3.773493692278862000e-02 -1.990895420312881470e-01 1.085757911205291748e-01 6.821011751890182495e-02 -7.186695933341979980e-02 -4.187209010124206543e-01 2.517125904560089111e-01 -2.181675732135772705e-01 -1.608444005250930786e-01 -1.591963768005371094e-01 -9.250669926404953003e-02 2.710633911192417145e-02 -1.055231615900993347e-01 2.183461785316467285e-01
4.735934361815452576e-02 -2.047183923423290253e-02 -6.755381822586059570e-02 1.568867564201354980e-01 -2.441396564245223999e-01 -1.943745613098144531e-01 -8.293139934539794922e-02 -3.979893326759338379e-01 8.589692413806915283e-03 2.387113124132156372e-02 -1.577454060316085815e-01 -9.794653207063674927e-02 6.042077019810676575e-02 1.087612137198448181e-01 -4.041592404246330261e-02 9.884044528007507324e-02 2.222821861505508423e-01 -8.272892236709594727e-02 2.775892615318298340e-01 2.584548592567443848e-01 -1.949948072433471680e-02 5.121555924415588379e-01 1.324625164270401001e-01 4.222940653562545776e-02 -1.904612407088279724e-02 -6.010544672608375549e-02 3.727350756525993347e-02 -2.813456952571868896e-01 -1.098245084285736084e-01 -7.306841760873794556e-02 -2.261164635419845581e-01 -9.125939756631851196e-02
-1.634570658206939697e-01 -2.461358457803726196e-01 -2.027215212583541870e-01 -7.141032069921493530e-02 -1.117841619998216629e-02 -2.701132595539093018e-01 5.208956822752952576e-02 -6.647880375385284424e-02 1.549228876829147339e-01 3.633577376604080200e-02 1.246185526251792908e-01 9.341581910848617554e-02 2.281580269336700439e-01 5.636177584528923035e-02 -1.595234125852584839e-02 -4.154003784060478210e-02 1.329632997512817383e-01 -1.455860435962677002e-01 5.193410813808441162e-02 5.185453295707702637e-01 -1.378827989101409912e-01 3.029555976390838623e-01 -2.331132888793945312e-01 -1.146977618336677551e-01 3.645749092102050781e-01 -1.178966090083122253e-01 7.934830337762832642e-02 -1.143431141972541809e-01 -8.525416254997253418e-02 9.584987163543701172e-02 -4.155443049967288971e-03 8.991367369890213013e-02
-3.362764045596122742e-02 3.123254515230655670e-02 -1.577564515173435211e-02 -2.715150415897369385e-01 -2.641755342483520508e-01 -3.051556050777435303e-01 -6.127309799194335938e-02 -9.154882282018661499e-02 1.707217097282409668e-01 1.991930752992630005e-01 -1.489253640174865723e-01 1.621017232537269592e-02 1.784424670040607452e-02 -1.248931065201759338e-01 -1.937102079391479492e-01 -5.812045186758041382e-02 1.614894568920135498e-01 2.795465663075447083e-02 1.511345356702804565e-01 9.652402251958847046e-02 2.249441444873809814e-01 2.015434950590133667e-01 -4.316824972629547119e-01 -2.138789147138595581e-01 1.006906479597091675e-02 -1.737238317728042603e-01 -2.721947729587554932e-01 -1.265550255775451660e-01 -2.986207008361816406e-01 -5.540496855974197388e-02 -9.667781181633472443e-03 -7.575650513172149658e-02
1.864408701658248901e-02 -1.433257609605789185e-01 3.042658790946006775e-02 -1.378802061080932617e-01 -5.148241668939590454e-02 -8.015187084674835205e-02 3.969796746969223022e-02 -2.169577032327651978e-01 2.499634325504302979e-01 -2.041244134306907654e-02 -2.770017683506011963e-01 1.949684917926788330e-01 1.235628500580787659e-01 -1.997476816177368164e-02 -1.173944845795631409e-01 4.338812828063964844e-02 3.359721601009368896e-01 -2.685488462448120117e-01 -2.727143764495849609e-01 -1.628818511962890625e-01 -7.580243051052093506e-02 2.589057087898254395e-01 -2.896827459335327148e-01 -2.126252055168151855e-01 1.950345337390899658e-01 -1.891257017850875854e-01 -2.293536514043807983e-01 -4.963899403810501099e-02 -1.731309667229652405e-02 1.804155111312866211e-01 1.826634854078292847e-01 9.791614860296249390e-02
-3.434276208281517029e-02 2.740393280982971191e-01 -1.056990697979927063e-01 -1.419479213654994965e-02 6.222638487815856934e-02 7.749489694833755493e-02 -1.241530701518058777e-01 -6.505472958087921143e-02 2.156093269586563110e-01 8.333136886358261108e-02 -4.641998186707496643e-02 7.520614564418792725e-02 -2.099629491567611694e-02 -1.676409691572189331e-01 -2.508451230823993683e-02 -5.578071810305118561e-03 -5.322928074747323990e-03 -4.234685376286506653e-02 -3.119263239204883575e-02 2.811315059661865234e-01 2.003267854452133179e-01 3.955750763416290283e-01 -3.462339937686920166e-01 -5.233052000403404236e-02 -1.663363575935363770e-01 -8.353736996650695801e-02 -4.232566356658935547e-01 -3.196927011013031006e-01 -2.335270494222640991e-01 3.077552421018481255e-03 -8.386342972517013550e-02 1.172548830509185791e-01
9.960014373064041138e-02 -2.864625155925750732e-01 6.239216029644012451e-02 5.308127030730247498e-02 -6.166619807481765747e-02 -2.890440523624420166e-01 -2.101748585700988770e-01 -2.704276740550994873e-01 2.352645099163055420e-01 -2.113543823361396790e-02 -1.723990142345428467e-01 2.545730471611022949e-01 -6.845309585332870483e-02 1.243488714098930359e-01 3.480020910501480103e-02 -4.065486043691635132e-02 7.435154169797897339e-02 -2.765773236751556396e-01 -6.865593604743480682e-03 3.496682345867156982e-01 -6.523059308528900146e-02 2.884321808815002441e-01 6.929016113281250000e-02 2.037904784083366394e-02 5.237009003758430481e-02 -1.684741526842117310e-01 1.495281010866165161e-01 -2.822429835796356201e-01 -1.865226477384567261e-01 -9.149026870727539062e-02 -1.935309767723083496e-01 -1.120421960949897766e-01
6.433419883251190186e-03 2.108111977577209473e-01 1.381008923053741455e-01 -5.720322020351886749e-03 1.421573013067245483e-01 1.194213144481182098e-02 -7.177280634641647339e-02 -2.167975604534149170e-01 1.812216937541961670e-01 -9.763459861278533936e-02 1.423681620508432388e-02 2.305041104555130005e-01 -1.410677880048751831e-01 4.989553615450859070e-02 -3.621775656938552856e-02 8.926619589328765869e-02 -5.235456861555576324e-03 -3.559791743755340576e-01 1.861202120780944824e-01 -9.269119799137115479e-02 2.501602768898010254e-01 2.603521049022674561e-01 3.327636420726776123e-02 -1.561092138290405273e-01 7.507007569074630737e-02 -1.891507059335708618e-01 -2.255505323410034180e-01 -3.871130645275115967e-01 2.229494452476501465e-01 8.216936886310577393e-02 -3.298122882843017578e-01 5.771735683083534241e-02
-9.932139515876770020e-02 4.859396070241928101e-02 -5.834412947297096252e-02 -2.245322912931442261e-01 -3.424255549907684326e-01 -2.150429785251617432e-01 -2.239066511392593384e-01 9.349981695413589478e-02 6.034014001488685608e-02 7.761014997959136963e-02 -9.074259549379348755e-02 1.101066991686820984e-01 1.075118482112884521e-01 3.299021720886230469e-02 -1.840803772211074829e-01 -4.955419898033142090e-02 2.648948132991790771e-01 1.097611114382743835e-01 2.170740067958831787e-02 1.503115147352218628e-01 9.821492433547973633e-02 3.569495677947998047e-01 -4.294345974922180176e-01 -1.124672368168830872e-01 1.066875904798507690e-01 -3.523451508954167366e-03 -2.614614963531494141e-01 -2.553659677505493164e-01 -1.859468370676040649e-01 -1.147893890738487244e-01 1.512135192751884460e-02 1.469882950186729431e-02
1.728824898600578308e-02 1.014232933521270752e-01 -8.101062476634979248e-02 -1.277861893177032471e-01 -1.051412671804428101e-01 -3.445991873741149902e-01 -1.284689456224441528e-01 3.409420326352119446e-02 5.095744505524635315e-02 1.393598169088363647e-01 2.926449477672576904e-02 1.650804467499256134e-02 1.792159229516983032e-01 -1.053064763545989990e-01 -1.803607493638992310e-01 2.838572300970554352e-02 1.856736689805984497e-01 4.163421690464019775e-02 2.597633600234985352e-01 2.254108190536499023e-01 1.165530234575271606e-01 1.848096251487731934e-01 -4.017851948738098145e-01 -2.214667052030563354e-01 1.690798997879028320e-01 -5.350575596094131470e-02 -3.986922800540924072e-01 -1.341589689254760742e-01 -2.308482825756072998e-01 -1.869181692600250244e-01 2.905719541013240814e-02 -9.576107561588287354e-02
5.570378154516220093e-02 -7.901592552661895752e-02 2.196765393018722534e-01 -4.032382741570472717e-02 -1.815333366394042969e-01 -2.899081446230411530e-02 -4.044568166136741638e-02 -2.092141360044479370e-01 2.645824849605560303e-02 -4.065316617488861084e-01 -2.370057255029678345e-01 1.619084626436233521e-01 1.741680651903152466e-01 1.920105144381523132e-02 -1.825245916843414307e-01 6.169826164841651917e-02 3.170852065086364746e-01 -3.250956237316131592e-01 -9.219809621572494507e-02 1.807272583246231079e-01 1.609726995229721069e-01 6.444708257913589478e-02 -1.130651235580444336e-01 -3.413675129413604736e-01 3.097437918186187744e-01 1.510024368762969971e-01 3.834357112646102905e-02 4.366149753332138062e-02 -8.603747934103012085e-02 4.425125080160796642e-04 4.469231516122817993e-02 -8.423588424921035767e-02
5.125581845641136169e-02 -2.555783987045288086e-01 5.574827641248703003e-02 -8.739117532968521118e-03 -6.273442506790161133e-02 -1.681181192398071289e-01 -3.505739271640777588e-01 -2.314180731773376465e-01 2.315985858440399170e-01 -7.464171200990676880e-02 -1.670182049274444580e-01 2.438526451587677002e-01 -2.398023568093776703e-02 1.221813336014747620e-01 7.132638990879058838e-02 3.089869394898414612e-03 -2.856292203068733215e-02 -2.307302504777908325e-01 -4.723658412694931030e-02 4.070079028606414795e-01 -9.102643281221389771e-02 3.411301076412200928e-01 -7.603493332862854004e-02 4.743829369544982910e-02 1.057252362370491028e-01 -1.315062642097473145e-01 1.177901104092597961e-01 -1.606592535972595215e-01 -2.757293283939361572e-01 -7.282666862010955811e-02 -1.435719877481460571e-01 -1.682756990194320679e-01
1.168747693300247192e-01 -6.832844018936157227e-02 2.663883566856384277e-02 1.342261862009763718e-02 -1.002762541174888611e-01 -1.041242927312850952e-01 -1.588009744882583618e-01 -5.987941101193428040e-02 3.716469183564186096e-02 -7.167886197566986084e-02 3.710390627384185791e-02 3.790957927703857422e-01 1.023426204919815063e-01 1.443828642368316650e-01 4.944050684571266174e-02 1.472282558679580688e-01 -1.109408438205718994e-01 -5.078935027122497559e-01 -1.449102442711591721e-02 2.097038626670837402e-01 2.191900648176670074e-02 2.768998146057128906e-01 -3.883043825626373291e-01 -1.145181879401206970e-01 -1.038640365004539490e-01 -1.261300295591354370e-01 -1.246908754110336304e-01 -1.427582055330276489e-01 -7.173800468444824219e-02 -1.058752387762069702e-01 4.582577943801879883e-02 -2.957240939140319824e-01
1.530755609273910522e-01 -4.315568658057600260e-04 -5.459593981504440308e-02 2.172545343637466431e-01 8.587740361690521240e-02 -4.519235342741012573e-02 -4.182834327220916748e-01 -6.579756736755371094e-02 2.345037907361984253e-01 6.540654599666595459e-02 -8.122959733009338379e-02 1.287795510143041611e-02 1.906733773648738861e-02 2.373626381158828735e-01 1.507569253444671631e-01 3.085688650608062744e-01 2.715240716934204102e-01 -7.390411570668220520e-03 2.561081647872924805e-01 2.533753216266632080e-01 5.253141000866889954e-02 2.313879728317260742e-01 -1.508181542158126831e-01 -1.178582087159156799e-01 1.437221765518188477e-01 -5.762473121285438538e-02 -2.313824743032455444e-01 -4.031594470143318176e-02 -1.977439969778060913e-01 -2.781209349632263184e-01 -6.563038378953933716e-02 -2.429932542145252228e-02
-3.587854281067848206e-02 2.184313535690307617e-01 1.662507057189941406e-01 6.038233265280723572e-02 -7.198742032051086426e-02 -5.882300436496734619e-03 -1.511560082435607910e-01 -1.939358264207839966e-01 1.516337096691131592e-01 -1.821693927049636841e-01 -3.540225327014923096e-01 2.120101451873779297e-01 -2.632232941687107086e-02 1.766815967857837677e-02 -2.184602916240692139e-01 -1.324831247329711914e-01 3.140350878238677979e-01 1.750410050153732300e-01 -1.381331086158752441e-01 1.795890033245086670e-01 1.990621834993362427e-01 1.225038524717092514e-02 -1.221936047077178955e-01 -4.347592294216156006e-01 2.022586613893508911e-01 2.090834267437458038e-02 -1.699691116809844971e-01 -1.331637650728225708e-01 -1.154082417488098145e-01 -9.775768965482711792e-02 7.016123086214065552e-02 -1.456699669361114502e-01
3.874831646680831909e-02 1.029211655259132385e-01 -6.919469684362411499e-02 4.894266426563262939e-01 -7.965876138769090176e-04 -2.272933274507522583e-01 1.412373501807451248e-02 -3.061599433422088623e-01 2.261722385883331299e-01 -1.565276272594928741e-02 -5.376603454351425171e-02 -5.199163779616355896e-02 1.624032407999038696e-01 1.623109728097915649e-01 -1.485677659511566162e-01 1.624542623758316040e-01 1.520448178052902222e-01 2.985524246469140053e-03 2.836785614490509033e-01 1.228173747658729553e-01 9.449513256549835205e-02 -7.126454263925552368e-02 -2.127584367990493774e-01 -1.348212212324142456e-01 4.624616354703903198e-02 9.222797304391860962e-02 -9.939029067754745483e-02 -4.125007390975952148e-01 1.753065884113311768e-01 8.652932010591030121e-03 -8.837477117776870728e-02 1.198935955762863159e-01
-5.603379756212234497e-02 2.164847254753112793e-01 -1.661811321973800659e-01 -1.629875153303146362e-01 -5.611833184957504272e-02 8.110807090997695923e-02 -1.481552273035049438e-01 -6.802346557378768921e-02 1.741378605365753174e-01 1.850139796733856201e-01 -6.285744905471801758e-02 4.185326769948005676e-02 1.253246366977691650e-01 1.066481228917837143e-03 1.715816110372543335e-01 -7.908461242914199829e-02 1.571850776672363281e-01 -9.874555468559265137e-02 1.902256533503532410e-02 2.234860658645629883e-01 -1.771434992551803589e-01 3.202242255210876465e-01 -2.751452326774597168e-01 -5.224156379699707031e-02 1.537710428237915039e-01 -4.218414723873138428e-01 -2.761591076850891113e-01 -2.448215484619140625e-01 -2.952504754066467285e-01 -1.212893798947334290e-01 -3.038705699145793915e-02 -1.104239001870155334e-02
3.201806843280792236e-01 -6.563405692577362061e-02 2.078872323036193848e-01 6.037187576293945312e-02 -5.836687982082366943e-02 -3.034541010856628418e-01 -3.144743740558624268e-01 -3.793697431683540344e-02 2.908476591110229492e-01 5.362085625529289246e-02 -1.784628629684448242e-01 -2.536465646699070930e-03 7.154966145753860474e-02 1.162227317690849304e-01 1.271693706512451172e-01 -1.274533718824386597e-01 3.256286680698394775e-01 9.259460121393203735e-02 5.971531849354505539e-03 1.670667529106140137e-01 1.751883476972579956e-01 9.250322729349136353e-02 -1.255425959825515747e-01 -2.403945177793502808e-01 1.549755185842514038e-01 -1.151716634631156921e-01 2.696352601051330566e-01 -1.738469302654266357e-01 -1.806661635637283325e-01 -6.916357576847076416e-02 2.048734426498413086e-01 -7.187411189079284668e-02
6.787182390689849854e-02 -3.838101029396057129e-02 1.860519051551818848e-01 1.659535765647888184e-01 -1.575113087892532349e-01 -2.992667555809020996e-01 -4.455668628215789795e-01 -1.570277214050292969e-01 1.066819727420806885e-01 -1.046459004282951355e-01 -1.836439073085784912e-01 1.583065837621688843e-01 -1.915741711854934692e-02 8.102333545684814453e-02 -2.967239543795585632e-02 -1.913870722055435181e-01 3.431439995765686035e-01 2.134437859058380127e-01 -7.815353572368621826e-02 5.445223301649093628e-02 5.507036671042442322e-02 2.082579582929611206e-02 -1.367958635091781616e-01 -1.702926009893417358e-01 2.335668206214904785e-01 -6.231362000107765198e-02 -1.206305176019668579e-01 -3.429878056049346924e-01 6.933309882879257202e-02 -4.984986782073974609e-02 1.977390199899673462e-01 8.981853723526000977e-02
9.331492334604263306e-02 -3.209822177886962891e-01 -2.698157541453838348e-02 -1.439682673662900925e-03 -3.137329220771789551e-02 -2.537716031074523926e-01 -1.523446291685104370e-01 -3.092369437217712402e-01 1.884634345769882202e-01 -1.219260096549987793e-01 -2.077056318521499634e-01 1.284051835536956787e-01 -1.340193897485733032e-01 9.717069566249847412e-02 -3.164757415652275085e-02 1.692813076078891754e-02 -1.064950302243232727e-01 -3.435578942298889160e-01 1.683053560554981232e-02 2.786395847797393799e-01 -1.221209540963172913e-01 3.951406180858612061e-01 -5.557401478290557861e-02 3.729698807001113892e-02 1.280737668275833130e-01 -1.265362650156021118e-01 2.866368368268013000e-02 -2.386057227849960327e-01 -7.984984666109085083e-02 -1.169711500406265259e-01 -2.603511810302734375e-01 -6.141189113259315491e-02
-4.463781043887138367e-02 -5.396698415279388428e-02 -2.009024620056152344e-01 -7.888302952051162720e-02 -1.989532858133316040e-01 -3.664288520812988281e-01 -2.851530313491821289e-01 -1.781093180179595947e-01 2.873275056481361389e-02 1.070222258567810059e-01 -7.100208848714828491e-02 -2.892144769430160522e-02 1.126993224024772644e-01 -1.294636130332946777e-01 -8.033856004476547241e-02 1.838974840939044952e-02 2.222112268209457397e-01 6.193267181515693665e-02 3.319339752197265625e-01 3.796782344579696655e-02 2.142027169466018677e-01 9.615648537874221802e-02 -2.891497611999511719e-01 -9.098828583955764771e-02 3.776814639568328857e-01 -2.172274589538574219e-01 -8.880691975355148315e-02 -1.618145257234573364e-01 -1.192680969834327698e-01 -6.684257835149765015e-02 -2.312188781797885895e-02 -2.285428494215011597e-01
1.621745899319648743e-02 -3.853272646665573120e-02 -2.027744203805923462e-01 3.501148428767919540e-03 -1.444828808307647705e-01 -2.429527938365936279e-01 -2.990717254579067230e-02 -2.529421746730804443e-01 -6.819411367177963257e-02 -1.186441779136657715e-01 -1.814792454242706299e-01 1.749982386827468872e-01 -2.937317360192537308e-03 1.687609553337097168e-01 -8.762087672948837280e-02 1.619401574134826660e-01 -7.978586852550506592e-02 -2.574089765548706055e-01 2.295427620410919189e-01 -4.526012111455202103e-03 -1.507264655083417892e-02 2.613636255264282227e-01 -4.916856065392494202e-02 -3.841986954212188721e-01 2.174106687307357788e-01 -1.335410028696060181e-01 -1.210850998759269714e-01 -2.872486412525177002e-01 1.082970499992370605e-01 2.552188038825988770e-01 -1.519375145435333252e-01 2.480853796005249023e-01
5.163376405835151672e-02 -2.378838956356048584e-01 7.513683289289474487e-03 1.232518553733825684e-01 -1.797546893358230591e-01 -2.453412413597106934e-01 -2.030043005943298340e-01 -2.326627224683761597e-01 1.463369280099868774e-01 -2.008992880582809448e-01 -1.001051217317581177e-01 1.816527545452117920e-01 -9.906271845102310181e-02 -7.061401009559631348e-02 -3.406385704874992371e-02 -1.395625770092010498e-01 -1.852080598473548889e-02 -3.359064161777496338e-01 -5.168824642896652222e-02 3.521329164505004883e-01 -1.950460299849510193e-02 2.188906967639923096e-01 1.832672953605651855e-02 5.873263999819755554e-02 4.049826785922050476e-02 -2.121490985155105591e-01 2.319184318184852600e-02 -2.229332774877548218e-01 -2.974413335323333740e-01 -1.369199156761169434e-01 -2.481313049793243408e-01 -1.995571851730346680e-01
1.861001402139663696e-01 -9.244383126497268677e-02 -6.166650354862213135e-02 3.706905990839004517e-02 -7.415767014026641846e-02 -3.299601972103118896e-01 -2.847726047039031982e-01 -2.127672582864761353e-01 9.044294804334640503e-02 -2.076746523380279541e-02 1.276613958179950714e-02 4.754604399204254150e-02 -3.447925299406051636e-02 -2.198540419340133667e-01 -5.093480646610260010e-02 -1.935642659664154053e-01 1.272687315940856934e-01 -2.174519151449203491e-01 5.030328780412673950e-02 3.026580512523651123e-01 1.895186752080917358e-01 5.452909469604492188e-01 1.028252467513084412e-01 -3.200184181332588196e-02 1.521332655102014542e-02 -1.288313269615173340e-01 3.084302588831633329e-04 -1.789026260375976562e-01 -1.040846034884452820e-01 -7.806072384119033813e-02 -9.971266984939575195e-02 -1.791877448558807373e-01
-1.370328217744827271e-01 -9.860994666814804077e-02 6.953562796115875244e-02 7.482505403459072113e-03 -9.481250494718551636e-02 -3.421889841556549072e-01 -6.235843524336814880e-02 -1.622409224510192871e-01 6.528761237859725952e-02 -1.182105317711830139e-01 -1.743835508823394775e-01 2.777253091335296631e-01 -2.707798965275287628e-03 -5.036137998104095459e-02 -5.989076942205429077e-02 7.844328880310058594e-02 -1.391108632087707520e-01 -2.419601380825042725e-01 3.089872598648071289e-01 1.734199821949005127e-01 -1.985386572778224945e-02 2.564503848552703857e-01 -7.274549454450607300e-02 -1.906389594078063965e-01 1.660477519035339355e-01 -3.960800170898437500e-02 -3.175759017467498779e-01 -4.014507830142974854e-01 1.675336211919784546e-01 1.503667235374450684e-01 1.172510981559753418e-01 7.368130236864089966e-02
1.480595767498016357e-01 -7.079672068357467651e-02 -5.726602301001548767e-02 5.619680508971214294e-03 -8.575777709484100342e-02 -3.489330410957336426e-01 -3.817338943481445312e-01 -2.882603704929351807e-01 1.134366095066070557e-01 -1.232026843354105949e-03 -1.159688383340835571e-01 9.631404280662536621e-02 -2.884357422590255737e-02 -1.145825162529945374e-01 -1.324544250965118408e-01 7.438725233078002930e-02 1.839431226253509521e-01 -3.078953325748443604e-01 1.024619340896606445e-01 2.121581584215164185e-01 6.202074885368347168e-02 4.476042687892913818e-01 7.697177678346633911e-02 4.420657828450202942e-02 -1.081691496074199677e-02 -1.246591731905937195e-01 2.088088542222976685e-02 -1.861087977886199951e-01 -6.456924974918365479e-02 -1.959744095802307129e-01 -1.755749732255935669e-01 -1.372891068458557129e-01
-2.530279941856861115e-02 -8.140642940998077393e-02 -9.729211777448654175e-02 1.445049196481704712e-01 -8.905037492513656616e-02 -1.979904770851135254e-01 -3.615341186523437500e-01 -2.117651551961898804e-01 -4.346373677253723145e-02 -5.684781819581985474e-03 9.809640049934387207e-02 3.221009671688079834e-02 -2.421441860496997833e-02 3.259669989347457886e-03 9.437964111566543579e-02 1.596541255712509155e-01 1.863093972206115723e-01 -1.917964778840541840e-02 3.196270465850830078e-01 1.585903167724609375e-01 1.249472275376319885e-01 4.251409173011779785e-01 -1.859011948108673096e-01 -2.761957943439483643e-01 9.246880561113357544e-02 -2.039337307214736938e-01 7.399187423288822174e-03 -1.363340113312005997e-02 -2.674802839756011963e-01 -1.991965770721435547e-01 2.303716987371444702e-01 -8.865868300199508667e-02
2.773819267749786377e-01 2.449633479118347168e-01 5.116760730743408203e-02 1.139463335275650024e-01 -4.833723232150077820e-02 1.391425132751464844e-01 -1.405277252197265625e-01 -4.255386292934417725e-01 -4.645054414868354797e-02 -2.277891039848327637e-01 -2.993178367614746094e-01 1.598876267671585083e-01 -1.645059697329998016e-02 -1.651145964860916138e-01 -1.076026335358619690e-01 1.048688516020774841e-01 2.563492357730865479e-01 -7.391480356454849243e-02 1.506040841341018677e-01 1.685004830360412598e-01 -1.355728209018707275e-01 2.622312605381011963e-01 3.496148437261581421e-02 -2.185314744710922241e-01 1.917270421981811523e-01 9.470818191766738892e-02 -1.585002839565277100e-01 -1.233453229069709778e-01 1.046362705528736115e-02 3.456308040767908096e-03 9.946591407060623169e-02 2.261768132448196411e-01
8.688390254974365234e-03 -1.737003922462463379e-01 -4.416038095951080322e-02 1.450683325529098511e-01 -1.788867712020874023e-01 2.384096756577491760e-02 7.657616585493087769e-02 -1.348045021295547485e-01 -5.809817463159561157e-02 5.623165890574455261e-02 6.393181532621383667e-02 1.008605062961578369e-01 -8.745539002120494843e-03 -5.147163174115121365e-04 -9.952929615974426270e-02 1.282361745834350586e-01 2.916429042816162109e-01 -2.374282181262969971e-01 -2.102889716625213623e-01 -4.475193098187446594e-02 -1.213726177811622620e-01 3.287571370601654053e-01 -3.373734056949615479e-01 -1.675404608249664307e-01 3.491238951683044434e-01 -2.644509971141815186e-01 -1.499190479516983032e-01 -4.014396965503692627e-01 -6.508692633360624313e-03 4.546338692307472229e-02 8.151091635227203369e-02 7.979909330606460571e-02
8.397486060857772827e-02 -3.784863650798797607e-01 -7.492405921220779419e-02 -1.085587143898010254e-01 1.197266653180122375e-01 -3.095705509185791016e-01 1.685006022453308105e-01 -1.097413301467895508e-01 1.170556247234344482e-01 2.149209082126617432e-01 6.451221555471420288e-02 1.271059513092041016e-01 2.723679244518280029e-01 9.664297103881835938e-03 -7.681906968355178833e-02 -2.911022119224071503e-02 2.168066501617431641e-01 -1.048702523112297058e-01 3.005840629339218140e-02 4.004770219326019287e-01 8.423215895891189575e-02 1.917811036109924316e-01 -2.037847228348255157e-02 -1.982567310333251953e-01 2.754178047180175781e-01 -7.406023889780044556e-02 3.629565611481666565e-02 -3.390111029148101807e-01 -3.156113997101783752e-02 5.294241011142730713e-02 -1.328385341912508011e-02 1.265343576669692993e-01
3.652242720127105713e-01 -8.049548417329788208e-02 2.022046595811843872e-02 -1.073948740959167480e-01 1.363406181335449219e-01 -3.337461650371551514e-01 -3.126469254493713379e-01 -1.224633678793907166e-01 9.295016527175903320e-02 1.695314049720764160e-01 -9.693048149347305298e-02 7.435881346464157104e-02 5.952706933021545410e-02 -5.376379191875457764e-02 -1.138351336121559143e-01 -3.533229604363441467e-02 5.188773199915885925e-02 -1.892203539609909058e-01 1.571227014064788818e-01 1.912968605756759644e-01 4.666881263256072998e-02 5.089159011840820312e-01 -3.126920759677886963e-01 -9.518589079380035400e-02 -2.481337264180183411e-02 5.600464716553688049e-02 -1.033399701118469238e-01 -6.437938194721937180e-03 1.068326607346534729e-01 -1.171190664172172546e-02 -1.847295612096786499e-01 -6.771418452262878418e-02
-1.203625276684761047e-01 3.167334944009780884e-02 -1.666630655527114868e-01 7.322498410940170288e-02 -2.434283345937728882e-01 -2.220616042613983154e-01 -2.053690850734710693e-01 -1.340499818325042725e-01 1.356008052825927734e-01 1.637359112501144409e-01 1.547584831714630127e-01 2.597281634807586670e-01 3.990064561367034912e-02 -5.338468030095100403e-02 -2.171382755041122437e-01 9.322451055049896240e-02 2.972117662429809570e-01 -9.901565313339233398e-02 3.062330484390258789e-01 7.706574350595474243e-02 2.624716460704803467e-01 8.059333264827728271e-02 -2.319045811891555786e-01 -2.309927158057689667e-02 1.412494182586669922e-01 -4.076775610446929932e-01 1.503083854913711548e-01 -9.372914582490921021e-02 -1.815989166498184204e-01 -8.181819319725036621e-02 2.665875852108001709e-02 1.728919148445129395e-02
-4.787202551960945129e-02 -1.690405607223510742e-02 -1.094806380569934845e-02 6.673277914524078369e-02 -1.398854702711105347e-01 -3.322123587131500244e-01 1.153641287237405777e-02 -3.759539499878883362e-02 7.493059337139129639e-02 -1.709087193012237549e-01 -2.777394950389862061e-01 3.626879751682281494e-01 1.375415921211242676e-01 -1.223984956741333008e-01 -7.313051819801330566e-02 4.784897342324256897e-02 1.195042654871940613e-01 -2.704516947269439697e-01 2.076183557510375977e-01 2.651329636573791504e-01 -9.144073724746704102e-02 1.532699167728424072e-01 2.880500815808773041e-02 -1.066307574510574341e-01 1.678804308176040649e-01 6.170022115111351013e-02 -4.021972715854644775e-01 -3.002974987030029297e-01 1.154649406671524048e-01 1.547725796699523926e-01 5.382468923926353455e-02 -8.562754839658737183e-02
-1.107184588909149170e-01 8.870992809534072876e-02 1.297612953931093216e-02 -2.059370875358581543e-01 -1.704129129648208618e-01 1.058002468198537827e-02 -1.548992991447448730e-01 1.274521555751562119e-02 2.466921359300613403e-01 2.151494026184082031e-01 -8.874733746051788330e-02 1.424791067838668823e-01 7.422707229852676392e-02 3.777222475036978722e-03 -9.461892396211624146e-02 -2.699747495353221893e-02 1.905023902654647827e-01 -1.947094872593879700e-02 5.060080811381340027e-02 3.015302121639251709e-01 -1.231611677212640643e-04 3.031485676765441895e-01 -1.009273752570152283e-01 -2.986321151256561279e-01 1.204831898212432861e-01 -1.503876149654388428e-01 -3.537313044071197510e-01 -2.442383766174316406e-01 -3.263543248176574707e-01 -2.710312306880950928e-01 8.008673042058944702e-02 6.122922897338867188e-02
-3.163754642009735107e-01 -1.694929301738739014e-01 2.391525655984878540e-01 1.652617901563644409e-01 -1.388953030109405518e-01 1.397183388471603394e-01 -1.513199210166931152e-01 -2.376727461814880371e-01 3.194124102592468262e-01 -2.406088113784790039e-01 -1.755055785179138184e-01 1.806466579437255859e-01 -1.265013515949249268e-01 9.389217197895050049e-02 -3.576887026429176331e-02 -1.068612709641456604e-01 1.013531908392906189e-01 -1.377173960208892822e-01 -1.044191718101501465e-01 1.431515812873840332e-02 -1.278010662645101547e-02 1.279536932706832886e-01 -2.302412316203117371e-02 -4.633341729640960693e-01 1.506612151861190796e-01 4.096671193838119507e-02 -1.810119748115539551e-01 5.808806791901588440e-02 -2.394818365573883057e-01 -2.527142316102981567e-02 -4.072419553995132446e-02 1.238894909620285034e-01
6.419506669044494629e-02 1.160112544894218445e-01 -5.830497667193412781e-02 -1.664128601551055908e-01 -1.421633455902338028e-02 8.368816226720809937e-02 2.744771353900432587e-02 -2.569183707237243652e-01 2.448015213012695312e-01 -2.000162154436111450e-01 -7.706541568040847778e-02 2.583823725581169128e-02 5.314726382493972778e-02 1.653046458959579468e-01 -2.063265144824981689e-01 6.876314431428909302e-02 5.153388902544975281e-02 -3.172540664672851562e-01 4.103009775280952454e-02 1.734542250633239746e-01 -9.193830192089080811e-02 9.394467622041702271e-02 9.665993601083755493e-02 -4.885314702987670898e-01 1.634094417095184326e-01 -1.767960190773010254e-01 -1.963279396295547485e-01 -2.426706999540328979e-01 1.273078620433807373e-01 1.265119481831789017e-02 -2.850596904754638672e-01 1.999790519475936890e-01
-8.872870355844497681e-02 -2.540419809520244598e-02 -2.809594571590423584e-01 -9.167383611202239990e-02 -4.423345923423767090e-01 -8.301374316215515137e-02 8.828849345445632935e-02 -1.762979775667190552e-01 1.711860895156860352e-01 -5.451133474707603455e-02 -1.181878522038459778e-02 7.471068948507308960e-02 2.441030740737915039e-01 -4.616032820194959641e-03 -5.269649997353553772e-02 -2.394652366638183594e-01 1.934595108032226562e-01 -1.782615780830383301e-01 1.194649487733840942e-01 4.702528193593025208e-02 7.194369565695524216e-03 1.662717312574386597e-01 6.063470244407653809e-02 -1.920443028211593628e-01 2.697984278202056885e-01 -3.164126873016357422e-01 -6.811675429344177246e-02 -3.134025037288665771e-01 -1.207252740859985352e-01 -1.816578023135662079e-02 -1.995114982128143311e-01 -1.434070318937301636e-01
1.485278159379959106e-01 2.080583870410919189e-01 8.236429095268249512e-02 1.812257617712020874e-01 -2.856663763523101807e-01 -2.414321154356002808e-02 -3.473458588123321533e-01 -2.710058093070983887e-01 1.665379852056503296e-01 -1.490213871002197266e-01 2.998954616487026215e-02 1.453742682933807373e-01 -2.951459586620330811e-01 2.662577852606773376e-02 9.201683104038238525e-02 7.808390259742736816e-02 7.827544957399368286e-02 -2.314144223928451538e-01 1.522894799709320068e-01 1.430340558290481567e-01 -9.974028915166854858e-03 3.273424804210662842e-01 -1.881065666675567627e-01 1.217994391918182373e-01 1.954909116029739380e-01 1.913828961551189423e-02 -2.008929476141929626e-02 -6.316538155078887939e-02 -2.911361455917358398e-01 -1.502333283424377441e-01 -1.498740315437316895e-01 -1.039835512638092041e-01
3.951674997806549072e-01 1.755792647600173950e-01 1.133330762386322021e-01 2.239139080047607422e-01 -2.242531068623065948e-02 -3.018857166171073914e-02 -2.726983837783336639e-02 -2.144873887300491333e-01 1.206896603107452393e-01 1.472685299813747406e-02 -2.304810583591461182e-01 2.046666294336318970e-01 1.437735557556152344e-01 -1.475546807050704956e-01 -3.231571614742279053e-01 1.860942989587783813e-01 2.492683380842208862e-01 -1.028537824749946594e-01 2.467620372772216797e-02 8.714056760072708130e-02 1.334747415967285633e-03 8.526907861232757568e-02 -7.213249802589416504e-02 -3.316605985164642334e-01 1.844085454940795898e-01 1.623329333961009979e-02 -2.744325399398803711e-01 -6.385076791048049927e-02 2.128390967845916748e-01 -1.009586527943611145e-01 -9.587419778108596802e-02 -1.698132604360580444e-01
8.904059231281280518e-02 1.396209150552749634e-01 1.459603756666183472e-01 2.649506330490112305e-01 -2.486242949962615967e-01 -1.149274185299873352e-01 -5.264192819595336914e-02 -2.284368425607681274e-01 1.787879914045333862e-01 3.317115306854248047e-01 -1.991540044546127319e-01 2.774909324944019318e-02 -7.919187098741531372e-02 -4.748643934726715088e-02 -1.511015594005584717e-01 2.144108116626739502e-01 -1.057212278246879578e-01 -1.613227836787700653e-02 2.900462597608566284e-02 1.258523166179656982e-01 6.200057454407215118e-03 1.218100190162658691e-01 -3.254690766334533691e-01 -3.016219139099121094e-01 2.116674371063709259e-02 -8.533319085836410522e-02 9.664496034383773804e-02 -1.321773827075958252e-01 2.856954634189605713e-01 -3.320631384849548340e-01 -1.559745818376541138e-01 2.610888518393039703e-02
1.115075200796127319e-01 4.075737893581390381e-01 -5.495580658316612244e-02 1.367444247007369995e-01 -1.859948337078094482e-01 -6.909833103418350220e-02 -1.684525609016418457e-01 -2.289356142282485962e-01 -8.986040949821472168e-02 -2.548819780349731445e-01 -3.616322576999664307e-01 1.003973558545112610e-01 -3.809165209531784058e-02 -8.798857778310775757e-02 -6.044092401862144470e-02 2.112198919057846069e-01 2.846198976039886475e-01 -1.457760781049728394e-01 2.853524312376976013e-02 8.743313699960708618e-02 -1.350448578596115112e-01 2.738860547542572021e-01 -8.988315612077713013e-02 -1.415230482816696167e-01 1.871106624603271484e-01 1.385439783334732056e-01 -7.491426914930343628e-02 -3.065668344497680664e-01 -5.524267628788948059e-02 1.525631640106439590e-03 1.017845496535301208e-01 9.447824954986572266e-02
-1.619950495660305023e-02 -7.582861185073852539e-02 -2.055710367858409882e-02 3.804276287555694580e-01 1.532735303044319153e-02 -1.477826386690139771e-01 7.260923739522695541e-03 -2.019846625626087189e-02 -2.991014905273914337e-02 -1.800441741943359375e-01 -3.787916600704193115e-01 2.635425925254821777e-01 1.089698523283004761e-01 1.327989846467971802e-01 8.648430556058883667e-02 7.089570164680480957e-02 -8.124120533466339111e-02 -7.159920781850814819e-02 -6.465125083923339844e-02 2.199620008468627930e-01 1.525622159242630005e-01 4.392970800399780273e-01 -3.664980232715606689e-01 -8.491234853863716125e-03 2.532457411289215088e-01 6.097417324781417847e-02 -1.843248121440410614e-02 -4.110729321837425232e-02 9.964749217033386230e-02 -5.626212060451507568e-02 -1.868075728416442871e-01 -7.230362296104431152e-02
-1.181786805391311646e-01 -1.274264156818389893e-01 -1.638759076595306396e-01 -2.682221122086048126e-02 -1.625277698040008545e-01 -4.126863181591033936e-02 -9.232661128044128418e-02 -2.560649216175079346e-01 1.691062450408935547e-01 -3.545868694782257080e-01 -2.354470491409301758e-01 2.963774204254150391e-01 1.928349435329437256e-01 -4.227856919169425964e-02 -2.455093711614608765e-01 -7.407882064580917358e-02 3.233498036861419678e-01 -1.116544231772422791e-01 -4.057807847857475281e-02 2.885281108319759369e-02 1.695234514772891998e-02 1.729293465614318848e-01 -1.079403534531593323e-01 -2.057408839464187622e-01 2.849006056785583496e-01 -2.636578977108001709e-01 -1.029515489935874939e-01 -1.009485274553298950e-01 -1.111976206302642822e-01 6.326273083686828613e-02 2.148292660713195801e-01 -2.347872359678149223e-03
-2.178238183259963989e-01 4.531699419021606445e-02 1.194754317402839661e-01 -1.220423579216003418e-01 1.681239306926727295e-01 4.363846778869628906e-02 2.014750838279724121e-01 -3.376155495643615723e-01 1.026187166571617126e-01 -2.322300970554351807e-01 -8.710995316505432129e-02 8.185295015573501587e-02 1.439049392938613892e-01 -8.907569199800491333e-02 -1.281317323446273804e-01 3.015434555709362030e-02 4.026223719120025635e-01 -1.229549795389175415e-01 -1.240734905004501343e-01 2.046945393085479736e-01 6.651508808135986328e-02 1.441494673490524292e-01 -2.255630344152450562e-01 -3.795381635427474976e-02 -6.847314536571502686e-02 -3.336109519004821777e-01 -1.171090602874755859e-01 -2.568293809890747070e-01 -7.997220754623413086e-02 1.138069927692413330e-01 -2.398801892995834351e-01 1.651493906974792480e-01
-6.298754364252090454e-02 2.002030164003372192e-01 -5.568912625312805176e-02 -8.169434964656829834e-02 -1.865115389227867126e-02 4.576815292239189148e-02 -1.336358860135078430e-02 3.307440504431724548e-02 6.863786280155181885e-02 2.554549090564250946e-02 -3.666260838508605957e-02 -1.742522977292537689e-02 -2.262338250875473022e-01 3.988036513328552246e-02 -7.410200685262680054e-02 1.358540803194046021e-01 2.250573784112930298e-01 -7.646868377923965454e-02 -4.369118809700012207e-02 3.465610146522521973e-01 1.336546242237091064e-01 3.775866329669952393e-01 -1.756183058023452759e-01 -2.316128760576248169e-01 -1.494285762310028076e-01 -2.384344488382339478e-01 -3.351212143898010254e-01 -3.807576596736907959e-01 -2.860966324806213379e-01 1.267710328102111816e-01 1.041433680802583694e-02 -2.834774553775787354e-02
1.067946925759315491e-01 -2.567584440112113953e-02 -7.602494210004806519e-03 -1.132790744304656982e-01 -7.332070916891098022e-02 -2.484032213687896729e-01 -2.287345528602600098e-01 -1.442380994558334351e-01 8.154797554016113281e-02 1.431394834071397781e-02 1.778676062822341919e-01 2.433293759822845459e-01 1.627975702285766602e-01 1.624214351177215576e-01 5.861359834671020508e-02 -4.100312665104866028e-02 -8.499098569154739380e-02 -4.313907027244567871e-01 1.404160540550947189e-02 2.229232639074325562e-01 6.335868686437606812e-02 4.125987291336059570e-01 -2.789701521396636963e-01 -1.779169142246246338e-01 -4.093743860721588135e-02 -1.162888109683990479e-01 -1.682661026716232300e-01 -8.464771509170532227e-02 -1.810602247714996338e-01 -2.101841717958450317e-01 -9.849175810813903809e-03 -1.564001590013504028e-01
7.244595885276794434e-02 3.363739699125289917e-02 1.375746726989746094e-01 3.091411106288433075e-02 4.035688191652297974e-02 -1.338554471731185913e-01 -2.803601026535034180e-01 -2.431111335754394531e-01 3.329997137188911438e-02 1.326066702604293823e-01 1.016696617007255554e-01 3.131512403488159180e-01 3.840542631223797798e-03 4.298844560980796814e-02 -1.646958887577056885e-01 -9.763227403163909912e-02 -4.233942553400993347e-02 -2.020990848541259766e-01 2.879677712917327881e-01 2.950215339660644531e-01 1.557459086179733276e-01 4.765117168426513672e-01 -2.552540302276611328e-01 -7.005409133853390813e-05 -5.842841789126396179e-02 7.173817604780197144e-02 -8.749391138553619385e-02 -1.051863306201994419e-03 -2.480010986328125000e-01 -1.296466886997222900e-01 -1.462563425302505493e-01 -7.667294889688491821e-02
-1.174684539437294006e-01 7.967124879360198975e-02 -3.857348114252090454e-02 -2.277837544679641724e-01 -1.572783589363098145e-01 -2.939057648181915283e-01 -1.601882427930831909e-01 6.739973276853561401e-02 5.675913020968437195e-02 1.228292211890220642e-01 -1.923433542251586914e-01 1.096553653478622437e-01 2.532589733600616455e-01 -7.775854319334030151e-02 -2.829411998391151428e-02 -3.699374792631715536e-04 2.615610957145690918e-01 -7.253801822662353516e-02 5.283910408616065979e-02 2.589987814426422119e-01 2.129870057106018066e-01 2.277005612850189209e-01 -3.439850509166717529e-01 -1.527934372425079346e-01 1.434122025966644287e-01 -1.326758973300457001e-02 -3.414322733879089355e-01 -1.323862224817276001e-01 -1.540201753377914429e-01 -1.886701732873916626e-01 1.863776147365570068e-01 -1.245509162545204163e-01
-4.503874480724334717e-02 3.507670164108276367e-01 -2.559343874454498291e-01 1.753048039972782135e-02 -3.100100755691528320e-01 -1.256195753812789917e-01 -1.120254918932914734e-01 -8.419541269540786743e-02 1.046885102987289429e-01 -1.040584146976470947e-01 1.525033563375473022e-01 2.454084903001785278e-01 6.772672384977340698e-02 6.021148711442947388e-02 -1.129725351929664612e-01 -6.371794641017913818e-02 2.165568619966506958e-01 -3.862608373165130615e-01 1.492001116275787354e-01 -1.022538244724273682e-01 -1.867116540670394897e-01 2.320516854524612427e-01 -1.495846211910247803e-01 -1.176895201206207275e-01 2.951003611087799072e-01 -1.276614516973495483e-01 -1.159835085272789001e-01 -5.784581974148750305e-02 -1.558284312486648560e-01 -6.554774940013885498e-02 -1.391217559576034546e-01 1.594782769680023193e-01
-6.807285547256469727e-02 -1.513448506593704224e-01 1.156468391418457031e-01 1.607577800750732422e-01 -2.676585018634796143e-01 -2.272385507822036743e-01 -5.713775753974914551e-02 -1.799897998571395874e-01 1.206328123807907104e-01 -4.274374246597290039e-02 9.594199806451797485e-02 1.008925661444664001e-01 2.247910946607589722e-01 1.544454693794250488e-01 2.553134225308895111e-02 4.334643483161926270e-02 -2.144054919481277466e-01 -3.692259490489959717e-01 4.557629302144050598e-02 2.307173162698745728e-01 8.090396970510482788e-02 2.499097436666488647e-01 -2.806974053382873535e-01 7.196051534265279770e-03 -1.047914773225784302e-01 -2.464258074760437012e-01 -1.138559803366661072e-01 -2.941896915435791016e-01 -2.610234618186950684e-01 -7.301140576601028442e-02 5.495712906122207642e-02 -1.687458455562591553e-01
7.461705058813095093e-02 3.864684700965881348e-01 -4.802382085472345352e-03 2.843846008181571960e-02 -3.015669584274291992e-01 -1.346822530031204224e-01 -1.848307698965072632e-01 -4.144570231437683105e-01 3.118508756160736084e-01 6.649943441152572632e-02 -6.842149794101715088e-02 6.943802535533905029e-02 -7.439748197793960571e-02 9.375117719173431396e-02 9.666325524449348450e-03 1.431155800819396973e-01 -7.137347012758255005e-02 1.817579008638858795e-02 -3.143492341041564941e-01 1.753275841474533081e-01 -2.000999450683593750e-02 3.322449624538421631e-01 -1.531877368688583374e-01 -6.121210753917694092e-02 -8.520112186670303345e-02 -1.080341562628746033e-01 -1.323562115430831909e-01 -1.399894952774047852e-01 1.131177768111228943e-01 -1.723504066467285156e-01 6.410957127809524536e-02 8.666659891605377197e-02
-5.304587632417678833e-02 -2.240601927042007446e-01 -2.978770807385444641e-02 1.919179037213325500e-02 -9.916001558303833008e-02 -7.140405476093292236e-02 4.544256627559661865e-02 -1.628657877445220947e-01 9.534337557852268219e-03 -1.048462763428688049e-01 -3.833708912134170532e-02 7.089200615882873535e-02 2.337701618671417236e-01 -8.477742969989776611e-02 -1.086795050650835037e-02 1.192315891385078430e-01 2.122123241424560547e-01 -3.134364187717437744e-01 -2.867926955223083496e-01 -1.923546753823757172e-02 -4.101032763719558716e-02 2.395421117544174194e-01 -4.943568110466003418e-01 -1.903033256530761719e-01 3.222315907478332520e-01 -1.818393766880035400e-01 -1.483883112668991089e-01 -2.702826261520385742e-01 2.937189303338527679e-02 9.360093623399734497e-02 -2.918195910751819611e-02 -2.117631770670413971e-02
-4.837318509817123413e-02 -2.097974903881549835e-02 3.060961142182350159e-02 -1.920489817857742310e-01 5.956029519438743591e-02 -2.446935921907424927e-01 -1.067365556955337524e-01 -1.791917085647583008e-01 9.961399435997009277e-02 7.241021096706390381e-02 -1.022618710994720459e-01 3.424583375453948975e-02 -8.150663971900939941e-02 1.341209858655929565e-01 -3.782628104090690613e-02 1.142688170075416565e-01 -1.094034537672996521e-01 -3.202367126941680908e-01 3.103796541690826416e-01 1.126977279782295227e-01 4.141895100474357605e-03 3.639671206474304199e-01 -2.398981750011444092e-01 -1.320095658302307129e-01 5.166189745068550110e-02 -3.815750181674957275e-01 -5.720178782939910889e-02 -1.392586678266525269e-01 1.888341605663299561e-01 -5.719550885260105133e-03 -3.710246086120605469e-01 -1.060711517930030823e-01
2.134590595960617065e-02 -3.293113783001899719e-02 2.779545076191425323e-02 1.700026690959930420e-01 2.022597640752792358e-01 -2.364108115434646606e-01 -2.331292331218719482e-01 -1.479063834995031357e-02 7.770726829767227173e-02 -3.928765654563903809e-03 5.878559499979019165e-02 9.786129742860794067e-02 -1.396612916141748428e-02 2.100201249122619629e-01 -1.198687851428985596e-01 -1.526861339807510376e-01 -7.693805266171693802e-03 -3.122645020484924316e-01 2.036822438240051270e-01 7.228647917509078979e-02 4.371679574251174927e-02 4.535113275051116943e-01 -2.290176451206207275e-01 -2.913260459899902344e-01 -7.881733030080795288e-02 -2.309525609016418457e-01 -2.144341021776199341e-01 7.535013370215892792e-03 -8.005317300558090210e-02 -2.943344414234161377e-01 3.399169445037841797e-02 -1.654610484838485718e-01
-3.131786733865737915e-02 -1.145364716649055481e-01 8.642351627349853516e-02 -1.398429125547409058e-01 -2.749514579772949219e-01 1.139442399144172668e-01 -3.905161842703819275e-02 -3.257049620151519775e-01 1.340035796165466309e-01 -2.195576429367065430e-01 -1.596471071243286133e-01 3.207677304744720459e-01 9.608031064271926880e-02 -1.817423701286315918e-01 -1.307643502950668335e-01 1.614701002836227417e-01 3.912117779254913330e-01 -1.352558732032775879e-01 9.222271293401718140e-02 -1.110222116112709045e-01 5.562355741858482361e-02 1.228260844945907593e-01 -1.835621893405914307e-01 -2.149933874607086182e-01 1.640167385339736938e-01 -1.960200369358062744e-01 -2.568611130118370056e-02 -2.552226781845092773e-01 -3.262412920594215393e-02 2.040773332118988037e-01 1.156555861234664917e-01 7.231073826551437378e-02
1.837977319955825806e-01 -1.553866714239120483e-01 -9.069985896348953247e-02 1.130306571722030640e-01 4.311804100871086121e-02 -3.691439926624298096e-01 -3.008614480495452881e-01 -2.655734419822692871e-01 1.074691340327262878e-01 3.003601171076297760e-02 -2.351820841431617737e-02 1.000779345631599426e-01 -6.742255389690399170e-02 -1.728757470846176147e-01 -6.901010870933532715e-02 -8.456828445196151733e-02 1.046818494796752930e-01 -1.527986973524093628e-01 -2.335947705432772636e-03 2.179164290428161621e-01 2.098297029733657837e-01 5.383131504058837891e-01 1.494238078594207764e-01 -7.200192660093307495e-02 8.289730548858642578e-02 -1.490001082420349121e-01 -3.400492295622825623e-02 -1.778389811515808105e-01 -9.228070080280303955e-02 -7.895975559949874878e-02 -6.385143846273422241e-02 -1.694926768541336060e-01
2.582146227359771729e-02 1.468963325023651123e-01 -4.729744978249073029e-04 -1.365574300289154053e-01 -1.296028941869735718e-01 1.512745618820190430e-01 -1.532574743032455444e-01 3.933738544583320618e-02 1.365824341773986816e-01 1.459852010011672974e-01 -1.535925865173339844e-01 1.767934113740921021e-01 -2.389048039913177490e-02 1.592408865690231323e-02 -1.443407833576202393e-01 -8.243518322706222534e-02 1.356057673692703247e-01 5.652968212962150574e-02 6.958980113267898560e-02 3.707953095436096191e-01 -3.453216049820184708e-03 1.946318745613098145e-01 -2.290126383304595947e-01 -3.006767034530639648e-01 7.033654302358627319e-02 -3.262809514999389648e-01 -3.589756786823272705e-01 -2.287382036447525024e-01 -2.558216750621795654e-01 -2.460678517818450928e-01 4.757603257894515991e-02 7.490763813257217407e-02
1.998680830001831055e-01 1.592952311038970947e-01 9.560454636812210083e-02 -1.130071505904197693e-01 -3.729467093944549561e-02 -2.024895846843719482e-01 -2.362387478351593018e-01 -2.628904581069946289e-01 1.422953158617019653e-01 -1.621451973915100098e-01 -8.376216143369674683e-02 -4.617467150092124939e-02 5.487146787345409393e-03 7.939220964908599854e-02 -9.499438107013702393e-02 1.086968276649713516e-02 1.685017794370651245e-01 -4.096692204475402832e-01 2.413503974676132202e-01 2.152969837188720703e-01 -7.258422672748565674e-02 3.038754463195800781e-01 -2.234511673450469971e-01 6.110655143857002258e-02 -1.830815374851226807e-01 5.704684183001518250e-02 -1.072075814008712769e-01 -2.217334657907485962e-01 -2.178599536418914795e-01 -2.194374501705169678e-01 -1.079931035637855530e-01 -1.322232931852340698e-01
8.553512394428253174e-02 1.516282744705677032e-02 -4.152602702379226685e-02 -1.619922071695327759e-01 -3.082631714642047882e-02 -2.575578391551971436e-01 -3.079275190830230713e-01 -2.123530805110931396e-01 7.427396625280380249e-02 1.628807187080383301e-02 9.475483675487339497e-04 2.376868873834609985e-01 9.071964770555496216e-02 2.576829493045806885e-01 2.303757518529891968e-02 3.523305431008338928e-02 -1.056479141116142273e-01 -4.429681003093719482e-01 1.233605891466140747e-01 2.824529409408569336e-01 3.721835091710090637e-02 3.338253796100616455e-01 -2.351917922496795654e-01 -1.422706842422485352e-01 -1.172751784324645996e-01 6.180846132338047028e-03 -1.622746139764785767e-01 -2.130837291479110718e-01 -1.356058269739151001e-01 -1.011860668659210205e-01 -2.515775524079799652e-02 -1.142695024609565735e-01
-7.382443547248840332e-02 1.405619680881500244e-01 -1.271080523729324341e-01 -1.442143879830837250e-02 -3.275028765201568604e-01 -7.631444372236728668e-03 1.085944920778274536e-01 -6.613705307245254517e-02 1.569148451089859009e-01 -1.542256623506546021e-01 9.836912155151367188e-02 2.872099578380584717e-01 4.461366310715675354e-02 -1.803996413946151733e-01 -1.293564885854721069e-01 -6.432895362377166748e-02 2.729528583586215973e-03 -4.759508967399597168e-01 3.062080778181552887e-02 -3.095316141843795776e-02 -3.070840239524841309e-02 2.147158831357955933e-01 8.204034715890884399e-02 -1.394795030355453491e-01 2.152940034866333008e-01 -4.020765721797943115e-01 -2.165741473436355591e-01 -2.489524036645889282e-01 -4.872306436300277710e-02 8.296871557831764221e-03 -4.069175338372588158e-04 -1.340146064758300781e-01
-1.600941717624664307e-01 1.159839332103729248e-01 1.590526103973388672e-01 -4.688814654946327209e-02 -1.873634159564971924e-01 1.612292043864727020e-02 -1.597976386547088623e-01 -3.713848292827606201e-01 -1.729247868061065674e-01 -8.767147362232208252e-02 -2.057360559701919556e-01 2.907410562038421631e-01 -3.675739467144012451e-02 -8.522619493305683136e-03 -1.213817000389099121e-01 -1.380266156047582626e-02 1.443230062723159790e-01 -2.634961605072021484e-01 2.686387002468109131e-01 3.200050890445709229e-01 -4.568780958652496338e-02 3.526278138160705566e-01 2.092510694637894630e-03 -2.171539664268493652e-01 1.301638782024383545e-02 4.108895733952522278e-02 5.787589028477668762e-02 -2.836951017379760742e-01 -1.342236716300249100e-02 4.044442251324653625e-02 6.685725599527359009e-02 1.529712229967117310e-01
2.137218564748764038e-01 -1.948691904544830322e-01 -7.320634275674819946e-02 3.651904463768005371e-01 -7.102133333683013916e-02 2.363813482224941254e-02 -8.738742768764495850e-02 -9.833119064569473267e-02 2.363333106040954590e-01 -2.699717581272125244e-01 -1.635236591100692749e-01 8.262779563665390015e-02 -1.553423702716827393e-02 5.912813544273376465e-02 -4.648747295141220093e-02 -6.574520841240882874e-03 -2.274187281727790833e-02 5.058729648590087891e-02 1.523655503988265991e-01 2.983784079551696777e-01 1.416303664445877075e-01 1.774131655693054199e-01 -4.420795738697052002e-01 -1.878089457750320435e-01 6.645091623067855835e-02 1.637089252471923828e-01 2.425469644367694855e-02 -2.179789841175079346e-01 2.256802283227443695e-02 2.886622250080108643e-01 2.792530693113803864e-02 1.580293923616409302e-01
1.933085620403289795e-01 2.292845100164413452e-01 1.351198703050613403e-01 4.041326791048049927e-02 1.365299969911575317e-01 -1.034423932433128357e-01 8.711326867341995239e-02 -3.374015092849731445e-01 8.289283514022827148e-02 1.506912261247634888e-01 -7.030288130044937134e-02 1.343853771686553955e-01 -7.820888608694076538e-02 -2.316034771502017975e-02 -3.986719548702239990e-01 1.006817668676376343e-01 1.794462352991104126e-01 9.110835939645767212e-02 -1.038655359297990799e-02 2.250667512416839600e-01 -1.027689948678016663e-01 1.026330739259719849e-01 -1.536161154508590698e-01 -2.174445390701293945e-01 6.895127147436141968e-02 -1.972827874124050140e-02 -1.835663318634033203e-01 -3.385583162307739258e-01 2.994266450405120850e-01 -1.062812134623527527e-01 -1.830254197120666504e-01 -1.998462080955505371e-01
-2.191263437271118164e-01 9.987732023000717163e-02 -1.055351272225379944e-01 -1.533368080854415894e-01 5.329935997724533081e-02 -2.178127169609069824e-01 -2.921879887580871582e-01 2.344784140586853027e-02 5.888547375798225403e-02 -1.609928160905838013e-02 -1.317398101091384888e-01 2.237469330430030823e-02 1.637459360063076019e-02 1.670017540454864502e-01 -2.893116092309355736e-03 1.804341375827789307e-01 3.905300199985504150e-01 -2.133077383041381836e-01 3.825141489505767822e-01 1.718579977750778198e-01 -7.189296185970306396e-02 3.254562020301818848e-01 -1.190502643585205078e-01 -1.910879015922546387e-01 -4.742464423179626465e-02 -1.072380691766738892e-01 -2.489686757326126099e-01 -1.457806378602981567e-01 -8.515197038650512695e-02 5.833705887198448181e-02 -1.676252186298370361e-01 -1.321494281291961670e-01
-7.208819687366485596e-02 -1.715941876173019409e-01 1.497854441404342651e-01 -5.387983098626136780e-02 -4.737362731248140335e-03 -9.317687898874282837e-02 7.566156983375549316e-02 -1.748509556055068970e-01 3.823037073016166687e-02 -3.734265267848968506e-02 -1.021197289228439331e-01 3.126426041126251221e-02 -1.308521032333374023e-01 1.122287809848785400e-01 -3.516774177551269531e-01 2.834098041057586670e-01 2.294410765171051025e-01 -3.366096913814544678e-01 1.905428320169448853e-01 -8.940744400024414062e-02 1.117952316999435425e-01 1.624295860528945923e-01 -1.551562827080488205e-02 -1.045287251472473145e-01 3.732895851135253906e-01 -2.098323702812194824e-01 -1.421848237514495850e-01 -3.455920815467834473e-01 -9.535735845565795898e-02 -1.861301437020301819e-02 2.231181263923645020e-01 -6.705246865749359131e-02
-1.759508103132247925e-01 6.294332444667816162e-02 9.112823754549026489e-02 -4.058796167373657227e-02 -1.782447099685668945e-01 3.352234885096549988e-02 3.164418740198016167e-03 -1.317529231309890747e-01 1.338199824094772339e-01 3.265664279460906982e-01 -1.902128010988235474e-01 1.720936298370361328e-01 5.428119748830795288e-02 7.802882790565490723e-02 -2.807184755802154541e-01 7.398552447557449341e-02 5.354900658130645752e-02 -3.228444755077362061e-01 -1.211521700024604797e-01 5.537142604589462280e-02 1.387207061052322388e-01 2.768376767635345459e-01 -5.338743329048156738e-02 -2.510507106781005859e-01 4.042273759841918945e-02 -7.018896192312240601e-02 4.731809347867965698e-02 -3.470005393028259277e-01 -1.325773298740386963e-01 1.307966858148574829e-01 -7.534425705671310425e-02 4.062418937683105469e-01
-2.208887226879596710e-02 1.270473152399063110e-01 3.172991797327995300e-02 -8.901656419038772583e-02 -5.686727166175842285e-02 1.500045955181121826e-01 -1.016229093074798584e-01 1.823148131370544434e-02 1.329900324344635010e-01 1.880158782005310059e-01 -2.479342222213745117e-01 1.090824753046035767e-01 2.472367882728576660e-02 1.352681498974561691e-02 1.125331893563270569e-01 -1.358103156089782715e-01 8.151953667402267456e-02 -5.923240259289741516e-02 8.321762084960937500e-02 2.204105406999588013e-01 3.450131043791770935e-02 1.416214555501937866e-01 -1.714300513267517090e-01 -2.957906424999237061e-01 9.780944138765335083e-02 -3.576354086399078369e-01 -4.493297338485717773e-01 -2.682977914810180664e-01 -3.083153069019317627e-01 -2.394053339958190918e-01 4.308430105447769165e-02 1.018287762999534607e-01
-1.228605210781097412e-01 9.809614717960357666e-02 -8.784840255975723267e-02 -3.267894685268402100e-02 -4.355377983301877975e-03 -6.577168405055999756e-02 -6.406325846910476685e-02 -1.928720325231552124e-01 2.464105337858200073e-01 -1.125363856554031372e-01 -2.133205235004425049e-01 3.155607357621192932e-02 -1.571041196584701538e-01 8.956775814294815063e-02 -2.600612938404083252e-01 9.052554517984390259e-02 8.918971568346023560e-02 -3.693458735942840576e-01 2.258210815489292145e-02 -1.229649335145950317e-01 -8.962814509868621826e-02 3.734929859638214111e-01 -2.873135916888713837e-02 -2.670220136642456055e-01 2.535983026027679443e-01 -8.416397869586944580e-02 -1.806193292140960693e-01 -3.420668840408325195e-01 7.943740487098693848e-02 -6.624720245599746704e-02 -2.475807666778564453e-01 1.405410170555114746e-01
-1.427326351404190063e-02 2.003516703844070435e-01 -1.045633852481842041e-01 1.553507149219512939e-01 2.899609804153442383e-01 2.601328864693641663e-02 -1.956902295351028442e-01 -3.002037405967712402e-01 1.937058866024017334e-01 1.376105546951293945e-01 -5.447915941476821899e-02 -5.388084053993225098e-02 -6.447148323059082031e-02 5.343420058488845825e-02 1.623703390359878540e-01 -1.281984299421310425e-01 1.279119849205017090e-01 -9.910293668508529663e-02 2.678993046283721924e-01 3.008747696876525879e-01 9.757225960493087769e-02 1.776218041777610779e-02 -3.743291497230529785e-01 -9.126403182744979858e-02 2.452386170625686646e-01 -2.114234715700149536e-01 -2.002932727336883545e-01 -1.344741731882095337e-01 -3.077931329607963562e-02 6.282883882522583008e-02 2.895409166812896729e-01 2.719410508871078491e-02
1.070210263133049011e-01 2.567072212696075439e-01 2.678383290767669678e-01 1.429951637983322144e-01 -6.960839033126831055e-03 -1.280521303415298462e-01 -2.588788866996765137e-01 -2.214138060808181763e-01 9.721544384956359863e-02 -1.860534995794296265e-01 -2.284984290599822998e-01 1.734746545553207397e-01 2.319441437721252441e-01 -1.637609452009201050e-01 -4.119320586323738098e-02 -1.688649654388427734e-01 3.575012087821960449e-01 7.992015779018402100e-02 -1.559540182352066040e-01 2.870260179042816162e-01 8.865211158990859985e-02 7.954534143209457397e-02 -1.511397659778594971e-01 -3.203461170196533203e-01 1.187885403633117676e-01 1.478339880704879761e-01 -9.084568917751312256e-02 -2.016149833798408508e-02 1.171772703528404236e-01 -3.883324563503265381e-02 2.871471588150598109e-05 -1.426886767148971558e-01
9.208756685256958008e-02 -1.877494901418685913e-01 -1.646366864442825317e-01 2.572495490312576294e-02 -1.159168481826782227e-01 -2.596299722790718079e-02 -8.315626531839370728e-03 -5.768327414989471436e-02 5.280603468418121338e-02 -1.889435052871704102e-01 -3.516901433467864990e-01 4.242346584796905518e-01 1.523198932409286499e-01 -1.848347187042236328e-01 2.141500264406204224e-02 -5.469200387597084045e-02 1.716819703578948975e-01 -1.438634097576141357e-01 2.941050827503204346e-01 1.534870564937591553e-01 -6.774950772523880005e-02 2.102894783020019531e-01 -1.072746068239212036e-01 -6.753794848918914795e-02 1.439489275217056274e-01 -1.871910877525806427e-02 -2.144559025764465332e-01 -4.195815622806549072e-01 1.391112059354782104e-01 1.392073482275009155e-01 -1.116293668746948242e-02 3.092641755938529968e-02
2.676038742065429688e-01 -1.374095976352691650e-01 1.724514178931713104e-02 1.421565413475036621e-01 1.786820776760578156e-02 1.959806829690933228e-01 -7.312662899494171143e-02 -1.988543421030044556e-01 2.183685153722763062e-01 -5.388061702251434326e-02 -1.017339155077934265e-01 2.680118978023529053e-01 -1.199545636773109436e-01 6.495384871959686279e-02 -8.459843695163726807e-02 1.652678698301315308e-01 7.854279875755310059e-02 -6.730645149946212769e-02 4.787202775478363037e-01 2.423561215400695801e-01 6.390642374753952026e-02 1.962980628013610840e-01 -4.051133245229721069e-02 -1.708797365427017212e-01 1.400335282087326050e-01 -2.945656478404998779e-01 5.703482031822204590e-02 -1.046653687953948975e-01 2.080904990434646606e-01 1.643331795930862427e-01 -3.094719722867012024e-02 -2.358357906341552734e-01
-1.302907057106494904e-02 1.364589482545852661e-01 -4.039788246154785156e-02 -2.626427114009857178e-01 -1.532925367355346680e-01 6.840943545103073120e-02 -6.498143076896667480e-02 4.761262610554695129e-02 2.224690467119216919e-01 1.901875585317611694e-01 -8.184596896171569824e-02 1.309705525636672974e-01 6.530247628688812256e-02 8.398682810366153717e-03 -1.170458048582077026e-01 2.116128243505954742e-02 6.066498532891273499e-02 -8.104392141103744507e-02 1.843102835118770599e-02 2.313654869794845581e-01 6.558512896299362183e-02 2.742988467216491699e-01 -1.342515200376510620e-01 -3.593744337558746338e-01 6.408637017011642456e-02 -3.035868108272552490e-01 -3.975104689598083496e-01 -2.711863219738006592e-01 -3.341305851936340332e-01 -1.172195971012115479e-01 -5.730891134589910507e-03 6.206244230270385742e-02
4.140142500400543213e-01 2.790780067443847656e-01 5.860840156674385071e-02 -1.374505013227462769e-01 -2.195236980915069580e-01 -1.234704777598381042e-01 -2.511481381952762604e-02 -4.395310282707214355e-01 -1.052027791738510132e-01 6.585848331451416016e-02 -1.084818467497825623e-01 2.219427824020385742e-01 -1.854583621025085449e-02 -1.309235841035842896e-01 -1.352810263633728027e-01 3.011007308959960938e-01 1.884014159440994263e-01 -2.078160196542739868e-01 7.603475451469421387e-02 2.300584316253662109e-01 -7.727833092212677002e-02 9.294017404317855835e-02 -1.297301352024078369e-01 4.039677605032920837e-02 1.965260356664657593e-01 5.390869081020355225e-02 -6.517419219017028809e-02 -1.451138257980346680e-01 -1.017984449863433838e-01 -3.412644378840923309e-03 1.052117273211479187e-01 9.749779105186462402e-02
1.245109587907791138e-01 -1.694994717836380005e-01 3.225287795066833496e-01 -1.913626492023468018e-02 -1.360908448696136475e-01 -1.645860522985458374e-01 4.077343642711639404e-02 -2.696193754673004150e-01 1.470559090375900269e-01 -2.737336456775665283e-01 -1.863916404545307159e-02 2.126001864671707153e-01 1.657351702451705933e-01 -8.720354735851287842e-02 -1.836304217576980591e-01 1.024650558829307556e-01 3.051985204219818115e-01 -2.645921111106872559e-01 1.438270807266235352e-01 2.297530770301818848e-01 -4.433732107281684875e-02 6.476853787899017334e-02 -1.486580669879913330e-01 5.452591925859451294e-02 -1.055600643157958984e-01 -2.350258827209472656e-02 -1.804813444614410400e-01 -1.674623787403106689e-01 -2.278458923101425171e-01 -5.961661413311958313e-02 -1.854019472375512123e-03 3.381883502006530762e-01
-1.776983737945556641e-01 2.072451263666152954e-01 8.778449892997741699e-02 7.168865948915481567e-02 -1.559147536754608154e-01 4.404602572321891785e-02 1.908437758684158325e-01 -1.605224311351776123e-01 -8.932475931942462921e-03 -2.933632209897041321e-02 -1.231385022401809692e-01 2.935332618653774261e-02 -1.250521861948072910e-03 7.103419303894042969e-02 -2.096917033195495605e-01 -5.074066296219825745e-02 2.212733030319213867e-01 -2.627116739749908447e-01 5.925456807017326355e-02 2.165544778108596802e-01 -8.984147757291793823e-02 6.153432130813598633e-01 -5.231798440217971802e-02 2.645188383758068085e-02 2.151025235652923584e-01 -3.244486451148986816e-02 2.156711369752883911e-02 -1.752424389123916626e-01 -1.595485955476760864e-01 -1.642475575208663940e-01 1.102010756731033325e-01 2.324120104312896729e-01
-1.174361780285835266e-01 -3.749232590198516846e-01 7.721384055912494659e-03 2.504963241517543793e-02 -7.351847738027572632e-02 -2.135819941759109497e-02 -2.163425460457801819e-02 -1.988213807344436646e-01 4.503810405731201172e-02 -7.198169082403182983e-02 9.585551917552947998e-02 1.154784113168716431e-01 1.056767106056213379e-01 -3.821466863155364990e-02 -7.244563102722167969e-02 1.027766242623329163e-01 2.746376097202301025e-01 -2.974952757358551025e-01 -3.128644526004791260e-01 8.040188252925872803e-02 -2.356640249490737915e-02 2.674422562122344971e-01 -2.787841260433197021e-01 -2.274227589368820190e-01 1.982103437185287476e-01 -1.776384860277175903e-01 -2.386440783739089966e-01 -3.425210118293762207e-01 -2.636292017996311188e-02 9.566453099250793457e-02 1.270157992839813232e-01 5.289203952997922897e-03
-1.737503111362457275e-01 -2.111012861132621765e-02 -4.141993448138237000e-02 -7.002381980419158936e-02 1.135732084512710571e-01 -1.872737407684326172e-01 1.734998077154159546e-01 -4.275490045547485352e-01 9.188093990087509155e-02 -1.957084834575653076e-01 -1.113478764891624451e-01 1.903471797704696655e-01 9.245336055755615234e-02 -6.290650367736816406e-02 -2.139975130558013916e-01 -9.005332738161087036e-02 3.666318356990814209e-01 -2.014514505863189697e-01 -7.708709686994552612e-02 5.479347705841064453e-02 1.910674734972417355e-03 1.039173007011413574e-01 -2.015553116798400879e-01 -8.185037970542907715e-02 -8.178238756954669952e-03 -3.517346680164337158e-01 -1.233672499656677246e-01 -2.219951003789901733e-01 -1.257217675447463989e-01 1.225152909755706787e-01 -1.517173796892166138e-01 2.364308834075927734e-01
-2.611062526702880859e-01 -9.619549848139286041e-03 -1.562819927930831909e-01 -5.209292098879814148e-02 -9.610795229673385620e-02 -1.573962718248367310e-01 -7.609616965055465698e-02 -4.178646802902221680e-01 5.713787302374839783e-02 2.892660535871982574e-02 -2.051057070493698120e-01 1.206973008811473846e-02 -4.429943114519119263e-02 1.474741660058498383e-02 -1.473035216331481934e-01 1.469409465789794922e-01 -1.107801795005798340e-01 -3.464215397834777832e-01 1.758488416671752930e-01 -1.190245300531387329e-01 -3.916726633906364441e-02 1.324720233678817749e-01 -2.052088677883148193e-01 -2.661270201206207275e-01 2.323245406150817871e-01 -1.665688455104827881e-01 -2.374169975519180298e-01 -2.152649462223052979e-01 -2.221272699534893036e-02 -1.202031299471855164e-01 -2.145502269268035889e-01 2.088282555341720581e-01
-2.483502924442291260e-01 6.128420680761337280e-02 5.493731796741485596e-02 -9.139439463615417480e-02 -1.036910563707351685e-01 -3.470312058925628662e-01 -3.139717131853103638e-02 -7.723204791545867920e-02 5.668460950255393982e-02 -1.496600061655044556e-01 -1.924833357334136963e-01 3.351634144783020020e-01 -1.022430881857872009e-02 1.452372409403324127e-02 -1.045284122228622437e-01 -2.323490753769874573e-02 -1.775714755058288574e-01 -8.818631619215011597e-02 2.430049628019332886e-01 2.086717486381530762e-01 -9.783971309661865234e-02 2.676539123058319092e-01 -1.315313130617141724e-01 -3.010005950927734375e-01 1.518611162900924683e-01 -1.146311461925506592e-01 -1.867312788963317871e-01 -3.550868928432464600e-01 2.429232001304626465e-01 9.231896698474884033e-02 -5.074696242809295654e-02 -1.024256227537989616e-03
4.892968758940696716e-02 -2.074480056762695312e-02 -1.134564727544784546e-01 -1.099321022629737854e-01 -2.917535901069641113e-01 2.100794762372970581e-02 1.314051821827888489e-02 -5.515886843204498291e-02 2.079186886548995972e-01 -3.319492191076278687e-02 1.140158250927925110e-01 7.007694989442825317e-02 1.690057665109634399e-01 1.960808411240577698e-02 -1.868219114840030670e-02 -7.297375798225402832e-02 2.631202936172485352e-01 -8.342155069112777710e-02 -1.096215918660163879e-01 1.407487988471984863e-01 2.455645240843296051e-02 1.486327350139617920e-01 3.814104571938514709e-02 -1.678037345409393311e-01 2.562178969383239746e-01 -5.969436764717102051e-01 3.629454225301742554e-02 -3.907156884670257568e-01 -9.700971841812133789e-02 -1.882635056972503662e-01 3.336981311440467834e-02 -6.571344286203384399e-02
2.555982470512390137e-01 -5.371605232357978821e-02 2.519580423831939697e-01 2.808893024921417236e-01 -1.927901655435562134e-01 -2.163312137126922607e-01 1.177485473453998566e-02 -2.275834828615188599e-01 1.658187061548233032e-01 9.400937706232070923e-02 5.001589655876159668e-03 -5.109360441565513611e-02 1.901829838752746582e-01 2.470006793737411499e-02 -2.356443107128143311e-01 3.092705905437469482e-01 3.463353961706161499e-02 1.421356573700904846e-02 -6.514594703912734985e-02 3.371128737926483154e-01 3.175937235355377197e-01 2.076853066682815552e-01 -1.984138786792755127e-01 -2.415477633476257324e-01 1.041586771607398987e-01 -1.735316812992095947e-01 1.128992959856987000e-01 -7.062779739499092102e-03 8.978179097175598145e-02 -5.371041595935821533e-02 1.159301865845918655e-02 -2.712500095367431641e-02
-2.188289612531661987e-01 1.944532841444015503e-01 -1.963644921779632568e-01 -1.785317212343215942e-01 6.195595115423202515e-02 -8.076397329568862915e-02 1.011812314391136169e-01 -2.126434892416000366e-01 2.128562331199645996e-01 3.162374496459960938e-01 1.355524063110351562e-01 1.722426116466522217e-01 3.225528448820114136e-02 5.961086135357618332e-03 9.571116417646408081e-02 7.487518247216939926e-03 1.630685180425643921e-01 8.893532305955886841e-02 1.659513860940933228e-01 3.469642400741577148e-01 -1.228765323758125305e-01 3.125436902046203613e-01 -2.431021779775619507e-01 -1.524258702993392944e-01 2.970925867557525635e-01 -1.055192947387695312e-01 -2.755774855613708496e-01 -1.758393272757530212e-02 -7.714843004941940308e-02 -2.801697142422199249e-02 1.781335286796092987e-02 1.189981400966644287e-01
-2.185243219137191772e-01 1.279890835285186768e-01 5.772345140576362610e-02 -8.257279545068740845e-02 -2.881704643368721008e-02 1.868719607591629028e-01 8.192597329616546631e-02 -2.699840366840362549e-01 -1.193617954850196838e-01 4.117327183485031128e-02 -1.924120932817459106e-01 1.102358698844909668e-01 4.206850752234458923e-02 3.004843182861804962e-02 -1.690849959850311279e-01 -1.458317637443542480e-01 2.470213472843170166e-01 -3.758447468280792236e-01 -4.750446230173110962e-02 2.558988630771636963e-01 -1.436896175146102905e-01 4.257655739784240723e-01 -2.823153138160705566e-01 -1.680681109428405762e-02 1.697786599397659302e-01 5.362591147422790527e-02 5.542115867137908936e-02 -1.929023563861846924e-01 8.125194907188415527e-02 1.344998180866241455e-02 -3.236325457692146301e-02 2.469292879104614258e-01
-2.495624683797359467e-02 -2.743058502674102783e-01 2.325950115919113159e-01 1.784223616123199463e-01 -1.927113533020019531e-01 1.607410423457622528e-02 -6.907909363508224487e-02 -1.776476055383682251e-01 -8.837810903787612915e-02 -1.798187009990215302e-02 1.587906479835510254e-02 8.588780462741851807e-02 -2.747288160026073456e-02 -1.391109377145767212e-01 -9.165377914905548096e-02 2.010919153690338135e-01 2.665691971778869629e-01 -2.727492749691009521e-01 -2.132983952760696411e-01 -9.273558855056762695e-03 -1.274589151144027710e-01 1.498044282197952271e-01 -4.120379686355590820e-01 -1.861867904663085938e-01 2.550979256629943848e-01 -1.776647716760635376e-01 -2.079567909240722656e-01 -2.979100048542022705e-01 -4.950726870447397232e-03 9.876818209886550903e-02 6.340588629245758057e-02 5.626998096704483032e-02
2.340087443590164185e-01 -6.364741921424865723e-02 -1.075523793697357178e-01 -3.735119849443435669e-02 1.934965723194181919e-03 -3.904569745063781738e-01 -2.920146882534027100e-01 -2.513704597949981689e-01 2.023172676563262939e-01 2.028775401413440704e-02 -4.132419079542160034e-02 6.057204678654670715e-02 -1.785499230027198792e-02 -1.450895965099334717e-01 -8.240400254726409912e-02 -2.072918564081192017e-01 1.061642691493034363e-01 -1.765666157007217407e-01 -1.043395027518272400e-01 2.457586973905563354e-01 1.234892979264259338e-01 5.491414070129394531e-01 5.626523401588201523e-03 -1.082918234169483185e-02 4.816662892699241638e-02 -1.737189739942550659e-01 -1.222945302724838257e-01 1.796995662152767181e-02 4.758094623684883118e-02 -4.502914473414421082e-02 -3.500063717365264893e-02 -1.596127599477767944e-01
8.120142854750156403e-03 2.527056820690631866e-02 -2.013186216354370117e-01 2.113271355628967285e-01 -9.316329658031463623e-02 -6.521075218915939331e-02 -1.292422860860824585e-01 -4.233116209506988525e-01 2.185623627156019211e-03 1.153456270694732666e-01 3.938681259751319885e-02 -8.276400715112686157e-02 -3.838314488530158997e-02 1.844357550144195557e-01 1.523652672767639160e-01 -1.794240921735763550e-01 2.578256726264953613e-01 -1.822970807552337646e-01 1.069273874163627625e-01 3.740065991878509521e-01 4.219092056155204773e-02 -8.716710656881332397e-02 -4.720923006534576416e-01 -1.616300456225872040e-02 8.989366888999938965e-02 -4.189858213067054749e-02 -1.193203032016754150e-01 -1.123614013195037842e-01 -2.163628041744232178e-01 -6.941223889589309692e-02 -3.667321056127548218e-02 -1.395157128572463989e-01
2.300552837550640106e-02 3.290708959102630615e-01 5.352119728922843933e-02 1.765896975994110107e-01 3.572678565979003906e-02 -7.916295528411865234e-02 -5.638516321778297424e-02 -2.283381521701812744e-01 2.282824665307998657e-01 -2.174015641212463379e-01 8.536663651466369629e-02 3.686466440558433533e-02 1.932969093322753906e-01 4.684478044509887695e-02 2.261419594287872314e-02 1.476187109947204590e-01 1.510199308395385742e-01 1.123333163559436798e-02 1.751827448606491089e-01 1.580745726823806763e-01 1.706807017326354980e-01 5.681680515408515930e-02 -4.458167850971221924e-01 -9.791228920221328735e-02 2.674223780632019043e-01 -3.118547201156616211e-01 -1.962348669767379761e-01 1.568887978792190552e-01 1.719805002212524414e-01 -2.017179727554321289e-01 -5.289029702544212341e-02 -1.122336648404598236e-02
6.421620398759841919e-02 -2.254007458686828613e-01 2.204286903142929077e-01 8.765191584825515747e-02 -1.808795779943466187e-01 1.172674261033535004e-02 8.591155707836151123e-02 -6.407839059829711914e-02 2.278495376231148839e-04 2.735174633562564850e-02 -1.235289275646209717e-01 4.136313498020172119e-02 2.947155199944972992e-02 -1.340854465961456299e-01 -1.979767829179763794e-01 6.054585054516792297e-02 2.943810224533081055e-01 -2.226131409406661987e-01 -1.421897858381271362e-01 -5.543448403477668762e-02 -1.543909497559070587e-02 4.231435060501098633e-01 -1.570350229740142822e-01 -1.842348575592041016e-01 3.106567263603210449e-01 -1.734128296375274658e-01 -1.695721447467803955e-01 -4.428524971008300781e-01 2.305441908538341522e-02 1.220125332474708557e-01 -1.713101519271731377e-03 2.752464264631271362e-02
6.626185029745101929e-02 7.691659033298492432e-02 -5.588796734809875488e-02 9.920357167720794678e-02 -4.379319492727518082e-03 -1.140971318818628788e-03 -3.809974789619445801e-01 -2.737323045730590820e-01 2.173041850328445435e-01 1.299374997615814209e-01 7.972636818885803223e-02 -7.735709100961685181e-02 1.920406520366668701e-01 -1.879390925168991089e-01 -8.490255475044250488e-02 -1.268664654344320297e-02 2.061447054147720337e-01 -6.546056270599365234e-02 1.312347203493118286e-01 2.460449635982513428e-01 -5.337185040116310120e-02 1.300668567419052124e-01 -4.078099429607391357e-01 6.575944274663925171e-02 3.642579019069671631e-01 -2.420534938573837280e-02 -2.353363782167434692e-01 9.330897033214569092e-02 -8.833026140928268433e-02 3.872776776552200317e-02 2.376281470060348511e-01 -1.501158177852630615e-01
2.854154706001281738e-01 4.781704843044281006e-01 2.596510201692581177e-02 -3.884741803631186485e-03 -7.897019386291503906e-02 7.861933112144470215e-02 1.795351272448897362e-03 -8.339692652225494385e-02 1.596075892448425293e-01 -1.802557408809661865e-01 -2.650253474712371826e-01 -3.736014291644096375e-02 3.642760217189788818e-02 -8.311095088720321655e-02 -6.130484119057655334e-02 1.525382548570632935e-01 3.933874070644378662e-01 -2.401262968778610229e-01 9.439406543970108032e-02 3.494687005877494812e-02 -8.466390520334243774e-02 4.976111650466918945e-02 -3.902868628501892090e-01 -1.240601986646652222e-01 1.308541446924209595e-01 3.866653516888618469e-02 -6.222994998097419739e-02 -2.533435523509979248e-01 -4.646173492074012756e-02 1.242862120270729065e-01 5.230274517089128494e-03 -2.744614146649837494e-02
2.558845579624176025e-01 -2.057382762432098389e-01 -2.432751804590225220e-01 7.934883981943130493e-02 3.316041082143783569e-02 -2.381017655134201050e-01 -7.823719829320907593e-02 -3.654832392930984497e-02 4.885902255773544312e-02 8.202444016933441162e-02 -2.828434705734252930e-01 1.959770321846008301e-01 1.809709817171096802e-01 -1.568451672792434692e-01 1.552004814147949219e-01 -1.782793551683425903e-01 1.758898645639419556e-01 6.499444134533405304e-03 2.694579362869262695e-01 1.809707134962081909e-01 -1.398036777973175049e-01 3.265174925327301025e-01 -1.730495095252990723e-01 -1.020188629627227783e-01 5.512294545769691467e-02 1.802006270736455917e-03 4.422305524349212646e-02 -2.914818525314331055e-01 -2.237739861011505127e-01 1.330180913209915161e-01 2.347765713930130005e-01 -7.088512927293777466e-02
3.245807066559791565e-02 5.706061422824859619e-02 -6.206505745649337769e-02 -1.720084249973297119e-01 -2.748664021492004395e-01 -2.041395157575607300e-01 -2.051851153373718262e-01 1.223177909851074219e-01 2.147058546543121338e-01 1.494591832160949707e-01 -1.800184994935989380e-01 -1.950518926605582237e-03 1.659154891967773438e-01 7.458617445081472397e-03 -1.071737557649612427e-01 -3.382830321788787842e-02 1.933349817991256714e-01 -1.190610229969024658e-01 -1.833425089716911316e-02 1.399648338556289673e-01 1.304926425218582153e-01 2.275992333889007568e-01 -3.171716034412384033e-01 -1.703669279813766479e-01 1.714968532323837280e-01 -9.230677038431167603e-02 -2.953886389732360840e-01 -2.172844707965850830e-01 -4.461465477943420410e-01 -5.766624584794044495e-02 4.353271052241325378e-02 -1.745617762207984924e-02
-1.135011203587055206e-02 2.240898013114929199e-01 1.688847690820693970e-01 1.425099074840545654e-01 1.338083669543266296e-02 -3.047965466976165771e-01 -9.831002354621887207e-02 -1.628107875585556030e-01 1.006520465016365051e-01 -9.868846088647842407e-02 -2.537923157215118408e-01 2.140668034553527832e-01 -1.739166527986526489e-01 -2.768721431493759155e-02 -9.131462126970291138e-02 2.149395942687988281e-01 -6.807339936494827271e-02 -2.866448462009429932e-01 1.158805713057518005e-01 -1.008690595626831055e-01 1.274987012147903442e-01 3.367277681827545166e-01 3.019096329808235168e-03 -1.294538825750350952e-01 5.019482597708702087e-02 -4.678794145584106445e-01 -1.680262386798858643e-01 -2.795306779444217682e-02 -3.260158374905586243e-02 6.263249367475509644e-02 -1.139192283153533936e-01 1.752028912305831909e-01
-1.425147652626037598e-01 1.215204894542694092e-01 -7.196974754333496094e-02 5.793374776840209961e-02 2.392463535070419312e-01 -2.171247899532318115e-01 8.587465435266494751e-02 -1.533194780349731445e-01 8.529288321733474731e-02 -1.715038567781448364e-01 -5.392230674624443054e-02 4.550842568278312683e-02 1.572087854146957397e-01 6.773085147142410278e-02 4.404493048787117004e-02 -2.232345938682556152e-01 3.764337897300720215e-01 -7.466071099042892456e-02 -1.822822391986846924e-01 3.443337604403495789e-02 1.058633923530578613e-01 2.632888257503509521e-01 -3.824442625045776367e-01 -6.392009556293487549e-02 1.398198157548904419e-01 -1.583771258592605591e-01 -8.551039546728134155e-02 -3.629711270332336426e-01 -1.613094061613082886e-01 1.901289820671081543e-01 -1.307990103960037231e-01 1.511375010013580322e-01
5.269545130431652069e-03 -2.235474251210689545e-02 4.795270785689353943e-02 -5.417182669043540955e-02 -8.872506022453308105e-02 -2.069828808307647705e-01 -3.719486296176910400e-01 -3.902150094509124756e-01 3.868403658270835876e-02 8.657137863337993622e-03 -5.451717879623174667e-03 1.134104132652282715e-01 -4.205079749226570129e-02 1.945735514163970947e-01 4.400459676980972290e-02 6.858651340007781982e-02 3.498687148094177246e-01 -3.168622730299830437e-03 2.266467660665512085e-01 3.152983486652374268e-01 -2.204201668500900269e-01 2.385189831256866455e-01 -1.366152912378311157e-01 -1.023297011852264404e-01 1.888440176844596863e-02 -6.504558771848678589e-02 -3.827006369829177856e-02 -2.177464775741100311e-02 -2.241257727146148682e-01 -2.413634210824966431e-01 -1.978353131562471390e-03 -2.633436918258666992e-01
6.917918100953102112e-03 -3.504748269915580750e-02 -9.722536057233810425e-02 8.430669456720352173e-02 1.341788768768310547e-01 1.314913481473922729e-01 -4.103359766304492950e-03 -3.827621042728424072e-01 2.922201752662658691e-01 -1.740445345640182495e-01 2.257925458252429962e-02 9.620107710361480713e-02 1.690968498587608337e-02 -1.382523961365222931e-02 1.653962135314941406e-01 1.081518381834030151e-01 3.107264935970306396e-01 3.351055458188056946e-02 2.296832762658596039e-02 2.013092041015625000e-01 -7.390497624874114990e-02 2.776002287864685059e-01 -1.670872420072555542e-01 -3.665167689323425293e-01 3.663731366395950317e-02 -1.345921456813812256e-01 -6.208534538745880127e-02 -1.386340558528900146e-01 9.275103919208049774e-03 3.109471201896667480e-01 2.286887466907501221e-01 -2.454794347286224365e-01
-1.942012012004852295e-01 -1.428677886724472046e-01 2.109366357326507568e-01 7.272072881460189819e-02 -2.403596341609954834e-01 1.341223344206809998e-02 1.289001256227493286e-01 -2.944076955318450928e-01 2.198164463043212891e-01 -2.691557072103023529e-02 4.134036973118782043e-02 3.872900083661079407e-02 1.135052666068077087e-01 1.260609924793243408e-01 1.263760924339294434e-01 9.185381233692169189e-02 -8.861077576875686646e-02 -1.808094382286071777e-01 1.242376193404197693e-01 1.664105653762817383e-01 2.007496207952499390e-01 3.290713131427764893e-01 2.069791033864021301e-02 -1.915298253297805786e-01 -1.438369601964950562e-01 -3.533244431018829346e-01 2.740073949098587036e-02 -2.782337665557861328e-01 -1.339491903781890869e-01 -2.678636014461517334e-01 -1.724763512611389160e-01 -1.136118099093437195e-01
2.882665395736694336e-01 8.598243445158004761e-02 3.363098502159118652e-01 -2.090160399675369263e-01 -7.908552139997482300e-02 -3.045237809419631958e-02 -4.183561354875564575e-02 -3.729330003261566162e-01 1.809193938970565796e-01 -1.022438555955886841e-01 -7.880555838346481323e-02 8.943794667720794678e-02 1.453549265861511230e-01 2.444155514240264893e-01 -2.697847187519073486e-01 -3.283373266458511353e-02 -1.954263634979724884e-02 -4.062346816062927246e-01 5.414867773652076721e-02 2.031578719615936279e-01 -1.255519986152648926e-01 1.438635140657424927e-01 -1.583270132541656494e-01 9.321936219930648804e-02 8.654068806208670139e-04 -6.854244321584701538e-02 -2.436781674623489380e-01 -1.168529540300369263e-01 -7.608823478221893311e-02 5.664724856615066528e-02 1.600535660982131958e-01 -2.008127979934215546e-02
9.620633721351623535e-02 -4.202250856906175613e-03 1.592435687780380249e-01 7.799284905195236206e-02 -1.958640664815902710e-01 -2.023420780897140503e-01 4.078014567494392395e-02 -3.892601430416107178e-01 2.402867823839187622e-01 -5.088079720735549927e-02 -3.416156023740768433e-02 1.440596878528594971e-01 -3.413247466087341309e-01 -4.433609172701835632e-02 -5.580118671059608459e-02 -1.517066149972379208e-03 -1.179889403283596039e-02 -1.661140322685241699e-01 2.454959452152252197e-01 1.592346131801605225e-01 8.431866019964218140e-02 2.286755293607711792e-01 1.788058727979660034e-01 -1.728246808052062988e-01 8.274809271097183228e-02 -2.506715953350067139e-01 1.139432340860366821e-01 -3.772671520709991455e-01 -1.115031838417053223e-01 -6.016337499022483826e-02 -6.407984346151351929e-02 2.078646272420883179e-01
1.318850219249725342e-01 -3.673693910241127014e-02 2.592343837022781372e-02 6.930084526538848877e-02 2.903991937637329102e-01 -4.070847928524017334e-01 -1.707644313573837280e-01 -1.218838058412075043e-02 2.095820009708404541e-01 8.042194694280624390e-02 -1.193663999438285828e-01 4.266588985919952393e-01 -1.440559774637222290e-01 9.573417156934738159e-02 -3.217441737651824951e-01 7.284525781869888306e-02 4.527303576469421387e-02 -1.318625509738922119e-01 3.942832350730895996e-02 1.615907251834869385e-01 -3.083939291536808014e-02 3.194551169872283936e-01 -5.448904260993003845e-02 -1.694260388612747192e-01 -1.341451257467269897e-01 -1.790145784616470337e-01 -7.167394459247589111e-02 -1.411049626767635345e-02 -2.389134168624877930e-01 -7.576542347669601440e-02 -4.470109194517135620e-02 9.500517696142196655e-02
-2.986183948814868927e-02 -1.856794804334640503e-01 7.230208069086074829e-02 1.492296606302261353e-01 -1.315970420837402344e-01 -7.478066533803939819e-02 -2.991682104766368866e-02 -2.265726476907730103e-01 2.698282711207866669e-02 -4.770573601126670837e-02 1.073196996003389359e-02 9.647717326879501343e-02 1.609916836023330688e-01 -3.013175912201404572e-02 2.472911030054092407e-02 2.453737258911132812e-01 2.544786334037780762e-01 -2.461195886135101318e-01 -1.804093271493911743e-01 -1.406239122152328491e-01 -1.787738651037216187e-01 2.672780752182006836e-01 -4.086625277996063232e-01 -2.095146328210830688e-01 3.101959526538848877e-01 -2.269074320793151855e-01 -1.843066364526748657e-01 -1.902737170457839966e-01 -6.633212417364120483e-02 1.740985363721847534e-01 1.039141789078712463e-01 -8.108881860971450806e-02
1.518339216709136963e-01 7.847294211387634277e-02 -4.741670936346054077e-02 -1.053499057888984680e-01 1.655403524637222290e-01 1.412434279918670654e-01 8.326132595539093018e-02 -2.250476032495498657e-01 3.847515881061553955e-01 -7.115541398525238037e-02 9.817843884229660034e-02 3.313283622264862061e-01 -1.507067233324050903e-01 2.170781642198562622e-01 1.384949088096618652e-01 7.737210392951965332e-02 1.293619126081466675e-01 -4.218869656324386597e-02 1.114718765020370483e-01 1.437091976404190063e-01 -5.375122651457786560e-02 1.630697548389434814e-01 -2.604353725910186768e-01 -3.254684507846832275e-01 1.707871109247207642e-01 -3.920485824346542358e-02 8.301718533039093018e-02 -2.914485335350036621e-01 1.639582514762878418e-01 5.062492564320564270e-02 2.795581519603729248e-01 -5.006957799196243286e-03
1.815629452466964722e-01 1.220196392387151718e-02 -2.771084755659103394e-02 3.818529471755027771e-02 1.865280717611312866e-01 -3.854089677333831787e-01 -1.140995919704437256e-01 -1.479531973600387573e-01 7.892424613237380981e-02 5.587026476860046387e-02 -1.100356280803680420e-01 2.999712526798248291e-01 -2.344864755868911743e-01 1.330782473087310791e-01 -1.004662811756134033e-01 -1.955519169569015503e-01 9.455333650112152100e-02 -8.498254418373107910e-02 -7.750005275011062622e-02 2.473378479480743408e-01 5.305522680282592773e-02 1.600808799266815186e-01 -7.256154716014862061e-02 -1.334039717912673950e-01 -2.187802046537399292e-01 -3.234317898750305176e-01 -5.737343430519104004e-02 -3.209300935268402100e-01 -1.234207823872566223e-01 -1.971162483096122742e-02 -3.104722499847412109e-01 9.125356376171112061e-02
6.267508864402770996e-02 -2.720433771610260010e-01 2.742555141448974609e-01 1.813484728336334229e-01 -1.488266587257385254e-01 9.965531527996063232e-03 3.036861494183540344e-02 -1.781344264745712280e-01 -1.538188606500625610e-01 1.812134534120559692e-01 -3.774970397353172302e-02 -6.273035705089569092e-02 6.029519811272621155e-02 -3.330510109663009644e-02 -2.061622887849807739e-01 1.081459969282150269e-01 1.136297807097434998e-01 -2.450297474861145020e-01 -1.317034512758255005e-01 -3.759714588522911072e-02 -1.310889273881912231e-01 2.986245751380920410e-01 -2.416579872369766235e-01 -6.827151030302047729e-02 2.071663141250610352e-01 -2.954920232295989990e-01 -1.942839324474334717e-01 -3.869801759719848633e-01 -2.042745798826217651e-01 9.845016896724700928e-02 -4.441725835204124451e-02 7.744786888360977173e-02
-7.901284098625183105e-02 -1.286702752113342285e-01 -1.013762503862380981e-01 -3.297490999102592468e-02 1.026862710714340210e-01 2.210764214396476746e-03 1.180441975593566895e-01 -3.122177422046661377e-01 1.945071071386337280e-01 7.216002047061920166e-02 3.120553866028785706e-02 1.672642827033996582e-01 1.167606115341186523e-01 -3.675040230154991150e-02 -1.861137710511684418e-02 1.064717769622802734e-01 3.520170748233795166e-01 -3.670349121093750000e-01 -3.166022300720214844e-01 -5.331365391612052917e-02 -5.192454531788825989e-02 1.491803675889968872e-01 -3.905356824398040771e-01 -2.395147830247879028e-01 1.275899559259414673e-01 -2.646040916442871094e-01 -1.078867614269256592e-01 -2.117485553026199341e-01 -3.772033751010894775e-02 2.994365803897380829e-02 4.072833061218261719e-02 4.380904138088226318e-02
1.722450703382492065e-01 -1.063363999128341675e-01 -1.762856990098953247e-01 2.651267051696777344e-01 -1.722296923398971558e-01 -7.169175893068313599e-02 3.356382250785827637e-02 -1.613593995571136475e-01 1.249831989407539368e-01 -3.001940250396728516e-02 -1.269096583127975464e-01 2.932094335556030273e-01 9.897563606500625610e-02 8.493310958147048950e-02 -1.873454004526138306e-01 5.605712160468101501e-02 3.130514919757843018e-01 -5.521988123655319214e-02 2.246766835451126099e-01 2.061517164111137390e-02 -5.700604245066642761e-02 2.459682673215866089e-01 -2.449157834053039551e-01 -3.024048805236816406e-01 2.001765668392181396e-01 1.808696985244750977e-01 1.627325862646102905e-01 -1.192857772111892700e-01 -8.856552839279174805e-02 3.390918076038360596e-01 1.224219053983688354e-01 -5.823684111237525940e-02
2.031238973140716553e-01 1.786390244960784912e-01 2.858344092965126038e-02 -7.355079799890518188e-02 -1.286765038967132568e-01 -3.891066461801528931e-02 -8.209830150008201599e-03 -3.785741627216339111e-01 -8.272679150104522705e-02 -7.898391783237457275e-02 -3.267502486705780029e-01 1.234280019998550415e-01 1.002106741070747375e-01 -1.657498776912689209e-01 -1.365443915128707886e-01 1.099429130554199219e-01 3.170133829116821289e-01 -8.760703727602958679e-03 4.365335032343864441e-02 2.964629530906677246e-01 -2.522808611392974854e-01 2.969397604465484619e-01 3.667856799438595772e-04 -2.878708541393280029e-01 2.090678215026855469e-01 1.593903899192810059e-01 -2.169585041701793671e-02 -1.509229540824890137e-01 1.010932028293609619e-02 9.226669371128082275e-02 -6.688991561532020569e-03 1.724329143762588501e-01
-5.001280084252357483e-02 1.306429356336593628e-01 7.852810621261596680e-02 6.251563876867294312e-02 -2.913203239440917969e-01 -3.374978527426719666e-02 8.975322544574737549e-02 -2.178912013769149780e-01 -1.484071910381317139e-01 -2.084217071533203125e-01 -4.496160745620727539e-01 2.661246359348297119e-01 -1.148518174886703491e-01 -1.512864828109741211e-01 -3.081018105149269104e-02 -1.035100780427455902e-03 3.273980617523193359e-01 -1.550252288579940796e-01 1.482989639043807983e-01 1.489640921354293823e-01 -1.623284220695495605e-01 2.846109271049499512e-01 -1.735684871673583984e-01 -1.604081094264984131e-01 2.258363664150238037e-01 -8.368125557899475098e-02 6.573383510112762451e-02 -1.626243442296981812e-01 -4.322233796119689941e-02 9.840234369039535522e-02 3.278900682926177979e-02 1.154686659574508667e-01
2.517241239547729492e-01 -2.241544574499130249e-01 2.104406803846359253e-01 -1.245268806815147400e-01 -2.151443623006343842e-02 1.591886729001998901e-01 -1.347027439624071121e-02 -1.331792175769805908e-01 2.261302024126052856e-01 -1.566024124622344971e-01 -2.806716561317443848e-01 1.469121128320693970e-01 2.223471552133560181e-01 7.569130510091781616e-02 2.694537118077278137e-02 5.843254178762435913e-02 -8.979013189673423767e-03 -1.106143742799758911e-01 -1.788283437490463257e-01 1.087061166763305664e-01 1.539451032876968384e-01 1.362589299678802490e-01 6.529650837182998657e-02 -5.030536651611328125e-01 2.063440978527069092e-01 -5.877554789185523987e-02 -1.869359165430068970e-01 -1.835807859897613525e-01 -2.636463940143585205e-01 -5.935502797365188599e-02 -1.006289478391408920e-02 -6.348603218793869019e-02
1.665016114711761475e-01 5.147685855627059937e-02 -2.304954081773757935e-01 1.960840821266174316e-01 6.434059143066406250e-02 -4.092010483145713806e-02 1.610517799854278564e-01 -3.707937002182006836e-01 -5.284470319747924805e-02 1.958398818969726562e-01 1.334016919136047363e-01 7.157909125089645386e-02 1.422697119414806366e-02 4.068741574883460999e-02 -1.779896616935729980e-01 -1.640839427709579468e-01 1.421301066875457764e-01 -2.162238061428070068e-01 3.111522197723388672e-01 2.326407730579376221e-01 3.340601623058319092e-01 3.092014789581298828e-01 -1.270861923694610596e-02 -2.043465971946716309e-01 3.462783619761466980e-02 -2.377692013978958130e-01 -5.334597080945968628e-02 -1.504971534013748169e-01 -2.770463004708290100e-02 -8.539126813411712646e-02 1.322503387928009033e-01 -9.216146916151046753e-02
-4.007497429847717285e-02 1.120232567191123962e-01 -4.407200217247009277e-02 -2.693663910031318665e-02 1.754509359598159790e-01 -1.531964242458343506e-01 2.461749315261840820e-01 -1.879044473171234131e-01 2.321041077375411987e-01 -2.013501338660717010e-02 -1.023922860622406006e-01 2.166900783777236938e-02 2.005455195903778076e-01 -2.780660428106784821e-02 -9.927546977996826172e-02 6.913050264120101929e-02 1.974490284919738770e-01 6.183490157127380371e-03 -1.530003100633621216e-01 1.328452024608850479e-02 -4.434555396437644958e-02 1.428926736116409302e-01 -4.287836849689483643e-01 -2.086547613143920898e-01 1.795968413352966309e-01 -3.396324217319488525e-01 -4.749422892928123474e-02 -2.592497766017913818e-01 -2.287269234657287598e-01 2.256382256746292114e-01 -9.095159918069839478e-02 2.668286263942718506e-01
-1.126800943166017532e-02 -1.755837947130203247e-01 -1.665843129158020020e-01 -1.468406021595001221e-01 -2.275110185146331787e-01 -1.221904382109642029e-01 4.579531773924827576e-02 -1.817433089017868042e-01 8.716057986021041870e-02 -2.752144355326890945e-03 -1.722981184720993042e-01 4.774345457553863525e-02 4.537265747785568237e-02 -1.705842316150665283e-01 -1.687958240509033203e-01 2.246907651424407959e-01 4.188847728073596954e-03 5.100501701235771179e-02 -1.029739528894424438e-02 2.340969145298004150e-01 2.490777969360351562e-01 2.949915230274200439e-01 -3.354743123054504395e-01 -1.384354084730148315e-01 2.918512821197509766e-01 3.078257478773593903e-02 -3.892022967338562012e-01 1.255886349827051163e-02 -2.136774510145187378e-01 -1.128733456134796143e-01 1.029414385557174683e-01 -1.521683484315872192e-01
4.364042729139328003e-02 -9.428300708532333374e-02 -1.397528592497110367e-02 -1.764666140079498291e-01 -8.761807531118392944e-02 -1.755794733762741089e-01 -2.679686844348907471e-01 -1.162461712956428528e-01 1.264136005192995071e-02 -4.481005296111106873e-02 4.964501038193702698e-02 8.277676999568939209e-02 1.763961315155029297e-01 2.552259862422943115e-01 9.195241332054138184e-02 8.084388077259063721e-02 -9.814406931400299072e-02 -4.614793658256530762e-01 -6.812799721956253052e-02 3.210515975952148438e-01 -9.151780977845191956e-03 2.405377030372619629e-01 -4.131940007209777832e-01 -1.529071927070617676e-01 -1.039433181285858154e-01 -8.973500132560729980e-02 -1.755890548229217529e-01 -1.884583085775375366e-01 -1.454317271709442139e-01 -1.864997553639113903e-03 -1.399745643138885498e-01 -5.476786941289901733e-02
-3.162241727113723755e-02 -2.462442070245742798e-01 1.536286324262619019e-01 9.665955603122711182e-02 -1.643832772970199585e-01 1.249832008033990860e-02 -6.820222735404968262e-02 -2.605774998664855957e-01 3.588862344622612000e-02 -1.203884631395339966e-01 -9.319351613521575928e-02 1.227064337581396103e-02 4.533575475215911865e-02 -7.001484185457229614e-02 -4.690192639827728271e-02 1.856919378042221069e-01 2.688468396663665771e-01 -2.404998093843460083e-01 -9.119157493114471436e-02 -9.886159747838973999e-02 -3.252016305923461914e-01 2.111935764551162720e-01 -3.966722488403320312e-01 -1.406960040330886841e-01 2.947633266448974609e-01 -2.137090563774108887e-01 -1.191883683204650879e-01 -3.196844160556793213e-01 -4.589349403977394104e-02 3.039721213281154633e-02 9.532259404659271240e-02 2.538155578076839447e-02
1.661265939474105835e-01 3.315019905567169189e-01 2.673225700855255127e-01 1.733502745628356934e-01 -7.549276202917098999e-02 -8.064812421798706055e-02 -3.560753464698791504e-01 -1.692666262388229370e-01 6.667185574769973755e-02 -2.169138193130493164e-01 -3.434381186962127686e-01 2.779691219329833984e-01 1.378061473369598389e-01 -1.226827595382928848e-02 -1.238153129816055298e-01 -1.636588722467422485e-01 2.438561618328094482e-01 1.926941797137260437e-02 1.696795783936977386e-02 8.369234949350357056e-02 2.847450599074363708e-02 -1.888404414057731628e-02 -1.908688247203826904e-01 -2.591595053672790527e-01 1.610318273305892944e-01 -2.112858695909380913e-03 -2.397590726613998413e-01 -1.091069802641868591e-01 -1.271382272243499756e-01 -3.381029516458511353e-02 2.476083673536777496e-02 -1.573595777153968811e-02
6.973946839570999146e-02 -9.474237449467182159e-03 -8.005988597869873047e-02 9.997245855629444122e-03 1.559374183416366577e-01 -1.603326052427291870e-01 -3.799517750740051270e-01 -6.502669304609298706e-03 2.428205311298370361e-01 1.293841302394866943e-01 -4.735497012734413147e-02 1.559800952672958374e-01 1.081614345312118530e-01 1.552172154188156128e-01 8.765716105699539185e-02 -2.671880275011062622e-02 1.970297992229461670e-01 -2.034292668104171753e-01 2.340809702873229980e-01 2.527573406696319580e-01 -7.716800551861524582e-03 1.726157814264297485e-01 -3.954279720783233643e-01 -1.236864626407623291e-01 1.445912718772888184e-01 -1.607754975557327271e-01 1.044634357094764709e-01 3.881537541747093201e-02 -3.281881511211395264e-01 -1.307071745395660400e-01 2.324078232049942017e-01 -9.624658524990081787e-02
3.173369169235229492e-02 9.372860938310623169e-02 1.888982951641082764e-01 6.470607221126556396e-02 -2.365966290235519409e-01 -2.802069783210754395e-01 -3.495936989784240723e-01 -1.375577896833419800e-01 1.963220089673995972e-01 -2.037219405174255371e-01 -1.629686951637268066e-01 2.037923634052276611e-01 1.325889527797698975e-01 8.311396092176437378e-02 6.965307984501123428e-04 -1.586612313985824585e-01 3.510461747646331787e-01 2.235984057188034058e-01 6.916222721338272095e-02 1.289813220500946045e-01 6.694684177637100220e-02 -5.506184324622154236e-02 -1.712730228900909424e-01 -2.975804209709167480e-01 3.024348020553588867e-01 1.579179055988788605e-02 -3.712622448801994324e-02 -1.446990221738815308e-01 -7.034634798765182495e-02 -4.408934339880943298e-02 1.088230982422828674e-01 1.552140861749649048e-01
2.827946841716766357e-01 2.357216086238622665e-03 2.375885695219039917e-01 -1.227361802011728287e-02 -2.330053895711898804e-01 -3.839038684964179993e-02 -1.528778299689292908e-02 -2.132031768560409546e-01 1.140569075942039490e-01 -3.581181764602661133e-01 -1.239615529775619507e-01 4.624880105257034302e-02 4.724004864692687988e-02 -3.970872610807418823e-02 -1.998300552368164062e-01 3.891888260841369629e-02 1.777440905570983887e-01 -2.581640481948852539e-01 1.591276079416275024e-01 4.641734063625335693e-01 -8.363195694983005524e-03 2.892349660396575928e-02 -1.278870850801467896e-01 1.614039093255996704e-01 7.237605005502700806e-02 -1.067629531025886536e-01 -2.311333566904067993e-01 -2.299055904150009155e-01 -8.397479355335235596e-02 -2.742813527584075928e-02 -1.232453584671020508e-01 1.723585724830627441e-01
1.327371746301651001e-01 -7.307510077953338623e-02 8.470426499843597412e-02 -4.093326255679130554e-02 8.975687623023986816e-02 2.482385933399200439e-01 -1.511969566345214844e-01 -2.324577569961547852e-01 2.986387610435485840e-01 -5.064289271831512451e-02 -2.584738135337829590e-01 3.836752101778984070e-02 3.641290366649627686e-01 2.013542056083679199e-01 1.501015275716781616e-01 -8.795576542615890503e-02 5.594322085380554199e-02 -6.364770978689193726e-02 -5.569749325513839722e-02 2.054964601993560791e-01 -1.016982272267341614e-01 -9.387069940567016602e-02 -9.864646196365356445e-02 -2.848034203052520752e-01 3.464189916849136353e-02 -1.940030157566070557e-01 -2.838663458824157715e-01 -3.235471844673156738e-01 -4.519394412636756897e-02 4.154567047953605652e-02 -2.369152456521987915e-01 -1.080579608678817749e-01
2.526616752147674561e-01 -1.022291332483291626e-01 2.187386602163314819e-01 6.434161681681871414e-03 -2.297156602144241333e-01 1.258208453655242920e-01 3.526969579979777336e-03 -2.343905270099639893e-01 2.137807756662368774e-01 -2.439839243888854980e-01 -2.036131620407104492e-01 4.393073543906211853e-02 2.130578458309173584e-01 1.213997006416320801e-01 -2.405916899442672729e-01 6.846783310174942017e-02 -1.172583028674125671e-01 -3.962363600730895996e-01 6.405215710401535034e-02 3.157346844673156738e-01 1.415217667818069458e-01 -6.133272312581539154e-03 -1.846823543310165405e-01 -1.979213394224643707e-02 8.175516873598098755e-02 5.966461077332496643e-02 -9.503172338008880615e-02 -3.158812224864959717e-01 8.842229098081588745e-02 9.040539711713790894e-02 5.097274482250213623e-02 1.272588968276977539e-01
6.419840455055236816e-02 2.138041853904724121e-01 1.025070026516914368e-01 -9.400302171707153320e-02 -1.967968940734863281e-01 -1.644993871450424194e-01 -6.397245917469263077e-03 -4.022548794746398926e-01 4.467909038066864014e-01 9.370442479848861694e-02 1.398119479417800903e-01 -3.274783492088317871e-02 -1.216896772384643555e-01 -1.373364180326461792e-01 5.769201368093490601e-02 6.811081618070602417e-02 7.050543278455734253e-02 -2.659678272902965546e-02 -1.098348870873451233e-01 1.961274445056915283e-01 1.219605207443237305e-01 4.425298273563385010e-01 -1.155694574117660522e-01 -8.638858050107955933e-02 1.752803474664688110e-02 1.331897377967834473e-01 -3.229339793324470520e-02 -1.989490985870361328e-01 1.898964345455169678e-01 -1.617979556322097778e-01 1.075393706560134888e-01 1.109725981950759888e-01
1.462653577327728271e-01 1.911327987909317017e-01 -4.844215884804725647e-02 5.281850323081016541e-02 -1.720001548528671265e-01 1.696290522813796997e-01 -5.762168206274509430e-03 -2.710354626178741455e-01 -3.174171224236488342e-02 -1.917585432529449463e-01 -3.831485211849212646e-01 5.405230820178985596e-02 -8.747138828039169312e-02 -1.582988798618316650e-01 5.566895939409732819e-03 1.596108078956604004e-01 3.049663603305816650e-01 -1.884962022304534912e-01 1.937898695468902588e-01 7.751679420471191406e-02 -1.644809544086456299e-01 4.232719242572784424e-01 -8.808162808418273926e-02 -1.884221434593200684e-01 2.856296002864837646e-01 -4.763139784336090088e-02 -4.900085926055908203e-02 -1.395532786846160889e-01 1.919061131775379181e-02 -2.099716290831565857e-02 5.922430008649826050e-02 1.665773987770080566e-01
1.915471255779266357e-01 -7.359065115451812744e-02 -2.564041316509246826e-01 3.610045462846755981e-02 1.232932582497596741e-01 -2.278876304626464844e-01 1.028360053896903992e-02 1.217942684888839722e-01 6.549350917339324951e-02 -1.463315216824412346e-03 2.253542989492416382e-01 1.971262842416763306e-01 3.615520000457763672e-01 -7.720132172107696533e-02 -1.961235515773296356e-02 6.576273590326309204e-02 1.595442593097686768e-01 -2.848966717720031738e-01 -1.382131502032279968e-02 3.355858325958251953e-01 9.015256911516189575e-02 2.661863565444946289e-01 -2.226854674518108368e-02 -2.139239609241485596e-01 2.878576219081878662e-01 -1.368720233440399170e-01 -1.524334214627742767e-02 -3.029730618000030518e-01 -2.278197370469570160e-02 -5.813919007778167725e-02 1.145409271121025085e-01 1.346816271543502808e-01
-2.461109459400177002e-01 1.470481306314468384e-01 4.689672030508518219e-03 5.470442771911621094e-02 -8.395119756460189819e-02 -5.288082733750343323e-02 1.041051149368286133e-01 -2.031085491180419922e-01 1.614391803741455078e-01 -2.288181893527507782e-02 1.469045579433441162e-01 -9.841819107532501221e-02 4.139035195112228394e-02 -3.390553891658782959e-01 1.291667670011520386e-01 1.020944491028785706e-02 1.191091835498809814e-01 -3.048180341720581055e-01 6.104687601327896118e-02 3.129792809486389160e-01 3.747247755527496338e-01 1.484777927398681641e-01 -3.254792466759681702e-02 -2.631248235702514648e-01 2.757978439331054688e-01 6.523880176246166229e-03 5.782140418887138367e-02 -2.618750035762786865e-01 -2.520865201950073242e-01 -1.721540838479995728e-02 -5.773934721946716309e-02 6.924301385879516602e-02
1.339731961488723755e-01 6.344479508697986603e-03 7.453523576259613037e-02 1.668766289949417114e-01 -1.245839148759841919e-01 2.795601263642311096e-02 -6.990523636341094971e-02 -1.974814571440219879e-02 2.245843857526779175e-01 1.732692271471023560e-01 -3.524636924266815186e-01 3.927109837532043457e-01 2.930844202637672424e-02 1.326628774404525757e-01 2.493757456541061401e-01 1.640326157212257385e-02 3.414428234100341797e-02 -2.760908901691436768e-01 1.254215985536575317e-01 3.419137597084045410e-01 1.773676723241806030e-01 1.495079398155212402e-01 -2.709431946277618408e-01 7.703180611133575439e-02 1.920810490846633911e-01 -7.503671944141387939e-02 -2.672948502004146576e-02 -1.287453323602676392e-01 -4.562022630125284195e-03 2.262864261865615845e-01 -1.715987473726272583e-01 -5.939618498086929321e-02
2.677116692066192627e-01 4.142991092521697283e-04 2.377162575721740723e-01 2.433180510997772217e-01 -1.805888712406158447e-01 -1.583086252212524414e-01 -1.972133070230484009e-01 -3.157771229743957520e-01 1.803181171417236328e-01 2.811858952045440674e-01 -1.824584007263183594e-01 2.383421063423156738e-01 3.052510321140289307e-01 8.906938135623931885e-02 4.192677885293960571e-02 -1.346490625292062759e-02 1.697412133216857910e-01 -3.032803833484649658e-01 -1.769874542951583862e-01 1.014467701315879822e-01 2.197627425193786621e-01 1.142916176468133926e-02 1.469992101192474365e-02 -1.837758719921112061e-01 -1.037382930517196655e-01 -1.087398678064346313e-01 -1.058960705995559692e-01 -6.315134465694427490e-02 1.437046378850936890e-01 -4.660376906394958496e-02 -2.662463346496224403e-03 7.851959019899368286e-02
1.489381343126296997e-01 1.552640926092863083e-02 -7.415945827960968018e-02 -1.738153547048568726e-01 -4.413956999778747559e-01 1.220283880829811096e-01 -1.037009954452514648e-01 -2.032181024551391602e-01 5.052241496741771698e-03 -1.434340924024581909e-01 -6.917402148246765137e-02 2.206539213657379150e-01 1.572088301181793213e-01 -4.108593985438346863e-02 -2.175951898097991943e-01 -7.470573484897613525e-02 2.392653524875640869e-01 -1.360160112380981445e-01 -1.860211789608001709e-02 1.804150342941284180e-01 -1.659643650054931641e-01 1.725650131702423096e-01 7.162009179592132568e-02 2.596474625170230865e-02 1.527497619390487671e-01 -2.198021709918975830e-01 -5.805333331227302551e-02 -2.991469800472259521e-01 -4.296494126319885254e-01 -3.532581031322479248e-02 -6.701774895191192627e-02 -8.726033382117748260e-03
1.149646937847137451e-01 -2.500079870223999023e-01 2.267044410109519958e-02 -1.119442954659461975e-01 6.097912788391113281e-02 -1.174087896943092346e-01 1.694342494010925293e-02 -2.739029824733734131e-01 -7.733215577900409698e-03 -2.403310686349868774e-01 2.543724514544010162e-02 2.111770361661911011e-01 -1.590505093336105347e-01 -4.544212296605110168e-02 -1.955489665269851685e-01 -2.511764168739318848e-01 -6.781232357025146484e-02 -2.657525837421417236e-01 5.683157965540885925e-02 2.824569642543792725e-01 5.290906876325607300e-02 3.790078461170196533e-01 -2.486298382282257080e-01 5.031815543770790100e-02 5.544018745422363281e-02 -7.264291495084762573e-02 -8.035565726459026337e-03 -2.979608476161956787e-01 -1.308619379997253418e-01 -2.036217600107192993e-01 -2.323736846446990967e-01 -8.864611387252807617e-02
-1.805371642112731934e-01 4.580982774496078491e-02 2.096465826034545898e-01 2.431070804595947266e-02 -1.679128110408782959e-01 -1.528765857219696045e-01 6.022784486413002014e-02 -1.817821562290191650e-01 6.411724537611007690e-02 7.201431691646575928e-02 -1.551083624362945557e-01 -4.789559915661811829e-02 2.183732092380523682e-01 1.801924556493759155e-01 1.342710852622985840e-01 -2.861823737621307373e-01 2.515909671783447266e-01 -2.509065568447113037e-01 8.927282691001892090e-02 -1.949398219585418701e-01 -1.888711303472518921e-01 9.899391978979110718e-02 -3.009119927883148193e-01 -2.684810161590576172e-01 9.550870209932327271e-02 -2.625392079353332520e-01 -1.549904495477676392e-01 -2.609584927558898926e-01 -2.091624401509761810e-02 -3.108998201787471771e-02 -1.975171118974685669e-01 1.608702540397644043e-01
7.271340489387512207e-02 -1.459557265043258667e-01 -4.817523360252380371e-01 1.154106557369232178e-01 2.153572998940944672e-02 -3.562646816135384142e-05 1.012104842811822891e-02 -1.494878232479095459e-01 1.118099316954612732e-01 7.429385185241699219e-02 -6.538105756044387817e-02 4.982763156294822693e-02 2.290832549333572388e-01 -1.470745168626308441e-02 3.470594063401222229e-02 -1.748678982257843018e-01 2.555544674396514893e-01 -1.335516273975372314e-01 3.370898067951202393e-01 1.401759237051010132e-01 9.459630399942398071e-02 4.154563844203948975e-01 -1.550654917955398560e-01 -5.481449142098426819e-02 1.364810764789581299e-01 -2.409167587757110596e-01 -2.419087104499340057e-02 -1.689756512641906738e-01 -1.231198385357856750e-01 -8.383761346340179443e-02 1.213565468788146973e-01 -1.675967574119567871e-01
-3.779807314276695251e-02 -1.305207163095474243e-01 1.852957010269165039e-01 -6.753620505332946777e-02 -2.876897454261779785e-01 -1.665383204817771912e-02 -2.096517086029052734e-01 -1.857597082853317261e-01 1.970543712377548218e-01 2.584991417825222015e-02 -3.265768587589263916e-01 2.668538391590118408e-01 7.671882212162017822e-02 2.489849328994750977e-01 -1.967596858739852905e-01 1.593878567218780518e-01 2.935190498828887939e-01 -2.280566543340682983e-01 -1.222185418009757996e-01 2.017331272363662720e-01 -1.923831254243850708e-01 1.062954068183898926e-01 -2.541214693337678909e-03 -7.698088139295578003e-02 9.685675054788589478e-02 -2.665654718875885010e-01 -5.751113221049308777e-02 -7.108285278081893921e-02 -2.716442756354808807e-02 2.235899567604064941e-01 -1.128626018762588501e-01 1.773983836174011230e-01
1.365583091974258423e-01 -3.792842105031013489e-02 -1.283271163702011108e-01 2.295803092420101166e-02 1.707297265529632568e-01 -1.538104936480522156e-02 -1.760909706354141235e-01 -1.823126822710037231e-01 8.898400515317916870e-02 2.563533484935760498e-01 2.291756309568881989e-02 9.529773890972137451e-02 1.980679482221603394e-01 -2.107324004173278809e-01 -1.539420932531356812e-01 -6.018055230379104614e-02 4.343700781464576721e-02 2.056419849395751953e-02 -1.007934734225273132e-01 3.028586506843566895e-01 9.169566631317138672e-02 4.515159130096435547e-01 -3.771734535694122314e-01 -7.842477411031723022e-02 -1.883165389299392700e-01 -1.360298842191696167e-01 -1.319117248058319092e-01 -2.744195759296417236e-01 -2.446998059749603271e-01 -2.778330445289611816e-02 4.472969472408294678e-02 2.973566204309463501e-02
2.705080211162567139e-01 -3.590902984142303467e-01 -5.131122097373008728e-02 2.235578000545501709e-01 -2.127945870161056519e-01 -7.949205487966537476e-02 -2.758074998855590820e-01 -2.135336846113204956e-01 2.384892255067825317e-01 -5.207969993352890015e-02 6.224529817700386047e-02 1.181311979889869690e-01 7.634068280458450317e-02 1.781332120299339294e-02 -2.075044363737106323e-01 -1.069219335913658142e-01 2.312068939208984375e-01 7.322929799556732178e-02 1.583315134048461914e-01 3.643027842044830322e-01 1.289543807506561279e-01 3.532898426055908203e-02 -1.869220882654190063e-01 -6.529182195663452148e-03 1.135354936122894287e-01 -2.651041001081466675e-02 9.920208156108856201e-02 -2.133613079786300659e-01 -2.913885116577148438e-01 9.761779755353927612e-02 1.101786363869905472e-02 -3.110839612782001495e-02
1.925100684165954590e-01 3.329156711697578430e-02 2.268646061420440674e-01 1.570800393819808960e-01 -3.647745773196220398e-02 -1.249742880463600159e-01 3.518886864185333252e-02 -2.838303744792938232e-01 1.716056913137435913e-01 5.974882841110229492e-02 -5.659302696585655212e-03 1.329574733972549438e-02 1.083383858203887939e-01 9.685961157083511353e-02 -3.629650771617889404e-01 2.163858264684677124e-01 3.056639432907104492e-01 -1.114218831062316895e-01 1.320250928401947021e-01 2.436756193637847900e-01 1.912306249141693115e-02 7.205600291490554810e-02 -1.790548861026763916e-01 -2.626233994960784912e-01 1.004941612482070923e-01 1.419909447431564331e-01 -2.108575701713562012e-01 7.633655332028865814e-04 3.723851740360260010e-01 -1.386821717023849487e-01 -1.792592257261276245e-01 5.260785110294818878e-03
-6.517221033573150635e-02 1.367655843496322632e-01 2.385725229978561401e-01 -4.282942786812782288e-02 -7.263144012540578842e-03 -1.322142034769058228e-01 8.498203754425048828e-02 -2.001415491104125977e-01 1.381392031908035278e-01 3.306560218334197998e-01 -6.181832775473594666e-02 1.212594881653785706e-01 -1.711125224828720093e-01 -5.028714612126350403e-02 -2.813637256622314453e-01 4.636169597506523132e-02 2.304250001907348633e-01 -2.522646486759185791e-01 -5.392432957887649536e-02 1.178245916962623596e-01 -5.147469788789749146e-02 4.499253928661346436e-01 -6.521633267402648926e-02 4.680600017309188843e-02 4.501998424530029297e-02 -2.730484008789062500e-01 1.657369136810302734e-01 -7.371210306882858276e-02 2.054681442677974701e-02 -1.847464889287948608e-01 -3.213487565517425537e-01 3.266722708940505981e-02
2.656089887022972107e-02 1.943403333425521851e-01 7.153360545635223389e-02 1.119847744703292847e-01 -2.140426486730575562e-01 -1.557434052228927612e-01 -3.131233751773834229e-01 -1.712919026613235474e-01 2.102738022804260254e-01 5.551134422421455383e-02 5.582858249545097351e-02 1.324829757213592529e-01 1.078979671001434326e-01 6.819026172161102295e-02 2.429409474134445190e-01 -1.911657452583312988e-01 1.393077075481414795e-01 -2.102508544921875000e-01 1.593040227890014648e-01 2.168754786252975464e-01 4.818671569228172302e-02 1.039841175079345703e-01 -4.259346127510070801e-01 1.469030603766441345e-02 2.266603857278823853e-01 9.816353768110275269e-02 -1.170893311500549316e-01 -3.422263264656066895e-02 6.406074017286300659e-02 5.766565352678298950e-02 -3.369843363761901855e-01 -1.972666382789611816e-01
1.406075954437255859e-01 -1.515851318836212158e-01 2.960434928536415100e-02 1.578733474016189575e-01 -2.981332540512084961e-01 -2.128420770168304443e-01 1.317594945430755615e-01 -2.403414696455001831e-01 2.696450352668762207e-01 -1.866666376590728760e-01 -2.013112306594848633e-01 2.354434728622436523e-01 1.228621900081634521e-01 1.287380158901214600e-01 -9.855138510465621948e-02 1.393001973628997803e-01 4.406242072582244873e-02 -1.924475729465484619e-01 8.615255355834960938e-02 2.194540053606033325e-01 1.079839244484901428e-01 9.235868602991104126e-02 2.782334387302398682e-01 -1.496319621801376343e-01 3.056440949440002441e-01 -2.608214318752288818e-01 -1.086128056049346924e-01 -2.211874574422836304e-01 -1.083391010761260986e-01 -6.852862983942031860e-02 6.359211355447769165e-02 -2.539150975644588470e-02
4.332156479358673096e-02 -5.741778016090393066e-02 9.955075383186340332e-02 -1.268927454948425293e-01 1.212891787290573120e-01 -4.207954928278923035e-02 -2.599701583385467529e-01 -1.213126108050346375e-01 1.091118454933166504e-01 5.393809825181961060e-02 -3.389307484030723572e-02 2.110781967639923096e-01 7.988450676202774048e-02 1.511895060539245605e-01 -1.831853389739990234e-01 -1.542051732540130615e-01 -1.529464721679687500e-01 -1.254994720220565796e-01 1.539135575294494629e-01 1.981409341096878052e-01 2.178759276866912842e-01 2.814967036247253418e-01 -2.462374418973922729e-01 -3.258931934833526611e-01 -1.017082333564758301e-01 -1.827107220888137817e-01 6.602732092142105103e-02 -1.779122501611709595e-01 -1.915497630834579468e-01 -5.836380645632743835e-02 -3.603136241436004639e-01 -2.786264121532440186e-01
8.609829097986221313e-02 -1.526996642351150513e-01 -9.009528905153274536e-03 -4.041398689150810242e-02 -1.435245126485824585e-01 2.789123170077800751e-02 -2.202854305505752563e-01 -1.881868764758110046e-02 -6.871151179075241089e-02 9.869295358657836914e-02 -1.384359877556562424e-02 -8.890272676944732666e-02 -2.778744399547576904e-01 4.042814299464225769e-02 1.079570129513740540e-01 2.850803919136524200e-02 8.011462539434432983e-02 -1.088147237896919250e-01 8.617467433214187622e-02 2.714514732360839844e-01 9.793443977832794189e-02 4.828362464904785156e-01 -3.722544312477111816e-01 -2.664398252964019775e-01 -1.922891475260257721e-02 -9.961868822574615479e-02 -4.268620312213897705e-01 -5.001210141927003860e-03 2.207238972187042236e-02 -1.638747751712799072e-01 -1.089927852153778076e-01 -4.185202531516551971e-03
-1.605459302663803101e-02 -3.257886469364166260e-01 6.736617535352706909e-02 9.365459531545639038e-02 -9.139733016490936279e-02 -1.060491241514682770e-02 5.894155800342559814e-02 -1.748097538948059082e-01 1.103303655982017517e-01 -5.680167675018310547e-02 1.716996729373931885e-02 1.666606515645980835e-01 2.293870896100997925e-01 -1.142890155315399170e-01 -1.625332422554492950e-02 1.793464720249176025e-01 2.801947295665740967e-01 -3.213042318820953369e-01 -1.607733219861984253e-01 -7.784853130578994751e-02 -3.645575046539306641e-02 2.671794891357421875e-01 -3.982807099819183350e-01 -1.714012026786804199e-01 2.938017547130584717e-01 -2.341708242893218994e-01 -1.130489334464073181e-01 -2.236580699682235718e-01 -7.131608668714761734e-03 8.738855272531509399e-02 -8.957168087363243103e-03 -1.005808860063552856e-01
-9.201276302337646484e-02 1.270340532064437866e-01 6.846003234386444092e-02 -1.206678897142410278e-01 -2.508176565170288086e-01 -1.459977030754089355e-01 -2.050247043371200562e-01 -1.214276626706123352e-01 2.341919690370559692e-01 4.280504956841468811e-02 3.862433880567550659e-02 3.525418043136596680e-02 1.060324609279632568e-01 -5.453885719180107117e-02 4.627304524183273315e-02 -4.758806899189949036e-02 -3.399147465825080872e-02 -5.822908878326416016e-02 -1.471736282110214233e-01 5.276675894856452942e-02 6.687280535697937012e-02 5.629837512969970703e-01 5.808437615633010864e-02 1.691905781626701355e-02 2.479497939348220825e-01 -2.124736011028289795e-01 -2.175488919019699097e-01 -1.984704136848449707e-01 -2.437317967414855957e-01 -2.457810491323471069e-01 -9.375203400850296021e-02 -2.471632510423660278e-01
-2.563980221748352051e-01 4.113458842039108276e-02 -1.304477006196975708e-01 3.608696907758712769e-02 2.519094757735729218e-02 4.674036428332328796e-02 1.173900142312049866e-01 -3.350246250629425049e-01 9.175966680049896240e-02 -2.421736270189285278e-01 -3.268667161464691162e-01 3.994741439819335938e-01 -4.266346991062164307e-02 -5.127925798296928406e-02 -3.161154687404632568e-01 5.167313292622566223e-02 1.269811838865280151e-01 -2.005318105220794678e-01 -1.685695201158523560e-01 8.986598998308181763e-02 1.029694452881813049e-01 1.967410594224929810e-01 -1.430147737264633179e-01 -1.993296481668949127e-02 2.364732176065444946e-01 -2.474920153617858887e-01 -1.576883345842361450e-01 -1.625648140907287598e-01 -9.850949980318546295e-03 3.922162950038909912e-02 -6.113084964454174042e-03 1.083666533231735229e-01
8.094886690378189087e-02 -1.701533496379852295e-01 1.184400543570518494e-01 1.901693828403949738e-02 3.243131563067436218e-02 -1.074650958180427551e-01 2.246694872155785561e-03 -2.086087763309478760e-01 2.593954466283321381e-02 -5.124645307660102844e-02 -1.618208438158035278e-01 8.366580307483673096e-02 8.599795401096343994e-02 8.192403614521026611e-02 -1.827116459608078003e-01 1.577758342027664185e-01 3.602080047130584717e-01 -2.847038805484771729e-01 -1.545950472354888916e-01 -1.134002804756164551e-01 -7.140094786882400513e-02 1.679248958826065063e-01 -2.749981284141540527e-01 -2.380970865488052368e-01 3.473528623580932617e-01 -3.199653029441833496e-01 -4.003053158521652222e-02 -2.970242202281951904e-01 -1.650864481925964355e-01 1.713673770427703857e-01 -3.860035538673400879e-02 3.113121166825294495e-02
-5.018963292241096497e-02 -1.255624294281005859e-01 -8.639092743396759033e-02 -8.085734397172927856e-02 -2.688640058040618896e-01 2.439799159765243530e-02 1.962753832340240479e-01 -1.528463810682296753e-01 3.599733412265777588e-01 8.506920933723449707e-02 8.929464221000671387e-02 2.497265636920928955e-01 6.741026043891906738e-02 -9.273531287908554077e-02 -3.287598490715026855e-02 1.526477485895156860e-01 4.555022716522216797e-01 2.534469775855541229e-02 8.469029515981674194e-02 3.547844588756561279e-01 -1.321279555559158325e-01 3.053526282310485840e-01 -1.087618246674537659e-01 -1.760901510715484619e-01 6.630112882703542709e-03 -8.620923757553100586e-02 1.641591191291809082e-01 -3.041586279869079590e-02 1.925783455371856689e-01 -7.826746255159378052e-02 -8.164383471012115479e-02 -9.128369390964508057e-02
-3.071186132729053497e-02 1.284091621637344360e-01 4.436355084180831909e-02 -5.666489712893962860e-03 -1.140958890318870544e-01 -1.755093634128570557e-01 -3.742282986640930176e-01 -2.560551464557647705e-01 5.990165472030639648e-02 7.106294482946395874e-02 -1.134807243943214417e-01 1.363540887832641602e-01 -8.603347837924957275e-02 9.302344173192977905e-02 1.568884104490280151e-01 2.628636732697486877e-02 2.898072600364685059e-01 -2.919175922870635986e-01 1.548576205968856812e-01 1.247678697109222412e-01 1.761733740568161011e-02 4.413607418537139893e-01 -9.132245928049087524e-02 8.958257734775543213e-02 -6.984203308820724487e-02 -2.321774363517761230e-01 -5.665251240134239197e-02 -5.776893720030784607e-02 -2.937739491462707520e-01 -2.691622674465179443e-01 7.050815969705581665e-02 -1.965479366481304169e-02
1.176738832145929337e-02 1.410114318132400513e-01 2.285532802343368530e-01 3.319529592990875244e-01 -8.472370356321334839e-02 -2.336282730102539062e-01 -7.463221251964569092e-02 -1.952023655176162720e-01 9.290547668933868408e-02 4.420793615281581879e-03 -2.030910402536392212e-01 2.267529070377349854e-01 9.728547185659408569e-02 -1.497674584388732910e-01 -1.957375407218933105e-01 -3.445390164852142334e-01 3.953248262405395508e-01 1.171448151580989361e-03 -6.517414003610610962e-02 2.344923764467239380e-01 4.887138679623603821e-02 -5.688342079520225525e-02 -1.479585617780685425e-01 -2.580222189426422119e-01 9.402714669704437256e-02 -1.785084307193756104e-01 -2.283524125814437866e-01 6.313604861497879028e-02 -9.011511690914630890e-03 4.072608053684234619e-02 9.392805397510528564e-02 -6.983181089162826538e-02
2.313689291477203369e-01 1.329500526189804077e-01 1.407583057880401611e-01 -1.361559629440307617e-01 -2.152242213487625122e-01 -3.697034120559692383e-01 -2.204771339893341064e-01 -2.559981048107147217e-01 1.031914353370666504e-01 -2.030228376388549805e-01 -1.376956552267074585e-01 -8.825378119945526123e-02 8.896103128790855408e-03 1.065690666437149048e-01 -1.055032312870025635e-01 7.833889685571193695e-03 1.726832836866378784e-01 -3.785191178321838379e-01 1.539601683616638184e-01 3.206108212471008301e-01 -4.086807370185852051e-02 7.939992100000381470e-02 -2.644259035587310791e-01 3.874194249510765076e-02 -9.608923643827438354e-02 -1.477096825838088989e-01 -4.048909619450569153e-02 -1.057870611548423767e-01 -2.326858416199684143e-02 -2.422482818365097046e-01 -8.831362426280975342e-02 -4.642974585294723511e-02
-1.894978731870651245e-01 -1.065133512020111084e-01 4.195037111639976501e-02 2.026933729648590088e-01 1.477197855710983276e-01 -7.055624574422836304e-02 1.493185460567474365e-01 -2.234724462032318115e-01 1.483214646577835083e-01 1.644906587898731232e-02 -4.158992469310760498e-01 2.607798278331756592e-01 2.398000806570053101e-01 1.699199527502059937e-01 -1.273662745952606201e-01 2.103191316127777100e-01 1.828548610210418701e-01 -1.201576814055442810e-01 -1.158774197101593018e-01 2.036122679710388184e-01 1.407005041837692261e-01 2.077516615390777588e-01 -1.190679445862770081e-01 -2.041055113077163696e-01 1.947893351316452026e-01 8.075623214244842529e-02 -1.888264715671539307e-01 -3.192156180739402771e-02 -1.962480992078781128e-01 -1.321622729301452637e-01 1.304464489221572876e-01 1.584178507328033447e-01
-3.645112514495849609e-01 -1.471448540687561035e-01 2.807306051254272461e-01 -1.546810287982225418e-02 -1.577303744852542877e-02 -1.643210500478744507e-01 -1.252138465642929077e-01 -7.533322274684906006e-02 7.003360241651535034e-02 -3.279269635677337646e-01 -2.764790654182434082e-01 1.312856972217559814e-01 -3.972017019987106323e-02 -1.594555377960205078e-01 -1.359779238700866699e-01 -1.099931448698043823e-02 1.723764091730117798e-01 -1.226088032126426697e-01 4.126949235796928406e-02 1.092397272586822510e-01 6.374778598546981812e-02 1.518167406320571899e-01 -1.171774193644523621e-01 -4.399253427982330322e-01 1.494683474302291870e-01 1.826866902410984039e-02 -3.252162635326385498e-01 -1.067304983735084534e-01 1.181471571326255798e-01 1.383369415998458862e-01 1.838039793074131012e-02 8.349505253136157990e-03
4.146315157413482666e-02 -1.694169491529464722e-01 -1.009261906147003174e-01 -1.045869365334510803e-01 -7.558677345514297485e-02 -2.349414676427841187e-01 -2.253703624010086060e-01 -2.611835598945617676e-01 1.746098548173904419e-01 3.367871791124343872e-02 -1.899331212043762207e-01 8.864198625087738037e-02 -1.044944375753402710e-01 4.008703678846359253e-02 5.535751953721046448e-02 3.182051330804824829e-02 3.865441679954528809e-02 -2.137164622545242310e-01 6.935282051563262939e-02 3.504522442817687988e-01 -8.713135868310928345e-02 5.481339097023010254e-01 -8.105783164501190186e-02 5.144330859184265137e-02 1.138248667120933533e-01 -4.393406584858894348e-02 9.745103865861892700e-02 -1.749582737684249878e-01 -1.298431605100631714e-01 -3.151283785700798035e-02 -2.471503615379333496e-01 -2.244836241006851196e-01
4.188144207000732422e-01 1.739584207534790039e-01 -5.244242027401924133e-02 1.221550181508064270e-01 9.220565855503082275e-02 1.980273798108100891e-02 -7.444620877504348755e-02 -2.694901525974273682e-01 4.034728109836578369e-01 -5.176175758242607117e-02 -3.960902690887451172e-01 1.145198345184326172e-01 -5.560597404837608337e-02 -1.630768924951553345e-01 -1.951326131820678711e-01 1.010527908802032471e-01 1.427132338285446167e-01 -1.592916846275329590e-01 1.404128819704055786e-01 1.143824085593223572e-01 3.824323415756225586e-02 1.040724664926528931e-02 -1.742657274007797241e-01 -4.469539225101470947e-02 1.683600693941116333e-01 -1.025293990969657898e-01 -1.404264122247695923e-01 -1.883104592561721802e-01 2.187643796205520630e-01 5.184916034340858459e-02 5.985619500279426575e-02 -1.245360299944877625e-01
2.173120379447937012e-01 2.435094267129898071e-01 1.927620023488998413e-01 1.973052620887756348e-01 -1.305609345436096191e-01 -1.657273173332214355e-01 -4.252932071685791016e-01 -2.114329487085342407e-01 -1.335420757532119751e-01 -1.402322947978973389e-01 -1.555469036102294922e-01 1.905549466609954834e-01 -4.747985303401947021e-02 1.535552293062210083e-01 -1.597316116094589233e-01 -1.150754168629646301e-01 2.076775431632995605e-01 3.801002167165279388e-03 -7.330565154552459717e-02 1.606934964656829834e-01 -7.713467627763748169e-02 2.792452573776245117e-01 9.546238929033279419e-02 -1.073203012347221375e-01 8.040025085210800171e-02 -2.573280632495880127e-01 8.221308141946792603e-02 -2.553607225418090820e-01 -4.919191077351570129e-02 1.638379842042922974e-01 -1.578820496797561646e-01 8.348084986209869385e-02
1.380403526127338409e-02 3.248067945241928101e-02 1.008299291133880615e-01 -1.073700562119483948e-01 3.135154023766517639e-02 -3.072391152381896973e-01 -2.350160926580429077e-01 -1.733130067586898804e-01 1.760641485452651978e-01 7.971730083227157593e-02 1.142747029662132263e-01 2.320390790700912476e-01 6.926867365837097168e-02 2.262946814298629761e-01 -1.021479815244674683e-01 -1.324812918901443481e-01 -2.079505324363708496e-01 -4.388106465339660645e-01 5.199140682816505432e-02 1.945540010929107666e-01 3.209864348173141479e-02 4.032576680183410645e-01 -2.337334901094436646e-01 -1.590418666601181030e-01 -5.294177681207656860e-02 -7.755409181118011475e-02 -2.396113723516464233e-01 -8.308245986700057983e-02 -3.239975497126579285e-02 -7.539331167936325073e-02 3.899298980832099915e-02 -8.276438713073730469e-02
-1.554484069347381592e-01 -7.622829079627990723e-02 9.723380208015441895e-02 7.009229809045791626e-02 -4.431303590536117554e-02 -1.799543499946594238e-01 1.059791352599859238e-02 3.162200003862380981e-02 6.578640080988407135e-03 1.923463791608810425e-01 -1.161522418260574341e-01 1.308942586183547974e-01 2.969356253743171692e-02 1.520748585462570190e-01 -4.633723199367523193e-01 1.433279514312744141e-01 7.818140089511871338e-02 -2.665760815143585205e-01 2.545990049839019775e-02 6.837766617536544800e-02 1.700618676841259003e-02 4.849433898925781250e-01 -6.194799393415451050e-02 -1.854198276996612549e-01 3.934061527252197266e-02 -2.011951208114624023e-01 1.634436696767807007e-01 -1.931416094303131104e-01 1.523030549287796021e-01 -1.900290697813034058e-01 -2.667904794216156006e-01 2.372143790125846863e-02
3.943907795473933220e-04 -2.225397974252700806e-01 -1.266467124223709106e-01 -5.237935483455657959e-02 -8.675929903984069824e-02 -1.315124779939651489e-01 -1.894490867853164673e-01 -6.925591081380844116e-02 2.768276631832122803e-01 -1.320686042308807373e-01 5.863064154982566833e-02 1.403599828481674194e-01 1.394212841987609863e-01 -8.187469094991683960e-02 4.300524666905403137e-02 -2.204066812992095947e-01 -3.281848505139350891e-02 -9.477965533733367920e-02 -1.339210271835327148e-01 1.998220235109329224e-01 -2.481733858585357666e-01 4.179483354091644287e-01 -5.009666085243225098e-02 -5.040513724088668823e-02 2.402224987745285034e-01 -3.519351780414581299e-01 -5.446981638669967651e-02 -1.107718944549560547e-01 -3.178589940071105957e-01 -2.092359215021133423e-01 -1.466695666313171387e-01 4.972503986209630966e-03
2.097107917070388794e-01 2.390509098768234253e-01 1.684114485979080200e-01 -9.913880378007888794e-02 -9.492573887109756470e-02 3.046449124813079834e-01 -3.643244132399559021e-02 -1.412691324949264526e-01 2.076164633035659790e-02 -2.025946229696273804e-01 -2.400237321853637695e-01 -4.891840368509292603e-02 5.564118549227714539e-02 -1.868412494659423828e-01 -1.622870862483978271e-01 1.350871324539184570e-01 3.484860956668853760e-01 -8.765125274658203125e-02 1.366151571273803711e-01 2.540304362773895264e-01 -5.274452269077301025e-02 1.407605558633804321e-01 -1.808902323246002197e-01 -2.862984836101531982e-01 2.160790860652923584e-01 -2.475127112120389938e-03 5.997469183057546616e-03 -3.686397075653076172e-01 6.301075220108032227e-02 -6.650156527757644653e-02 1.124907135963439941e-01 1.522016152739524841e-02
6.204534694552421570e-02 2.121758759021759033e-01 -2.181080877780914307e-01 -1.558783799409866333e-01 -2.020824700593948364e-01 -2.686901576817035675e-02 -4.636867344379425049e-02 -2.908201813697814941e-01 1.301765888929367065e-01 -1.376744210720062256e-01 -5.427317693829536438e-03 3.976751565933227539e-01 5.177935585379600525e-03 -3.161687869578599930e-03 -1.090546920895576477e-01 -2.251359373331069946e-01 1.906972825527191162e-01 -1.590159838087856770e-03 2.491338998079299927e-01 5.989160388708114624e-02 -2.164245694875717163e-01 2.992658317089080811e-01 7.435496151447296143e-02 -6.607896834611892700e-02 7.761441916227340698e-02 -2.951043248176574707e-01 -1.570302993059158325e-01 -2.172344923019409180e-01 -2.519388198852539062e-01 6.103825941681861877e-02 -9.620770812034606934e-02 -6.748180091381072998e-02
1.082536429166793823e-01 -1.523687094449996948e-01 -1.109831556677818298e-01 -3.280986100435256958e-03 -3.642746480181813240e-03 -1.479835212230682373e-01 -4.403441399335861206e-02 -2.556659281253814697e-01 3.068907856941223145e-01 -9.530808776617050171e-02 -1.180912703275680542e-01 1.988060474395751953e-01 2.395129650831222534e-01 -3.037514984607696533e-01 2.057787030935287476e-02 -5.751720815896987915e-02 -5.905964970588684082e-02 -1.675636917352676392e-01 6.433149427175521851e-02 1.835624128580093384e-01 2.308247983455657959e-01 1.783796995878219604e-01 -2.871770560741424561e-01 1.175305023789405823e-01 1.475285589694976807e-01 1.390475332736968994e-01 -2.193047553300857544e-01 -3.150922060012817383e-01 7.998492568731307983e-02 1.786665618419647217e-01 -2.218561433255672455e-02 -2.745016217231750488e-01
2.917939983308315277e-02 1.914625242352485657e-02 -2.230270951986312866e-01 2.772765047848224640e-02 -2.097721099853515625e-01 -3.613474965095520020e-02 -1.169842630624771118e-01 -1.834085881710052490e-01 2.841342687606811523e-01 1.692759543657302856e-01 2.055547945201396942e-02 2.393732368946075439e-01 2.215684503316879272e-01 -3.284945189952850342e-01 -2.783949673175811768e-01 2.409125678241252899e-02 -1.243031546473503113e-01 -1.863900870084762573e-01 1.078525856137275696e-01 2.563029527664184570e-01 7.422395795583724976e-02 9.620255976915359497e-02 -3.003918826580047607e-01 -5.569479614496231079e-02 1.929925829172134399e-01 1.375438421964645386e-01 -2.162145227193832397e-01 -3.416736051440238953e-02 -1.818486303091049194e-01 1.024987548589706421e-01 -6.933750212192535400e-02 -2.556625604629516602e-01
4.238024819642305374e-03 1.131671220064163208e-01 5.905854701995849609e-02 1.357963234186172485e-01 -1.963051110506057739e-01 -1.810085773468017578e-01 2.970611676573753357e-02 -1.413411796092987061e-01 -1.423481553792953491e-01 2.935945987701416016e-02 -3.416324779391288757e-02 8.630925416946411133e-02 -7.707104831933975220e-02 1.499525755643844604e-01 1.363886296749114990e-01 1.611871570348739624e-01 2.827655971050262451e-01 -1.315986961126327515e-01 3.624171614646911621e-01 1.885039210319519043e-01 1.161654293537139893e-01 5.199358463287353516e-01 -2.395059019327163696e-01 2.249946594238281250e-01 1.216310113668441772e-01 -1.588506251573562622e-01 -9.981843084096908569e-02 -8.261293172836303711e-02 1.054802462458610535e-01 -2.012243717908859253e-01 -7.509443908929824829e-02 1.721141673624515533e-02
-2.088324278593063354e-01 -2.804709784686565399e-02 -2.020495086908340454e-01 1.332835014909505844e-02 -1.356029063463211060e-01 4.776684567332267761e-02 9.887302666902542114e-02 -3.162526786327362061e-01 2.436649948358535767e-01 -3.033991158008575439e-01 -2.220391780138015747e-01 2.358561009168624878e-01 8.437545597553253174e-02 -1.253849864006042480e-01 -2.092466801404953003e-01 1.951629519462585449e-01 1.767518967390060425e-01 -7.209193706512451172e-02 -2.297219485044479370e-01 -2.199098654091358185e-02 6.104867160320281982e-02 8.730422705411911011e-02 -2.518106698989868164e-01 -1.986578851938247681e-01 1.457056552171707153e-01 -1.220975965261459351e-01 -3.395695984363555908e-01 -2.305015176534652710e-01 3.905106708407402039e-02 2.208850160241127014e-02 1.023056060075759888e-01 4.582875221967697144e-02
-7.589431107044219971e-02 -1.211725175380706787e-01 3.489198684692382812e-01 6.815169006586074829e-02 -2.472417801618576050e-02 -1.200497373938560486e-01 -1.330149918794631958e-01 -3.362718224525451660e-01 -8.924795314669609070e-03 -1.461434084922075272e-02 -2.848428785800933838e-01 2.135058864951133728e-02 1.126615926623344421e-01 1.835891455411911011e-01 2.493430674076080322e-01 1.553625613451004028e-01 4.065724462270736694e-02 -2.253864556550979614e-01 -1.597274392843246460e-01 2.495172470808029175e-01 1.841229349374771118e-01 9.133681654930114746e-03 -7.570798695087432861e-02 -4.250706434249877930e-01 1.800311803817749023e-01 1.073502674698829651e-01 -1.872918158769607544e-01 -9.824214130640029907e-02 -1.334848552942276001e-01 -1.300959587097167969e-01 7.717996835708618164e-02 -5.283009260892868042e-02
4.836402460932731628e-02 2.088780403137207031e-01 -5.978632345795631409e-02 -2.277796417474746704e-01 -9.269395843148231506e-03 5.513360351324081421e-02 -1.341044604778289795e-01 7.037359476089477539e-02 8.910246938467025757e-02 1.376256160438060760e-02 -8.600415289402008057e-02 3.184418752789497375e-02 -1.029426082968711853e-01 9.097794443368911743e-02 -1.469510495662689209e-01 1.529469788074493408e-01 1.975602656602859497e-01 8.411929756402969360e-02 -3.553289920091629028e-02 4.560490548610687256e-01 1.630811840295791626e-01 3.023004233837127686e-01 -1.309639811515808105e-01 -2.706703543663024902e-01 -5.948463454842567444e-02 -1.798385083675384521e-01 -2.623788416385650635e-01 -3.517038822174072266e-01 -2.489049285650253296e-01 1.785267144441604614e-01 -3.657917305827140808e-02 6.916148960590362549e-02
-2.283430397510528564e-01 -1.339431554079055786e-01 1.129924729466438293e-01 -1.263609826564788818e-01 -1.013779416680335999e-01 -4.227771759033203125e-01 -6.105334311723709106e-02 -1.787062138319015503e-01 1.893863677978515625e-01 -1.435763984918594360e-01 -2.236344367265701294e-01 2.102537304162979126e-01 -3.235712647438049316e-02 3.370767459273338318e-02 -1.621377319097518921e-01 -8.816132694482803345e-02 -4.192670062184333801e-02 -2.089241892099380493e-01 3.113519549369812012e-01 1.835615932941436768e-01 -6.600692123174667358e-02 1.536653190851211548e-01 -3.589961305260658264e-02 -7.034215331077575684e-02 2.349069863557815552e-01 -7.640366256237030029e-02 -3.123908042907714844e-01 -2.699185311794281006e-01 1.865127682685852051e-01 1.011102274060249329e-01 1.561713684350252151e-02 -5.091654136776924133e-02
1.167347729206085205e-01 -8.263380266726016998e-03 -1.266444176435470581e-01 2.490795589983463287e-02 -2.126943767070770264e-01 5.132442712783813477e-02 -1.847845464944839478e-01 -1.738129556179046631e-01 3.082981109619140625e-01 -8.435546420514583588e-03 2.016528844833374023e-01 -2.716498076915740967e-02 2.437381744384765625e-01 6.501339375972747803e-02 -8.663870394229888916e-02 -6.089713051915168762e-02 2.912498712539672852e-01 3.521068021655082703e-02 -1.442009657621383667e-01 1.267329007387161255e-01 -3.411242365837097168e-02 2.604782581329345703e-01 1.334636379033327103e-02 6.430342048406600952e-02 2.932148277759552002e-01 -5.081079006195068359e-01 -1.491089016199111938e-01 -1.622565537691116333e-01 -2.216976135969161987e-01 3.965844959020614624e-02 5.893435329198837280e-02 -5.378985404968261719e-02
3.291618451476097107e-02 2.359523996710777283e-02 -5.562596023082733154e-02 -2.188481763005256653e-02 -3.975040912628173828e-01 -4.480164498090744019e-02 -4.235552251338958740e-02 -1.158893257379531860e-01 2.386147230863571167e-01 -1.843360215425491333e-01 2.109583914279937744e-01 -2.147446200251579285e-02 1.976297944784164429e-01 3.007213026285171509e-02 -2.588060498237609863e-01 -6.966223567724227905e-02 9.782051667571067810e-03 -1.773561239242553711e-01 -1.221457421779632568e-01 2.018132954835891724e-01 -1.744195446372032166e-02 3.608765304088592529e-01 1.705810129642486572e-01 -2.418642044067382812e-01 2.448659986257553101e-01 -2.881926894187927246e-01 -1.169436946511268616e-01 -2.177899330854415894e-01 -1.950344592332839966e-01 -6.914296746253967285e-02 2.634549513459205627e-03 -1.399603635072708130e-01
-3.159743547439575195e-02 1.129838973283767700e-01 -7.055193930864334106e-02 -1.523888558149337769e-01 -8.013091236352920532e-02 -2.842215448617935181e-02 -8.536995947360992432e-02 8.780563622713088989e-02 1.907974928617477417e-01 7.926748692989349365e-02 -2.260710485279560089e-02 -1.322794239968061447e-02 -7.016003131866455078e-02 8.783890306949615479e-02 -1.142912358045578003e-01 6.133230030536651611e-02 1.968346238136291504e-01 -2.692000009119510651e-02 1.321526467800140381e-01 4.445511698722839355e-01 1.005334109067916870e-01 3.452019691467285156e-01 -1.234678253531455994e-01 -1.772125214338302612e-01 -1.749366521835327148e-01 -2.093923538923263550e-01 -3.497355282306671143e-01 -3.934402763843536377e-01 -2.155529409646987915e-01 1.668656170368194580e-01 -5.331707000732421875e-02 6.154379993677139282e-02
1.135783940553665161e-01 1.316449698060750961e-02 -1.404649466276168823e-01 -1.156513839960098267e-01 -1.624697893857955933e-01 6.061699986457824707e-02 6.819735467433929443e-02 -2.398055195808410645e-01 2.621961236000061035e-01 -3.308307230472564697e-01 -1.883054822683334351e-01 4.632313847541809082e-01 -1.446376740932464600e-01 -3.663489222526550293e-02 9.099418669939041138e-02 -6.222062930464744568e-02 2.004995197057723999e-01 -1.576077938079833984e-01 4.937563836574554443e-02 3.544038832187652588e-01 -8.787117153406143188e-02 2.161388546228408813e-01 -2.539741806685924530e-02 -1.614791899919509888e-01 -3.216404840350151062e-02 -9.453991800546646118e-02 2.100898623466491699e-01 -4.722244292497634888e-02 -2.135786861181259155e-01 -4.205209389328956604e-02 5.151205509901046753e-02 -1.353709697723388672e-01
4.059446752071380615e-01 4.645752254873514175e-03 1.444439888000488281e-01 1.834695935249328613e-01 -1.222980320453643799e-01 -1.854096502065658569e-01 -1.382316499948501587e-01 -3.182800114154815674e-01 4.186481237411499023e-01 3.048643097281455994e-02 -2.387712746858596802e-01 -9.604004025459289551e-02 1.648219525814056396e-01 -2.648886442184448242e-01 -2.075115740299224854e-01 1.588419973850250244e-01 -2.209099568426609039e-02 -2.194468230009078979e-01 7.594102621078491211e-02 8.659071475267410278e-02 9.824846684932708740e-02 6.546715646982192993e-02 -1.063163354992866516e-01 -1.787389218807220459e-01 1.042432039976119995e-01 -8.596361428499221802e-02 -6.243662163615226746e-02 -4.071972891688346863e-02 1.166871339082717896e-01 2.085138708353042603e-01 -2.009989926591515541e-03 -5.341639742255210876e-02
1.768801808357238770e-01 2.191369682550430298e-01 1.598680168390274048e-01 -1.146666482090950012e-01 -2.418270111083984375e-01 6.472115870565176010e-03 -1.415428668260574341e-01 -2.955858409404754639e-01 1.585068367421627045e-02 -1.178381443023681641e-01 -1.704261749982833862e-01 7.807116210460662842e-02 1.193539127707481384e-01 -2.991974055767059326e-01 -3.089487850666046143e-01 -1.335743349045515060e-02 3.768575489521026611e-01 -2.448072731494903564e-01 1.229791566729545593e-01 2.099803462624549866e-02 -6.872414052486419678e-02 2.187988907098770142e-01 -9.488324075937271118e-02 -9.632906317710876465e-02 1.087157577276229858e-01 -1.206910163164138794e-01 -8.471503853797912598e-03 -1.869507730007171631e-01 -1.001681759953498840e-01 5.350371357053518295e-03 3.217241168022155762e-01 6.338437646627426147e-02
1.647665053606033325e-01 3.319836407899856567e-02 -6.912745535373687744e-02 -1.990788578987121582e-01 9.737826138734817505e-02 -1.417780369520187378e-01 -1.121464595198631287e-01 -1.776987612247467041e-01 -1.759041845798492432e-01 3.191383183002471924e-01 9.508974105119705200e-02 4.641782119870185852e-02 1.854246556758880615e-01 -5.063872039318084717e-02 2.562051452696323395e-02 -2.231189236044883728e-02 -6.014107912778854370e-02 1.569063030183315277e-02 1.470203101634979248e-01 1.991449296474456787e-01 -1.446181088685989380e-01 2.948708832263946533e-01 -2.255525588989257812e-01 -2.822400331497192383e-01 1.069948524236679077e-01 -2.052161693572998047e-01 -2.841283977031707764e-01 -3.537959754467010498e-01 -1.082434579730033875e-01 4.219728335738182068e-02 -3.067470490932464600e-01 -3.043136559426784515e-02
7.406803220510482788e-02 -1.479084640741348267e-01 6.683047860860824585e-02 2.255856841802597046e-01 -3.301244601607322693e-02 -3.566672652959823608e-02 -1.334749758243560791e-01 -2.161422669887542725e-01 2.085114419460296631e-01 2.037925831973552704e-02 7.963941991329193115e-02 2.174655906856060028e-02 1.762927882373332977e-02 -2.299095503985881805e-02 -1.217448636889457703e-01 -2.886232919991016388e-02 7.557930797338485718e-02 6.217394396662712097e-02 2.330347001552581787e-01 4.846293628215789795e-01 -1.875529251992702484e-02 -7.514628581702709198e-03 -3.571156263351440430e-01 3.078545071184635162e-02 2.392809987068176270e-01 -3.227749168872833252e-01 -2.242985367774963379e-02 -1.413185596466064453e-01 -9.256704896688461304e-02 1.223665568977594376e-02 3.841253221035003662e-01 1.317763924598693848e-01
-4.149478301405906677e-02 2.513187378644943237e-02 -2.703231573104858398e-02 -4.023478180170059204e-02 -1.401331573724746704e-01 2.726734243333339691e-02 -9.651206433773040771e-02 -1.657813936471939087e-01 1.509410142898559570e-01 3.204236924648284912e-01 -1.178326979279518127e-01 1.918590366840362549e-01 1.313652843236923218e-01 -2.179121598601341248e-02 -3.651206791400909424e-01 -9.294253587722778320e-02 1.028533577919006348e-01 -4.523545205593109131e-01 -1.588865220546722412e-01 6.542202830314636230e-02 1.244981139898300171e-01 2.390938997268676758e-01 -1.166956797242164612e-01 -2.142494618892669678e-01 1.147526279091835022e-01 -2.403588220477104187e-02 -1.614599116146564484e-02 -1.721656024456024170e-01 4.705508053302764893e-02 1.838558316230773926e-01 -2.560854256153106689e-01 2.830667793750762939e-01
5.598745495080947876e-02 -1.391012221574783325e-01 -5.349864717572927475e-03 2.224606871604919434e-01 -1.274697482585906982e-01 -1.342706531286239624e-01 -1.977755129337310791e-01 -1.424697041511535645e-01 3.248205780982971191e-01 6.661427766084671021e-02 -2.117747217416763306e-01 1.527252942323684692e-01 1.762104779481887817e-01 1.484527066349983215e-02 2.290574908256530762e-01 -1.093033999204635620e-01 -1.658424735069274902e-02 -2.282539010047912598e-01 8.554442226886749268e-02 3.589914441108703613e-01 7.685261964797973633e-02 3.541164696216583252e-01 -1.444729566574096680e-01 7.537369430065155029e-02 8.721445500850677490e-02 5.991262942552566528e-02 -7.673174142837524414e-02 -1.785980015993118286e-01 1.298361122608184814e-01 1.635260283946990967e-01 -3.302143216133117676e-01 -1.116152256727218628e-01
-1.164847090840339661e-01 -5.356065183877944946e-02 7.531219720840454102e-02 6.708881258964538574e-02 -4.177809506654739380e-02 -1.503394097089767456e-01 -1.104528978466987610e-01 -7.200299948453903198e-02 1.856418102979660034e-01 -1.359406858682632446e-01 -2.928244471549987793e-01 2.832933366298675537e-01 2.273143976926803589e-01 -1.518337726593017578e-01 1.792024634778499603e-02 1.712998300790786743e-01 1.920710653066635132e-01 2.291301032528281212e-03 2.758741080760955811e-01 1.944851726293563843e-01 -3.360959142446517944e-02 2.634419202804565430e-01 5.388225242495536804e-02 -1.433723866939544678e-01 1.738993674516677856e-01 -1.361052393913269043e-01 -3.267360925674438477e-01 -2.533216178417205811e-01 3.262649178504943848e-01 1.829619407653808594e-01 3.148946538567543030e-02 -5.382168292999267578e-02
3.355190390720963478e-03 -3.169432878494262695e-01 9.002410620450973511e-02 1.368415206670761108e-01 -2.856869399547576904e-01 -2.145456075668334961e-01 -3.797987848520278931e-02 -1.462343484163284302e-01 1.722620427608489990e-01 -2.610156238079071045e-01 -5.178930237889289856e-02 -1.061195880174636841e-02 -2.871839515864849091e-02 -1.331348670646548271e-03 3.400061652064323425e-02 -2.165691740810871124e-02 -3.656745702028274536e-02 -2.539100050926208496e-01 3.082578629255294800e-02 4.129291176795959473e-01 6.489733606576919556e-02 1.755817681550979614e-01 8.827532641589641571e-03 -1.032329127192497253e-01 1.039266735315322876e-01 -3.639363348484039307e-01 1.278843581676483154e-01 -3.229636847972869873e-01 -2.265579104423522949e-01 -7.637170702219009399e-02 -1.121718138456344604e-01 -4.984521493315696716e-02
2.717498242855072021e-01 1.981626600027084351e-01 8.528372645378112793e-02 4.056684672832489014e-01 -2.217728197574615479e-01 -2.368011474609375000e-01 7.447226345539093018e-02 -2.307202368974685669e-01 1.516535878181457520e-01 5.324796307832002640e-03 -2.496152073144912720e-01 2.227556854486465454e-01 -9.777244180440902710e-02 -1.780874133110046387e-01 -6.647454202175140381e-02 -1.612325012683868408e-02 1.452700495719909668e-01 -6.462292745709419250e-03 3.180610015988349915e-02 2.322255522012710571e-01 2.506800293922424316e-01 1.856373064219951630e-02 -1.998783499002456665e-01 -2.190011888742446899e-01 2.168698608875274658e-01 4.495237767696380615e-02 -2.203120589256286621e-01 1.159201562404632568e-01 7.444938272237777710e-02 -1.362937688827514648e-01 5.477010831236839294e-02 -6.905770301818847656e-02
-1.169789582490921021e-01 -8.051674813032150269e-02 1.942219287157058716e-01 1.141077950596809387e-01 -1.163753494620323181e-01 2.805460058152675629e-02 -9.519290179014205933e-02 -2.540881633758544922e-01 -1.762496829032897949e-01 1.318394206464290619e-02 -1.210040599107742310e-01 -1.677732765674591064e-01 4.783316701650619507e-02 -9.940028935670852661e-02 -2.031109333038330078e-01 1.652276366949081421e-01 2.926257848739624023e-01 -2.355051040649414062e-01 -4.761466756463050842e-02 3.111649863421916962e-02 -1.230644360184669495e-01 2.601927518844604492e-01 -1.354927867650985718e-01 -1.068813949823379517e-01 3.338550925254821777e-01 -8.394131064414978027e-02 -1.919056326150894165e-01 -4.180918037891387939e-01 -2.274946570396423340e-01 8.919105865061283112e-03 -2.881850115954875946e-02 2.159501165151596069e-01
-1.302330791950225830e-01 9.574659913778305054e-02 1.286072283983230591e-01 -3.956188261508941650e-02 -5.681450292468070984e-02 -1.915348023176193237e-01 -4.213811457157135010e-02 -1.516941487789154053e-01 2.071251422166824341e-01 -5.501621635630726814e-04 -1.915575116872787476e-01 7.609046995639801025e-02 -3.053537756204605103e-02 1.344851702451705933e-01 1.244030799716711044e-02 -3.643737733364105225e-02 -1.319637298583984375e-01 -3.142209053039550781e-01 3.920557498931884766e-01 4.256843775510787964e-02 1.426431443542242050e-02 2.799417376518249512e-01 9.751947596669197083e-03 -1.280209720134735107e-01 1.042024232447147369e-04 -3.889385163784027100e-01 -1.660612821578979492e-01 -3.521546721458435059e-01 2.073013782501220703e-01 -8.521686494350433350e-02 -2.445603609085083008e-01 7.448578625917434692e-02
2.445238456130027771e-02 2.303174734115600586e-01 -1.380542367696762085e-01 6.896736472845077515e-02 -3.310640156269073486e-01 -1.185268536210060120e-01 -1.281453967094421387e-01 -4.362574517726898193e-01 3.298805058002471924e-01 4.842821136116981506e-02 -1.039603352546691895e-02 -9.821414202451705933e-02 -9.814266860485076904e-02 8.596905320882797241e-02 8.264645934104919434e-02 3.585223481059074402e-02 1.365404874086380005e-01 6.353404372930526733e-02 -9.780404716730117798e-02 2.303944230079650879e-01 1.531305015087127686e-01 3.022061884403228760e-01 -5.933258682489395142e-02 -2.578281164169311523e-01 -6.964031606912612915e-02 1.344983428716659546e-01 -8.977231383323669434e-02 -2.807200551033020020e-01 1.474015265703201294e-01 -1.809779852628707886e-01 -9.709100425243377686e-02 4.773067310452461243e-02
8.183871209621429443e-02 -9.103789180517196655e-02 2.073570489883422852e-01 2.612626552581787109e-01 -1.828243136405944824e-01 1.402774546295404434e-02 -1.315547823905944824e-01 -1.194604635238647461e-01 2.574024796485900879e-01 8.222194015979766846e-02 -1.975326538085937500e-01 2.796171903610229492e-01 6.439493596553802490e-02 -2.968377806246280670e-02 2.557566165924072266e-01 -9.894152730703353882e-02 -6.573805958032608032e-02 -1.943029910326004028e-01 4.422486573457717896e-02 3.428675532341003418e-01 7.018314301967620850e-02 3.727785348892211914e-01 -2.940464317798614502e-01 1.284789890050888062e-01 1.509861052036285400e-01 -1.048704534769058228e-01 6.949883699417114258e-02 -1.394506394863128662e-01 1.020207256078720093e-01 1.330936998128890991e-01 -1.764696836471557617e-01 -1.110260859131813049e-01
1.871316730976104736e-01 -1.155433505773544312e-01 -1.060811281204223633e-01 1.483543068170547485e-01 1.651073805987834930e-02 -3.030783236026763916e-01 -2.569838464260101318e-01 -2.427946180105209351e-01 -1.206152886152267456e-01 -7.882700115442276001e-02 -9.699783287942409515e-03 1.177893355488777161e-01 -1.044621020555496216e-01 -2.685903608798980713e-01 -1.737991161644458771e-02 -1.500202864408493042e-01 1.131138503551483154e-01 -7.552378624677658081e-02 9.509029984474182129e-02 2.389177829027175903e-01 2.234759181737899780e-01 4.632926285266876221e-01 1.463198959827423096e-01 -1.216154247522354126e-01 1.057228893041610718e-01 -2.162616699934005737e-01 -5.048559233546257019e-02 -3.172217607498168945e-01 -2.147170249372720718e-03 -1.151257306337356567e-01 -2.934330888092517853e-02 -3.237746190279722214e-03
9.793657064437866211e-02 -1.372704654932022095e-01 8.263746649026870728e-02 -5.134930461645126343e-02 3.160236775875091553e-02 4.112071543931961060e-02 -2.202684134244918823e-01 3.437731787562370300e-02 7.406525313854217529e-02 2.010259404778480530e-02 9.500271081924438477e-02 -8.648700267076492310e-02 -1.067578792572021484e-01 1.711978763341903687e-01 1.311688721179962158e-01 2.065020203590393066e-01 2.998737096786499023e-01 5.223194882273674011e-02 2.252256423234939575e-01 2.028382867574691772e-01 1.786948889493942261e-01 3.586118519306182861e-01 -3.218390643596649170e-01 -3.421621322631835938e-01 -3.414574638009071350e-02 -1.958614736795425415e-01 -2.331761717796325684e-01 -1.939619630575180054e-01 -1.885245144367218018e-01 -1.528108268976211548e-01 -1.642100363969802856e-01 -6.058607622981071472e-02
-1.298030316829681396e-01 8.068695664405822754e-02 2.855462133884429932e-01 1.477538943290710449e-01 -6.307476013898849487e-02 -1.887638494372367859e-02 -2.122226208448410034e-01 -1.483493298292160034e-01 2.886310406029224396e-02 -1.224078238010406494e-01 -1.435034275054931641e-01 3.407324850559234619e-01 7.489968091249465942e-02 1.081247031688690186e-01 -2.410867512226104736e-01 -2.095006406307220459e-01 2.342536151409149170e-01 -1.810140907764434814e-02 -1.090965196490287781e-01 -5.181062966585159302e-03 9.545697271823883057e-02 -6.367857009172439575e-02 -2.197722792625427246e-01 -4.974094629287719727e-01 2.298691868782043457e-01 -5.181398615241050720e-02 -2.142958641052246094e-01 2.207232266664505005e-02 1.260076928883790970e-02 -1.861276179552078247e-01 -1.086165830492973328e-01 -7.430203258991241455e-02
2.194763571023941040e-01 -5.058839917182922363e-02 -3.640742739662528038e-03 3.840761184692382812e-01 -4.366151988506317139e-02 1.841296106576919556e-01 -8.998115360736846924e-02 -7.174438983201980591e-02 -1.717001944780349731e-02 -2.016021162271499634e-01 6.330148875713348389e-02 1.591113954782485962e-01 1.402469873428344727e-01 -1.161982398480176926e-02 5.760374665260314941e-02 -6.264718621969223022e-02 -2.655835635960102081e-02 -2.002692520618438721e-01 1.158134937286376953e-01 2.843948602676391602e-01 -5.762406066060066223e-02 1.781189590692520142e-01 -3.406397998332977295e-01 -1.466705277562141418e-02 2.310322970151901245e-01 -3.932144343852996826e-01 -2.438255958259105682e-02 -2.077292352914810181e-01 2.704839110374450684e-01 -2.158990874886512756e-02 2.087939083576202393e-01 3.840352175757288933e-03
-6.415628641843795776e-02 1.088943853974342346e-01 3.585711494088172913e-02 -5.610388144850730896e-02 2.582215964794158936e-01 -1.938358098268508911e-01 -2.659142911434173584e-01 -1.941366791725158691e-01 3.201332874596118927e-03 2.237786911427974701e-02 -4.079884383827447891e-03 1.236429810523986816e-01 -4.986411333084106445e-02 2.170339822769165039e-01 -4.516521096229553223e-02 -2.339775115251541138e-01 -1.200714260339736938e-01 -3.013211786746978760e-01 1.586049348115921021e-01 1.375048607587814331e-01 1.073080152273178101e-01 2.793371081352233887e-01 -2.562309503555297852e-01 -2.258273810148239136e-01 6.797096878290176392e-02 -2.043429762125015259e-01 -2.411690205335617065e-01 -4.472382366657257080e-02 -1.124636922031641006e-02 -4.155265092849731445e-01 -7.678619772195816040e-02 -6.369376927614212036e-02
-2.585997283458709717e-01 1.054763123393058777e-01 2.982961945235729218e-02 1.837488412857055664e-01 -7.886977493762969971e-02 -6.143858283758163452e-02 -1.842325776815414429e-01 6.878244876861572266e-02 4.143912345170974731e-02 -5.168231204152107239e-02 -2.561120092868804932e-01 -1.888907514512538910e-02 2.308009862899780273e-01 2.007076330482959747e-02 2.097452878952026367e-01 -3.109783828258514404e-01 1.304761618375778198e-01 -1.979763805866241455e-01 1.050192490220069885e-02 -7.344659417867660522e-02 -1.367573142051696777e-01 1.388637572526931763e-01 -4.296281635761260986e-01 -2.387672215700149536e-01 1.026256829500198364e-01 -1.527524292469024658e-01 -9.099518507719039917e-02 -3.704083263874053955e-01 -4.283274710178375244e-02 8.996447175741195679e-02 -7.251109182834625244e-02 1.952832937240600586e-01
-8.462596684694290161e-02 -4.067328572273254395e-02 -6.495383381843566895e-02 2.953615039587020874e-02 -1.138387545943260193e-01 3.390679135918617249e-02 9.650381654500961304e-02 -2.164692282676696777e-01 2.129319459199905396e-01 7.284194231033325195e-02 -2.542616426944732666e-01 1.483028233051300049e-01 2.234162092208862305e-01 -6.227660551667213440e-02 -1.763272732496261597e-01 1.855908147990703583e-02 9.697661548852920532e-02 -4.023650586605072021e-01 -1.551829557865858078e-02 -1.628831326961517334e-01 5.341719835996627808e-02 2.291586250066757202e-01 -1.485270559787750244e-01 -2.182400971651077271e-01 3.520856201648712158e-01 -5.097310990095138550e-02 -7.533466070890426636e-02 -4.022610187530517578e-01 -1.361566036939620972e-01 1.794992387294769287e-01 -1.478422880172729492e-01 5.913186818361282349e-02
2.321455776691436768e-01 -1.315576881170272827e-01 4.941291362047195435e-02 2.529665827751159668e-01 5.701485648751258850e-02 -6.728627532720565796e-02 -4.317157864570617676e-01 -1.506724655628204346e-01 1.419107764959335327e-01 3.173955529928207397e-02 -8.411858230829238892e-02 3.133337572216987610e-02 -1.211797893047332764e-01 2.957138121128082275e-01 1.417999863624572754e-01 6.520587205886840820e-02 2.465090453624725342e-01 -1.885868981480598450e-02 2.079910337924957275e-01 2.299746423959732056e-01 1.173073723912239075e-01 2.492418885231018066e-01 -7.551234960556030273e-02 -1.515783071517944336e-01 6.633758544921875000e-02 -1.453033089637756348e-01 -2.642069160938262939e-01 -1.473372727632522583e-01 -1.660009771585464478e-01 -2.670423686504364014e-01 -2.266431972384452820e-02 -1.075819730758666992e-01
-1.207487508654594421e-01 -1.567646861076354980e-01 -1.338814347982406616e-01 1.277309656143188477e-02 -7.097239140421152115e-03 7.237028330564498901e-02 1.515818685293197632e-01 -2.646106779575347900e-01 2.036426365375518799e-01 -1.024234667420387268e-01 1.430612355470657349e-01 2.108060419559478760e-01 -7.955295592546463013e-02 2.839295566082000732e-02 -5.611302331089973450e-02 -3.600120916962623596e-02 3.714682757854461670e-01 -1.966366544365882874e-02 -1.123632341623306274e-01 6.652905941009521484e-01 3.381607681512832642e-02 2.230203747749328613e-01 -5.276860203593969345e-03 -1.719599664211273193e-01 -3.469490911811590195e-03 -1.259991377592086792e-01 -8.743935823440551758e-02 -3.998255729675292969e-02 1.131917163729667664e-01 5.590461939573287964e-02 -2.941286936402320862e-02 4.361548635642975569e-04
1.438066512346267700e-01 -1.414450556039810181e-01 1.710210442543029785e-01 -7.289922982454299927e-02 3.368189558386802673e-02 2.581775188446044922e-02 -3.112754523754119873e-01 -1.138982549309730530e-01 2.230585664510726929e-01 -2.199978008866310120e-02 6.388448178768157959e-02 1.912557333707809448e-01 2.336293011903762817e-01 1.268687248229980469e-01 3.076313436031341553e-02 -2.035750262439250946e-02 -1.118852272629737854e-01 -3.605576753616333008e-01 7.936556637287139893e-02 2.459326982498168945e-01 1.154770702123641968e-01 3.963301777839660645e-01 -2.524941861629486084e-01 -5.447991937398910522e-02 -3.117367066442966461e-02 -1.643783301115036011e-01 -1.798496954143047333e-02 -1.418605297803878784e-01 -2.194685935974121094e-01 -2.743285298347473145e-01 -4.347953945398330688e-02 -1.730808019638061523e-01
-6.693696975708007812e-02 -2.512030005455017090e-01 1.872720271348953247e-01 4.563722014427185059e-02 -1.670677214860916138e-01 -7.742255926132202148e-02 -6.854820996522903442e-02 -2.796329855918884277e-01 -1.877990812063217163e-01 5.715123936533927917e-02 -5.430610850453376770e-02 6.509778648614883423e-02 1.022310405969619751e-01 -1.480202972888946533e-01 -3.371489644050598145e-01 3.232134878635406494e-02 3.057452738285064697e-01 -2.180952131748199463e-01 4.035420343279838562e-02 -4.264228045940399170e-02 -1.588824242353439331e-01 2.107624113559722900e-01 -2.786135673522949219e-01 -6.070673838257789612e-02 2.527155578136444092e-01 -2.358974963426589966e-01 -2.202557623386383057e-01 -2.792522609233856201e-01 -3.099923953413963318e-02 1.685016006231307983e-01 1.836107298731803894e-02 1.204199343919754028e-01
-3.416277468204498291e-02 3.021984696388244629e-01 -1.623286157846450806e-01 4.315370321273803711e-02 1.399609912186861038e-02 -1.237928643822669983e-01 -1.589185893535614014e-01 -2.773694694042205811e-01 1.223985329270362854e-01 1.793986186385154724e-02 -8.723820745944976807e-02 3.159260153770446777e-01 8.640278130769729614e-03 -8.911688812077045441e-03 -1.674710512161254883e-01 3.069798834621906281e-02 1.072599887847900391e-01 -2.034797817468643188e-01 -5.742808803915977478e-02 -3.031699359416961670e-01 -2.910117246210575104e-02 3.479602634906768799e-01 -3.863748908042907715e-02 -3.872899115085601807e-01 1.422435790300369263e-01 -2.484249174594879150e-01 -1.179931163787841797e-01 -1.477235257625579834e-01 -9.462790936231613159e-02 4.858515039086341858e-02 -2.219784706830978394e-01 9.955052286386489868e-02
3.160781264305114746e-01 4.973631724715232849e-02 2.304631769657135010e-01 1.788579374551773071e-01 -1.025579869747161865e-01 -2.214942276477813721e-01 7.073263078927993774e-02 -2.269681729376316071e-02 2.895614877343177795e-02 -1.492587774991989136e-01 1.435880661010742188e-01 -2.281760796904563904e-02 1.136547848582267761e-01 2.281809300184249878e-01 -9.975085034966468811e-03 1.660501584410667419e-02 2.463327497243881226e-01 4.653695598244667053e-02 -3.211553022265434265e-02 2.918584346771240234e-01 -4.188127443194389343e-02 1.957057267427444458e-01 -3.572965860366821289e-01 -1.809548437595367432e-01 1.209776178002357483e-01 -3.790312111377716064e-01 -5.997683107852935791e-02 -2.087275385856628418e-01 2.331498563289642334e-01 6.150680035352706909e-02 1.558407992124557495e-01 1.989460363984107971e-02
1.537371277809143066e-01 7.501520216464996338e-02 2.115038931369781494e-01 -1.108498573303222656e-01 -2.189065217971801758e-01 -1.858135610818862915e-01 1.113580614328384399e-01 -3.290887773036956787e-01 1.761488467454910278e-01 -2.430140525102615356e-01 -1.800352521240711212e-02 1.416149735450744629e-02 1.686194986104965210e-01 -1.284491177648305893e-02 -2.650486826896667480e-01 -4.892158880829811096e-02 2.835873365402221680e-01 -3.214149177074432373e-01 1.215251907706260681e-01 4.054877758026123047e-01 -2.479656785726547241e-02 5.693515762686729431e-02 1.078051105141639709e-01 3.334237262606620789e-02 6.976155936717987061e-02 -1.046388819813728333e-01 -1.970663815736770630e-01 -1.070556864142417908e-01 -1.740842014551162720e-01 -8.507497608661651611e-02 -1.278996020555496216e-01 1.385542303323745728e-01
1.927776634693145752e-01 6.321230530738830566e-02 3.244059858843684196e-03 2.494289427995681763e-01 6.143786478787660599e-03 -4.745361208915710449e-01 -4.383728653192520142e-02 -3.116857707500457764e-01 3.210738599300384521e-01 -5.076966434717178345e-02 1.796313375234603882e-02 -1.194140315055847168e-01 -8.555486053228378296e-02 -5.185580998659133911e-02 -8.950455486774444580e-02 2.928709685802459717e-01 2.335627079010009766e-01 5.242341756820678711e-02 -3.850259631872177124e-02 1.509974747896194458e-01 9.940245002508163452e-02 3.775009885430335999e-02 -1.583808064460754395e-01 -1.948676556348800659e-01 2.053923010826110840e-01 1.219551116228103638e-01 1.924154534935951233e-02 -2.951052784919738770e-01 -2.137874513864517212e-01 -1.444838242605328560e-03 -4.589208960533142090e-02 2.486406825482845306e-03
2.263810671865940094e-02 -2.670329809188842773e-01 9.150321036577224731e-02 -9.125747531652450562e-02 1.656621228903532028e-03 -3.196750283241271973e-01 1.277163624763488770e-01 -8.351821452379226685e-02 7.750398665666580200e-02 1.284915506839752197e-01 5.650689452886581421e-02 5.269267037510871887e-02 3.011034131050109863e-01 -1.502984482795000076e-02 1.798720359802246094e-01 -6.530535873025655746e-03 1.743251532316207886e-01 -2.444978207349777222e-01 -1.072575449943542480e-01 4.748938381671905518e-01 -6.378851085901260376e-02 3.192445635795593262e-01 -1.402896195650100708e-01 -2.041816413402557373e-01 2.531474232673645020e-01 -8.299058675765991211e-02 5.051398277282714844e-02 -2.026919573545455933e-01 3.590926900506019592e-02 -9.693716466426849365e-02 1.181372404098510742e-01 -2.055813185870647430e-02
4.154410958290100098e-02 1.174670457839965820e-01 3.016260825097560883e-02 -2.293991446495056152e-01 2.736401045694947243e-03 -4.786986857652664185e-02 -9.397006779909133911e-02 1.536057144403457642e-01 9.412490576505661011e-02 9.259238839149475098e-02 -1.056942567229270935e-01 5.097322165966033936e-02 -9.022189676761627197e-02 -3.224957361817359924e-02 -6.013796199113130569e-03 8.425269275903701782e-02 3.271884322166442871e-01 -4.120693355798721313e-02 9.230540692806243896e-02 3.841464817523956299e-01 8.193781226873397827e-02 4.627683162689208984e-01 -7.740218192338943481e-02 -2.529682517051696777e-01 -8.988142758607864380e-02 -3.127776086330413818e-01 -2.462132126092910767e-01 -2.432364374399185181e-01 -1.679200381040573120e-01 1.972998380661010742e-01 1.260972023010253906e-02 5.698282271623611450e-03
1.354335695505142212e-01 -5.134737119078636169e-02 1.611111909151077271e-01 9.821394830942153931e-02 -2.641579210758209229e-01 -4.295890405774116516e-02 1.275040358304977417e-01 -3.628802597522735596e-01 -9.199040383100509644e-02 2.588239684700965881e-02 1.398587971925735474e-01 3.834645822644233704e-02 -1.410337239503860474e-01 -2.211755141615867615e-02 -1.310174632817506790e-02 -3.829357773065567017e-02 -1.217945590615272522e-01 -7.495014369487762451e-02 2.846060395240783691e-01 1.717396676540374756e-01 1.022133678197860718e-01 5.080632492899894714e-02 -9.221241623163223267e-02 -4.647818803787231445e-01 2.379326373338699341e-01 -4.380363505333662033e-03 -4.774279892444610596e-02 -2.865445315837860107e-01 -2.300658077001571655e-01 7.132200151681900024e-02 -2.047099769115447998e-01 2.494614571332931519e-01
8.044654503464698792e-03 3.358624130487442017e-02 2.970086876302957535e-03 2.078479230403900146e-01 -3.424202501773834229e-01 8.208845555782318115e-02 -1.286589503288269043e-01 -2.961001992225646973e-01 -1.694342643022537231e-01 -4.907364025712013245e-02 -3.469412326812744141e-01 -1.041172146797180176e-01 -4.219926893711090088e-02 4.471864923834800720e-02 -2.817635536193847656e-01 1.060100272297859192e-01 1.730238050222396851e-01 -9.517565369606018066e-02 7.972805202007293701e-02 1.283851414918899536e-01 -1.672871708869934082e-01 3.199710547924041748e-01 -5.496143177151679993e-02 3.790055867284536362e-03 3.335925936698913574e-01 -1.840405762195587158e-01 -1.084297895431518555e-01 -2.722156643867492676e-01 -4.788209497928619385e-02 1.387516967952251434e-02 -1.281702667474746704e-01 1.596314758062362671e-01
-1.645621061325073242e-01 -9.878261387348175049e-02 6.563710421323776245e-02 -3.751510812435299158e-04 3.768335282802581787e-02 2.840227447450160980e-02 2.724144980311393738e-02 -4.913012385368347168e-01 1.478485763072967529e-01 -2.206872105598449707e-01 -1.943417787551879883e-01 8.315860480070114136e-02 1.620343625545501709e-01 -1.092329546809196472e-01 -1.407994478940963745e-01 1.713093668222427368e-01 2.740254700183868408e-01 -2.340109497308731079e-01 -1.200545132160186768e-01 7.598570734262466431e-02 -1.137559562921524048e-01 5.375599116086959839e-02 -1.607063710689544678e-01 5.875480547547340393e-02 2.088066935539245605e-01 -3.045676946640014648e-01 -8.262696117162704468e-02 -3.377379775047302246e-01 -2.003972828388214111e-01 1.059122085571289062e-01 -7.618899643421173096e-02 4.815386235713958740e-02
2.962575852870941162e-01 7.474912703037261963e-02 1.753377616405487061e-01 1.933391988277435303e-01 -3.396039903163909912e-01 -9.360202401876449585e-02 -1.162485480308532715e-01 -4.402951896190643311e-02 2.824075818061828613e-01 1.238087564706802368e-01 -8.301290869712829590e-02 -8.614890277385711670e-02 -1.699110269546508789e-01 -1.658323109149932861e-01 -1.794709563255310059e-01 2.057351022958755493e-01 -1.101857796311378479e-02 -9.781798720359802246e-02 -4.830344021320343018e-02 1.296890676021575928e-01 3.062510192394256592e-01 2.088873237371444702e-01 -2.047320753335952759e-01 -3.915351033210754395e-01 1.563538163900375366e-01 4.380584880709648132e-02 -7.412497699260711670e-02 -2.142277732491493225e-02 1.406601816415786743e-01 -9.891439229249954224e-02 -1.028617322444915771e-01 1.572389900684356689e-01
1.029061377048492432e-01 2.670364379882812500e-01 -9.209686517715454102e-02 2.359468489885330200e-02 -4.769597053527832031e-01 -1.028847470879554749e-01 -1.169620677828788757e-01 -2.286448031663894653e-01 -4.217633232474327087e-02 -9.729637950658798218e-02 -1.126425992697477341e-02 1.632983535528182983e-01 -8.089554309844970703e-02 6.012143101543188095e-03 -4.757837057113647461e-01 -2.379574999213218689e-02 2.105598747730255127e-01 -1.312091201543807983e-01 7.380790263414382935e-02 8.820097893476486206e-02 -1.215962916612625122e-01 9.709742665290832520e-02 -2.437816411256790161e-01 6.788120418787002563e-02 1.335652917623519897e-01 -1.740254312753677368e-01 -3.430006653070449829e-02 -9.621006995439529419e-02 -2.401327341794967651e-01 -6.465520709753036499e-03 -1.264811493456363678e-02 2.324252128601074219e-01
4.915728420019149780e-02 -8.187508583068847656e-02 7.844362407922744751e-02 -4.581342265009880066e-02 2.452330738306045532e-01 -6.951920688152313232e-02 -3.952278569340705872e-02 -1.792174726724624634e-01 4.139124602079391479e-02 -1.199575588107109070e-01 1.370829641819000244e-01 2.567397058010101318e-01 -1.953266263008117676e-01 1.906230859458446503e-02 -3.290057778358459473e-01 -8.861905336380004883e-02 -8.894979953765869141e-02 -3.558917939662933350e-01 1.503172814846038818e-01 2.871031165122985840e-01 5.263898056000471115e-03 3.069205284118652344e-01 -3.236529827117919922e-01 -6.195997819304466248e-02 1.878205239772796631e-01 6.409254670143127441e-02 -5.203954502940177917e-02 -1.649601608514785767e-01 -1.946860551834106445e-01 -1.772029846906661987e-01 -1.998902708292007446e-01 -8.702742308378219604e-02
3.382130861282348633e-01 -1.552820354700088501e-01 -7.234642654657363892e-02 1.946991831064224243e-01 1.051208302378654480e-01 -1.747017651796340942e-01 -4.403127133846282959e-01 -1.101444810628890991e-01 2.167074084281921387e-01 1.586527563631534576e-02 -2.047093957662582397e-02 -3.884464874863624573e-02 -1.159179955720901489e-01 2.611444890499114990e-01 1.286304891109466553e-01 1.329821627587080002e-02 2.432412058115005493e-01 -7.218675315380096436e-02 2.401971369981765747e-01 2.414666265249252319e-01 1.048369109630584717e-01 1.962333917617797852e-01 -1.101083233952522278e-01 -1.105987727642059326e-01 1.267116814851760864e-01 -7.223992049694061279e-02 -9.375668317079544067e-02 -1.452260017395019531e-01 -2.686318755149841309e-01 -1.591338515281677246e-01 -1.350687146186828613e-01 -4.651715606451034546e-02
3.918035700917243958e-02 -1.607020795345306396e-01 -1.638334691524505615e-01 1.339130252599716187e-01 -3.687206506729125977e-01 1.226253211498260498e-01 2.259281650185585022e-02 -5.426019802689552307e-02 1.888717114925384521e-01 3.065926209092140198e-02 4.754688963294029236e-02 3.491743803024291992e-01 -4.486287757754325867e-02 6.006654351949691772e-02 3.064610622823238373e-02 -3.032889962196350098e-01 1.492304652929306030e-01 -2.438641935586929321e-01 -1.056506633758544922e-01 1.718630082905292511e-02 -2.534608840942382812e-01 3.079489171504974365e-01 3.322599828243255615e-02 -1.710329651832580566e-01 1.894448101520538330e-01 -2.276728302240371704e-01 -1.650685369968414307e-01 -2.407669872045516968e-01 -1.852636486291885376e-01 -1.024838238954544067e-01 -1.154083479195833206e-02 -1.164116486907005310e-01
-1.788019537925720215e-01 -9.828496724367141724e-02 -4.813706502318382263e-02 -1.102366764098405838e-02 -1.380637288093566895e-01 -2.922023236751556396e-01 -3.264835476875305176e-02 -9.173833578824996948e-02 1.111283600330352783e-01 -1.623559892177581787e-01 -1.839266568422317505e-01 3.305146992206573486e-01 1.391734629869461060e-01 -5.429488420486450195e-02 -9.427097439765930176e-02 1.206124871969223022e-01 -8.969584107398986816e-02 -5.041662976145744324e-02 2.733851373195648193e-01 2.394565045833587646e-01 -4.910156130790710449e-02 3.660416007041931152e-01 -6.007447093725204468e-02 -1.104614138603210449e-01 -1.007207017391920090e-02 -8.897948265075683594e-02 -2.155783325433731079e-01 -4.855127930641174316e-01 1.343448162078857422e-01 9.611848741769790649e-02 -1.224981807172298431e-02 -4.414789378643035889e-02
3.666515462100505829e-03 8.014264702796936035e-02 -1.995221674442291260e-01 9.657080471515655518e-02 -4.341654945164918900e-03 -3.555557131767272949e-02 -3.722733855247497559e-01 -3.588337898254394531e-01 1.207569092512130737e-01 -5.419934540987014771e-02 1.612315475940704346e-01 -3.490242362022399902e-02 -4.419124498963356018e-02 -1.831251755356788635e-02 1.262907981872558594e-01 -2.082144320011138916e-01 2.066461741924285889e-01 -1.719318479299545288e-01 1.400442980229854584e-02 3.913904726505279541e-01 6.615844368934631348e-02 -8.562910556793212891e-02 -4.479293525218963623e-01 -6.119699403643608093e-02 2.053384780883789062e-01 -9.062036126852035522e-02 -2.166255265474319458e-01 5.612778663635253906e-02 -3.386509371921420097e-03 -2.174736559391021729e-02 1.318292170763015747e-01 -9.703061729669570923e-02
1.066725850105285645e-01 1.634844094514846802e-01 2.687029838562011719e-01 5.354258045554161072e-02 -8.353161811828613281e-02 -1.638424396514892578e-01 -2.403874695301055908e-01 -8.592524379491806030e-02 2.284478694200515747e-01 -1.482979804277420044e-01 -3.494022786617279053e-01 2.665429711341857910e-01 6.956587731838226318e-02 1.082761213183403015e-01 -8.248241245746612549e-02 -8.452158421277999878e-02 4.218516051769256592e-01 1.103416010737419128e-01 -1.798261404037475586e-01 6.393801420927047729e-02 1.509747505187988281e-01 -8.812898397445678711e-02 -2.075300961732864380e-01 -3.018793463706970215e-01 1.483583599328994751e-01 5.642554163932800293e-02 -2.387410849332809448e-01 -1.071513667702674866e-01 -4.485575482249259949e-02 2.061121165752410889e-02 4.176781699061393738e-02 -2.902736328542232513e-02
1.976403780281543732e-02 -2.488517910242080688e-01 -1.319436728954315186e-01 -1.603809744119644165e-01 4.686965793371200562e-02 -3.304842710494995117e-01 8.096701651811599731e-02 -7.427807152271270752e-02 1.598305553197860718e-01 1.550319790840148926e-01 1.156489476561546326e-01 1.042995825409889221e-01 1.206068918108940125e-01 -9.111501276493072510e-02 3.207077458500862122e-02 -7.413340359926223755e-02 1.533271521329879761e-01 -2.502473294734954834e-01 4.936766996979713440e-02 4.542731344699859619e-01 -1.769383847713470459e-01 2.098970711231231689e-01 -1.926555186510086060e-01 -1.054250970482826233e-01 2.833475768566131592e-01 -9.142326563596725464e-02 1.723413355648517609e-02 -3.306591808795928955e-01 4.608645662665367126e-02 -1.658073961734771729e-01 3.963234648108482361e-02 1.409375667572021484e-01
-7.443512976169586182e-02 -3.105691447854042053e-02 2.466871216893196106e-02 -5.511728674173355103e-02 -1.495916992425918579e-01 -3.790017366409301758e-01 -1.625514924526214600e-01 -3.847730755805969238e-01 3.318856284022331238e-02 -1.300150305032730103e-01 -1.551270782947540283e-01 2.147936634719371796e-02 -2.817656993865966797e-01 -5.596736073493957520e-02 7.323461025953292847e-02 -6.149981170892715454e-02 1.982985287904739380e-01 -1.833485960960388184e-01 3.502185344696044922e-01 1.429015100002288818e-01 -7.098559290170669556e-02 2.914355099201202393e-01 -1.225956752896308899e-01 -4.659646749496459961e-02 1.118852049112319946e-01 -1.546511612832546234e-02 -1.860259473323822021e-01 -1.330887973308563232e-01 -1.510556042194366455e-01 2.013401687145233154e-01 -2.462609559297561646e-01 5.376880615949630737e-02
5.363850295543670654e-02 -1.725779920816421509e-01 -1.495487540960311890e-01 1.989318132400512695e-01 -1.955849081277847290e-01 1.134791970252990723e-01 2.668683230876922607e-01 -1.220378354191780090e-01 4.085129499435424805e-01 -7.322796434164047241e-02 -1.204458326101303101e-01 1.350555270910263062e-01 -4.245203733444213867e-02 2.980031631886959076e-02 4.922647401690483093e-02 7.670270651578903198e-02 3.819614350795745850e-01 -1.341982483863830566e-01 2.563368715345859528e-02 3.879936933517456055e-01 -5.209674313664436340e-02 2.706434726715087891e-01 -1.653273254632949829e-01 -2.307633608579635620e-01 -8.645788580179214478e-02 9.499949961900711060e-02 7.598416507244110107e-02 -7.112636417150497437e-02 -5.645879358053207397e-02 -1.682578474283218384e-01 1.324933320283889771e-01 6.432141363620758057e-02
8.980499207973480225e-02 1.135971695184707642e-01 2.009735554456710815e-01 -1.150424331426620483e-01 -2.033225893974304199e-01 6.085774302482604980e-02 7.475352287292480469e-02 -1.719414442777633667e-01 1.421212404966354370e-01 -2.115392386913299561e-01 -3.047262728214263916e-01 -8.253375440835952759e-02 6.900829821825027466e-02 -2.291617244482040405e-01 -1.634841114282608032e-01 1.160934865474700928e-01 3.931146264076232910e-01 1.399353053420782089e-02 2.081628888845443726e-01 2.142657190561294556e-01 -9.915602952241897583e-02 2.207546383142471313e-01 -6.012646481394767761e-02 -2.123724967241287231e-01 1.554568707942962646e-01 2.831840701401233673e-02 3.205453604459762573e-02 -3.752217590808868408e-01 8.060963591560721397e-04 -1.634919345378875732e-01 1.392996907234191895e-01 1.375868618488311768e-01
-7.733279839158058167e-03 7.527483999729156494e-02 2.646141350269317627e-01 -2.369209192693233490e-02 -5.403885245323181152e-02 -2.872327566146850586e-01 -3.142928779125213623e-01 -1.563811153173446655e-01 6.578951328992843628e-02 -1.178565546870231628e-01 1.352329403162002563e-01 2.505661547183990479e-01 1.714739054441452026e-01 8.558068424463272095e-02 -1.905262283980846405e-02 1.879746913909912109e-01 -1.516793221235275269e-01 -3.207804560661315918e-01 -4.587174579501152039e-02 2.748701870441436768e-01 2.863321267068386078e-02 4.047595858573913574e-01 -3.135204613208770752e-01 -1.745978444814682007e-01 -4.046481475234031677e-02 5.464918911457061768e-02 -5.511641502380371094e-02 -5.424061045050621033e-02 -1.142812520265579224e-01 -4.824721254408359528e-03 -2.094682678580284119e-02 -1.489938199520111084e-01
-1.747071929275989532e-02 -2.461613267660140991e-01 -1.868146955966949463e-01 1.984392404556274414e-01 1.517765107564628124e-03 2.890968322753906250e-02 2.310917526483535767e-02 -1.946448683738708496e-01 1.056158989667892456e-01 -1.685638353228569031e-02 -4.976110160350799561e-01 2.189663648605346680e-01 -7.412952370941638947e-03 1.417263448238372803e-01 3.792221890762448311e-03 1.191589608788490295e-01 8.840913325548171997e-02 -5.528370290994644165e-02 -8.821292966604232788e-02 2.833593189716339111e-01 2.108175605535507202e-01 3.990527391433715820e-01 -3.174181282520294189e-01 -3.536977618932723999e-02 1.756139695644378662e-01 -1.108298636972904205e-02 -4.117831960320472717e-02 -6.576067954301834106e-02 1.487678289413452148e-01 9.390570968389511108e-02 3.732604160904884338e-02 -1.011979281902313232e-01
-1.818033866584300995e-02 1.352808177471160889e-01 2.203222215175628662e-01 -6.603462994098663330e-02 -8.977472782135009766e-02 -1.887214928865432739e-01 -6.491722911596298218e-02 -1.374974995851516724e-01 -2.870730683207511902e-02 1.226627007126808167e-01 -1.372143328189849854e-01 3.411334455013275146e-01 -2.241142988204956055e-01 -5.485077202320098877e-02 -2.680214308202266693e-02 1.962588578462600708e-01 1.366228014230728149e-01 -4.104127287864685059e-01 2.736129164695739746e-01 6.689937412738800049e-02 1.269236057996749878e-01 4.194638729095458984e-01 1.518020629882812500e-01 -4.430919885635375977e-02 2.428213059902191162e-01 -1.705146282911300659e-01 -1.344443559646606445e-01 -6.731942296028137207e-02 4.800762608647346497e-02 -4.040385410189628601e-02 8.595546334981918335e-02 1.124642565846443176e-01
2.306059300899505615e-01 1.263736933469772339e-01 2.876534759998321533e-01 2.564415335655212402e-01 -1.553534343838691711e-02 -1.730657815933227539e-01 1.407894790172576904e-01 -1.191604882478713989e-01 -1.486914604902267456e-02 -4.324387758970260620e-03 1.955136209726333618e-01 1.972435414791107178e-01 1.005313247442245483e-01 2.246587723493576050e-01 -4.459665156900882721e-03 -9.002239443361759186e-03 3.018767535686492920e-01 -3.133947495371103287e-03 9.191355202347040176e-04 2.094841748476028442e-01 6.548482924699783325e-02 9.301912039518356323e-02 -1.885090023279190063e-01 -1.750247478485107422e-01 5.727786105126142502e-03 -4.076355993747711182e-01 -3.849965333938598633e-02 -3.432333171367645264e-01 -1.990863494575023651e-02 3.724098578095436096e-02 2.799365818500518799e-01 1.754893176257610321e-02
-1.406568586826324463e-01 -2.803148329257965088e-01 1.838097572326660156e-01 2.438317239284515381e-02 -1.140790358185768127e-01 1.107838600873947144e-01 -1.626057028770446777e-01 -2.173545062541961670e-01 2.188182622194290161e-01 -2.150564938783645630e-01 -3.177207708358764648e-01 1.313377916812896729e-01 8.437575399875640869e-02 1.064587682485580444e-01 -3.054476678371429443e-01 6.372140347957611084e-02 4.986708983778953552e-02 -3.229423463344573975e-01 -4.775207862257957458e-02 9.115754812955856323e-02 7.703426480293273926e-02 -2.394836209714412689e-02 -1.017660051584243774e-01 -4.093646705150604248e-01 1.719875633716583252e-01 1.303876191377639771e-02 -1.241473704576492310e-01 -1.105533316731452942e-01 -7.056951522827148438e-02 -2.579015679657459259e-02 -2.559625506401062012e-01 9.895204752683639526e-02
3.066288121044635773e-02 -1.047910451889038086e-01 7.857549190521240234e-02 1.829957365989685059e-01 -1.317061334848403931e-01 2.688481099903583527e-02 -1.418400704860687256e-01 -2.652530074119567871e-01 2.476283907890319824e-01 -2.313187122344970703e-01 -1.839519739151000977e-01 1.877401024103164673e-01 2.649475932121276855e-01 9.451362490653991699e-02 -6.763840466737747192e-02 6.309878826141357422e-02 1.398431807756423950e-01 -7.098080217838287354e-02 2.114175446331501007e-02 1.844097226858139038e-01 -7.437594234943389893e-02 2.117594704031944275e-02 -2.037644386291503906e-01 -5.111479163169860840e-01 -2.114354632794857025e-02 1.920351535081863403e-01 1.359789259731769562e-02 -1.008350551128387451e-01 -9.159465879201889038e-02 1.156375929713249207e-01 2.788904905319213867e-01 -2.307192683219909668e-01
-1.223193183541297913e-01 1.036778837442398071e-01 2.053329795598983765e-01 -3.224834203720092773e-01 -1.230053976178169250e-01 -2.346398532390594482e-01 -3.631685674190521240e-02 -1.066014729440212250e-02 1.299811303615570068e-01 1.091696601361036301e-02 -1.663159951567649841e-02 7.201106101274490356e-02 4.668424651026725769e-02 -2.312859520316123962e-02 -9.811054170131683350e-02 -1.218519583344459534e-01 1.181974336504936218e-01 1.363067030906677246e-01 1.045636162161827087e-01 1.470447480678558350e-01 1.594731509685516357e-01 3.982579708099365234e-01 -4.516617655754089355e-01 1.777802221477031708e-02 1.155024319887161255e-01 -6.203632429242134094e-02 -1.361836344003677368e-01 -2.250595390796661377e-01 -2.368462979793548584e-01 -3.009997904300689697e-01 1.424822658300399780e-01 -1.315920962952077389e-03
1.212956383824348450e-01 7.184654474258422852e-02 1.391173619776964188e-02 1.030542626976966858e-01 4.465238749980926514e-02 -3.146017715334892273e-02 1.095010936260223389e-01 -1.247868016362190247e-01 1.397738754749298096e-01 6.324362009763717651e-02 -4.210175871849060059e-01 1.811934411525726318e-01 1.534817367792129517e-01 1.453557312488555908e-01 -1.109326854348182678e-01 4.553106799721717834e-02 1.549582742154598236e-02 -4.275623559951782227e-01 2.258213460445404053e-01 1.615392714738845825e-01 7.217791676521301270e-02 -1.139975413680076599e-01 -3.973329067230224609e-02 -3.341572582721710205e-01 1.612215042114257812e-01 -2.038556635379791260e-01 1.737527176737785339e-02 -3.309534788131713867e-01 7.986082136631011963e-02 1.589431613683700562e-01 -1.908131986856460571e-01 9.519194066524505615e-02
-1.866402626037597656e-01 2.194711714982986450e-01 1.894879937171936035e-01 1.003944128751754761e-01 -8.104739338159561157e-02 1.436736136674880981e-01 2.100853025913238525e-01 -2.680055201053619385e-01 -2.863115072250366211e-02 1.546799018979072571e-02 5.697172507643699646e-02 6.093095988035202026e-02 -3.672541677951812744e-02 1.406267378479242325e-02 2.471605502068996429e-02 9.655894711613655090e-03 2.697189152240753174e-01 -3.745126724243164062e-01 4.110142961144447327e-02 1.236062273383140564e-01 -3.247624635696411133e-02 5.040925145149230957e-01 -1.286791265010833740e-01 -1.424500644207000732e-01 1.679842621088027954e-01 -1.020672917366027832e-01 1.113194376230239868e-01 -1.818300038576126099e-01 -9.611089527606964111e-02 -1.824567466974258423e-01 6.777906417846679688e-02 2.537102103233337402e-01
5.147205665707588196e-02 -2.937442623078823090e-02 -1.151892468333244324e-01 5.270490422844886780e-02 1.983000785112380981e-01 5.412505194544792175e-02 -9.770619869232177734e-02 -1.947354972362518311e-01 2.037202119827270508e-01 1.800692379474639893e-01 1.817181124351918697e-03 -3.136821463704109192e-02 2.921770215034484863e-01 -1.537067294120788574e-01 -1.814184784889221191e-01 3.063419461250305176e-02 1.737326532602310181e-01 2.578314207494258881e-02 4.965387657284736633e-02 3.466585278511047363e-01 1.004504319280385971e-02 3.866378068923950195e-01 -3.240607976913452148e-01 -2.060283906757831573e-03 -1.775483936071395874e-01 -7.706011086702346802e-02 -3.097820281982421875e-01 -1.126923859119415283e-01 -2.967387139797210693e-01 -5.514727532863616943e-02 -1.563584953546524048e-01 -5.655289813876152039e-02
-1.244843974709510803e-01 -8.313190191984176636e-02 -6.508205831050872803e-02 -2.149171233177185059e-01 8.153761178255081177e-02 -3.272909224033355713e-01 -2.411988973617553711e-01 -1.246841549873352051e-01 8.320143073797225952e-02 1.242711674422025681e-02 -2.080207504332065582e-02 1.229898631572723389e-02 9.330560266971588135e-02 -1.285753846168518066e-01 -2.060287296772003174e-01 4.919642955064773560e-02 2.756754755973815918e-01 1.064799204468727112e-01 5.141003057360649109e-02 2.351798862218856812e-01 -8.644211106002330780e-03 1.249209493398666382e-01 -3.656038641929626465e-01 -2.445813268423080444e-01 2.457452565431594849e-01 -1.786745935678482056e-01 -3.706545829772949219e-01 1.082501932978630066e-01 -1.790921241044998169e-01 -1.277534961700439453e-01 3.781440109014511108e-02 -1.273328810930252075e-01
3.033790290355682373e-01 -1.053788065910339355e-01 6.149207428097724915e-02 -1.029123067855834961e-01 -2.112636417150497437e-01 -6.514994800090789795e-02 -6.687945127487182617e-02 -2.813757061958312988e-01 -4.636477679014205933e-02 -1.029859036207199097e-01 -3.227908015251159668e-01 4.176893085241317749e-02 1.493714749813079834e-01 -7.672926411032676697e-03 -2.724224887788295746e-02 2.131608575582504272e-01 1.828794181346893311e-01 -2.748278677463531494e-01 1.894775182008743286e-01 1.946959495544433594e-01 1.105851531028747559e-01 -1.062829396687448025e-03 -2.900707125663757324e-01 6.666448432952165604e-03 3.246957659721374512e-01 1.574564278125762939e-01 -5.457515642046928406e-02 -2.084808647632598877e-01 7.591984421014785767e-02 2.618495933711528778e-02 1.128584668040275574e-01 2.960900962352752686e-01
9.279796481132507324e-02 -1.839374899864196777e-01 -8.622527122497558594e-02 -1.081100180745124817e-01 -4.478522762656211853e-02 -2.152304649353027344e-01 -1.298282295465469360e-01 -1.969600617885589600e-01 1.138576418161392212e-01 -4.306832700967788696e-02 3.403657302260398865e-02 -1.039743721485137939e-01 1.546399295330047607e-01 -4.241784662008285522e-02 8.643066510558128357e-03 2.142798155546188354e-02 2.057769894599914551e-01 5.258002877235412598e-02 1.518742889165878296e-01 2.178172171115875244e-01 2.004033029079437256e-01 1.348999738693237305e-01 -4.207013547420501709e-01 -9.069935232400894165e-02 1.680777966976165771e-01 -7.348943501710891724e-02 -5.303149223327636719e-01 1.456479579210281372e-01 -1.654907613992691040e-01 -2.310390919446945190e-01 -6.451852619647979736e-02 -3.462223708629608154e-02
-2.410899698734283447e-01 -2.374950237572193146e-02 5.078869313001632690e-02 2.077226042747497559e-01 -9.710045158863067627e-02 -3.954348154366016388e-03 -3.885808885097503662e-01 -2.601804733276367188e-01 -1.662270426750183105e-01 -2.274473011493682861e-01 9.346792846918106079e-02 1.860858350992202759e-01 -5.581152439117431641e-02 -8.828850835561752319e-02 -1.993266195058822632e-01 4.259602352976799011e-02 2.267625033855438232e-01 -2.238131612539291382e-01 7.146392017602920532e-03 8.991071581840515137e-02 -1.842726022005081177e-02 -1.015734975226223469e-03 -7.308166474103927612e-02 -2.565028071403503418e-01 2.526234388351440430e-01 -2.480016499757766724e-01 -2.333668768405914307e-01 -1.922630816698074341e-01 1.073688268661499023e-01 1.059576869010925293e-01 -2.645827233791351318e-01 4.044224321842193604e-02
-2.849656939506530762e-01 -8.385097980499267578e-02 -1.109237968921661377e-01 7.905612140893936157e-02 -2.027179449796676636e-01 -2.410405576229095459e-01 -3.238330781459808350e-01 -1.084085553884506226e-01 3.108608303591609001e-03 9.653170406818389893e-02 7.087472081184387207e-02 2.429865486919879913e-02 4.623570293188095093e-02 -1.921489089727401733e-01 -1.688720136880874634e-01 5.957148596644401550e-02 1.906764507293701172e-01 -2.458810992538928986e-02 2.330056279897689819e-01 7.635305076837539673e-02 2.655525207519531250e-01 1.829353421926498413e-01 -3.238597512245178223e-01 -1.250418871641159058e-01 2.270283699035644531e-01 -3.271797299385070801e-01 1.691027432680130005e-01 -2.173717319965362549e-01 -1.090396866202354431e-01 -6.524334847927093506e-02 6.177099049091339111e-02 1.238663271069526672e-01
-8.036001026630401611e-02 1.481110900640487671e-01 -4.096654430031776428e-02 -1.994227319955825806e-01 7.307442277669906616e-02 -1.793365925550460815e-01 -6.519222259521484375e-02 1.003027856349945068e-01 1.150514110922813416e-01 1.112205460667610168e-01 -1.401197910308837891e-01 8.615975081920623779e-02 -9.258530288934707642e-02 8.691168576478958130e-02 6.618866324424743652e-02 1.549575384706258774e-02 2.952426970005035400e-01 -1.197586432099342346e-01 9.859880805015563965e-02 3.291017711162567139e-01 6.443380378186702728e-03 3.245714306831359863e-01 -2.046725898981094360e-01 -3.195114731788635254e-01 -1.183292865753173828e-01 -3.065084517002105713e-01 -1.869450062513351440e-01 -2.430352419614791870e-01 -3.157789409160614014e-01 1.454094201326370239e-01 9.293161332607269287e-02 6.758742034435272217e-02
3.622998297214508057e-02 -2.779068350791931152e-01 -6.039955094456672668e-02 -2.109327614307403564e-01 1.073205769062042236e-01 -3.962503373622894287e-01 7.813997566699981689e-02 -1.764786392450332642e-01 2.686657309532165527e-01 3.654686734080314636e-02 6.069527566432952881e-02 5.738516524434089661e-02 2.068794071674346924e-01 1.030476391315460205e-02 8.213564008474349976e-02 2.896205335855484009e-02 -2.391329035162925720e-02 -2.310615926980972290e-01 -8.331999182701110840e-02 3.890431821346282959e-01 -1.426297724246978760e-01 2.471432834863662720e-01 -2.013305872678756714e-01 3.483126685023307800e-02 1.392908096313476562e-01 -9.775946289300918579e-02 -8.640470914542675018e-03 -3.460824787616729736e-01 -6.196802854537963867e-02 -1.150415614247322083e-01 -1.197592988610267639e-01 -1.445537060499191284e-01
-1.826480478048324585e-01 -3.286182880401611328e-02 -2.276909500360488892e-01 -9.816846996545791626e-02 -5.458917841315269470e-02 2.005529962480068207e-02 1.613001078367233276e-01 -1.235811710357666016e-01 1.853536665439605713e-01 3.208441138267517090e-01 7.513605803251266479e-02 1.916549652814865112e-01 1.663252860307693481e-01 -7.658391445875167847e-02 1.024757251143455505e-01 9.734610468149185181e-02 1.203260943293571472e-01 4.433486238121986389e-02 1.795101910829544067e-01 3.327998220920562744e-01 -3.014696761965751648e-02 4.387687146663665771e-01 -4.101526141166687012e-01 -1.921947747468948364e-01 1.071086227893829346e-01 -2.813648059964179993e-02 -3.367894887924194336e-02 -8.011535555124282837e-02 3.058956563472747803e-02 -5.083545669913291931e-02 3.585230931639671326e-02 -2.087824642658233643e-01
-8.028720319271087646e-02 -2.706212401390075684e-01 -1.519384086132049561e-01 -2.372100949287414551e-02 1.286312472075223923e-02 -2.319058328866958618e-01 5.290993303060531616e-02 -4.133697971701622009e-02 2.327988445758819580e-01 5.770074203610420227e-02 9.844175726175308228e-02 -6.291637662798166275e-03 1.990470737218856812e-01 1.064792647957801819e-02 6.575340032577514648e-02 -8.769467473030090332e-02 1.834674924612045288e-01 -2.042800933122634888e-01 -1.042670980095863342e-01 4.675372540950775146e-01 -6.388095766305923462e-02 2.689315080642700195e-01 -1.073033660650253296e-01 -4.222765564918518066e-02 2.536308467388153076e-01 9.559383243322372437e-02 -1.171247139573097229e-01 -3.297097384929656982e-01 7.776722311973571777e-02 -1.705102473497390747e-01 -7.577686011791229248e-02 2.964818477630615234e-01
1.658764928579330444e-01 -3.882043063640594482e-02 2.976956665515899658e-01 -1.308170408010482788e-01 -2.889413237571716309e-01 -1.250110417604446411e-01 1.661763787269592285e-01 -1.216184813529253006e-02 -3.184077143669128418e-02 -2.554964423179626465e-01 -3.054400682449340820e-01 1.451600193977355957e-01 -8.785267919301986694e-02 -5.631043761968612671e-02 1.520578935742378235e-02 6.602453440427780151e-02 2.684495449066162109e-01 -2.110437452793121338e-01 1.554060280323028564e-01 2.099702656269073486e-01 -2.811547741293907166e-02 8.494276553392410278e-02 -3.392744958400726318e-01 -1.960310041904449463e-01 2.272510975599288940e-01 1.983112692832946777e-01 -3.518623486161231995e-02 -2.277459204196929932e-01 1.180594321340322495e-02 -6.815452873706817627e-02 -5.074328556656837463e-02 2.107319086790084839e-01
1.464780420064926147e-01 -3.852742910385131836e-02 4.656704142689704895e-02 -1.917645893990993500e-02 -1.454800963401794434e-01 -1.796601265668869019e-01 -1.470382362604141235e-01 -1.265727579593658447e-01 1.739383339881896973e-01 -1.328220069408416748e-01 7.981574535369873047e-02 3.959410190582275391e-01 2.544254958629608154e-01 2.533276677131652832e-01 5.732952803373336792e-02 9.470681101083755493e-02 -1.777366548776626587e-01 -4.179757535457611084e-01 5.131943523883819580e-02 1.784364134073257446e-01 7.087118923664093018e-02 3.360059857368469238e-01 -2.376655340194702148e-01 -1.506294012069702148e-01 -8.065668516792356968e-04 1.153020262718200684e-01 -1.167555600404739380e-01 -6.228790059685707092e-02 -2.093650847673416138e-01 -8.593408763408660889e-02 8.871580660343170166e-02 -5.899924039840698242e-02
-8.105661720037460327e-02 -1.654052138328552246e-01 -9.784417599439620972e-02 1.930413693189620972e-01 1.466662995517253876e-02 -3.843821212649345398e-02 7.957346737384796143e-02 -1.060156524181365967e-02 8.030801266431808472e-02 4.948602616786956787e-02 -1.796574890613555908e-01 2.047994583845138550e-01 3.365451097488403320e-01 7.202572375535964966e-02 6.951546669006347656e-02 3.448813557624816895e-01 2.628104686737060547e-01 -2.173304557800292969e-01 2.273683547973632812e-01 2.695840597152709961e-01 6.590449064970016479e-02 2.087829262018203735e-01 -4.596872627735137939e-01 -1.270266771316528320e-01 -2.787825651466846466e-02 1.251024305820465088e-01 3.530569747090339661e-02 -1.817262321710586548e-01 9.324127435684204102e-02 -2.260215207934379578e-02 1.949530839920043945e-02 -9.701847285032272339e-02
2.985450625419616699e-01 2.775743901729583740e-01 2.394752353429794312e-01 -1.968017369508743286e-01 -2.304060012102127075e-01 -1.980521231889724731e-01 1.713433489203453064e-02 -5.039733052253723145e-01 -3.923531994223594666e-02 9.014917165040969849e-02 6.349070370197296143e-02 2.471345365047454834e-01 -1.047024428844451904e-01 -9.670330211520195007e-03 -3.905063122510910034e-02 1.161396596580743790e-02 1.877690702676773071e-01 -1.070081517100334167e-01 9.027825295925140381e-02 1.172646656632423401e-01 -1.169405058026313782e-01 6.857532262802124023e-02 -1.394117176532745361e-01 1.655682027339935303e-01 8.812139928340911865e-02 -8.608832210302352905e-02 -1.146798655390739441e-01 -3.406769931316375732e-01 6.068886257708072662e-03 -8.443515002727508545e-02 -1.240812316536903381e-01 5.361630767583847046e-02
2.408073842525482178e-02 1.098405867815017700e-01 -2.975991368293762207e-02 -1.311768293380737305e-01 -7.086475938558578491e-02 -3.869398310780525208e-02 -3.057760186493396759e-02 9.078679978847503662e-02 1.682853549718856812e-01 1.659885495901107788e-01 -1.320776641368865967e-01 1.019958779215812683e-01 -1.747188717126846313e-01 9.236650913953781128e-02 -6.495006382465362549e-02 2.649995982646942139e-01 1.315267831087112427e-01 -1.231481060385704041e-01 1.169896945357322693e-01 3.529194295406341553e-01 1.760186403989791870e-01 3.113550245761871338e-01 -1.181022301316261292e-01 -2.382137030363082886e-01 -2.268182486295700073e-01 -1.837352663278579712e-01 -2.715861797332763672e-01 -3.621566593647003174e-01 -2.453601360321044922e-01 7.540612667798995972e-02 3.812384977936744690e-02 1.719300895929336548e-01
1.062983870506286621e-01 1.493129879236221313e-01 -1.811796426773071289e-01 -9.684091061353683472e-02 2.245534509420394897e-01 -2.235882878303527832e-01 -5.996107310056686401e-02 -2.419605255126953125e-01 -2.418200671672821045e-01 5.874013528227806091e-02 2.001113146543502808e-01 -1.651251502335071564e-02 1.029197201132774353e-01 -1.045185849070549011e-01 -2.472974918782711029e-02 -8.170929737389087677e-03 2.255026102066040039e-01 -9.380836039781570435e-02 -2.952696569263935089e-02 1.952181607484817505e-01 1.392894834280014038e-01 3.181075751781463623e-01 -3.215321600437164307e-01 -2.276138663291931152e-01 6.195241585373878479e-02 -1.378987878561019897e-01 -1.562919467687606812e-01 -1.062381938099861145e-01 -1.765691787004470825e-01 -2.039451152086257935e-01 -3.200260698795318604e-01 -1.703918278217315674e-01
7.994227856397628784e-02 4.358837381005287170e-02 3.311910033226013184e-01 -2.642136216163635254e-01 -5.202861875295639038e-02 -4.529369622468948364e-02 -3.713347762823104858e-02 -3.754467070102691650e-01 5.124988779425621033e-02 -8.663965016603469849e-02 -1.898036301136016846e-01 2.727659791707992554e-02 5.392718128859996796e-03 -2.753641605377197266e-01 -2.709493637084960938e-01 1.924584992229938507e-02 1.704049557447433472e-01 -2.148744761943817139e-01 2.814263999462127686e-01 1.411367654800415039e-01 2.131509780883789062e-01 2.504969537258148193e-01 -1.907658427953720093e-01 3.438011556863784790e-02 3.705481439828872681e-02 -1.687740087509155273e-01 4.790359642356634140e-03 -1.248394250869750977e-01 -1.091465055942535400e-01 -1.432888023555278778e-02 1.799537390470504761e-01 2.419142872095108032e-01
6.471305340528488159e-02 1.585421413183212280e-01 -3.310495987534523010e-02 -8.697541058063507080e-02 -1.207131743431091309e-01 4.460104927420616150e-02 -6.319568306207656860e-02 3.624041005969047546e-02 1.423741281032562256e-01 1.572619378566741943e-01 -1.401079148054122925e-01 1.126271113753318787e-01 -2.122251689434051514e-01 -1.292787194252014160e-01 -1.489762067794799805e-01 1.366118490695953369e-01 2.233363240957260132e-01 5.238677933812141418e-02 9.721095860004425049e-02 3.495775759220123291e-01 9.625668078660964966e-02 4.026273488998413086e-01 -7.700282335281372070e-02 -1.538148522377014160e-01 -1.644164770841598511e-01 -1.537383794784545898e-01 -3.281179070472717285e-01 -3.616627752780914307e-01 -2.488290816545486450e-01 1.419925093650817871e-01 -6.143381819128990173e-02 3.534333372954279184e-04
1.566824913024902344e-01 -2.270925492048263550e-01 -1.389336436986923218e-01 3.255282044410705566e-01 -1.788107603788375854e-01 1.463707815855741501e-02 -1.117965877056121826e-01 -2.045147866010665894e-01 3.295367062091827393e-01 -5.749886855483055115e-03 -8.165669441223144531e-02 1.273343712091445923e-01 2.138039469718933105e-01 1.103988811373710632e-01 -9.275621920824050903e-02 8.349487185478210449e-02 1.084671095013618469e-01 -1.193542182445526123e-01 1.720503270626068115e-01 9.637114405632019043e-02 -1.243228465318679810e-01 2.335127145051956177e-01 -3.391163945198059082e-01 -2.698248326778411865e-01 -8.414191752672195435e-02 1.415251195430755615e-01 1.010709330439567566e-01 -2.427589893341064453e-01 2.199043147265911102e-02 1.468414217233657837e-01 2.570968270301818848e-01 -4.625176545232534409e-03
2.433357089757919312e-01 -7.415926456451416016e-02 -1.318594813346862793e-01 1.548753529787063599e-01 6.646103411912918091e-02 -3.364358246326446533e-01 -1.891442984342575073e-01 -5.798080563545227051e-02 -6.571479886770248413e-02 -1.539983451366424561e-01 3.098056837916374207e-02 1.166008710861206055e-01 -1.898695081472396851e-01 -2.109175622463226318e-01 -1.675998866558074951e-01 -1.191538050770759583e-01 5.248973146080970764e-02 -1.410475522279739380e-01 -1.566098444163799286e-02 3.634927570819854736e-01 3.219331800937652588e-01 3.732474148273468018e-01 1.553401350975036621e-01 -1.912755817174911499e-01 1.440805345773696899e-01 -1.894296556711196899e-01 -8.795259892940521240e-02 -2.101092040538787842e-01 4.183121956884860992e-03 -4.386190697550773621e-02 2.218459499999880791e-03 -5.093000456690788269e-02
2.333196252584457397e-01 1.160469204187393188e-01 -4.426335170865058899e-02 3.128816187381744385e-02 6.219906359910964966e-02 1.351913064718246460e-01 -3.404912725090980530e-02 -1.418241411447525024e-01 1.495184600353240967e-01 -1.589720994234085083e-01 -3.921683132648468018e-01 1.576844006776809692e-01 8.650700747966766357e-02 -8.459401316940784454e-03 -1.608439683914184570e-01 1.250662654638290405e-01 1.891312748193740845e-01 -2.117944061756134033e-01 3.455240130424499512e-01 1.832386702299118042e-01 1.429943740367889404e-01 2.114344388246536255e-01 -6.355512887239456177e-02 -9.688058495521545410e-02 3.260024785995483398e-01 -1.682454049587249756e-01 1.356456056237220764e-02 -1.288899332284927368e-01 2.282372117042541504e-01 1.552399545907974243e-01 -5.512449145317077637e-02 -2.600064575672149658e-01
1.762023717164993286e-01 1.478964090347290039e-01 2.030734717845916748e-01 -2.808246910572052002e-01 -4.962638765573501587e-02 -2.424999326467514038e-01 -7.608097046613693237e-02 -3.107486665248870850e-01 1.996046751737594604e-01 -4.435315355658531189e-02 -2.421510517597198486e-01 -4.309691861271858215e-02 -1.121664941310882568e-01 1.052832081913948059e-01 -1.056683436036109924e-01 3.693553060293197632e-02 2.075033783912658691e-01 -4.391111731529235840e-01 9.614508599042892456e-02 3.007471263408660889e-01 -7.172765582799911499e-02 1.511633247137069702e-01 -2.176340222358703613e-01 9.763681888580322266e-02 2.123630046844482422e-02 -6.288997828960418701e-02 2.743350341916084290e-02 -1.241439133882522583e-01 -6.097394600510597229e-02 -2.238261401653289795e-01 -1.576878577470779419e-01 -7.171340286731719971e-02
1.032236739993095398e-01 -3.116641640663146973e-01 -9.384827315807342529e-02 -6.666440516710281372e-02 -1.230692118406295776e-01 -2.082378715276718140e-01 1.018135771155357361e-01 -1.769438683986663818e-01 1.264789327979087830e-02 1.210838183760643005e-01 1.467882692813873291e-01 3.028963208198547363e-01 2.671377956867218018e-01 -1.233709007501602173e-01 -1.300101075321435928e-02 1.431446969509124756e-01 2.246122658252716064e-01 -1.717540323734283447e-01 -1.199322268366813660e-01 4.329541325569152832e-01 -6.562865804880857468e-03 1.584790050983428955e-01 -4.832937940955162048e-02 -1.286478340625762939e-01 2.909622788429260254e-01 -9.663876891136169434e-02 1.536405924707651138e-02 -2.280547618865966797e-01 -9.340543299913406372e-03 -1.441642343997955322e-01 2.003558427095413208e-01 1.016568019986152649e-01
7.452201843261718750e-02 1.053954586386680603e-01 2.746377289295196533e-01 -2.321311086416244507e-02 -3.593755662441253662e-01 -1.409399956464767456e-01 -1.413383334875106812e-01 -2.979274690151214600e-01 3.585854545235633850e-02 -6.426678597927093506e-02 -3.079389408230781555e-02 1.781565248966217041e-01 -2.763656973838806152e-01 -9.075360000133514404e-02 -3.185217678546905518e-01 4.847373068332672119e-02 2.595012485980987549e-01 -1.183352172374725342e-01 1.733627915382385254e-01 -9.117814898490905762e-02 1.418901830911636353e-01 5.796650424599647522e-02 -1.581707000732421875e-01 -2.011743932962417603e-01 2.023986428976058960e-01 -1.221720650792121887e-01 -1.203462183475494385e-01 -1.705496162176132202e-01 2.210461944341659546e-01 -1.406736671924591064e-01 -4.685619845986366272e-02 2.099893242120742798e-01
9.150414913892745972e-02 1.042541190981864929e-01 4.309076070785522461e-02 2.612289786338806152e-01 1.431184262037277222e-01 -1.897401809692382812e-01 -2.723537683486938477e-01 -1.596768349409103394e-01 1.678455024957656860e-01 -1.176579371094703674e-01 6.451250612735748291e-02 -6.625677645206451416e-02 -5.780206620693206787e-02 2.113977074623107910e-01 6.870922446250915527e-02 8.612210303544998169e-02 4.263398945331573486e-01 -1.028181910514831543e-01 1.613950878381729126e-01 2.043852210044860840e-02 1.889386475086212158e-01 1.651152819395065308e-01 -2.962580323219299316e-01 -4.835332557559013367e-02 7.168146967887878418e-02 4.332388937473297119e-02 -1.225604042410850525e-01 -2.321562021970748901e-01 -3.450796008110046387e-01 -1.059908270835876465e-01 1.730661839246749878e-01 -1.889393776655197144e-01
-1.089087277650833130e-01 -6.987603008747100830e-02 -1.324322372674942017e-01 -1.050250157713890076e-01 -7.707887887954711914e-02 -2.074248641729354858e-01 9.634798765182495117e-02 -1.477825790643692017e-01 3.896106034517288208e-02 8.415202051401138306e-02 -5.618286784738302231e-03 4.392813891172409058e-02 1.680076271295547485e-01 -3.274555802345275879e-01 -2.562886476516723633e-01 1.955312043428421021e-01 -2.212956361472606659e-02 5.898752808570861816e-02 -1.052592545747756958e-01 1.231181621551513672e-01 2.789983749389648438e-01 2.705986201763153076e-01 -2.682236135005950928e-01 -2.170897126197814941e-01 2.405414134263992310e-01 5.270949332043528557e-04 -3.917025625705718994e-01 -1.149580255150794983e-01 -3.678727522492408752e-02 -2.990444898605346680e-01 -3.370491042733192444e-02 -8.889341354370117188e-02
3.127573132514953613e-01 5.246739089488983154e-02 -1.836720257997512817e-01 2.514204084873199463e-01 8.922360837459564209e-02 -1.019793152809143066e-01 -2.292439043521881104e-01 -2.804594635963439941e-01 -1.701573841273784637e-02 -2.155977785587310791e-01 2.215214073657989502e-01 1.385171562433242798e-01 2.425171900540590286e-03 -1.292252689599990845e-01 -1.819666358642280102e-03 -1.036633998155593872e-01 4.962797462940216064e-02 3.675230592489242554e-02 4.173004627227783203e-02 2.531583309173583984e-01 1.533311009407043457e-01 3.071862757205963135e-01 7.935648411512374878e-02 -1.022094860672950745e-01 2.887047827243804932e-01 -7.946977019309997559e-02 -1.885047405958175659e-01 -3.263291418552398682e-01 3.569217771291732788e-02 5.118363350629806519e-02 2.361050993204116821e-01 1.217951029539108276e-01
2.115274965763092041e-01 3.756262734532356262e-02 2.958066165447235107e-01 2.241029031574726105e-02 -2.457695007324218750e-01 -7.880954444408416748e-02 -4.945856705307960510e-02 -2.019041031599044800e-01 1.141890883445739746e-02 1.201938092708587646e-01 -1.485173404216766357e-02 3.083141446113586426e-01 7.735645771026611328e-02 -4.991504177451133728e-02 -2.997952997684478760e-01 7.683670520782470703e-02 1.869226694107055664e-01 3.893324732780456543e-02 -1.318077184259891510e-02 9.624440222978591919e-02 1.994815617799758911e-01 1.354357153177261353e-01 -1.347119659185409546e-01 -4.534230232238769531e-01 2.361249178647994995e-01 2.285500019788742065e-01 -2.800637781620025635e-01 1.726267859339714050e-02 8.767657727003097534e-02 1.216203942894935608e-01 5.309348553419113159e-02 4.598939791321754456e-02
-4.160901904106140137e-02 3.281899914145469666e-02 1.210953742265701294e-01 -1.079099774360656738e-01 4.086980596184730530e-03 -1.624389290809631348e-01 -2.690552175045013428e-01 -3.009310960769653320e-01 2.698056213557720184e-02 -5.164463445544242859e-02 1.413928121328353882e-01 2.525832653045654297e-01 8.618631213903427124e-02 1.466257423162460327e-01 -8.167177438735961914e-02 1.182302981615066528e-01 -5.488563328981399536e-02 -3.175184428691864014e-01 1.511672735214233398e-01 4.149217009544372559e-01 -9.191679954528808594e-02 2.937830686569213867e-01 -2.946748733520507812e-01 -3.136641085147857666e-01 -1.571323126554489136e-01 9.423999488353729248e-02 -5.142236128449440002e-03 -8.037976920604705811e-02 -2.757962793111801147e-02 -4.650718532502651215e-03 -1.457183063030242920e-01 -6.225487962365150452e-02
2.892544865608215332e-02 1.880020201206207275e-01 -1.044903919100761414e-01 2.547569870948791504e-01 2.232825756072998047e-02 -7.804523408412933350e-02 -2.028877139091491699e-01 -2.480250149965286255e-01 3.975569456815719604e-02 1.160387992858886719e-01 2.381153255701065063e-01 8.788689970970153809e-02 1.983093321323394775e-01 -1.049201264977455139e-01 2.456529140472412109e-01 -4.645257070660591125e-02 -5.250393971800804138e-02 -1.129387319087982178e-02 2.198594957590103149e-01 3.373717144131660461e-02 3.452104330062866211e-02 3.591349124908447266e-01 -2.100312411785125732e-01 -2.921470403671264648e-01 2.232606261968612671e-01 -2.053755819797515869e-01 -7.603596895933151245e-02 -1.394825428724288940e-01 -2.263291329145431519e-01 -7.284381240606307983e-02 3.162457644939422607e-01 -2.502589114010334015e-02
3.012352809309959412e-02 4.192070290446281433e-02 -6.096971407532691956e-02 -1.260348707437515259e-01 -3.318882733583450317e-02 -9.864947199821472168e-02 -1.656080782413482666e-01 -2.238208651542663574e-01 4.282779991626739502e-02 1.097936928272247314e-01 2.187759876251220703e-01 2.186074256896972656e-01 1.652856320142745972e-01 1.675977408885955811e-01 4.059060662984848022e-02 -6.171619985252618790e-03 -3.867033496499061584e-02 -4.599808454513549805e-01 2.547068297863006592e-01 2.791534364223480225e-01 -4.149721190333366394e-02 4.215563833713531494e-01 -1.550618112087249756e-01 -1.813203841447830200e-01 -9.690579026937484741e-02 8.097302168607711792e-03 -1.234043389558792114e-01 -1.836773902177810669e-01 -1.213423088192939758e-01 1.579695940017700195e-02 -2.149087190628051758e-01 -1.045387163758277893e-01
5.000333487987518311e-02 7.342405617237091064e-02 -1.337868869304656982e-01 1.048810929059982300e-01 1.538316309452056885e-01 1.023177430033683777e-01 -2.035943418741226196e-01 -2.344200573861598969e-02 1.466958522796630859e-01 4.224035516381263733e-02 -4.845215380191802979e-02 -6.174784153699874878e-02 2.160949856042861938e-01 -2.774003148078918457e-01 -2.059715986251831055e-01 1.071306392550468445e-01 6.546157598495483398e-02 -7.920873165130615234e-02 -5.114315077662467957e-02 3.465559780597686768e-01 -1.796893402934074402e-02 3.449993133544921875e-01 -3.701264560222625732e-01 -1.570674926042556763e-01 -1.313559859991073608e-01 7.281202077865600586e-02 -4.042812585830688477e-01 -1.142325848340988159e-01 -2.242149263620376587e-01 7.629946619272232056e-02 -7.335039228200912476e-02 -7.247764617204666138e-02
-1.197455897927284241e-01 -3.445973098278045654e-01 -9.991144388914108276e-02 -7.584715634584426880e-02 1.727084666490554810e-01 -3.129772543907165527e-01 5.858255922794342041e-02 -2.558384835720062256e-01 1.708069890737533569e-01 -5.531273409724235535e-02 -8.615326881408691406e-02 8.943411707878112793e-02 1.369405686855316162e-01 -1.812933757901191711e-02 -2.225119173526763916e-01 -9.630634635686874390e-02 1.710232347249984741e-02 -4.209915921092033386e-02 1.430960278958082199e-02 1.386367678642272949e-01 9.139858186244964600e-03 2.291688174009323120e-01 -1.372061967849731445e-01 -1.786565929651260376e-01 -1.537114083766937256e-01 -3.941402435302734375e-01 -3.481621667742729187e-02 -2.709282636642456055e-01 -1.795246154069900513e-01 1.296670734882354736e-01 -2.559521198272705078e-01 1.897620111703872681e-01
9.617529064416885376e-02 -1.446669995784759521e-01 1.701221466064453125e-01 -1.088912133127450943e-02 -1.381298303604125977e-01 -3.370904177427291870e-02 4.064387083053588867e-02 -2.769270241260528564e-01 1.696125417947769165e-01 -2.835546135902404785e-01 -9.080861508846282959e-02 -4.049077630043029785e-02 2.073182016611099243e-01 -1.267927885055541992e-01 -2.285555750131607056e-01 1.518936753273010254e-01 3.633586466312408447e-01 -2.799309194087982178e-01 1.493271440267562866e-01 3.276867270469665527e-01 4.303267225623130798e-02 7.931818813085556030e-02 -6.061984226107597351e-02 5.213923752307891846e-02 3.223443776369094849e-02 -3.039892017841339111e-02 -3.771423995494842529e-01 -4.285380989313125610e-02 -1.495114862918853760e-01 9.642702643759548664e-04 -1.483221948146820068e-01 2.092527598142623901e-01
-4.940976505167782307e-04 -1.095583811402320862e-01 -1.093520894646644592e-01 1.134637892246246338e-01 8.895814418792724609e-02 1.423921529203653336e-02 -1.496390253305435181e-01 -2.135242074728012085e-01 5.662698298692703247e-02 9.391697496175765991e-02 -5.455110669136047363e-01 3.242098689079284668e-01 -5.354218930006027222e-02 1.389324516057968140e-01 5.333559587597846985e-02 2.157432734966278076e-01 -7.474645506590604782e-03 -1.019874587655067444e-01 6.264368444681167603e-02 9.026680886745452881e-02 3.005013763904571533e-01 2.873603701591491699e-01 -1.148353219032287598e-01 -1.261266022920608521e-01 2.389853596687316895e-01 -3.499270603060722351e-02 -8.597423136234283447e-02 -2.195960879325866699e-01 2.149248868227005005e-01 4.636101424694061279e-03 -1.071414817124605179e-02 -1.264930367469787598e-01
-2.000641673803329468e-01 -3.628320619463920593e-02 2.000997811555862427e-01 1.998628675937652588e-01 8.634568750858306885e-02 2.627113834023475647e-02 -1.991276741027832031e-01 -3.532701730728149414e-01 -9.807015955448150635e-02 -1.026995182037353516e-01 -8.688707649707794189e-02 3.061089813709259033e-01 -3.714582696557044983e-02 -1.377814412117004395e-01 -1.581452488899230957e-01 5.009651929140090942e-02 1.752705425024032593e-01 -6.475389748811721802e-02 5.299559235572814941e-02 -1.677157133817672729e-01 6.366074085235595703e-02 3.780907019972801208e-02 -1.728633493185043335e-01 -3.054581284523010254e-01 1.628505736589431763e-01 -4.511264562606811523e-01 -1.593688130378723145e-01 -1.084133461117744446e-01 -1.805451363325119019e-01 1.307067424058914185e-01 -1.388881653547286987e-01 -7.809469848871231079e-02
1.689210683107376099e-01 -1.195477545261383057e-01 -2.783657312393188477e-01 3.642028272151947021e-01 -1.519406735897064209e-01 8.030337095260620117e-02 -1.345917582511901855e-01 -2.510328888893127441e-01 3.856780827045440674e-01 -6.378129124641418457e-02 -1.835795938968658447e-01 1.640184968709945679e-01 2.126975804567337036e-01 1.353508234024047852e-01 -2.238741889595985413e-02 -7.691065222024917603e-02 1.794163733720779419e-01 -1.328872293233871460e-01 1.724834889173507690e-01 1.613208055496215820e-01 6.730034947395324707e-02 1.446734666824340820e-01 -3.087554574012756348e-01 -9.281402826309204102e-02 6.120127812027931213e-02 1.123304218053817749e-01 1.382003575563430786e-01 -1.758292913436889648e-01 7.777877897024154663e-02 1.543373912572860718e-01 8.856547623872756958e-02 1.177255585789680481e-01
7.983820140361785889e-02 -6.652574986219406128e-02 -1.667726039886474609e-01 -1.029174178838729858e-01 -4.348975792527198792e-02 -3.016311228275299072e-01 -2.165270596742630005e-01 -6.211875379085540771e-02 1.249415352940559387e-01 1.026133820414543152e-01 7.071770727634429932e-02 5.189914256334304810e-02 -1.928615197539329529e-02 2.672825157642364502e-01 -9.573017060756683350e-02 1.939701437950134277e-01 -1.000880375504493713e-01 -2.453773915767669678e-01 8.390750735998153687e-02 2.233532071113586426e-01 7.091445475816726685e-02 2.431394904851913452e-01 -3.176617026329040527e-01 -3.429865837097167969e-01 -4.520770907402038574e-02 -2.697918415069580078e-01 -5.295660346746444702e-02 -2.455429174005985260e-02 -2.702567875385284424e-01 -1.454111188650131226e-01 -1.648584753274917603e-01 -2.128272056579589844e-01
2.672176063060760498e-01 -6.433033943176269531e-02 -1.270243823528289795e-01 -1.807642169296741486e-02 1.448871940374374390e-01 -2.620849609375000000e-01 -3.906701207160949707e-01 -8.757987618446350098e-02 2.043340057134628296e-01 6.324558705091476440e-02 -1.327269673347473145e-01 7.201653718948364258e-02 9.549774974584579468e-02 3.996688127517700195e-02 -1.972154676914215088e-01 -2.033453732728958130e-01 4.540229216217994690e-03 -2.711318433284759521e-01 6.783880293369293213e-02 1.926061064004898071e-01 7.427853345870971680e-02 3.954779803752899170e-01 -2.732442021369934082e-01 -1.835766136646270752e-01 2.801960147917270660e-02 -1.394707262516021729e-01 -6.889975070953369141e-02 1.899129152297973633e-01 1.314517706632614136e-01 -1.006165817379951477e-01 -1.206269338726997375e-01 9.991921484470367432e-02
-6.550363451242446899e-02 -1.734504401683807373e-01 6.826098263263702393e-02 1.792192608118057251e-01 3.434477001428604126e-02 -1.564540416002273560e-01 -1.149410679936408997e-01 -2.454011142253875732e-01 5.538808554410934448e-02 1.711445450782775879e-01 1.344950050115585327e-01 1.492220326326787472e-03 2.954686880111694336e-01 2.298708856105804443e-01 5.927203595638275146e-02 1.530725806951522827e-01 2.305067926645278931e-01 -1.617803573608398438e-01 4.390289634466171265e-02 3.241535723209381104e-01 2.866920456290245056e-02 4.053082689642906189e-02 -1.829233914613723755e-01 -8.584436029195785522e-03 5.699539184570312500e-01 -5.767771229147911072e-02 4.403605312108993530e-02 -1.796766370534896851e-01 1.491022557020187378e-01 4.755308851599693298e-02 3.312244638800621033e-02 4.385026544332504272e-02
-1.376921683549880981e-01 -1.087366268038749695e-01 -1.106049865484237671e-01 1.261116657406091690e-02 -3.868238255381584167e-02 6.284037232398986816e-02 -9.376024454832077026e-02 -1.664322912693023682e-01 -1.545310858637094498e-02 -2.597624063491821289e-01 -2.289914786815643311e-01 1.129293739795684814e-01 -7.401775568723678589e-02 1.396995782852172852e-01 -7.486417889595031738e-02 -2.210692912340164185e-01 2.980188094079494476e-02 -6.858903169631958008e-02 -8.407305181026458740e-02 -1.979772187769412994e-02 1.486761868000030518e-01 5.860384181141853333e-02 -5.576099157333374023e-01 -4.184972941875457764e-01 6.661976128816604614e-02 -1.058195084333419800e-01 -1.222438365221023560e-01 -1.624299883842468262e-01 1.298186089843511581e-02 9.392997622489929199e-02 -3.327358961105346680e-01 3.441286459565162659e-02
1.022186428308486938e-01 -4.209427535533905029e-02 9.377779811620712280e-02 1.493473798036575317e-01 1.521320492029190063e-01 1.064895931631326675e-02 -3.129332363605499268e-01 1.330970376729965210e-01 8.216287940740585327e-02 -3.604073077440261841e-02 -5.002089962363243103e-02 -1.088827699422836304e-01 5.374224856495857239e-02 1.819319725036621094e-01 1.693504005670547485e-01 1.000303849577903748e-01 1.265915781259536743e-01 -9.589194506406784058e-02 2.328673154115676880e-01 1.963534057140350342e-01 1.092309206724166870e-01 4.530392885208129883e-01 -3.001851439476013184e-01 -3.467953801155090332e-01 -7.785294670611619949e-03 -1.793340146541595459e-01 -2.351685762405395508e-01 -1.166669204831123352e-01 -7.492350786924362183e-02 -1.841563433408737183e-01 -1.281091663986444473e-02 -1.852459907531738281e-01
-8.791378140449523926e-02 -1.174007076770067215e-02 -5.842354148626327515e-02 -2.096231468021869659e-02 3.245408460497856140e-02 -2.337183207273483276e-01 -4.137242138385772705e-01 -1.429972648620605469e-01 1.667374074459075928e-01 4.401724785566329956e-02 -1.360931843519210815e-01 2.458927631378173828e-01 5.909989122301340103e-03 -1.691570729017257690e-01 -1.354930251836776733e-01 -7.501803338527679443e-02 2.261675447225570679e-01 -3.608721494674682617e-01 2.723697721958160400e-01 -2.347776591777801514e-01 1.900645196437835693e-01 2.598469853401184082e-01 -7.501592393964529037e-03 3.388256952166557312e-02 9.576489776372909546e-02 -2.619943320751190186e-01 -1.395241916179656982e-01 -1.482082307338714600e-01 7.423901557922363281e-02 -1.704131811857223511e-01 -6.972592324018478394e-02 7.371966540813446045e-02
-5.813973024487495422e-02 1.009642481803894043e-01 -1.656921356916427612e-01 -1.731314137578010559e-02 -4.234649613499641418e-02 -8.879940211772918701e-02 6.313621997833251953e-02 -2.297060787677764893e-01 1.911082267761230469e-01 2.755488157272338867e-01 -4.383774846792221069e-02 1.123069524765014648e-01 1.249177157878875732e-01 -6.947243958711624146e-02 2.925597131252288818e-03 -8.997732400894165039e-02 8.547031879425048828e-02 7.158856093883514404e-02 -1.705728098750114441e-02 4.631029069423675537e-01 -1.531405746936798096e-01 9.688295423984527588e-02 -3.856455087661743164e-01 -6.546709686517715454e-02 1.604456901550292969e-01 -9.619174152612686157e-02 -2.900392115116119385e-01 -1.005762964487075806e-01 -3.736823201179504395e-01 -1.943318396806716919e-01 9.393616765737533569e-02 -9.071888029575347900e-02
-1.184798404574394226e-01 -1.627481281757354736e-01 2.400519885122776031e-02 -6.617982685565948486e-02 -4.702451638877391815e-03 -3.013989329338073730e-01 4.502427577972412109e-02 -1.093131676316261292e-01 2.362869381904602051e-01 -3.531141281127929688e-01 -3.449303805828094482e-01 2.033744454383850098e-01 1.042733638314530253e-04 1.400169879198074341e-01 7.157234940677881241e-03 -3.735914826393127441e-02 7.636833935976028442e-02 -2.518408298492431641e-01 3.174236714839935303e-01 7.753703743219375610e-02 2.894756197929382324e-02 2.159677743911743164e-01 -1.244059503078460693e-01 -5.625220388174057007e-02 2.900459170341491699e-01 1.705423183739185333e-02 -2.351456731557846069e-01 -2.477148622274398804e-01 -2.293480187654495239e-02 1.480427086353302002e-01 -6.547220051288604736e-02 -1.334874927997589111e-01
1.295787096023559570e-01 1.994420737028121948e-01 2.466809935867786407e-02 -5.600433051586151123e-02 1.013605110347270966e-02 -4.802880808711051941e-02 -1.004302129149436951e-01 1.642194837331771851e-01 4.525054991245269775e-02 6.079540029168128967e-02 -1.747679896652698517e-02 -5.512729287147521973e-02 -1.014494448900222778e-01 1.047645974904298782e-02 -1.013234406709671021e-01 1.997850984334945679e-01 2.148157656192779541e-01 -2.078917026519775391e-01 1.312314569950103760e-01 4.365076124668121338e-01 4.751743003726005554e-02 3.974501490592956543e-01 -1.336987465620040894e-01 -2.357925325632095337e-01 1.465282216668128967e-02 -2.354057729244232178e-01 -3.256112039089202881e-01 -2.325288355350494385e-01 -2.857980728149414062e-01 3.312318818643689156e-03 4.793122038245201111e-02 4.239096306264400482e-03
1.955084949731826782e-01 2.690656855702400208e-02 8.687178790569305420e-02 -7.470425963401794434e-02 4.868946596980094910e-02 -2.670494318008422852e-01 -2.751178741455078125e-01 -3.048656582832336426e-01 8.057232946157455444e-02 -8.000415563583374023e-02 2.016687393188476562e-01 2.335643917322158813e-01 1.598859727382659912e-01 2.428404241800308228e-01 5.836707353591918945e-02 5.966135114431381226e-02 -4.147000238299369812e-02 -3.258805572986602783e-01 3.881147131323814392e-02 2.143516242504119873e-01 1.392207387834787369e-02 3.617048859596252441e-01 -2.236504852771759033e-01 -9.299328178167343140e-02 -1.228542998433113098e-01 -3.993984311819076538e-02 -2.473044395446777344e-01 -1.809528172016143799e-01 -2.044046968221664429e-01 -3.376163169741630554e-02 -8.525283634662628174e-02 -1.209530886262655258e-02
-8.542236872017383575e-03 3.459291756153106689e-01 -5.977898836135864258e-02 -6.811787933111190796e-02 -5.414289981126785278e-02 -4.935659095644950867e-02 -6.315743178129196167e-02 -2.096611708402633667e-01 9.832666814327239990e-02 -6.080445018596947193e-04 -2.446295917034149170e-01 7.801064848899841309e-02 -1.960649341344833374e-02 3.773502632975578308e-02 -2.027831971645355225e-01 5.164698138833045959e-02 1.794800311326980591e-01 -2.731998264789581299e-01 -1.431708317250013351e-02 2.840948477387428284e-02 5.966508015990257263e-02 1.392636895179748535e-01 4.102852568030357361e-02 -3.175020515918731689e-01 1.778685450553894043e-01 -8.081460744142532349e-02 -2.303942292928695679e-01 -4.315321147441864014e-01 6.252220273017883301e-02 -4.593799635767936707e-02 -4.208102524280548096e-01 6.049115583300590515e-02
1.473647207021713257e-01 1.833615750074386597e-01 2.933675646781921387e-01 -6.926505267620086670e-02 -4.464397132396697998e-01 -1.696789562702178955e-01 -4.594526439905166626e-02 -3.633980751037597656e-01 4.029481485486030579e-02 -8.512265235185623169e-02 -7.355139404535293579e-02 1.822296530008316040e-01 1.087426859885454178e-02 -8.988006412982940674e-02 -3.449683487415313721e-01 -1.835739985108375549e-02 2.243272364139556885e-01 -5.664818733930587769e-02 6.257083266973495483e-02 -7.645803689956665039e-02 1.228941679000854492e-01 2.080352753400802612e-01 -1.427928656339645386e-01 -2.151066213846206665e-01 1.436686068773269653e-01 -2.377988696098327637e-01 -3.289642557501792908e-02 -2.189596369862556458e-02 1.153155937790870667e-01 -3.773538768291473389e-02 -6.131325289607048035e-02 1.759014427661895752e-01
-7.772248703986406326e-03 -2.465222328901290894e-01 -2.733126468956470490e-02 -4.830203019082546234e-03 -7.261402159929275513e-02 1.119422595365904272e-04 5.379023402929306030e-02 -1.952076107263565063e-01 1.490853726863861084e-02 -3.059557080268859863e-02 -1.496830675750970840e-02 1.117580085992813110e-01 3.915289789438247681e-02 -8.866299688816070557e-02 -1.494229398667812347e-02 1.612661480903625488e-01 3.502389192581176758e-01 -3.466539978981018066e-01 -1.930547058582305908e-01 1.638135313987731934e-02 -1.090307310223579407e-01 2.557407319545745850e-01 -4.149686396121978760e-01 -1.618100851774215698e-01 2.839818596839904785e-01 -2.750178277492523193e-01 -9.540373086929321289e-02 -3.403811454772949219e-01 9.814519435167312622e-03 7.215770334005355835e-02 -5.904375575482845306e-03 6.816963432356715202e-04
-5.548021756112575531e-03 -8.251696079969406128e-02 -1.644552126526832581e-02 4.767251014709472656e-02 -5.363011732697486877e-03 -2.611524052917957306e-02 -7.680276781320571899e-02 -3.904781043529510498e-01 -1.878996193408966064e-01 -1.133316606283187866e-01 -6.995903700590133667e-02 1.936381012201309204e-01 2.150711417198181152e-02 -3.593103215098381042e-02 -3.198125660419464111e-01 -1.574023813009262085e-01 1.339711695909500122e-01 -1.380272507667541504e-01 -1.550266444683074951e-01 -8.406370878219604492e-02 5.498544313013553619e-03 1.249502822756767273e-01 -3.949085474014282227e-01 -1.837619841098785400e-01 2.505421936511993408e-01 -3.146782517433166504e-01 -2.487856298685073853e-01 -1.350722759962081909e-01 2.395522594451904297e-02 2.801011502742767334e-01 -1.321690082550048828e-01 -1.701117493212223053e-02
-9.158913046121597290e-02 -1.447221040725708008e-01 -8.898609876632690430e-02 3.444985151290893555e-01 -2.254037410020828247e-01 -2.885072529315948486e-01 1.342356055974960327e-01 -1.600748598575592041e-01 -4.533427301794290543e-03 -1.130007803440093994e-01 5.773118883371353149e-02 1.651414185762405396e-01 -6.376060098409652710e-02 -1.933048665523529053e-01 1.960335969924926758e-01 -6.433802098035812378e-02 3.401101753115653992e-02 -1.767865121364593506e-01 1.229775547981262207e-01 2.297913432121276855e-01 2.751505002379417419e-02 2.029381692409515381e-01 -1.740477234125137329e-01 -3.723333477973937988e-01 1.871809214353561401e-01 -2.108316570520401001e-01 -3.918362408876419067e-02 1.044640317559242249e-01 -1.408769339323043823e-01 -1.748170107603073120e-01 -2.731606066226959229e-01 1.040465757250785828e-01
1.674421131610870361e-01 1.624993681907653809e-01 1.444917172193527222e-01 3.094054460525512695e-01 9.859504550695419312e-02 -3.054596483707427979e-01 -4.835263267159461975e-02 -3.506154716014862061e-01 3.559312522411346436e-01 1.289663314819335938e-01 -3.598648123443126678e-03 -6.159111857414245605e-02 5.759753286838531494e-03 -5.001385137438774109e-02 -1.114986464381217957e-01 3.197731971740722656e-01 2.174490839242935181e-01 5.801327154040336609e-02 -1.215753331780433655e-01 1.603178083896636963e-01 3.475830331444740295e-02 1.004227101802825928e-01 -1.426695883274078369e-01 -1.727849394083023071e-01 1.085483878850936890e-01 -8.104404062032699585e-02 1.807467639446258545e-01 -3.512245118618011475e-01 -6.842854619026184082e-02 -1.555102691054344177e-02 -6.572501361370086670e-02 -6.875624414533376694e-03
-1.457025706768035889e-01 2.571783363819122314e-01 -1.212985292077064514e-01 1.310514658689498901e-01 -3.659122884273529053e-01 -1.338341683149337769e-01 -2.857439517974853516e-01 -9.123519062995910645e-03 1.125410720705986023e-01 -1.374353617429733276e-01 -5.309852585196495056e-02 2.597985565662384033e-01 -1.296740956604480743e-02 1.382793188095092773e-01 -1.319686621427536011e-01 -7.801239192485809326e-02 2.812443673610687256e-01 -2.192789614200592041e-01 -8.161460608243942261e-02 -6.535589229315519333e-03 -8.386859297752380371e-02 1.087041199207305908e-01 -9.550289809703826904e-02 -3.953015431761741638e-02 2.673277556896209717e-01 -3.639263808727264404e-01 -1.121679171919822693e-01 -1.357047706842422485e-01 -1.659175157546997070e-01 2.463175915181636810e-02 -2.673919498920440674e-01 -6.774330139160156250e-02
1.830358356237411499e-01 -1.152070537209510803e-01 7.833573967218399048e-02 -1.278061717748641968e-01 -1.076223850250244141e-01 -1.925163865089416504e-01 -2.216316014528274536e-01 -5.167214274406433105e-01 3.564626350998878479e-02 -7.941592484712600708e-02 -3.192094564437866211e-01 1.194327995181083679e-01 7.083164900541305542e-02 7.674033287912607193e-03 -1.469624042510986328e-01 2.424706220626831055e-01 9.015738964080810547e-02 -4.025947749614715576e-01 2.405140176415443420e-02 2.466930598020553589e-01 -1.444623917341232300e-01 1.412303149700164795e-01 -1.587115675210952759e-01 1.635903492569923401e-02 1.009908504784107208e-03 -4.344974085688591003e-02 7.098450511693954468e-02 -1.397943794727325439e-01 -1.049703732132911682e-02 9.113723784685134888e-02 -1.303403824567794800e-01 8.361256867647171021e-02
2.500812709331512451e-02 -2.988491058349609375e-01 1.025145221501588821e-02 2.124754786491394043e-01 -1.962650120258331299e-01 -2.378458529710769653e-01 -1.723071634769439697e-01 -2.063934355974197388e-01 1.291852891445159912e-01 -2.863838970661163330e-01 -8.076915889978408813e-02 1.277519613504409790e-01 -3.837524726986885071e-02 -1.733903437852859497e-01 -7.058010995388031006e-02 -3.312728181481361389e-02 -2.156151831150054932e-02 -2.369705587625503540e-01 -6.952285766601562500e-04 3.639364838600158691e-01 3.362289816141128540e-02 2.891846299171447754e-01 -8.957142382860183716e-02 6.977327913045883179e-02 4.961131513118743896e-02 -2.983595132827758789e-01 1.643871068954467773e-01 -1.733262836933135986e-01 -1.687244325876235962e-01 -4.772878065705299377e-02 -2.682455480098724365e-01 -1.742275990545749664e-02
-1.244752109050750732e-01 2.002223730087280273e-01 -1.900463998317718506e-01 -5.833927914500236511e-02 -1.960342377424240112e-01 -1.179040372371673584e-01 -1.465231329202651978e-01 -3.063971996307373047e-01 1.837902516126632690e-01 1.190947741270065308e-01 4.683740809559822083e-02 3.107375800609588623e-01 -4.416520148515701294e-02 1.815832257270812988e-01 -2.161291539669036865e-01 6.955212354660034180e-02 3.739857375621795654e-01 -1.534288078546524048e-01 2.618510723114013672e-01 -1.144952252507209778e-01 1.678050756454467773e-01 1.480395495891571045e-01 -9.196912497282028198e-02 -1.169132664799690247e-01 1.585601419210433960e-01 -2.473348379135131836e-01 9.057717025279998779e-02 -6.366952508687973022e-02 -1.150474548339843750e-01 -2.031520456075668335e-01 -1.043828129768371582e-01 1.509029865264892578e-01
9.337887167930603027e-02 6.681754440069198608e-02 -3.166079893708229065e-02 -1.156989932060241699e-01 -3.439959585666656494e-01 -7.546441256999969482e-02 -6.606432795524597168e-02 -6.583121418952941895e-02 2.060490474104881287e-02 -1.399753838777542114e-01 7.566104829311370850e-02 2.506514191627502441e-01 3.940800949931144714e-02 -7.987841963768005371e-02 1.893133297562599182e-02 -6.397234741598367691e-03 2.528382539749145508e-01 -2.108482122421264648e-01 1.016785800457000732e-01 1.006071045994758606e-01 -1.995213702321052551e-02 2.047838568687438965e-01 2.021176666021347046e-01 -8.751939237117767334e-02 3.238361477851867676e-01 -4.531072676181793213e-01 -2.052856981754302979e-01 -2.221013754606246948e-01 -3.005313277244567871e-01 9.331425651907920837e-03 -1.586523354053497314e-01 -7.671600580215454102e-02
2.356142997741699219e-01 1.048050746321678162e-01 2.559179067611694336e-01 1.250264346599578857e-01 -1.158068329095840454e-01 -2.613399624824523926e-01 -2.849296629428863525e-01 -1.262217164039611816e-01 2.463179677724838257e-01 -1.238942071795463562e-01 3.971534222364425659e-02 1.856885999441146851e-01 2.104661315679550171e-01 5.202728137373924255e-02 1.530580073595046997e-01 -3.800500929355621338e-02 3.254288136959075928e-01 1.319409757852554321e-01 -4.403875768184661865e-02 2.098455280065536499e-01 1.493890434503555298e-01 -2.774972002953290939e-03 -2.497045248746871948e-01 -1.964700371026992798e-01 -1.537375268526375294e-03 -7.816566526889801025e-02 -1.041378602385520935e-01 -2.141256928443908691e-01 6.303244084119796753e-02 -1.012678593397140503e-01 3.091206848621368408e-01 1.563348323106765747e-01
8.455604314804077148e-02 2.141254693269729614e-01 3.056568466126918793e-02 6.151112914085388184e-02 -1.386422812938690186e-01 -9.523371607065200806e-02 -6.811198592185974121e-02 -4.471926689147949219e-01 2.246982902288436890e-01 1.347504258155822754e-01 -2.075208872556686401e-01 -1.659290641546249390e-01 3.279001265764236450e-02 1.025479286909103394e-01 5.726088955998420715e-02 4.738057777285575867e-02 -9.474188834428787231e-02 2.948265755549073219e-03 1.206756755709648132e-01 1.601790636777877808e-01 -2.838578820228576660e-01 3.745874166488647461e-01 -1.430698782205581665e-01 2.813878841698169708e-02 8.503783494234085083e-02 -3.112688288092613220e-02 -1.624353229999542236e-02 -3.100480139255523682e-01 -2.206626087427139282e-01 -2.487048506736755371e-01 4.136473685503005981e-02 2.116696536540985107e-01
3.271377831697463989e-02 1.382731497287750244e-01 6.141335144639015198e-02 2.302722334861755371e-01 -2.568390965461730957e-01 -4.621656984090805054e-02 -7.258126139640808105e-02 -5.322694778442382812e-03 3.757181465625762939e-01 7.022895663976669312e-02 -1.612376868724822998e-01 2.782402634620666504e-01 4.215878993272781372e-02 4.870689287781715393e-02 1.549739539623260498e-01 -1.598691493272781372e-01 5.500900442712008953e-04 -3.683227598667144775e-01 5.906137079000473022e-02 1.748825758695602417e-01 2.042307555675506592e-01 1.543655246496200562e-01 -1.683459132909774780e-01 -9.385698288679122925e-02 4.857952594757080078e-01 8.213602006435394287e-03 7.408083975315093994e-02 -1.666618511080741882e-02 1.399853378534317017e-01 8.869171142578125000e-02 -2.635985426604747772e-02 6.300116330385208130e-02
8.373507112264633179e-02 8.511636406183242798e-02 8.301022648811340332e-02 2.492107637226581573e-02 -9.244512021541595459e-02 6.163979880511760712e-03 8.552259765565395355e-03 -3.828966990113258362e-03 2.821504771709442139e-01 -2.248618453741073608e-01 -3.193126022815704346e-01 3.163609504699707031e-01 1.416845470666885376e-01 -1.936937272548675537e-01 -1.721126772463321686e-02 1.125045567750930786e-01 5.716459825634956360e-02 -1.937359571456909180e-01 2.389750778675079346e-01 7.291772216558456421e-02 -7.643101364374160767e-02 3.122607767581939697e-01 -1.138678565621376038e-01 -3.645393764600157738e-03 1.800512671470642090e-01 -4.465422034263610840e-02 -3.240990936756134033e-01 -3.133300542831420898e-01 1.131102964282035828e-01 2.787311077117919922e-01 7.966517657041549683e-02 -1.130624413490295410e-01
-7.192902266979217529e-02 1.071262657642364502e-01 9.871111810207366943e-02 -1.890504658222198486e-01 -1.027564778923988342e-01 1.244581583887338638e-02 -3.185184001922607422e-01 -6.531576067209243774e-02 1.554375439882278442e-01 1.537295728921890259e-01 5.898380279541015625e-02 1.636617481708526611e-01 -3.688664175570011139e-03 -1.303151808679103851e-02 -5.544476583600044250e-02 -2.188764698803424835e-02 2.191853076219558716e-01 1.029554009437561035e-01 2.223259210586547852e-01 -9.919762611389160156e-02 2.144316583871841431e-02 3.141398131847381592e-01 -3.351448476314544678e-01 -1.424175947904586792e-01 8.209334313869476318e-02 -4.713273942470550537e-01 2.697609737515449524e-02 -9.450772404670715332e-02 -2.686593867838382721e-02 -2.652549445629119873e-01 2.499701380729675293e-01 1.336525231599807739e-01
-9.906268119812011719e-02 -8.001875877380371094e-02 1.272551417350769043e-01 6.785162538290023804e-02 -3.025498390197753906e-01 2.977121993899345398e-02 -2.906445264816284180e-01 -1.395764201879501343e-01 1.693128049373626709e-01 6.749662756919860840e-02 -4.192999899387359619e-01 5.399703979492187500e-02 3.469326347112655640e-02 2.040745317935943604e-01 -2.588512301445007324e-01 4.338528588414192200e-02 2.631146311759948730e-01 -2.529440224170684814e-01 -2.868643589317798615e-02 1.050697341561317444e-01 -1.148765012621879578e-01 1.029098182916641235e-01 -1.422840803861618042e-01 -4.491458088159561157e-02 2.996989190578460693e-01 -1.188281327486038208e-01 -1.404861211776733398e-01 -1.266688704490661621e-01 7.793627679347991943e-02 2.557296156883239746e-01 -1.644110381603240967e-01 1.165115907788276672e-01
-1.176667213439941406e-01 -3.742724657058715820e-01 -3.462196886539459229e-02 -1.329410672187805176e-01 2.383724302053451538e-01 -3.371484875679016113e-01 1.207471936941146851e-01 -3.128942847251892090e-01 1.356161534786224365e-01 -1.734806001186370850e-01 -1.713177412748336792e-01 1.827928125858306885e-01 1.085284426808357239e-01 4.615646973252296448e-02 -1.484628170728683472e-01 -1.017222553491592407e-01 8.098584413528442383e-02 -1.374326497316360474e-01 -1.282409578561782837e-01 2.533605992794036865e-01 6.716632843017578125e-02 2.302146852016448975e-01 -8.799810707569122314e-02 5.724750924855470657e-03 1.589224636554718018e-01 -2.830285429954528809e-01 -1.202454511076211929e-02 -2.527787685394287109e-01 -1.784171313047409058e-01 1.281536533497273922e-04 -1.036281883716583252e-01 5.776627361774444580e-02
-1.255035400390625000e-01 1.151444166898727417e-01 1.395619213581085205e-01 1.638334989547729492e-01 -7.920118421316146851e-02 -4.373413920402526855e-01 2.071948535740375519e-02 -2.387802302837371826e-01 1.171007528901100159e-01 -5.210853368043899536e-02 -7.022428908385336399e-04 1.006976366043090820e-01 -2.060351818799972534e-01 1.640406101942062378e-01 -2.210347205400466919e-01 1.454357057809829712e-01 1.015408560633659363e-01 -3.167660236358642578e-01 1.960039585828781128e-01 8.085518144071102142e-03 9.772613644599914551e-02 2.919487953186035156e-01 9.522091597318649292e-02 4.560376331210136414e-02 2.980321943759918213e-01 -2.539507150650024414e-01 -2.403201907873153687e-01 -1.449164152145385742e-01 5.155900493264198303e-02 5.502683296799659729e-02 3.278810903429985046e-02 9.926956892013549805e-02
1.447752118110656738e-01 1.829777061939239502e-01 1.341125667095184326e-01 -5.417497828602790833e-02 6.789378076791763306e-02 1.605717092752456665e-02 -1.820414066314697266e-01 -2.399554550647735596e-01 1.002071201801300049e-01 -1.399011611938476562e-01 -2.054983228445053101e-01 1.608058926649391651e-03 -8.142936974763870239e-02 5.736780166625976562e-02 -8.388385921716690063e-02 2.559312582015991211e-01 1.935340613126754761e-01 -2.512193024158477783e-01 6.184788793325424194e-02 2.863943576812744141e-01 -3.625840321183204651e-02 2.651601135730743408e-01 1.926475763320922852e-01 -1.532641649246215820e-01 3.878702223300933838e-02 -1.230798587203025818e-01 -2.362952753901481628e-02 -2.497061938047409058e-01 -3.111470937728881836e-01 -1.487996727228164673e-01 -4.262642562389373779e-02 -3.946792483329772949e-01
2.535857856273651123e-01 3.874838650226593018e-01 1.913978606462478638e-01 5.962327495217323303e-02 -1.507560461759567261e-01 -6.255626678466796875e-02 3.080993704497814178e-02 -2.901518344879150391e-01 1.126927658915519714e-01 1.298353523015975952e-01 1.007964536547660828e-01 1.536322236061096191e-01 1.512471679598093033e-02 1.405832916498184204e-01 -2.642808854579925537e-01 1.550488620996475220e-01 2.194764316082000732e-01 -1.804379075765609741e-01 1.397096645087003708e-02 2.536303699016571045e-01 -1.063251867890357971e-01 -9.866865351796150208e-03 -1.526168435811996460e-01 -9.209915995597839355e-02 2.918712794780731201e-02 1.668549701571464539e-02 -1.793317943811416626e-01 -2.666398286819458008e-01 2.327424138784408569e-01 -2.151401042938232422e-01 -2.478535026311874390e-01 4.107779264450073242e-02
2.636574804782867432e-01 -2.637483477592468262e-01 2.278131097555160522e-01 -2.200237214565277100e-01 5.085114389657974243e-02 -1.362548172473907471e-01 -2.996255457401275635e-02 6.252773106098175049e-02 2.570656239986419678e-01 5.361382663249969482e-02 1.519097387790679932e-01 -3.714343160390853882e-02 -5.055882036685943604e-02 -2.017688937485218048e-02 1.153321564197540283e-01 1.430348455905914307e-01 9.141264855861663818e-02 1.161978230811655521e-03 2.725760340690612793e-01 4.617511853575706482e-02 2.595594897866249084e-02 4.454677402973175049e-01 -3.256052434444427490e-01 -2.424670606851577759e-01 1.032549291849136353e-01 -1.348967999219894409e-01 -3.115494549274444580e-01 -5.531576648354530334e-02 -5.215733498334884644e-02 -1.064304038882255554e-01 -7.376391440629959106e-02 8.564002066850662231e-02
-1.697346866130828857e-01 1.652112156152725220e-01 -1.099755838513374329e-01 3.794250951614230871e-04 -3.984326869249343872e-02 -6.920810788869857788e-02 -3.165126144886016846e-01 -1.735368669033050537e-01 1.774376332759857178e-01 -1.873718947172164917e-01 -1.428178548812866211e-01 9.187810868024826050e-02 -4.557304829359054565e-02 -1.092801988124847412e-02 -2.129471898078918457e-01 7.615323364734649658e-02 2.635434269905090332e-01 -2.576481997966766357e-01 4.184947609901428223e-01 -1.338351815938949585e-01 1.245267689228057861e-01 3.417816460132598877e-01 -5.335073545575141907e-02 -1.002283245325088501e-01 1.559948474168777466e-01 -3.013248443603515625e-01 -7.830742001533508301e-02 -1.674247235059738159e-01 1.174480095505714417e-01 6.456184387207031250e-02 6.966253370046615601e-02 1.202840823680162430e-02
-7.652033120393753052e-02 -5.491229705512523651e-03 1.530913561582565308e-01 -4.546350240707397461e-02 -1.620866656303405762e-01 -1.918021440505981445e-01 3.038113377988338470e-02 -1.636935621500015259e-01 -1.047931704670190811e-02 -1.792194247245788574e-01 -1.992024630308151245e-01 3.665385246276855469e-01 1.806279830634593964e-02 -2.535686790943145752e-01 -3.107670322060585022e-02 1.436213613487780094e-03 1.009079720824956894e-02 -1.816574782133102417e-01 2.388094365596771240e-01 3.550648689270019531e-01 -2.247067727148532867e-02 1.458553671836853027e-01 -9.130821377038955688e-02 -1.070905625820159912e-01 4.757509008049964905e-02 -3.085411526262760162e-02 -3.564182519912719727e-01 -4.190278947353363037e-01 4.591989144682884216e-02 1.836136132478713989e-01 -6.712803989648818970e-02 -4.505658894777297974e-02
1.169345714151859283e-02 5.042537301778793335e-02 1.898421160876750946e-02 -1.885252594947814941e-01 2.189114689826965332e-02 -8.816972374916076660e-03 -6.317903101444244385e-02 -2.204532623291015625e-01 1.362285465002059937e-01 1.248924434185028076e-01 -1.640468463301658630e-02 8.689633756875991821e-02 -1.961607187986373901e-01 -1.064920797944068909e-02 -6.910227984189987183e-02 1.743750646710395813e-02 -6.110205501317977905e-02 -3.496683537960052490e-01 2.054259367287158966e-02 9.273887425661087036e-02 8.301826566457748413e-02 3.365809917449951172e-01 1.239359378814697266e-01 -2.790857553482055664e-01 1.895170211791992188e-01 -3.168520927429199219e-01 -2.687591314315795898e-01 -2.375813126564025879e-01 3.078757524490356445e-01 -6.521844770759344101e-03 -1.953583955764770508e-01 2.760205268859863281e-01
8.482853323221206665e-02 1.711927056312561035e-01 2.528425157070159912e-01 2.809088826179504395e-01 -1.830947846174240112e-01 -6.475064158439636230e-02 -1.322140246629714966e-01 -2.146317958831787109e-01 2.023654431104660034e-01 1.097847372293472290e-01 -3.221423923969268799e-01 3.887161239981651306e-02 1.091131120920181274e-01 -1.441387385129928589e-01 -1.112517938017845154e-01 -2.235359251499176025e-01 2.941097617149353027e-01 -1.810361817479133606e-02 9.716222994029521942e-03 2.403579652309417725e-01 2.234379053115844727e-01 2.149452269077301025e-02 -1.181986033916473389e-01 -3.030534386634826660e-01 1.179454848170280457e-01 1.305261999368667603e-01 -3.013944327831268311e-01 1.837700232863426208e-02 1.661334931850433350e-02 -1.218724548816680908e-01 -4.045935720205307007e-02 -1.621493399143218994e-01
9.904321283102035522e-02 -1.561520844697952271e-01 -3.141256049275398254e-02 -6.281536072492599487e-02 1.393090188503265381e-02 -3.923640847206115723e-01 -2.671399712562561035e-01 -1.826138198375701904e-01 1.251850873231887817e-01 1.380655821412801743e-02 -2.811600640416145325e-02 5.734354257583618164e-02 1.468274742364883423e-01 8.154743164777755737e-02 -1.883716695010662079e-02 -1.182517409324645996e-02 -2.417022921144962311e-02 -3.724097311496734619e-01 1.051047667860984802e-01 1.567909866571426392e-01 8.616171032190322876e-02 5.038488507270812988e-01 -1.262512952089309692e-01 -1.010776758193969727e-01 -2.682597562670707703e-02 -1.873761862516403198e-01 4.139348864555358887e-02 -1.956012696027755737e-01 -1.491596698760986328e-01 -1.315114349126815796e-01 -8.625245839357376099e-02 -2.612320482730865479e-01
3.427744805812835693e-01 2.561156265437602997e-02 6.320252269506454468e-02 3.485790789127349854e-01 -1.097843572497367859e-01 -3.551276028156280518e-02 1.485696434974670410e-01 -3.332731425762176514e-01 2.135394364595413208e-01 6.211995333433151245e-02 -2.088797837495803833e-01 2.686122953891754150e-01 1.121165528893470764e-01 -2.722181081771850586e-01 -1.537315696477890015e-01 -4.617352783679962158e-02 1.544363647699356079e-01 -1.192196235060691833e-01 1.760442741215229034e-02 9.274910390377044678e-02 1.786476224660873413e-01 7.759715616703033447e-02 -7.920613884925842285e-02 -3.313387930393218994e-01 9.914882481098175049e-02 -1.361391097307205200e-01 -2.148893177509307861e-01 1.162310242652893066e-01 8.172469586133956909e-02 -8.444580435752868652e-02 -1.471697986125946045e-01 -8.785507082939147949e-02
1.307604014873504639e-01 -2.300841957330703735e-01 3.206263482570648193e-02 2.389634847640991211e-01 -1.117793545126914978e-01 -1.566261649131774902e-01 -3.991302251815795898e-01 -1.691188514232635498e-01 3.114466071128845215e-01 7.519666850566864014e-02 3.699197992682456970e-02 2.135116010904312134e-01 -1.163369417190551758e-01 8.594311773777008057e-02 -1.376109849661588669e-02 -1.494851708412170410e-01 1.143326330929994583e-02 1.196501310914754868e-02 1.591918170452117920e-01 2.869005799293518066e-01 -1.820704201236367226e-03 8.298922330141067505e-02 -2.506357431411743164e-01 1.118257120251655579e-01 1.284197121858596802e-01 -1.413922309875488281e-01 1.197611689567565918e-01 -2.892917990684509277e-01 -3.528962135314941406e-01 -1.446120720356702805e-02 6.432668864727020264e-02 -1.713837683200836182e-02
-2.218787670135498047e-01 1.883659213781356812e-01 7.156623154878616333e-02 7.261958718299865723e-02 -2.197372317314147949e-01 -9.625612199306488037e-02 4.691690579056739807e-02 -2.934632003307342529e-01 -2.351316213607788086e-01 -7.804375141859054565e-02 -3.727164864540100098e-01 -6.332315504550933838e-02 8.551627397537231445e-02 -1.852644421160221100e-02 -2.081539332866668701e-01 3.900309279561042786e-02 1.804214119911193848e-01 -2.042130976915359497e-01 4.754548519849777222e-02 1.064736172556877136e-01 -1.080556958913803101e-01 4.487377107143402100e-01 -9.479780495166778564e-02 -1.592478305101394653e-01 2.693186402320861816e-01 -1.043562293052673340e-01 3.181749954819679260e-02 -2.214333266019821167e-01 -7.244610786437988281e-02 -1.143165826797485352e-01 1.155358478426933289e-01 4.286253452301025391e-02
2.533469498157501221e-01 -1.004140898585319519e-01 3.192601725459098816e-02 1.863469630479812622e-01 1.301169395446777344e-01 -2.811419963836669922e-02 -3.872047364711761475e-01 -8.864590525627136230e-02 1.502659767866134644e-01 6.376729160547256470e-02 -5.841779522597789764e-03 8.090616203844547272e-03 -1.421356797218322754e-01 2.716413736343383789e-01 8.964497596025466919e-02 1.102284267544746399e-01 3.233095109462738037e-01 -1.624366343021392822e-01 2.232932448387145996e-01 2.047631740570068359e-01 2.321581542491912842e-02 2.245069295167922974e-01 -2.251533120870590210e-01 -1.327885985374450684e-01 1.332858949899673462e-01 -1.718376427888870239e-01 -1.730190217494964600e-01 -1.224467754364013672e-01 -1.681043207645416260e-01 -2.815375626087188721e-01 -6.280046701431274414e-02 -1.670253574848175049e-01
8.437553048133850098e-02 1.666376888751983643e-01 -2.151872590184211731e-02 2.778943479061126709e-01 -7.054164260625839233e-02 1.447086632251739502e-01 -7.977450732141733170e-04 1.924009807407855988e-02 1.627229750156402588e-01 4.538234323263168335e-03 -3.472311794757843018e-02 3.804496526718139648e-01 7.123181223869323730e-02 -2.215536311268806458e-02 -1.204712465405464172e-01 2.607703506946563721e-01 9.535577893257141113e-02 -8.894879370927810669e-02 1.940964013338088989e-01 2.225846350193023682e-01 -9.120795875787734985e-02 2.279358804225921631e-01 -4.040870368480682373e-01 -3.484133780002593994e-01 -1.916984468698501587e-02 1.949539184570312500e-01 -2.451856154948472977e-03 -1.246101632714271545e-01 -4.967242106795310974e-02 2.083416432142257690e-01 2.151871174573898315e-01 -7.314024120569229126e-02
1.019469872117042542e-01 1.087704598903656006e-01 1.924061775207519531e-02 1.376020759344100952e-01 -1.325688660144805908e-01 -1.631430089473724365e-01 -2.325585037469863892e-01 -2.382805943489074707e-01 8.558391779661178589e-02 8.703722804784774780e-02 5.031686276197433472e-02 9.999258071184158325e-02 1.430919170379638672e-01 2.081746011972427368e-01 1.724880188703536987e-01 -1.389610469341278076e-01 1.278620660305023193e-01 -1.671471744775772095e-01 1.262892223894596100e-02 1.965808272361755371e-01 3.599436581134796143e-02 3.474794626235961914e-01 -3.358545899391174316e-01 -1.032125297933816910e-02 2.718224823474884033e-01 -2.734805821091867983e-05 8.746817708015441895e-03 1.608543694019317627e-01 -1.547314226627349854e-01 1.095986887812614441e-01 -3.278450071811676025e-01 -3.190744221210479736e-01
-3.966571018099784851e-02 -5.072769895195960999e-02 3.107940852642059326e-01 -1.169392764568328857e-01 -2.158921808004379272e-01 -3.047765493392944336e-01 8.542452752590179443e-02 -1.912170201539993286e-01 1.217807084321975708e-02 -2.158109694719314575e-01 -3.638328611850738525e-01 1.011419966816902161e-01 -1.053470280021429062e-02 -7.150448858737945557e-02 1.376334279775619507e-01 9.936264902353286743e-02 9.404424577951431274e-02 -3.086377680301666260e-01 3.735484555363655090e-02 1.667544245719909668e-01 -5.134652182459831238e-02 -1.891089975833892822e-02 -3.254647552967071533e-01 -2.207285612821578979e-01 2.468046396970748901e-01 -5.885262787342071533e-02 6.529957056045532227e-02 -2.162708640098571777e-01 1.235273033380508423e-01 -1.378101706504821777e-01 -6.755288690328598022e-02 1.835369169712066650e-01
7.195135205984115601e-02 -1.529300678521394730e-02 1.750188022851943970e-01 1.274074614048004150e-01 -2.271884679794311523e-01 -1.716015487909317017e-01 2.503095567226409912e-01 -3.636379539966583252e-01 7.597373425960540771e-02 -2.087961323559284210e-02 2.872638218104839325e-02 1.373906433582305908e-01 1.204543411731719971e-01 -6.214503198862075806e-02 -1.015978977084159851e-01 1.805350929498672485e-01 2.335314080119132996e-02 -2.181021124124526978e-01 1.758509874343872070e-01 3.929206132888793945e-01 2.444183379411697388e-01 4.633574187755584717e-02 1.966355443000793457e-01 -3.198423385620117188e-01 2.374672591686248779e-01 -1.590235084295272827e-01 3.241721168160438538e-02 -2.092082649469375610e-01 -7.912755757570266724e-02 4.313438758254051208e-02 6.214565783739089966e-02 9.910741448402404785e-02
-3.057606704533100128e-02 1.799973696470260620e-01 -8.353595435619354248e-02 -1.031446307897567749e-01 -2.529192268848419189e-01 -1.787029206752777100e-01 -1.030727289617061615e-02 -2.270549833774566650e-01 8.881893754005432129e-02 -5.986013263463973999e-02 -3.435239791870117188e-01 1.117378324270248413e-01 -2.491268962621688843e-01 -2.589644491672515869e-01 -8.856666833162307739e-02 3.070694506168365479e-01 2.159719020128250122e-01 -1.425404846668243408e-01 2.032406032085418701e-01 4.644028097391128540e-02 -1.637811958789825439e-01 2.296873033046722412e-01 -9.925930947065353394e-02 -2.312466800212860107e-01 2.092474997043609619e-01 1.144770085811614990e-01 -1.468169838190078735e-01 -2.823756039142608643e-01 9.689005464315414429e-02 5.940984562039375305e-02 2.113400027155876160e-02 -5.813593417406082153e-02
-1.425611227750778198e-01 -1.351620405912399292e-01 -1.044873595237731934e-01 3.965762257575988770e-01 -2.639790475368499756e-01 -2.044306546449661255e-01 9.371360391378402710e-02 -2.092688828706741333e-01 4.317484423518180847e-02 8.386183530092239380e-02 3.367228433489799500e-02 1.397891193628311157e-01 -2.025685086846351624e-02 -1.676926463842391968e-01 1.880779266357421875e-01 2.164174104109406471e-03 2.114545106887817383e-01 -2.235305905342102051e-01 9.065750986337661743e-02 2.655686438083648682e-01 -3.510032594203948975e-02 1.496650129556655884e-01 -1.013798043131828308e-01 -2.531867027282714844e-01 4.317601025104522705e-02 -1.154687032103538513e-01 -1.069386377930641174e-01 1.187393292784690857e-01 -2.900152206420898438e-01 -1.019615903496742249e-01 -3.167903721332550049e-01 1.692727953195571899e-01
-7.347030937671661377e-02 1.439706385135650635e-01 -1.663426905870437622e-01 2.555702067911624908e-02 -1.521139889955520630e-01 -2.518945932388305664e-01 -1.682152450084686279e-01 -2.764864563941955566e-01 -4.303639754652976990e-02 1.360237505286931992e-02 -1.959582418203353882e-01 6.973733752965927124e-02 1.910722441971302032e-02 7.921807467937469482e-02 -8.319061994552612305e-02 -1.625406295061111450e-01 -1.788707822561264038e-02 -3.122993111610412598e-01 1.255674362182617188e-01 -3.371693193912506104e-01 -6.140044890344142914e-03 2.246776968240737915e-01 -2.787140011787414551e-01 -2.787483930587768555e-01 3.085839450359344482e-01 -1.654190272092819214e-01 -7.343000173568725586e-02 -2.319184243679046631e-01 -1.031719446182250977e-01 -4.032555595040321350e-02 -1.912810951471328735e-01 7.151315361261367798e-02
2.190037816762924194e-01 -2.585451900959014893e-01 1.639413237571716309e-01 -1.045263633131980896e-01 -1.474373489618301392e-01 1.405946314334869385e-01 -3.524063527584075928e-01 -1.130580380558967590e-01 -6.907872855663299561e-02 1.137585863471031189e-01 -1.667098253965377808e-01 4.443560540676116943e-01 -2.838663198053836823e-02 -4.076392203569412231e-02 1.641724705696105957e-01 -3.189199268817901611e-01 9.725393354892730713e-02 -1.405845489352941513e-02 1.351416390389204025e-02 1.240789443254470825e-01 -8.310385048389434814e-02 3.597177565097808838e-01 -4.197915643453598022e-02 -2.547746002674102783e-01 5.369032919406890869e-02 -4.753011837601661682e-02 -1.054360792040824890e-01 -2.150958925485610962e-01 -8.196841925382614136e-03 -8.750027976930141449e-03 -5.662893503904342651e-02 2.719789929687976837e-02
2.478086501359939575e-01 2.034603506326675415e-01 1.140077784657478333e-01 3.589123785495758057e-01 -3.182926401495933533e-02 -8.819602429866790771e-02 1.489782929420471191e-01 -1.026466116309165955e-01 -1.246029604226350784e-02 -6.294948607683181763e-02 8.228012174367904663e-02 1.327953636646270752e-01 -2.372665889561176300e-02 1.223835051059722900e-01 2.017821185290813446e-02 -1.276941597461700439e-01 2.579334378242492676e-01 5.922279506921768188e-02 7.229446619749069214e-02 2.230339795351028442e-01 9.851600229740142822e-02 1.576659977436065674e-01 -2.226096689701080322e-01 -2.050500512123107910e-01 1.596404016017913818e-01 -3.932814300060272217e-01 -1.667913943529129028e-01 -2.286761850118637085e-01 -7.984809577465057373e-03 1.488872021436691284e-01 3.397966921329498291e-01 -6.283140182495117188e-02
-9.796342998743057251e-02 -9.226515144109725952e-02 1.766759157180786133e-01 -4.769010096788406372e-02 -2.224334329366683960e-01 -4.560348112136125565e-03 -4.582683742046356201e-02 -3.044975399971008301e-01 2.236960828304290771e-02 3.439331054687500000e-02 -2.776218354701995850e-01 6.471963133662939072e-04 1.168949156999588013e-01 -7.051564753055572510e-02 -1.591471582651138306e-01 3.053346574306488037e-01 3.998283743858337402e-01 -2.546897232532501221e-01 -2.984545193612575531e-02 1.391504891216754913e-02 -7.618220150470733643e-02 8.860182017087936401e-02 -8.898992836475372314e-02 -1.380099952220916748e-01 3.618160784244537354e-01 -1.282899379730224609e-01 -1.290601193904876709e-01 -3.592838346958160400e-01 -2.063263207674026489e-02 1.375068873167037964e-01 4.489720240235328674e-02 8.508511632680892944e-02
-3.344982117414474487e-02 -3.273679316043853760e-01 9.676002711057662964e-02 2.487317472696304321e-02 -9.794697165489196777e-03 -2.724443972110748291e-01 -3.648904338479042053e-02 -3.193655014038085938e-01 2.455537915229797363e-01 7.693928480148315430e-02 -1.953502446413040161e-01 2.963164150714874268e-01 -1.249127238988876343e-01 -5.483314394950866699e-02 7.708812505006790161e-02 -9.694531559944152832e-02 2.910655140876770020e-01 -7.365488260984420776e-02 1.113638579845428467e-01 1.977643966674804688e-01 1.520070433616638184e-01 3.270009160041809082e-01 2.378023602068424225e-02 1.062751933932304382e-01 -1.123573407530784607e-01 -1.709891557693481445e-01 2.003147825598716736e-02 -1.506578326225280762e-01 -5.845144763588905334e-02 -1.297351121902465820e-01 -3.303292989730834961e-01 8.507885038852691650e-03
-1.436197105795145035e-02 2.808349132537841797e-01 -1.093276590108871460e-01 -6.325449049472808838e-02 -1.362717151641845703e-01 -6.499052047729492188e-02 -6.826987117528915405e-02 -1.141982153058052063e-01 2.490272969007492065e-01 3.935031220316886902e-02 -3.891245648264884949e-02 2.817022800445556641e-01 -6.962645798921585083e-02 2.335538119077682495e-01 -1.283934265375137329e-01 -1.236270833760499954e-02 4.357445240020751953e-01 -3.207320570945739746e-01 3.919276297092437744e-01 -2.958914637565612793e-02 -7.070050388574600220e-02 1.278550177812576294e-01 -9.074400365352630615e-02 -3.505689278244972229e-02 1.135806068778038025e-01 -2.701736390590667725e-01 -2.153310738503932953e-02 -7.935418188571929932e-02 -1.968929469585418701e-01 6.054729595780372620e-02 -1.422408521175384521e-01 1.032252237200737000e-01
-8.672231435775756836e-02 -1.839143931865692139e-01 -1.931780576705932617e-01 7.916784286499023438e-02 -8.037289977073669434e-02 7.080018520355224609e-02 -3.152291774749755859e-01 2.580312825739383698e-02 2.731971442699432373e-01 -1.543835550546646118e-01 -2.167591154575347900e-01 2.282984554767608643e-01 5.363629758358001709e-02 1.834660470485687256e-01 3.298270329833030701e-02 -1.182278767228126526e-01 9.814477711915969849e-02 -9.056625515222549438e-02 4.649724066257476807e-02 -1.585729047656059265e-02 -3.671500086784362793e-01 2.819942235946655273e-01 -5.001123249530792236e-02 -2.207369506359100342e-01 2.732252180576324463e-01 7.976215332746505737e-03 -1.070022210478782654e-01 -3.751741349697113037e-01 -1.532140523195266724e-01 -1.010572090744972229e-01 -4.608671739697456360e-02 -7.653763145208358765e-02
7.734779268503189087e-02 3.040178120136260986e-01 1.685517877340316772e-01 8.327433466911315918e-02 -3.568267524242401123e-01 -1.653422415256500244e-01 -2.457428537309169769e-02 -4.255793094635009766e-01 1.921177357435226440e-01 2.627316415309906006e-01 -1.327183395624160767e-01 1.002617552876472473e-01 -7.259761542081832886e-02 1.007010862231254578e-01 -9.982613846659660339e-03 9.360920637845993042e-02 2.442358760163187981e-03 -1.915598101913928986e-02 1.489303112030029297e-01 1.948306411504745483e-01 -1.828029006719589233e-01 1.639219522476196289e-01 -7.852509617805480957e-02 1.263288259506225586e-01 8.741237223148345947e-02 -6.465108692646026611e-02 -2.327468805015087128e-02 -3.093323707580566406e-01 -1.459423005580902100e-01 -2.506284415721893311e-01 -1.869018524885177612e-01 -4.432204365730285645e-02
-1.260871142148971558e-01 7.513985037803649902e-02 3.994890302419662476e-02 -2.650770545005798340e-01 -1.476775854825973511e-01 -2.905631065368652344e-01 -8.281351067125797272e-03 1.869952082633972168e-01 -7.772863376885652542e-03 2.729870006442070007e-02 -8.282731473445892334e-02 1.740243285894393921e-01 1.388037353754043579e-01 9.334643930196762085e-02 -8.631323277950286865e-02 -2.093251328915357590e-03 1.987867206335067749e-01 -1.114218160510063171e-01 8.424171060323715210e-02 1.355427354574203491e-01 3.505212068557739258e-02 3.435020744800567627e-01 -4.336783885955810547e-01 -8.273962885141372681e-02 3.018791414797306061e-02 -1.470640450716018677e-01 -2.510270476341247559e-01 -2.735902369022369385e-01 -2.133043110370635986e-01 -2.716200947761535645e-01 1.363620162010192871e-01 4.601308703422546387e-02
1.663976758718490601e-01 1.601051390171051025e-01 -6.457069516181945801e-02 7.220792770385742188e-02 -8.673400431871414185e-02 -1.584237664937973022e-01 -3.297221064567565918e-01 -1.940233409404754639e-01 -1.193150691688060760e-02 -4.795506596565246582e-02 4.224349185824394226e-02 9.887211024761199951e-02 2.363502420485019684e-02 2.831291854381561279e-01 1.897414028644561768e-01 -4.047908261418342590e-02 1.200642511248588562e-01 -9.909250587224960327e-02 4.158878326416015625e-01 2.271825522184371948e-01 3.657358512282371521e-02 4.523190855979919434e-01 -2.342703342437744141e-01 7.776646316051483154e-02 1.309927403926849365e-01 -3.083002939820289612e-02 -2.947182767093181610e-02 -1.286034733057022095e-01 -1.190866976976394653e-01 -2.417868524789810181e-01 -4.208811372518539429e-02 1.865549944341182709e-02
1.221806555986404419e-01 9.237287193536758423e-02 -1.941445469856262207e-01 -6.601658463478088379e-02 -2.685327827930450439e-01 -2.431721985340118408e-02 -7.747081667184829712e-02 -1.257993876934051514e-01 2.154362946748733521e-01 7.062918692827224731e-02 -9.317959658801555634e-03 2.410096824169158936e-01 2.496282756328582764e-01 -8.432168513536453247e-03 -8.741748332977294922e-02 -2.628613710403442383e-01 1.021656095981597900e-01 5.217651650309562683e-02 8.663320913910865784e-03 2.268056422472000122e-01 -2.175384759902954102e-01 2.991588115692138672e-01 1.313316822052001953e-02 -1.333350092172622681e-01 1.310036331415176392e-01 -4.625020921230316162e-01 -8.775529265403747559e-02 -2.585330903530120850e-01 -2.501805424690246582e-01 2.049140073359012604e-02 3.939469903707504272e-02 -4.055924341082572937e-02
1.311962902545928955e-01 1.335428934544324875e-02 -7.195428758859634399e-02 -5.517411511391401291e-03 1.325732618570327759e-01 4.840178787708282471e-02 -1.108678579330444336e-01 -1.191577613353729248e-01 4.144412279129028320e-02 1.091079413890838623e-01 7.706522475928068161e-03 -2.395557984709739685e-02 1.448376625776290894e-01 -2.790216803550720215e-01 -1.178663074970245361e-01 -2.585004083812236786e-02 8.558921515941619873e-02 -8.752147667109966278e-03 -6.357969343662261963e-02 2.249701023101806641e-01 7.352018356323242188e-02 3.984871804714202881e-01 -4.467283487319946289e-01 -1.012338846921920776e-01 -1.601900011301040649e-01 -1.182305812835693359e-01 -3.227460682392120361e-01 -3.068101704120635986e-01 -3.468437492847442627e-01 -8.040024340152740479e-02 -4.051640629768371582e-02 -3.057053871452808380e-02
1.870675943791866302e-03 -6.040332093834877014e-02 1.603252738714218140e-01 -1.850412935018539429e-01 6.384667009115219116e-02 -5.427707359194755554e-02 -1.106134951114654541e-01 -2.687036395072937012e-01 1.914887875318527222e-01 1.609166152775287628e-02 1.172015517950057983e-01 4.644629731774330139e-02 1.639268477447330952e-03 8.931502699851989746e-03 -1.277114748954772949e-01 -3.069109842181205750e-02 -4.928105510771274567e-03 -3.612293004989624023e-01 2.306192368268966675e-01 4.042443335056304932e-01 1.625623181462287903e-02 3.640523850917816162e-01 -1.446039229631423950e-01 -3.561470508575439453e-01 -2.502306103706359863e-01 1.553916186094284058e-01 -9.439300000667572021e-02 -6.972074508666992188e-02 -9.113298356533050537e-02 -5.874459818005561829e-02 -1.506345421075820923e-01 -1.102276742458343506e-01
1.829803884029388428e-01 -4.322168603539466858e-02 2.225943841040134430e-02 2.277238965034484863e-01 -7.090763747692108154e-02 -8.967293053865432739e-02 -2.724401354789733887e-01 -2.186768203973770142e-01 1.048790961503982544e-01 1.027181223034858704e-01 7.985869795083999634e-02 1.632590591907501221e-01 -5.708688497543334961e-02 -3.731144592165946960e-02 -1.808595955371856689e-01 -1.121665239334106445e-01 -5.328524485230445862e-02 4.584351554512977600e-02 1.231908798217773438e-01 4.218044579029083252e-01 -1.360961236059665680e-02 2.638047561049461365e-02 -3.738242089748382568e-01 -6.516259163618087769e-02 3.233958780765533447e-01 -2.981371283531188965e-01 4.282618686556816101e-02 2.234726957976818085e-02 -2.341524660587310791e-01 6.895904988050460815e-02 2.691021859645843506e-01 4.415021091699600220e-02
8.987078443169593811e-03 -1.285776048898696899e-01 -1.875524222850799561e-01 -1.766275763511657715e-01 -2.368145436048507690e-01 -1.699367314577102661e-01 -4.591238126158714294e-02 -6.460107862949371338e-02 1.110903024673461914e-01 6.357624381780624390e-02 2.196979969739913940e-01 9.906177222728729248e-02 3.216622173786163330e-01 -6.787433475255966187e-02 -1.877764910459518433e-01 -1.165504157543182373e-01 5.286581069231033325e-02 -1.560737341642379761e-01 -1.100841015577316284e-01 3.115620017051696777e-01 -9.139644354581832886e-02 1.165957897901535034e-01 1.122046075761318207e-02 -2.401459813117980957e-01 2.394216507673263550e-01 -2.722966670989990234e-01 6.586321443319320679e-02 -3.827758431434631348e-01 -2.265028804540634155e-01 -5.279591307044029236e-02 1.845264434814453125e-01 8.854682743549346924e-02
6.965999305248260498e-02 -3.228093981742858887e-01 -1.041359305381774902e-01 -5.135031044483184814e-02 -6.658048182725906372e-02 -2.175686210393905640e-01 -2.486701123416423798e-02 -1.741558164358139038e-01 -1.226508468389511108e-01 4.958692193031311035e-02 2.728056311607360840e-01 1.666735559701919556e-01 3.781448006629943848e-01 -7.270466536283493042e-02 -8.454234153032302856e-02 1.398890912532806396e-01 5.528822541236877441e-02 2.265671454370021820e-02 2.778659388422966003e-02 3.133976161479949951e-01 1.892569474875926971e-02 2.567732036113739014e-01 -6.332428008317947388e-02 -2.025472074747085571e-01 3.349778950214385986e-01 -1.829738318920135498e-01 -1.358555629849433899e-02 -2.575945556163787842e-01 3.774103522300720215e-02 -3.560751676559448242e-02 8.214380592107772827e-02 2.539420127868652344e-01
-4.366010054945945740e-02 -1.925143413245677948e-02 7.108824793249368668e-03 5.695025250315666199e-02 -1.730794161558151245e-01 1.758067607879638672e-01 8.247268199920654297e-02 -2.920446991920471191e-01 1.604939699172973633e-01 -1.420473307371139526e-01 -2.914532423019409180e-01 3.438742756843566895e-01 1.365438010543584824e-02 -1.062918603420257568e-01 4.722142219543457031e-02 1.618819087743759155e-01 3.089785277843475342e-01 -2.529937624931335449e-01 -7.291658781468868256e-03 -1.252245455980300903e-01 -1.182870492339134216e-01 1.385199278593063354e-01 -2.950650751590728760e-01 -2.360383123159408569e-01 1.823720782995223999e-01 -3.366553038358688354e-02 -5.109991412609815598e-03 -2.614215612411499023e-01 -1.729388162493705750e-02 3.059004247188568115e-01 -3.868194995447993279e-03 6.788376718759536743e-02
-1.968405023217201233e-02 -9.863732755184173584e-02 7.505130767822265625e-02 2.575463149696588516e-04 2.003536671400070190e-01 -1.866950392723083496e-01 -3.731802403926849365e-01 4.018400236964225769e-02 1.487832218408584595e-01 2.059115767478942871e-01 3.035912103950977325e-02 -2.156190574169158936e-02 8.119940012693405151e-02 1.230833120644092560e-02 -5.131611600518226624e-02 -5.082728806883096695e-03 -3.060019202530384064e-02 -1.719194352626800537e-01 -7.698950916528701782e-02 7.716504484415054321e-02 -1.388372778892517090e-01 3.993331789970397949e-01 -2.172800302505493164e-01 -3.658824563026428223e-01 1.403238326311111450e-01 6.700910627841949463e-02 6.479514390230178833e-02 -2.602739930152893066e-01 -3.087534606456756592e-01 -7.689039409160614014e-02 -2.288975268602371216e-01 -2.027177065610885620e-01
1.130388602614402771e-01 2.031245678663253784e-01 -9.114077687263488770e-02 1.062998771667480469e-01 1.022604405879974365e-01 -3.456571996212005615e-01 -1.190155148506164551e-01 -3.685192391276359558e-02 1.968923658132553101e-01 1.942442730069160461e-02 -1.477151662111282349e-01 8.884798735380172729e-02 1.304259747266769409e-01 -3.603199720382690430e-01 1.699217408895492554e-01 4.495776444673538208e-02 7.527620345354080200e-02 -1.202245652675628662e-01 -9.126091748476028442e-02 2.046736180782318115e-01 1.728657782077789307e-01 1.324094384908676147e-01 -9.218832850456237793e-02 -3.848143219947814941e-01 1.288886666297912598e-01 -2.063993811607360840e-01 9.053467214107513428e-02 -1.346343904733657837e-01 4.635901004076004028e-02 -1.546921133995056152e-01 -2.341550886631011963e-01 3.058178424835205078e-01
-8.166968077421188354e-02 -1.099149659276008606e-01 2.371652126312255859e-01 3.082737326622009277e-01 -2.091231495141983032e-01 -2.077828347682952881e-01 -1.125614643096923828e-01 -2.350793182849884033e-01 3.605878651142120361e-01 -1.465153247117996216e-01 2.271150611340999603e-02 -2.322833426296710968e-02 1.865023374557495117e-01 5.477775633335113525e-02 2.704807184636592865e-02 7.026065886020660400e-02 -1.010841578245162964e-01 -3.173356354236602783e-01 -1.616640537977218628e-01 2.418121248483657837e-01 -1.996977254748344421e-03 1.667283475399017334e-01 -1.446964144706726074e-01 -1.807315349578857422e-01 -1.040165871381759644e-01 -2.385958284139633179e-01 9.209870547056198120e-02 -2.147968262434005737e-01 -1.391214877367019653e-01 -8.714152872562408447e-02 -9.558644145727157593e-02 -2.091616690158843994e-01
3.789879754185676575e-02 2.117802798748016357e-01 2.607637345790863037e-01 1.031297445297241211e-01 -1.536902487277984619e-01 -2.426620721817016602e-01 1.306357327848672867e-02 -2.414057105779647827e-01 2.683248557150363922e-02 -8.045657724142074585e-02 -1.888418942689895630e-01 1.982327997684478760e-01 1.503120176494121552e-02 9.267756715416908264e-03 -2.161117494106292725e-01 -3.293045163154602051e-01 3.377086520195007324e-01 5.006930604577064514e-02 -1.303540319204330444e-01 2.616705596446990967e-01 1.833725422620773315e-01 -8.398327976465225220e-02 -2.289219945669174194e-01 -2.101860642433166504e-01 2.437632083892822266e-01 -5.537020415067672729e-02 -1.535429358482360840e-01 -5.219061672687530518e-02 -1.588274352252483368e-02 -1.387064903974533081e-01 -1.286402791738510132e-01 -1.800349354743957520e-01
-1.843182295560836792e-01 -1.171182915568351746e-01 8.850575983524322510e-02 1.188555285334587097e-01 -3.594607114791870117e-02 6.708714365959167480e-02 -1.599209457635879517e-01 -2.078405171632766724e-01 3.514641523361206055e-02 -2.565511763095855713e-01 -2.522169053554534912e-01 2.308217436075210571e-01 -6.278660148382186890e-02 5.747741088271141052e-02 -2.207626104354858398e-01 -2.639291062951087952e-02 -6.219746544957160950e-02 -2.696340382099151611e-01 -8.073825389146804810e-03 -2.188369818031787872e-02 1.068994849920272827e-01 -3.628176078200340271e-02 -1.022833120077848434e-02 -5.473600625991821289e-01 2.342790216207504272e-01 -5.234345793724060059e-02 -2.397618293762207031e-01 -2.075763493776321411e-01 -3.072447702288627625e-02 -1.278546303510665894e-01 -2.224020212888717651e-01 -2.530614845454692841e-02
-4.706447571516036987e-02 -2.759277820587158203e-01 5.688441172242164612e-02 -2.709301561117172241e-02 3.198802173137664795e-01 7.296574860811233521e-02 -1.017035841941833496e-01 -5.047735199332237244e-02 1.052260771393775940e-01 6.484738737344741821e-02 -2.455416917800903320e-01 1.580774202011525631e-03 7.457634806632995605e-02 -3.232122212648391724e-02 -1.373298615217208862e-01 -2.080722898244857788e-01 2.538706064224243164e-01 -1.021634712815284729e-01 -6.648516654968261719e-02 3.424129188060760498e-01 -1.645888835191726685e-01 1.125641390681266785e-01 -2.565731666982173920e-02 -1.844173520803451538e-01 2.411498427391052246e-01 -2.485527992248535156e-01 -2.234761714935302734e-01 -3.242955207824707031e-01 2.258740961551666260e-01 -1.618808805942535400e-01 6.176937371492385864e-02 1.604540050029754639e-01
7.235281169414520264e-03 4.145143087953329086e-03 1.301923394203186035e-01 2.461491674184799194e-01 -6.754963099956512451e-02 -5.344177037477493286e-02 -5.476701259613037109e-02 -1.585748195648193359e-01 3.599193692207336426e-01 -1.488374769687652588e-01 -1.792391389608383179e-01 -7.994743436574935913e-02 7.540649175643920898e-02 5.737019702792167664e-02 -5.299996584653854370e-02 3.702491894364356995e-02 3.025239408016204834e-01 -1.429546177387237549e-01 -1.162299811840057373e-01 1.512382477521896362e-01 8.447667956352233887e-02 -6.669834256172180176e-02 -4.041940346360206604e-02 -4.340747892856597900e-01 5.030499696731567383e-01 1.482410728931427002e-02 -1.716468632221221924e-01 1.159058809280395508e-01 6.482641911134123802e-04 -6.741492450237274170e-02 1.802295148372650146e-01 -1.655351556837558746e-02
4.298153519630432129e-02 -1.222738549113273621e-01 -5.650899559259414673e-02 7.229235768318176270e-02 1.338120363652706146e-02 -2.304703556001186371e-02 -1.284770667552947998e-01 -3.237645328044891357e-01 -9.539641439914703369e-02 -2.451607584953308105e-01 4.540044069290161133e-02 6.022223085165023804e-02 7.096710056066513062e-02 7.576107978820800781e-02 -1.837992221117019653e-01 4.577963426709175110e-02 2.809623479843139648e-01 -1.419962346553802490e-01 -2.649674415588378906e-01 4.824546631425619125e-03 1.395698543637990952e-02 1.450015455484390259e-01 -4.207266867160797119e-01 -1.841361969709396362e-01 3.713983297348022461e-01 -2.375304847955703735e-01 -2.577613294124603271e-01 -1.178956255316734314e-01 -2.656337805092334747e-02 1.728280782699584961e-01 -8.499636501073837280e-02 1.312544345855712891e-01
-1.162348166108131409e-01 2.280306071043014526e-02 -7.348132133483886719e-02 1.752209104597568512e-02 -1.930306851863861084e-01 -1.821907758712768555e-01 -1.469709724187850952e-01 -4.700469374656677246e-01 7.463862746953964233e-02 2.555992454290390015e-02 -1.428963057696819305e-02 4.789053276181221008e-02 -1.205589398741722107e-01 -3.286976739764213562e-02 -1.741221696138381958e-01 7.679338753223419189e-02 3.295675814151763916e-01 9.436310082674026489e-02 2.547089755535125732e-01 2.263966016471385956e-02 6.679852306842803955e-02 4.325671792030334473e-01 6.622490286827087402e-02 -2.322487235069274902e-01 1.487098336219787598e-01 -2.889917492866516113e-01 8.794440329074859619e-02 -1.901438459753990173e-02 -7.387855648994445801e-02 -1.573153138160705566e-01 -1.726721376180648804e-01 1.237081084400415421e-02
6.765470653772354126e-02 -6.721498910337686539e-03 -1.530863642692565918e-01 2.000525146722793579e-01 -7.116918265819549561e-02 -1.306337863206863403e-01 -1.105414703488349915e-01 -4.976657330989837646e-01 1.319003943353891373e-02 1.621995307505130768e-02 -5.548415333032608032e-02 8.645576983690261841e-02 -1.893997937440872192e-01 -1.259266883134841919e-01 -7.354802638292312622e-02 9.616749733686447144e-02 2.836900055408477783e-01 7.375005632638931274e-02 3.361496925354003906e-01 2.232423275709152222e-01 4.735700041055679321e-02 4.120420515537261963e-01 1.752639189362525940e-02 1.676647737622261047e-02 1.740563362836837769e-01 -2.042603492736816406e-01 1.657459586858749390e-01 -7.782652974128723145e-02 -1.849295496940612793e-01 -5.913401767611503601e-02 -2.384387515485286713e-02 8.572963625192642212e-02
-2.380294650793075562e-01 -3.210278153419494629e-01 2.970707118511199951e-01 1.475907713174819946e-01 -3.377859294414520264e-02 -2.084770053625106812e-01 -1.188251152634620667e-01 -3.049817979335784912e-01 1.010783389210700989e-01 -1.044075340032577515e-01 -2.987042963504791260e-01 1.740231364965438843e-01 6.781301647424697876e-02 2.922380566596984863e-01 6.457201391458511353e-02 -5.782873369753360748e-03 -3.039164282381534576e-02 -6.863197684288024902e-02 -1.440833956003189087e-01 2.713503837585449219e-01 5.016734451055526733e-02 6.625884026288986206e-02 -2.885572426021099091e-02 -2.581541538238525391e-01 1.041617617011070251e-01 -1.104016881436109543e-02 -7.882423698902130127e-02 -2.767318487167358398e-01 -9.192541986703872681e-02 7.873032987117767334e-02 -8.746888488531112671e-02 -2.306689918041229248e-01
3.918670862913131714e-02 -2.852247357368469238e-01 -6.453327834606170654e-02 -1.077345479279756546e-02 -1.099535673856735229e-01 -1.205144673585891724e-01 -8.548033237457275391e-02 2.115945518016815186e-01 2.250110656023025513e-01 4.207153245806694031e-02 9.383015334606170654e-02 4.367559403181076050e-02 2.398626357316970825e-01 -1.386193791404366493e-03 -1.564974337816238403e-01 -5.239586159586906433e-02 1.181646063923835754e-01 -1.935748308897018433e-01 -1.011367700994014740e-02 4.877687096595764160e-01 -2.002896666526794434e-01 1.338639855384826660e-01 -1.086337417364120483e-01 -5.773897841572761536e-02 3.479757308959960938e-01 -1.105749681591987610e-01 -6.796319037675857544e-02 -3.706094026565551758e-01 1.152666285634040833e-01 -1.660401970148086548e-01 -8.040949702262878418e-02 3.197808936238288879e-02
-4.769799858331680298e-02 -3.167687058448791504e-01 2.727593295276165009e-02 -1.284875124692916870e-01 5.297493562102317810e-02 -8.759346604347229004e-02 2.488376386463642120e-02 -7.019881159067153931e-02 1.243753284215927124e-01 1.469483971595764160e-01 1.337258964776992798e-01 2.595304250717163086e-01 6.577654182910919189e-02 -7.291933149099349976e-02 -5.612264852970838547e-03 -1.168389245867729187e-01 2.741121053695678711e-01 -1.798678040504455566e-01 1.509664952754974365e-01 4.803052246570587158e-01 -1.817491799592971802e-01 6.307054311037063599e-02 -2.076340019702911377e-01 -2.004003524780273438e-01 5.583787709474563599e-02 -2.457330226898193359e-01 -1.780312508344650269e-03 -2.514667212963104248e-01 2.492025047540664673e-01 2.149609625339508057e-01 1.351938303560018539e-02 4.454400390386581421e-02
7.638561725616455078e-02 1.625562012195587158e-01 1.381942033767700195e-01 3.202896416187286377e-01 -1.660374253988265991e-01 -2.499649524688720703e-01 4.824501276016235352e-02 -5.673242807388305664e-01 2.972322702407836914e-01 3.554121777415275574e-02 -4.159305244684219360e-03 1.280465275049209595e-01 4.092206805944442749e-02 -7.921021431684494019e-02 8.827959746122360229e-02 1.639197319746017456e-01 -4.124638438224792480e-02 5.559625476598739624e-02 1.456160098314285278e-01 2.906743884086608887e-01 -3.804795071482658386e-02 1.520541459321975708e-01 -1.313279271125793457e-01 -2.548726201057434082e-01 -1.549469307065010071e-02 4.496573284268379211e-02 1.767257414758205414e-02 -1.191256418824195862e-01 5.427634716033935547e-02 2.102571167051792145e-02 -1.509209871292114258e-01 1.516359448432922363e-01
1.233241520822048187e-02 -1.938523501157760620e-01 5.226553231477737427e-02 1.191357523202896118e-01 2.810899354517459869e-02 -1.607246100902557373e-01 -5.568814650177955627e-02 -2.371800392866134644e-01 1.207057014107704163e-01 1.852464824914932251e-01 8.907931298017501831e-02 -2.345616556704044342e-02 2.150468379259109497e-01 7.115105539560317993e-02 1.779861003160476685e-01 1.343511790037155151e-01 1.416360288858413696e-01 -2.395110726356506348e-01 1.517877429723739624e-01 2.687799334526062012e-01 1.142124906182289124e-01 -2.569035813212394714e-02 -1.033466234803199768e-01 -3.329337015748023987e-02 5.473271608352661133e-01 6.410181988030672073e-03 -5.247581005096435547e-02 -3.998006582260131836e-01 2.627656422555446625e-02 7.929441332817077637e-02 1.566454619169235229e-01 -9.506689012050628662e-02
-2.384156435728073120e-01 -1.304080784320831299e-01 2.040890604257583618e-01 -7.036858797073364258e-02 1.180531382560729980e-01 7.802426815032958984e-02 3.996761515736579895e-02 -3.649963140487670898e-01 2.112202048301696777e-01 -2.231036573648452759e-01 -1.386837512254714966e-01 1.669758111238479614e-01 1.348274648189544678e-01 -4.309018608182668686e-03 -3.033026754856109619e-01 1.981811970472335815e-01 2.304029166698455811e-01 -8.656859397888183594e-02 -2.339283525943756104e-01 1.161962151527404785e-01 -4.452079907059669495e-02 8.364861458539962769e-02 -1.824743002653121948e-01 -3.022097647190093994e-01 2.399315387010574341e-01 -3.952719736844301224e-03 -2.089654058218002319e-01 6.354290992021560669e-02 -1.162666156888008118e-01 -1.486914306879043579e-01 1.006974428892135620e-01 1.423747837543487549e-01
-2.305056899785995483e-02 1.838702261447906494e-01 -1.830127984285354614e-01 3.911957889795303345e-02 -5.667872726917266846e-02 -2.280527800321578979e-01 -5.311675742268562317e-02 -1.999910473823547363e-01 7.628542929887771606e-02 -1.003955975174903870e-01 -1.866582632064819336e-01 2.004923969507217407e-01 1.412250101566314697e-01 1.841098964214324951e-01 -7.839504629373550415e-02 -1.783065348863601685e-01 2.401204556226730347e-01 -2.855325937271118164e-01 3.060081042349338531e-02 -2.442773580551147461e-01 1.099703386425971985e-01 2.591622173786163330e-01 -2.427663058042526245e-01 -3.505273759365081787e-01 2.279525101184844971e-01 -1.556049883365631104e-01 -8.435116708278656006e-02 -6.212396081537008286e-03 -1.171153560280799866e-01 2.062788978219032288e-02 -2.662184238433837891e-01 1.438060402870178223e-01
7.466006278991699219e-02 -1.954871565103530884e-01 9.963606297969818115e-02 5.187668278813362122e-02 -1.998480260372161865e-01 1.123195365071296692e-01 -2.616081833839416504e-01 -2.459322959184646606e-01 2.226762026548385620e-01 -4.103542119264602661e-02 -1.012288033962249756e-01 2.780044376850128174e-01 8.669916540384292603e-02 -6.294335424900054932e-02 2.598646581172943115e-01 -2.349103391170501709e-01 4.253363236784934998e-02 -1.314601004123687744e-01 -8.592836558818817139e-02 3.532968163490295410e-01 -2.553521469235420227e-02 2.976010739803314209e-01 -2.452413290739059448e-01 -4.411936178803443909e-02 1.553937979042530060e-02 4.485091939568519592e-02 5.081222392618656158e-03 -9.967634081840515137e-02 2.962054014205932617e-01 9.904400259256362915e-02 -2.250661104917526245e-01 -1.615681201219558716e-01
-8.743350207805633545e-02 8.892419934272766113e-02 1.041239276528358459e-01 -2.697629034519195557e-01 1.234061643481254578e-02 4.480852186679840088e-02 -6.901150196790695190e-02 -1.277449876070022583e-01 1.264389753341674805e-01 3.258351981639862061e-01 -9.986910969018936157e-02 2.000328898429870605e-01 -4.714020714163780212e-02 -2.294179052114486694e-03 -7.374912500381469727e-02 -1.200798153877258301e-01 1.030708476901054382e-01 1.656275540590286255e-01 2.696098200976848602e-02 3.637946248054504395e-01 -7.686003297567367554e-02 2.989400029182434082e-01 -2.493878751993179321e-01 -2.574739456176757812e-01 1.524744182825088501e-01 -2.085906565189361572e-01 -3.337042033672332764e-01 -1.637691706418991089e-01 -2.486305832862854004e-01 -1.395919919013977051e-01 4.725999757647514343e-02 1.135399448685348034e-03
1.166651695966720581e-01 3.138610720634460449e-02 2.960493266582489014e-01 3.140947520732879639e-01 -5.598912015557289124e-02 -1.827060431241989136e-01 -9.725382551550865173e-03 -4.331946671009063721e-01 1.318964511156082153e-01 4.283194616436958313e-02 -1.249942481517791748e-01 1.364912837743759155e-01 -3.332976996898651123e-02 -6.517513096332550049e-02 2.635740637779235840e-01 2.330428063869476318e-01 2.340225130319595337e-02 -1.974091529846191406e-01 -1.633121073246002197e-02 2.327908128499984741e-01 6.890553236007690430e-02 2.453185915946960449e-01 -2.170088887214660645e-02 -3.598638474941253662e-01 -1.539338678121566772e-01 7.830759510397911072e-03 -6.691200286149978638e-02 -4.312101379036903381e-02 1.097051203250885010e-01 1.482784096151590347e-02 1.223327964544296265e-01 2.145202010869979858e-01
-2.942787706851959229e-01 1.496125906705856323e-01 7.374203950166702271e-02 1.003246158361434937e-01 -3.102976679801940918e-01 -1.082011759281158447e-01 -1.806669235229492188e-01 -2.817276120185852051e-01 1.876441389322280884e-01 -3.408603370189666748e-02 1.162831634283065796e-01 1.446964889764785767e-01 1.144477799534797668e-01 1.595540046691894531e-01 -1.066865026950836182e-01 1.322892308235168457e-01 3.018088936805725098e-01 1.098716259002685547e-01 7.513037323951721191e-02 -3.107933513820171356e-02 9.683736413717269897e-02 1.675083041191101074e-01 -1.566953063011169434e-01 -1.729917079210281372e-01 1.290801465511322021e-01 -2.871994972229003906e-01 1.296515464782714844e-01 -3.178811967372894287e-01 6.343903392553329468e-02 2.094177454710006714e-01 2.239039093255996704e-01 -2.318473905324935913e-02
-5.658422410488128662e-02 -2.839888036251068115e-01 5.360902473330497742e-02 1.522682011127471924e-01 -6.211568415164947510e-02 9.550491720438003540e-02 8.403972536325454712e-02 -3.105496168136596680e-01 -1.134738512337207794e-02 2.720835991203784943e-02 -3.933562897145748138e-03 1.718035787343978882e-01 -2.332119457423686981e-02 -4.777922108769416809e-02 5.689238756895065308e-02 1.025089770555496216e-01 3.953080773353576660e-01 -3.071469366550445557e-01 -1.609349846839904785e-01 -9.131993353366851807e-02 1.400406006723642349e-02 2.132353782653808594e-01 -3.377614319324493408e-01 -1.453971713781356812e-01 2.879725098609924316e-01 -1.593597680330276489e-01 -2.145175337791442871e-01 -2.876652479171752930e-01 -9.324669837951660156e-02 1.264668535441160202e-02 1.216540634632110596e-01 -1.225294824689626694e-02
2.272584587335586548e-01 -1.766206696629524231e-02 5.837444961071014404e-02 1.411140561103820801e-01 -1.472809463739395142e-01 1.031197905540466309e-01 -3.163894638419151306e-02 1.120244059711694717e-02 1.749996691942214966e-01 1.089009121060371399e-01 -2.562428712844848633e-01 1.602193862199783325e-01 3.462677076458930969e-02 -7.358224689960479736e-02 6.513018906116485596e-02 1.025631800293922424e-01 3.313170745968818665e-02 -2.649094164371490479e-01 2.908236980438232422e-01 2.569883167743682861e-01 1.965823918581008911e-01 2.518063783645629883e-01 -2.322179824113845825e-01 2.007790207862854004e-01 9.372731298208236694e-02 -3.100143969058990479e-01 1.572371833026409149e-02 -2.796456515789031982e-01 2.494968026876449585e-01 2.116554379463195801e-01 -1.315459907054901123e-01 -1.010015904903411865e-01
-1.921591162681579590e-01 -7.047914713621139526e-02 2.548569738864898682e-01 1.178625077009201050e-01 -3.099657595157623291e-01 -1.637613624334335327e-01 7.701358757913112640e-03 -2.182820141315460205e-01 1.545225083827972412e-01 -6.443522125482559204e-02 7.037153840065002441e-02 7.819522172212600708e-02 2.445491850376129150e-01 1.169046983122825623e-01 1.906564980745315552e-01 6.065061315894126892e-02 -1.690355688333511353e-01 -2.382059693336486816e-01 -3.250253200531005859e-02 2.821839749813079834e-01 -4.582431539893150330e-02 4.070512950420379639e-01 -9.793724119663238525e-02 -2.236055135726928711e-01 1.095863617956638336e-02 -2.851576507091522217e-01 5.883402377367019653e-02 -1.577580422163009644e-01 -9.674202650785446167e-02 -1.444366425275802612e-01 -1.326315701007843018e-01 -7.133660465478897095e-02
1.779520660638809204e-01 5.363535135984420776e-02 1.426589488983154297e-01 -4.092607274651527405e-02 2.384240180253982544e-02 -1.893771439790725708e-01 -2.134880125522613525e-01 -1.682474315166473389e-01 1.783906668424606323e-01 -1.258974075317382812e-01 8.562771975994110107e-02 3.334571123123168945e-01 1.573541313409805298e-01 1.302817165851593018e-01 1.858433149755001068e-02 5.975078418850898743e-02 -1.607044339179992676e-01 -3.719849586486816406e-01 2.755084261298179626e-02 1.815209537744522095e-01 3.939317539334297180e-02 4.009824991226196289e-01 -3.540171086788177490e-01 -4.000179842114448547e-02 -1.563955694437026978e-01 -1.781966388225555420e-01 -1.150993108749389648e-01 -1.653146147727966309e-01 -1.288035959005355835e-01 -5.308928340673446655e-02 2.139581926167011261e-02 -1.320359408855438232e-01
-3.854655846953392029e-02 6.127808615565299988e-02 5.389324203133583069e-02 -1.566419899463653564e-01 -1.698453575372695923e-01 2.302888408303260803e-02 -3.787136636674404144e-03 3.383115679025650024e-02 8.299285173416137695e-02 6.262887269258499146e-02 -1.075112074613571167e-01 1.831691861152648926e-01 -6.473973393440246582e-03 6.047712638974189758e-02 -1.920217275619506836e-01 -1.085889874957501888e-03 1.573779433965682983e-01 1.796386688947677612e-01 -2.345918864011764526e-02 3.324860334396362305e-01 5.304154008626937866e-02 2.865855395793914795e-01 -1.544038504362106323e-01 -2.263124883174896240e-01 1.649887263774871826e-01 -3.380190730094909668e-01 -4.542149603366851807e-01 -2.383781224489212036e-01 -2.620761990547180176e-01 -1.583140790462493896e-01 -3.680814430117607117e-02 1.115132644772529602e-01
-1.253464370965957642e-01 -8.588461205363273621e-03 -3.652878105640411377e-02 2.141786552965641022e-02 -1.622568815946578979e-01 -1.528628468513488770e-01 -1.183365657925605774e-02 -7.180100679397583008e-02 1.403929442167282104e-01 2.034537047147750854e-01 -3.675541281700134277e-01 9.024137631058692932e-03 9.937886893749237061e-02 8.419527858495712280e-02 -1.489263474941253662e-01 -3.543844074010848999e-02 3.751102685928344727e-01 -1.719243079423904419e-01 -8.328257501125335693e-02 -8.831303566694259644e-03 4.549825191497802734e-02 4.218542203307151794e-02 -3.030056655406951904e-01 -3.444602489471435547e-01 1.867219954729080200e-01 -1.957086175680160522e-01 -6.083006784319877625e-02 -1.360772401094436646e-01 -7.104525715112686157e-02 3.324955999851226807e-01 -2.953976392745971680e-01 3.018928691744804382e-02
-6.201216205954551697e-02 2.035441249608993530e-02 8.448037505149841309e-02 3.326068166643381119e-03 1.174635812640190125e-01 2.923134714365005493e-02 -3.633595407009124756e-01 -2.147411108016967773e-01 3.006120026111602783e-01 1.484200209379196167e-01 1.547077298164367676e-01 3.622213006019592285e-02 7.923004450276494026e-04 -2.236080914735794067e-02 -2.031294405460357666e-01 5.847920849919319153e-02 8.754773437976837158e-02 5.117428302764892578e-02 1.755037307739257812e-01 2.759240865707397461e-01 1.750561036169528961e-02 2.319162487983703613e-01 -2.103942185640335083e-01 -1.229039952158927917e-01 3.198162615299224854e-01 -3.039546608924865723e-01 -3.610155731439590454e-02 3.035610727965831757e-02 -2.455390691757202148e-01 8.215686678886413574e-02 2.642293870449066162e-01 -2.203126996755599976e-01
1.786070913076400757e-01 2.064533233642578125e-01 9.686683118343353271e-02 -6.231895834207534790e-02 -1.092802062630653381e-01 1.308771222829818726e-01 -7.581028342247009277e-02 -3.578847050666809082e-01 -6.973706185817718506e-02 1.193087315186858177e-03 -2.032004296779632568e-01 1.189690679311752319e-01 2.694801241159439087e-02 7.766282558441162109e-02 -2.303503453731536865e-01 1.142124310135841370e-01 2.818489372730255127e-01 1.726012676954269409e-01 -2.550943568348884583e-02 1.224198043346405029e-01 -3.893846273422241211e-02 2.363047301769256592e-01 -2.323329746723175049e-01 -4.232285022735595703e-01 1.943234801292419434e-01 1.873816102743148804e-01 -1.139048337936401367e-01 -1.871494352817535400e-01 1.940228492021560669e-01 3.997932374477386475e-02 1.914110183715820312e-01 6.371194869279861450e-02
1.851976364850997925e-01 7.016626000404357910e-02 3.324823975563049316e-01 -1.727544963359832764e-01 -2.500371038913726807e-01 -1.363785117864608765e-01 -1.423511505126953125e-01 -2.206325978040695190e-01 3.062743693590164185e-02 -3.836269676685333252e-02 3.407900780439376831e-02 1.631350070238113403e-01 -1.159842940978705883e-03 1.769058257341384888e-01 -1.798657625913619995e-01 1.764931976795196533e-01 1.171909049153327942e-01 -2.803652286529541016e-01 1.049257069826126099e-01 2.421616464853286743e-01 -3.168892860412597656e-02 2.327961772680282593e-01 -3.986705541610717773e-01 5.475939810276031494e-02 -1.019748449325561523e-01 5.112232267856597900e-02 -9.981982409954071045e-02 -1.391878128051757812e-01 -3.993196412920951843e-02 -5.131954699754714966e-02 -2.516969740390777588e-01 -2.372606694698333740e-01
-6.421140581369400024e-02 1.838799417018890381e-01 -1.529721170663833618e-01 8.888866007328033447e-02 -7.031841576099395752e-02 -2.994777262210845947e-02 -9.357085824012756348e-02 -2.598419487476348877e-01 2.637808024883270264e-01 -1.162543892860412598e-01 -1.901915967464447021e-01 2.257693409919738770e-01 4.248710721731185913e-02 -6.046867347322404385e-04 -5.904916673898696899e-02 4.198947176337242126e-02 -5.732517689466476440e-03 -2.544036507606506348e-01 -4.424497112631797791e-02 -2.699941098690032959e-01 6.248679012060165405e-02 3.444675505161285400e-01 -1.056093052029609680e-01 -3.756525814533233643e-01 1.488149017095565796e-01 -1.581226140260696411e-01 -1.299495697021484375e-01 -9.863190352916717529e-02 -4.685257375240325928e-02 -7.922358810901641846e-02 -3.602683246135711670e-01 2.118613868951797485e-01
2.706140652298927307e-02 2.939665615558624268e-01 -7.875128835439682007e-02 -2.314469516277313232e-01 -2.433474659919738770e-01 -8.734610676765441895e-02 -1.667428463697433472e-01 7.299625128507614136e-02 1.684430837631225586e-01 -7.204281538724899292e-02 1.896706968545913696e-02 2.197841405868530273e-01 8.640146814286708832e-03 9.328381717205047607e-02 -2.100382000207901001e-01 -8.363877236843109131e-02 1.233183667063713074e-01 -1.098604053258895874e-01 9.838853776454925537e-02 4.244050383567810059e-02 1.480565816164016724e-01 3.149868845939636230e-01 -2.784879505634307861e-01 -1.692871451377868652e-01 -4.014566540718078613e-02 -2.576934993267059326e-01 -1.757066845893859863e-01 -2.212510854005813599e-01 -3.887412548065185547e-01 -2.107454836368560791e-01 2.433656156063079834e-02 -3.015500865876674652e-02
-5.082197859883308411e-02 -1.041666492819786072e-01 9.226596355438232422e-02 1.472220011055469513e-02 8.290415257215499878e-02 1.062272042036056519e-01 -1.276227384805679321e-01 -3.475165367126464844e-01 -3.298974037170410156e-02 -1.254803836345672607e-01 -1.800988614559173584e-01 1.244095116853713989e-01 -7.045400142669677734e-02 -6.086237728595733643e-02 -3.486742675304412842e-01 -2.078187614679336548e-01 2.110379040241241455e-01 -1.755636185407638550e-01 -1.618416160345077515e-01 -7.777089625597000122e-02 -1.576098799705505371e-02 1.674237102270126343e-01 -4.249156415462493896e-01 -1.799755990505218506e-01 2.208209335803985596e-01 -1.630058586597442627e-01 -1.832309812307357788e-01 -1.013107597827911377e-01 -5.658552795648574829e-02 2.285326123237609863e-01 -2.366347014904022217e-01 -7.090279459953308105e-02
8.103204518556594849e-02 -1.458765268325805664e-01 1.214319020509719849e-01 1.835933420807123184e-03 -2.518612891435623169e-02 -7.494477182626724243e-02 -3.911460340023040771e-01 7.055384106934070587e-03 3.860558569431304932e-01 6.936649978160858154e-02 -2.104355096817016602e-01 1.111939772963523865e-01 -1.131153181195259094e-01 -7.074931263923645020e-02 4.881217703223228455e-02 -4.445304721593856812e-02 -1.752993762493133545e-01 -1.667073965072631836e-01 -1.384918298572301865e-02 6.851392984390258789e-02 -1.159956380724906921e-01 1.372428387403488159e-01 -2.291990816593170166e-01 -2.783047556877136230e-01 1.197502762079238892e-01 4.427568241953849792e-02 8.459682762622833252e-02 -3.681316971778869629e-01 -3.761160373687744141e-01 7.540044933557510376e-02 -1.732021570205688477e-01 6.035217270255088806e-02
2.723587118089199066e-02 2.039439417421817780e-02 1.391611844301223755e-01 9.709040634334087372e-03 -7.766749709844589233e-02 -9.010922163724899292e-02 -4.799344837665557861e-01 -1.718433387577533722e-02 1.606582850217819214e-01 9.581005573272705078e-02 8.046418428421020508e-02 1.091968119144439697e-01 -1.449843496084213257e-01 2.238094806671142578e-01 -1.142990365624427795e-01 2.785113174468278885e-03 -1.265654116868972778e-01 -1.959891021251678467e-01 -3.356798887252807617e-01 1.958718448877334595e-01 -1.986181437969207764e-01 1.654768288135528564e-01 -3.293241858482360840e-01 -1.091105863451957703e-01 1.988743245601654053e-01 -2.891879081726074219e-01 -7.242427673190832138e-03 -1.382721215486526489e-01 -2.011554986238479614e-01 -9.457621723413467407e-02 4.327065870165824890e-02 1.035571694374084473e-01
-9.236001968383789062e-02 1.981236189603805542e-01 8.989730477333068848e-02 -1.052025258541107178e-01 -5.632484704256057739e-02 -1.270416676998138428e-01 -4.624779894948005676e-02 -3.114784657955169678e-01 2.681906819343566895e-01 -2.351333945989608765e-01 5.532463639974594116e-02 1.022759750485420227e-01 2.164223194122314453e-01 -8.624877780675888062e-02 -3.151554167270660400e-01 3.120481967926025391e-01 1.664700210094451904e-01 -2.757034497335553169e-03 1.188446953892707825e-01 1.168814394623041153e-02 1.496792286634445190e-01 5.481504648923873901e-02 -2.655128836631774902e-01 -1.890790760517120361e-01 2.680791318416595459e-01 -3.794104158878326416e-01 -6.126839667558670044e-02 1.233791112899780273e-01 1.571998558938503265e-02 4.040358960628509521e-02 -4.701206088066101074e-02 -1.018164306879043579e-01
1.669300049543380737e-01 2.368661016225814819e-01 5.981632322072982788e-02 1.176503598690032959e-01 -2.168726772069931030e-01 -6.291533261537551880e-02 -4.237575083971023560e-02 -3.847523927688598633e-01 3.257121741771697998e-01 -1.121238023042678833e-01 -1.919548362493515015e-01 -1.332758069038391113e-01 -1.957615464925765991e-02 1.709270407445728779e-03 2.272337488830089569e-02 1.438575387001037598e-01 -7.340364903211593628e-02 -9.008706361055374146e-02 2.102954871952533722e-02 2.443401515483856201e-01 -1.441306471824645996e-01 4.225292205810546875e-01 1.016591023653745651e-02 -2.892899513244628906e-02 -1.191624328494071960e-01 2.213393710553646088e-02 -1.385159194469451904e-01 -3.542605638504028320e-01 -1.339651644229888916e-01 -1.981942057609558105e-01 -4.194290842860937119e-03 1.113795712590217590e-01
[truncated: 3,275,471 more chars]
